# Supplementary material for: Bias caused by sampling error in meta-analysis with small sample sizes
Source: PLoS One. 2018 Sep 13;13(9):e0204056. doi: 10.1371/journal.pone.0204056 (PMC6136825; doi:10.1371/journal.pone.0204056)
Supplement: S4 File — (ZIP) [file pone.0204056.s004.zip › results N = 10 theta = 0 tau = 0 sz = 100-500.txt]

"cohen.dl.theta" "hedges.dl.theta" "cohen.dl.cp" "hedges.dl.cp"
-0.0062475988181957 -0.00619371146174052 1 1
0.0263982529959782 0.0262967406277707 1 1
0.00073364037208176 0.000622129972758225 1 1
0.00681068799672329 0.00680920971799176 1 1
-0.038878160195323 -0.03863317965977 1 1
-0.0264821380451978 -0.0263749739112508 1 1
-0.0434522850729785 -0.0433512240295007 1 1
0.0190985199775306 0.018866164971049 1 1
0.0634963736253681 0.0632926507423571 1 1
-0.0488566135638832 -0.0487049835507518 1 1
-0.0388897673706846 -0.038812145219565 1 1
-0.0149996116004074 -0.014943771875183 1 1
-0.00379700838384604 -0.00377963690678146 1 1
0.0221019080896299 0.0220418187946983 1 1
0.0665342892782051 0.0663999741058467 1 1
0.0368857648117557 0.0367778634595816 1 1
-0.0629325829317546 -0.0627714420874641 1 1
0.0227203326366854 0.0227245960195259 1 1
-0.0553785380457905 -0.0552565633538218 1 1
-0.0788630760053553 -0.0785915166885368 0 0
0.043695004309068 0.0435679455873606 1 1
0.0202193917768623 0.0201011945133351 1 1
-0.00343298804066312 -0.00345765517335996 1 1
0.0671073975564071 0.06698796448856 1 1
-0.0278275897179498 -0.0277606235856923 1 1
-0.0155771281232363 -0.0154930621940924 1 1
-0.000230301635202735 -0.000226139231817664 1 1
-0.0185761131963559 -0.0183065483051554 1 1
0.0286579385336223 0.0285745928856487 1 1
-0.0339762284644846 -0.0338449291251288 1 1
0.032148823983661 0.0321173386612392 1 1
-0.0105028716715249 -0.0101792604298825 1 1
0.047141012463819 0.0471884597635742 1 1
-0.0184369428753266 -0.0186415211279083 1 1
0.0328215230149436 0.0327288256224559 1 1
-0.0152247920655933 -0.0152063115956928 1 1
0.0133088367869408 0.0132876547114128 1 1
-0.0033024879467282 -0.00323931492442739 1 1
0.0691547208445502 0.0689336590394166 1 1
-0.0140983939644813 -0.0142689609983181 1 1
0.0108012957272749 0.0106797177535731 1 1
0.0102910955128953 0.0102968007330045 1 1
0.0523721961651739 0.0522309828075177 1 1
0.00592825728154944 0.00587815822932454 1 1
-0.00482056431598794 -0.00495842435996465 1 1
0.0487105638067112 0.0485991537258619 1 1
-0.0203124238084903 -0.0202572916219482 1 1
0.060389415625368 0.0602828763451475 1 1
-0.00270798224126401 -0.00276222084222471 1 1
0.0628599236145005 0.062688683684724 1 1
-0.043707483203602 -0.0436395411460205 1 1
-0.044487159519655 -0.0440294862088564 1 1
0.0136165924456159 0.0135200682735006 1 1
0.0221661514416111 0.022131901278562 1 1
0.0213691740736085 0.0213552303716617 1 1
0.0141310799909992 0.0139437334498629 1 1
-0.0415065771748951 -0.0413953534288525 1 1
-0.0612775306956649 -0.0610718004652599 1 1
0.0155276154822346 0.0154886744472875 1 1
-0.0509341986795508 -0.0507953055985039 1 1
0.0104500416607105 0.0104394948010448 1 1
-0.036160121320641 -0.0360839828458886 1 1
0.00882993270780629 0.00908043201552184 1 1
-0.0387151280345632 -0.0386466216553678 1 1
-0.00219434435146087 -0.0022159965330743 1 1
0.0283700479640252 0.0283210982983568 1 1
-0.0170327525734647 -0.0168322650044562 1 1
-0.0563985340521681 -0.0562769358790441 1 1
-0.0484971114174694 -0.0483637831305271 1 1
-0.0428180647045998 -0.0427268203683971 1 1
0.108643958103459 0.108512851109229 0 0
-7.06827752960972e-05 -3.24797936066051e-05 1 1
-0.0741368431355394 -0.0739247388803926 1 1
-0.0133181948306395 -0.0132932676344613 1 1
-0.0632531783977514 -0.0630448254726756 1 1
0.0692248684143877 0.0690168857898593 1 1
-0.00883175177534701 -0.0087627830408679 1 1
0.0127742957760473 0.0128935426639513 1 1
-0.0585019003446966 -0.0583175283168877 1 1
-0.0227726992348997 -0.0226689992179973 1 1
0.0156287537830834 0.0155882359206477 1 1
-0.0316971086563663 -0.0314248359248856 1 1
-0.00342550938878946 -0.00345100116199705 1 1
0.0059300430027836 0.00603234394068688 1 1
0.0172188009864211 0.0171797844435739 1 1
-0.0290665858258006 -0.0289933017258438 1 1
-0.0273299624486221 -0.0272836167004715 1 1
-0.0446914255399698 -0.0447249697971159 1 1
0.0323663047373624 0.0323238434606856 1 1
0.0135097637943266 0.0134632767330326 1 1
-0.0121423431515781 -0.0120449819691809 1 1
0.0593144816046884 0.0591369200766654 1 1
-0.00363896367182886 -0.00370975656479516 1 1
-0.0274397559024365 -0.0273877563153765 1 1
-0.0192435170129385 -0.0192002376014351 1 1
-0.00335117453053249 -0.00329315719825308 1 1
0.038909126448143 0.0388581930596604 1 1
-0.0211284766490175 -0.0210375893561042 1 1
-0.0264107905505032 -0.0261465691725541 1 1
-0.03625362129668 -0.0361417309436894 1 1
0.0129132374345439 0.0128415054534814 1 1
0.0417885676262619 0.041589204017453 1 1
-0.0239683906776829 -0.0239364462673239 1 1
-0.0619174248927946 -0.0617943362781112 1 1
-0.0347110360952194 -0.0346305284054329 1 1
0.0545369242285275 0.0544665252683414 1 1
0.0273078930455062 0.027276230790744 1 1
-0.036389918794052 -0.0362969784336764 1 1
-0.0256013608492338 -0.0257251743560737 1 1
-0.0031471366878982 -0.0030978103412254 1 1
0.0651880113649073 0.0650810051061336 1 1
-0.0146677849084993 -0.0146321047932654 1 1
0.0624335481840684 0.0623433214631706 1 1
-0.0197242191501109 -0.0197350675872276 1 1
-0.0324287928591507 -0.0323654041642067 1 1
-0.0816306857105587 -0.0814751719097709 0 0
0.00367427332185717 0.00364796741708983 1 1
-0.0307866154720058 -0.03073694935621 1 1
-0.0238440360844804 -0.0238502620490863 1 1
0.0359249617603883 0.0358755634294178 1 1
0.0200778607771526 0.0200989628262934 1 1
0.0151083328026625 0.0149988783574792 1 1
0.0144873725861872 0.0145018275463166 1 1
-0.0278391159448052 -0.0277040230687 1 1
-0.000172830637691054 -0.000243438087588525 1 1
-0.00700285428067237 -0.00700890110760683 1 1
0.0309201483377967 0.0308958153178184 1 1
0.02587598255764 0.0258848546072881 1 1
0.0144967042540824 0.0143960195920139 1 1
0.00674018181708989 0.00670019737209232 1 1
0.0624403030400052 0.0623075983289752 1 1
-0.0183240263218363 -0.0182655047560442 1 1
0.0403620412428945 0.0402204642833823 1 1
0.0622472414155275 0.0618674660731666 1 1
0.037765594314108 0.0375905987209236 1 1
0.00739733050045954 0.00733106981799159 1 1
0.0530203409382364 0.0528753215647305 1 1
0.0138233882225073 0.0137403253124548 1 1
-0.0083283634480545 -0.00827946312273428 1 1
-0.0286518157824765 -0.0285135161504356 1 1
0.0784977489221696 0.0783163861477681 1 1
-0.0186142893041372 -0.0185248611188209 1 1
-0.0373328994787223 -0.0372657044523892 1 1
0.0219219397973599 0.0218720534895701 1 1
0.0417342551427699 0.0416065158729654 1 1
0.0485357694945386 0.0484566427975214 1 1
0.0150225005096224 0.0150224356798256 1 1
0.0173167190959036 0.0172940220435889 1 1
0.0148571454047431 0.0148068221974731 1 1
0.0152981689809349 0.0152866376221643 1 1
-0.0146305107190099 -0.0146878400642334 1 1
0.0214392785677762 0.0213681324508274 1 1
0.0239976098881636 0.0237388739793168 1 1
0.023286522831872 0.0231203967763154 1 1
-0.0273276362370954 -0.027282312663446 1 1
0.00644853334374646 0.00651657114519054 1 1
0.0263337033827642 0.0263952398168791 1 1
0.0109055722235168 0.0110064385990081 1 1
-0.00145838980752134 -0.0014241896137273 1 1
0.0300285569595658 0.0299792199478543 1 1
-0.0417776786303962 -0.0415672836374015 1 1
0.0123586680614831 0.0123173875053115 1 1
-0.027670762229236 -0.0276568385699624 1 1
0.0352398404656369 0.035172397789615 1 1
0.0199955415350956 0.0198812228509445 1 1
0.0442333909665136 0.0441642498740254 1 1
-0.016698541484101 -0.0166384313083144 1 1
-0.0522015568788138 -0.0520912298325456 1 1
-0.0976249539553591 -0.097527424870504 0 0
-0.012784266387407 -0.0127084777227204 1 1
-0.0326763737869549 -0.0326296595156306 1 1
-0.0367969333621513 -0.0370479039802162 1 1
-0.0162922746885453 -0.0162313577852254 1 1
-0.00534257495246642 -0.00538929044324719 1 1
0.00758525965161744 0.00766902494840952 1 1
-0.0465643494495355 -0.0462074973062066 1 1
-0.0242594699486705 -0.0240651625324163 1 1
0.0419945562345252 0.0419107725473808 1 1
0.0297224086692242 0.029595731714276 1 1
-0.102443304993237 -0.102147260405554 0 0
-0.0202886110733702 -0.0205694669269887 1 1
0.0232515060964411 0.0232306649264201 1 1
0.00174870450222437 0.00176839313727456 1 1
0.0771196833215998 0.0767264683181745 1 1
0.0847485459634079 0.0845247696826053 0 0
0.0208111313403466 0.0206841649358162 1 1
0.0297636560492654 0.0296053880099333 1 1
0.047485300199589 0.0475026512439835 1 1
0.0272561859004409 0.0270997903192241 1 1
-0.0127960147006637 -0.0127724311669061 1 1
0.0229133768351162 0.0228255809149375 1 1
0.00921919576770048 0.00930109237953429 1 1
-0.018784394424886 -0.0187189148033498 1 1
-0.0370567016825694 -0.0369492772690908 1 1
-0.00440490887623145 -0.0044421984241515 1 1
0.00960044205564745 0.00961245868755914 1 1
-0.0402359842000897 -0.0401418113928542 1 1
-0.0284182425277633 -0.0284023939896259 1 1
-0.0432867434491458 -0.0431542591818945 1 1
0.0101997815063009 0.0101870451141244 1 1
0.0525161886234979 0.0521849099859025 1 1
0.00354566160817264 0.00340373384254665 1 1
-0.0406766097588192 -0.0405213230910988 1 1
-0.0305446493785407 -0.0305310098135821 1 1
0.00197440563983018 0.00198028193755788 1 1
-0.0410106580756231 -0.0409841740931523 1 1
0.0226217401386412 0.0225477073272752 1 1
0.0341083056504981 0.0341767886634016 1 1
0.0202965334241501 0.0199635915864499 1 1
0.0178810805307216 0.01786046812559 1 1
0.0403055099466929 0.0402487388805588 1 1
0.0292148356845831 0.029145979976106 1 1
-0.051205536291838 -0.0510061084547669 1 1
-0.00934636430613095 -0.0093846943561486 1 1
0.035716722608361 0.0356179194106521 1 1
0.0225489750962624 0.0225199808727931 1 1
0.00184420232320137 0.00194755532429645 1 1
0.012274647709836 0.0122172533721687 1 1
-0.0171045719514479 -0.0170640500085937 1 1
0.0530506894202879 0.0528690931251862 1 1
-0.038421723014712 -0.0383413163076959 1 1
0.00916553041261424 0.00919986654162317 1 1
0.0415862393759155 0.0413774887358852 1 1
0.00220109172615561 0.00223052359199809 1 1
-0.00686541834312737 -0.00707886967584884 1 1
-0.00891188024765812 -0.00893282459404065 1 1
-0.00261183640237393 -0.00257992918650748 1 1
-0.0175196301637493 -0.0174805152983886 1 1
0.00731946008797102 0.00735080632294354 1 1
0.0451475114569938 0.0451362279750857 1 1
-0.0222198995271963 -0.0221862994368328 1 1
-0.0370615032720828 -0.0370060416488787 1 1
0.0412222868627634 0.0410054241837328 1 1
0.0107326521982233 0.01073493758464 1 1
-0.0581357054642589 -0.0580827012934086 1 1
0.0430907268355986 0.0430295485937548 1 1
0.0500770877006562 0.0499601990744191 1 1
0.00837434251490203 0.00827355744562524 1 1
-0.0270267565604168 -0.0267474378639604 1 1
0.0522975579148503 0.0521264446638538 1 1
0.0161797214470906 0.0160557601769733 1 1
-0.0658421613685801 -0.0656776864284811 1 1
0.0243577579211247 0.0243156741297476 1 1
-0.0274857005421889 -0.0273805545404232 1 1
0.0974914016613119 0.097280529975014 0 0
-0.0170278241166663 -0.0169234045918533 1 1
-0.0694333567164654 -0.0692723424310677 1 1
0.0417518914753837 0.0414677347520767 1 1
0.0329714559272925 0.0328964626267954 1 1
-0.0417332794953675 -0.0416029441141694 1 1
-0.0623656172881289 -0.0621224696005535 1 1
-0.0334681568257815 -0.0333614872252955 1 1
-0.0539857407117016 -0.053832069691719 1 1
-0.0433344809032144 -0.0432827932780972 1 1
0.0174924399055466 0.0176249557023324 1 1
-0.0665614445542882 -0.0664312646923282 1 1
0.0312960486688546 0.031375109025897 1 1
0.0389360214642083 0.0388669057700648 1 1
-0.0373859012016462 -0.0371967785731536 1 1
0.0261216038956839 0.0260600213043594 1 1
0.0358474726587117 0.0358909798239857 1 1
-0.0168090164095786 -0.0167639035979181 1 1
-0.0193867974114576 -0.0193083074632428 1 1
-0.00975948498145278 -0.00972388416693449 1 1
-0.00848477490474532 -0.00851007007899216 1 1
0.0281775511721019 0.0280756742966306 1 1
-0.00164248053221853 -0.00161601132651421 1 1
0.0522978739898819 0.0521523626659361 1 1
-0.0644024210809009 -0.064177525828155 1 1
-0.0339569575737521 -0.033874691610372 1 1
-0.00291634632026014 -0.00288086187604924 1 1
-0.0217693049947882 -0.0218235096491655 1 1
0.0227185618577893 0.0226812248958168 1 1
0.0214834751893896 0.0214545061498251 1 1
-0.051581546379597 -0.0514537090136891 1 1
0.0333265436428961 0.0332368492895615 1 1
-0.0823538896723779 -0.0821721236831757 0 0
-0.0494902637913694 -0.0493506557907379 1 1
-0.0210787730620658 -0.0208792122775098 1 1
-0.0412878440777669 -0.0410572656261313 1 1
0.0552283161676531 0.0550995274975306 1 1
-0.0404823315168727 -0.0404730300178747 1 1
-0.00771887216747218 -0.00765403355851175 1 1
0.0785166436768774 0.0783665623185505 0 0
-0.0283657149971014 -0.0282748677512865 1 1
0.0239434216726979 0.023930534378435 1 1
-0.00645349325835245 -0.00629153817276781 1 1
0.0832415083023121 0.083070446374567 0 0
0.00976084714852289 0.00976002992671856 1 1
0.0175089673212127 0.0174337495473972 1 1
-0.0405902112321188 -0.0404906408199009 1 1
-0.0283251998317661 -0.0282262429009208 1 1
0.0229201614314557 0.022820688663653 1 1
0.00897305947586041 0.00895554051477579 1 1
0.0661031203059999 0.065501983912195 1 1
-0.0309279366268527 -0.0308355435900735 1 1
0.0478281584381322 0.0477006044909446 1 1
-0.0550276373632733 -0.0549210594446817 1 1
-0.00863810972135808 -0.00872609434918451 1 1
-0.0121821692619017 -0.0122283815119434 1 1
0.0186004009291203 0.0185769614600375 1 1
-0.0156441097694012 -0.0157097317306821 1 1
-0.00794232368354429 -0.00788152888171786 1 1
-0.023777767336336 -0.0237463936667946 1 1
0.0119341527582466 0.0117041153308935 1 1
-0.088809389523456 -0.0886177363479981 0 0
-0.0284208951334757 -0.0282984071658865 1 1
0.00706834308101819 0.00703282957195089 1 1
-0.0437267411797468 -0.043683475240591 1 1
0.0173928361379535 0.0173643850820813 1 1
-0.0296839785091789 -0.0296268011367706 1 1
0.0804063858718646 0.0801823471402621 0 0
-0.0422817111621931 -0.0421669193829439 1 1
0.00929551505980171 0.0093110696335971 1 1
0.0148302991656729 0.0147354246708729 1 1
0.00134053009339725 0.00122412337660081 1 1
0.00494796167055743 0.00497927521601352 1 1
-0.0255916500506207 -0.0255279908019981 1 1
-0.108900638493927 -0.108588358249816 0 0
-0.0549272633683859 -0.0547143479397738 1 1
-0.0610953386676026 -0.0609588699499386 1 1
0.0460303432729874 0.0458777073941304 1 1
-0.0562252748678481 -0.0560306216860213 1 1
-0.0207475821685487 -0.0207213033203321 1 1
-0.0167962104937217 -0.0168145573255537 1 1
-0.0430044370732782 -0.042865234177986 1 1
-0.00954675818814985 -0.00961825761902727 1 1
0.0598861676502291 0.0597492436414729 1 1
0.0149783041136962 0.0148913564561357 1 1
-0.0443936194761449 -0.0442681921858144 1 1
0.0172488019032287 0.017166311445731 1 1
-0.00728916718200049 -0.00706575103558992 1 1
-0.104644104112571 -0.104716276038124 1 1
0.00708079675559956 0.00706222984009849 1 1
-0.0383574423892592 -0.0382812811860087 1 1
0.0376696277938436 0.0373839832741128 1 1
0.0385229656480405 0.0384267417516787 1 1
-0.0100327251769484 -0.0101034371442044 1 1
-0.0360854432297896 -0.0359938230444355 1 1
0.0100708582522173 0.0102787861237796 1 1
-0.000741762978907557 -0.000767071622756547 1 1
0.033487148865834 0.0334356692757046 1 1
-0.0519054886438182 -0.0521629904790753 1 1
-0.0026825198134414 -0.00271986504397692 1 1
-0.0920182196719066 -0.0917395236012436 0 0
0.0967068403459085 0.0963862520580605 0 0
0.0841137342771183 0.0839208473286257 0 0
-0.0163116753141524 -0.0162741598450293 1 1
0.0148726895515917 0.01482251564033 1 1
0.00582747378246018 0.00580279486738534 1 1
-0.024099083940478 -0.0239489154718276 1 1
-0.0407269522787087 -0.040782423760105 1 1
0.0262931347320011 0.0257646688069246 1 1
0.0264991646146004 0.0264088907568638 1 1
0.085003235654112 0.0847941377674886 0 0
-0.0792186084979851 -0.078933466822127 0 1
-0.0226507976663994 -0.0225731230452987 1 1
0.0218400580286419 0.021766244853063 1 1
-0.000733985537397255 -0.000678052496491907 1 1
0.0246937415181262 0.0248882856752005 1 1
-0.00786686888882892 -0.00787770193437362 1 1
-0.051632967062349 -0.0515001105631879 1 1
-0.0123696041852501 -0.0123779500834766 1 1
0.0343809344009917 0.0343014049457241 1 1
-0.00607859167050996 -0.00601870467042018 1 1
0.0273723078655753 0.0269933889986196 1 1
0.0444962794941325 0.044354358963726 1 1
-0.0127681661257572 -0.0127121550458896 1 1
0.0169657058812573 0.0168761356855013 1 1
0.0213326657141065 0.0213736845830602 1 1
-0.0402391846136789 -0.0400808008748896 1 1
-0.0310649036929557 -0.0310196931239586 1 1
-0.0897384066602446 -0.0891194116067034 1 1
0.0117913725700152 0.0117274167427473 1 1
-0.0440352924927879 -0.0439029811190618 1 1
-0.0375056669438545 -0.0373978155735834 1 1
0.028447685366042 0.0283590981245976 1 1
-0.0177563638947727 -0.0179184654196287 1 1
0.0172841275970803 0.0171722801964371 1 1
0.0334578036136514 0.0335461142641874 1 1
0.0160899647727474 0.0160708561570891 1 1
-0.0331516863406079 -0.0330856531125376 1 1
-0.0106597944080367 -0.0106505634295943 1 1
-0.0229790414131063 -0.0228646890883859 1 1
-0.0244029574486857 -0.0243186636684053 1 1
0.0724287785010506 0.072427529658573 1 1
0.0402250917626793 0.0400483789169665 1 1
-0.0600108310561214 -0.0597511993986089 1 1
0.00270446199877114 0.00267216739508464 1 1
0.0294258885711355 0.0293586115591537 1 1
-0.052955171463202 -0.0528227990737883 1 1
-0.0246398211269123 -0.0245941029674683 1 1
-0.00642326757603791 -0.00641409950015225 1 1
-0.0036372352614365 -0.00361360879111877 1 1
0.00780678407563251 0.00762740918556281 1 1
-0.0185740015723705 -0.0185340508347576 1 1
0.0365101798344968 0.0363668527775092 1 1
0.00213804654541919 0.00210860962359073 1 1
-0.0270789962243378 -0.0270242860952975 1 1
-0.0241169699977347 -0.0240456819849539 1 1
0.00376415358786468 0.00374312610574812 1 1
0.052313564580587 0.052150791791473 1 1
-0.040833802353011 -0.0406881044347924 1 1
0.0202654518874322 0.0202158998891353 1 1
-0.00041767329900411 -0.000433578391790888 1 1
0.0258256243507929 0.0258006690853675 1 1
-0.072121956663448 -0.0718017405635861 1 1
0.00253337305658344 0.00248241992793709 1 1
0.00957551517509309 0.00956037957022868 1 1
-0.0488795060491467 -0.0487877432088131 1 1
-0.00485218393638611 -0.00485812895598642 1 1
-0.0264090489309725 -0.0263631648477305 1 1
0.0126153089432579 0.0125642334259849 1 1
0.00404294853796198 0.00404683261377447 1 1
-0.0130784708066886 -0.0130237652401001 1 1
-0.00711746487779171 -0.00729202762681446 1 1
-0.0150091342316416 -0.0150048266875543 1 1
0.070024461859184 0.0699132535195255 0 0
0.0146521812596794 0.0145844058657124 1 1
-0.00597364330553792 -0.00602327047159245 1 1
0.00826352545600099 0.00828961646365936 1 1
0.00970197376195363 0.00987992153921168 1 1
0.0576687686669574 0.0576701810204268 1 1
-0.0207425999930178 -0.0206549775199105 1 1
-0.096254337871471 -0.0959340817831663 0 0
-0.010690016551499 -0.0107405658697791 1 1
0.0934390513839394 0.0931840735996987 0 0
0.00972497627524075 0.00964571871591628 1 1
-0.00575080851790569 -0.00582641390929405 1 1
-0.00597852683354548 -0.00595650648025633 1 1
-0.0329950401871848 -0.0329733689036803 1 1
0.0208701801002383 0.0208176071581962 1 1
0.0451790564728451 0.0450854291268005 1 1
-0.00619772855299974 -0.006179508186473 1 1
0.045258123733897 0.0450978303022736 1 1
0.056603338622849 0.0565170507143982 1 1
-0.0827295764534723 -0.0824931445810649 0 0
0.0195077144515035 0.0194931421453645 1 1
0.0312990037027492 0.0312514273721163 1 1
0.0412063085328576 0.0413403509593752 1 1
-0.0585494481879588 -0.0584344481700002 1 1
-0.0239182466299835 -0.0238339303582101 1 1
-0.0166341454663463 -0.0165709199051051 1 1
0.032475334199379 0.032386805048689 1 1
0.0918262193863041 0.0915959294775504 0 0
0.0393461860504611 0.0392572174988835 1 1
0.00540491199874413 0.00542318042853221 1 1
0.053093502432492 0.0529622710608997 1 1
-0.00974438871440605 -0.00997938567863178 1 1
-0.0515936052150796 -0.0514628967472634 1 1
0.0368915306690996 0.0367960033740847 1 1
0.00882702417277871 0.00906241129542108 1 1
-0.040158750155078 -0.0400083714934936 1 1
0.00687867698577603 0.00688306820287597 1 1
-0.0137589757058812 -0.0137015875612252 1 1
0.00261736096200614 0.00260369230290829 1 1
-0.0494743654377068 -0.0493705136669597 1 1
0.016893525558142 0.0168410650146911 1 1
0.0447835041276825 0.0447448863472462 1 1
0.0333822548434247 0.0330489035795553 1 1
-0.00460456174085321 -0.00451913552508758 1 1
-0.0381320646838733 -0.0381035887207463 1 1
0.0272151416469963 0.0271034914176924 1 1
0.0921349103969387 0.0919388683289169 0 0
0.0442660346231698 0.04414528620024 1 1
-0.032530180424179 -0.0324646309930368 1 1
-0.0346003394301494 -0.0345331053573788 1 1
-0.0138067342936618 -0.0138000676104792 1 1
-0.0525987342553109 -0.0523926012534726 1 1
0.0618899377089656 0.0617646223064027 1 1
0.0219114443801508 0.0218607520559505 1 1
-0.0153930162553285 -0.0153433104281958 1 1
0.0245118562821566 0.0244714025288183 1 1
0.0521666482445108 0.0520593629309555 1 1
0.0181082420127831 0.0177597532701621 1 1
0.048860607787271 0.0489188851496923 1 1
-0.0234136068606824 -0.0233955274993039 1 1
-0.00637386718201343 -0.00639997727844874 1 1
-0.0388519327210881 -0.0386873953241553 1 1
-0.0240678476664273 -0.0240280976588632 1 1
-0.0360987385523405 -0.0358708079805223 1 1
-0.0784337253315985 -0.0782618874242965 1 1
-0.064603936221014 -0.0644192200016836 1 1
0.0266508135007361 0.0266153133674581 1 1
0.0612565384294183 0.0610977403286371 1 1
-0.00904279421455339 -0.0090646171174596 1 1
-0.0264382012684574 -0.026357287466575 1 1
0.049095096435775 0.048927583805196 1 1
0.0376849941058102 0.0375933973778064 1 1
-0.00726512352008656 -0.0072853623284093 1 1
0.020783917833023 0.020858820944261 1 1
0.02782254464834 0.0277394640987388 1 1
-0.017547345853341 -0.0172563517342681 1 1
-0.0231782772896746 -0.023138776488293 1 1
-0.0728646578826032 -0.0726531799615672 1 1
-0.0329023491688687 -0.03279173104619 1 1
-0.00731806908069207 -0.00753132356360992 1 1
-0.00169436808087421 -0.00161411561661206 1 1
-0.0559760079893582 -0.0558930934074205 1 1
0.00622841180275869 0.00619636157975424 1 1
0.0196336571100862 0.0196561267060607 1 1
0.00919006192655373 0.0091573961768415 1 1
-0.0473657445915525 -0.0472551555075081 1 1
-0.0170009559313033 -0.0171863735875937 1 1
-0.0351703080544254 -0.0350893950412894 1 1
0.0519607295216003 0.0517744693043847 1 1
-0.00978536006613279 -0.00974220626538562 1 1
0.0171885346658595 0.0170908554918065 1 1
0.0382594644793508 0.0381643327817253 1 1
0.0100723412641703 0.0100138205576808 1 1
0.027539469372736 0.0275084629785744 1 1
-0.0795754678347893 -0.0792576960247681 0 0
0.00995202877998893 0.0098519399857127 1 1
-0.000725434121181517 -0.000768970529883031 1 1
0.0720895536551241 0.0718737571648698 1 1
0.00506291661410764 0.00519140472165518 1 1
0.0150721275459762 0.0150307496445605 1 1
0.0263951401835609 0.0265459371484214 1 1
-0.00565168634086768 -0.00561174185097113 1 1
0.0596073627292324 0.059619674440021 1 1
-0.0820507329044194 -0.081791114169421 0 0
-0.00657596100753873 -0.00652143889894419 1 1
-0.0892983154378214 -0.0890623091273788 0 0
0.0286190618506001 0.0285378447688175 1 1
-0.0615339402026525 -0.0612952715981538 1 1
-0.0211348856559266 -0.0207645263463506 1 1
0.0106363510146372 0.0106632176969186 1 1
0.0247726310810037 0.024697213991392 1 1
0.0661644747666704 0.0658535994979445 1 1
0.0640210405438005 0.0638640073816409 1 1
-0.0394790490617916 -0.0394218865038249 1 1
0.0376149507663354 0.0376098337244749 1 1
0.0206007969710775 0.0206921294421677 1 1
0.0329891469389746 0.0329465533828975 1 1
0.062311487767865 0.0619059131506543 1 1
0.0189261199033531 0.0187281100865554 1 1
-0.0505575492470812 -0.0504515280708915 1 1
0.0337896336867044 0.033393208739462 1 1
0.000206927189060752 0.000244314776007374 1 1
0.0162365202707243 0.0161426729375794 1 1
0.00427142206181425 0.00428473081623543 1 1
0.0337759302634399 0.0335995274617599 1 1
-0.0565351912674195 -0.0563495670437792 1 1
-0.0141460364871957 -0.0141649576134643 1 1
-0.0363348283131868 -0.0361296827911622 1 1
0.0144830108964607 0.0144869507546698 1 1
-0.0303043364565449 -0.0302287946885743 1 1
0.019770221287482 0.0197570343651765 1 1
-0.0247669018493107 -0.0246927588972059 1 1
0.0257223285264855 0.0256131130223228 1 1
-0.0180507912165816 -0.0179737859153506 1 1
0.00234201607770526 0.00230941872552324 1 1
-0.0577022805672605 -0.0575364975187586 1 1
-0.0460852119909844 -0.0459292676135616 1 1
0.0169688162652036 0.0169183856980263 1 1
-0.00201605370191334 -0.00202913862901141 1 1
-0.0342995949415793 -0.0341632846102375 1 1
0.0101788009357187 0.010162027300346 1 1
-0.00211912786715169 -0.0021300423246509 1 1
0.0105090331658403 0.0105136595723954 1 1
0.0388904137017615 0.0388035102559383 1 1
-0.0340638504604007 -0.0340243015634568 1 1
-0.101555950598575 -0.101229184103296 0 0
-0.022400108335388 -0.0223975810615726 1 1
0.0188496831025027 0.0187981264705507 1 1
0.0309127221651242 0.0308200800200106 1 1
0.0192339898461716 0.0192348794342228 1 1
0.0196064704989112 0.0194179020211397 1 1
-0.0326560881743791 -0.0325849089332484 1 1
0.022832112908454 0.0228841446424845 1 1
-0.0123625389645367 -0.0123098536300535 1 1
0.0190022034848227 0.01893491492978 1 1
-0.00360345549522138 -0.00355352369375511 1 1
-0.00394307947482019 -0.00397625166154529 1 1
0.0509383953277448 0.0508350240972951 1 1
0.0194314406994183 0.0194164559987672 1 1
0.041830818986017 0.0416627312261062 1 1
-0.0579210625380077 -0.0576552631347264 1 1
-0.00347495167444199 -0.00354996765793494 1 1
-0.0116994976678902 -0.0116330065188975 1 1
0.0172750533860806 0.017161982177994 1 1
0.0568281382780321 0.0564959532811565 1 1
-0.0723214720562508 -0.0721228587260899 1 1
0.0198853280027441 0.0199328170141613 1 1
0.0120504219591105 0.011928693120335 1 1
0.0526100690763004 0.0524739621456437 1 1
0.0454870830855122 0.0453764400059884 1 1
0.0464514174728954 0.0462877297213597 1 1
0.0036183390651298 0.00356639195177682 1 1
-0.00739488678583711 -0.00772012988010231 1 1
-0.0015165621083966 -0.00151796876785516 1 1
-0.0265954512827519 -0.0265750318331709 1 1
-0.0680880980836709 -0.0677498363091364 1 1
0.0189614989704077 0.0189059717349734 1 1
-0.0245797477387262 -0.0245088721143568 1 1
-0.0452880130975284 -0.0451282363146124 1 1
-0.0121795828529344 -0.0121295769426505 1 1
-0.021694326253214 -0.0217272284458827 1 1
0.00337918008138302 0.00340893360036541 1 1
0.0215840735405692 0.0214185714669364 1 1
-0.0324590561216717 -0.032314825282945 1 1
-0.0118109168927072 -0.0117981048277605 1 1
0.0306931282070255 0.0307989850104329 1 1
0.0122026008818076 0.0121720223216595 1 1
0.00641454295342758 0.00639921030077598 1 1
-0.0408563106687785 -0.0407554326012539 1 1
-0.0648497083656132 -0.0645758110084795 1 1
0.0175678447693042 0.0175003616695682 1 1
-0.013944406513535 -0.0139215417806431 1 1
0.043487741408991 0.0433945122854982 1 1
-0.0190445072966122 -0.0187928063232255 1 1
-0.0181975839528081 -0.01804266815895 1 1
0.0520379391627509 0.0519304121499726 1 1
-0.0827874174006212 -0.0826254396246288 0 0
-0.0175537149113264 -0.017456780829483 1 1
-0.0155795511908431 -0.0155974200797029 1 1
-0.0204397339230699 -0.0204918805450269 1 1
-0.0707346654639298 -0.0704536592168495 1 1
-0.0099665840407438 -0.00988292396742585 1 1
-0.0637363669306558 -0.0636122307442152 1 1
-0.0159434543679526 -0.0158319183757585 1 1
0.0666516992383442 0.0665923765278277 1 1
-0.0392050841488491 -0.0391108513157137 1 1
-0.056930012014831 -0.0567925117186184 1 1
-0.0336843483432248 -0.0335316020405223 1 1
0.0136796549817581 0.0136625396525126 1 1
-0.0330404159779757 -0.032910156409729 1 1
-0.00128784067591379 -0.00131595150701099 1 1
-0.0797572511800558 -0.0796331286803001 0 0
0.016425219312476 0.0162891953967381 1 1
-0.00648471362404966 -0.00649091334708117 1 1
-0.0471680988528541 -0.0473583071045614 1 1
0.00312404014147966 0.00312179353126568 1 1
-0.0294134995696771 -0.0292693708832364 1 1
0.101024740537177 0.100815628756378 0 0
0.0922215277631259 0.0919662232845491 0 0
-0.00106529918965527 -0.00102895363322019 1 1
0.0257379887152877 0.0256519231645662 1 1
-0.0455124738201401 -0.0454028846638352 1 1
-0.0197975134000872 -0.0196047240328279 1 1
-0.0266853850218994 -0.0265932419992182 1 1
-0.0346855726925601 -0.0348100650855281 1 1
0.0269503306072959 0.0268685761952415 1 1
-0.0104684442224156 -0.0103512071893361 1 1
-0.0422996859688942 -0.0419152316800593 1 1
-0.0354488947618483 -0.0353498205635994 1 1
0.00102415972086326 0.000985657070560646 1 1
-0.00428793491340891 -0.00437320918356282 1 1
-0.0516754100168157 -0.0515344483602761 1 1
-0.0129743190495342 -0.0129147846592822 1 1
0.0446931513562696 0.0445155598254957 1 1
-0.0505813213892227 -0.0502260284873761 1 1
0.00414187857642 0.00418178365858025 1 1
-0.0209924696971586 -0.0209210721324524 1 1
-0.0270738770179468 -0.0270218716166693 1 1
-0.00243949038315315 -0.00242838115465491 1 1
-0.0100752691311383 -0.0100265807178844 1 1
0.00111764960440853 0.00109589974963421 1 1
0.061450999712205 0.0613004365334155 1 1
-0.0551870440957947 -0.054996726381501 1 1
-0.000807353185852889 -0.000744468485983047 1 1
0.0966884528772134 0.0962084392174546 1 1
0.00835292118502017 0.00872809581640446 1 1
0.0184463875999336 0.0185020427698615 1 1
0.0388613537114622 0.0387187377581693 1 1
0.0427290314706508 0.0426822009806479 1 1
-0.0185986319248448 -0.0182898372605487 1 1
0.021290196963193 0.0212624390666506 1 1
0.014430310836177 0.0143846382110756 1 1
-0.0169562442704754 -0.0168313268714502 1 1
-0.0278751748464457 -0.0278248545863767 1 1
0.0248464041036417 0.0249432581197861 1 1
-0.017420281097273 -0.0174300430733841 1 1
-0.0355567686201964 -0.0353461920833027 1 1
0.0593523557476828 0.0590500403862493 1 1
-0.00209216057582466 -0.00210754839284976 1 1
0.0158169536449603 0.0157038534133459 1 1
-0.00977928891584092 -0.00964626487856607 1 1
0.0369827047351168 0.0367580090717998 1 1
-0.0599264160410743 -0.0597203041512843 1 1
-0.036450593418072 -0.0363753349110124 1 1
-0.00455339543717543 -0.00463239066998728 1 1
0.0947787802721127 0.094539284537446 0 0
0.0228183027361008 0.0227148377674212 1 1
0.0501521742739508 0.0500399379144924 1 1
-0.0355593794316001 -0.0354907512940884 1 1
0.0902374352872861 0.0899981275311592 0 0
0.0343847452661303 0.0342702895715145 1 1
-0.0270273846842853 -0.0269539705539571 1 1
-0.0427885876044316 -0.0428256233854158 1 1
0.0048992520269235 0.00493244581777651 1 1
-0.00523423461790239 -0.00524722648972651 1 1
-0.0122374245259346 -0.0120607924579885 1 1
-0.035312167897612 -0.0352243230169785 1 1
-0.0293425407004804 -0.0293535124888432 1 1
0.0381435516384357 0.03803246467266 1 1
-0.0205284323179844 -0.0205878386232536 1 1
0.0646606319887706 0.0645221888769808 1 1
-0.00599321779994755 -0.00605406592664405 1 1
-0.0659573585093754 -0.0654997033486079 1 1
-0.0647139922138742 -0.0645418046975389 1 1
-0.00528506709951749 -0.00524353858723318 1 1
0.0477279960331138 0.0477341214280958 1 1
-0.000933598857626462 -0.00100195911688892 1 1
0.0163112784606106 0.016395265837969 1 1
-0.00275560622077493 -0.00276586949770075 1 1
-0.0546033871294424 -0.0542895461106359 1 1
0.0664219703416654 0.0658217415992713 1 1
-0.000232236559957522 -0.000207738052419242 1 1
0.00979958570682313 0.00974504654823773 1 1
0.0254522830211345 0.0253115491356467 1 1
-0.00513949978899356 -0.00513388376177135 1 1
0.0319644411410514 0.0317773186191724 1 1
0.0228752716192774 0.0228129657093339 1 1
0.0678947930536508 0.0677442905704518 1 1
-0.0281976686664826 -0.0280348352224694 1 1
-0.0411015936944111 -0.0407159992566726 1 1
0.0300591845208952 0.0299975750078696 1 1
0.0441707271766893 0.0440500434315603 1 1
-0.0563995063360433 -0.0562955390485941 1 1
-0.0356256525828631 -0.0354052333604408 1 1
0.0015349633902208 0.00152135694582902 1 1
0.0428427073666346 0.0427239433020592 1 1
0.0415216058146149 0.041466288113755 1 1
-0.0214792203248764 -0.0214234493063433 1 1
-0.00904222651026092 -0.00903060458771693 1 1
-0.0182431397591356 -0.0181694358443572 1 1
-0.0222280908892212 -0.0221746245254657 1 1
0.0110493565999978 0.0109855848773847 1 1
0.000184445881451448 0.000215517031537063 1 1
0.00841983738772352 0.00842997696345856 1 1
0.0377235841478646 0.0375329037454943 1 1
0.0488098945680486 0.0485606376494376 1 1
-0.0647516307884522 -0.0645397147630893 1 1
-0.00420698452508102 -0.00417241570882477 1 1
0.00457351114766105 0.0045156129308981 1 1
-0.0628981140137223 -0.0627426837704748 1 1
0.00601592966092851 0.00596357084730285 1 1
0.00919178901576724 0.00914767700054491 1 1
-0.00418095907008507 -0.00407735880289054 1 1
-0.017054105027008 -0.017035062880403 1 1
-0.0067103745326069 -0.00650955816342981 1 1
0.0484473841905975 0.0483352429888994 1 1
-0.0319467915758502 -0.0319137450651861 1 1
-0.0159161724782499 -0.0157524546741165 1 1
0.0820802952825774 0.0817707343377194 1 1
0.0188885593975028 0.0188634671750988 1 1
0.0316024613934526 0.0316754122741045 1 1
0.0152911010041277 0.015163577207255 1 1
0.0247470677045456 0.024662249500057 1 1
-0.0429359917999685 -0.0426854825703223 1 1
0.0300803167159276 0.0298597685048423 1 1
-0.0457760227080374 -0.0456172861817887 1 1
-0.0534920114783893 -0.0533395468786422 1 1
0.0282862019532588 0.028206662680003 1 1
0.0348436553395949 0.0346832310016924 1 1
-0.0497680119140369 -0.0496706183767649 1 1
-0.0212082885839707 -0.0211342636551675 1 1
0.0134174283815109 0.0133623878586778 1 1
0.024763297629584 0.0246740285769584 1 1
0.0126153988248679 0.0126387441916963 1 1
0.00537172772125263 0.00542621731146356 1 1
-0.021221276292471 -0.0211306301790344 1 1
-0.0222381233641231 -0.0221308590992976 1 1
0.0179473345013545 0.0178936471147928 1 1
-0.0312288583841732 -0.0312023987810384 1 1
0.0168000715207606 0.0167712162603271 1 1
-0.00750304925587224 -0.00748936081892005 1 1
0.0302157674879121 0.0300342015035391 1 1
0.0330636141229112 0.0327878284393691 1 1
-0.0900622971080787 -0.0897219433344393 0 0
0.0169897926405442 0.0169289989497027 1 1
0.031464101881958 0.0313919861696865 1 1
0.0242847186963226 0.0242089631640725 1 1
-0.0812579256753683 -0.0810696421488565 0 0
-0.0960791193376558 -0.0957340903839368 0 0
0.00758783070145379 0.00759125793903454 1 1
-0.081199763301233 -0.0810420596834227 0 0
-0.0297676792432991 -0.0295378307482311 1 1
-0.00383490825949522 -0.00391946906860476 1 1
-0.0368597576857903 -0.0367533858549386 1 1
-0.0104225198515648 -0.0103906978798835 1 1
0.0293214310805066 0.0292270626274647 1 1
0.0229475043439182 0.0229035383626635 1 1
0.0469561449065015 0.0462379289232747 1 1
-0.0685993913909169 -0.0683047978461114 1 1
-0.0387127244398494 -0.0385673370199982 1 1
-0.0307861407175831 -0.0307269688391037 1 1
-0.0160171453481237 -0.0159630749638511 1 1
-0.0324155369249489 -0.0323304184401568 1 1
-0.0129440761951332 -0.0131421165085968 1 1
0.0363132579951327 0.0361537144359011 1 1
0.0298184108883169 0.0298651207087464 1 1
-0.0355340933507029 -0.0354924380588501 1 1
0.0520314462619046 0.0518513258337784 1 1
-0.0130877888382291 -0.0130219148521351 1 1
-0.0188128733241769 -0.0187068754494473 1 1
0.00685578504552073 0.0068347187153264 1 1
0.00635829744105051 0.0063418168374206 1 1
0.0390020336304108 0.0389296639868399 1 1
-0.036652131868837 -0.0366028132413113 1 1
-0.0321495813276106 -0.0320870692029684 1 1
-0.0810210354197495 -0.0807778720421853 0 0
-0.0186457016206098 -0.0185432239137367 1 1
-0.0477407277854767 -0.0476227719070582 1 1
-0.028281911146835 -0.0282558123173082 1 1
-0.00346896486289085 -0.00323988035090774 1 1
-0.0322609502224616 -0.0320773724765854 1 1
0.0252425080304881 0.0253242857951099 1 1
0.00293279137992724 0.00282473749335893 1 1
-0.0135205215539788 -0.0136662452458481 1 1
-0.0244901361042725 -0.0243784682070668 1 1
-0.0406883247954701 -0.0405996233366639 1 1
0.0514924551505463 0.051355535512823 1 1
0.0395140406371177 0.0395226805784238 1 1
-0.00488563459814628 -0.00500782905133087 1 1
0.0680897982403437 0.0678919816179782 0 0
-0.0369590775666678 -0.0368349132445247 1 1
-0.012441842041688 -0.0123903930096063 1 1
0.074198869693338 0.0739290445992357 1 1
-0.0316248773051662 -0.0315617921971803 1 1
0.0093237077392786 0.00934200128613827 1 1
0.0302840735708711 0.0301876221489337 1 1
0.0028129330756273 0.00281861758660394 1 1
0.00734333352980103 0.00733424365023284 1 1
-0.0149825646426744 -0.0147868073303025 1 1
-0.0462371738507271 -0.0461040337366529 1 1
-0.0454760467923506 -0.0453387352056576 1 1
0.0197646815260052 0.0195328715636346 1 1
0.00486096168156871 0.00486202751150721 1 1
0.0352392631110768 0.0351419890156068 1 1
-0.0213791349654248 -0.0213151085436896 1 1
-0.0172670319328904 -0.0171705893043364 1 1
0.0448662330155352 0.0446723291835248 1 1
0.0104951132810802 0.010419681689212 1 1
0.0235668884063085 0.0235891121314794 1 1
0.000255447176832565 0.000172191265925371 1 1
0.00741157782437885 0.00741865683801674 1 1
-0.0262213393844339 -0.0260986605963391 1 1
-0.00680003304744404 -0.00697848000618226 1 1
-0.0304411395983677 -0.0303705134935349 1 1
-0.0390874134297091 -0.0390293072623948 1 1
-0.0429070295425285 -0.0426306832432523 1 1
0.0148990263478602 0.0148768318539165 1 1
-0.011950358252968 -0.0118547097937172 1 1
0.00572511578308089 0.00547358327203385 1 1
0.0280413490589032 0.0279721442890033 1 1
-0.0209606517709928 -0.0209112258829296 1 1
0.0135901354814954 0.0135138737243036 1 1
0.000676248302136941 0.000733477899018595 1 1
-0.0388845018650177 -0.0388510109082009 1 1
0.00910150178229288 0.00911282106030908 1 1
-0.00667818904562666 -0.00674143508099023 1 1
-0.0137456287818449 -0.0137287315000103 1 1
-0.00894130434429353 -0.00890691181302698 1 1
-0.0232856054568978 -0.0232156513824472 1 1
-0.0259596781119335 -0.0259602917832903 1 1
0.0238875559652334 0.0237164310292185 1 1
-0.0473687315549391 -0.0472087906284573 1 1
-0.0139298545515315 -0.0139030823821408 1 1
-0.100518233970798 -0.100304080258679 0 0
-0.0449924691380666 -0.0448912086450997 1 1
-0.000787885431015295 -0.000636656762249187 1 1
-0.0200053780672652 -0.019781057328774 1 1
0.0890024266276921 0.0886721796122025 0 0
0.0206396128207696 0.0205850236112866 1 1
-0.00667301976617972 -0.00632756501052021 1 1
-0.02803536591179 -0.0276934021528209 1 1
-0.0345509579378607 -0.0345087467062988 1 1
0.00152855666420965 0.0013193183137196 1 1
0.0292387996034665 0.02918533652068 1 1
0.0293423843243058 0.0293305010511373 1 1
0.00686186061212889 0.00686139836484212 1 1
-0.0156005886344308 -0.0157207078208886 1 1
-0.0115209372349736 -0.0114994980319909 1 1
0.00622565170193351 0.00621441211243523 1 1
0.0331547122573701 0.033074113098659 1 1
-0.018362648027982 -0.0186332029223063 1 1
0.0442352769701156 0.0441461206718702 1 1
0.0206693331537971 0.0206363863754712 1 1
0.0363944449927618 0.0361740991947644 1 1
-0.0164842074465923 -0.0162460953173269 1 1
-0.0182601840134037 -0.0181774073631062 1 1
0.00178467660852652 0.00176075607887443 1 1
-0.0130956726511995 -0.0129916989496799 1 1
0.0701234144901318 0.0699368978754434 1 1
-0.00867023346525637 -0.00855725741711702 1 1
-0.0238916475730098 -0.0237511650745813 1 1
0.00624015347429066 0.00633590089442127 1 1
2.91056945568276e-05 -1.28432352802504e-05 1 1
0.068053332951801 0.0677378231586581 1 1
0.0567592601234799 0.0566482774581916 1 1
0.0181467749600609 0.0180911547156779 1 1
0.0096579584895476 0.00960673777730642 1 1
0.00627974850659153 0.00624782427486682 1 1
-0.0378332199497966 -0.0377738004452265 1 1
0.00704491238249128 0.00694439744912891 1 1
-0.0106964110094734 -0.0106137455315547 1 1
-0.000625850041109277 -0.000662733006648945 1 1
-0.0173632324655323 -0.0173211587333063 1 1
-0.0649232916189106 -0.0647745342080166 1 1
-0.0192221518024571 -0.0191722934853728 1 1
-0.00421776515678781 -0.00428524286790486 1 1
0.0954866960000074 0.0953026136895272 0 0
-0.00164120044142215 -0.00166583937494775 1 1
-0.0273039885309994 -0.0273237112360043 1 1
-0.027462593421767 -0.0273778946488792 1 1
-0.0213679207944913 -0.0213482243744054 1 1
-0.00922151421825766 -0.0092098675591803 1 1
-0.0062608691993268 -0.00628201069533653 1 1
0.0172090720455609 0.0171310161677358 1 1
-0.00994691745274288 -0.00989468125894212 1 1
-0.032000123639005 -0.0319314089019491 1 1
0.00231454223318582 0.00239970193632704 1 1
-0.0287040174368268 -0.0285913148089639 1 1
-0.058898396379037 -0.0587994913206241 1 1
-0.00140926722508373 -0.00143736246458824 1 1
-0.0508342375523957 -0.0506822440277617 1 1
0.0356165853035274 0.0355737028709105 1 1
-0.0130890815827511 -0.0130770474125522 1 1
0.0199587594575013 0.0199298172768082 1 1
-0.0244834830260225 -0.0245297885212811 1 1
0.0150438918389134 0.0150569749103653 1 1
0.012156610940781 0.0122196504613866 1 1
-0.0429496746975574 -0.0428071751885907 1 1
-0.00427688129054021 -0.0042782099910451 1 1
-0.0358885267875543 -0.0359066198496439 1 1
0.0309342605224232 0.0307222462766454 1 1
-0.0101963128394601 -0.0101134612340161 1 1
0.0023374392666455 0.00229353945802085 1 1
0.00519274473679822 0.0051965636999259 1 1
0.00603788068870819 0.00609410910688175 1 1
0.0276269543504179 0.0273449608332257 1 1
-0.0241246409517701 -0.0241709219187513 1 1
-0.0394782024066343 -0.0393328125202426 1 1
-0.00378507043738811 -0.00375110197877955 1 1
-0.0671756065005615 -0.0670286838710509 1 1
-0.00396002984068247 -0.00395529872339168 1 1
-0.032419876225568 -0.0323323129195886 1 1
-0.0460939194891014 -0.0459882766501676 1 1
-0.00296400968046044 -0.00290735993843908 1 1
-0.00773739455517135 -0.00767098216574862 1 1
-0.0257473869295173 -0.0257260772104911 1 1
0.00286380482861158 0.00288603442067841 1 1
-0.00906321818450073 -0.0089676044605965 1 1
-0.0140710140989586 -0.0139341799087755 1 1
0.0213697649357205 0.0213035254376827 1 1
-0.0871226610343145 -0.0869045864183407 0 0
-0.0177285074852415 -0.0176906941336873 1 1
0.0550700191583504 0.0549417565658949 1 1
0.00455525742568714 0.00451507630007698 1 1
-0.0514771980672826 -0.0513930518007902 1 1
-0.0187454690384338 -0.0187160647159645 1 1
-0.0138905643560974 -0.0139592738689934 1 1
0.0498216535423381 0.0496772895602877 1 1
-0.0718094877083586 -0.071733805957997 1 1
-0.0109888355463909 -0.0109388101812815 1 1
-0.0219498254232075 -0.0218746307832249 1 1
0.032787262963935 0.0327214729321177 1 1
-0.0537713251301793 -0.0536639480057426 1 1
0.0203729486759999 0.0204116245687858 1 1
0.0184676941594643 0.0184298551583996 1 1
0.000900972149278078 0.000972438971121984 1 1
0.0161020405257361 0.0160807472376704 1 1
-0.0715371770762894 -0.0711630639825172 1 1
0.00663187875111502 0.00649301233416135 1 1
-0.00351480406474488 -0.003284037849856 1 1
0.0343767204765536 0.0343077483013895 1 1
-0.00411842829459276 -0.00412606635378816 1 1
0.00897599086044634 0.00894976470871988 1 1
-0.0332843196251285 -0.0332484146279847 1 1
-0.024834735340198 -0.0247536510007888 1 1
-0.0366634116738115 -0.0359954592369324 1 1
-0.00564143531668381 -0.00561219840476844 1 1
-0.048207775015158 -0.0481858647092957 1 1
-0.0627628463851561 -0.0625667020065341 1 1
-0.0169240418095777 -0.0169030130039204 1 1
-0.000341535126059447 -0.000418166031812111 1 1
-0.0213901329311591 -0.0212636337623447 1 1
-0.0427532676737905 -0.0426380846233698 1 1
-0.00334097681915428 -0.00334622084213214 1 1
-0.0768291490686983 -0.0766664786416638 0 0
-0.040769007679543 -0.0406626854850031 1 1
0.0622990828453728 0.0620600395834952 1 1
0.0255457309754832 0.0254358597588448 1 1
-0.0350147414461209 -0.0349591509466477 1 1
0.0373298942627497 0.0372799670347061 1 1
-0.00601710086703136 -0.0060843531377127 1 1
-0.00758643918520967 -0.00755126924689711 1 1
-0.0236867687461132 -0.0236310500474874 1 1
0.0619006346038543 0.0620017116226872 1 1
-0.0273004139852162 -0.0272324398306948 1 1
0.0552322916549949 0.0548309919230507 1 1
0.0571949813315657 0.0570937732532194 1 1
0.00920688477299025 0.00915830172669613 1 1
-0.00848421264671232 -0.00836359008422949 1 1
0.0398605375491536 0.0397880330247776 1 1
-0.00568201423295661 -0.00567566943772105 1 1
-0.0537065643998134 -0.0535549419146768 1 1
-0.0530412950234424 -0.0528442096849469 1 1
0.04893920086573 0.0488304811243924 1 1
0.0340599901180939 0.0340234007017613 1 1
-0.0596527453047598 -0.059492995751385 1 1
0.0248989277492932 0.0248955789767971 1 1
0.0535605494894439 0.0533984571964365 1 1
-0.0128745622831645 -0.0128085733922544 1 1
0.0606177422223539 0.0604726686617146 1 1
-0.0634296438520287 -0.0632632542532163 1 1
0.0430167010252119 0.0428483541619773 1 1
0.0122834938608268 0.0123135453809211 1 1
-0.0335459613983645 -0.0336298508205929 1 1
0.0238515938193201 0.0238825503873588 1 1
-0.014676808141286 -0.0145895866401742 1 1
-0.101889036221939 -0.101692331943858 0 0
0.00514355364452594 0.00517434255628742 1 1
-0.0018715532030192 -0.00189925485503443 1 1
0.0228961287248968 0.022818554293149 1 1
0.0320503885640452 0.0319884517008465 1 1
0.0403692253049098 0.0402568258637372 1 1
0.00140181894774413 0.00142043066859808 1 1
-0.0181713496701593 -0.0179551685650049 1 1
0.0829209850060233 0.0826639583882622 0 0
-0.0369435833189605 -0.0367947103593992 1 1
-0.0445266207503591 -0.0444151607411287 1 1
-0.0336007614817338 -0.0335781001460185 1 1
0.0615950347651111 0.0615194288202493 1 1
-0.0306075642256267 -0.0304910100594303 1 1
-0.0205132761194866 -0.0205199710882032 1 1
0.0155445721335261 0.0155716600883633 1 1
-0.0450853850828736 -0.0449270525274994 1 1
-0.0622780794482235 -0.0621017910921825 1 1
-0.00123493258071431 -0.00126308569430244 1 1
-0.00683928443284782 -0.00686045550754358 1 1
0.00903078359577432 0.00900019209213743 1 1
-0.00696163425229264 -0.00699334296360169 1 1
-0.0389704958028469 -0.0388684324467541 1 1
-0.0465298849781504 -0.0464797954277349 1 1
-0.0683768448138934 -0.0679338990684347 1 1
0.0562610058234932 0.056154189016757 1 1
-0.0402123987651362 -0.0400708588942721 1 1
-0.0249215583337772 -0.0249424790164416 1 1
0.0669620383701215 0.0667704699571521 1 1
-0.0192212845800129 -0.0192089382381192 1 1
0.0441712967888259 0.0440540745502516 1 1
-0.0445213677229153 -0.0444459822970343 1 1
-0.0483819937937566 -0.0483380805254919 1 1
0.015475781929779 0.0154380920760857 1 1
0.0906695044219586 0.0903689778172139 0 0
-0.0417852421045858 -0.0416621314234362 1 1
0.0069040602528607 0.00686225756799638 1 1
-0.0061628011080056 -0.00615963499190124 1 1
-0.0397114127411448 -0.0396742841265627 1 1
0.0327861333594021 0.0327636323419862 1 1
0.0590268777548512 0.0588446977888486 1 1
-0.0648464093620975 -0.0647430902958828 1 1
-0.00062609043884343 -0.000582572801147986 1 1
0.00386469203504495 0.00403096514568749 1 1
0.01939919339536 0.0193127159196239 1 1
0.0292035024342085 0.0290725973889024 1 1
-0.0526534559856251 -0.0525374502932162 1 1
-0.0575897233766907 -0.0574676300780898 1 1
0.0102480379419896 0.0102967746861968 1 1
0.00253283269216192 0.00244426127789669 1 1
0.0378646547427742 0.0376039677141817 1 1
0.0017947593058938 0.00178501426205275 1 1
0.0260608566453701 0.0259966118684395 1 1
-0.0213961305866772 -0.0214195764940228 1 1
-0.0714140427487442 -0.0713793842081113 1 1
-0.0287318607154284 -0.0285846268161082 1 1
-0.0461078950266903 -0.0460265394136697 1 1
0.0378383961002304 0.0376685321612502 1 1
0.0366466674769657 0.0365705399778185 1 1
-0.00195578528344661 -0.00197168310922696 1 1
-0.0279693687997965 -0.0278924232903958 1 1
-0.0426097032029912 -0.0425305816216494 1 1
-0.0256013089022927 -0.0255278782777251 1 1
-0.0033081923502634 -0.00327278859829084 1 1
-0.0532936048979053 -0.0532015384555276 1 1
-0.0122821372996032 -0.0121749405279355 1 1
-0.0170263120194902 -0.0169433984948654 1 1
-0.026545684400439 -0.0264936742968965 1 1
0.0494267355495731 0.0493303827636084 1 1
-0.00249961381918806 -0.00251486485187758 1 1
0.0239840003874655 0.0239074158731711 1 1
0.00975155914177685 0.00971768012097568 1 1
0.0456972855014216 0.0456691629195218 1 1
-0.0198991736150242 -0.0198112003246047 1 1
-0.0703474329712408 -0.0700993500504426 1 1
0.023383802925637 0.0233101218103577 1 1
0.0646017655749903 0.0645042332792348 1 1
0.00103053822091212 0.00102529479001003 1 1
-0.0161613338382407 -0.0162048614730302 1 1
0.0387877597029122 0.0388277495510858 1 1
0.0263369292722749 0.0263328168714262 1 1
0.0209327478054849 0.0208909539775666 1 1
-0.0279478930149234 -0.0278574332046761 1 1
-0.0439130438391499 -0.0438299338042234 1 1
0.034315663559851 0.0342079805952475 1 1
-0.0443225453435077 -0.0441652523771123 1 1
0.044992027837142 0.0448626560819184 1 1
0.0185525349314025 0.0184609432225416 1 1
0.00710905407902769 0.00684729816155852 1 1
-0.0153207657081455 -0.0153134906139149 1 1
-0.0223079632047441 -0.0222500205396788 1 1
-0.0553249363817886 -0.055166777858322 1 1
-0.0415004935694628 -0.0414725173217044 1 1
0.00213543862109574 0.00213585582025552 1 1
0.000356001578733197 0.000517489471693301 1 1
-0.0519646948260939 -0.05185421263461 1 1
-0.000736783148181056 -0.000736765950162138 1 1
-0.0334583092466496 -0.0334701689835862 1 1
0.00840281755390938 0.00841689139399206 1 1
-0.0420151154749184 -0.0418880836257925 1 1
-0.0318977998173689 -0.0318565110811082 1 1
0.000272032928948642 0.000301749028815069 1 1
-0.0230648969481104 -0.0230521972815917 1 1
-0.0338329550268124 -0.0339784680095427 1 1
0.0282299935946236 0.0281422406096929 1 1
-0.00378583198411516 -0.00365183653743088 1 1
0.00349739643923231 0.00351267386398386 1 1
-0.031317922243583 -0.0312438630008317 1 1
-0.0191797663081288 -0.019121596118926 1 1
-0.00928781504476141 -0.00923296706814701 1 1
0.00364944730372482 0.00365650278083791 1 1
0.0428114997362326 0.0427612459002546 1 1
-0.0153693775170502 -0.015360621731342 1 1
0.0523696169161954 0.0522708733852243 1 1
0.00283207430013049 0.00257100834429087 1 1
0.0365661136720582 0.036486540938797 1 1
-0.0364367922564264 -0.0363717993511276 1 1
-0.0433417248221926 -0.0433097356339343 1 1
-0.0485981092424756 -0.0484848172490217 1 1
-0.0143397399451695 -0.0142849461188028 1 1
-0.0507166780055626 -0.0504196629772196 1 1
0.0210697657661701 0.0210731741456859 1 1
-0.0137546597903598 -0.0138243079782908 1 1
0.0132877455971978 0.0132770786275486 1 1
-0.027275628814656 -0.0272300630223165 1 1
-0.0653118606402556 -0.0651667147824398 1 1
-0.0149042714276384 -0.014782086598839 1 1
-0.0341471580450684 -0.0340723848895491 1 1
-0.00409532634158427 -0.00405697850501166 1 1
-0.00775568684490958 -0.0076999005369219 1 1
-0.00814418601331119 -0.00809179864795199 1 1
0.0232972962759732 0.02328783830166 1 1
0.0529145922933013 0.0528249489124101 1 1
-0.00780097791421679 -0.00782375401496877 1 1
0.0251717561275708 0.0249888340270817 1 1
0.0220904758224386 0.0219693697993735 1 1
-0.00478163148891622 -0.0047896827283123 1 1
-0.0451209173629113 -0.0450257239636799 1 1
0.00363864125844601 0.00360658895276871 1 1
-0.0240563451826923 -0.0240079890628297 1 1
-0.0459159979008759 -0.0458176594898427 1 1
-0.000305958926151506 -0.000288142184808667 1 1
-0.00295294402497902 -0.00303875608289186 1 1
0.0109262698779219 0.0108784349758673 1 1
-0.0120773622536227 -0.0120144181233245 1 1
0.0189440919276443 0.0188862750071626 1 1
0.0166357741339294 0.0165440771713459 1 1
-0.0119334206873316 -0.011905236984104 1 1
0.136873726411298 0.136532189713344 0 0
0.00133119246951123 0.00137102649149743 1 1
0.0235236488099242 0.0234238412080098 1 1
0.0696406890373946 0.069354203104096 1 1
-0.0619711615523062 -0.0617636702778068 1 1
0.000589193089315751 0.000574933102138532 1 1
-0.0305236446275974 -0.0302209275454104 1 1
-0.050421279014025 -0.0503377292481776 1 1
0.0111638491214364 0.0110989752278645 1 1
0.0226284539766883 0.0226109372132274 1 1
0.00626793862033892 0.00631396231463951 1 1
-0.00245905934336237 -0.00247835904524932 1 1
0.00050677383184629 0.000435788716632838 1 1
0.0341463629964881 0.0340921021450883 1 1
0.00825753209247521 0.00818764608166351 1 1
-0.0227443600785625 -0.0226984547065741 1 1
-0.0607460301313367 -0.0605605699594835 1 1
0.0343499188237225 0.0343168864745349 1 1
-0.0438964516564317 -0.0437723330500286 1 1
0.0608286093325116 0.0607278109437671 1 1
0.0654745243784197 0.0651200693858867 1 1
0.00279464283744897 0.00290433711764965 1 1
0.0685831485414848 0.0684593310843852 1 1
-0.0515709042871851 -0.0514669962011532 1 1
0.0339037127445453 0.0338238187100502 1 1
0.0110418916097546 0.0110205652286405 1 1
-0.0121005259556324 -0.012056592874676 1 1
-0.00755222641176883 -0.00755253118096787 1 1
0.0494246273125895 0.0489771058112706 1 1
-0.00799759267515925 -0.00798573454390869 1 1
-0.0559793193316647 -0.0558483200503818 1 1
0.0225889044333178 0.0226065209202643 1 1
0.0193440574476346 0.0193317656815595 1 1
-0.0126157999739022 -0.0124345798653322 1 1
0.0195713226490684 0.0194732365317274 1 1
-0.0711532839485894 -0.0709847340335781 1 1
0.00672261514795016 0.00670825559468919 1 1
-0.0539807164817127 -0.0537218634423381 1 1
-0.0268005176833857 -0.026791040159876 1 1
-0.0164438508915146 -0.0164053010631362 1 1
-0.0633827076544917 -0.063177490164218 1 1
-0.00180987831955223 -0.00183842420570285 1 1
-0.0901153913259467 -0.0896592571880617 1 1
0.0253858984236849 0.025285622930809 1 1
0.00523539808539098 0.00541402012776692 1 1
-0.0184712085030507 -0.0185010423189172 1 1
-0.0519549886323931 -0.0518426142411786 1 1
0.0322621050508291 0.0321642271287692 1 1
0.00450480548282075 0.00448543095712203 1 1
-0.0419708024442743 -0.0419406011236627 1 1
-0.00147673423759973 -0.00145541123128658 1 1
-0.0173085076808632 -0.0171511193231892 1 1
-0.0356325892274234 -0.0353868022162435 1 1
-0.000924052116081358 -0.00090403421032793 1 1
-0.0235728476814214 -0.0236698412377941 1 1
-0.000933203320680077 -0.00091729750438669 1 1
-0.00791986604577473 -0.00816466177069283 1 1
0.00453739699539344 0.00443814673527332 1 1
-0.0631979843939453 -0.0630472193990959 1 1
0.0262999447388517 0.0261444452896218 1 1
0.0331154600701171 0.0330352701684955 1 1
0.00578045979310316 0.00577765010307243 1 1
0.00159844555753135 0.00154594826568312 1 1
-0.0695957373118343 -0.06932535266898 1 1
-0.0323052816092783 -0.032247993322348 1 1
0.0334375452711268 0.0332476168621193 1 1
-0.0116496681383984 -0.0116716629298443 1 1
-0.000805814737267001 -0.000820345986360379 1 1
-0.0805840566032749 -0.08034534535705 1 1
0.0190245503453703 0.0190650100462577 1 1
0.0142658594571306 0.0142746850559125 1 1
-0.0268203397457147 -0.026736392035664 1 1
-0.011281762830809 -0.0112994441303397 1 1
-0.0178491311859588 -0.0177129415837829 1 1
0.0130731662557905 0.0129836242951806 1 1
-0.00975430859297595 -0.00965769958485302 1 1
0.00114916314160504 0.00113726115746967 1 1
0.0107963622346905 0.0108235324972472 1 1
0.0344897203368438 0.0344302285538296 1 1
-0.0545999304044146 -0.0544351521457771 1 1
-0.0262091790181787 -0.0261523135795983 1 1
0.0677486956168867 0.0675698211781205 1 1
0.048291705911567 0.0481062874499273 1 1
0.0567527826305621 0.0566192795375358 1 1
-0.058549059803638 -0.0585776703745463 1 1
-0.0528483190669288 -0.0527861824544419 1 1
0.0303844579943524 0.030278734403783 1 1
0.0621441941007367 0.0615929554328688 1 1
0.0133731652808995 0.0133311309452978 1 1
0.0789937767763089 0.0785921684284176 1 1
-0.0465181379222373 -0.0463771048395219 1 1
-0.0550934787552163 -0.0549493183495697 1 1
0.0224867045359478 0.0223985576532086 1 1
-0.0168483545410156 -0.0168513635247129 1 1
0.00252573531566472 0.0025412153587215 1 1
0.0204562122900165 0.0203936942307308 1 1
0.00620155916835571 0.00616737419662073 1 1
0.025268669774448 0.0252142688561348 1 1
0.0135455073649356 0.0135340673519051 1 1
-0.0349979737500465 -0.0348981430991786 1 1
-0.0200587153696227 -0.0200227993289493 1 1
0.0134680503302126 0.0133928107850051 1 1
-0.0460317558797203 -0.0459069296586006 1 1
-0.0232197088905908 -0.0231482461600749 1 1
-0.00338514487065895 -0.00357061968266768 1 1
0.0219721531718574 0.0219656115673161 1 1
-0.0253206346470611 -0.0252590306697156 1 1
-0.00714188264385892 -0.00711196490881768 1 1
-0.0296866288548162 -0.0296498346207775 1 1
0.0694215483277981 0.0693590921354479 1 1
-0.0108288412443338 -0.010824909077416 1 1
0.00401138747208004 0.00402015958573879 1 1
-0.0256155301915889 -0.0255104397572814 1 1
0.0101912944439395 0.0101601665977772 1 1
-0.00378547549379475 -0.00389763721045167 1 1
0.0203069443939014 0.0201740811590096 1 1
0.0613743629062629 0.0611487289201899 1 1
0.0523090351504376 0.0521639406962052 1 1
-0.0167774001996003 -0.0166649114475128 1 1
-0.0450170751130862 -0.0447762695203135 1 1
0.0436169851196305 0.0434881805173245 1 1
0.00495872726964807 0.00496986559405705 1 1
-0.0201706561200325 -0.0201407631514743 1 1
0.0488871816358262 0.0487880403396092 1 1
0.0387089875622927 0.0385981090751659 1 1
-0.0477419708649778 -0.0476697217498897 1 1
-0.0317517629777991 -0.0319714276653262 1 1
-0.00649474063305567 -0.00650970927315028 1 1
0.0365326862451889 0.0364362473898645 1 1
0.0391025744447329 0.0389901587378272 1 1
-0.00043649488720853 -0.000337532030508693 1 1
0.0320822059968459 0.0319292051491869 1 1
-0.0286888369439089 -0.0285896506932413 1 1
-0.00649706835942148 -0.00643610567038331 1 1
0.0288646714069735 0.0287471405011185 1 1
0.0333383707704646 0.0332645688059816 1 1
-0.0207695676291483 -0.0207464515209458 1 1
0.0451926304872305 0.0451113559661753 1 1
0.0214383185633773 0.0214134435873113 1 1
-0.0497748376488084 -0.0495516705834728 1 1
-0.0393547470081018 -0.039224286414275 1 1
0.0911542953629005 0.0909397024571205 0 0
-0.0028110825664435 -0.00272891190637527 1 1
0.0237874631147654 0.0237568696751588 1 1
-0.0252296245200127 -0.02528933695615 1 1
-0.0556432696960239 -0.0555263862771738 1 1
0.00928984190737496 0.00928863775347552 1 1
-0.0150783954345807 -0.0151395668908786 1 1
0.02960462998004 0.0294926954683861 1 1
-0.0691096509316529 -0.0688961821601129 1 1
-0.0199255063952404 -0.0199736795351164 1 1
0.0171279831043469 0.0171061984926974 1 1
0.0983399752287155 0.0980548063344977 0 0
-0.0210621882496387 -0.021095686678365 1 1
-0.0483869530890799 -0.0482236781614201 1 1
-0.00257473260971266 -0.00252679021910536 1 1
-0.00597101514593222 -0.00575887173149695 1 1
-0.0228380498783517 -0.0227521038662502 1 1
0.0162743441751713 0.0162716752238232 1 1
-0.0256718899979561 -0.0256140311214004 1 1
0.00553271079442498 0.00556915840766747 1 1
-0.0342540022411767 -0.034153526705161 1 1
0.0251308053182414 0.0251154796492788 1 1
0.0391991979666512 0.0390968070490447 1 1
0.0317260862253373 0.0316685102772099 1 1
-0.0508177503405892 -0.0506471409975195 1 1
0.0288998498670721 0.0288855656444386 1 1
0.00544198581398095 0.00547244451803073 1 1
-0.00027771403753162 -0.000280312341709466 1 1
-0.0337301180010499 -0.0336473308763674 1 1
-0.0629519062361947 -0.0627732692146812 1 1
-0.0296894485266212 -0.0294057011241938 1 1
-0.0251799391666533 -0.0251055895410572 1 1
-0.0481925827351342 -0.048121026549342 1 1
0.0389970273817318 0.038890715247013 1 1
0.0327518031543839 0.0326624556726542 1 1
-0.00268792564698001 -0.00260813538466991 1 1
0.0144801426377883 0.0147347583988281 1 1
-0.0975070271260403 -0.0972294323742525 1 1
0.0220294011995217 0.0219999793479919 1 1
0.0503546533566533 0.0502606726656475 1 1
-0.00708798552267234 -0.00711896783021913 1 1
0.0362411415692498 0.0360740323677293 1 1
0.0127117290415297 0.012674529216645 1 1
-0.0193574838280985 -0.0192839668601824 1 1
-0.0180487408699892 -0.0180437773913315 1 1
0.0227842241270768 0.0226128042999266 1 1
-0.00882517748392539 -0.00881574709020299 1 1
0.0349621427360511 0.0348873711539355 1 1
-0.0315406570511302 -0.0314680767288169 1 1
0.0303519524687252 0.0301824827553455 1 1
0.010839389544975 0.0108035976508582 1 1
-0.0246123632120787 -0.0245465812868504 1 1
-0.00819141007715835 -0.00816022840560655 1 1
0.0395026701347749 0.0392809640507579 1 1
0.00494581762005374 0.00495619190940355 1 1
-0.0607269595160059 -0.0605743114991819 1 1
-0.0198621261332682 -0.0197797254056134 1 1
-0.0253653967619304 -0.025169219177682 1 1
0.0347824602849904 0.0345797071996492 1 1
0.00293968603465794 0.00291067655948622 1 1
-0.0691013233128933 -0.0689151738435154 1 1
0.0382787281698036 0.0381822374695684 1 1
0.0492499533864135 0.0491167706111982 1 1
0.0876076446992197 0.087313952474372 0 0
0.0788615817917401 0.0786756618618545 0 0
0.0281452636938171 0.0281699691209817 1 1
0.0400238788479226 0.0401090760850041 1 1
-0.0152923017406528 -0.0153105401561954 1 1
0.0398059410393763 0.0397099540995195 1 1
-0.00987833646498561 -0.0098542234132248 1 1
0.0527258640461727 0.052480573128202 1 1
0.00465052084206849 0.00465524944730892 1 1
0.00952514421141603 0.00945644388585336 1 1
-0.0414715452874177 -0.041346537741812 1 1
-0.0087584947203545 -0.00862528089561732 1 1
-0.0140047058190476 -0.0139608261233945 1 1
-0.0447646379283197 -0.0446517041298326 1 1
-0.0164835480037729 -0.0164643718499384 1 1
0.0478594301957571 0.0475857264809542 1 1
-0.0218440743127435 -0.0218130421383228 1 1
-0.0111720837386037 -0.0112216489723524 1 1
0.0189557388293803 0.0186337484934886 1 1
-0.0665897532050276 -0.066390110793895 1 1
0.028874287194422 0.0286369354503408 1 1
0.00727183655555776 0.00729006099374264 1 1
-0.0383837883626596 -0.0382072311523043 1 1
-0.0348588937930607 -0.0347554517019184 1 1
0.017546776883025 0.0175791993391752 1 1
-0.00892811455671459 -0.00887772947556028 1 1
0.0267587418887422 0.0266604837417777 1 1
-0.0104160821291721 -0.0104045937458734 1 1
0.0173005378673532 0.0172462864154923 1 1
0.00845580884815466 0.00842481528224791 1 1
0.0128137382042054 0.0127830013959578 1 1
-0.01062419336989 -0.010660490696275 1 1
0.0496700440527892 0.049533563369932 1 1
-0.0233326101740505 -0.0233508532107243 1 1
0.0343064599945209 0.0342588488655147 1 1
0.0189161420309778 0.0188582070643813 1 1
-0.0770969068075493 -0.0768744356051155 0 0
-0.020579144026573 -0.0205166324726399 1 1
-0.0177909606766586 -0.017828262623727 1 1
-0.0333237300109654 -0.0329458508862888 1 1
0.0567525757638474 0.0564557116668867 1 1
-0.00365012065350664 -0.00357778082186285 1 1
0.0221445897268814 0.0220930272175326 1 1
-0.0125446415879808 -0.0125994163552428 1 1
-0.0353034566887232 -0.0353378163269544 1 1
0.0169653410274321 0.0166506641385727 1 1
0.021619656422457 0.0215760982206416 1 1
0.0615713705216919 0.0613994484694288 1 1
0.0233590429334897 0.0232785534328948 1 1
0.0723833892647261 0.0721354742681678 1 1
0.0254691865214965 0.0253792785460246 1 1
0.0711249398345953 0.0709371970687375 1 1
0.0114221846334303 0.0114684469814632 1 1
0.0128895989319869 0.0128197675947683 1 1
0.0493386001465644 0.0492546797954735 1 1
-0.0256975022061364 -0.0254851752067583 1 1
0.0293141119765914 0.0292277769650822 1 1
-0.0130907342734182 -0.013163989291373 1 1
-0.00402589007000912 -0.00401963329206438 1 1
-0.0347674067762254 -0.0346848231237586 1 1
-0.0482423527788784 -0.0481143016494349 1 1
-0.0435359804573544 -0.0433196440979738 1 1
-0.0216962968090099 -0.0215936470579804 1 1
-0.0224858487253981 -0.0222437973905064 1 1
0.0347508573688622 0.0347053639798795 1 1
-0.0536707089161248 -0.0535187751831477 1 1
0.00202481339696326 0.00180093084464582 1 1
-0.0456909446397732 -0.0457574198098484 1 1
0.0098444303490754 0.00978164037573921 1 1
0.00426143098981385 0.00432399314996346 1 1
0.0132933937848073 0.0131493005126345 1 1
0.024731740521297 0.0246349549735887 1 1
-0.000624630449155648 -0.000588559607955669 1 1
0.0233262316273048 0.0232913949265039 1 1
-0.019863069699365 -0.0197993352553477 1 1
-0.0201697215733353 -0.0200818154395759 1 1
0.0552808372071923 0.0551841689354501 1 1
0.00786308592206735 0.00787128644320959 1 1
-0.0137942685541567 -0.0137859008070655 1 1
-0.00950609401192823 -0.00950720788487052 1 1
0.00285847252641082 0.0028605571028318 1 1
0.0433461687444423 0.0431354118712989 1 1
0.0133334969384724 0.0133165162200345 1 1
0.0692004297700045 0.0689772123090474 1 1
-0.0323294366209647 -0.0323938065753772 1 1
0.0113234731118115 0.011301667034639 1 1
-0.0667774308580699 -0.0666268889521102 0 0
0.00406724716399225 0.00405345554483465 1 1
-0.0345558432861661 -0.0344655595076645 1 1
0.0581226633672386 0.0579399420144792 1 1
-0.0142542988893501 -0.0142800899115684 1 1
0.0301229142796731 0.0299316176540703 1 1
0.0253083000642494 0.0251861215577094 1 1
0.0354659170999107 0.0353968144867322 1 1
0.0390666071173385 0.0389743380725184 1 1
-0.0289757897482035 -0.0289396531892481 1 1
0.0159321047655304 0.0159643650025421 1 1
0.0143601076822646 0.0142957530812989 1 1
-0.0181569294424862 -0.0181527670383174 1 1
-0.0229750729391893 -0.0230500481207154 1 1
-0.0143712088167944 -0.0143471707782227 1 1
0.0191180463015671 0.0190906026048662 1 1
-0.0785632530577011 -0.0783632110666012 0 0
-0.0507772337221266 -0.0506896801838649 1 1
0.0116240935567503 0.0115395914112117 1 1
0.0311045088712828 0.031038481956583 1 1
-0.0267621495563233 -0.0266826211826171 1 1
-0.0087421459174416 -0.00875969234707203 1 1
0.0117299306612462 0.0116062968584972 1 1
-0.0151102765239482 -0.0151119254140557 1 1
-0.0433242212083089 -0.0432336498263745 1 1
0.0526104287203312 0.0527095288458541 1 1
0.0506967455795205 0.0505807980254871 1 1
-0.0526912961471357 -0.0524702336158169 1 1
-0.0716802591329781 -0.0715811386495698 1 1
0.0140475845069177 0.0140478702903402 1 1
-0.0211217148715503 -0.0211282720767297 1 1
-0.0436862343138812 -0.0435674022315744 1 1
-0.0148516511649255 -0.0147906252836025 1 1
-0.00355409125795838 -0.00350746974020504 1 1
-0.0221704758283238 -0.0221158047619194 1 1
0.0275765042332231 0.0275469839118351 1 1
0.0120710916079645 0.0119920234388623 1 1
0.0413364720992171 0.0411225165002397 1 1
0.0536644144172253 0.0535674880663133 1 1
0.0559361189209076 0.0558278491247443 1 1
0.0220606744530097 0.0222221842097217 1 1
0.00961302480714231 0.00942859268434068 1 1
-0.0758412769183208 -0.0756222230638921 0 0
-0.0488920886140844 -0.0488473438863617 1 1
-0.00335924348968672 -0.00324548146024842 1 1
-0.045152979092363 -0.0449512853345582 1 1
-0.0470529687425519 -0.0469200831772943 1 1
-0.0316239365506008 -0.0314411847103597 1 1
0.0171769542373976 0.0170406524691497 1 1
-0.00561213447494038 -0.00578802471854169 1 1
0.0551042004054166 0.0552586522601193 1 1
0.0741084299721174 0.0737478663057348 1 1
-0.0285931128128946 -0.0286436945888529 1 1
-0.025446346162637 -0.025388595399342 1 1
-0.0151009849709714 -0.0150288867631072 1 1
-0.0152781470872701 -0.0152661341223153 1 1
-0.0234030968324969 -0.0233914802449092 1 1
0.00828982317350918 0.00831575551006843 1 1
-0.0274380581269979 -0.0273450199815226 1 1
0.0454252817716583 0.0453267971545424 1 1
0.0134984972942291 0.0134574972797299 1 1
-0.0184371679648874 -0.0184579226422898 1 1
0.0384391455342085 0.0383829452789545 1 1
0.00219104786148381 0.00216123848821666 1 1
0.00170227053135483 0.00176594924111292 1 1
0.0446356447958062 0.0445351049809487 1 1
-0.018359718652953 -0.0182989118350104 1 1
-0.0633324218428574 -0.0631678118770065 1 1
-0.00700792705894183 -0.00707075808168182 1 1
-0.00694576233684371 -0.00700092481150198 1 1
-0.013365156036158 -0.0132967646709333 1 1
-0.0228757161238697 -0.0228087518404556 1 1
0.000661421617367959 0.000586121598626015 1 1
-0.0232023572704654 -0.0231711113150646 1 1
0.0349736170886901 0.0347803390941574 1 1
-0.0739839178337758 -0.0737968836620786 1 1
-0.0241014525518159 -0.0240425000405509 1 1
-0.00179907370037579 -0.00189318078749455 1 1
-0.0568720367537206 -0.0567158069190176 1 1
0.058101505365462 0.0579456086284633 1 1
-0.0623500417851855 -0.0622056645327535 1 1
0.0206838061580382 0.0207198101681804 1 1
-0.0283036737727842 -0.0282388993985015 1 1
-0.0231317874240716 -0.0230680831666105 1 1
0.0397692084506459 0.0396754238617569 1 1
0.00726291412399785 0.00719697804385078 1 1
0.0837303731708325 0.0835661744298287 0 0
0.0101860430737537 0.0101607862159177 1 1
-0.0407943331777002 -0.0407101169812754 1 1
-0.0191201626564439 -0.0190269767096365 1 1
0.0303811951705583 0.0302699922371451 1 1
0.0229733974342347 0.0228751074278236 1 1
0.0567250545843861 0.0565747934470944 1 1
0.00929842264538808 0.00924752571438141 1 1
-0.0026801637129034 -0.00296956516935633 1 1
0.0445579834441304 0.0444912705753867 1 1
0.0187542783447987 0.0188004866877673 1 1
-0.0526044597597179 -0.0523662642472332 1 1
-0.0121912687774312 -0.0122216399359182 1 1
0.0137458658208415 0.0137064182595036 1 1
0.0752019183931111 0.0748183739576186 1 1
0.0419935165969172 0.0418992557659238 1 1
-0.0585310690376823 -0.0584243541109549 1 1
-0.00530355125231112 -0.00524219812047414 1 1
0.0344691743229592 0.0344239260200282 1 1
-0.0195755464111579 -0.0195823309730817 1 1
0.0255933842263266 0.0255552724706397 1 1
-0.00605497107262514 -0.00579320308589215 1 1
-0.00057630260782766 -0.000569817802300084 1 1
-0.0172003084756594 -0.017113844083389 1 1
0.0119666599152383 0.0119590241794566 1 1
-0.0479286241411901 -0.0478136803063653 1 1
-0.0210883173598507 -0.0210594937283861 1 1
0.00561413315515094 0.00568940235031039 1 1
-0.0528314658054391 -0.0526037685174599 1 1
-0.0040367429812701 -0.00435946293565906 1 1
-0.0160947994587529 -0.01605157189784 1 1
0.00742503672379186 0.00747640018210364 1 1
0.0478249977612282 0.0480623204293463 1 1
0.0257561589428557 0.0257857044138474 1 1
-0.021605664204808 -0.0215828496583291 1 1
-0.0093292678816595 -0.00927510946099346 1 1
-0.00696242474050985 -0.00695742078028992 1 1
0.0196217186764335 0.0196170523003363 1 1
0.0696539365679863 0.0696017363118126 1 1
-0.0557246044521701 -0.0555558306760181 1 1
-0.0157851802000956 -0.0158323521330505 1 1
-0.0202506715886555 -0.019916240895239 1 1
-0.0814535266510594 -0.0812202888724225 0 0
-0.0209919440893787 -0.0209363372465981 1 1
0.0485757839184625 0.0484951612704075 1 1
0.0234491151668381 0.0233577936103111 1 1
-0.000235994887460694 -6.05948104696881e-05 1 1
-0.0212044418223075 -0.0207780917253156 1 1
0.0261966632798863 0.0261235127293983 1 1
0.000728402095238462 0.000735777016556728 1 1
0.00525459968394553 0.00525310237280929 1 1
0.0195612325006203 0.0195040451032894 1 1
-0.0500755297509513 -0.0498951265362777 1 1
0.0252208436718813 0.0251314662005981 1 1
-0.0124503339137726 -0.0124390659339712 1 1
0.0312772913454943 0.0312121858895938 1 1
-0.00768390950441605 -0.0077148234260655 1 1
-0.0144966060579061 -0.0143645004393116 1 1
-0.0386537562794863 -0.038414762707832 1 1
-0.0135180490688653 -0.0134868814385271 1 1
0.0231931208866611 0.0231174420527221 1 1
-0.0245712993014016 -0.0241654484956523 1 1
0.0162829241167289 0.0161977718815945 1 1
0.0611179696604297 0.0609003466428067 1 1
-0.0313959221357066 -0.031311219501993 1 1
-0.0263699405880948 -0.026344142654879 1 1
0.0210068247730067 0.0209503203048991 1 1
-0.00421911024681179 -0.00417363253616506 1 1
0.0806615590993895 0.0805189018238382 0 0
0.0693783135417987 0.0692107112674706 1 1
0.0510012289356571 0.0508925005829747 1 1
-0.00523235223535183 -0.00496729638541537 1 1
-0.000214309389189721 -0.000302807623640678 1 1
-0.000749415273905603 -0.000830515661478065 1 1
-0.0579535912953691 -0.0579415400814403 1 1
0.0020869316610766 0.00207918949187694 1 1
-0.0327009197186084 -0.0326359178585745 1 1
-0.0312194551915498 -0.0311357356099808 1 1
0.0254168978962493 0.0252942179258641 1 1
-0.0209824870144444 -0.0209520219523644 1 1
0.0272365337725005 0.0272744555325841 1 1
0.0367054051700825 0.0366367263354096 1 1
0.0480464645944187 0.0479279502568991 1 1
-0.00951409558635505 -0.009395861215414 1 1
0.0184479648454909 0.0183099219546152 1 1
0.0397093036169828 0.0395731792589374 1 1
0.0393795840245135 0.039265280757669 1 1
0.00857571038751508 0.00854573960407322 1 1
-0.075049466403226 -0.0749212774926292 0 0
0.00483709673053043 0.00514592716084493 1 1
-0.062677745470461 -0.0625110238858347 1 1
0.0235804509655235 0.0235307788920724 1 1
-0.0214003651926397 -0.0213278506460656 1 1
0.0225472291248664 0.0225388537834177 1 1
-0.00742209348291608 -0.00745382278651076 1 1
0.0159708850438157 0.0159429088611524 1 1
0.009892262266404 0.0098836774635461 1 1
0.0208629749987411 0.0208464611782502 1 1
0.00394133137435102 0.00394930055555296 1 1
0.0357016788544834 0.0356110831584098 1 1
0.00547214794447353 0.00545360270123178 1 1
0.0253093488478973 0.0253621541650339 1 1
-0.0219965032526589 -0.0219858897947079 1 1
-0.013745048527784 -0.0137294685945415 1 1
0.0331118437293916 0.0330170535870296 1 1
0.0413618827019196 0.0412810819294193 1 1
-0.0243197268092707 -0.0243504866960114 1 1
-0.0107841680304051 -0.0106480098736644 1 1
-0.00675007429432104 -0.00657703396382492 1 1
0.0349335204889787 0.0348308444238052 1 1
-0.0345712361048883 -0.0345701736604249 1 1
-0.0457036792594768 -0.0456040105446599 1 1
-0.0317942934024001 -0.0316061155290254 1 1
0.00582473849534846 0.00578277519976269 1 1
-0.0375418085694127 -0.0372624645396506 1 1
0.0224619231118079 0.0224370255733524 1 1
0.0423648772086826 0.0421323514471744 1 1
-0.0147160055435361 -0.0146758363653653 1 1
-0.0127398175672756 -0.0127332896950194 1 1
-0.0384923948078626 -0.0383438187233459 1 1
-0.0196125348154562 -0.019530993270108 1 1
-0.0294835471158818 -0.0294437496912894 1 1
-0.007065453908687 -0.00698235934912236 1 1
0.0455133343728388 0.0454155525453365 1 1
-0.00919567377974101 -0.00897280433228083 1 1
-0.0536052535698654 -0.0533994763232034 1 1
0.0189769562404152 0.0190339109100717 1 1
0.0561016741770468 0.0559720830400539 1 1
-0.0591130782383119 -0.0588559990394982 1 1
0.00856845894326992 0.00855010642423644 1 1
-0.0287698853987163 -0.0286470191632598 1 1
-0.0333024188603553 -0.0331887554038526 1 1
0.0198832943999786 0.0196961761372979 1 1
0.038599607033445 0.0386474790182868 1 1
0.0100690820740539 0.0100030777811669 1 1
0.0337688832084668 0.0333639079236085 1 1
0.0440248677993269 0.0439508304088277 1 1
-0.0773234993294734 -0.0771782102848525 0 0
-0.032446288296769 -0.0321442804107428 1 1
0.0233480140521851 0.0233000034862249 1 1
-0.107269056862621 -0.107042627045412 0 0
0.0637210437447883 0.0636137484424125 1 1
0.0252386174861554 0.0252757287981284 1 1
0.0464167064886507 0.0463349216127211 1 1
-0.0130575179556946 -0.012895755154087 1 1
-0.0313545059715553 -0.0312835744181459 1 1
0.0255322693014754 0.0254389435362324 1 1
-0.024213860654317 -0.024177648966389 1 1
0.0143266690216446 0.0142724417600367 1 1
-0.022323071156063 -0.0222497448875839 1 1
0.0620020791446709 0.0618827688265751 1 1
0.0164012707906891 0.0165719144659468 1 1
-0.0437409603523639 -0.0436006874570519 1 1
0.0118624158262235 0.0118357000769356 1 1
-0.00826561905015952 -0.00825460848423355 1 1
0.0414025700026322 0.041300206354208 1 1
-0.0575271731134666 -0.0574585316826646 1 1
-0.0157585809712262 -0.0156548942343823 1 1
0.0336481073391132 0.0335656331556248 1 1
-0.0466395702135339 -0.0465403076456963 1 1
0.0241544195822536 0.0239101561608485 1 1
0.00752690259257062 0.00743447355658673 1 1
0.0110387351359973 0.0109886335028361 1 1
0.0100344849354612 0.00997939100392145 1 1
0.0369970535687053 0.0368799094547548 1 1
0.0127095846230916 0.0126068468888702 1 1
0.0108696597023524 0.0108357300733473 1 1
0.0342110523693237 0.0341456834712339 1 1
-0.065734373959039 -0.0655798552352481 1 1
-0.0235863685127208 -0.0234742614572771 1 1
-0.0197315131390424 -0.0194668991551134 1 1
0.0340005920164044 0.0339198859381552 1 1
-0.0114396601557698 -0.0112138805458045 1 1
0.0725364628206411 0.0723408939500925 1 1
0.0017167340811086 0.00185508842412859 1 1
-0.0361394836004952 -0.0359481879808672 1 1
0.0311048269339203 0.030983921545642 1 1
0.0363189950010706 0.0362340791269508 1 1
-0.0625463504543299 -0.062239551405779 1 1
-0.0867621860683965 -0.0865228234550653 0 0
-0.0437015754132296 -0.0434462055861458 1 1
0.0252949785851814 0.0251748539966628 1 1
-0.0512736087451363 -0.0511923675362674 1 1
-0.0357865496975208 -0.0356974010126581 1 1
0.0199844615308406 0.0198045629289893 1 1
0.0359775134277852 0.0359283558381454 1 1
0.00633169661439966 0.00633362395614284 1 1
-0.0292367251974734 -0.029187105532121 1 1
-0.0333718840117904 -0.0333152681716727 1 1
-0.0690296911468358 -0.0687995081420597 1 1
0.00437048590168523 0.00432316549122486 1 1
-0.0332000768157292 -0.0329892288709949 1 1
0.0359615987588369 0.0359435544842909 1 1
-0.0838394759243555 -0.0836233960995135 0 0
0.0116266875274368 0.0116228998484998 1 1
0.0198784215060065 0.0197716913367557 1 1
-0.0286776088228037 -0.0286368708026819 1 1
-0.0235084294710758 -0.0235294116003013 1 1
0.0217749129252792 0.0216919639605276 1 1
-0.0960538787079838 -0.0958278459830734 0 0
0.0118679729547838 0.0118602479347275 1 1
0.0235450063259853 0.0234915046957648 1 1
0.022720397016626 0.022700093759766 1 1
0.076834840714475 0.0766308436913812 0 0
-0.101322905269839 -0.101060356735834 0 0
-0.0209117157299651 -0.0204284322696764 1 1
0.0967751015458057 0.0962177448942011 1 1
0.0422262067289105 0.0421051301676102 1 1
-0.028497185920966 -0.0285439992601139 1 1
-0.0364198311284323 -0.036306588316344 1 1
-0.00933428532848788 -0.00917235583874013 1 1
0.0586069284463714 0.0584376834492901 1 1
0.0594249873086852 0.0592190962397025 1 1
-0.0150899618473283 -0.0150706275631625 1 1
0.065185105646428 0.0650754143255109 1 1
-0.0716670218358469 -0.0714059617724447 1 1
0.0666071094972844 0.0665402380367541 1 1
0.0649727971551733 0.0649080869478221 1 1
0.044578944466936 0.044406229874999 1 1
0.0321582335795825 0.0320328980056924 1 1
-0.0484726107140378 -0.0482788647366572 1 1
-0.00910626557083666 -0.00923989474778607 1 1
0.0526136753973447 0.0524856106972353 1 1
-0.050252986646401 -0.050308723110879 1 1
0.00635650994305825 0.00624136887697858 1 1
-0.0803345682520502 -0.0800877407868113 0 0
-0.0971824832101713 -0.0968385060023948 1 1
-0.0186874402329863 -0.0186516904437044 1 1
-0.0225545054726032 -0.0224449008179485 1 1
0.0326794252777379 0.0325068619409229 1 1
0.0211148980061795 0.0211146699850547 1 1
-0.0374235943655246 -0.0373385363499681 1 1
-0.0038528149111627 -0.0038144653718549 1 1
-0.0130985410181506 -0.0130782601902476 1 1
0.0133945383005817 0.01330469613653 1 1
0.0569815353193173 0.0566565950832676 1 1
-0.00687462925408453 -0.0068974254516074 1 1
-0.0238375953692584 -0.02375292572014 1 1
0.0436975719032881 0.0435725773399546 1 1
0.0123781618903862 0.0123488670598516 1 1
0.0508244445405359 0.0507700804424121 1 1
0.00388267858367341 0.00372987221403074 1 1
-0.020282215909797 -0.0202613797887003 1 1
-0.0750335928815302 -0.0748440763281902 0 0
0.0254128403861252 0.0253377032411814 1 1
-0.060213918497031 -0.0600777744736885 1 1
0.0261790890260317 0.0261137073851145 1 1
-0.0150060448851281 -0.0149904677454751 1 1
0.0179447399005148 0.0179040990427425 1 1
-0.00978981204903549 -0.00944769364583825 1 1
-0.0068644246900209 -0.00680178996740777 1 1
0.00457424688779457 0.00462490610978639 1 1
0.0331378736186771 0.0331189693786232 1 1
0.0757872541925781 0.0756517472622979 0 0
-0.000197226428985734 -0.000219775923053611 1 1
0.00618774367749139 0.00620793849458232 1 1
-0.0509242624300233 -0.0508210730390122 1 1
0.0142565725739653 0.0142969631621493 1 1
-0.00476687488203477 -0.00492794659732861 1 1
0.0130084622110335 0.0130157031206168 1 1
0.0190308826682284 0.0190006891723602 1 1
0.0167043269647323 0.0166304410010516 1 1
-0.0554831642859452 -0.0553264296549131 1 1
-0.0251737678295628 -0.0251613734543596 1 1
-0.0303398680609748 -0.0302554276697402 1 1
0.0373749167197196 0.0372940039911621 1 1
-0.0436856601201886 -0.0436594216379582 1 1
0.0506879399061308 0.050629129974228 1 1
-0.0139961527263322 -0.013972666959274 1 1
-0.0322889688785984 -0.0320912337893304 1 1
0.0296982497110663 0.0295550337790849 1 1
0.0261973359707954 0.0262303253120083 1 1
0.0177463705244521 0.0176854047836963 1 1
0.00323836755896227 0.00302528411124579 1 1
0.00334537975791423 0.00357403222901804 1 1
-0.019748993289571 -0.0196589002222896 1 1
0.0059383530558392 0.00588286378656096 1 1
0.00885060870399614 0.00872880535858779 1 1
-0.0207926452739289 -0.0207609257732799 1 1
-0.0184713685096055 -0.0185042916388341 1 1
-0.00938692654952051 -0.00937815635234195 1 1
0.00661954254853536 0.0067075720143043 1 1
-0.052877472221445 -0.0527529400591321 1 1
0.0201551329283485 0.0201096939114651 1 1
-0.0056091398503404 -0.00554392409097173 1 1
0.0138719623178247 0.0138921299967665 1 1
0.000100063225249029 6.88309971053278e-05 1 1
-0.0495631385922461 -0.0492805896354219 1 1
-0.0169279399443861 -0.0169130167080467 1 1
-0.00495754655366837 -0.00494205861450607 1 1
0.0421959487956752 0.0420833802323606 1 1
0.0477919245143872 0.0476393452983063 1 1
-0.0217787358936206 -0.0216847927120561 1 1
-0.0112792985237649 -0.0112624195674501 1 1
0.0116443978297802 0.0115718854839056 1 1
0.00755763087861516 0.00740740583885143 1 1
0.0340201507262747 0.0338551203441702 1 1
-0.0397183703339016 -0.0396663022240837 1 1
0.0391177678269744 0.0389036110468637 1 1
-0.021687523183007 -0.0218065558841028 1 1
-0.0473758818363396 -0.0472547779219309 1 1
-0.0160400115778712 -0.0159565242806733 1 1
0.00746266101575588 0.00748202527972963 1 1
0.0448649529933929 0.0446074124559785 1 1
0.039408292170315 0.0392227132839298 1 1
-0.0158272133265351 -0.0157285044137632 1 1
-0.000211485476330619 -0.000217360186336561 1 1
0.00302077670539921 0.00304043736612193 1 1
-0.0168353415007711 -0.0171955345825949 1 1
0.0688776489459164 0.068705314912846 1 1
-0.00511284344028578 -0.00506949570857161 1 1
0.0438420497352506 0.0437782700022392 1 1
0.0293465182692094 0.0292147547991143 1 1
0.0049528255044402 0.00511976603572021 1 1
-0.0145122955968372 -0.014455630963225 1 1
-0.0225044911688297 -0.0224735417197611 1 1
0.0278355801024018 0.0277890840813152 1 1
0.0352043704033564 0.0351413065211847 1 1
0.0100737739995174 0.0100280800100948 1 1
-0.0287712389499678 -0.0286910331487637 1 1
0.0353506352886164 0.03527112464613 1 1
-0.0390895700304093 -0.0390677354373263 1 1
0.019301505135239 0.0192258299426891 1 1
-0.0205903345740349 -0.0206053374939144 1 1
0.0204369034022002 0.0203997577147299 1 1
0.0755419620158336 0.0753376276398624 0 0
0.0631718411974766 0.0631586174753717 1 1
0.00949928110787676 0.00933247723189711 1 1
-0.0234897620046096 -0.0233699449398997 1 1
-0.0337350844252937 -0.0335404559854965 1 1
-0.0696291910210522 -0.0692979348315554 1 1
-0.0106658786918234 -0.0106931749483504 1 1
0.0377675941999007 0.0376470116179511 1 1
0.0373163069029857 0.0371537399735632 1 1
-0.0100045800069357 -0.00999809859748458 1 1
0.0297425689144161 0.0297220699236434 1 1
0.00173655982999993 0.00174347872381342 1 1
-0.0123527531197021 -0.0121661026086808 1 1
-0.0129706371890458 -0.0128600049879325 1 1
0.0295261775007349 0.0294676422248703 1 1
0.0436847171721285 0.0436713468048715 1 1
0.0525918617239995 0.0523896932882428 1 1
-0.0241303562478893 -0.0241348829389441 1 1
0.0112312093350247 0.011205962799375 1 1
0.0272890201491205 0.0267693985143189 1 1
-0.0487333159018351 -0.0485710720140596 1 1
0.0255630032244931 0.0253608122996955 1 1
0.047026666711636 0.0468649845816695 1 1
0.002504812300446 0.00239628953853531 1 1
0.0151277031148731 0.0149605428551658 1 1
0.0228406347039496 0.0228386253041788 1 1
-0.0339444835720985 -0.0338155826540076 1 1
0.0055607772340634 0.00553411038450088 1 1
0.0188360455022084 0.0189821014617361 1 1
-0.0208346820451546 -0.0207598252209454 1 1
0.00239044469763785 0.00238898239309822 1 1
0.0354740898845783 0.0352099090844875 1 1
-0.00206715666321884 -0.00208913541891219 1 1
0.0220042006896268 0.0220113961483691 1 1
0.0436233772065379 0.0435369177914522 1 1
-0.00579834942582532 -0.00570555413927686 1 1
-0.0138720709866611 -0.0137129148496814 1 1
0.0219701051835043 0.021891803311441 1 1
-0.0144427068154276 -0.0144046464492094 1 1
-0.0246585686019812 -0.0246689806140489 1 1
-0.0248795575218483 -0.0248732170268527 1 1
-0.00264294854207609 -0.00266183133460532 1 1
-0.0449924135955567 -0.0448393946662818 1 1
-0.0183828668324007 -0.0183771711288405 1 1
-0.0666375151379964 -0.0664899408150072 1 1
0.0346536079262047 0.0345977871179717 1 1
-0.0837308065401561 -0.0835073733845914 0 0
0.018092301373002 0.0178718499368239 1 1
-0.0708971508327011 -0.0706562185393828 1 1
0.0430804225095835 0.0428991379167142 1 1
-0.0140320167861385 -0.0139847367773829 1 1
0.00439259027568242 0.00438831361197857 1 1
-0.0715625455667496 -0.0713993089388646 1 1
0.0170267063248888 0.0169346385415622 1 1
-0.0167134640598289 -0.0165594870719518 1 1
0.03234463285592 0.0322948453220464 1 1
0.0267660473525599 0.0267259061670712 1 1
0.056173651914718 0.0560232871149307 1 1
-0.010218903253515 -0.0101876574113738 1 1
0.0580286758679485 0.0578665708897007 1 1
0.0601001641445554 0.0597535843371471 1 1
0.0720986359374753 0.0719516470680095 1 1
-0.0257014079165785 -0.0256335961319568 1 1
0.0108856125836422 0.0108282961161675 1 1
0.0677046630032282 0.0676501620119446 1 1
-0.0200044049098942 -0.019998282306251 1 1
-0.00735879286072389 -0.00734900761250688 1 1
0.0308474563131735 0.0309429917951219 1 1
-0.00713560199923449 -0.00718325192568002 1 1
0.039020391088266 0.0388393110564835 1 1
0.0119588944260281 0.0119230340617846 1 1
-0.059227076361806 -0.0590889110798976 1 1
0.0183375147134914 0.0183516358920243 1 1
-0.00419403940147703 -0.00451687816251177 1 1
0.0300667351227576 0.0300433101471942 1 1
-0.0235711169723114 -0.0235644234573399 1 1
0.0242362417723697 0.0241638519761056 1 1
0.0246828409395521 0.0240108593631264 1 1
-0.00556258945750516 -0.0055154954090865 1 1
-0.000880761670683925 -0.000878634317697889 1 1
0.0710001345279889 0.0708462643227918 1 1
-0.00888401524747087 -0.00906611127297557 1 1
0.0022881962572614 0.00262574732633197 1 1
0.0168044360126813 0.0164657440010163 1 1
-0.00368440803285685 -0.00371100193132223 1 1
-0.0139773473401195 -0.0139347789398551 1 1
-0.0237143990603269 -0.0237235844477935 1 1
-0.0555358437735603 -0.05540524636948 1 1
-0.0115820224332593 -0.0115178702103941 1 1
-0.00263224795959112 -0.00264963118880732 1 1
-0.000142546926497838 -0.000258063425467051 1 1
-0.0596030424716697 -0.0594687192348589 1 1
-0.00802846089055785 -0.00813929508330553 1 1
0.0151357803820933 0.0149505258955489 1 1
0.0329723541771997 0.0328961249253893 1 1
-0.0301811504514735 -0.0299641078152935 1 1
-0.0708688832379763 -0.0706834458472225 1 1
-0.0880193599429999 -0.0877699954395109 0 0
0.0221003740330133 0.0221017321387886 1 1
0.0422242828556461 0.0421271709530748 1 1
0.00677802891370352 0.00673160067372211 1 1
-0.0031104233734672 -0.00308250923111964 1 1
0.00840843585340611 0.00838334568014868 1 1
0.0442893722463794 0.0441733450239911 1 1
-0.00468873282322699 -0.00474927993575502 1 1
0.0716420972629201 0.0714957786352436 1 1
0.0306665523390577 0.0305023753938193 1 1
0.0385325346803888 0.0384764497085369 1 1
0.00399424424634034 0.00423050968695982 1 1
-0.0318965510525386 -0.0318437264742769 1 1
0.0319831941888191 0.0319233346934445 1 1
0.061597301241523 0.0614698028432744 1 1
-0.0552580727030999 -0.055070255358504 1 1
-0.0124473777258384 -0.0122917490869914 1 1
0.0247461055163146 0.0246745447829163 1 1
0.0632905543968563 0.0631328424822202 1 1
-0.0642093325533208 -0.0640730465913048 1 1
-0.016622782850742 -0.0165710871383704 1 1
0.0559836803086331 0.0556104502298768 1 1
-0.0283605739811219 -0.0282090892308897 1 1
0.00515868285861398 0.0051886583714869 1 1
-0.0359352110683331 -0.0357562844408881 1 1
-0.0375980266398113 -0.0374439932864668 1 1
-0.044935860129203 -0.0447853467531897 1 1
-0.0134938750862591 -0.0134474485304251 1 1
-0.0350145922094194 -0.0348496630432191 1 1
-0.0214567836837571 -0.0213811824251216 1 1
0.0788955552151611 0.0786831934711187 0 0
0.00400888494086536 0.00384378678969744 1 1
0.0266073790953997 0.0265690639726384 1 1
0.000665453421535166 0.000669002657973736 1 1
-0.00274253707813372 -0.00271440233322935 1 1
0.027278954091664 0.0271766915966193 1 1
-0.0329128938941066 -0.0328716763706111 1 1
0.095391522399846 0.0951540410385597 0 0
0.00417768433778992 0.00419484059666049 1 1
0.000780512980046269 0.000814336046755505 1 1
0.00463066569236398 0.00463262771521095 1 1
-0.00711133913050747 -0.00709040384816931 1 1
0.00561749157566432 0.00563111715703543 1 1
-0.0458416961441323 -0.0457330347135476 1 1
0.0238099588609838 0.0237074395579556 1 1
-0.0471356087990162 -0.0469554866338422 1 1
-0.0302819073573252 -0.0302681878098016 1 1
-0.0102766693831554 -0.0103625422870568 1 1
-0.0146992164554063 -0.0145250265245188 1 1
0.00952640864951543 0.00949956291127283 1 1
0.00989474599116131 0.00986735178022419 1 1
0.0701384583108649 0.0700573770667769 1 1
0.0532242674742684 0.0530406429891385 1 1
0.0557571059441384 0.0556109326580406 1 1
0.00856934965994037 0.00849471709122205 1 1
-0.00661063115175511 -0.00682565054638434 1 1
0.0320013860079089 0.0318716779431231 1 1
-0.041790421406134 -0.0416889636333807 1 1
0.00415616157097221 0.0039727624036986 1 1
0.0516212069902472 0.0514918821166466 1 1
0.0656186593280569 0.0654501489152924 1 1
-0.000838516923568358 -0.000831573144046177 1 1
0.00581567294395912 0.00591660427188253 1 1
0.0356791600601686 0.0356716948074944 1 1
0.0736890806011864 0.0734616737990872 1 1
-0.0802497911344191 -0.0799414424925664 0 0
0.0168888922958182 0.0169433433405432 1 1
-0.0320871436192062 -0.0319776885774599 1 1
0.036271781599022 0.0361196069284034 1 1
0.0714064707640321 0.0713359128923658 1 1
0.0102735823864035 0.0102497265947294 1 1
-0.0223718830250803 -0.0221968740805301 1 1
-0.0381026246194739 -0.0378895681347824 1 1
0.0228745896581184 0.0228253136833943 1 1
0.0361566191961607 0.0361426303368794 1 1
0.0455865488238669 0.0452361268902714 1 1
-0.00969791386402203 -0.00963033433840183 1 1
0.102968059368608 0.102763273806069 0 0
0.0314109220578244 0.0313410460143956 1 1
0.117832467253094 0.117439826038765 0 0
0.0226319245913382 0.0225378764902337 1 1
-0.0424546273935552 -0.0423087318641008 1 1
-0.0529734444462086 -0.0527457197459347 1 1
-0.0545797633542365 -0.0546014672043739 1 1
-0.0571670669390361 -0.0570608344257056 1 1
0.0214871292006602 0.0211656518175245 1 1
0.0228702781351108 0.0228508079353704 1 1
0.0194926850907049 0.0194429376986473 1 1
0.0262034810128822 0.0261238962117603 1 1
-0.0157603839030847 -0.0156617413845507 1 1
-0.0148576296360221 -0.0147881486800535 1 1
-0.0208111714281359 -0.0207523788021453 1 1
-0.0394355016776773 -0.0393650958335169 1 1
-0.0465624017817327 -0.0464468782410715 1 1
-0.0368457267091218 -0.0367939715066852 1 1
0.019825694380815 0.0198094718065774 1 1
-0.00527664669051573 -0.00521372498543456 1 1
-0.00296027402844486 -0.00297935316111946 1 1
-0.0886480162025326 -0.0884600579980751 0 0
-0.0382263595006157 -0.0382629156083692 1 1
0.0358057792238755 0.0357112587550348 1 1
-0.0656728049071659 -0.0654452522624661 1 1
-0.0751798960726902 -0.0749237363919121 0 0
-0.0146880873835521 -0.014637023053138 1 1
-0.0198477321844284 -0.0198635140683762 1 1
-0.0498631559127337 -0.049739697135032 1 1
0.036907637237573 0.0367991471407443 1 1
-0.0138862376670799 -0.0138860624050206 1 1
-0.0523093405482953 -0.0520439388172533 1 1
0.01297402529376 0.012893875945919 1 1
0.0693917208986029 0.0691467495840495 1 1
0.0422781286522841 0.042333781575842 1 1
-0.0453836568514733 -0.0452724584973034 1 1
-0.0487260612382309 -0.0485994811680581 1 1
-0.0716409090289114 -0.071461093385156 0 0
-0.00455796233711083 -0.00448634663671371 1 1
-0.024377848785503 -0.0243645235666519 1 1
0.00273421973141334 0.00273119243166413 1 1
0.0106112993491535 0.0105770356281946 1 1
0.0117308639168052 0.0118965753839688 1 1
0.0406645310881134 0.0405600287271413 1 1
0.0062044928341648 0.00645989171029831 1 1
-0.0184463994440992 -0.0183584265412675 1 1
-0.00920628615217284 -0.00915986441465274 1 1
-0.0389318322406404 -0.038844429951355 1 1
0.0260785612305516 0.0260533071607204 1 1
0.0361613636992082 0.036313611656485 1 1
-0.0134809100599 -0.0134904362750896 1 1
-0.0226490670307167 -0.0225325120025811 1 1
0.0286129680730204 0.0285667036022609 1 1
-0.0368536793855345 -0.0367632225198207 1 1
-0.0514117677904842 -0.0513185468802768 1 1
0.0415496561750194 0.0414809876941206 1 1
0.0309774209813618 0.030874350356937 1 1
-0.0076664688965569 -0.00780793741237695 1 1
0.033545592690113 0.0334269331476344 1 1
-0.0880216326027018 -0.0878322430287704 0 0
-0.0214596380016065 -0.0214525199754387 1 1
-0.0094565505322614 -0.00945631233442534 1 1
0.0162013771525836 0.0162284673931193 1 1
0.0199063774467612 0.0198363362190881 1 1
-0.0509649970329019 -0.0508497178606625 1 1
0.0336314371795603 0.0335381078885491 1 1
-0.0494159280306782 -0.0493106531637125 1 1
-0.014531168446466 -0.0144803288587075 1 1
-0.000200448763091422 -0.000350606099558274 1 1
-0.0035797706112666 -0.00360303627904167 1 1
0.0176560958950252 0.0176206626818408 1 1
0.0742442153657768 0.0735954127341086 1 1
-0.0311582193895663 -0.031167843582678 1 1
-0.0430548059971308 -0.0428841189792195 1 1
0.0390007464875834 0.0388044371082814 1 1
0.0146621820139037 0.0145882229168537 1 1
-0.0832313206994581 -0.0831461392193211 0 0
-0.0163737159500568 -0.0163252954580221 1 1
0.0316889376454599 0.031644271738382 1 1
-0.0701064296797362 -0.0698178215202903 1 1
-0.0259621258797971 -0.0260078251059256 1 1
-0.0610840580637504 -0.0609321743761753 1 1
-0.00517166275776734 -0.00514517511859114 1 1
0.0385007919985385 0.0384008757057217 1 1
0.0198316493928081 0.0197198569007265 1 1
-0.0175331281751921 -0.0173294807867976 1 1
-0.0587921904402264 -0.0586739527383889 1 1
-0.0209394438839313 -0.0209417800935571 1 1
-0.0683638462375167 -0.0682022243497802 1 1
0.076960739331285 0.0768275736553824 0 0
0.0202193613869031 0.0201997664768336 1 1
-0.0315151131248784 -0.0314171125545904 1 1
-0.0260857218831115 -0.0261032815031809 1 1
-0.0585266010802776 -0.0583955178336922 1 1
0.0515132240083192 0.0513885613809586 1 1
0.0141454818602299 0.0141173046372126 1 1
0.027141481405112 0.0271058627333874 1 1
0.0611311805421996 0.0609749500251817 1 1
0.057130986233602 0.0568761724941296 1 1
-0.0373095941399678 -0.0372300267649327 1 1
0.0707067040249836 0.0704972084672637 1 1
-0.0402716062396086 -0.0401552781452915 1 1
-0.0194354432076305 -0.0195216329344792 1 1
0.0318974601534302 0.0318109968234994 1 1
-0.0677309651043175 -0.0676125126849606 1 1
0.0184946599471664 0.0185423190722983 1 1
-0.00171504192838856 -0.00157579700657844 1 1
-0.0251866510040541 -0.0251964943221696 1 1
-0.00127582712589243 -0.00125266285714551 1 1
-0.0391109936410628 -0.0390064571606312 1 1
-0.0611760221768457 -0.0609915146021798 1 1
-0.0214692817633862 -0.0216066202497931 1 1
-0.0238339106504554 -0.0237939952684217 1 1
0.00151711199506764 0.00152134746842697 1 1
-0.0279437590645646 -0.0278898410783216 1 1
-0.00814074303384592 -0.00799887483939914 1 1
0.0219835272524039 0.0219313746718334 1 1
0.0526108282963036 0.0525216193879184 1 1
-0.0474064106045498 -0.047250775441764 1 1
-0.0392295450925118 -0.0390752841917258 1 1
-0.0191532175296283 -0.0191451183873179 1 1
0.0380051014982768 0.0378644962224674 1 1
-0.0552527980589335 -0.0551333648708039 1 1
-0.0144207807831931 -0.0144102450614865 1 1
0.011630543794432 0.0116154677693792 1 1
0.00662166162175964 0.00681088576685103 1 1
0.00557510923277064 0.00547952258791854 1 1
-0.027479974378037 -0.0273338297296842 1 1
0.0561208180527696 0.0560774217824192 1 1
0.0321648354400734 0.0320616839846129 1 1
0.00187240245534153 0.0018425007369251 1 1
-0.00462338314325507 -0.00463257101335565 1 1
-0.0246277003728653 -0.0245388657769961 1 1
0.0213945208693929 0.021372861391308 1 1
0.021176048684859 0.0210050578820929 1 1
-0.00285298014233903 -0.00293460643516975 1 1
0.0268420838438518 0.0268116172533238 1 1
-0.0647583706992107 -0.0645144912194851 1 1
-0.0336612057834827 -0.0335963299996509 1 1
-0.0372547560983145 -0.0371789567032213 1 1
-0.0118291720166554 -0.0115948873665095 1 1
0.103875861052766 0.103445847161077 0 0
-0.0111205232227865 -0.0110907933922852 1 1
0.0220710406271709 0.0221739637913977 1 1
0.0234820748843342 0.0234302499083415 1 1
0.0257623431027768 0.0256987491574816 1 1
0.0314985648302937 0.0314243718796982 1 1
0.0236853535502074 0.0235927819572643 1 1
0.0100433536581797 0.0100232432607483 1 1
0.00173516472399459 0.00168204177543939 1 1
-0.0107912558725447 -0.0106093146771654 1 1
-0.0462120604290402 -0.0460917532809992 1 1
0.0131363041460495 0.0128022564984256 1 1
0.0458803582803213 0.0457663201007183 1 1
0.0808520933395561 0.0803843805712515 1 1
-0.0205641071746166 -0.0205557136934218 1 1
0.0314369406591508 0.0313312940445095 1 1
0.00404236664776169 0.0040099186387284 1 1
0.0683746347165643 0.0681630985096808 1 1
0.0460386069416096 0.045952968901516 1 1
0.0512946097473488 0.0510959141950241 1 1
0.0119764696346032 0.0119340847335714 1 1
0.0312865195875871 0.0312725987766032 1 1
0.0529882696255895 0.0528094983693441 1 1
0.0243577023507734 0.0241898610394944 1 1
0.0245554115688021 0.0243122073248703 1 1
0.0120665896110778 0.012063623862505 1 1
-0.0350496940672108 -0.0350431560887726 1 1
-0.00235673239399112 -0.00234418506162775 1 1
-0.0817686791409794 -0.0814551206132263 0 0
-0.0395753420677763 -0.0394162211461257 1 1
0.0111293355733736 0.011246646239965 1 1
0.0238185504052017 0.0238504154399554 1 1
-0.0232959341752895 -0.0232568285708236 1 1
0.00946930815513382 0.0094723256728581 1 1
-0.0119957743309097 -0.0119719664303891 1 1
0.0437296239872346 0.0436604135332845 1 1
-0.0272953861441028 -0.0272391369231174 1 1
0.0593853159455299 0.0592232344992551 1 1
0.0119881833843254 0.0115619852534936 1 1
-0.00751922544674632 -0.00749702652320207 1 1
-0.0393652215699865 -0.039341510677449 1 1
0.0292657300978263 0.0292193965926051 1 1
0.0584855974854947 0.0583870253807378 1 1
0.0705738778943913 0.0703875093948445 1 1
0.05200235039915 0.0518700956081675 1 1
-0.0107590907496634 -0.0107016716205644 1 1
-0.0665522270167722 -0.0663539991601429 1 1
0.0584499528394739 0.0582842812214881 1 1
-0.00563674651951457 -0.00572791349366758 1 1
0.0492640200502371 0.0491874861730475 1 1
0.0143148580862422 0.0142797119955466 1 1
0.0796815444859909 0.0793481342019343 1 1
-0.0263057356766176 -0.0262922207208388 1 1
0.0291369688942528 0.0290351911445904 1 1
-0.0182481975609171 -0.0182222985269165 1 1
0.00608480495197726 0.00616210361900731 1 1
-0.0134587123310078 -0.01340123699535 1 1
0.00810355009443374 0.00807205588453072 1 1
-0.0158458776293621 -0.015781585658611 1 1
-0.0377928510200527 -0.0376746839931652 1 1
0.00216748483471343 0.00228057201653878 1 1
-0.0385470642922072 -0.0382367420869054 1 1
0.0386325445844888 0.0385559055662802 1 1
-0.0214755204594467 -0.0214218516586255 1 1
-0.0894434087649767 -0.0891996297906857 0 0
0.0432003790111969 0.0430428196847159 1 1
0.00221597267255107 0.00216783903573027 1 1
0.0654154936464551 0.0652873552699526 1 1
0.0657327853625251 0.0655469124947181 1 1
0.0235731831247008 0.0235146276269705 1 1
0.00191790967111258 0.00191096389380056 1 1
0.0354647467324891 0.0353136437065543 1 1
0.0540721303510488 0.0539768411337857 1 1
0.00131684752844661 0.00132458618831876 1 1
0.0765001771343732 0.076335087084924 0 0
-0.0180484950780782 -0.0180040438350526 1 1
0.00261637510564103 0.00262010249630647 1 1
0.00784973493255534 0.00775291272449037 1 1
0.00866169267233852 0.00887789373457055 1 1
0.0238892935132945 0.0238788156057713 1 1
-0.0606764787604396 -0.0605251900740352 1 1
0.0479450731492119 0.0478664679101873 1 1
0.0228617561600743 0.0227779477163335 1 1
-0.000701392460344067 -0.000651684027397986 1 1
0.0611073613868496 0.0610232504680328 1 1
-0.105012403494429 -0.104811721946217 0 0
0.0298317766716547 0.0297666012312372 1 1
0.0895637904231161 0.0893698774236307 0 0
0.00243520126613695 0.0023891850755283 1 1
-0.0195450298553526 -0.0194925560873117 1 1
0.0125364207801184 0.0125278297321382 1 1
0.0517120324102499 0.0516011573120116 1 1
-0.00514359430207383 -0.00518277384320938 1 1
-0.00782882012745918 -0.00784985686631893 1 1
-0.0609025617059726 -0.0607369259381633 1 1
0.00309942066372935 0.00309648270501451 1 1
0.0123499288862925 0.0124043727999409 1 1
-0.014584178565511 -0.0144461639234008 1 1
0.00312581677130076 0.00315274377998293 1 1
0.0178820165067318 0.0178318268504818 1 1
0.0693503283047872 0.0691654786926725 1 1
0.0233870593540188 0.0233808461428699 1 1
0.000669797419960453 0.000808111525437768 1 1
-0.0037322670442307 -0.00370142420339272 1 1
-0.018714222825322 -0.0185992180826424 1 1
-0.0573537165319314 -0.0572073809471992 1 1
0.0232924225974036 0.0232011745384386 1 1
-0.0110284681968969 -0.0109540025488371 1 1
-0.0393008379059083 -0.0391759299741907 1 1
-0.0085459983568751 -0.00853667320899574 1 1
-0.0151367894012024 -0.0151001444885924 1 1
0.0107323831857633 0.0106323078994007 1 1
-0.00397517918054253 -0.00408870748799484 1 1
0.032967935473683 0.0328775665547462 1 1
0.00194346428820993 0.00182210685211947 1 1
0.0584885088964222 0.0582351871998684 1 1
-0.032797121864347 -0.0325306874752687 1 1
0.0112819582628479 0.0111212567369497 1 1
0.0507580620196408 0.0506912522607702 1 1
-0.00759184338095546 -0.00757172284760404 1 1
0.0493461213018983 0.0491179625111638 1 1
0.0570780048599746 0.0570099272007886 1 1
-0.00534753475409952 -0.00529196948964759 1 1
-0.0076544600966372 -0.00736436601897721 1 1
-0.0367674406319971 -0.036660256704138 1 1
0.0438136065652582 0.0436981726198188 1 1
-0.0298188029920773 -0.0296614449515105 1 1
-0.00389630435777597 -0.0038965199154142 1 1
-0.0726137687190808 -0.0724664788318656 0 0
0.0072976494085008 0.00730170011621797 1 1
-0.0164790753652095 -0.0163337167959097 1 1
-0.0493479378224685 -0.0492465674420993 1 1
0.0135072101478585 0.0136860922101253 1 1
0.0370362979334092 0.0370406840360146 1 1
0.0911936788653307 0.0909889832043191 0 0
-0.0218304954391992 -0.0215164455586785 1 1
-0.000963317063409191 -0.000981200961424353 1 1
-0.0379321441608353 -0.0378301875462198 1 1
0.00604313383807153 0.00603135663302849 1 1
0.0156016560839064 0.0153705752221015 1 1
-0.0079791484455759 -0.0077707995272788 1 1
0.00980515695927238 0.00969809008037533 1 1
-0.0742495614867436 -0.0740566080325292 1 1
-0.0659123761136172 -0.0655669043795127 1 1
0.00892030109956593 0.00884648741907969 1 1
0.0123798747111614 0.0123401869480253 1 1
-0.0592483927071535 -0.0592367328304565 1 1
-0.0408645734600966 -0.0406865577891433 1 1
0.0197336269736187 0.0197126868159442 1 1
0.00358460140940505 0.00359944451857257 1 1
0.0925638955011951 0.0921807129775974 0 0
0.00685557491543556 0.00687129765354925 1 1
0.0381816180757181 0.0383395215118543 1 1
-0.011455517280304 -0.0113863637266878 1 1
-0.00877530744625418 -0.0087761485643566 1 1
0.0853077030499057 0.0850979065565175 1 1
-0.0232170577928402 -0.023280317645788 1 1
-0.00444798400878766 -0.0044288912132136 1 1
0.0420161385870955 0.0419290837504957 1 1
-0.0336454341207864 -0.0335261182184071 1 1
0.0143014571708333 0.014321893922318 1 1
-0.0188844609391312 -0.0188043060059886 1 1
-0.023872400864756 -0.0238401558927365 1 1
0.0449261821354844 0.0448108282828885 1 1
0.02608501590018 0.0260269956323266 1 1
-0.0746891531197872 -0.0743702221734389 1 1
0.0445161670105135 0.0444092554497681 1 1
0.0956590361804725 0.0954601625316639 0 0
0.0578614010251922 0.0574936578131726 1 1
0.031786442152943 0.0317272803958029 1 1
-0.0043324774196927 -0.00426189956985423 1 1
0.0101444231237373 0.0100030906031263 1 1
0.0303682765114087 0.0303130596012975 1 1
0.0159518676916903 0.0159249580980063 1 1
0.0320348159441077 0.0321847401739736 1 1
0.0274418749071175 0.0273723975025003 1 1
0.027598829959077 0.0275388905884419 1 1
-0.00837249136875421 -0.00851388652405993 1 1
0.00755706621629471 0.00754938651253957 1 1
-0.0284274703519554 -0.0283778972525937 1 1
0.0207337556567068 0.0206294406260131 1 1
-0.019778210935178 -0.0199684254044063 1 1
0.0239891322401285 0.0239681421494262 1 1
-0.0254140808306261 -0.0253339783933786 1 1
-0.0012859092302725 -0.00120127060716356 1 1
-0.0247413156876504 -0.0245994466415251 1 1
-0.025920165809379 -0.0258603356448319 1 1
0.102332876948807 0.101917692143635 1 1
0.0580918739282527 0.0579494798012443 1 1
0.0276947990420799 0.0275008318395734 1 1
-0.00974524193751719 -0.00970333967450716 1 1
-0.0686346195345383 -0.0682202349948764 1 1
-0.0487555823556946 -0.0485637702528436 1 1
0.0410634609518541 0.0409625391397133 1 1
0.0306068294684612 0.030540339051178 1 1
-0.00140323816564303 -0.00144747558587089 1 1
0.0299010339356692 0.0296966824177395 1 1
0.00440828511621958 0.0044656141598619 1 1
-0.0650380363049867 -0.0647565311832734 1 1
0.022078214077483 0.0220832395338799 1 1
0.0224274763276978 0.0223745311030415 1 1
-0.00946479830883179 -0.00940053926233523 1 1
0.0582977915205949 0.0579574395627914 1 1
0.00127540909704466 0.0012233877693058 1 1
-0.0532334415167545 -0.0530751691730189 1 1
-0.0227157853268929 -0.0226392720324702 1 1
0.00934961680958475 0.00927628366633827 1 1
-0.0240016378974714 -0.0239093772968722 1 1
0.0482685683166642 0.0481288004116426 1 1
-0.0139310614439539 -0.0138829098937332 1 1
-0.0159041189899847 -0.0160116242077382 1 1
0.0497148623614073 0.0496264534449403 1 1
-0.009731325480705 -0.00956499357213293 1 1
-0.0441549900303009 -0.0440678184673586 1 1
0.102032287480024 0.101631839823349 0 0
-0.0270831828978677 -0.0270230776330012 1 1
-0.00813691934301991 -0.00814828914525346 1 1
0.0247213998461573 0.0245947114337673 1 1
0.00381448405086915 0.0040485189935593 1 1
-0.0230485062927454 -0.022950297747753 1 1
-0.0361239973358512 -0.0362361469011194 1 1
0.0273699822935738 0.0272270311602501 1 1
-0.0399934923208614 -0.0399142312825006 1 1
0.0185151461786972 0.0184178318438369 1 1
0.0703634648304335 0.0702000273278306 1 1
-0.00795649088513928 -0.00799896225216693 1 1
-0.0234655671727105 -0.0233425882364036 1 1
0.023436275879581 0.0233283070045154 1 1
-0.0549569805235681 -0.0548566364985272 1 1
0.00463293934390714 0.00451704344320706 1 1
-0.061302224075379 -0.0611552003929675 1 1
0.0272010177930454 0.0272091832427679 1 1
0.0360401764678937 0.0359516762833478 1 1
0.0284021318737521 0.0283239564197078 1 1
0.0179177646916974 0.0179323951503523 1 1
0.00479324393368918 0.00483207157837979 1 1
-0.00901207701090138 -0.00896277658778218 1 1
-0.00746402540207474 -0.00733209621383145 1 1
-0.0115073249014433 -0.0114421452519638 1 1
0.00591797798919937 0.0058685730219159 1 1
0.0967858034596745 0.0964297564455698 0 0
0.0159597966087616 0.0159380610790662 1 1
0.0253682212541749 0.0253095451744069 1 1
0.0179213164078994 0.0178364285885729 1 1
-0.00747151015410913 -0.00734659675254777 1 1
-0.0270742670503953 -0.0269518510111444 1 1
0.0310040863695933 0.030685738618181 1 1
-0.00607917580962253 -0.0060928164063139 1 1
-0.00453955202254001 -0.0044732964966723 1 1
0.00259093227114592 0.00252639774698003 1 1
-0.00622946806565206 -0.00621452062316203 1 1
-0.0181082638961329 -0.0180746232351912 1 1
-0.00564893063142314 -0.00543160346501328 1 1
0.000537359316183825 0.00057509179856665 1 1
-0.0506337391439215 -0.0505014299022742 1 1
0.0041326537241701 0.00431097789071493 1 1
-0.0290595294679149 -0.0289843911425331 1 1
-0.0056523836561028 -0.00561062403476229 1 1
9.23735908309794e-05 0.000100254953989073 1 1
0.00152942888936842 0.0011804995697974 1 1
0.0356537795865531 0.0355605155094161 1 1
0.0116263961373709 0.011615619558554 1 1
-0.0385236826191973 -0.038438964774109 1 1
-0.0118172329612491 -0.011752815205411 1 1
0.00737478653828375 0.00743023097957007 1 1
-0.0550614082287255 -0.0549362466674005 1 1
0.0302113877093591 0.030292154439279 1 1
-0.00139760506106003 -0.00140765169639632 1 1
0.015018075621348 0.0149689182007018 1 1
-0.0163601630034161 -0.016462592132818 1 1
0.0408624344155639 0.0405486505771632 1 1
-0.0221783884819932 -0.0221113668395853 1 1
0.0430814389728523 0.042992532815609 1 1
-0.0566613618702931 -0.0565457264916307 1 1
-0.0614994343919829 -0.0613371222338807 1 1
0.0198478494008743 0.0198074737531154 1 1
-0.0458996208503701 -0.0457755409183817 1 1
-0.0809453903231028 -0.0807099922925224 0 0
-0.0374859182898336 -0.0374176000784427 1 1
-0.0464068956516633 -0.0461979749199967 1 1
0.0181027259549121 0.0179973444584069 1 1
0.0640418578843174 0.0638514644118177 1 1
-0.0136932360449471 -0.013669524847668 1 1
0.0315318392706078 0.0312845395765928 1 1
-0.0263708302160715 -0.0260064887028859 1 1
-0.0341214658890599 -0.0339969238898867 1 1
0.0306015154657258 0.030240816144498 1 1
-0.00134751564367875 -0.00136328790840382 1 1
0.00744049759032589 0.00746324246697212 1 1
0.0497263552363842 0.0495585648946327 1 1
0.0175859673318785 0.0175288653891143 1 1
0.005470786284802 0.0054946807369009 1 1
-0.0366885268679669 -0.0365117013206182 1 1
1.86351463746272e-05 3.35354635977129e-05 1 1
-0.0269316881536272 -0.0268997420421992 1 1
0.0111575503096623 0.0112377610331867 1 1
-0.042368737017011 -0.0422674598476986 1 1
0.0326399420451581 0.0324438869057654 1 1
-0.0150130282660479 -0.0149874173201155 1 1
-0.0265387673564345 -0.0265152765548076 1 1
0.00922679820362463 0.00912927982390691 1 1
0.0699797131875437 0.0698352055740822 1 1
-0.111688384282211 -0.111488212331222 0 0
0.00412537146217858 0.00414379587568044 1 1
-0.0258391627821135 -0.0258076871421726 1 1
0.0223057694572469 0.0222474624251114 1 1
0.00605036477236752 0.00602957911140827 1 1
0.0273933131546874 0.0272959692589478 1 1
0.0140522093044856 0.0139749885846479 1 1
-0.0176303533027881 -0.017550434934439 1 1
-0.0240308313563473 -0.0240593593825875 1 1
-0.0411349373426604 -0.0410482684434825 1 1
-0.0258714713266208 -0.0258077536964827 1 1
0.0143844664438301 0.0143826905956935 1 1
0.0165949338191494 0.0165291553788689 1 1
0.0196064571366642 0.0195555582985581 1 1
0.01975275058557 0.0195544765909618 1 1
0.000163152258313689 0.00014550436746111 1 1
-0.00539939037290413 -0.00538187706951717 1 1
-0.0245060936015744 -0.0244686138247966 1 1
-0.0440532675214862 -0.0442762169740661 1 1
0.0579028729679046 0.057636245689747 1 1
0.0426379829124794 0.0425477700442527 1 1
0.00565184972183937 0.00564852959187923 1 1
0.0321537196991053 0.0320705159742541 1 1
0.00250263082175004 0.00255114174138074 1 1
-0.0192755735184038 -0.019328593219596 1 1
0.00999594951464232 0.00998093104594112 1 1
0.0490973841669873 0.0490832357780003 1 1
-0.0127453932994418 -0.012697961694719 1 1
-0.0275415312124205 -0.0274141359226015 1 1
0.033953548620622 0.0339568079171677 1 1
-0.0749133064347084 -0.0747239540156162 0 0
0.0185790354663957 0.0186963865049182 1 1
-0.00867466045924149 -0.00828983214359308 1 1
-0.0145438019147198 -0.0145378085333116 1 1
-0.00945369163304002 -0.00945385537868672 1 1
-0.0474496533514303 -0.0474145147846992 1 1
-0.0206625864679862 -0.0205655132608241 1 1
-0.00647510771094183 -0.00648019433506224 1 1
-0.0241637232502378 -0.0240883066740984 1 1
-0.0420068680879442 -0.0419290134312701 1 1
-0.0407044304214668 -0.0405456724923667 1 1
-0.0412996839533546 -0.0412543332642268 1 1
0.0225806946280679 0.0225095269416838 1 1
-0.0265646560249619 -0.0265323043900162 1 1
0.0441641961121154 0.0442046235452912 1 1
-0.0330785922792649 -0.0331445059705715 1 1
0.0824531677486998 0.0823366899977453 0 0
0.00136172055899676 0.00148060895788269 1 1
0.0542447455044887 0.0541489713234551 1 1
-0.0079824119016994 -0.00797368255062459 1 1
-0.0498425655564484 -0.0497684339497264 1 1
-0.0211602991775332 -0.0211321298189028 1 1
-0.0537839779571905 -0.0534488955616188 1 1
-0.00875957273719294 -0.00870639174742013 1 1
0.0264516680354371 0.0264005894175943 1 1
0.00165426354270826 0.00141935476533646 1 1
0.000396447078185433 0.000456432608728172 1 1
0.0292162588267965 0.0288231476582089 1 1
-0.00570731681793998 -0.00577801465718876 1 1
0.0137199612033739 0.0136352702079079 1 1
-0.046760780693796 -0.0465650954285841 1 1
0.0456584158301943 0.0454536197750623 1 1
0.0688441673772583 0.0687284886618132 0 0
0.0362244037431124 0.0361192086432164 1 1
0.0450475268352636 0.0449249828346501 1 1
0.0195151432613306 0.0193879674733541 1 1
-0.00218487058907803 -0.00223606333837041 1 1
0.0105652654027486 0.0104998574588177 1 1
-0.0366841043215003 -0.0365940158511104 1 1
-0.0411535416350351 -0.0410273272158018 1 1
-0.0261132114378241 -0.0260578875967979 1 1
-0.039449774394085 -0.0393316400777436 1 1
-0.0557605982644614 -0.0557759734198175 1 1
0.0249281771268481 0.024907665218831 1 1
-0.00709696255066188 -0.00703413624928334 1 1
-0.00167444680340881 -0.00151508580394044 1 1
0.00109746891390262 0.00108526674981439 1 1
-0.000841729412636095 -0.000779893218241175 1 1
0.0072591779898418 0.00717961232441627 1 1
0.0418692744208497 0.0417516352105228 1 1
-0.053854269096164 -0.0537250346615313 1 1
-0.0786090893919326 -0.0783831706512583 1 1
0.0259683598574847 0.0258191542387473 1 1
-0.0263119545018435 -0.0262459806372391 1 1
-0.00727969269418607 -0.00712482603571548 1 1
-0.0502365717801102 -0.0501043473310614 1 1
0.035635646511516 0.0356595663687153 1 1
-0.0343650202780774 -0.0339316515246646 1 1
-0.0274219852580315 -0.0273479839671528 1 1
0.0103052546806956 0.0103081464766061 1 1
-0.05732242016889 -0.0571387302460001 1 1
-0.0162970743276396 -0.0163539198318778 1 1
-0.0485246500910823 -0.047873382882774 1 1
-0.0146065857837098 -0.0145124908616051 1 1
-0.0104832721213401 -0.0104669896294732 1 1
0.0257280137710102 0.0256824374837192 1 1
0.0395954115658512 0.0395289835290951 1 1
-0.0109753291666191 -0.0108967230372758 1 1
-0.0449420359078052 -0.0448501832837528 1 1
-0.0521295148573399 -0.0519903167970165 1 1
-0.0171617462436519 -0.0170803160991641 1 1
0.00534718424374923 0.00535217639178824 1 1
0.0732082456344174 0.0730059839708914 0 0
0.036753083844649 0.0366343493653788 1 1
0.0611822747934438 0.0609933272293153 1 1
-0.000125861154085963 -0.000133666797954958 1 1
-0.0363307156368152 -0.036178867866053 1 1
-0.00897857866824949 -0.00910251477181684 1 1
-0.0737970959228412 -0.0735152621890543 1 1
0.0432098966935386 0.0431146919321875 1 1
0.00102850870920777 0.00111836362105922 1 1
0.0521581688972023 0.0519917127050531 1 1
-0.0206279559552515 -0.0205376468438016 1 1
0.00754830677022357 0.00755698099864305 1 1
0.0123757193036595 0.0123669053748481 1 1
0.033779267406522 0.0336546435314836 1 1
0.0433451679434037 0.0432191019381029 1 1
0.014054689096142 0.0140607744206589 1 1
-0.00733623394940207 -0.007264460257198 1 1
0.000969006989265475 0.000944623516796313 1 1
0.0211010158156854 0.0210172852804484 1 1
-0.0603531424736732 -0.0601813826356883 1 1
0.0211075832479029 0.020934271265081 1 1
0.0150265557309314 0.0147078336733278 1 1
0.00789006308017631 0.00783231647753028 1 1
-0.0563185386132169 -0.0561905881850911 1 1
0.0534114275205749 0.0532820760937176 1 1
-0.0760350180893688 -0.0757861540540212 0 0
0.0166314157690466 0.0165083987708644 1 1
-0.00368666686555084 -0.00367512953612181 1 1
-0.0149354585135653 -0.0147354158599695 1 1
-0.0359989577723735 -0.0358749741709187 1 1
-0.0388284076018454 -0.0387611636045168 1 1
-0.0262121244225374 -0.0261611232430802 1 1
-0.00583556077129586 -0.00589081617156555 1 1
0.0410842878735077 0.0409634972275655 1 1
0.0121675198160453 0.0121168969465387 1 1
0.00851640844012219 0.00846662885118498 1 1
0.000729358417348124 0.000725352095273447 1 1
0.0628179471881712 0.0625392217371144 1 1
0.034081742759618 0.033893990835487 1 1
-0.0129719645081421 -0.0129282385728656 1 1
-0.021563368082954 -0.0215124316121614 1 1
0.00151080162001154 0.00149349704647174 1 1
0.00511382644154816 0.00516143876673173 1 1
0.020525072905003 0.0205282263259784 1 1
0.00598229783773285 0.00591680831199887 1 1
0.0658440902640845 0.0655385622732857 1 1
0.00271569075064316 0.00273543187411556 1 1
0.00989110255921765 0.00985994890514507 1 1
0.0052150535917792 0.00519630527462842 1 1
0.0430732276947449 0.0429551274399248 1 1
0.010425598634967 0.0103686957674045 1 1
0.0749679064276904 0.0746483405820816 1 1
0.0382556035956631 0.0381023306635983 1 1
-0.0190029731291097 -0.0189677566726388 1 1
-0.0926823406321376 -0.0923867900131141 0 0
0.0465304737884833 0.0464410980302268 1 1
0.00130976363007272 0.00127987560295947 1 1
-0.00242092225051982 -0.00258659933375973 1 1
0.0270249082338189 0.0270464833030523 1 1
-0.00576998566400506 -0.00550585140734901 1 1
-0.0112894744159413 -0.0113439870807521 1 1
-0.0283483548186379 -0.0282920396590698 1 1
-0.00559555137492671 -0.00560095209536043 1 1
0.00116329581682393 0.00116644291493556 1 1
0.116120881919528 0.115624139219308 1 1
0.0303499626548382 0.0302868830871052 1 1
0.0101368243420266 0.0101334945973546 1 1
0.0259318803606641 0.025702405033604 1 1
-0.00977558717268103 -0.00977777815611018 1 1
0.0120793617709511 0.012042368646753 1 1
0.0570326768250178 0.0568096780109837 1 1
0.0218249449690661 0.0217457878508439 1 1
0.022416657438841 0.022354277169159 1 1
0.023074547930892 0.0229849785556407 1 1
0.020813935551345 0.020679425384307 1 1
0.0655964725316238 0.0654687295378742 1 1
0.0494896243090045 0.0493662010971903 1 1
0.039406673459337 0.0393410557303206 1 1
0.0481790309176522 0.0481001645017506 1 1
0.0487629363176147 0.0486150466798946 1 1
-0.01543769548724 -0.0154175062024619 1 1
0.00342227002964466 0.00337673420424095 1 1
-0.0861699875017795 -0.0861845748839314 1 1
0.0294342110486241 0.0293578071025896 1 1
0.0232910849529567 0.0232876045871168 1 1
0.0157802573682747 0.0157421184234129 1 1
-0.003302082187606 -0.00327695345997648 1 1
0.0039520816261181 0.00395464393593654 1 1
0.0624260409049389 0.06207377289 1 1
-0.0063491591536311 -0.00644309594264286 1 1
0.000136486264080223 0.00020536671434153 1 1
0.041792179342414 0.0416953376647454 1 1
0.0416772552571223 0.0416094323193512 1 1
-0.0147275303610923 -0.01465790658993 1 1
0.076003952918867 0.0758733509814589 1 1
0.00293622796238184 0.00292678588036425 1 1
0.0164959568496793 0.0164314298297606 1 1
0.00795800449291327 0.00803477466074577 1 1
-0.0151566509157263 -0.0151337911681039 1 1
0.0246430915782095 0.0244455149138301 1 1
-0.0398310137052131 -0.0397487689261767 1 1
-0.0224330486587715 -0.0223431021894355 1 1
-0.0451813822328453 -0.0451624320894354 1 1
-0.0406408087864533 -0.0405353321821005 1 1
-0.0127635188960254 -0.0127666598548691 1 1
0.00675193854486178 0.00675382627941734 1 1
0.0285770975567989 0.0285460490273299 1 1
-0.0426595344986815 -0.0427043881345694 1 1
-0.00918920915646686 -0.00902210466311536 1 1
0.058458134357117 0.0582420056349342 1 1
-0.106313282368244 -0.105895568282182 0 0
0.0262921633917544 0.0262127699064022 1 1
-0.0110396002937182 -0.0108118402215701 1 1
-0.0247092358687072 -0.0246211801751022 1 1
-0.0196385011353198 -0.0195169777520143 1 1
-0.0668038344643112 -0.0665665995548053 1 1
0.0353447998736723 0.0352926600776395 1 1
-0.0419435178939751 -0.0419085612895683 1 1
0.0118786917288245 0.0118352919953859 1 1
0.0280152927078782 0.0282531173816066 1 1
0.0291699510882977 0.0290849109073943 1 1
-0.0145251511972542 -0.0145036713825507 1 1
0.0941281709033681 0.0938177216197823 0 0
0.0791220536236503 0.0787844500199478 1 1
0.02567737879736 0.0256326563707915 1 1
-0.00357202771721344 -0.00358081003083099 1 1
0.0234123942971962 0.0233550820293858 1 1
0.021316596388615 0.021215582674574 1 1
-0.117550164292493 -0.116828039412595 0 0
-0.0253094220578537 -0.0250234990229892 1 1
0.0891770211471922 0.0888381026419887 1 1
-0.0429795162408248 -0.0428711917521416 1 1
0.00810579242687054 0.00787844337863833 1 1
0.0136432567284786 0.0137017818249939 1 1
0.0223337050679441 0.0223400222760145 1 1
0.0052463241632165 0.00522428019923615 1 1
-0.0133500543586313 -0.0133989090183051 1 1
-0.00327369790528741 -0.00320272571900948 1 1
-0.0133662724445895 -0.013330867399697 1 1
0.0175769046251118 0.0175181863059874 1 1
-0.0190888946611004 -0.018997564480438 1 1
0.0527216793709945 0.052563005921353 1 1
0.0206535999332556 0.020738014832183 1 1
0.00851254779104235 0.0084203741260523 1 1
-0.010051526764267 -0.00993437052264815 1 1
-0.0373397285468579 -0.0371962460661317 1 1
-0.037622480104621 -0.0374089463766192 1 1
0.0115400153636997 0.0115068117417229 1 1
0.00171653172239517 0.00172167976814759 1 1
0.0456029029161399 0.0454804236630296 1 1
0.0435104796855116 0.0434454421356962 1 1
0.0585420355285812 0.0584092278799872 1 1
0.0443740823883984 0.0443103472027429 1 1
0.00868496633508775 0.00864348458241815 1 1
-0.0115044178178376 -0.0114722876977861 1 1
-0.0515516982793584 -0.0514390340076103 1 1
-0.00907777304985995 -0.00918072444336729 1 1
-0.000619193609447078 -0.000599342901488484 1 1
0.00486348434220973 0.00483071218823316 1 1
0.0213345675726682 0.0213150561140614 1 1
0.0521059967701335 0.0517777866211556 1 1
0.0427649775012926 0.0426145453217995 1 1
-0.090782051130292 -0.0905297092058468 0 0
0.0233209424555628 0.023281806940203 1 1
0.0380822087810772 0.0380763198295727 1 1
0.0195400419921193 0.0195538329460337 1 1
0.0147666077179619 0.0147088052326761 1 1
-0.0543553254370367 -0.0542746003572415 1 1
0.00734691955190985 0.00728685719358649 1 1
0.021113209041845 0.0211478699453958 1 1
-0.0219568729892722 -0.0219536696860134 1 1
0.0331960578963099 0.0331017195368997 1 1
0.0201104356815451 0.0200129582990287 1 1
0.000888732267885209 0.000859463757509622 1 1
-0.0283776636413079 -0.0283238160919682 1 1
0.0672753136159225 0.0670780614929258 1 1
-0.0391158022917522 -0.0390710049425632 1 1
0.133075628814635 0.132556263368614 0 0
0.0150889612156868 0.0150143067811395 1 1
-0.0259312803368501 -0.0258493377163089 1 1
-0.00669711830069875 -0.0066847538192051 1 1
-0.0742362186987887 -0.0741286572867928 0 0
-0.0216871353681394 -0.021777039093068 1 1
-0.00109660162173118 -0.00110499555343984 1 1
-0.0238582933166428 -0.023833021468908 1 1
0.00173246751959659 0.00173921236492918 1 1
0.00352888580583307 0.00358564247858603 1 1
0.027661672146102 0.0275952226025321 1 1
-0.0240382561211297 -0.023957334793969 1 1
-0.0253741667133164 -0.0253002248183037 1 1
0.00606102026841431 0.00616576844053171 1 1
0.0129245204641781 0.0130244642164271 1 1
0.0512960840541374 0.0511425991060682 1 1
0.0536908237278479 0.0536558384639586 1 1
0.0346037126719796 0.0347079530942172 1 1
-0.0784391641650709 -0.0783751864796733 1 1
-0.0641831215941343 -0.0640139710666033 1 1
0.0173965125064785 0.0172552757511541 1 1
0.00369206438770476 0.00371957323203559 1 1
-0.0296566627893165 -0.0297158888452835 1 1
0.0147638285752925 0.0147281806548316 1 1
-0.0157400705669006 -0.0157428600551664 1 1
0.00464278537950301 0.00462458928488003 1 1
-0.0255075081618831 -0.0254213129037312 1 1
-0.00719282996568072 -0.00698057129938278 1 1
-0.00897151407533013 -0.00895492926515496 1 1
-0.00334859718096241 -0.00337175698051762 1 1
-0.00251997359281546 -0.00251240013715795 1 1
-0.0245484982427556 -0.0245040186665522 1 1
0.0253731111896216 0.0252920315336516 1 1
-0.0807137886083375 -0.0803048950240498 0 0
-0.069063139348539 -0.0687656957053526 1 1
0.0163388788853051 0.0163266697041123 1 1
-0.0188733679430093 -0.0187987461253155 1 1
-0.00687910768118328 -0.00686570375244179 1 1
-0.0403327539574993 -0.0402024603748074 1 1
-0.013391170166697 -0.0134045259896431 1 1
-0.00879136145959733 -0.00874962398869086 1 1
-0.00653957321388704 -0.00647411680265782 1 1
0.0014712066922393 0.00143967877594425 1 1
-0.0544994154871866 -0.0543945602269709 1 1
-0.00031569919303606 -0.000316576489939963 1 1
0.0258630219880074 0.0258336551156056 1 1
0.0310989345370365 0.0309906666215665 1 1
-0.0304008829900223 -0.0303519368036309 1 1
0.0637450784124119 0.0636863935116599 1 1
0.0288130679335276 0.0287009399717702 1 1
0.0449067739017536 0.044850761206293 1 1
-0.0593485510832172 -0.0586783306655577 1 1
-0.0441963819562033 -0.0441256806947413 1 1
-0.113710354510868 -0.113454024369251 0 0
0.0295894071018475 0.0293535982200972 1 1
-0.00809298179084765 -0.00807618931819741 1 1
0.0455943508429494 0.0454860937526294 1 1
0.0314967486436225 0.0314919799195475 1 1
-0.00642707624904821 -0.00634676641336309 1 1
0.0117033842256365 0.0117182245252855 1 1
0.0402250757068276 0.0401047777798149 1 1
0.0826451140757899 0.0824988805208118 0 0
0.0938842952065509 0.0933814014051158 1 1
-0.00464396991887765 -0.00465476132712262 1 1
0.0247885921300179 0.0246417540767149 1 1
-0.0508436536282281 -0.0502824904420506 1 1
0.0214700360747121 0.0214012386908416 1 1
-0.00707277695782065 -0.00703566265519368 1 1
0.0250784383728314 0.0249967755550281 1 1
-0.00298267302860258 -0.00310677144811633 1 1
-0.0522591198824134 -0.0520856041501206 1 1
0.0030309774988793 0.00305374555782951 1 1
0.0600808021822544 0.0600161798891641 1 1
0.0554404558098213 0.0553007958604499 1 1
-0.0223847159681315 -0.0223248913623931 1 1
0.00623257754955293 0.00603666413306747 1 1
-0.101994722332185 -0.101718498288329 0 0
-0.0531228160244523 -0.05303674646087 1 1
-0.0944914051797828 -0.0942422030406925 0 0
-0.0215464986572358 -0.0214366553776858 1 1
-0.00934987848280623 -0.0093363900719027 1 1
0.0147822858080286 0.0147703932358914 1 1
-0.0205000570457578 -0.0204027655437664 1 1
-0.0199773578772315 -0.0199452558704663 1 1
0.0250573583067892 0.0249696691660243 1 1
0.00143847951462785 0.00138001701546901 1 1
0.00100767393166123 0.000997333497989191 1 1
-0.0303654966162499 -0.0304769608030315 1 1
-0.00635611591076603 -0.00635788910778093 1 1
-0.0361498698852865 -0.0357389577021936 1 1
-0.0669883770455382 -0.0667393218752126 1 1
-0.0557342323266598 -0.0555793723861524 1 1
0.0186047389705084 0.0185645251798184 1 1
0.00815689178543116 0.00801908872608332 1 1
-0.0344031761918707 -0.0343758210970289 1 1
0.051937413250577 0.0515826309817699 1 1
0.0651968111879187 0.0650238899572345 1 1
-0.0498657873195238 -0.0497634090907454 1 1
0.0413867454029924 0.0413153459433687 1 1
-0.022076390237171 -0.0220528052045453 1 1
-0.00317624438417315 -0.00309094971753305 1 1
0.0484254345450039 0.0482474951840713 1 1
-0.046421734066508 -0.0462708045710602 1 1
-0.0538220171587816 -0.0536783339472123 1 1
0.00317422619184369 0.0031824517442893 1 1
-0.041751870018928 -0.0414047289222331 1 1
-0.00935041618688278 -0.00935011511408372 1 1
-0.00534811504750212 -0.00526481839170883 1 1
0.0260953817151916 0.0259044654360739 1 1
0.03542415359666 0.0353516395217378 1 1
0.00794901827649517 0.0079423677265226 1 1
0.0048766539465522 0.00489362244592062 1 1
0.0185598728484415 0.018345649225813 1 1
-0.017362776225668 -0.0172885992542536 1 1
-0.0229294856954644 -0.0228458292661973 1 1
0.00277053673477054 0.00278090448683612 1 1
0.0366528105862694 0.0365181202728914 1 1
-0.0656145579660083 -0.0657442022878409 1 1
0.0222965303065825 0.0222103985371073 1 1
-0.0142735467112499 -0.0146429610273222 1 1
-0.0129012051810014 -0.0128920612439896 1 1
0.0393113797846223 0.0390391400430523 1 1
0.0254352057032277 0.025479584497989 1 1
-0.0362365583870365 -0.0361246146008141 1 1
0.0108867153478298 0.0108407178295398 1 1
-0.0287011435737691 -0.0286429116286734 1 1
0.0447722654431271 0.0444136852496467 1 1
-0.0458997363695804 -0.0457465804944492 1 1
0.0154782636688867 0.0155080061392697 1 1
0.0428373867362147 0.0424474268345312 1 1
-0.0284738226548914 -0.0283505583006877 1 1
0.0616314335036789 0.0614417778624655 1 1
-0.0499162740519806 -0.049887936029631 1 1
-0.0037266557351268 -0.00371252893661858 1 1
0.0239567810125794 0.0239652069222046 1 1
0.0431986854616931 0.043073998669866 1 1
0.00805238846952997 0.00801964876926028 1 1
-0.0223608946816493 -0.022374204348656 1 1
0.0416515270087358 0.0412699984560793 1 1
-0.0112400442409215 -0.0111476561751545 1 1
-0.012008280907854 -0.0118975488382096 1 1
0.0514699179345813 0.0512901710948421 1 1
0.0302088966141976 0.0300935027281882 1 1
0.0578411854987978 0.0575860222587165 1 1
-0.0380097369226784 -0.037912278105565 1 1
-0.0262484696706743 -0.0262280013795102 1 1
0.00858715664503303 0.00859010550188247 1 1
0.0180860449042149 0.0180757675694283 1 1
0.00751441849998531 0.00749924138565225 1 1
0.0181338118118287 0.0181014437002388 1 1
-0.0408488014579108 -0.0406802345666425 1 1
0.0684612682816141 0.0682566582961008 1 1
-0.0425419835147699 -0.04246701065016 1 1
0.00496819208935372 0.00494595960707959 1 1
0.0159188926866487 0.015696657494831 1 1
0.00115205603034338 0.00117593641738454 1 1
-0.030371548209199 -0.0302635368099659 1 1
-0.028669694148708 -0.0286573989721148 1 1
0.039914943129341 0.0398219927333761 1 1
-0.0080734297370476 -0.00803697005850904 1 1
0.0531000820654704 0.05295484001079 1 1
0.0602989153038089 0.0601794320945509 1 1
-0.0477198062589034 -0.0475973077753306 1 1
-0.0119601046324513 -0.0118030156814725 1 1
-0.0188757374830304 -0.018730861698159 1 1
-0.0781544761337208 -0.0779524030725528 0 0
-0.0199970843600548 -0.0199256279823806 1 1
0.0163628656119612 0.0162807359993166 1 1
0.0194590368424444 0.0193992145009124 1 1
-0.0549638058470611 -0.0548621427512951 1 1
0.0283535282301235 0.0284463530802867 1 1
-0.0102531907862485 -0.0100675990262205 1 1
0.0293245481498643 0.0292781999573848 1 1
-0.0240027696883264 -0.0239005921040277 1 1
-0.0268654083454311 -0.0268113916946545 1 1
-0.0190525470286021 -0.0189314353739372 1 1
0.0129622137675958 0.0129110759899994 1 1
0.0190058377327118 0.0189670709693605 1 1
0.0118528876226978 0.011793774470663 1 1
-0.0458693255705369 -0.045186141022496 1 1
0.0284972224263012 0.0284455132358247 1 1
-0.00787649505219312 -0.0078530056221746 1 1
-0.021472816553663 -0.0214377496320468 1 1
0.0648141579534519 0.0646591094340478 1 1
-0.0108818075873083 -0.0109213983971123 1 1
-0.043760735702333 -0.0436007676327172 1 1
-0.00931634298033766 -0.00930361346570883 1 1
-7.00950780125036e-05 -0.000244039959679676 1 1
-0.0638608575999912 -0.0636984252409906 1 1
-0.0439643783980067 -0.0438216028279352 1 1
-0.0346776547821094 -0.0345472173049667 1 1
0.00629335767249864 0.00625236267358907 1 1
0.0399572253816039 0.0397824272165399 1 1
0.102960553673954 0.10266396640468 0 0
-0.0151094384262961 -0.0149965617872473 1 1
-0.0329724524028397 -0.0327186216398084 1 1
-0.023869332285692 -0.0238319964920845 1 1
-0.0208032111298254 -0.0207217709172697 1 1
-0.0164487112975879 -0.0164332203437771 1 1
-0.0405524946297544 -0.0404930711460896 1 1
-0.00988809100767808 -0.00993930197036957 1 1
0.0080290702735639 0.00809270856727758 1 1
-0.0255252787078321 -0.0255237009629714 1 1
-0.0144571584392908 -0.0144712378120652 1 1
0.0292163074775999 0.0291722448118395 1 1
-0.0633034840900845 -0.0631516175123557 1 1
0.0673908330059836 0.06738478722305 1 1
-0.0236751725921857 -0.023576689861332 1 1
0.0696993481745024 0.0695921955956782 1 1
0.00926838973087834 0.00925920148405358 1 1
-0.0205357226845982 -0.0202726834447322 1 1
-0.0702889558173759 -0.0701212938972663 0 0
0.0351478746797922 0.0350685549848691 1 1
-0.0416219098729489 -0.041511375774273 1 1
-0.0273682666270139 -0.0272841728145644 1 1
-0.0362273862447905 -0.0361820033543225 1 1
0.0250785927152957 0.0250891325746541 1 1
0.0480169456821902 0.0481253233295568 1 1
0.00420175676124934 0.00418723139663777 1 1
0.017038651016314 0.0170171355172186 1 1
-0.0197375568790112 -0.0194282255103962 1 1
-0.0455394850540167 -0.0455086460508273 1 1
-0.0318098875644796 -0.0316424906007113 1 1
0.0360861519201474 0.0358346430564591 1 1
-0.0209892633317563 -0.0209597951046784 1 1
-0.0199857901692539 -0.0200718722106041 1 1
-0.0291100422755694 -0.0290307134443173 1 1
0.0292123466247023 0.0291630584840298 1 1
0.00241567958488837 0.002463460268861 1 1
0.058504400767098 0.0582825492097014 1 1
-0.00895553530651408 -0.00892123706637578 1 1
-0.0140402509239598 -0.0139776084854893 1 1
-0.0280650205701317 -0.0278132562113413 1 1
0.0293183131605495 0.0294430694319548 1 1
0.0307548956620695 0.0307839725219467 1 1
0.0485258431228155 0.0483663352621363 1 1
0.0106907558094915 0.010683296847836 1 1
0.0275145834425075 0.0274210049093589 1 1
-0.0200208364997213 -0.0199785446653863 1 1
-0.0309266746043175 -0.030807758318044 1 1
0.0109657030738248 0.0108768947872827 1 1
0.054546245036782 0.0544177410944339 1 1
-0.0219123973623051 -0.0218516306969048 1 1
0.0134213283214107 0.0133936096997114 1 1
0.0018375025699281 0.00179438749532223 1 1
-0.0121769253166194 -0.0120626390287247 1 1
0.0274134477217179 0.027406996174328 1 1
-0.0136601342428539 -0.0136066917498561 1 1
0.0102166995490836 0.0101933865206317 1 1
-0.0847755218561271 -0.0845862291294534 0 0
0.0248572155904956 0.0248575955735709 1 1
-0.0469699651991015 -0.0470163082444877 1 1
-0.0602650893740674 -0.0600801765488913 1 1
0.0192110504997473 0.0191741449173842 1 1
-0.0535213113779915 -0.0534033320224368 1 1
0.00710868399241668 0.00708283056209451 1 1
-0.0534884392192704 -0.0533214667569612 1 1
0.0500089313498021 0.049939466115328 1 1
-0.0631155674326654 -0.0629316265609807 1 1
-0.00280274001234475 -0.00301929015159143 1 1
-0.00362412522520754 -0.00352688208775372 1 1
0.0256620621208109 0.025602482885271 1 1
-0.0290223187847515 -0.0287565700428749 1 1
-0.00417823995982132 -0.00414822074470451 1 1
-0.00787519686493971 -0.00792439929684628 1 1
0.053064145975655 0.0529139600786944 1 1
-0.00400407989952082 -0.00393211736245473 1 1
0.0365778518649801 0.0365144858615218 1 1
-0.0186200940126102 -0.0185480963281786 1 1
-0.00547595163683583 -0.00550965457783877 1 1
0.0514351452862875 0.0512991410399567 1 1
-0.0152868264545395 -0.0152436974632025 1 1
-0.0368048794891561 -0.0367318961621738 1 1
-0.0202646530137233 -0.0200836155300523 1 1
0.0140635507512768 0.0140541907810121 1 1
-0.0185751498016637 -0.0185353035916289 1 1
-0.0285353004683274 -0.0284399721193479 1 1
0.026173829681651 0.0261598818997329 1 1
0.000636237922407079 0.000466399921978786 1 1
0.0131925510793366 0.0131670041374656 1 1
0.0494194074558015 0.0492581846226362 1 1
0.0607945735898134 0.0601579612424204 1 1
0.0243955725146781 0.0241571676247587 1 1
-0.0301740227003533 -0.0299111999903543 1 1
0.0375659785654866 0.0376570158008108 1 1
-0.0357173040099264 -0.0355746820001531 1 1
-0.00593603754097869 -0.00596717044847233 1 1
-0.00230362795598288 -0.00233414197146057 1 1
0.0181685116424134 0.0181795014766195 1 1
-0.0713200039667978 -0.0711420975162271 1 1
-0.023820525373879 -0.023817608845243 1 1
-0.000284809643248379 -0.000406761791338137 1 1
0.00533040251493211 0.00533976073551009 1 1
-0.00459203879288504 -0.00476258183492244 1 1
0.0343891819259643 0.0343285453616196 1 1
-0.0219417871247085 -0.021917316018553 1 1
0.00452255138523805 0.00449676246770392 1 1
-0.0190546294739455 -0.0190548807574066 1 1
-0.0636736961095943 -0.0634973991015656 1 1
0.0387970440633459 0.03863095084271 1 1
0.0196993070638952 0.0196643741088699 1 1
-0.034947210928798 -0.0348186778477658 1 1
0.00986883935841914 0.00981151917311691 1 1
0.0635462387532299 0.0629193827632397 1 1
0.0343095157219396 0.034309147877224 1 1
-0.0773606793543578 -0.0771101256338569 0 0
-0.0185505859646772 -0.0184478211018107 1 1
0.0304516365771747 0.0304028937511522 1 1
0.000858622908373558 0.000878540447390862 1 1
-0.00831664149636656 -0.00832280467957979 1 1
-0.0245991518988415 -0.0244275848102845 1 1
-0.0453179252299013 -0.0451816676291159 1 1
0.0413536176272639 0.0413430067957367 1 1
0.0404272712060281 0.0402281254674838 1 1
0.0558309527247968 0.0556359403609942 1 1
0.0269267569426973 0.0270243822273834 1 1
0.00363361148725019 0.00360902236136634 1 1
0.0420981141669564 0.0420243748488961 1 1
0.0421603751360594 0.0420622332990782 1 1
0.0235164333087017 0.0233866820027012 1 1
-0.0581036686854914 -0.0576480497979135 1 1
0.0199065577465996 0.0198863573153935 1 1
-0.0344286150922643 -0.034505606088666 1 1
0.0320039563469887 0.0319475364256461 1 1
-0.0628120292968708 -0.0627006076443915 1 1
0.0560354328590716 0.0558455821494417 1 1
-0.0465885532936556 -0.0463597413662478 1 1
0.0826823118196167 0.0822417208395395 1 1
-0.0302435219855107 -0.030146815809774 1 1
-0.0275541089103563 -0.0273539477463877 1 1
-0.020787802735743 -0.0207471168047188 1 1
0.0109803697562545 0.0109206501182596 1 1
-0.0276888005655303 -0.0275181666827274 1 1
-0.0146337032546097 -0.0145501493894092 1 1
-0.0326375454301045 -0.0325518948036517 1 1
0.023293928671698 0.0231986225351537 1 1
0.0408979377085333 0.040772167032933 1 1
-0.0060298304202193 -0.00601930276440166 1 1
0.0574797453298349 0.0573213123473334 1 1
0.0556086431131053 0.0555517627945287 1 1
0.03305420040739 0.0330189859025076 1 1
-0.0402376108652339 -0.0400472052076827 1 1
0.0316272124718928 0.0314361877925549 1 1
-0.00920103818201921 -0.00917258698975758 1 1
0.0233258716605159 0.0232878981129841 1 1
-0.0104931502891286 -0.0104613964592374 1 1
0.0232645848948366 0.023356091401943 1 1
0.0501956860076601 0.0500641122425961 1 1
-0.0610091577747703 -0.0608116706283186 1 1
-0.0667130031889077 -0.0661999542974511 1 1
-0.0226203399368468 -0.0225400104700143 1 1
-0.0422893532995357 -0.0421801376821002 1 1
0.0199370711441001 0.01987360236182 1 1
0.0529196727155221 0.0527643382203302 1 1
-0.00189727556934888 -0.00182858105421461 1 1
-0.0237877143701539 -0.0236429814901455 1 1
-0.0308806593610222 -0.0307078543048045 1 1
0.0285918633624972 0.0285108053287335 1 1
-0.0304366145651709 -0.030335438260345 1 1
-0.000309150579089152 -0.000316731830046628 1 1
-0.0269100205905734 -0.0265608967845367 1 1
-0.0134548567320718 -0.013456112033804 1 1
0.0552495890122083 0.0550891299665065 1 1
-0.0168867807395472 -0.0170691687184115 1 1
-0.0306039071922364 -0.03055901927628 1 1
-0.0201591899556041 -0.0199694706286902 1 1
0.0434101323888111 0.0433750407411385 1 1
-0.00998212993351376 -0.00992547939048972 1 1
-0.0204659881058057 -0.0204335622303321 1 1
0.0107838913110997 0.0107773754805212 1 1
-0.0487809515820439 -0.0485949653177896 1 1
-0.00719953707178614 -0.00719037252227084 1 1
0.0160996825646627 0.0160333598747552 1 1
0.0146737934531082 0.0145330790090334 1 1
0.0144507140742072 0.0144257456420609 1 1
0.00933086941216725 0.00933879495420279 1 1
-0.0248612819233005 -0.0248011265792536 1 1
-0.0467314450306978 -0.0466266927521015 1 1
-0.00680938111119896 -0.00672878446052321 1 1
0.0213745747946079 0.0212389627690498 1 1
0.079589103748046 0.0794014122815558 0 0
-0.0231165480642277 -0.0230357050172574 1 1
0.0202763479982172 0.0202074503798911 1 1
-0.0433480021094647 -0.0432759129074187 1 1
-0.0595403202402066 -0.0593604253377883 1 1
-0.00806423067121427 -0.00804326323632271 1 1
0.0213466371374027 0.0213220319574147 1 1
-0.0432221634483325 -0.0431185735522628 1 1
0.000690512752854524 0.000656577567065232 1 1
0.00330319580332011 0.00328798412681902 1 1
-0.0127532271620128 -0.0125561745999958 1 1
0.036370478486516 0.0363054339899325 1 1
0.0220144939203428 0.0219512561784189 1 1
0.0508236722670704 0.0507081289845154 1 1
-0.0147080117743284 -0.0148982527325356 1 1
0.0388388712856052 0.0387458962535401 1 1
-0.0304806513211781 -0.0301437008223771 1 1
-0.0114598998805544 -0.0115948571438667 1 1
0.0480641893084585 0.0479447892113099 1 1
0.0246917941583158 0.0245140216143102 1 1
-0.0332054405676192 -0.0330941222066567 1 1
0.0385424326996379 0.0384735206997915 1 1
0.00175013192434002 0.00168857166214658 1 1
-0.0246891037894267 -0.0246233679743368 1 1
0.0392067634353912 0.0387964913915315 1 1
0.0393526971343862 0.0392489133341408 1 1
0.0631318168357726 0.062989146429281 1 1
-0.0230382502418674 -0.0229769465046993 1 1
-0.0108252153367775 -0.0108950238176236 1 1
-0.0403184800499622 -0.0402339160343126 1 1
-0.0206299544417426 -0.0205677910184504 1 1
-0.0135656481003357 -0.013548853200762 1 1
-0.0807348078842421 -0.0805509105457191 0 0
-0.041915185705131 -0.0415534424520518 1 1
-0.0396353871393893 -0.0395125440534428 1 1
-0.0143353271421362 -0.0142645535855589 1 1
0.0219020655450243 0.0219762290044514 1 1
-0.00929942372597234 -0.00924926486867724 1 1
-0.0330759148776444 -0.0330188548303519 1 1
0.0242572103417045 0.0241458076800152 1 1
0.00441300262644491 0.00443926264727075 1 1
-0.0242942378796796 -0.0241902437628754 1 1
-0.0139495790907256 -0.0136668340599009 1 1
-0.000725772592259179 -0.000774167920009974 1 1
-0.0346992489734061 -0.0344822090505714 1 1
0.040212125369453 0.0401302062934773 1 1
0.0159852034735742 0.015975158487226 1 1
-0.0129481736377392 -0.0129897001686486 1 1
0.0267649852625001 0.0267146051467617 1 1
0.0628706327600915 0.0627041084429326 1 1
-0.0499644338485472 -0.0498937418263077 1 1
0.00219189819160181 0.00220540663510498 1 1
-0.021746829704035 -0.0215132505270923 1 1
0.0390896796477879 0.0389973019372317 1 1
-0.00101284108517122 -0.000996669430000545 1 1
0.0902168810517619 0.089948682687926 0 0
-0.0116782627503859 -0.0116495571518038 1 1
0.00786344506242873 0.00786351116296024 1 1
0.00566616757035258 0.00570296540384953 1 1
0.026451101338943 0.0263950383733852 1 1
0.0256878842747415 0.025633764359125 1 1
0.0602164010431357 0.0601198824147066 1 1
-0.0102583511881823 -0.0102693302091814 1 1
0.0326178289085104 0.0325483955166223 1 1
-0.0177842051826302 -0.0177599606719731 1 1
-0.00672887833884881 -0.00670021581585811 1 1
-0.0453282834517815 -0.0455246196042847 1 1
0.0411662885539092 0.0410597152207847 1 1
0.0111643056719433 0.0110574948230995 1 1
-0.0349606260963319 -0.0349301901166735 1 1
0.0154985045648526 0.0155249637651692 1 1
0.000928060847384377 0.000727970825339052 1 1
0.0381176860066992 0.0379797633255119 1 1
-0.0366321834558106 -0.0365760919824734 1 1
0.01168113437222 0.0116451534373139 1 1
-0.00621094449808343 -0.00612777232973301 1 1
0.0285601354960287 0.0283904468576946 1 1
-0.0296044772325199 -0.029509591354182 1 1
-0.021004223107301 -0.0209316702910909 1 1
-0.032953852820989 -0.0328509109044928 1 1
-0.00627160424438731 -0.00623986505603725 1 1
-0.0342069678917462 -0.0341639002243007 1 1
-0.0435216981228233 -0.0434020788502299 1 1
0.00348030654889826 0.00345518592626375 1 1
0.053857838746923 0.0537349342079876 1 1
-0.0649372801596279 -0.0646272411508347 1 1
-0.0513662617612167 -0.0513249834335971 1 1
0.0614835943536581 0.0613384493096693 1 1
-0.0354021019530717 -0.0353224321241299 1 1
0.0287696778116556 0.0288401294978925 1 1
0.0216006480293342 0.0215519381943319 1 1
-0.0356137250228583 -0.0355534288162878 1 1
0.00950138485687328 0.00949920357332008 1 1
-0.0100710796959972 -0.0102016362782455 1 1
0.072379043487993 0.0721948523062192 1 1
0.0208324940858902 0.0208331072678129 1 1
-0.0258634124013773 -0.025818305437999 1 1
-0.0203464083900434 -0.0203150255730662 1 1
0.0407349735044339 0.0406176150444748 1 1
-0.0648356723404242 -0.064796090344506 1 1
0.0876602822401875 0.0874257107163806 0 0
0.0738192686655918 0.0736709205091475 1 1
0.0361647864775966 0.0360284961366067 1 1
-0.013068959245988 -0.0129324017509895 1 1
-0.0188730272989476 -0.018717227128229 1 1
0.0655811342348268 0.0654139477088468 1 1
-0.0277292352577938 -0.0276544535479838 1 1
0.0527038935611534 0.052569461328395 1 1
-0.0119818058736428 -0.0119370461731102 1 1
-0.0163035543689328 -0.0162609474866545 1 1
-0.0588888671091485 -0.0588709995562071 1 1
-0.0617527799459116 -0.061621606611356 1 1
-0.00224788798198654 -0.00226694805609136 1 1
0.040282554031767 0.0402329173947884 1 1
0.0175655913279388 0.0175153263983284 1 1
-0.00727318189357151 -0.00717510016594826 1 1
0.0395818911381571 0.0395731930786604 1 1
0.00739551991778075 0.00736250900207464 1 1
-0.0524764916551783 -0.0522846142943248 1 1
-0.0438731594349794 -0.0437837754687055 1 1
0.00314480445948065 0.00311852804126269 1 1
0.0357184439380215 0.0356217688027141 1 1
-0.0331666796329416 -0.0327579272703619 1 1
0.0687184205091464 0.0684648773486208 1 1
0.033154779147875 0.0330678347352377 1 1
0.0348731128588134 0.0348044297150367 1 1
-0.0469483510776817 -0.0468958177943532 1 1
0.0109792667147359 0.0110284579220193 1 1
0.110389720753545 0.110099065757817 0 0
-0.0215048577506 -0.0214300868770621 1 1
0.0881259189108215 0.0879672116036554 0 0
-0.0125051331670614 -0.0125743477941184 1 1
-0.0382110180133379 -0.0381229839655338 1 1
0.00907390471383375 0.00900681983241639 1 1
-0.0129534130889963 -0.0129836578271772 1 1
0.0371181462921225 0.0370679098477959 1 1
0.011758643540674 0.0117271314177532 1 1
0.043989041442664 0.0438645216797387 1 1
0.0204520688533746 0.020305827575598 1 1
0.0651577971463519 0.0649424352123366 1 1
0.0732347321375487 0.0730367872614104 0 0
0.0201391902056033 0.0199543604893191 1 1
-0.0101639885719981 -0.0101302989083388 1 1
0.00653251503226459 0.00650800289269666 1 1
0.0284711695703426 0.0284219640610474 1 1
-0.00321507480590633 -0.00323396604959181 1 1
0.0311468928092717 0.0310312834915718 1 1
0.00245260964641598 0.00238083884143365 1 1
-0.0264968683864112 -0.0264065134623971 1 1
0.0418461029891709 0.0416409336533693 1 1
0.0213875375130322 0.021308584203277 1 1
0.0155145377380479 0.0154457790029046 1 1
-0.0159663814711313 -0.0159055668018774 1 1
0.00190559379128109 0.00186931781871267 1 1
0.0226572111127733 0.0226741184210067 1 1
-0.00128062793610552 -0.00125787092702131 1 1
-0.0586917842376401 -0.0583357060441197 1 1
0.0208527928468037 0.0208373815360721 1 1
-0.0211143581786667 -0.0210001966416958 1 1
0.0105421654551263 0.0105484685293016 1 1
0.0349641709831584 0.0348995157195769 1 1
0.0171431490898571 0.0170503146543592 1 1
0.0375391985525965 0.0374618632583828 1 1
0.0208869458139009 0.0210763195892977 1 1
0.0190252652868069 0.0189286551716581 1 1
-0.0207873565591225 -0.0207896204561885 1 1
0.00459419777121277 0.00442391104182012 1 1
0.132020196114106 0.131673755223282 0 0
-0.0452428116649876 -0.0451789512917024 1 1
-0.0274399682979593 -0.0273618174235518 1 1
0.0144056585944802 0.0144019878385705 1 1
-0.00864176473418069 -0.00862851841888711 1 1
0.0220844185081176 0.0217296797355552 1 1
-0.0225777982795866 -0.022579409735311 1 1
0.00760191506315579 0.00754097733079684 1 1
-0.0435010239100003 -0.0433458417646622 1 1
-0.0288360354944878 -0.0287909396687184 1 1
0.0166675669701072 0.0165775022600212 1 1
-0.00689569879724101 -0.00712453432600331 1 1
0.0278567161925725 0.0278000121842343 1 1
-0.0410089872340979 -0.0409503991556833 1 1
0.00462114228855673 0.0045777364614523 1 1
0.0478056323480599 0.0477949650631575 1 1
0.0305756947632721 0.0304058620663251 1 1
-0.0463427269639196 -0.0461939501896822 1 1
0.00901509181004426 0.00905370794730236 1 1
-0.00801065997194476 -0.00800703480613917 1 1
0.0467627574896035 0.0466981627677909 1 1
-0.00758629930584265 -0.00743453032905029 1 1
-0.00615223258327405 -0.00620073452933436 1 1
-0.0394659372519495 -0.0393794536861473 1 1
-0.00760762581831549 -0.00754060175846766 1 1
-0.00839835601061425 -0.00845794053849444 1 1
0.0155539112810843 0.0155390179958036 1 1
-0.0282713515816914 -0.0282756366413715 1 1
-0.00496054807323043 -0.00484305469129302 1 1
-0.076854245504233 -0.0766954069268824 0 0
-0.000493399386253647 -0.000505463111112934 1 1
-0.0295031506207156 -0.0294691183778635 1 1
-0.00413015838539596 -0.00407630890338805 1 1
-0.0513875475010021 -0.051322594255281 1 1
0.0198138613956232 0.0198570620437949 1 1
-0.0383865780732214 -0.038319194165219 1 1
-0.028430415592885 -0.0283814534691788 1 1
-0.00586097737733179 -0.00589768408923763 1 1
-0.0131915784046199 -0.0131327669690643 1 1
0.028490936161419 0.0285310067700663 1 1
-0.0130021044740279 -0.0128119153113254 1 1
-0.0707721388572563 -0.0705612408174956 1 1
0.011999646522426 0.0119747354393986 1 1
-0.00900144746828832 -0.00895386659752316 1 1
-0.131157367522111 -0.130791310746292 0 0
0.0473681668399144 0.0473755220204861 1 1
0.0509030736938844 0.050786281027358 1 1
-0.0169384241389236 -0.0169248719723387 1 1
0.0194928158657836 0.0194576005770972 1 1
-0.03279258602109 -0.0327351143168785 1 1
0.0271134484993595 0.0269147548335571 1 1
0.00884230560212339 0.00884094885709282 1 1
-0.04105970368727 -0.0409081264633215 1 1
0.040463711399977 0.0403890291972957 1 1
0.0427208584853757 0.0425140573444637 1 1
0.000908025396567416 0.000947426717068075 1 1
0.0525122780522109 0.0522590270746071 1 1
0.0574926991281972 0.0572936875264774 1 1
0.0714278473052953 0.0712793042928742 1 1
-0.0156545274811996 -0.0155311178864912 1 1
0.0256576066388228 0.0256294613168631 1 1
-0.00502766786439397 -0.00499639767450324 1 1
0.00156869429729523 0.00164127024903584 1 1
-0.0486175365898043 -0.0483767220845087 1 1
0.0860818031438257 0.0858372553481751 0 0
0.0252399311111559 0.0253661106863319 1 1
-0.0244352275134866 -0.0243390692425415 1 1
-0.0483245614401448 -0.0480354066557958 1 1
-0.0327226876154482 -0.032665424612675 1 1
0.0284898483337786 0.0284199149356286 1 1
0.000826138571896992 0.000397814646427973 1 1
0.0253977711932998 0.0254578181905911 1 1
0.0540103684638025 0.0538323373583993 1 1
0.0242178720083973 0.0241596619976003 1 1
0.0155659303233164 0.0152999090047713 1 1
-0.0051560696210501 -0.00516434636395815 1 1
-0.0463354776002767 -0.0461840103164501 1 1
0.085087593375649 0.0848790708013333 0 0
0.0609990252992154 0.0608777340027389 1 1
0.0255639018249259 0.0255596699132226 1 1
0.00600589734395554 0.00603890510433179 1 1
0.014238626517924 0.0142696047184139 1 1
-0.0330671310267675 -0.0330019672729248 1 1
0.0166768116491761 0.0165939456025101 1 1
-0.0304757781056268 -0.030425458277182 1 1
-0.0454204114795661 -0.0452825658922435 1 1
-0.0631698286289805 -0.0629865867584357 1 1
-0.0520344323814482 -0.0515910074057663 1 1
-0.00577261480662628 -0.00559692497789052 1 1
0.0154744782183734 0.0154091478403034 1 1
-0.0119251853064408 -0.0118412702364068 1 1
-0.0256677232460986 -0.0256653531228036 1 1
0.0388116671442734 0.038742372044543 1 1
-0.0248518418995274 -0.0248321752603832 1 1
0.018811984839605 0.0188070899345958 1 1
0.00125368703475134 0.0013237841754457 1 1
-0.0437017812517239 -0.0435895228125835 1 1
-0.027959758631955 -0.0278593749504279 1 1
0.0469254687634801 0.0467371921379653 1 1
-0.00310272140884208 -0.00309801072166026 1 1
-0.0127438304531236 -0.0127317226679557 1 1
0.0233625023987917 0.0233173613792703 1 1
-0.0175216931936291 -0.017518128924752 1 1
-0.110648403108163 -0.110318426420157 0 0
-0.00568818506139161 -0.00548174550296591 1 1
0.0703918837397279 0.0702296946102592 1 1
0.0245211579201578 0.0245343976977575 1 1
0.0830902891987884 0.0828861013882938 0 0
0.00666463429936041 0.00668806950637859 1 1
-0.00115879857969877 -0.00140808982086242 1 1
-0.058981374307616 -0.0588424020568887 1 1
-0.0573802632158271 -0.0572940556528262 1 1
-0.00354974698190092 -0.00352042730611918 1 1
0.0181337944457503 0.0180678607954344 1 1
-0.0332942078625496 -0.0332496975418154 1 1
0.0521528583820439 0.0519397328715238 1 1
-0.0346608068523244 -0.0345018429498946 1 1
-0.0612529686675459 -0.0609411465153252 1 1
-0.00659298862812585 -0.0066300390162198 1 1
-0.0457111708723496 -0.0455546185675761 1 1
0.0427329025196824 0.0425337240394007 1 1
-0.0171918446902069 -0.0171380587102277 1 1
0.0212914557696177 0.0210766922033092 1 1
0.00360838848921784 0.00362035999039549 1 1
0.0313268139069788 0.0312224172883774 1 1
0.0521274504735135 0.051821145651894 1 1
-0.0654699935094528 -0.0653242734055842 1 1
0.0129367260861418 0.0129761832364613 1 1
-0.0256556010276238 -0.0255695073508193 1 1
-0.0390507775332979 -0.0389239074020158 1 1
-0.00363334261036996 -0.00357864802071818 1 1
0.0613516049256143 0.0609535922279135 1 1
-0.0441080627780191 -0.0440383013710832 1 1
-0.00969764399486697 -0.00967624230509999 1 1
0.0200337889257542 0.0200278760477322 1 1
-0.0130108544830178 -0.0129790088751893 1 1
-0.0187290332499627 -0.0186518393572356 1 1
-0.040477083040209 -0.040390301441473 1 1
-0.0817282810118521 -0.0815616891188592 1 1
0.0024398201154047 0.00237475773428068 1 1
0.0415678453389671 0.0414938130122083 1 1
0.0835810048985902 0.0833614006779927 0 0
-0.00688077336694363 -0.00690777132772912 1 1
0.0199763765028951 0.0198652823215118 1 1
-0.00791947417524407 -0.00777470400532552 1 1
-0.0168257523253132 -0.0168075075018347 1 1
-0.00377445845349808 -0.00379025254098358 1 1
0.0084643602082244 0.00844259093256183 1 1
-0.000316331740448136 -0.000316843866912414 1 1
-0.0357953231787537 -0.0358301801652783 1 1
-0.0252703564701814 -0.0254867812519712 1 1
-0.0709136858648662 -0.070657412847318 1 1
0.00806960990777597 0.00798912182423309 1 1
-0.0402821501265548 -0.0402752997445559 1 1
0.0286636193097263 0.0285902038305438 1 1
0.0604139898117609 0.0602220171860708 1 1
0.00242880227031619 0.00245572437050449 1 1
-0.0309044828743466 -0.0309296692136927 1 1
0.00989540689393023 0.0098570181276467 1 1
-0.0265437951276697 -0.0264765418324267 1 1
-0.0498720863471157 -0.0497352737630484 1 1
-0.020559249943109 -0.0204995314014671 1 1
-0.0701492713614589 -0.0699680484352136 1 1
-0.0341912795631871 -0.0340925623527595 1 1
-0.03112369373304 -0.0309406445694904 1 1
0.043687120203695 0.0435775830795413 1 1
0.0421560210843686 0.0420509912507147 1 1
0.0632709243657428 0.062820516672055 1 1
-0.058231396542477 -0.0580085008864381 1 1
-0.110297297198491 -0.11019555024999 0 0
0.00419913663996287 0.00428558672714207 1 1
-0.00976411984398422 -0.00985435097105988 1 1
-0.0162083329694327 -0.0162202083802999 1 1
0.0265761678011188 0.0265665895256068 1 1
-0.000913375207909593 -0.000894397022199468 1 1
0.0299801706798741 0.0303480818393675 1 1
-0.0196039242703526 -0.0196706123440833 1 1
0.0325417571389776 0.0325210391008456 1 1
-0.00146067615005699 -0.00137450080161584 1 1
-0.00830881087507641 -0.00826656826513349 1 1
0.0238618982640138 0.0238266102869756 1 1
0.064293829192504 0.0641596061126541 1 1
0.0361161453661538 0.0360629901318631 1 1
-0.0427538072986004 -0.0426357932826291 1 1
0.0278123019688946 0.0276842491966223 1 1
0.0291445182890576 0.0290909115576527 1 1
0.00634622448054768 0.00636022936325393 1 1
0.00371419870024908 0.00334831199289817 1 1
0.00732150306178996 0.00731083083868583 1 1
-0.0421157356314426 -0.0420753080296201 1 1
-0.0236582233716839 -0.0235739943376379 1 1
0.0550785913258064 0.054963917301564 1 1
-0.0234011187881503 -0.0233506582046615 1 1
0.0432822184625578 0.0432077520413924 1 1
0.0345939748110075 0.034362199505245 1 1
0.0175367173850341 0.0177176715572821 1 1
0.0347156050653654 0.034657953823905 1 1
-0.0454056642624333 -0.0453505537428702 1 1
-0.0032713917276069 -0.00327905181180196 1 1
-0.0531265320111937 -0.0530493297460093 1 1
-0.0134652036662211 -0.0134621588433328 1 1
-0.0191721272947 -0.0191545967842556 1 1
-0.0526969320353386 -0.052584182117924 1 1
0.0179504768575051 0.0177372938920861 1 1
-0.00189232738550514 -0.00189473875560515 1 1
0.036158697965619 0.0360664107465039 1 1
-0.0342751948527784 -0.034192853942942 1 1
0.00514771351574609 0.00516550665013905 1 1
0.105257095738525 0.104875707626075 0 0
-0.0209576267525898 -0.0208902318256532 1 1
0.0472047683524439 0.0471320595259982 1 1
-0.00338097715854832 -0.00364873281108919 1 1
-0.0212559551550187 -0.0210088468751257 1 1
0.0264509142933901 0.0263535464867025 1 1
0.0157375350632045 0.0157372920040701 1 1
0.0836057797053183 0.0833645575481072 1 1
0.0225148920302077 0.0224493936312176 1 1
-0.0707937238252552 -0.0706453298255111 1 1
0.00536350091363435 0.00534949430887 1 1
-0.011529682703701 -0.0115219591278942 1 1
-0.0693093046165482 -0.0691196465720769 1 1
0.0247886972076497 0.0247765969360535 1 1
0.0195498127663933 0.0195660950704649 1 1
-0.00837507582093931 -0.0083574306027316 1 1
-0.0167772522667753 -0.0167566662941205 1 1
-0.00844409312193118 -0.00844084980430009 1 1
0.0800426413926772 0.0798799765938934 0 0
-0.0465149687162614 -0.0464236987061803 1 1
0.035574121888845 0.0355068085159767 1 1
0.0457941677479715 0.0456870077448688 1 1
-0.0614963965838519 -0.0613763798479397 1 1
-0.0887489216663778 -0.0885153866246442 0 0
0.0261434294339735 0.0260264489233837 1 1
-0.0684630908952349 -0.0683650354657865 1 1
0.0933406457032897 0.0932272769358357 0 0
-0.0754934238150705 -0.0752866164514742 0 0
-0.0142843832602167 -0.0139715217653841 1 1
-0.0479542879154439 -0.04780247883006 1 1
0.0302980632102615 0.0302521033646538 1 1
0.0156820192486475 0.01565882736938 1 1
-0.0162453876402803 -0.0161500026937849 1 1
0.0405601099152135 0.0404961653893823 1 1
0.00558755798095265 0.00559082377035898 1 1
0.0407730612901671 0.0406518015308336 1 1
0.0530353314928051 0.0528906297218183 1 1
0.0105112320524213 0.0105338629248445 1 1
0.0108727758638243 0.0108014274622873 1 1
-0.0275183000513481 -0.0273649942562454 1 1
0.0518321843760549 0.0517263021516005 1 1
0.0431267182391704 0.0430688101632673 1 1
0.0569406917686226 0.0565604309830096 1 1
0.0248496541615696 0.024781982555187 1 1
0.0559074584391343 0.0556041767728164 1 1
-0.0301997810868096 -0.0301238445412589 1 1
-0.0422715819593622 -0.0420374216091027 1 1
0.0174783369033679 0.0174349404396432 1 1
0.0182985121933644 0.0182739843857466 1 1
-0.0148633227183065 -0.01480003183137 1 1
0.0282330167650627 0.0282033937831373 1 1
0.0171382508945703 0.0170949549183961 1 1
0.0139439932067759 0.0139808234624652 1 1
-0.101366203945441 -0.101067156072097 0 0
-0.0295588591282476 -0.0294773119510238 1 1
-0.00563824127372389 -0.00556280284105837 1 1
0.0938795851625098 0.0936619609581001 0 0
-0.00578731774169441 -0.00572381469904359 1 1
0.0798186069037236 0.0796483041220455 0 0
0.00128511801429127 0.00126753849776146 1 1
0.0019111508766841 0.00188201350931521 1 1
-0.00780043951765089 -0.0078084476109531 1 1
0.0455966623715345 0.0454764020357319 1 1
-0.035098109420702 -0.0350083825325614 1 1
0.0516691153666159 0.0515068928382749 1 1
0.0386062840706158 0.0385017864459795 1 1
0.0408565943790922 0.0407772004559773 1 1
0.0146441703709336 0.0146756161355914 1 1
-0.0178774556597886 -0.017794776921558 1 1
-0.0107887209705484 -0.0107186054985337 1 1
-0.0263860293345099 -0.0263531400428663 1 1
0.0214082339559484 0.0214100316053835 1 1
-0.00691731419534872 -0.00690009496503413 1 1
0.0185014659556001 0.0186003037052594 1 1
0.0389286899236128 0.0388461924641321 1 1
0.00331291467955937 0.00335955087968936 1 1
0.0542301553990013 0.0541926730875988 1 1
-0.0141603210521445 -0.0141667159825648 1 1
-0.026453323148218 -0.0263416196760218 1 1
-0.0980214168307641 -0.0974642116115533 1 1
0.00260055519712961 0.00257190558234166 1 1
-0.00371841389167616 -0.00377591454165938 1 1
0.0547861676736062 0.05462598689484 1 1
0.0426191167137975 0.0425355427325572 1 1
0.0015254583831829 0.00150418523500666 1 1
0.0498520932633246 0.0497380640780848 1 1
-0.0649662173435395 -0.0648096255514886 1 1
0.098206681928654 0.0979618193661666 0 0
0.0444178892048916 0.0443138825354886 1 1
-0.00179500999014361 -0.001818217783147 1 1
0.0245164880886351 0.0245056852147727 1 1
0.0167064178231621 0.0165745464929115 1 1
-0.000621844981444729 -0.000651587233299587 1 1
-0.0176678081713103 -0.0176463261955795 1 1
-0.022458384698042 -0.0224921413559283 1 1
0.0528582624757605 0.0527171786643129 1 1
0.0332881060347686 0.0332737111393995 1 1
-0.0816925582456083 -0.0814962857738828 0 0
-0.122777456105218 -0.122420138882214 0 0
-0.0212150309556058 -0.0210575849427386 1 1
0.00172338794364386 0.00176311164103802 1 1
-0.0241705523661965 -0.02406387518161 1 1
0.0495492503809558 0.0494515244514986 1 1
-0.00647569725088412 -0.00643235937824829 1 1
-0.054460318298503 -0.0542186954249457 1 1
-0.0286744740041268 -0.0287839882203018 1 1
0.00928226678588506 0.00925589090279279 1 1
-0.0333991002112931 -0.0331294819292777 1 1
-0.0030835062198684 -0.00312771226211351 1 1
-0.0332527810560199 -0.0331968937674247 1 1
-0.0405311596401747 -0.0404756299901819 1 1
-0.0312677888388131 -0.031223786589177 1 1
0.00718562621893679 0.00711530314548481 1 1
0.0510896442448726 0.0509769536764767 1 1
0.00805286246555355 0.00795242119975978 1 1
-0.00351699898575345 -0.00359951645369378 1 1
-0.0225157433917331 -0.0224885864442378 1 1
-0.0252444016767672 -0.0250337436786548 1 1
-0.0309709470009378 -0.0307636922225538 1 1
-0.0133522906969874 -0.0133258963571363 1 1
-0.0286161811976144 -0.0286308540677221 1 1
-0.00158407989529432 -0.00157747898604906 1 1
-0.0495980060265998 -0.0494827723945876 1 1
0.0146975877667212 0.0145247348616079 1 1
0.0241154034515718 0.0242176771792442 1 1
-0.000318748761036975 -0.000392541084237905 1 1
0.00153030588433448 0.00141207368633642 1 1
0.00228743818744645 0.00244766557875901 1 1
0.0359792042290636 0.035976149746244 1 1
-0.0840931549741083 -0.0839185722498119 0 0
-0.0387967336062916 -0.0386177793526142 1 1
0.00621657168328441 0.00620460855271287 1 1
0.0156942460231758 0.0156163713163958 1 1
0.00995722591774225 0.00994271413383925 1 1
0.0350410686861386 0.0349375201144303 1 1
-0.0324420723726036 -0.0323755278153225 1 1
0.0272448441879052 0.0271133812643314 1 1
0.0624957939387874 0.0623394637289483 1 1
0.0297020088745705 0.0295893061578261 1 1
0.028196351257438 0.0283053934636489 1 1
-0.00348244944986937 -0.00353518794287949 1 1
-0.0733804559857412 -0.0732405305783257 0 0
-0.0550463538426815 -0.0548738692994826 1 1
-0.0378706649375881 -0.0377372813604873 1 1
0.0127851011242384 0.0127547671753781 1 1
0.0227414749647764 0.0225954788546467 1 1
0.0645341706029675 0.0643806579754308 1 1
0.0561839463124472 0.0560626186721962 1 1
-0.0244673615469186 -0.0244623519127642 1 1
0.0113157854154212 0.0112522367561379 1 1
0.0609560041159065 0.0607925303100353 1 1
0.0200298907625733 0.0199401700312142 1 1
0.017746870037308 0.0175491835918001 1 1
-0.0256210156106472 -0.0255231849407172 1 1
0.0159702043946584 0.0159032799754421 1 1
0.016116403453039 0.016117949418909 1 1
0.0249175095216529 0.0248266481631469 1 1
0.0311703775907118 0.0310906725291033 1 1
0.0262471041571103 0.0261750567478286 1 1
0.0253313085324955 0.0252480965763648 1 1
0.000580967948115321 0.000718673838248536 1 1
-0.0015551291860698 -0.00155800683116573 1 1
-0.00616114808394504 -0.00612615277554533 1 1
0.0136994431795862 0.0136908360108948 1 1
-0.0963431779781187 -0.0961056593785162 0 0
-0.00828732908850777 -0.00825263784119867 1 1
0.0169305857724506 0.0168981667494136 1 1
0.00280758849378657 0.00274074114597104 1 1
0.00743174664073466 0.00738601933004782 1 1
-0.0391933760201708 -0.0389584670244864 1 1
0.0433662401919558 0.0432742933763008 1 1
0.0386890225922015 0.0385786038867365 1 1
-0.0437994146603455 -0.0437176174451953 1 1
-0.0344575540743336 -0.0343529355235852 1 1
0.0447560382882957 0.0446172063706638 1 1
-0.042724461217243 -0.042619141554106 1 1
-0.022757627721499 -0.0226334745152446 1 1
0.0220942002546947 0.0220243342136465 1 1
0.0916548245020546 0.0912688425932265 0 0
-0.0193770572729671 -0.0193301093029587 1 1
-0.0536137726084066 -0.0534271638574167 1 1
-0.0532845793395407 -0.0530914649978429 1 1
-0.0434707179711663 -0.0433631901157362 1 1
0.00338483704435095 0.00350953505506154 1 1
-0.0190310474827024 -0.0191482736887566 1 1
0.0747641828440944 0.0745834453332935 1 1
-0.0372669860950262 -0.0372247766662561 1 1
-0.0295351138006743 -0.0294737520901106 1 1
0.00835664966069425 0.00823964958612091 1 1
-0.00979517673973449 -0.00972597108179039 1 1
-0.0624289833435033 -0.0622223253144848 1 1
-0.0298602650183011 -0.0297288571566385 1 1
-0.0587023748982226 -0.0584419557883063 1 1
-0.062667609991083 -0.0625453028671841 1 1
-0.0214443590250901 -0.0214541031618857 1 1
-0.0234158857111732 -0.0233688377641512 1 1
-0.0654413856182253 -0.065395609735664 1 1
0.0262472756602576 0.0262149642935596 1 1
-0.0372299229291012 -0.0371613167937061 1 1
-0.0267171954847483 -0.0266338575790996 1 1
-0.0858239085096149 -0.0856049793070768 0 0
-0.00478943695732361 -0.00452867304617423 1 1
-0.0104078736653986 -0.010361760100402 1 1
0.0182527611373053 0.0181931601856254 1 1
0.00993467005197043 0.00994233172941988 1 1
-0.00558750445359456 -0.00562719329231536 1 1
0.0117734448074001 0.0116928452392065 1 1
-0.0304570020315067 -0.0303493658561772 1 1
0.0582779167876909 0.058234954996949 1 1
0.0463854928900458 0.0462980667445218 1 1
0.0387175333557235 0.0386210227759237 1 1
0.041381542418859 0.0413072919179822 1 1
-0.0327635625594302 -0.0326256496922845 1 1
-0.0190522035370248 -0.018987222584101 1 1
0.0742182784331193 0.0739089396111133 1 1
0.0266084317551323 0.0261853224064452 1 1
-0.0349155250845312 -0.0349549142078782 1 1
-0.0154319804160884 -0.0153877474910295 1 1
0.00705392548724063 0.00708170250593875 1 1
0.0179478092104848 0.0179163140533314 1 1
-0.0442611085800334 -0.0441188655394031 1 1
-0.0201065089165745 -0.0203896219578541 1 1
-0.0385879589765497 -0.0383215020608042 1 1
-0.0465873124710745 -0.0465444558568267 1 1
0.00119162457766406 0.00117611182672154 1 1
0.00697856935044423 0.0069034753718246 1 1
-0.0102879460849348 -0.0103955120054319 1 1
0.0176699701670189 0.0176523402353167 1 1
0.0485518957418927 0.0485069178878473 1 1
-0.00278008919640569 -0.00276255384127277 1 1
-0.00767437412058259 -0.00762613909669185 1 1
0.0673989092856516 0.0672517608488384 0 0
-0.0318831905115289 -0.0318239935156323 1 1
0.0237842402773098 0.0237341993544629 1 1
0.0041697969387903 0.00414447014467908 1 1
-0.0347111896712977 -0.0346358486008548 1 1
-0.0305893526075441 -0.0304813796268189 1 1
-0.017032547178864 -0.0170123433870746 1 1
0.0138543960452744 0.0135679940323672 1 1
0.0255471880242487 0.025465517649249 1 1
-0.0128627344131896 -0.0130052479901268 1 1
0.0132705555771102 0.013216625836802 1 1
0.100049224114047 0.0998438509953541 0 0
-0.0361270350535614 -0.0360723772492951 1 1
0.0347167368082687 0.0347590878819431 1 1
-0.0379978564477675 -0.0379115562478048 1 1
0.0850308489170876 0.0848296734365503 0 0
-0.0564893614955066 -0.0563260757823447 1 1
0.00735574515998822 0.0076793925606614 1 1
-0.0180638079391822 -0.0180252365028021 1 1
0.0102090217000841 0.0102207140526308 1 1
-0.00458668261199496 -0.00448771118000357 1 1
-0.00761007761153074 -0.00761649291040243 1 1
0.0790714103929084 0.0789001305483946 1 1
0.0485076674197088 0.0481301460377519 1 1
-0.123749709046705 -0.123439868329649 0 0
-0.020655934802188 -0.0205960620301307 1 1
-0.00522906442390638 -0.00538316853203414 1 1
-0.0285534335315987 -0.0284665331489414 1 1
-0.0285952192393343 -0.028580604049826 1 1
0.0349430931474273 0.0348195260489316 1 1
0.00835593913848812 0.00824951644104695 1 1
-0.0806087238743047 -0.0805334766611868 0 0
-0.094180473274307 -0.0938234417936906 0 0
-0.0344780698530929 -0.0345547338663852 1 1
0.0052639545499639 0.00526534311293247 1 1
0.0481334996664095 0.0479930458140232 1 1
-0.0363986099061889 -0.0363632837964262 1 1
0.046358313026378 0.0462507409101879 1 1
-0.04422861085871 -0.0441506649223496 1 1
-0.0304610773989008 -0.0303944048228541 1 1
0.0207768789700322 0.020439524585257 1 1
0.0145204528782982 0.0145242059709485 1 1
-0.00468252274889831 -0.00445421210826 1 1
-0.109676823478192 -0.109448699958472 0 0
-0.0209593621303042 -0.0208907012662239 1 1
0.00137430782422958 0.00128969383658793 1 1
-0.033694298302371 -0.0335931732459814 1 1
0.0376855535155569 0.0376041661291485 1 1
0.0244453292123982 0.024383165044386 1 1
0.0452802030161114 0.0452849748264678 1 1
-0.0336075944591657 -0.0334852175682314 1 1
-0.014331567502282 -0.01421962895427 1 1
-0.00491743089220863 -0.00481586576995985 1 1
0.0462752452208558 0.0461218447279506 1 1
0.0538618278014654 0.0537519739855829 1 1
-0.0545124669413642 -0.0543952319059738 1 1
-0.0404659148853232 -0.0403530126838651 1 1
-0.0465765180371163 -0.0464431276664558 1 1
0.020634243472036 0.0206799976866805 1 1
0.025647364221448 0.0256156379192528 1 1
-0.0183423699732521 -0.0181856042886974 1 1
0.0403286739744806 0.040160843910146 1 1
0.0161533230992868 0.0162453364033066 1 1
0.0438115372825549 0.0436829342328708 1 1
-0.0124027789985694 -0.0123050006033037 1 1
-0.0473605314614795 -0.047187161255121 1 1
-0.0459259621081112 -0.04580840239845 1 1
0.0203600883289201 0.0204680082918752 1 1
-0.0131250017161747 -0.0129733575556053 1 1
-0.0207865126126107 -0.0207485424917305 1 1
0.0717381300915743 0.0715580246365783 0 0
0.0159091003045969 0.0158566929108518 1 1
-0.046867415869915 -0.0467209310747629 1 1
-0.0247806461440717 -0.0248456203005959 1 1
0.00979914736462921 0.00976444209761093 1 1
0.0515880544987142 0.0514453697373376 1 1
-0.00076108145703183 -0.000742419455316786 1 1
0.0700868135475882 0.0697835550805445 1 1
-0.0184644454477737 -0.0183125744042604 1 1
-0.00234413006133147 -0.00235243530683447 1 1
-0.0310238460391565 -0.0309552876147035 1 1
0.00918960319007516 0.00924271800556185 1 1
-0.00409287459915153 -0.00406564066160664 1 1
-0.00197980776991472 -0.00197374831554299 1 1
0.00977313614191012 0.00975086674145303 1 1
0.00443311741709058 0.00438489652663469 1 1
-0.0502038647217242 -0.0502080606755077 1 1
-0.0011371694583713 -0.00111156790348544 1 1
-0.0136352991493624 -0.0136459411923362 1 1
-0.0559029305566635 -0.0557789075643975 1 1
-0.0774080188230144 -0.0769964698227296 1 1
0.0248718163000142 0.0248387987637025 1 1
0.0307082451110944 0.0307353761948285 1 1
-0.00329126106314077 -0.00329393917098231 1 1
-0.0340942644016396 -0.0340176831118302 1 1
0.0146565504278125 0.0146229139602336 1 1
-0.011818548877517 -0.0118223375073114 1 1
-0.0217382304310725 -0.0217469926139997 1 1
-0.0211791275020311 -0.021185662823949 1 1
0.0281330820922609 0.0280357045558882 1 1
-0.0387194084687839 -0.0385941675421091 1 1
0.00301333031144497 0.0030207838793475 1 1
0.0260003592260122 0.0259370999914703 1 1
-0.0326272387182358 -0.0324105757312108 1 1
-0.0308809767456327 -0.0308176332597375 1 1
-0.00778115689034805 -0.00769569833108173 1 1
-0.0319999229026731 -0.0318464598238136 1 1
-0.0540442222625915 -0.0538887178228662 1 1
0.0598066695791581 0.0596684678972654 1 1
-0.0331011971735152 -0.0325193225152966 1 1
0.03409823783655 0.0340449145025359 1 1
0.0421225962060917 0.041981395758933 1 1
0.0826945788256516 0.0823252467220732 0 0
-0.0372462943498585 -0.0369677929391333 1 1
-0.047987269650947 -0.0478361560379606 1 1
0.0166489520208916 0.0165470179226557 1 1
-0.0134637318443639 -0.013439690441418 1 1
0.014644943622434 0.0146258752921573 1 1
0.0185082921480215 0.0184427824646314 1 1
-0.0189759963804198 -0.0189112138464047 1 1
0.0120179991824224 0.0119416911611309 1 1
-6.38676839598597e-05 -6.21084404527012e-05 1 1
-0.029420590158549 -0.0293316310939397 1 1
-0.00401581820110837 -0.00425381748629948 1 1
0.0941344750528318 0.0938849056486164 0 0
-0.0423199929833954 -0.0421451000108213 1 1
-0.0455969356614908 -0.0453871814397305 1 1
0.0253297565918666 0.0252910973902777 1 1
0.0248185935749147 0.0247830441850342 1 1
0.0117311119281727 0.011695131125776 1 1
-0.0367415699399908 -0.0363918066829389 1 1
0.00889074438976743 0.00885195847645999 1 1
0.00782447124953029 0.00786303459588965 1 1
0.0414229569765455 0.0412700207131815 1 1
-0.0355945483306184 -0.0353357582302446 1 1
0.00512867287496308 0.00513126352868172 1 1
-0.0932241392428441 -0.0928636526823926 0 0
-0.0263226030742719 -0.0262058282464746 1 1
0.0227423136650282 0.0226981155689563 1 1
0.0445205748608943 0.0442353901089888 1 1
0.00837646004344802 0.00845305660547519 1 1
0.0435680841649925 0.0434978594319854 1 1
-0.0186903954215554 -0.0184908201976446 1 1
0.0126829381143769 0.0125987687549847 1 1
0.0436101683195997 0.043477124248537 1 1
0.0938826131344811 0.0934188130005264 0 0
-0.0235479620534964 -0.0234857263743926 1 1
0.0332047288981607 0.0331150619756842 1 1
-0.0318259978936278 -0.0318169726611519 1 1
-0.0451372026694082 -0.0448776573160895 1 1
0.016877410410402 0.0168171244376079 1 1
-0.0513762111267563 -0.0512677369857005 1 1
-0.00122585312790437 -0.00119409423603728 1 1
-0.0634599491079933 -0.0633000867392944 1 1
-0.023235222768012 -0.0231141629430939 1 1
-0.00660425108608573 -0.00660376003753193 1 1
-0.0356564375941957 -0.0355797807447253 1 1
0.0537717105273302 0.0536165078155784 1 1
-0.0634394923010434 -0.063128255946157 1 1
0.0455760327819216 0.0453854165926404 1 1
0.0185967429507965 0.0185407143880479 1 1
-0.0443407148013432 -0.0442326015842354 1 1
0.0335065034726052 0.0334233657887981 1 1
-0.00875084122836203 -0.00873851953838238 1 1
-0.0160097950833825 -0.0159251400157809 1 1
0.0242767157493785 0.0242349885434355 1 1
0.0192901072735059 0.0192847172872497 1 1
0.0493481025806707 0.0492051667570222 1 1
0.00800735357115999 0.00795559156797809 1 1
0.00588128993842173 0.00587624714996029 1 1
-0.0153313121457725 -0.0153172939572349 1 1
-0.00433076899841054 -0.0041625217956745 1 1
0.0301061633582236 0.0300861670385126 1 1
-0.00750812712231857 -0.00759252672753173 1 1
-0.0678280252261804 -0.0677086035581382 1 1
0.0374459532343186 0.0373598554624198 1 1
-0.00979060988955461 -0.00971905668930234 1 1
-0.00163096405243935 -0.00170691965672911 1 1
-0.00770137812600131 -0.00765838301178404 1 1
-0.0238811465643687 -0.0237802825813505 1 1
-0.0464199950763782 -0.0462829745672916 1 1
-0.0261326876921168 -0.0260887326406243 1 1
0.0541797342881113 0.0540393711550389 1 1
0.00493753954482911 0.00494239999399784 1 1
0.062000072486672 0.0617565461438336 1 1
-0.0398445586588039 -0.0397515131525012 1 1
0.0387002281616744 0.0386233879498054 1 1
-0.11054067571226 -0.110180101376198 0 0
-0.0643278118227048 -0.0639685399558381 1 1
0.0455733726686912 0.0456309865413464 1 1
0.0024981394725897 0.00249194131871401 1 1
-0.0337879420737035 -0.0337362777541857 1 1
0.0666657322985863 0.066467143981846 1 1
0.00997622313641427 0.0100462638118664 1 1
-0.0220211814551976 -0.0219509959078646 1 1
-0.0131124960421045 -0.0131108679535496 1 1
-0.0139634151953967 -0.0139178524252868 1 1
0.0474149685528882 0.0472858610362335 1 1
-0.0270576871807673 -0.0268394491037571 1 1
-0.0258709917684801 -0.0258086917413964 1 1
0.0133649328516253 0.0133526752507203 1 1
0.0591001661611697 0.0589393879750872 1 1
0.0276675417728613 0.0276618884166145 1 1
-0.0144804072941912 -0.0145191187400036 1 1
-0.0314985428744048 -0.0314103709413296 1 1
-0.03075465031974 -0.030691528114409 1 1
-0.0679584795086071 -0.0677393538811847 1 1
0.00682205784649156 0.00680850710371208 1 1
0.00098468162110834 0.00102953995306992 1 1
0.00863657709990361 0.00859534758602467 1 1
-0.0153591843870369 -0.0152930112215398 1 1
0.0184049658355519 0.0182936429075942 1 1
0.0171035916290162 0.0171402373267192 1 1
0.0185497908713101 0.0184908423088984 1 1
0.0419457084073393 0.0419169123153268 1 1
-0.0674427993324194 -0.0673852520965115 1 1
0.0165136533024193 0.0164867792312247 1 1
-0.0507426286666287 -0.050562468770851 1 1
0.00542311398989086 0.00539139231173428 1 1
-0.00542370778013964 -0.00548063287813442 1 1
-0.0376721970673895 -0.0375728693083012 1 1
0.0583056685331231 0.057940289889439 1 1
0.0310871050176541 0.0308278407098818 1 1
0.0961752634346787 0.0958557237917733 0 0
0.00465603879111347 0.00463311640667292 1 1
0.0440012280439862 0.0439994142704859 1 1
-0.0051803300627501 -0.00517137761198936 1 1
0.0114689555869503 0.0114461760643565 1 1
0.00709014752760756 0.00705651095740145 1 1
0.0732093860698655 0.0729457828763335 1 1
-0.00163622548129561 -0.00156357015795143 1 1
-0.0234821777200822 -0.0232212683879241 1 1
-0.0832749661508564 -0.0830584995013116 0 0
-0.0118889243474748 -0.0118338349484571 1 1
-0.0136506947812886 -0.0134510827336265 1 1
-0.0483765681833174 -0.0482880114180052 1 1
0.000179327781771328 0.000209697676386142 1 1
-0.0677498543179171 -0.0675570610323461 1 1
-0.01471602803494 -0.0147166619120308 1 1
-0.0115100915065289 -0.0114930105099672 1 1
0.0268192368831519 0.0266461829069655 1 1
0.0415893017926241 0.041507287634585 1 1
-0.026291132021088 -0.0261192353845226 1 1
0.0063145426387181 0.00631827540001403 1 1
-0.0417744785080992 -0.0416775511982707 1 1
-0.000888272848681161 -0.00086684755373731 1 1
-0.0315041401485981 -0.0313716579553692 1 1
-0.0334130342071349 -0.0331835872802604 1 1
-0.0168482011697707 -0.0169016454433873 1 1
-0.00664727025356376 -0.00663826413947817 1 1
-0.0109673470544269 -0.0109369463655412 1 1
-0.0675966412247509 -0.0673598028118751 1 1
0.0590414884287791 0.0587552606069271 1 1
0.0168775895044516 0.0168457498711921 1 1
5.17297800171138e-05 -4.99829302519871e-06 1 1
0.0346321466282533 0.0345608742683454 1 1
0.00758583224184517 0.0073741124249604 1 1
0.0325989334058274 0.0325625638419144 1 1
-0.0938077176336833 -0.0935989319311733 0 0
-0.0441661811341106 -0.0440903327359354 1 1
0.0514261076806761 0.0512967671208083 1 1
0.0201848586203967 0.0201933168457348 1 1
-0.0219737006257567 -0.0219187508753337 1 1
-0.0082617998207511 -0.00821522812094343 1 1
0.0430051533909406 0.0429112721829719 1 1
-0.0191532096979325 -0.0191194961488429 1 1
-0.00371033977673461 -0.00372183348656281 1 1
-0.0154319122552437 -0.0154699588518718 1 1
0.0258003742648041 0.0256883084018894 1 1
0.0108523856947646 0.0107156173539173 1 1
-0.13186577833522 -0.131364992312958 0 0
-0.0450043385291791 -0.0448966832470324 1 1
0.000313524859835658 0.000336984258666906 1 1
0.000702066472822444 0.000492665540515747 1 1
-0.00997557708099711 -0.0100908412643605 1 1
-0.0350106132985314 -0.0349542050860785 1 1
0.0149521366616754 0.0149393898841785 1 1
0.0807031999206735 0.0806850816035123 1 1
-0.00123402669962821 -0.00118151145264397 1 1
-0.0392001591096846 -0.0391765408376935 1 1
0.0518368039361854 0.0517528652245435 1 1
0.0219626167902562 0.0218863133933091 1 1
0.0165879052512396 0.01646466470997 1 1
0.00901128705695201 0.00899553257331804 1 1
0.00245708793187237 0.00250116727578692 1 1
0.0514768250575273 0.0513388813337248 1 1
0.0170834043966977 0.0169492716969741 1 1
-0.0251771511950892 -0.0250864833687096 1 1
0.0412293449701148 0.0411549077544469 1 1
-0.0195242975043457 -0.0194816177067794 1 1
-0.0104238629169028 -0.0103432325321384 1 1
-0.0495640868725271 -0.0494462672416792 1 1
0.0222992694550566 0.0223541402347599 1 1
0.0473384504697966 0.0472666116172112 1 1
-0.0434888652126773 -0.0432948874336527 1 1
-0.0155871897545649 -0.0155639024088032 1 1
-0.0167479194981562 -0.0167324802751989 1 1
0.0110301836940487 0.0110158806456308 1 1
-0.0357788061661054 -0.0355884184494178 1 1
-0.0235071034393496 -0.023448367577315 1 1
0.0497557317841302 0.0496076891162389 1 1
-0.0740548147474784 -0.0738047093774838 1 1
0.0165319052568648 0.0165888570941614 1 1
0.0121854940901302 0.0121494126999835 1 1
-0.0438396501087496 -0.0437446477796671 1 1
-0.0930928825776678 -0.0929294024095518 0 0
-0.0456511887117878 -0.0455043692788099 1 1
-0.0118979408608275 -0.0116301561027207 1 1
-0.0281471962759072 -0.0281853021232792 1 1
-0.0534926760459506 -0.0533422146523154 1 1
-0.0223729078555508 -0.0222865654270377 1 1
-0.03306535576607 -0.0329908474068157 1 1
-0.0111506813302947 -0.0111631586643647 1 1
-0.0607403982077242 -0.0605309444679025 1 1
0.0463331528107468 0.046217555510946 1 1
-0.0246543993532318 -0.0245808563627004 1 1
0.00135678047257426 0.00122758032299644 1 1
0.0484414542973472 0.0483184347309453 1 1
-0.0702482289729292 -0.0701023587660485 0 0
-0.0721944285215069 -0.0720190619067451 0 0
-0.0718821603750225 -0.0716843455374025 1 1
-0.0324911022303327 -0.0324434545695774 1 1
0.0355426262756244 0.0354371573068201 1 1
0.0345740932156109 0.0343746824730265 1 1
0.0362466015408185 0.0361176491647729 1 1
0.0174442177702568 0.0173801062208529 1 1
0.0427889969046594 0.0426455019280094 1 1
0.0187099486941521 0.0187090971481081 1 1
-0.034918528026482 -0.0348695314707185 1 1
0.0487200518068129 0.0485686550782056 1 1
-0.0790215104580873 -0.0787579853436433 1 1
0.0487926334838372 0.0486520318850539 1 1
-0.0211557594741069 -0.0210695856497264 1 1
0.0571176347978722 0.0570041962859035 1 1
-0.0550685516761446 -0.0548914453885092 1 1
0.00935429320459245 0.0092791425581008 1 1
0.0193275782961491 0.0193031057542211 1 1
0.00345982941831989 0.00344119148439711 1 1
0.00241520967445449 0.00240354588728116 1 1
0.0231842608398737 0.0231363740223406 1 1
0.0497504125752816 0.0496682979778273 1 1
0.0588513620294615 0.0587155297174433 1 1
0.00620995868159989 0.00623365083131669 1 1
0.0317982164554545 0.0317465806976339 1 1
-0.0518343029027592 -0.0516237024757189 1 1
0.0458493474977379 0.0457095128433495 1 1
0.00653054021885241 0.0064969945597216 1 1
0.00708030572545197 0.00707572122463488 1 1
0.0255937286967352 0.0255098052587746 1 1
0.00838224589800075 0.0084202782074191 1 1
-0.0463138212993317 -0.0461946104459657 1 1
0.0572243939222339 0.0571550634168752 1 1
-0.00180857483207954 -0.00166521069445806 1 1
0.0569197818770262 0.0568772227870413 1 1
0.0286725682888907 0.028531095113368 1 1
0.00267583785173359 0.00268084513086274 1 1
-0.0619072038837535 -0.0617356697341519 1 1
-0.00424889641328885 -0.00420202206408234 1 1
0.00478959819976113 0.00454060530559062 1 1
-0.0591772508803808 -0.0590338232569323 1 1
0.0196372614267807 0.0196023897990916 1 1
-0.0672674701687516 -0.0673277457830759 1 1
0.0562228221993003 0.055980318511342 1 1
0.069564656581221 0.0696282353988751 1 1
-0.0251621475991373 -0.0250154276523033 1 1
0.0782004125926824 0.0780902201176885 1 1
-0.0345383211153045 -0.0345048805716885 1 1
-0.0252954152414468 -0.0251170355629679 1 1
0.0291219004438696 0.02893648592777 1 1
-0.0107501125647243 -0.0106553978366748 1 1
0.0622655774972517 0.0621380466031181 1 1
0.00881107252549295 0.00880394814067988 1 1
0.0210080532745229 0.0209668396239713 1 1
0.0165757595766533 0.0164450336267014 1 1
-0.013624985189389 -0.013490880209862 1 1
-0.0163625174161644 -0.0164066896247377 1 1
0.0434182818253165 0.0434205549388115 1 1
-0.00560131127719749 -0.00556467786718523 1 1
-0.0348333199016191 -0.0347299436667099 1 1
-0.0331450779485664 -0.0330957285711552 1 1
0.0163156883005618 0.0162939109039706 1 1
-0.0439330084552225 -0.0438066692677 1 1
0.0372800499996711 0.0372070752175085 1 1
-0.0224181719452233 -0.0223377711501601 1 1
-0.066851261209195 -0.0666997448891168 1 1
-9.04340937406449e-05 -0.000115891074113851 1 1
-0.0334654841983799 -0.0333590424117449 1 1
-0.042144938817423 -0.0419624828466161 1 1
-0.0426762610212462 -0.0424922089528078 1 1
0.0402242122184955 0.0401096328185546 1 1
-0.00350739103310934 -0.00350691718170128 1 1
0.0142490711335109 0.0142279904565034 1 1
0.0141780909298148 0.0140922060454418 1 1
-0.0270387955227792 -0.0269990964884745 1 1
-0.0314835465699864 -0.0313922515198503 1 1
0.0461929698775271 0.0460406077913488 1 1
0.037166145934124 0.0371607675177814 1 1
0.0663501248638255 0.0660534226843569 1 1
0.0405440556499567 0.0404418965591786 1 1
-0.0198983780716092 -0.0198616368656349 1 1
-0.0394131845836722 -0.0393142582158846 1 1
0.0368488637551886 0.0368571413011042 1 1
0.0328858773858628 0.0329475162508828 1 1
0.029953941035433 0.0298935183319923 1 1
-0.0509130969743955 -0.0507946256846657 1 1
0.0243562984739755 0.0242562808684371 1 1
-0.0102735569394805 -0.0101492379008747 1 1
-0.0219646958359244 -0.0219152420996895 1 1
0.00977499383484202 0.00972399696253891 1 1
-0.0217120886086965 -0.0216828500925322 1 1
0.0113938214044486 0.0114353749469531 1 1
0.0547347559008178 0.0545927372397529 1 1
0.00985271648437191 0.00984589551541557 1 1
-0.00391110768414166 -0.00392485919489834 1 1
-0.0270011229227187 -0.0266329532790755 1 1
0.00547389767655468 0.00542331470157003 1 1
-0.000987441611083318 -0.00100312523513569 1 1
0.00201787741629056 0.00197145536295555 1 1
0.00204530112773396 0.00189288062599556 1 1
0.0335979063195344 0.033501266603822 1 1
-0.0950935347331793 -0.0947843158123625 0 0
0.00213478101610428 0.00214550382680968 1 1
0.0359742590945345 0.0358935261217393 1 1
-0.019228731923453 -0.0192571522480233 1 1
0.0429443546227707 0.0428320355738297 1 1
-0.0192396023842781 -0.019108022646896 1 1
-0.00935301216118104 -0.00940651354697522 1 1
0.0384865069431984 0.0384539642965407 1 1
0.000682556450198758 0.000671554882126543 1 1
-0.02165531344625 -0.0215580730045994 1 1
-0.0407464025245322 -0.0406339429033821 1 1
-0.0247179153552404 -0.0246804047241637 1 1
0.00571508141394115 0.00584538303139178 1 1
-0.050355567292302 -0.0502472945254382 1 1
-0.0484665142548527 -0.0483172884565648 1 1
-0.022156760935424 -0.0220725437153999 1 1
0.0627205764235812 0.0625110415468141 1 1
-0.0563194253798962 -0.0561073049713576 1 1
-0.00194061754682038 -0.00199337756643014 1 1
0.00489196677349491 0.00486370718041497 1 1
-0.0187900073789098 -0.018875520202148 1 1
-0.0417436331979386 -0.0416244200800817 1 1
0.0407238874999148 0.0406078205986696 1 1
-0.0153246724625768 -0.0151986777418115 1 1
-0.0338107785733387 -0.0340053125008679 1 1
-0.0117237869380151 -0.0116664905470604 1 1
0.0786048417537082 0.0784606788138067 0 0
0.0137649100907926 0.013535516186016 1 1
0.00338621770184385 0.00341030758367079 1 1
0.0596743469500459 0.059631252101739 1 1
-0.0232149974965314 -0.0230708061852331 1 1
0.0176325546880235 0.0175845735107184 1 1
-0.0162578338342778 -0.0162080102425432 1 1
-0.0666166365633836 -0.0664257098202027 1 1
-0.0183985588273627 -0.0183682135069074 1 1
-0.0116664924509112 -0.0116690885532913 1 1
-0.0195105002966784 -0.0195945860048039 1 1
-0.0410473050986867 -0.0408899573047883 1 1
-0.0156548850546142 -0.0154955219973132 1 1
-0.050748784984143 -0.0505333695615695 1 1
-0.00267876748802915 -0.0026952985131006 1 1
0.0688722345960588 0.06865387864216 1 1
-0.0145993269707519 -0.0145332072584763 1 1
-0.0389688532047031 -0.03889784361217 1 1
-0.025132083115078 -0.0250887615312529 1 1
-0.0269597340490472 -0.0268427279442625 1 1
-0.00739014142176747 -0.00737442229618792 1 1
-0.0225558005641016 -0.0225894346238299 1 1
0.042962987146603 0.0429028714304492 1 1
0.024984814901125 0.0248822470634498 1 1
-0.0356514521087614 -0.0355833540797791 1 1
0.0398280411990698 0.0397198188853906 1 1
-0.0166141947768773 -0.0163841978051782 1 1
-0.0239808488728916 -0.023894488910854 1 1
-0.0154731833677781 -0.0154577667365427 1 1
0.0378775268908898 0.037752184404273 1 1
0.0241435945433743 0.0240725383658954 1 1
0.0340867615158654 0.0339227369461349 1 1
-0.0689546543502978 -0.0687797149377691 1 1
0.00122669138856887 0.00115922163080285 1 1
0.057028885976431 0.0568527585735421 1 1
0.0127674761711677 0.0127704592348949 1 1
-0.000632923305699089 -0.000873228807799841 1 1
-0.00750791010594502 -0.00746322985254516 1 1
-0.0738710986909168 -0.0736342307685072 1 1
0.00743195510120342 0.00705792528325916 1 1
-0.0625414604710022 -0.0623635453732763 1 1
-0.00772995396345331 -0.00780539099298786 1 1
-0.0218255095714366 -0.0217215629484874 1 1
0.0272310198566339 0.0271500198083487 1 1
0.0330696501312691 0.0330906257489658 1 1
-0.0116205609789942 -0.0116324383230889 1 1
0.0585119523160496 0.0583233768352868 1 1
0.0344249153258923 0.0343679257064187 1 1
0.0480949604728796 0.0479014865100756 1 1
-0.00392663538849275 -0.00391457660578067 1 1
0.0300976943668472 0.0302489000816604 1 1
0.00170977957363693 0.00173141350605758 1 1
-0.0944153047403316 -0.0940462373333065 1 1
0.0255835399194883 0.0254813893634582 1 1
-0.0176705567905801 -0.017347617380685 1 1
-0.0178149658229887 -0.0177847772668279 1 1
0.05332961343167 0.0532146525664308 1 1
-0.0181052413346102 -0.0180830658730678 1 1
0.0788162886279522 0.0783611695608498 1 1
0.0153768268229077 0.0153597612030659 1 1
-0.0268778408961713 -0.0268686008511567 1 1
0.00517605639058657 0.00515454287322225 1 1
-0.0236120154849776 -0.0233434763805497 1 1
-0.0294829429730654 -0.0292948549051755 1 1
0.0669435982440736 0.0667209169289969 1 1
0.0260420541138913 0.0261918800996237 1 1
0.00997714169612986 0.00988438178748564 1 1
0.00489269425233461 0.00488980162887423 1 1
0.0193373858747069 0.0193083137141027 1 1
-0.0656444807156905 -0.0652214374152418 1 1
0.0348133742061682 0.0347282458785069 1 1
-0.0476732931348002 -0.0475725910553015 1 1
-0.00836242385145669 -0.00837963051848015 1 1
-0.0239357335661963 -0.023743162741637 1 1
0.0536515038544014 0.053473325817113 1 1
0.0210626144575718 0.021007513064943 1 1
-0.0132573280547173 -0.0132356095907589 1 1
0.00819995565468228 0.00814271066352474 1 1
-0.00559946312659309 -0.0054132810034917 1 1
-0.0912758152181477 -0.0909818992899477 0 0
-0.0298378444527961 -0.0296870864334747 1 1
0.0380823398344958 0.0380064454756105 1 1
0.00794138859796815 0.00789362630928478 1 1
0.0326719873209488 0.032596220814763 1 1
0.0647032231486979 0.0645539498002228 1 1
0.0447775440075565 0.0447260269536951 1 1
-8.97783804043231e-05 -0.000190049608000634 1 1
0.00898974755747634 0.00884596261193319 1 1
-0.0596843665955611 -0.0595142552383682 1 1
0.0216055337081374 0.0215435468885298 1 1
0.0246798803601877 0.0245934160123071 1 1
0.0403464338461281 0.0402564464507736 1 1
0.0200524086962495 0.0200150739299156 1 1
0.0922143222465006 0.0920291612439415 0 0
0.080890690835093 0.0805325181052654 1 1
0.0479125076540328 0.0477956974802012 1 1
0.0326440535298304 0.0325788190711697 1 1
-0.0335718621537916 -0.0334851718499406 1 1
-0.0522032783590935 -0.0520096562549861 1 1
-0.019974281675813 -0.0199796290632378 1 1
-0.031821719894373 -0.0316482577982196 1 1
-0.0387817827523484 -0.0389943563124884 1 1
0.00489704288793074 0.00489790758245324 1 1
0.0618757778095176 0.0616956224974276 1 1
-0.00854395876230024 -0.00849710828218683 1 1
0.0578557103944054 0.0576927948243354 1 1
0.0219375597644887 0.0218835435184952 1 1
0.0382761301467811 0.0381568904675845 1 1
0.0334569035609665 0.0333795928325176 1 1
0.0325686956430419 0.0325030419864492 1 1
-0.0014837180585098 -0.00139085324176216 1 1
0.00483315413530827 0.00478690650110874 1 1
0.032725674136505 0.0326477464563004 1 1
0.0200283406380283 0.0198416453795133 1 1
0.0335486822924121 0.033511356474007 1 1
-0.00698010610846549 -0.00712040340896736 1 1
0.0531913587608939 0.0527992069427983 1 1
-0.0180299243954057 -0.0180808507650979 1 1
0.0493048984088389 0.0492205574402525 1 1
-0.0197646688648572 -0.0193651910448484 1 1
-0.0632678453606987 -0.0631252186916513 1 1
0.0350988622806473 0.0349657295426258 1 1
-0.0319697769325213 -0.0322101035135348 1 1
0.035918194606947 0.035816835348427 1 1
0.0120506557820771 0.0119886843899507 1 1
0.0387116917934398 0.0385591029543436 1 1
-0.0216592148049056 -0.0215724934494005 1 1
-0.0522894303326163 -0.0522016306299642 1 1
-0.024369601783428 -0.0243251580721827 1 1
-0.0309109299659182 -0.0309289023189577 1 1
0.00598021974565793 0.00593246660681789 1 1
0.061900309334621 0.061769081041586 1 1
-0.0574141765482848 -0.0573178412571513 1 1
0.0564513153703196 0.0563416840959643 1 1
-0.0350654151192995 -0.034972525550931 1 1
-0.0425430447308325 -0.0424179154496213 1 1
-0.0368351516135486 -0.0367277005361921 1 1
0.0158551781169124 0.0157612320690974 1 1
0.0144475750221611 0.0144010160053947 1 1
-0.0482442425001719 -0.0481813374345507 1 1
-0.0128034496530367 -0.0129486563611179 1 1
-0.029054652942955 -0.0289852228672554 1 1
0.0150812294153961 0.01498678151866 1 1
-0.0135949783510091 -0.0133810108510724 1 1
-0.0131413100762287 -0.0130683823956921 1 1
-0.0171991879648875 -0.0169155051748459 1 1
-0.034124218221083 -0.034359506006569 1 1
0.00196495230416806 0.00206805762883155 1 1
-0.070693731506476 -0.0704781768999422 1 1
0.0143906976886985 0.0143687371387558 1 1
0.0169878755106271 0.0169920286674537 1 1
-0.0531279961794888 -0.0529333190441227 1 1
-0.0316265964712075 -0.0315006490786659 1 1
-0.0501686360777671 -0.0500342740659711 1 1
-0.0603565500764992 -0.0601466284198871 1 1
-0.0276396744675548 -0.0275904993553118 1 1
-0.0281417629248387 -0.028307735337424 1 1
-0.0246358908471662 -0.0247821466274886 1 1
0.0136907024256567 0.0136677611502846 1 1
0.00389464507060628 0.00387119302717481 1 1
-0.0268013644664319 -0.0267264692515993 1 1
-0.0245235606790998 -0.0244810994031896 1 1
-0.0131962636615664 -0.0131999884899295 1 1
0.015108392087016 0.0150278176436675 1 1
0.0222957962223814 0.022406998046691 1 1
0.0181236066281717 0.0181136266681039 1 1
0.00606266929697589 0.00607197796224749 1 1
0.00823487686063022 0.00823726942300467 1 1
0.003874059191333 0.00390421568374194 1 1
-0.0554514397356025 -0.0552471070299382 1 1
-0.0998193900866378 -0.0994877880802605 0 0
0.00407152843189224 0.00395757640495607 1 1
-0.0434135553975085 -0.043335583439486 1 1
-0.00348213954272907 -0.00354860364955365 1 1
-0.0151737444862317 -0.0150753064109449 1 1
-0.0171195357681654 -0.0171050989448806 1 1
-0.0738161389727072 -0.0736281586171537 0 0
0.00330009878393941 0.00330950490005945 1 1
0.0438258546535013 0.0437176946396876 1 1
-0.0393147078653524 -0.0392396717489385 1 1
-0.0905644903211208 -0.0904637761619309 0 0
-0.0134631249617955 -0.013402867956434 1 1
-0.0389896324642823 -0.0388962969488193 1 1
0.0011566231228117 0.00113993880251865 1 1
-0.05298532742452 -0.0528229307031995 1 1
-0.00660378325143692 -0.00647490388322513 1 1
0.0766435102975619 0.0764486339457303 0 0
-0.0270069487060573 -0.0269344086396574 1 1
0.0540308092757899 0.054108830046297 1 1
-0.0122791592091765 -0.0123244660318828 1 1
0.0132663650944262 0.013243612621442 1 1
0.0145941237073274 0.0145329296269014 1 1
-0.0844559385997295 -0.0842979280572677 0 0
-0.0172458918539331 -0.0172465809878599 1 1
-0.0263741473582422 -0.0263797442269619 1 1
0.049701732039062 0.0495299777945497 1 1
0.0440466574941265 0.0439914854362986 1 1
0.0387830515547453 0.0385594772856531 1 1
0.0322724778201831 0.0320840701579759 1 1
0.0810845591737267 0.0808901044226044 0 0
-0.0171833321316325 -0.0170051163313579 1 1
0.0179030439443052 0.0178279592187964 1 1
0.0409451981517041 0.040860241488444 1 1
-0.0322384081401163 -0.0321218554705273 1 1
-0.0137409503605779 -0.013685046111465 1 1
0.00494961289657052 0.00499974390666922 1 1
-0.030995440218806 -0.030886856402854 1 1
-0.010674791041581 -0.0106183098561195 1 1
0.00395928330206103 0.0038262910514048 1 1
0.0103165283295491 0.0103089987780927 1 1
-0.0190458259974239 -0.018895978585574 1 1
0.0341410618827448 0.0340796665699157 1 1
-0.0418219039907199 -0.0417339181633244 1 1
0.0179781675855091 0.0179352133527618 1 1
0.00799536552013041 0.00802117002077459 1 1
-0.0171742471822661 -0.0171447330652843 1 1
0.0874075231542772 0.0870899652986991 0 0
-0.0396651110228281 -0.039521762229115 1 1
0.0271941850954029 0.0272228449269213 1 1
-0.0206011581725835 -0.0205159249717197 1 1
0.0165104477493166 0.0164624147247334 1 1
-0.00543952442352722 -0.00544134630317912 1 1
-0.0328485745948582 -0.0327654644118403 1 1
0.0352507843292136 0.0352958408319428 1 1
0.00884021841482301 0.00886285562224588 1 1
-0.0362372278207505 -0.0362196307891248 1 1
-0.0315014863126987 -0.0314030488566457 1 1
0.0626843698169239 0.0626754617781208 1 1
0.0252483557841611 0.0251964357962883 1 1
-0.0032139835935494 -0.00339684175990495 1 1
0.000891424086894072 0.000667852710871258 1 1
-0.0294383424897987 -0.0293825851201192 1 1
-0.0590292607713906 -0.0587502449595454 1 1
-0.0167520915336435 -0.0167617373730268 1 1
0.032658396777124 0.0325479388238952 1 1
-0.0639991063589118 -0.0639156924952059 1 1
0.0509628334855675 0.0507996772292507 1 1
0.0179138040907445 0.0178819329240866 1 1
-0.00828424855563087 -0.008297573790622 1 1
0.0139885588781658 0.0140364666358952 1 1
-0.00332734580639807 -0.00331083550111255 1 1
-0.0369676361302763 -0.0368712600379561 1 1
-0.016044599825273 -0.0160115799391848 1 1
-0.0369690922136732 -0.0368690348994534 1 1
0.0226859488664535 0.0226264908435713 1 1
-0.0806653263328327 -0.080483607377865 0 0
-0.0314233850982475 -0.0313699569414214 1 1
-0.0239587390832174 -0.0238843435323849 1 1
0.00292563145366734 0.00272983256814322 1 1
0.0212365406318605 0.0211052182320733 1 1
0.0118141692782735 0.0116859754473636 1 1
-0.058926378104866 -0.0585929068449697 1 1
-0.104831535762774 -0.104574563358113 0 0
0.0281047840060269 0.0279971910599137 1 1
-0.0211193887960326 -0.0211460608887029 1 1
0.0222752810528553 0.0219794826881149 1 1
-0.0230044600777668 -0.0229519860631433 1 1
-0.0944211853409079 -0.0942012482779319 0 0
-0.0273478209774113 -0.0272859887094063 1 1
0.000230592202968241 0.000203185461172479 1 1
0.00217897095814939 0.00223293015034053 1 1
-0.0552616972736742 -0.0550567280765668 1 1
-0.0576829808130378 -0.0573675342100213 1 1
0.0124933771709225 0.0124661627579793 1 1
-0.0438910349094091 -0.0437007180150581 1 1
0.0516022337205883 0.0514610693773262 1 1
0.00810940176132871 0.00811717736495353 1 1
0.0122994922135173 0.0118657563793329 1 1
-0.0281463320328802 -0.0279950037295502 1 1
0.0748957575303635 0.0744731795970915 1 1
0.00923594983601548 0.00919950184332917 1 1
0.023985571304065 0.0240763817567423 1 1
-0.0611374607329852 -0.0610340462487971 1 1
-0.0221722112864294 -0.0221956547694646 1 1
0.0018116513122302 0.00181680152425014 1 1
-0.0575188963237409 -0.0573620034854736 1 1
0.0425021884234771 0.0423468965031331 1 1
0.0139800218894836 0.0138979753076084 1 1
-0.0202200549024793 -0.0202298991052947 1 1
0.0078635519329669 0.00783873608488873 1 1
-0.0232906391343042 -0.0235058462282323 1 1
-0.0747804611412942 -0.074602221887571 0 0
-0.0484323741687904 -0.048411953757541 1 1
0.00487424115141627 0.00473897931158919 1 1
-0.0581632590965055 -0.0578887318038976 1 1
0.0435206416183489 0.043391112584415 1 1
-0.0891139714276046 -0.0888746158015289 0 0
0.0151492852618572 0.0151076973304309 1 1
0.032682138535593 0.032600478664782 1 1
0.0494487272906372 0.0493241409541349 1 1
-0.0010687724267177 -0.00102754208098053 1 1
-0.0309507468589167 -0.0306369954194235 1 1
-0.070178822366755 -0.0699864619993801 1 1
-0.0441578865833361 -0.0440129067809487 1 1
-0.0297199190402768 -0.0296932866876454 1 1
0.0272761531819489 0.0271916373720198 1 1
2.76958458193272e-05 -1.67040361686924e-05 1 1
0.0187164531878993 0.0186243788150426 1 1
-0.00164105250255754 -0.00167694884285421 1 1
-0.0128803080266103 -0.0128926881445262 1 1
0.00290507016282999 0.00283645201385137 1 1
0.00859842217339778 0.00855238449220208 1 1
0.0187021941456373 0.0185704558030736 1 1
-0.0130588615625205 -0.0130687247395244 1 1
-0.0273407859229635 -0.0272671580094928 1 1
0.0150602337165395 0.015006467859136 1 1
0.0813751924757391 0.0811330865954531 1 1
-0.033861511390115 -0.0337838239462272 1 1
-0.00851868214050014 -0.00861241670608778 1 1
0.0211686135702126 0.0211331891356013 1 1
0.0111421664326862 0.0111455309140459 1 1
0.0366714897585547 0.0366005550172002 1 1
0.0468545423564893 0.0467536909562707 1 1
-0.0205611172687321 -0.0204811350376889 1 1
0.0014771321888696 0.00149172361710266 1 1
-0.0587344634050332 -0.0585615372253747 1 1
-0.018610305082916 -0.0185737973679879 1 1
0.00741047880870476 0.0073726620061108 1 1
0.0506965967064665 0.0506285721805367 1 1
-0.00325487653582943 -0.003224800266635 1 1
-0.0482490643900821 -0.0481460154097943 1 1
-0.0094264778098144 -0.0093926082409381 1 1
-0.0250523072961033 -0.0250636061621554 1 1
-0.015471613444051 -0.0153339841866409 1 1
-0.0419059419687762 -0.0416381187060867 1 1
0.0679030889055922 0.0676899642273203 1 1
-0.0653254756309924 -0.0651921044411811 0 0
0.000640839265671424 0.000593123538871458 1 1
0.0127457407800123 0.0127606146319254 1 1
-0.0109137908923172 -0.0111122882085695 1 1
0.00656053902907872 0.00651770536867898 1 1
0.0664784008214325 0.0660594623705826 1 1
0.0205428332017571 0.0205316493462482 1 1
-0.0113648191779483 -0.0112173798293611 1 1
0.0558040582787251 0.055679695405916 1 1
0.0248233262149149 0.0247434908789892 1 1
-0.0214445743534142 -0.0210866506753857 1 1
0.102506504795533 0.102261190818257 0 0
-0.021099214541758 -0.0210670893741687 1 1
-0.0102356344483944 -0.0102395665123078 1 1
-0.000510293115217598 -0.000474751705613498 1 1
0.0162870310697112 0.0162819040292572 1 1
-0.0317144009880921 -0.0315978642663954 1 1
0.0150290582724031 0.0149964797203049 1 1
-0.0602141712105214 -0.0600860407361427 1 1
0.0226260171732804 0.0226214969003879 1 1
0.0277538051914422 0.0276440185469418 1 1
-0.0106342698749243 -0.0106128912685713 1 1
0.0295582832837307 0.0294792085439542 1 1
0.0332742147674822 0.0331604243631667 1 1
-0.00689173131003294 -0.00667387685709543 1 1
0.0286957950422276 0.0286265535951815 1 1
0.0165652491939929 0.0165233376802145 1 1
-0.034733527065088 -0.0346614789212733 1 1
-0.0455107563672 -0.0453846114397963 1 1
-0.000907551169279717 -0.00131275097862441 1 1
0.107356158776609 0.106915941577661 0 0
-0.0188245350365561 -0.0186982239401959 1 1
-0.0251094657976964 -0.0249531145833372 1 1
0.00402379163995777 0.00405253072166382 1 1
-0.0343890293487421 -0.0343350132773272 1 1
0.0261894948959841 0.0259655821502097 1 1
0.000864639727277745 0.000864634890827325 1 1
0.00385584187764014 0.00379908162554016 1 1
0.0134791500411476 0.0134245743077884 1 1
0.00900224500025354 0.00868471552233707 1 1
-0.000565264751718482 -0.000531827631846605 1 1
-0.0649588379136104 -0.0647784502333042 1 1
-0.0723220713991385 -0.0720904562943947 1 1
-0.00455627161340836 -0.00456120271493017 1 1
0.00920820218894252 0.00919882746263447 1 1
0.0280763902515841 0.0280222866918486 1 1
-0.0350790464566412 -0.0352728568369818 1 1
0.0354551834611291 0.0353206553195263 1 1
0.0292457149746829 0.029190245070584 1 1
-0.0816528176893392 -0.081363815132068 0 0
-0.0255035109394781 -0.025304140840941 1 1
-0.0260721463049819 -0.0260452516420939 1 1
0.0102756554276933 0.0102440683706394 1 1
-0.00865110406309026 -0.00862930284424716 1 1
0.0389206934948501 0.0388711913489778 1 1
-0.0114582851791037 -0.0114350248096219 1 1
-0.0634809580509321 -0.0633133998585526 1 1
0.0153123303814441 0.0152893198046134 1 1
0.020249482536564 0.0201770339837697 1 1
-0.0391916269404274 -0.0391029625890648 1 1
-0.00102954968414929 -0.00102885773718408 1 1
-0.0207217215345912 -0.0205456940642807 1 1
-0.0026175885603149 -0.00253649292893105 1 1
0.0254078781338775 0.0252930923989033 1 1
0.0496844918804312 0.0494689070756418 1 1
-0.012275098019403 -0.0123794163105212 1 1
0.0112476532127112 0.0111937128967746 1 1
0.00262407065840661 0.00266055864349657 1 1
0.0310916513329328 0.0310414543421933 1 1
-0.023606808486968 -0.0237390081418388 1 1
0.0550409546658887 0.0550966248025258 1 1
0.0118627473476457 0.0117830215108327 1 1
0.0133801897497472 0.0133671064996188 1 1
-0.0180839607097992 -0.0180360839068783 1 1
0.0404798614639108 0.0403864616309871 1 1
0.0116773544548205 0.0116319270360563 1 1
-0.00942592949536108 -0.00916053125531778 1 1
-0.0174480919993181 -0.0173908502585673 1 1
-0.00782300493856974 -0.0077940732931981 1 1
0.0116098233296406 0.0115891381842607 1 1
-0.0242906616588945 -0.0242606441221837 1 1
0.0127155717134191 0.0127023425483065 1 1
-0.0270241501446399 -0.0269408764053116 1 1
0.0540690265504336 0.0537700322153028 1 1
0.00679705325957761 0.00679369159432353 1 1
-0.0148860141417673 -0.0147608339498396 1 1
-0.0245425073750493 -0.0244975755635095 1 1
-0.0378384397878862 -0.0376687143553459 1 1
0.0599371010191709 0.0597942425570151 1 1
-0.00410844858618633 -0.00405162493466734 1 1
-0.0275894942267955 -0.027525080529793 1 1
0.011649026422321 0.0112913794068246 1 1
-0.00173815709806233 -0.00175031094097434 1 1
0.0111202497342495 0.0110593602681947 1 1
-0.027568330186997 -0.0275452230862648 1 1
-0.0327378409258136 -0.0326017002199482 1 1
0.048845689739894 0.0487099388637936 1 1
-0.0218467507741886 -0.0217011760302805 1 1
0.0187103755860138 0.0187020094001205 1 1
0.0271823617916997 0.0268262723947698 1 1
-0.000122863820292245 -0.000202674808704313 1 1
0.0500633277406622 0.0499693820587227 1 1
-0.0326089736530823 -0.0325659093237817 1 1
-0.0175568083792564 -0.017544499264517 1 1
0.0233434460700947 0.0232629219597333 1 1
-0.106218864779828 -0.105947247725411 0 0
-0.0209089691871602 -0.0208558975933664 1 1
-0.000695340449747537 -0.000706741157687947 1 1
-0.0411755953857148 -0.041028521752512 1 1
0.0199005716105926 0.0198767805759089 1 1
-0.0440561786969968 -0.04397167855997 1 1
-0.0135602483588673 -0.0135107227427825 1 1
0.0546375867743553 0.0544938727447125 1 1
0.00520652586423135 0.00518941407169791 1 1
-0.101717023514141 -0.101486331259697 1 1
-0.00591303714366686 -0.00615660769228091 1 1
0.024016261587822 0.0240168417621272 1 1
-0.0303816878220063 -0.0303042135072469 1 1
-0.0213119164811463 -0.0212749456248828 1 1
-0.0492092926590668 -0.0489637172054495 1 1
-0.0485421309950339 -0.0484336385708153 1 1
-0.021201703001864 -0.021135645335762 1 1
0.0392762771323545 0.0389528485926811 1 1
-0.0257025025424879 -0.0256404487569523 1 1
0.0526587557398802 0.0525118558375352 1 1
-0.0774402477248324 -0.0772733462259032 0 0
-0.0279673123011296 -0.0278970740717528 1 1
0.0756242781696447 0.0754266706854848 1 1
-0.0249531439786767 -0.0250300172921069 1 1
0.0104311365030722 0.0106104619061752 1 1
-0.0643489481067621 -0.0638838711513328 1 1
0.0254168524697848 0.0253461636058587 1 1
0.00769186080010677 0.00785948764880558 1 1
-0.0318006024332013 -0.0317446213663597 1 1
-0.0318425298714518 -0.0319045117522031 1 1
0.0109461791118629 0.0109421512918733 1 1
-0.00257381362393826 -0.00289836559789215 1 1
-0.0159992926238446 -0.0159404051379791 1 1
0.0372286782104806 0.0371360465826649 1 1
-0.0401389343369216 -0.0402202617283891 1 1
0.0224790342946556 0.0224456194383179 1 1
0.0398974448202506 0.0398664635033257 1 1
-0.0538042329009189 -0.0538001660139694 1 1
0.00770264167204953 0.00769181216421635 1 1
-0.00152060672008981 -0.00167183746079822 1 1
0.0354310466374114 0.0353269167799317 1 1
-0.0356592413207526 -0.0355503634034019 1 1
0.00541309152100273 0.00542521509155065 1 1
0.0683064532690928 0.0678673065938343 1 1
-0.024983671851626 -0.0249496597714347 1 1
-0.0551164513000966 -0.05503411014792 1 1
0.0017071573155154 0.00172428337562854 1 1
-0.0450508335444328 -0.0449191650583005 1 1
-0.0492349317708051 -0.0490829217941959 1 1
-0.0628506637332448 -0.0626678713520176 1 1
-0.00617043162548947 -0.00620198824082905 1 1
0.0328920778850271 0.0327841793194855 1 1
-0.0237796218824373 -0.0238631498457339 1 1
0.0336465574743992 0.0335943346811027 1 1
0.0268455201824986 0.0267954532669534 1 1
-0.0141133006406217 -0.0143163352384992 1 1
0.0308301184349909 0.0309586475466408 1 1
-0.0331703575531409 -0.0330875612287158 1 1
0.0448574420751129 0.0446934242067358 1 1
0.00976047442294357 0.00981790726719726 1 1
0.0354736935793004 0.0353634761366487 1 1
0.0198749675386895 0.0198738499084691 1 1
0.023239104003359 0.0232637017352578 1 1
0.0401801394973334 0.0401195974028131 1 1
-0.012786232366582 -0.0127628388792702 1 1
0.00493970376510742 0.00492032236667723 1 1
-0.014354858969101 -0.0142790466770885 1 1
-0.0426755739779035 -0.0425961619601607 1 1
-0.0337437585617406 -0.0336737322057374 1 1
0.0352087887939761 0.0351014135080817 1 1
-0.0383136923808526 -0.0382393998089906 1 1
0.0526409386697208 0.0524641307468582 1 1
-0.033005119849807 -0.0328915394318528 1 1
0.0957181356056189 0.0954956092300153 0 0
-0.0334618075431403 -0.0333970125958505 1 1
0.0310182106315827 0.0309514332296116 1 1
0.0040267190649453 0.00405113702739371 1 1
0.00435390256029891 0.00436463180727155 1 1
0.0270163527835827 0.0269455350282078 1 1
0.0677515783948482 0.0676141884299102 1 1
0.0837121455997217 0.0835365071807483 0 0
0.00791702542553558 0.00788116879930623 1 1
0.00841699956952151 0.0083159974030129 1 1
-0.030210617996007 -0.03015339121611 1 1
-0.0159832409701023 -0.0160258155363776 1 1
-0.0127151334397298 -0.0126721998529093 1 1
0.01606081021606 0.0160309604818127 1 1
0.0263093488892657 0.0263199177154291 1 1
-0.0453732955379166 -0.0452128871313047 1 1
0.00899398224122383 0.00889591150854046 1 1
-0.0316081719075385 -0.0313288586725066 1 1
0.0504318758217201 0.050323512128455 1 1
0.00536970346484607 0.0052898245233604 1 1
0.0197530487381118 0.0197352556597546 1 1
-0.00263402626466565 -0.0026262951044343 1 1
-0.0390026793256878 -0.0389474879471922 1 1
0.004785888456531 0.00465925708671204 1 1
0.0307935205592549 0.0306469822430394 1 1
0.0278343494735108 0.0278787155668298 1 1
-0.00516350141777117 -0.00508485682445502 1 1
-0.0150724519826998 -0.0150275219504585 1 1
-0.0512854340256437 -0.0512436290555805 1 1
-0.0008639809987237 -0.000861697612446646 1 1
-0.0153462468362274 -0.0153120974386609 1 1
0.0138783370019447 0.0136773794556805 1 1
-0.0205060189904776 -0.0204807481119672 1 1
0.0507463431191122 0.0506707662790087 1 1
0.0324061858294738 0.0323075456040968 1 1
0.00993430528454829 0.0097846862781757 1 1
0.027411648710359 0.027423448543499 1 1
0.0201704371632763 0.0201937070206306 1 1
-0.0465020550058867 -0.0463848773064552 1 1
0.0181820313447608 0.0181146131379192 1 1
0.0141651985252474 0.0140620503263186 1 1
0.0724163783617304 0.0722379378303128 1 1
0.00770046652126969 0.00767733053116481 1 1
-0.0240988053905324 -0.0239509411507123 1 1
0.063852058497206 0.0636849842381342 1 1
0.0433749174159927 0.0432841113370505 1 1
-0.049691828919032 -0.049670054145585 1 1
-0.0108829376803437 -0.0107160175558243 1 1
-0.0228573601789864 -0.0228711568970491 1 1
0.00556213321474953 0.00555477085038137 1 1
0.0299033369467971 0.0297660575507825 1 1
-0.00274255550905093 -0.00274176470674742 1 1
-0.0382500490612708 -0.0381611841243375 1 1
-0.000284494795658318 -0.000305467400969765 1 1
-0.0255540349421363 -0.0254894086058074 1 1
0.0225707752338196 0.0225345894742533 1 1
-0.0119161339319289 -0.0118185339876186 1 1
0.0128089214518253 0.012790579163634 1 1
-0.0380168755320764 -0.037877094473722 1 1
-0.0135460639937827 -0.0138144752461594 1 1
0.0399773118577265 0.0399164716048736 1 1
0.00378652029597576 0.00382761097765569 1 1
0.0287900663402105 0.0286894989291263 1 1
-0.0575689910314423 -0.0573919037597921 1 1
-0.00986602008347546 -0.00985502376790846 1 1
-0.00782331655354146 -0.00779631396290064 1 1
-0.00338018632439341 -0.00332405811068169 1 1
-0.0435481987519523 -0.0434563933925656 1 1
-0.0291196252453567 -0.0290614546764382 1 1
0.0217174347597488 0.0216537055018217 1 1
-0.0313350303920313 -0.0312164957368503 1 1
-0.0802463918589762 -0.0801163130024417 0 0
0.00225448572558995 0.00230211397331256 1 1
0.0143878807808668 0.0144995739016531 1 1
0.0118992545256836 0.0118278798554383 1 1
-0.0275672492060141 -0.0274580775844041 1 1
-0.0159640598878264 -0.0159211137240326 1 1
-0.00380986700996691 -0.00384653310434089 1 1
0.0244657807441831 0.0242884912825446 1 1
0.0562592214180456 0.0561407362962134 1 1
-0.0413089482308846 -0.0412576772969472 1 1
-0.00752811253210563 -0.00756036766468979 1 1
-0.0206565715902071 -0.0205900887217811 1 1
-0.0164307299612943 -0.0163701325044935 1 1
0.0159656502316138 0.0159184527971643 1 1
-0.0071922175459928 -0.00705330346211592 1 1
-0.00363591241259826 -0.00360913439619428 1 1
0.0102797573340705 0.0102848626821415 1 1
-0.00409574785475814 -0.00408462824382677 1 1
-0.00846885513845358 -0.0085192350994384 1 1
0.090749919888697 0.0904688644534029 0 0
0.00927615855622104 0.0092621278895951 1 1
-0.039195088581474 -0.0390781152614398 1 1
-0.0230323225371994 -0.0229799136011612 1 1
-0.0600313692133873 -0.0599107480336236 1 1
0.00835439843311916 0.00829224823509754 1 1
0.0162722334893597 0.0162191027617069 1 1
0.0116363746902947 0.0116475996984038 1 1
-0.00752795124607945 -0.00758457219113364 1 1
-0.0112255187533915 -0.0112725818606231 1 1
-0.0435306107517172 -0.0433154595243976 1 1
0.0337131720263346 0.0335353085645284 1 1
0.041464428325765 0.0414785024604174 1 1
-0.0298703302496995 -0.0297365218389242 1 1
-0.0181380646474101 -0.0179765492903107 1 1
0.0232949777104367 0.0232170605350445 1 1
-0.0290098119677091 -0.0289222740526537 1 1
0.0348985292842697 0.0349218027063076 1 1
0.0520392391480412 0.0518926993315383 1 1
-0.00542080718619765 -0.00540811583591721 1 1
-0.0161794051548292 -0.016130461174525 1 1
-0.02277931710604 -0.022808271164934 1 1
-0.042313629184647 -0.0422027588483909 1 1
0.0235551220431509 0.0235637037547729 1 1
-0.0318937763010883 -0.0319055823375009 1 1
-0.0530275749553183 -0.0528681253037812 1 1
0.00886716098421491 0.00886871050787378 1 1
0.0450585289174026 0.0450023115308082 1 1
0.0100797073843593 0.0100998500992692 1 1
-0.0271072073181582 -0.0270688439576891 1 1
-0.0215363837094883 -0.0214340334641372 1 1
0.00812270611044627 0.00811189794495015 1 1
-0.00840296186916352 -0.00836974348571136 1 1
-0.0362083338844357 -0.0361217729567518 1 1
0.0682043814078201 0.0680073581422607 1 1
0.0335597380459591 0.0334878566635898 1 1
0.0588045722077696 0.0587794400924965 1 1
-0.00865707029152405 -0.00863476480035413 1 1
-0.0218341261322589 -0.0216782156361619 1 1
0.00103764869409931 0.001110358243795 1 1
0.00738789256785007 0.00735629242400419 1 1
0.0388544238582407 0.0387665986790806 1 1
0.0728975808898843 0.0727477124976406 0 0
-0.0462950831418099 -0.0462193064764209 1 1
0.0323448968128707 0.0321513880143231 1 1
0.0378785964425532 0.0378745803791553 1 1
0.0353177127912931 0.0352034131006092 1 1
-0.0646672346062973 -0.0644536872024222 1 1
0.030133146468308 0.0299840594959765 1 1
0.0289139135366373 0.0288513291430687 1 1
-0.0598526607878479 -0.0597679696386768 1 1
-0.10716835487504 -0.106653793616503 1 1
-0.0282095992945319 -0.028083725356523 1 1
-0.0975047273078889 -0.0968817983880337 0 0
0.0192706531337781 0.0192683574935477 1 1
0.0566170432831944 0.0564725016318151 1 1
0.0915856056214054 0.09120359791065 0 0
-0.0648665891761138 -0.0646709378845715 1 1
-0.0478364506454487 -0.0476661961879839 1 1
-0.0231384192239305 -0.0229603993565443 1 1
0.0343935984985449 0.0339775467487342 1 1
0.0888599237808039 0.0886406659311095 0 0
0.0298032938304308 0.029720361586395 1 1
0.0292745425113361 0.0291910838133702 1 1
-0.0200616944816639 -0.0197803082738944 1 1
-0.000393981521444437 -0.000476296140720101 1 1
-0.0383747846668678 -0.0381568880422869 1 1
-0.0555103230925456 -0.0553807243718984 1 1
0.00829068086453487 0.00823219402562628 1 1
-0.0779816928801783 -0.077796336616208 0 0
-0.0166326142918964 -0.0165664981432621 1 1
0.0171495124833722 0.0170858995733085 1 1
0.0290589037214054 0.0290222693628757 1 1
-0.0460173854764606 -0.0461089626008002 1 1
0.00177437002995596 0.00172614055916521 1 1
0.0280467766072667 0.0280032587705883 1 1
-0.00721477974618972 -0.00722466150879594 1 1
-0.0433565645793359 -0.0431904027034858 1 1
0.0701951201987566 0.0700258057277322 1 1
0.0407414194346789 0.0406048434567274 1 1
-0.0133175134920744 -0.0129671433340889 1 1
-0.0175989156372957 -0.0175116958552927 1 1
0.0295991550479505 0.029567501901453 1 1
0.00348506200359798 0.00343329033694966 1 1
-0.0313259406959055 -0.0312233032292532 1 1
0.0153493563758578 0.0153415303064893 1 1
-0.000973160206167714 -0.000952144191829167 1 1
-0.00253267635687648 -0.00252338362092526 1 1
0.0487592405034804 0.0482304035606176 1 1
0.0011497136569461 0.0011401384355373 1 1
0.0269827393670206 0.0268822017506363 1 1
-0.050619919281744 -0.0505281359481257 1 1
0.0355818195808056 0.0354823187877109 1 1
0.100958768435906 0.100629726936992 0 0
-0.0352075949987781 -0.0350969870644937 1 1
-0.0198504497113733 -0.0198382211860245 1 1
0.0318382798912805 0.0318068938706726 1 1
-0.0127119736764671 -0.0126765372828132 1 1
-0.0120188598441651 -0.0119540129504354 1 1
-0.0236627623565001 -0.0235921153306687 1 1
-0.00275831817859001 -0.00272417664464113 1 1
0.059795703351435 0.0596754787316977 1 1
-0.00407348102362047 -0.00408540763798923 1 1
-0.0120206608558684 -0.0119826293790966 1 1
-0.0242153495378743 -0.0240183163004588 1 1
0.00531394062757297 0.00527680515175961 1 1
0.0274004250416253 0.0273068642100449 1 1
-0.0329776402363141 -0.0330446330988245 1 1
-0.0127444590029878 -0.0127452050280035 1 1
-0.0693566376076557 -0.0690962675534969 1 1
-0.0302663086234059 -0.0301557964012657 1 1
-0.0437210530964282 -0.04356045081877 1 1
0.0536382409559588 0.0534548796495344 1 1
-0.0524565837271765 -0.0523321399248822 1 1
0.0825081090877586 0.0822782284730248 1 1
-0.02731147175167 -0.0272362714600716 1 1
-0.00619086181894844 -0.00618269355941617 1 1
0.0745380274419264 0.0744311383997464 0 0
0.0208248200080711 0.0208154309260671 1 1
-0.0266839267677355 -0.0265914271165942 1 1
0.0355680264630034 0.0355455133870493 1 1
0.0617981026542778 0.0616416073247046 1 1
0.0154824731225191 0.0154212875273619 1 1
-0.0162160579760736 -0.0161554120015439 1 1
0.0335604543119037 0.0335212100128287 1 1
-0.0127159065959002 -0.0127683683612983 1 1
-0.0323385509616545 -0.0321781420139345 1 1
0.00392357877277986 0.00403183828583609 1 1
0.0536621515826889 0.0535264459044979 1 1
-0.00587008661161735 -0.00591732644626594 1 1
-0.0153997590011101 -0.0153233067510022 1 1
0.0203398432119825 0.0202696638739151 1 1
-0.0012339443977869 -0.00122599778126623 1 1
-0.0203562130039884 -0.0202882151817196 1 1
0.0138201471040852 0.0137277078337431 1 1
-0.0211544005337779 -0.0211250100672804 1 1
-0.0664984638230384 -0.0662030837241123 1 1
-0.0484986384035281 -0.048181045146013 1 1
-0.0116749175082327 -0.0114883559675705 1 1
-0.00199715767190334 -0.00207767567978494 1 1
0.00651525371913646 0.00650719851734391 1 1
-0.00169219300220805 -0.0015068835238927 1 1
-0.0334001489232134 -0.0331766741723986 1 1
0.0354826516909716 0.035315809079959 1 1
0.028224914567804 0.0282141243931024 1 1
0.0332591591054813 0.0331641574802227 1 1
0.0382388040405449 0.0381703261490518 1 1
-0.0240453536084742 -0.0239684221706884 1 1
-0.00674049179723536 -0.00671236477350589 1 1
0.0174413330657971 0.0174402235532478 1 1
0.0317964913395471 0.0315242129056839 1 1
0.0355176259347107 0.0354538878304239 1 1
0.00382196752762461 0.00377158857685585 1 1
-0.0317469441338933 -0.0314470937260648 1 1
-0.0291058671350294 -0.0289885550407862 1 1
-0.00482964030400679 -0.00472798392447801 1 1
-0.0205671633850018 -0.0204162120398225 1 1
-0.0152572013089216 -0.0151663649137089 1 1
0.00800840618564442 0.00797221177873595 1 1
0.0213850316304279 0.0213048033568385 1 1
-0.0468380964378838 -0.0467271826416645 1 1
0.0150546927722624 0.0151001602635893 1 1
-0.0218002882994848 -0.021977869664877 1 1
-0.0522946652963154 -0.0521549513501157 1 1
-0.0249618816699007 -0.0249412952437215 1 1
-0.0369643922061919 -0.0368775858076465 1 1
-0.0100340745170463 -0.0100145942456209 1 1
0.0225670705374143 0.0224943542599312 1 1
-0.0168649399888043 -0.0168293796530683 1 1
0.0383084317139251 0.038222769457607 1 1
0.0323096903983701 0.032213935696021 1 1
0.0403207117710814 0.040139964982112 1 1
-0.0692301363580891 -0.0690574359999457 1 1
-0.00852712225523275 -0.00847382946088828 1 1
0.012145561594119 0.0121400011536587 1 1
0.0110885838842321 0.0110636458742658 1 1
0.00217530074463853 0.00218004658502798 1 1
-0.013792942793858 -0.0137135297916034 1 1
-0.0115477772220917 -0.011555204446171 1 1
-0.0580154165296239 -0.0578917373562617 1 1
0.00378762856892605 0.00344952514231725 1 1
0.069627757573437 0.0694540019648681 1 1
0.0172888173659912 0.0172296559772846 1 1
-0.024031163552735 -0.0240083762650405 1 1
0.000917798647981386 0.00085924422659472 1 1
0.0880465447446712 0.0878480203628465 0 0
-0.0141026717533983 -0.0140777417691606 1 1
0.0592248988386185 0.0590887718987354 1 1
-0.0671165732486553 -0.0668326477260684 1 1
-0.0185985383797638 -0.0185972641675865 1 1
-0.019927978286481 -0.0198896330411234 1 1
0.010078039882511 0.00994651189566915 1 1
0.0853459885517917 0.0851115728185739 1 1
0.00251524231279083 0.00251208489359166 1 1
-0.0367432935167011 -0.0366329346880262 1 1
-0.00802458886317217 -0.00790367789939116 1 1
-3.6085543032678e-05 -5.31282107894048e-05 1 1
0.0423385142380852 0.042232264456321 1 1
-0.0648940300038256 -0.0647519581502524 1 1
-0.0254625868819716 -0.0253366638051108 1 1
-0.0105974249269765 -0.0105828108916855 1 1
0.00226182361419223 0.00225505005755365 1 1
-0.0359287529266361 -0.0358152479464931 1 1
-0.00258471781398154 -0.00258485200380088 1 1
0.0266646927781342 0.0264019612430489 1 1
-0.0667366219421479 -0.0664917721613982 1 1
0.0110007107532811 0.0109812345266276 1 1
0.0144755303735118 0.014679860197287 1 1
-0.0224488296551711 -0.0224201466912829 1 1
-0.072254622212886 -0.0721908368490151 1 1
-0.00298600486945382 -0.00295611349834961 1 1
0.00729465825476777 0.00743164514201207 1 1
0.0422343815419754 0.0421460379417448 1 1
0.0497486636083782 0.0496782026606196 1 1
-0.0939348002765616 -0.093711354574092 0 0
0.066353756047821 0.0661788850690341 1 1
-0.017668663471286 -0.0176850684172724 1 1
-0.00405871535559338 -0.00382394235273796 1 1
0.0168084150344614 0.016713236927872 1 1
0.00244997526295899 0.00248761209720917 1 1
-0.00107045325774685 -0.00108654531637849 1 1
-0.0115482240802925 -0.0115209229835536 1 1
-0.0213601102017622 -0.0212745302170925 1 1
-0.0136245415317258 -0.0135192326945325 1 1
-0.0148751915855017 -0.0148377852585408 1 1
-0.0540866452595774 -0.0539080313260085 1 1
0.0430722914638454 0.0429971347946958 1 1
-0.0389205583087268 -0.0387876774719572 1 1
0.0281137734606237 0.027814899858062 1 1
-0.00364890874917167 -0.00364723572110452 1 1
0.00733429560647591 0.00738140367119511 1 1
-0.00944602581426842 -0.00939503356753964 1 1
0.046830987853974 0.0468463000756414 1 1
0.0110640383052502 0.0111505514585535 1 1
-0.0014222734921716 -0.00137798824163725 1 1
-0.0115193890816785 -0.0117237163684617 1 1
-0.00496812530983034 -0.00508121464257912 1 1
0.0471233749533385 0.0470336702253148 1 1
-0.0838477607630522 -0.0834036801003063 1 1
0.0370004076336497 0.0368997863914283 1 1
0.0492194243836018 0.0490027088809292 1 1
0.0234240630427409 0.0233641486564861 1 1
0.0447196693305249 0.044623267859432 1 1
0.0533168246085713 0.0531907158897162 1 1
-0.0620702119826364 -0.0619265926078859 1 1
-0.0580598145814329 -0.0579719514795046 1 1
0.0296879195268824 0.0296459082538642 1 1
-0.0127240766790588 -0.0126759738264701 1 1
-0.0134707783980609 -0.0134851963212051 1 1
-0.0111732917369015 -0.0111023497556817 1 1
0.0457981381206035 0.0456597184702883 1 1
0.00140034279747769 0.00144708758584193 1 1
0.0357985755826879 0.0354733136055009 1 1
-0.0223681859174647 -0.0223256010227154 1 1
0.00453234168589826 0.00444441908898065 1 1
0.0838591606369513 0.0835247924343146 1 1
-0.0582038020885342 -0.0580113806425426 1 1
-0.00751817506521991 -0.007519367226252 1 1
-0.0344363615535114 -0.0347199337286955 1 1
0.00779193096264408 0.00776981422244423 1 1
-0.0519407347821637 -0.0518125402534258 1 1
0.093724337320537 0.0934095290286852 0 0
0.00815223930976025 0.00813034313966805 1 1
-0.0203315429627823 -0.0202720993103254 1 1
-0.0218821222722649 -0.021902948940407 1 1
-0.0431920411796993 -0.0430472802458644 1 1
0.0171286748957166 0.017100496198123 1 1
0.0906175448572325 0.0903480929885746 0 0
0.0142085682699505 0.0142436118726921 1 1
0.0305967904937356 0.0302338396019757 1 1
-0.0365122559704673 -0.0364599391889997 1 1
0.00816739875201664 0.00806131566517851 1 1
0.048674315549815 0.0485079391003256 1 1
0.0409383999521036 0.0407909005583169 1 1
-0.00158165985020895 -0.00158336347304445 1 1
0.0214388552018959 0.0213784065860276 1 1
-0.0848779551267189 -0.0844511392590646 1 1
-0.136291607354129 -0.13581837471528 0 0
-0.0231178412300404 -0.0231974728274721 1 1
0.0172513547783639 0.0172837873003406 1 1
-0.0228290554189974 -0.022836398411403 1 1
0.0313162193998548 0.0311723060903114 1 1
0.074537861817501 0.0743274836475978 1 1
0.068803502032425 0.0685809010065643 1 1
-0.077599644498034 -0.0773533725426248 0 0
-0.0189701149522154 -0.0189047510683154 1 1
0.0103489812065952 0.0105596406140872 1 1
-0.00110846635960862 -0.00132467620845935 1 1
-0.0064661840300809 -0.00649282268932464 1 1
0.0688106714811857 0.0684722167744835 1 1
0.0618332419292674 0.061618859878458 1 1
-0.013203815942544 -0.0131644551764422 1 1
-0.0316577407389611 -0.0315966683871804 1 1
0.0110626477314869 0.0110077678387727 1 1
-0.0730848341685046 -0.0728535677691757 1 1
-0.0658997219151295 -0.0657002324944589 1 1
-0.032845568110467 -0.032774910142935 1 1
0.0105693171180542 0.0104052619080457 1 1
-0.0280333953134744 -0.0275835664238269 1 1
-0.049555694609491 -0.0494302737468329 1 1
0.0489351791497281 0.048795153698244 1 1
-0.0128003626345105 -0.0127611885947329 1 1
-0.0359282968711221 -0.0358132767198736 1 1
0.0632485331798185 0.063248721736163 1 1
-0.011718934862028 -0.0116903482697896 1 1
0.0686817934915081 0.06850586431894 1 1
0.0115208741470177 0.0114792631004883 1 1
-0.0490141442342771 -0.0487394325606715 1 1
-0.0515051052461273 -0.0509966778845873 1 1
-0.00170670193507472 -0.00184792478962047 1 1
-0.0122652837234861 -0.0122606807010722 1 1
-0.0184432147194844 -0.0185686244534271 1 1
0.0273577198300549 0.0274145326564999 1 1
0.0387037462817596 0.0385241533113448 1 1
0.0237005130932475 0.0236409497105544 1 1
0.132397559569491 0.131937905971242 0 0
0.0327632303385093 0.0327210543168888 1 1
0.046514557764846 0.0463054448890738 1 1
-0.0320301626938611 -0.0319252679335065 1 1
-0.0197874150044653 -0.0197839176396618 1 1
-0.039146597902699 -0.0391401034619377 1 1
-0.024425935755909 -0.0244069965776696 1 1
0.0221924762181356 0.0221766950241875 1 1
0.00259799445484453 0.00279738389524735 1 1
0.0261912314340984 0.0261189242472493 1 1
-0.0105727959184412 -0.0105759811375171 1 1
0.0204673820633742 0.0204189172563242 1 1
0.073668271105829 0.07350898479142 0 0
-0.0123357652928063 -0.012330936346728 1 1
-0.00367293090356175 -0.00364947419729176 1 1
0.00258735343062015 0.00262584606232206 1 1
-0.0710772669195004 -0.0709374945274889 0 0
0.00738793667284846 0.0078577399886745 1 1
-0.011752566455076 -0.011638963621863 1 1
-0.0169748512863434 -0.0168188912533119 1 1
0.0893181142001198 0.0890153148487221 1 1
-0.0274733963462232 -0.0275971175000634 1 1
-0.00281523330239787 -0.00255208183088018 1 1
-0.0155993009091645 -0.0156198193642229 1 1
0.00381921341011188 0.00395220654385458 1 1
-0.00494763688992594 -0.00493652971411678 1 1
0.0515100468720719 0.0512596021086291 1 1
-0.0130303314409776 -0.0127301818717278 1 1
-0.0402747633083405 -0.0402020194732579 1 1
-0.0222082596347943 -0.0221751340299023 1 1
0.0167278539051297 0.0166283068547097 1 1
-0.0440563474462893 -0.0438459281824093 1 1
-0.00867375026792877 -0.008549432393991 1 1
-0.0206378531982507 -0.02060368516882 1 1
0.0179366554838476 0.0179102484236527 1 1
0.0117776701929507 0.011387697484288 1 1
0.0731299728844617 0.0729012449985958 1 1
0.0753264566455182 0.0750872952014383 1 1
0.0161395788313165 0.0162147221548279 1 1
-0.0257664575179421 -0.0257218846636277 1 1
0.00669661679914997 0.00666386064314817 1 1
-0.0252658610727103 -0.0253869461353468 1 1
0.0256440692068098 0.0252983283040477 1 1
-0.0104557194359498 -0.0103751943578236 1 1
0.00847328775503623 0.00856706342685098 1 1
0.0214135197536958 0.0213794169943432 1 1
-0.0220443047869247 -0.0218849710403764 1 1
-0.111981079188416 -0.111707139180022 0 0
-0.0435190181187975 -0.0435168119689745 1 1
0.0296442806305064 0.029804625743052 1 1
0.000898892376817615 0.000916594978056515 1 1
0.103844303460911 0.103604538814936 0 0
-0.010032512254708 -0.0100308131888105 1 1
0.0143167310721662 0.0143175986352838 1 1
-0.00849565618709635 -0.00840719369337242 1 1
0.0125036898000701 0.0126077702742447 1 1
-0.0370309087647154 -0.0369176622678847 1 1
0.0463342073300601 0.0462540005599585 1 1
0.0104238399842341 0.0104149149098289 1 1
-0.0264344983779889 -0.0264173013336737 1 1
-0.0588876853546388 -0.0587708377342054 1 1
-0.0543473878882841 -0.0542057838098471 1 1
0.0168590277730869 0.0167608407557588 1 1
-0.00486487414701728 -0.00487081535671087 1 1
-0.0293454054028216 -0.0292731972773257 1 1
-0.040012002445529 -0.0399011639684726 1 1
0.0594394584418336 0.0593004234361315 1 1
-0.0712701995542358 -0.0710207911619542 1 1
-0.0511139641699541 -0.0510057890990302 1 1
-0.0205646944296982 -0.0205022489711095 1 1
-0.0155622856646201 -0.015542321400957 1 1
-0.00510532056500864 -0.00512719383297125 1 1
-0.0349423551294053 -0.0349614432604166 1 1
-0.0427989373366081 -0.0426951102846973 1 1
0.0607726427846452 0.060780402230885 1 1
-0.00306258107332986 -0.00301023669501368 1 1
-0.0726707987563616 -0.0724719130833998 1 1
0.00669753997026383 0.0066882602477854 1 1
0.0178353819538808 0.0177838170236778 1 1
-0.00457180303739035 -0.00459470042794954 1 1
-0.0984738142891331 -0.0982633110575431 0 0
0.00622338309379961 0.00624063454123696 1 1
0.00312882977123805 0.00312074651526226 1 1
0.0381673155881294 0.0381018765195016 1 1
-0.0312976589641334 -0.0312277734021672 1 1
0.0184395896646513 0.0183876739075197 1 1
0.0109339448941849 0.0107335147474944 1 1
-0.0425957305103675 -0.0423860177857465 1 1
-0.0522141081320203 -0.0523527055576032 1 1
-0.0271030354228612 -0.0270235180938963 1 1
-0.0172688550665304 -0.0172408353740673 1 1
0.00879426661161578 0.00879000345186177 1 1
0.0124284858116805 0.0123727148586421 1 1
0.0191298410536722 0.0190629310883612 1 1
0.036867797841684 0.0367613187488017 1 1
0.0564308041903556 0.0563045990456595 1 1
-0.0211075071587178 -0.0212564637564105 1 1
0.0311605704474954 0.0310550547097577 1 1
0.091467647847984 0.0912045129843765 0 0
-0.000855752322837274 -0.000891514419870204 1 1
0.0370234770205168 0.0369621581137174 1 1
0.0336207226598921 0.0335596609914633 1 1
-0.047213592167522 -0.0470766380649204 1 1
-0.0183962213518622 -0.0183647038120774 1 1
0.0333287400158587 0.0331603445162633 1 1
-0.00493399543021165 -0.00491316959169751 1 1
0.0381864906731067 0.0381839036211867 1 1
-0.00311101747728526 -0.00314622393538691 1 1
0.0238720839721999 0.0237449548886525 1 1
-0.0512754076780719 -0.0511972018197431 1 1
0.0362368408852378 0.0361450066077995 1 1
-0.0451876989005265 -0.0450294537834681 1 1
-0.00037294967041842 -0.000434290056150083 1 1
0.00618146838886079 0.00620054319168819 1 1
-0.0435364828269651 -0.0434204175600217 1 1
-0.0341891387133085 -0.0340722188891773 1 1
0.00850489436985631 0.0084831613877421 1 1
-0.0454959565568115 -0.0454008442508471 1 1
-0.0413173303747813 -0.041028466077917 1 1
0.00343437426711858 0.00348583611472282 1 1
-0.0126608612746384 -0.0128273018271414 1 1
-0.00521027135951713 -0.0052783039728872 1 1
-0.0176605004037899 -0.0175962848724281 1 1
0.0285160801999256 0.0284430556044142 1 1
-0.0105675413295089 -0.0105126370649064 1 1
0.0283609152611291 0.028225789216651 1 1
-0.0632793744939368 -0.0631645770078843 1 1
-0.0020148692274059 -0.00204924969193178 1 1
0.00356360181007365 0.00357447911886614 1 1
-0.0160792003269505 -0.0160544533217509 1 1
-0.0424365451161247 -0.0423195548065669 1 1
-0.0026557050656688 -0.00275054301100432 1 1
-0.0195474678053627 -0.019496320021715 1 1
-0.0127008984286305 -0.012478615519616 1 1
0.00453703761751892 0.00455687450240562 1 1
0.0602304676494439 0.0600545346761023 1 1
0.0866513055106685 0.0864652236991623 0 0
-0.0196681968682023 -0.0196217470424935 1 1
-0.0374376745003347 -0.0373809304898039 1 1
-0.0323382075544178 -0.0323318191617965 1 1
-0.0105695069362955 -0.010356065148249 1 1
-0.0778166076109178 -0.0771930404305961 0 0
0.0240084285094634 0.0238587335690778 1 1
0.0280257524599202 0.0280077005490988 1 1
-0.0111578988363151 -0.0110366684875464 1 1
-0.0414151740327058 -0.0413746196596047 1 1
-0.00411213381660215 -0.00402930075531442 1 1
-0.0317672269331526 -0.0316245056848996 1 1
-0.00740200788276707 -0.00739329385440555 1 1
0.0466601538241252 0.0465458765961416 1 1
0.0205001330436184 0.0204446234974818 1 1
0.0183173629467109 0.0182463784535406 1 1
-0.0157987220912029 -0.0158355538804297 1 1
-0.0275208737313646 -0.0274613223760491 1 1
0.016835917837542 0.0167523863586525 1 1
-0.00845491359945116 -0.00850046624976062 1 1
-0.00149832264641676 -0.00164865709132518 1 1
-0.0155058027953889 -0.0158708867695026 1 1
0.0132723867345794 0.0131925292503178 1 1
0.00699910569505821 0.00699049450472699 1 1
0.0280938461325076 0.0280481071679065 1 1
-0.0564191965482746 -0.0562915693711357 1 1
-0.0451117018351334 -0.0449785013584384 1 1
0.00729890808325875 0.00715732454550146 1 1
0.041426663466763 0.0411569748203028 1 1
0.0107021212990867 0.0106077967319292 1 1
-0.00309548900631609 -0.00313462682848636 1 1
0.0605957535042597 0.0604678554771549 1 1
-0.025509130875831 -0.0257306865895517 1 1
0.0462402081779125 0.0461353031731593 1 1
-0.0458628415627817 -0.0458557988492678 1 1
0.0302741100584239 0.0302210008683632 1 1
0.0377223089012187 0.0376182982913269 1 1
-0.0859301664079812 -0.0856871063265513 0 0
-0.0412845292431468 -0.0413254521659483 1 1
-0.0356508549835931 -0.0355872521594088 1 1
-0.0575002115134076 -0.0573161902645509 1 1
0.0369907033730183 0.0369224020741369 1 1
-0.0411485120885779 -0.0410551778802935 1 1
-0.0522662377548934 -0.0522459750851099 1 1
-0.0117356750238764 -0.0117104926525777 1 1
0.0464741018018345 0.046354372206533 1 1
-0.0222152325509188 -0.0221805167086428 1 1
0.0634791181764477 0.0632953359335947 1 1
-0.0404372903579887 -0.0401380868884448 1 1
0.0175140109730097 0.0174749121089766 1 1
-0.021546233476834 -0.0214946822870805 1 1
-0.0102540590850167 -0.0101654955739351 1 1
-0.023591220740864 -0.0236012882604731 1 1
0.0927265451464964 0.0925203896437141 0 0
-0.021231768691593 -0.0211607595706424 1 1
-0.0256568936600716 -0.025575468895511 1 1
0.0104730176495178 0.0104499708378941 1 1
0.0276634554312081 0.0276527218830583 1 1
-0.00569219041760496 -0.00571822760181524 1 1
-0.0152915919705068 -0.0152506832244122 1 1
0.0287654549698328 0.0287416786174952 1 1
0.0290569358466279 0.0289917672290342 1 1
-0.00626613393017992 -0.00624815466882862 1 1
0.0272903461245546 0.027204213281112 1 1
-0.00893213193050487 -0.00900477765818521 1 1
-0.0542756920410823 -0.0541042093867141 1 1
0.015875344943181 0.0157779318148233 1 1
-0.0176316643074406 -0.0175739202030673 1 1
0.0193973347005237 0.0193628079854043 1 1
0.0274186018079659 0.0273196685667004 1 1
0.044301658036901 0.04416786367054 1 1
0.0425572316988978 0.0425088987394352 1 1
0.0494759991120954 0.0493668067198715 1 1
0.016926416583454 0.0167664932538914 1 1
-0.0372224544326696 -0.0372740468141327 1 1
-0.00305604123520477 -0.00308150427047364 1 1
0.0240879118665995 0.0240102708258908 1 1
0.00199959137774316 0.00201301629366631 1 1
0.0364671000083076 0.036358150181904 1 1
0.0541409860732695 0.0540105731050363 1 1
0.00692505910985313 0.00676105501247056 1 1
0.0254232300733599 0.0254365286316281 1 1
-0.0522036651956234 -0.0521932024329412 1 1
0.0059002947597492 0.00589183627142336 1 1
0.0187174202567646 0.0187039135147146 1 1
0.00669956818153807 0.00666172200596113 1 1
-0.0371246725412 -0.0369548696806008 1 1
0.00107372732793181 0.0010312750376948 1 1
-0.0610880236916132 -0.0609849653744735 1 1
-0.0145716941896537 -0.0147037202279976 1 1
0.039983660854593 0.039769538968271 1 1
-0.0256395202888407 -0.0255534357850776 1 1
0.0123196982997281 0.0122796185344285 1 1
-0.037789920554512 -0.037660463027008 1 1
0.0850204310897055 0.0847753154525968 0 0
0.0373487153100172 0.0372532646895885 1 1
0.00149700902873627 0.00151964281357465 1 1
0.0386044398508152 0.0384868468012612 1 1
-0.0491230118692139 -0.0488308045600315 1 1
-0.0759442343136936 -0.0757544604308679 0 0
-0.0871893053679581 -0.0869519644849406 0 0
0.0599294979109227 0.0597279366811808 1 1
-0.031953662396022 -0.0318772765208838 1 1
-0.00328894253344842 -0.00328884919403099 1 1
0.0206509073534313 0.0204475861388297 1 1
0.0328653771157165 0.0326583053340717 1 1
0.0169765360734311 0.0168480232664273 1 1
0.00849940602993008 0.0084931290058754 1 1
-0.0499504922454427 -0.0497995221904527 1 1
-0.0136242253914614 -0.0135432443040561 1 1
-0.0545354452729941 -0.0543930413965294 1 1
0.00526773505903979 0.00523241523754339 1 1
-0.0111683658312688 -0.0110764171718487 1 1
-0.0769069357964052 -0.0767154057755945 0 0
0.0405246354338222 0.0404382549713616 1 1
-0.000750907070997563 -0.000646720916259935 1 1
-0.0572398251795705 -0.0569806176024614 1 1
0.0656363904787158 0.0654850272516057 1 1
0.0447553126040626 0.0446667903562229 1 1
-0.0400181592210382 -0.0398746559697141 1 1
0.0224803532559718 0.0224058789430031 1 1
-0.0115951495535595 -0.0115415594168122 1 1
0.0025468370809894 0.002536851417167 1 1
-0.0673776447598555 -0.0671782864842037 1 1
-0.0231634173828628 -0.0231702410056319 1 1
0.0312408644668301 0.0311634953264021 1 1
0.00172896274743478 0.0016522105165841 1 1
-0.0285444595782187 -0.0284640590640563 1 1
-0.0135155391151313 -0.0134332330467741 1 1
-0.0157570293494348 -0.0157815254389873 1 1
0.0397527194409742 0.0397277974914114 1 1
0.0215168550125972 0.0213771926843161 1 1
0.0262529781176534 0.0261392466035794 1 1
0.0276999973116549 0.027601272788059 1 1
0.052282238053203 0.0520398689108136 1 1
-0.0143120615888187 -0.0142811400785198 1 1
-0.000235898337824092 -0.000227754211595575 1 1
-0.0180103265163121 -0.0178888821444829 1 1
0.0795216850600462 0.0791734023366294 0 0
-0.0191758854837439 -0.0189791325125758 1 1
0.00336981210309502 0.00333319289867747 1 1
0.0163228356100713 0.0161521787414188 1 1
0.0361558413069212 0.0360960043105609 1 1
-0.035241022160718 -0.0349430976861535 1 1
0.00174416117841729 0.00179382166678746 1 1
0.00124280929735274 0.0013088680992673 1 1
-0.099870875940485 -0.0995668284604368 0 0
-0.0334780697934978 -0.0334400022482419 1 1
-0.0204777273912744 -0.0204825208061753 1 1
-0.0211850731532491 -0.0211300923379099 1 1
0.000458022168295564 0.000441999709026031 1 1
-0.0182661924693283 -0.0182247258055774 1 1
-0.0137612568986732 -0.0137174596200249 1 1
0.0152372867988825 0.0152106501342574 1 1
-0.00627315499373565 -0.00616954704288999 1 1
0.0480949603630483 0.0478912986416004 1 1
0.0563307634027027 0.0563067041650808 1 1
0.0679856549656937 0.0677852123336944 1 1
0.0175849933293623 0.0175425908630934 1 1
-0.00713764322796056 -0.00716609824090693 1 1
0.0388553930017493 0.0385768652481671 1 1
0.0443453835013757 0.0443593440718139 1 1
-0.0764395900189004 -0.0762095642545052 1 1
0.00301773755373339 0.00303808270746774 1 1
0.0906085724141078 0.0903852562436965 0 0
0.0970305553781338 0.09670768760772 0 0
-0.0418482441316145 -0.041750181106923 1 1
0.0113335816472856 0.011352735406943 1 1
0.0290048670268559 0.0291916007728989 1 1
-0.0162201866960351 -0.0161342966502225 1 1
0.00625006506338152 0.00624124259501886 1 1
0.0341616461287225 0.0340112936488169 1 1
0.0135596541249957 0.013529575311422 1 1
-0.0193383634392953 -0.0193404043326862 1 1
-0.0494090376694247 -0.0492703399434394 1 1
-0.025387652506533 -0.0254442092478214 1 1
0.00606102048963016 0.00604539437840368 1 1
-0.0297441920018107 -0.0297616319731503 1 1
-0.0331286141519259 -0.0330611984579186 1 1
0.00270364836375059 0.00268192456614496 1 1
-0.0141222309659898 -0.0141053569296901 1 1
-0.0549371429022926 -0.0547951730434809 1 1
0.0545108683567305 0.0543289547566324 1 1
0.0428924785114736 0.0426308153915315 1 1
-0.00474007314696715 -0.00471044674476939 1 1
0.0157507450328327 0.0155666863251888 1 1
0.0303084964866336 0.0301813672580869 1 1
-0.0982502306442409 -0.098044566863771 0 0
0.0528478272633931 0.0527211038335022 1 1
0.0294150986956015 0.0291205035749741 1 1
-0.0371328610813719 -0.0370562495485207 1 1
-0.0316227656038287 -0.0315510298706282 1 1
0.00569273479989672 0.00567095143217806 1 1
0.0472563060746378 0.0471213915218284 1 1
0.00205768654888728 0.00200492025094793 1 1
-0.0503058699135386 -0.0502315120051221 1 1
-0.00270459580773747 -0.00272710389632838 1 1
-0.00103723956338478 -0.000854213794902235 1 1
0.0225886056697804 0.022439543530404 1 1
0.0202022580865456 0.0201583327394839 1 1
-0.0118444306238807 -0.0117844807528022 1 1
0.00355180646552563 0.00354496245392175 1 1
0.00627167606838153 0.00624303545177794 1 1
-0.0687469528780127 -0.0684614175803661 1 1
-0.0138152559135192 -0.0136393164539838 1 1
-0.042647438315941 -0.0425504240526017 1 1
0.0402177112267318 0.0401507677860555 1 1
0.00252285349719952 0.00247502463213206 1 1
-0.00129446655840065 -0.00123633303085045 1 1
0.0381296681971559 0.0380035252932129 1 1
-0.0161594168892739 -0.0161498548415285 1 1
-0.0528919744470578 -0.0527134092828363 1 1
-0.00314530770261508 -0.00309634128602644 1 1
0.0563590642768471 0.0562782202399523 1 1
-0.0705418570567961 -0.0704147912784694 1 1
0.024091937185728 0.0240431632839544 1 1
0.00891567437034654 0.00862908566461136 1 1
-0.036289773472948 -0.0361511289059956 1 1
0.0184541240930512 0.0183127142259457 1 1
0.0298275487546618 0.0296460348937575 1 1
0.0474543783052474 0.0472269585377513 1 1
0.00611494538416853 0.0060897339322145 1 1
0.0590256119561049 0.0589156341262018 1 1
0.00991884438863925 0.00992278827719827 1 1
-0.0317187196638097 -0.031618027086824 1 1
0.0280341332449195 0.0278940628548297 1 1
-0.0555673025102782 -0.0551975626128405 1 1
-0.0288768716814147 -0.0285840064729445 1 1
-0.00745678803263945 -0.00739518181315383 1 1
0.0247456745283128 0.0245954618510692 1 1
-0.0119584449477222 -0.0119664540348644 1 1
0.0191429374088003 0.0191550995328244 1 1
-0.00875247518655874 -0.00861804816069419 1 1
0.0696695295398075 0.0695255468219932 0 0
0.038454728302701 0.0383790294911454 1 1
-0.0938006140669875 -0.0934529382028339 0 0
0.0135142790561951 0.0135090012289725 1 1
0.00469504826325078 0.00468997807993274 1 1
-0.0185853518885979 -0.0184753362014009 1 1
-0.0249965615875776 -0.0249590204251948 1 1
0.0130379799956769 0.0130005174603296 1 1
-0.0451317557349462 -0.0450333510316506 1 1
-0.0358214586735163 -0.0357432247028254 1 1
0.0275023908346751 0.0274906979696028 1 1
-0.0217814443620751 -0.0216759948753687 1 1
0.0640141143097149 0.0637989285538189 1 1
0.00915242737416815 0.0091148554253411 1 1
-0.00877885076885752 -0.00875561256348998 1 1
0.0524559015487375 0.0523317364696594 1 1
0.0291724349677257 0.0291786982572187 1 1
0.00290704467472944 0.00290913217128529 1 1
0.0160933750304762 0.0161036266807154 1 1
0.0488323013144628 0.0488327972474417 1 1
-0.0305302756189626 -0.0302614089952043 1 1
-0.0236797792919667 -0.0236350038629783 1 1
-0.0718910560849951 -0.0717158196665558 0 0
-0.0575177703309445 -0.0573971774107461 1 1
0.0316355382807072 0.0315032347672595 1 1
-0.00473730710695522 -0.00471466355177112 1 1
-0.000879163577581945 -0.00089993961322974 1 1
-0.0182222604877493 -0.0181547346822838 1 1
0.0133813197902497 0.0133680285858217 1 1
0.039474497032332 0.0394202513253932 1 1
0.0232007017094345 0.0230496155014415 1 1
0.00726483373988429 0.00719633590363518 1 1
0.0775384107057391 0.0774062516802284 0 0
-0.0139965846306538 -0.0139138221375189 1 1
0.014993543506046 0.0149470799338551 1 1
0.00893853563397165 0.00873054860555943 1 1
0.0102009209515991 0.01026087774251 1 1
0.0169586306854521 0.0168857764735256 1 1
-0.00967555023769704 -0.00956966320477338 1 1
0.0125205966155099 0.0125106281279803 1 1
0.0182537087576137 0.0180677067648961 1 1
0.00327611175781803 0.00330661877930877 1 1
-0.00227978096257148 -0.00240220476779903 1 1
0.0298790088350696 0.0301683531233833 1 1
0.0144214847271507 0.0144072834465172 1 1
0.00474777325321486 0.00474134692338875 1 1
0.0579681387618799 0.0578771874479454 1 1
0.0128401961939367 0.0127629093065116 1 1
-0.0138905841981976 -0.0136279178323091 1 1
-0.0429580985055936 -0.0428970517789342 1 1
-0.0528738394927471 -0.0526983386673261 1 1
-0.00455832790944019 -0.00432326049855197 1 1
-0.0305994848980702 -0.0305206706144149 1 1
0.0126671266732457 0.0125858200933616 1 1
-0.0156294827085317 -0.0156161001069192 1 1
0.00219588500476555 0.00214804196319613 1 1
0.0674912831547176 0.0673416916260014 0 0
0.0131892027109771 0.0131032080331415 1 1
-0.00268381595879436 -0.00259137442788256 1 1
0.0266225351893794 0.0263563856217589 1 1
0.00580979733886287 0.00584917436411546 1 1
0.0867318954314892 0.0865998269194084 0 0
-0.0342537551136945 -0.0342357574265401 1 1
0.0215552955414424 0.0214566915258509 1 1
0.0376970171658319 0.0376438553039361 1 1
0.00197074820562678 0.00196128876914467 1 1
0.0137777900221907 0.0137454898742002 1 1
-0.0214703630022204 -0.0212394383801356 1 1
0.00859492953337486 0.00856767918954169 1 1
-0.00216330000391631 -0.00211968646161618 1 1
-0.0216209565878546 -0.0215848630056408 1 1
0.0126632419842931 0.0126057810327807 1 1
-0.0893896095388765 -0.0891307657783544 1 1
-0.0109993924968108 -0.0109489296418149 1 1
-0.0164090522708422 -0.0162984623351877 1 1
0.00148343552174143 0.00149945275184194 1 1
0.0109422625927431 0.0109063149693854 1 1
0.0394778904066347 0.0392562529592714 1 1
-0.0318055884114574 -0.0313849693334575 1 1
0.0177880484474347 0.0179006375243781 1 1
0.00272388847184903 0.00270282809463155 1 1
0.0147373396882718 0.014655504234601 1 1
0.0246417824016476 0.0246089157800737 1 1
0.0412811188758808 0.0411564739250003 1 1
0.029483847536855 0.0294415104891478 1 1
0.0320849803876406 0.0316872832412394 1 1
-0.00281522699820878 -0.00272632313121689 1 1
-0.0949258234208931 -0.0946459144960503 0 0
0.0569866764073867 0.0565496640619251 1 1
-0.0104044820335227 -0.0104222794539905 1 1
-0.0755340753431981 -0.0753524644244728 0 0
0.0154075557596928 0.0153927835971296 1 1
0.0349220777344419 0.0346811116300159 1 1
0.0502074702487832 0.0500091036020865 1 1
-0.000891082716955281 -0.000883628409084694 1 1
0.0523164227320265 0.0521959831514421 1 1
-0.039809625080142 -0.0394494995195697 1 1
-0.0277869885058584 -0.0277011324153641 1 1
-0.016131227407533 -0.016105711863154 1 1
0.0248910504678768 0.0247970513283117 1 1
0.021065099974454 0.0210148726639566 1 1
0.000370629398959665 0.000489859733895801 1 1
0.000730800801517502 0.000479848476526451 1 1
0.036272477620167 0.0362211005087196 1 1
0.0303599873000077 0.0303217984278647 1 1
0.0621911517540576 0.0620130740359462 1 1
-0.0524964663051054 -0.0522148450490673 1 1
0.0736459335873547 0.0734686712146939 0 0
-0.103332980115817 -0.103088482601375 0 0
-0.000932061978206103 -0.000832207181064089 1 1
0.0142050270806309 0.0141480301841134 1 1
0.0467651639026668 0.0466076426592505 1 1
-0.00926725911151779 -0.00920995337200974 1 1
0.000143794465774545 0.000159070198896266 1 1
0.0269951155258552 0.026906226342695 1 1
0.00309567233015708 0.00311296149495609 1 1
-0.0178683916116929 -0.0178355682430635 1 1
0.024014663854662 0.0239403693022839 1 1
-0.066194635939781 -0.0661176141276981 1 1
0.0542414792301992 0.0540300236037557 1 1
-0.0128071561876155 -0.0126913835542474 1 1
0.0067206316031142 0.00672053213769334 1 1
0.0141844628107097 0.0141019261712708 1 1
0.00905082954826861 0.00920114266328041 1 1
0.0106920822976323 0.0106425467889822 1 1
0.00176184163700581 0.00172841265235302 1 1
-0.00863512764494785 -0.00853069972642119 1 1
-0.0285901304411768 -0.0285967640074566 1 1
0.0252566150705991 0.0251333246190265 1 1
0.0529772202288607 0.0528672364726374 1 1
-0.0540180205905207 -0.0538708889092723 1 1
-0.0591587953922019 -0.0589782439152751 1 1
0.079797471230159 0.0795495699364404 1 1
-0.0108125911165491 -0.010790764283729 1 1
0.00382093981009081 0.00382962499240643 1 1
0.0752799321657513 0.0751307862487973 1 1
0.0331728584478144 0.0330595938629065 1 1
0.00242372569844575 0.0023978814189781 1 1
0.0251034434826908 0.0250216401165173 1 1
-0.0764416678854617 -0.0762709420218395 0 0
0.0248597173258118 0.0247987350979531 1 1
-0.000160888491129508 -0.000118211262744209 1 1
0.0820167329406767 0.0818878211444215 1 1
0.0459927905263065 0.0458795157504919 1 1
-0.0572438662145695 -0.056905395521025 1 1
-0.0265389404840555 -0.0265369941839453 1 1
0.00553617702384167 0.0055582029418105 1 1
0.0172765801158389 0.0171835557060939 1 1
-0.0278063992165562 -0.0277336424814974 1 1
-0.00363981976917982 -0.00360348549494807 1 1
-0.0371197312648884 -0.0367561647929275 1 1
-0.0176840975719608 -0.0178450574241982 1 1
0.0389442557908822 0.0385074176110446 1 1
0.00413561872608143 0.00408407711443175 1 1
-0.015478817605305 -0.015396760899365 1 1
-0.0159476603409155 -0.0159314673674612 1 1
-0.0106649636859882 -0.010568203667729 1 1
0.0329668776571565 0.0329360918980675 1 1
0.00408680140189322 0.00407432237490855 1 1
-0.0637470571128809 -0.0635344361389844 1 1
0.061938325857161 0.0620177437646781 1 1
-0.0639869288441538 -0.0637282113681524 1 1
-0.0479591973636205 -0.0477868276514472 1 1
0.00462551902472923 0.00455844063955917 1 1
-0.0406284654654816 -0.0403586316962473 1 1
0.0263761115672165 0.0263002443262811 1 1
0.0355551647320885 0.0354875103088221 1 1
-0.00416967812888177 -0.00419119721808905 1 1
-0.0432680383865105 -0.0431579467064815 1 1
0.00237768303648812 0.00236812063814903 1 1
0.00741154935608477 0.00740400103906744 1 1
-0.0369016483525484 -0.0367912798083674 1 1
-0.0491780157374721 -0.0490963525801621 1 1
0.00353609376407997 0.00352460149026178 1 1
-0.0561810835206613 -0.0561280402505791 1 1
-0.0383962119440032 -0.0384079066408349 1 1
-0.0015654332662444 -0.00151703344964771 1 1
-0.00108228242032141 -0.00107484941387486 1 1
-0.0413904775699239 -0.0409588771088411 1 1
-0.0204181061041366 -0.0202507550661718 1 1
0.049268821142838 0.0490265627782595 1 1
0.0292867680673145 0.0292616472391285 1 1
-0.0336990325017826 -0.0335498707719904 1 1
-0.0367393996466656 -0.0366961509968659 1 1
-0.0456702756516914 -0.0456852879587966 1 1
0.0520906889287667 0.0519735722133468 1 1
0.0391023646526728 0.0389856468051666 1 1
-0.0497408552455921 -0.0495958909901716 1 1
-0.0174435714340822 -0.01735374603293 1 1
0.0238932060372653 0.0238368720358478 1 1
0.0585198491587764 0.0584666611560213 1 1
-0.0394848584950619 -0.0393833629802793 1 1
0.0160892071807877 0.016095204162526 1 1
-0.0683579636616614 -0.0680380843722896 1 1
0.0484820692773315 0.0481110173887502 1 1
-0.0176669372471217 -0.0176653697668106 1 1
0.0708850484896726 0.0707231798062019 1 1
0.0105480514724195 0.0106009016842487 1 1
-0.0130619397063916 -0.0129814029062853 1 1
-0.0587404787476289 -0.0584920535100856 1 1
-0.0459832397654646 -0.0459411646891022 1 1
-0.0179447028756031 -0.0178602449996282 1 1
-0.0207995956771219 -0.0207661592705333 1 1
-0.0284543690518227 -0.0286177276983947 1 1
0.016880484213444 0.016893867623077 1 1
0.0201719285971968 0.0201174940184189 1 1
0.0430997974549435 0.0429202129371314 1 1
0.0417626367209773 0.0417031103463226 1 1
-0.0492244345070912 -0.0492654746612677 1 1
0.0216779040565261 0.0216153895296111 1 1
0.0358579845473806 0.0358083404606949 1 1
-0.00457406548029311 -0.00440522553331272 1 1
-0.00808873136111127 -0.00805730451901749 1 1
-0.0180205497526763 -0.0180289960566131 1 1
0.0241318428070739 0.0241728194525583 1 1
0.016254688088958 0.0161370453678835 1 1
0.0384947230980736 0.0384787577600974 1 1
0.0563908138940208 0.0561922208687153 1 1
0.0644388264651971 0.0643644488673369 1 1
-0.00818962140710727 -0.0082120152594457 1 1
-0.0349363388881246 -0.0348603764992072 1 1
-0.0123167140385061 -0.0122345683973014 1 1
-0.0044455192078203 -0.00417993678032078 1 1
0.0493501013753103 0.0492413252595597 1 1
0.0123553160717738 0.0123487057670032 1 1
-0.0264982691936486 -0.0268433816042035 1 1
0.0491494932859682 0.0490249433575993 1 1
-0.0127242405084898 -0.0126947864958879 1 1
-0.0192254864442469 -0.0192270762941713 1 1
0.0492771396954983 0.0492024238153331 1 1
-0.0341235391032133 -0.0337917581056866 1 1
0.0479740810898183 0.0478474959717957 1 1
-0.0662148274226429 -0.0659341697005419 1 1
-0.0108986132155447 -0.011020572823147 1 1
-0.06524849054518 -0.0650635322826024 1 1
0.0410828331656853 0.0409828092100528 1 1
-0.0141573672688175 -0.0140890540754795 1 1
0.0600438255695196 0.0598597737211351 1 1
-0.0022529663072995 -0.00241025769328954 1 1
0.00843057182228737 0.00844685275077002 1 1
-0.00338480371929774 -0.00326653151691163 1 1
-0.00268443192768147 -0.0026712034849208 1 1
0.0176168165746021 0.0176292992159392 1 1
0.024814908791958 0.0247440862932924 1 1
-0.0106346178538728 -0.0106338553827796 1 1
-0.101224082425 -0.100942855812913 0 0
0.0797875834929738 0.0795560614171377 0 0
0.0446002522175394 0.044590610555099 1 1
0.00760658421738877 0.00755733982968568 1 1
0.0715181907848715 0.0711399790570816 1 1
0.00447794178930141 0.00454090368033004 1 1
-0.0162547267459667 -0.0162608607511753 1 1
-0.0267120577151162 -0.0266376036756625 1 1
0.0126340254999619 0.0126180985925718 1 1
0.0686511781829971 0.0685162539028745 1 1
0.0699251546842296 0.0699773454802286 1 1
0.039739666788495 0.0396147688356223 1 1
0.00790142098577411 0.00784786545255122 1 1
0.0205433999196074 0.0205088691975687 1 1
0.0472704132132371 0.047116071817066 1 1
-0.00627287961821101 -0.00632687526911434 1 1
-0.0226632782941151 -0.022656796333487 1 1
0.0143149405321372 0.0142099483841852 1 1
-0.0266456100379314 -0.0265858870410894 1 1
0.00082757785638967 0.000744494188043128 1 1
-0.000407125335964761 -0.00053112661643611 1 1
0.0285640230230266 0.0285045612386875 1 1
0.002062981676617 0.00209562730868318 1 1
0.0326645082704393 0.0326276373901869 1 1
0.00704911916529963 0.00700842586584785 1 1
0.0252720147099654 0.0251355567482012 1 1
-0.00262380224835328 -0.00265897684388676 1 1
-0.0496059749100612 -0.0494118522474542 1 1
0.0128746328881564 0.0129171539179769 1 1
-0.02777431493324 -0.0277533629326072 1 1
0.0389224661769844 0.0388403120963674 1 1
0.0377119268083106 0.0376048330466681 1 1
-0.0117577122836673 -0.0118063091720523 1 1
0.0447001016646164 0.0445653382058669 1 1
-0.0101801383464482 -0.0101727487288317 1 1
0.0194057611954405 0.0193827890232086 1 1
-0.0136973960541753 -0.013597939981626 1 1
0.0567360933350929 0.0566418091379685 1 1
-0.0293791528018869 -0.0292176475122182 1 1
0.0252364910980536 0.0251424069566731 1 1
0.0693245344425246 0.0693147380585019 1 1
0.00333034435488912 0.00338141232681366 1 1
0.0128176936503607 0.0128868250261399 1 1
0.0299036822832467 0.0297334273162623 1 1
0.0710944810111738 0.07072105389871 1 1
0.00272774961520125 0.00271359136747071 1 1
-0.00173970312112846 -0.00146071918710586 1 1
0.0355297253537247 0.035441490464844 1 1
0.0612654864793698 0.0611175071126921 1 1
0.0267908928266062 0.0266707733180563 1 1
-0.00438826057169224 -0.0043702017790114 1 1
0.0620896334601779 0.0620284196281952 1 1
0.0224374273504078 0.0223018392211571 1 1
-0.0771165201738703 -0.0766158009618717 1 1
-0.00618134492372016 -0.00621150883098875 1 1
0.0230521035210513 0.0227646461660196 1 1
-0.048528570597827 -0.0484166344793064 1 1
-0.0153983760544709 -0.015494079282588 1 1
-0.0117016662882443 -0.0116709194230363 1 1
0.032776587931747 0.0327591960963238 1 1
0.0114975299773628 0.0113354829487791 1 1
0.0676822249352325 0.0674818457080234 1 1
-0.0238102649095187 -0.0237506962212589 1 1
0.0063496160231468 0.00633103851336867 1 1
-0.0264781391638633 -0.0264083254118618 1 1
0.0261006762521582 0.0260498565606067 1 1
0.0327789706472831 0.0326463810770716 1 1
0.0052953939172851 0.00519066665807149 1 1
0.024917401467478 0.0249193212151966 1 1
-0.0084514488033774 -0.00846752214428 1 1
0.0199038225813052 0.0198447399155416 1 1
0.0797303015394851 0.0793297084616654 1 1
0.0758251287050089 0.0756676622441972 0 0
0.0263870128548879 0.02628667318686 1 1
0.00733698471494982 0.00735890779625735 1 1
0.0394646369978213 0.0393219033050671 1 1
0.0332676067001004 0.0332022591440167 1 1
-0.00541950279715979 -0.0053807861486107 1 1
-0.0190229210592172 -0.0188633480498198 1 1
-0.0398216845193062 -0.0397425227022788 1 1
0.0295166910886558 0.0294672318360519 1 1
-0.0125913620804268 -0.0125797048094369 1 1
-0.015884145883576 -0.0158601509616022 1 1
0.0384516970727033 0.0383803316105638 1 1
-0.00441150835213774 -0.00434637492759472 1 1
0.0321599301123551 0.032072203765482 1 1
0.0136282383475476 0.0135696304324878 1 1
0.0326678645857551 0.032568298842001 1 1
0.0399450851113108 0.0398390880641507 1 1
0.0325089320233235 0.0324222631969029 1 1
0.0331231465659147 0.0334160425612819 1 1
-0.021110487359278 -0.0211240269255625 1 1
0.0323129442173266 0.0320647338274898 1 1
-0.0275445923841096 -0.0276065640798843 1 1
0.00738698266724987 0.00750178034587542 1 1
-0.0102266064353283 -0.0102225283731659 1 1
-0.0452706372405159 -0.0449825604270707 1 1
0.00812778860555181 0.00812335623354657 1 1
0.0116844440580845 0.0116768983868447 1 1
0.0289486055120352 0.0288914810486596 1 1
0.0219427988183891 0.0218792098981528 1 1
-0.0217929691781156 -0.0216709148977567 1 1
-0.0345918763251444 -0.0345585111954438 1 1
-0.00327027724639404 -0.00333464393507695 1 1
0.0282922474642904 0.0282130589110003 1 1
-0.0321730101034476 -0.032140323545043 1 1
-0.0343405891151112 -0.0341312704664416 1 1
-0.0300880743469742 -0.0300012671966974 1 1
-0.0193694507265243 -0.0193030107350378 1 1
-0.0344486696555716 -0.0343813012828104 1 1
0.0386004992185762 0.0384325508946122 1 1
0.0642285379737679 0.0634477606256297 1 1
-0.00597241134101116 -0.00591950285917276 1 1
-0.0398355478611334 -0.0396901862563487 1 1
0.00419971985935526 0.00417984422065297 1 1
0.0328014974976294 0.0326096675088373 1 1
0.000919714615935898 0.000808708439259131 1 1
0.00567163268927297 0.0056761144807268 1 1
0.00933015739596252 0.00948445181874554 1 1
-0.0234808781261015 -0.0233591462643837 1 1
-0.048970662284967 -0.0486875542441438 1 1
0.029585610412709 0.0294303335098726 1 1
0.0382236115079333 0.0378481038741516 1 1
0.00661197740918423 0.00655346054647068 1 1
0.0116503428179571 0.0116603912925106 1 1
0.00436005711812271 0.0043547136358201 1 1
-0.00168417921016558 -0.00154794603378229 1 1
0.0144297889032111 0.0144072444736753 1 1
-0.000252673743242469 -0.000318729121718213 1 1
-9.0162112643594e-05 -7.38007467317416e-05 1 1
0.0260911528646936 0.0259644876119909 1 1
0.0238937209153045 0.0240419612482422 1 1
0.0266166467580549 0.0265556716818087 1 1
-0.00133964571769169 -0.00122292865346082 1 1
-0.0245470449527935 -0.0244788226344358 1 1
0.0407714162385172 0.0408174866974887 1 1
-0.0144589978238701 -0.0144425279579733 1 1
-0.0251718279387116 -0.0251497439416235 1 1
0.043565929155696 0.0434914782467372 1 1
-0.0170195456075355 -0.0169600369996593 1 1
-0.0362017012883468 -0.0362262153234496 1 1
-0.0131635478838937 -0.0131747962207249 1 1
0.00252618174704454 0.00251157862704716 1 1
-0.0224116280846229 -0.0223566502038043 1 1
0.0154149601825743 0.0153894687466161 1 1
-0.0457014902070035 -0.0452959334605249 1 1
0.0293560166479008 0.0292397460350257 1 1
-0.020240327558346 -0.0201736418373355 1 1
0.0130143900785954 0.0129511531333698 1 1
0.0435267655993289 0.0434800664182853 1 1
-0.0370554696722567 -0.0370343697217853 1 1
0.04736280657276 0.0473028978704554 1 1
0.031197674486954 0.0310368591160434 1 1
-0.0334810434390996 -0.0334328139363573 1 1
-0.0246404400173838 -0.0246253090451143 1 1
-0.109191739612739 -0.108742336253811 0 0
-0.000500234699277813 -0.0005196085859934 1 1
-0.126077990196827 -0.125397753118932 0 0
-0.022550130105913 -0.0225152121490578 1 1
0.0694734610190764 0.0689320535411018 1 1
0.0235546024899928 0.0231660233676477 1 1
0.0325663771041075 0.0324425379308856 1 1
0.0820658147386247 0.0818178155912986 0 0
0.0293497910382873 0.0294062069974819 1 1
0.0575791191295264 0.0573265959344844 1 1
-0.0245230105430262 -0.0244666661842612 1 1
0.0260448427416438 0.0257004374101374 1 1
-0.00156724612977863 -0.00156752252995801 1 1
0.00363550041426414 0.00358751089404546 1 1
0.0279450694134118 0.0278544783922499 1 1
-0.0465265400690988 -0.046460602518394 1 1
0.0337719034521152 0.0334623610775991 1 1
-0.00107174777999171 -0.00111946786595032 1 1
0.0132704273060689 0.0131843851598978 1 1
-0.0120766523130506 -0.011999288643132 1 1
0.029830333508001 0.0300400300675374 1 1
-0.0746539706930255 -0.0744527058990022 1 1
0.0514693395764479 0.0512746523913679 1 1
-0.0779311266019755 -0.0778113452454892 1 1
0.0267679164935891 0.0267580093626391 1 1
-0.00569407591201479 -0.00560389106051153 1 1
0.040185768813152 0.0401327077166212 1 1
0.0965050965395902 0.0961502193584146 0 0
-0.00371831628374783 -0.00368473170660411 1 1
0.00100689412575073 0.001015570906505 1 1
-0.00884985455870933 -0.0088350313285953 1 1
0.00899087450879587 0.00891058696785105 1 1
-0.0532237520821803 -0.0528487308474407 1 1
0.0103908675104351 0.010398883221857 1 1
-0.0229769871214725 -0.0229278265314559 1 1
0.0371851274528607 0.0371401285094115 1 1
0.0223061943491377 0.0222434596588954 1 1
-0.00195242330003562 -0.00194951880819127 1 1
0.0384445078112457 0.0383756188167963 1 1
0.00767281215864198 0.00784022191672184 1 1
0.000300561390628156 0.000279162432464466 1 1
-0.00395565434776225 -0.0037352767287854 1 1
-0.0355034548261213 -0.0354145115068735 1 1
0.0277105335509635 0.0275216309311326 1 1
-0.0320150903741133 -0.0318862901792976 1 1
-0.042650685405997 -0.0424935155547436 1 1
-0.00316092596707967 -0.00325797053662677 1 1
-0.0327846932903774 -0.032718958035047 1 1
-0.0315091427180383 -0.0314259040769777 1 1
0.0225051939831517 0.022468040974232 1 1
-0.00331303138768804 -0.00323916260017917 1 1
0.0797188323265182 0.0795423223880593 0 0
0.0224189559688525 0.0224729960956633 1 1
0.00603742504371243 0.00582008828888771 1 1
-0.056331087781206 -0.0561908352458818 1 1
0.0631497124853294 0.0629866891498342 1 1
0.0397443019797764 0.0395511391809081 1 1
-0.0269242279804086 -0.0268291202013209 1 1
0.0366457535327641 0.0365483958446557 1 1
0.00716956973847618 0.00703843067759983 1 1
-0.0972514380987041 -0.0970035434724636 0 0
-0.049032450073639 -0.0489759783149196 1 1
-0.0212186235031799 -0.021130682298373 1 1
-0.0473276873087564 -0.0472178091626082 1 1
0.0103062119177643 0.0103265647144583 1 1
-0.077342578469291 -0.0770643514445792 1 1
-0.0131673362544138 -0.0131186382586247 1 1
-0.0320990823700424 -0.0320404774480944 1 1
-0.00669298188116386 -0.00646178956640023 1 1
-0.00116473513721544 -0.00122135856349781 1 1
0.0103021898758079 0.0102078522876542 1 1
0.00890791936362074 0.00889310692562765 1 1
0.0196422089183625 0.0194058546465919 1 1
-0.0735950700309067 -0.0730989003400667 1 1
0.0113974998673374 0.0113236192137877 1 1
-0.000193694415770926 -0.000224191501321652 1 1
-0.0411191369355203 -0.0410274014934329 1 1
0.015911747080543 0.0158091820739604 1 1
0.0367225020412268 0.0366518606798641 1 1
0.0264123466846169 0.0262281602706373 1 1
0.0744552724190837 0.0742027107817696 1 1
-0.0184894704067669 -0.018434851589752 1 1
0.0340401215189475 0.0339655208384008 1 1
-0.0639636016494529 -0.0635911472892531 1 1
-0.00394662312158369 -0.00396428485728082 1 1
0.0298032711558901 0.0297332380883125 1 1
-0.0463308949105975 -0.0462134316299617 1 1
0.0972376204838891 0.0970783027177926 0 0
0.0597075705335172 0.059545696221054 1 1
-0.0141068757422694 -0.0141597684401523 1 1
0.0123001208179566 0.0123190145747285 1 1
0.0372892627011241 0.0371466695832275 1 1
-0.0563823857680059 -0.0559154773783586 1 1
0.0444219526874865 0.0446120809471621 1 1
-0.00596101456352853 -0.00603753871172351 1 1
-0.0117755139869123 -0.0118708489243857 1 1
0.0186722311899616 0.0184851530107392 1 1
0.0505679683291588 0.0500408269795033 1 1
0.0362901016419136 0.0361881240044531 1 1
-0.0610484710034568 -0.0609757231415984 1 1
0.028912775282901 0.0287397507061858 1 1
-0.0142346530389392 -0.0142516209791877 1 1
0.0218988262839232 0.0217918926267179 1 1
0.00265156057376638 0.00262743691812069 1 1
0.0266550102964045 0.0262242376391568 1 1
-0.0377783466964162 -0.0376367576792212 1 1
-0.00684875347917464 -0.0068382901780315 1 1
0.0123355507660417 0.0122488098753818 1 1
-0.00118648107908109 -0.00119162391543119 1 1
0.0323959771366775 0.0324086981030545 1 1
0.0401491255286937 0.0400313556640666 1 1
-0.0167935764448635 -0.0167531074168452 1 1
-0.00340289472177651 -0.00311920992387444 1 1
0.0200518453330338 0.0199817537244652 1 1
0.00676095776962309 0.00668761431343081 1 1
-0.0024177208374579 -0.00239912206979698 1 1
0.0420730726654321 0.0419319905939269 1 1
0.00802672220706389 0.00797710994172422 1 1
0.0543090273345479 0.0541911561908431 1 1
-0.00640418820339337 -0.00628860562809622 1 1
-0.00914199965828539 -0.00907514053366267 1 1
0.00763463558941189 0.00763991587024565 1 1
0.0582838752061552 0.0580664474397908 1 1
-0.0399190631335597 -0.0397946746554484 1 1
-0.0347696842629408 -0.0346195182104203 1 1
-0.0223097749613207 -0.0222250804506447 1 1
0.00731634343356915 0.00726529639830273 1 1
0.015804974869332 0.0159410197949661 1 1
0.0273655255184417 0.0273166178971848 1 1
-0.0321941770816351 -0.0322579025230323 1 1
-0.0230387102226879 -0.0232554427770938 1 1
-0.0196617117030001 -0.019729523699998 1 1
-0.0435857634002959 -0.0435268610336744 1 1
0.0414825829136968 0.0413436902552938 1 1
0.00189223868019955 0.00175383219066758 1 1
0.0171975805953146 0.0171115550715507 1 1
0.0186159300866545 0.0185890205407734 1 1
0.0430861967596846 0.0430843139292094 1 1
0.0690186741985388 0.068885974692545 1 1
0.0164247007961248 0.0162339544080058 1 1
0.0422007745216196 0.0419210476030072 1 1
-0.0354278245437016 -0.0353364786302875 1 1
0.0333251020165425 0.0332242795357277 1 1
0.00382890188307033 0.00379720250326537 1 1
-0.0597478935598492 -0.0596169744498318 1 1
-0.0538865008238639 -0.0536863519669113 1 1
-0.0599721022073645 -0.0598179301150387 1 1
0.000790441295070753 0.000808673228540573 1 1
0.0142081383452778 0.0141557853217042 1 1
-0.0251637366847368 -0.0251389250406996 1 1
0.0313275570409703 0.0310549326595156 1 1
-0.00832126758996971 -0.00828026648911866 1 1
0.0144656688162233 0.0143799651736032 1 1
-0.00789113568218065 -0.00767822328606737 1 1
0.0378424917115215 0.037870086723765 1 1
-0.0583728354281679 -0.0581038776662398 1 1
0.0339290983239878 0.0338130461021724 1 1
0.0388011990721066 0.0384444464176075 1 1
0.100960461882898 0.100679253153164 0 0
0.00543791663829558 0.00536481146991291 1 1
0.0195097649760251 0.0194786474449975 1 1
0.0227516121225264 0.0226895477882716 1 1
-0.0488315309871138 -0.0489539787587857 1 1
0.0445410769332535 0.0443728704019645 1 1
0.0454513423667246 0.0453642384893954 1 1
-0.00581842995982958 -0.00575152409236623 1 1
0.0175449752880275 0.0174645018318789 1 1
-0.0211183874116819 -0.0210557965297276 1 1
-0.0378645527365978 -0.0377590692056474 1 1
0.0305080877761463 0.0304644807430495 1 1
0.0144135506731526 0.0143852195291821 1 1
-0.032049287737732 -0.0319755752829672 1 1
-0.0546577508045491 -0.0545115597388949 1 1
0.0269696839388192 0.0269296932956306 1 1
-0.0218908992408036 -0.0218387942092739 1 1
-0.00238759281917363 -0.00240884695297182 1 1
0.0180685286733346 0.017945127113177 1 1
0.0278925015814441 0.0278444054969714 1 1
-0.0418195858295883 -0.0416290290054082 1 1
-0.0236518925585442 -0.0235835239149864 1 1
0.0288331232918216 0.0289208925843386 1 1
0.00611423001084758 0.0059574459530883 1 1
-0.0961988971885255 -0.0959934888017297 0 0
-0.0322153305520846 -0.0321220036447198 1 1
-0.0476654085912792 -0.0477416348250781 1 1
-0.0970149569149058 -0.0967648045536355 0 0
-0.0098266368346443 -0.00974909519861306 1 1
0.057579256130317 0.057433877642926 1 1
-0.02307606533165 -0.0229756624856022 1 1
-0.0368462747658912 -0.0367509495544435 1 1
0.00618156202170962 0.00600780045694103 1 1
0.0136245991700659 0.013442558714076 1 1
0.0116034681833172 0.0115509245439002 1 1
0.0442839568862733 0.04378248801569 1 1
-0.0566847415817019 -0.0565828629956061 1 1
0.0411420876242203 0.041035745776241 1 1
-0.0316792280536479 -0.0315897795439925 1 1
0.000184315162557756 0.000231945513572003 1 1
-0.0539027293163614 -0.0539639678421727 1 1
0.020578313136049 0.0204818208209426 1 1
-0.00699192431034233 -0.00699833299899849 1 1
0.0515725289593519 0.0513184594220014 1 1
0.00323031076412052 0.00320182369013904 1 1
-0.0439325187458376 -0.0438121159905708 1 1
0.0232554720788624 0.0232199429384877 1 1
-0.00785261324115399 -0.00785470109091157 1 1
0.0410855910466607 0.0410104501197371 1 1
0.00712303689586487 0.00714804159102141 1 1
-0.0484878137261965 -0.048357701288109 1 1
-0.0112376579034755 -0.0112403668584674 1 1
-0.0588257952095287 -0.0586777976749408 1 1
0.0385727157394913 0.0384418760020689 1 1
0.0394640921973526 0.0394132405110019 1 1
0.0307157382826101 0.0303956253740084 1 1
-0.00178817640826808 -0.00183656506046253 1 1
0.0408713509098336 0.0405720726190165 1 1
-0.00662150761323972 -0.00660281948311085 1 1
0.0661075463777287 0.0655297280304264 1 1
0.00436399133185906 0.00436814169827627 1 1
0.000492324791396648 0.000478084297035886 1 1
0.0212954841654609 0.021270446273279 1 1
0.0282606524692377 0.0282845295874563 1 1
0.0193573533771595 0.0191699921839055 1 1
-2.58805329519809e-05 5.14628237544988e-05 1 1
0.0450405325882452 0.0448513474301704 1 1
0.0161691184301591 0.016045100383843 1 1
-0.0324030358459796 -0.0323358238389672 1 1
-0.0263888575004439 -0.0263089313006668 1 1
0.0107422134332526 0.0106393163222405 1 1
0.0238507894811784 0.0238114583877388 1 1
0.00946844218078806 0.00943777052245512 1 1
0.0621552783238227 0.0621128240177186 1 1
-0.0212898623006353 -0.0212211928881601 1 1
0.0894362068581765 0.0890560291515772 1 1
-0.0848344535658191 -0.0846281254552939 0 0
-0.0586912734378764 -0.0585358500720402 1 1
0.00829073622382416 0.00820990696943598 1 1
0.00176403143923577 0.00149680277198341 1 1
-0.0914681918672191 -0.0910691722263378 0 0
0.0213299978145265 0.0212705220080432 1 1
-0.00878971372368338 -0.0087939679645219 1 1
-0.0376295596447697 -0.0376224212062155 1 1
-0.0121896251089614 -0.0121928889552968 1 1
0.0380170955011811 0.0378925180154153 1 1
-0.0143048228119793 -0.0142275861899311 1 1
-0.0454819846115438 -0.0454399860776319 1 1
0.00840602587492971 0.00843598147531734 1 1
-0.0154818984048215 -0.0154039969103694 1 1
0.00846509534161842 0.0083601751108691 1 1
-0.0106208924491567 -0.0104093408157491 1 1
0.0174510205955545 0.0173921666809965 1 1
0.0533957260003622 0.0532751651715127 1 1
-0.00565860912919698 -0.00565138167028203 1 1
-0.0179803486511736 -0.0177358608173813 1 1
-0.0127998790704944 -0.0127584022586113 1 1
-0.0134345618239361 -0.0134361443783868 1 1
0.00132856261813349 0.00129011468683185 1 1
-0.0589460802340255 -0.0587969196974119 1 1
0.0858528282079569 0.0857185647582618 1 1
0.00308025323414362 0.00300692945829491 1 1
-0.00606624280856382 -0.00605959057659921 1 1
0.000940961790969084 0.000982352686434967 1 1
0.006767744883111 0.00672562331685339 1 1
0.0261610521343273 0.0260952610314402 1 1
-0.00357030304053086 -0.00363932869618632 1 1
0.0153981642245787 0.0153883784079062 1 1
0.00985095909918481 0.0098254845991292 1 1
0.0206993410524372 0.0206291611188091 1 1
0.0463252853530661 0.0462138977816747 1 1
-0.0480608528863155 -0.0479065418155525 1 1
-0.00220795570589232 -0.00215409309725703 1 1
0.00846281015396856 0.0083689164199555 1 1
-0.016062914344843 -0.0160535028986691 1 1
0.0157624552773899 0.0157065549143327 1 1
-0.0193029237245693 -0.0192639998096634 1 1
-0.0185422617371516 -0.0183314471917444 1 1
0.0576261134354944 0.0574845137056031 1 1
-0.0168552328527057 -0.0168650463745599 1 1
-0.0495731275099338 -0.0494303810894428 1 1
-0.0431675580262319 -0.0430798220432401 1 1
-0.00846720561608591 -0.00850556537818638 1 1
0.0225535265354826 0.0223178439090647 1 1
0.00396425312960647 0.00393978531619949 1 1
-0.0314899521604291 -0.0314170737407444 1 1
0.0106879695167331 0.0107151376200188 1 1
-0.00866165615852145 -0.00857523953421634 1 1
0.00950233604475691 0.00948586850879054 1 1
-0.000546593797173396 -0.000345592991667915 1 1
0.0095292190732955 0.0095365687412041 1 1
-0.0177195741747904 -0.0176946876160973 1 1
0.0105245890174917 0.0105840226739804 1 1
0.031621919274469 0.0314864706448014 1 1
-0.000985848891296242 -0.000984529338132003 1 1
-0.0478401379279196 -0.0478635007146906 1 1
-0.00560881209619005 -0.00555433986778596 1 1
0.0611645933613836 0.0609723772707619 1 1
-0.0650321286366877 -0.0648542737837318 1 1
0.012874658006109 0.0128207648498267 1 1
0.022546026329341 0.0224800870143552 1 1
0.116297743788867 0.116007799918537 0 0
0.0689395755024182 0.0687677488897394 0 0
-0.00501186586655769 -0.00501835395912597 1 1
-0.0352763157926005 -0.0352793752237191 1 1
0.0333813606891875 0.0333369668155562 1 1
-0.0530220925065943 -0.0527752803363278 1 1
-0.00317942419598695 -0.00313382142348434 1 1
0.0112460166482565 0.0112127982470704 1 1
0.0465337821902847 0.0465977354952626 1 1
-0.0372859056288534 -0.0372020357312367 1 1
-0.0138064734517407 -0.0138067554302118 1 1
0.0452365852045996 0.0451077086605794 1 1
0.0172106830702222 0.0173557531041706 1 1
0.0137935876651586 0.0137515240159293 1 1
0.0531951624222848 0.0530251493466699 1 1
0.0347651919320181 0.0347427224970289 1 1
-0.00717381883554686 -0.00717329050686828 1 1
0.0230492726571652 0.0230078667664894 1 1
-0.0354597011571188 -0.035271823320074 1 1
0.01018128007642 0.00977623953046471 1 1
0.0407818025315028 0.0407011139947313 1 1
-0.0441342140952119 -0.0439750062744382 1 1
0.00997883347129014 0.00995421023809688 1 1
0.000354119351646536 0.000356361133456453 1 1
-0.0582890792793079 -0.0582663394575062 1 1
0.0481602248545562 0.0479154534772239 1 1
-0.010733400907876 -0.010721663126323 1 1
0.0430815123634001 0.042759992728574 1 1
-0.0126709429527021 -0.0125636220397907 1 1
-0.00631797477394838 -0.00628083592480533 1 1
-0.0448424070045769 -0.0447400598638948 1 1
0.104181380777291 0.103641741665751 0 0
-0.0127892367662971 -0.0126653632520192 1 1
-0.0164484019672261 -0.0163803777519906 1 1
-0.0178568152519529 -0.0178228655718497 1 1
0.0215651810327445 0.0215268507017123 1 1
-0.00489838108986169 -0.00484697751177152 1 1
0.0372687424979832 0.0370828117921167 1 1
0.017089632507084 0.0170379064550279 1 1
-0.0518994975416922 -0.0515649009322821 1 1
-0.0162480466986199 -0.0161931882965794 1 1
-0.0527436500954606 -0.0525312899995449 1 1
-0.030031152890743 -0.0299757097452717 1 1
0.0235446995841403 0.0233702330399685 1 1
0.0567257560245948 0.0567775895186999 1 1
-0.0200275256818329 -0.0199557391634043 1 1
0.0276985774356242 0.0276208877898076 1 1
0.0240446306986419 0.0240042856419387 1 1
-0.0456315245337048 -0.0455058849307101 1 1
-0.0390930047951686 -0.0390443529342863 1 1
0.0064684312893592 0.00653354058482646 1 1
0.0527934436258945 0.0526529094768995 1 1
-0.0178777965117809 -0.0178014795624293 1 1
0.0134466271723175 0.013398640950105 1 1
-0.00673761205412855 -0.00670270211032271 1 1
-0.00559965005038519 -0.00559628366946014 1 1
-0.0588889536194811 -0.0586351429527157 1 1
-0.011367414673375 -0.0113587485294048 1 1
0.0312474919116708 0.0311300156958843 1 1
0.0514676164215942 0.0512927579954607 1 1
-0.00179794764380155 -0.00193512250733528 1 1
-0.0315316735707277 -0.0314976001501854 1 1
0.0715757594095258 0.0713900963575896 1 1
-0.0271112193408023 -0.0270625370217451 1 1
-0.0523467879252488 -0.0522181368267102 1 1
0.0366417004856496 0.0365126035810231 1 1
-0.0392831989739007 -0.0392038655805683 1 1
-0.0362471276487565 -0.0361811424426416 1 1
0.0107447556249789 0.0108101947762813 1 1
0.006497887312764 0.00649690760945045 1 1
2.90648869225724e-06 0.000123775516312166 1 1
-0.00625103605032063 -0.00623444996614619 1 1
-0.0198761352032001 -0.0197008237921685 1 1
0.0573777812670525 0.0572431012363015 1 1
0.00556781676460458 0.00557770303402797 1 1
-0.03574210254796 -0.0354984551563607 1 1
0.0240719115961872 0.0240476509765806 1 1
0.04311330747896 0.0428838747440116 1 1
-0.0154247923791733 -0.0154132495347369 1 1
0.00208563623759272 0.0017699571356004 1 1
0.0710426964387459 0.07087548869392 0 0
-0.00111779960293192 -0.00105921566043895 1 1
0.0514959500791704 0.0513303928865592 1 1
0.0468410581518446 0.0469540523959758 1 1
-0.0421908509637623 -0.0421020834728328 1 1
0.0279862034142428 0.0279745032622106 1 1
0.0434043528706499 0.0433233444688733 1 1
-0.04698252367439 -0.0466525559241355 1 1
0.0686580759603743 0.0686435831223858 1 1
0.0181373360857874 0.0180804650522114 1 1
0.0125306661163431 0.0124694857617575 1 1
0.0120208102063759 0.0120547391279058 1 1
-0.00544787157746809 -0.00529931508453972 1 1
-0.032999072375866 -0.0329129291112238 1 1
-0.0512542641451296 -0.0510776736543312 1 1
0.0152336460188563 0.0152554447159513 1 1
0.043958616349816 0.0439264049293344 1 1
0.0241670294007793 0.0241884481878255 1 1
0.0172416083155677 0.0171921864122833 1 1
0.0243637688186052 0.0243432265423973 1 1
0.0273539359067985 0.0272967508472295 1 1
0.0355508241009552 0.0354960751525798 1 1
-0.034521390627149 -0.0344943573499813 1 1
0.0168243274559961 0.0168263394239756 1 1
0.020028491071215 0.0200082985589385 1 1
-0.0260751611209358 -0.0259660881029234 1 1
0.0116260947019239 0.0117671224785298 1 1
-0.114064592430414 -0.113743535508069 0 0
0.0231713456339109 0.0231100240393437 1 1
0.0554497133234417 0.0553162177936524 1 1
-0.020611674404164 -0.0205722348545291 1 1
-0.071634852253499 -0.0712615006712543 1 1
0.067875483005628 0.0676996494966974 1 1
0.012519338427702 0.0125191534550994 1 1
-0.0482212657790083 -0.0481068148324236 1 1
-0.0524343829010517 -0.0522883153352916 1 1
-0.0415660525616365 -0.0415253504147853 1 1
-0.0435093167221341 -0.0434594472640389 1 1
-0.0479500000430376 -0.0478748258873368 1 1
0.0482056349869364 0.0481756968969086 1 1
0.0481851272623426 0.0481407044442232 1 1
-0.039010189699931 -0.0390267086067487 1 1
0.0027915588761595 0.00307854685967067 1 1
-0.0077579513816615 -0.00774958242468146 1 1
0.0357428907827581 0.0356090329677616 1 1
0.0333687207909285 0.0333261386645049 1 1
0.0572552593655671 0.0570336433864991 1 1
0.108131861407562 0.10783150746861 0 0
-0.0523188932255448 -0.0521382288080515 1 1
0.0243091732866142 0.0242823270469275 1 1
0.0789599930173472 0.0786489577458705 0 0
0.083015849339325 0.0828155427701086 0 0
0.0248209694040614 0.0248044486044705 1 1
-0.0145779970021127 -0.0146491166685831 1 1
-0.0403897581860865 -0.0400511293167781 1 1
-0.00272712405677786 -0.00271347182334819 1 1
-0.0116246092210947 -0.0115675140104582 1 1
-0.0588536801615392 -0.0586927068767537 1 1
-0.0467652254497776 -0.0466316738000204 1 1
0.0272147813988581 0.0271549219310937 1 1
-0.00604095400046022 -0.00598961621489841 1 1
-0.0422637658128201 -0.0421519583037663 1 1
0.0200829673940553 0.020215449926423 1 1
0.0369286514391278 0.0368205239172474 1 1
0.0151955419823193 0.0151455245401299 1 1
0.0530768618821445 0.0529643044796953 1 1
-0.00912897720558242 -0.0091300773187594 1 1
0.00342560271296227 0.00339836503997903 1 1
-0.0398829957643013 -0.0397962685661829 1 1
0.0215874815681282 0.0215593810544751 1 1
-0.00116848281943942 -0.00111185093447142 1 1
0.00513287779632022 0.0050640699915556 1 1
-0.0112156901498361 -0.0110644251790874 1 1
0.0146886741986819 0.0146337744295265 1 1
-0.0683708066533694 -0.0682175919506258 1 1
-0.0713511816620604 -0.0712090728565745 0 0
0.00836953977791839 0.00835948593849952 1 1
0.0112674770465033 0.0113012367855447 1 1
0.0389352560953021 0.0387781079118154 1 1
-0.0341466803465874 -0.0340757699757194 1 1
0.0243268702647109 0.024220777028344 1 1
-0.0606217915990133 -0.0604768780530668 1 1
0.00549743146226238 0.0054787527941091 1 1
0.0850664303476076 0.084918230186849 0 0
0.0404580920567714 0.0403603415135263 1 1
0.0403145709637458 0.0402602382593944 1 1
-0.0389588725608203 -0.0389113157927007 1 1
0.0534440461249749 0.0533697178232177 1 1
-0.00195078978935896 -0.00207585512413149 1 1
0.00899982925004854 0.00896741717650343 1 1
-5.97415045037984e-05 -6.2601796031762e-05 1 1
-0.0354245225033477 -0.0353337765068144 1 1
-0.00680545809422146 -0.00679520689467242 1 1
-0.0227931069555009 -0.0227565038311777 1 1
-0.0394145072852775 -0.0392528358917768 1 1
0.0367203485122261 0.0366174472724442 1 1
0.0188497938266541 0.0187078607073673 1 1
0.0480326402436198 0.047892500525675 1 1
0.0323601463287125 0.0323042314923201 1 1
0.00382447029307719 0.00371736181243195 1 1
-0.0291572822139306 -0.0292010356537831 1 1
-0.0296089336377886 -0.029488186388255 1 1
-0.0241145794076791 -0.0240817201882319 1 1
-0.00820606880649204 -0.00815676953239147 1 1
-0.0190802701771477 -0.018980932473833 1 1
-0.00252177370764047 -0.00256587945446041 1 1
-0.0670604288208114 -0.0667470813774086 1 1
0.00698846570370128 0.00694198647968353 1 1
0.0168505936373873 0.0167020697478214 1 1
0.0349773642941395 0.0349524380580965 1 1
0.0188278317889645 0.0186158076690314 1 1
-0.0326375908142878 -0.0324526279121702 1 1
-0.0165460771809676 -0.0165436484546679 1 1
0.0229331004720451 0.0228073031322756 1 1
0.0854331560347492 0.0850024621215903 1 1
-0.018991143242394 -0.0189664888662301 1 1
-0.0410840362750377 -0.0409936924258484 1 1
0.0306849947498809 0.0305950876243374 1 1
0.0907294465308987 0.0905153464267053 0 0
-0.044684144288624 -0.0444998438808593 1 1
0.0199016607524348 0.0195804605999746 1 1
-0.00545345648242804 -0.00547000120748222 1 1
0.0292874623592379 0.0292230790142971 1 1
-0.0355446518467538 -0.0353062863091293 1 1
-0.061393519154927 -0.0611435592839157 1 1
-0.0463693677298695 -0.0463428472400727 1 1
-0.0832725562970398 -0.0831375475560399 1 1
0.00137014114937496 0.00133271966515908 1 1
0.00319692615938351 0.00316566816019933 1 1
0.0228138355739451 0.0227358967115801 1 1
0.00257284376993482 0.00256501504440812 1 1
-0.0222715029465313 -0.0222698719475046 1 1
0.0390336012702849 0.0389493678124939 1 1
0.060466144107457 0.0602680651359837 1 1
-0.014133505597447 -0.0140708878238505 1 1
-0.0487022573675682 -0.0485223370714225 1 1
-0.0701967025639273 -0.0700482553025073 0 0
0.0910897383596827 0.0907433942460621 0 0
-0.00698127323246621 -0.00694984109896948 1 1
-0.00980485142505779 -0.0096332418169917 1 1
-0.0442468551704888 -0.0441831414136966 1 1
-0.012669652773295 -0.0128370774292911 1 1
0.0187520173028627 0.0187395865897176 1 1
-0.0643884115539728 -0.0643118071001363 1 1
-0.0701831832184519 -0.0699788441915085 1 1
0.0819872064207185 0.08160372869854 1 1
0.018224423379896 0.0182053722926226 1 1
-0.0555268098466788 -0.0555184820493069 1 1
-0.0181682665583574 -0.0181100831692771 1 1
-0.00552589858306463 -0.00556514467057053 1 1
-0.0200993395073562 -0.0200674538795888 1 1
0.00128762178195052 0.00142697357496936 1 1
0.0305436055427678 0.0305013925021652 1 1
0.0729663317351648 0.0727998611313214 0 0
-0.0223331543419468 -0.0222699528393298 1 1
0.0145871151038706 0.0146205224632554 1 1
0.024194899507477 0.0241507679517506 1 1
0.0154173731378666 0.0154340101729143 1 1
-0.0181201377895755 -0.0180688230675441 1 1
0.013674416034447 0.0136636021460498 1 1
-0.0594926023788327 -0.0594448684500637 1 1
0.0211653278351794 0.0207927239468228 1 1
0.012611289834028 0.0125372850512541 1 1
0.0036810967381053 0.00379089259870176 1 1
0.0703599750437882 0.0701814367372873 0 0
-0.0574899086689559 -0.0573129589989302 1 1
0.00296833119872973 0.00285927456802161 1 1
-0.00476192971888255 -0.00505966314337043 1 1
-0.0224076664178602 -0.0223030890648239 1 1
-0.030550401132598 -0.0304577698814131 1 1
0.0316855076695907 0.0315829277409001 1 1
-0.0358705931479233 -0.0356834057090879 1 1
0.0617779259028991 0.0616668493286907 1 1
0.0331271031760859 0.0330601366866196 1 1
0.0333663362829449 0.0331916769769111 1 1
-0.0225354254078564 -0.0225078159060983 1 1
-0.053026982390007 -0.0528365179239426 1 1
-0.0161872017392918 -0.016162632200456 1 1
0.0257681622004313 0.0256329843374046 1 1
-0.032178627550104 -0.0321673174131668 1 1
0.0362170890320154 0.0359253247991477 1 1
-0.0412154699941325 -0.0410822195391953 1 1
-0.0149873131101592 -0.0149622586928824 1 1
-0.0154988181432743 -0.0153963730246889 1 1
-0.0294084348953442 -0.0295353786036166 1 1
0.0219453540866288 0.0218950631845679 1 1
-0.0168031983308564 -0.0168573076121299 1 1
-0.0367770124895571 -0.0368705194301624 1 1
0.0106758210318353 0.0106510755476887 1 1
-0.00351004652434928 -0.0035979295282087 1 1
-0.011016079369446 -0.010985124292768 1 1
-0.00202755805988235 -0.00207194845647624 1 1
0.0254346814861247 0.0254134065938671 1 1
0.0191572848391525 0.0191070757002127 1 1
0.033407168710617 0.03332604913521 1 1
0.0179860838359951 0.017955853063144 1 1
-0.0506077556675276 -0.0501836697450538 1 1
0.046576851459359 0.0465632143704046 1 1
0.0157808214865002 0.0158594225398529 1 1
0.0067744848575369 0.00687533775111327 1 1
0.0170887763000025 0.0170308167603316 1 1
-0.0268642464307669 -0.0267874445512532 1 1
0.0237743713701266 0.0235828484776012 1 1
0.0397622306745846 0.0397175188775255 1 1
0.067917033644699 0.0676971686042408 1 1
-0.0510855717691443 -0.0508941234280172 1 1
0.0137195613247151 0.0136486474691846 1 1
-0.00779420199332938 -0.00783886582337936 1 1
-0.0244217876406241 -0.0245180622853502 1 1
0.0568633423872896 0.0567578172301124 1 1
-0.0543928686927866 -0.0542176046377591 1 1
0.00854041941045788 0.00833364569213088 1 1
-0.00565947127435367 -0.00577475840999711 1 1
-0.00696960736764581 -0.00696682037528823 1 1
-0.02455363112784 -0.0244049380331961 1 1
0.0609447672566174 0.0608040098605565 1 1
0.06011183664578 0.0600028728342162 1 1
0.0365975577166965 0.0365786734553456 1 1
-0.0387293415543319 -0.0386402826177016 1 1
-0.0196863472508203 -0.0195766859621386 1 1
-0.0124950013837466 -0.0123022985185277 1 1
0.0119967866503506 0.0118930442209607 1 1
0.0849891368282492 0.0847745085148406 0 0
0.0360970497126903 0.0359338868135448 1 1
0.0382874256478604 0.0380772228859071 1 1
-0.0474645114375147 -0.0474076348320762 1 1
0.0217637135681889 0.0218109141501597 1 1
-0.00637592982928107 -0.00636079027522675 1 1
0.0164497193418999 0.0162251385009221 1 1
0.00938644818228662 0.00932083531909341 1 1
-0.0330056185838406 -0.0329667748393471 1 1
0.0246818903746683 0.024564006643879 1 1
0.0201424046551902 0.0203264252764056 1 1
-0.0133036152376231 -0.0134581550502514 1 1
-0.00936681049883642 -0.00935893715969365 1 1
-0.0383703070352348 -0.0382330799511716 1 1
-0.00291265971936614 -0.00291376207310697 1 1
-0.009312552978496 -0.0092393012784226 1 1
-0.0207753013851208 -0.0207203506057247 1 1
0.0752099127059129 0.0750372607266978 0 0
0.0254678903826329 0.0253358073203809 1 1
-0.0556686095753566 -0.0557262528266122 1 1
0.0138577595634638 0.0137823807148767 1 1
-0.0127555480112979 -0.0128190690619816 1 1
0.0226222238798643 0.0225924814176877 1 1
0.00900200395319481 0.00899237333407936 1 1
-0.0149411391867682 -0.01486483756673 1 1
0.00819810270832322 0.0083609076632917 1 1
0.0485041825363061 0.0482793933659832 1 1
0.0231530015903438 0.0229053046170742 1 1
0.0216936730263161 0.0216506574162743 1 1
-0.0282395155951675 -0.0282154158367497 1 1
0.0712188874382376 0.0710140122261454 1 1
-0.0183162184784222 -0.0182238843779385 1 1
0.0137479175771942 0.0136157671145246 1 1
0.0527407396802302 0.0526101919817258 1 1
0.0032781120596666 0.00335116192025879 1 1
-0.0246013805491231 -0.0245374021531592 1 1
-0.00632303653592819 -0.00635701510002049 1 1
-0.0138910447424516 -0.0138434944074174 1 1
0.0337016255434508 0.0336071292994667 1 1
0.00527631729557525 0.00525865391918794 1 1
-0.0359145391250417 -0.0357546855463935 1 1
-0.0821128805189499 -0.0818978569022038 0 0
-0.00590153723215785 -0.00577415245395256 1 1
0.047512799504812 0.0475006315876026 1 1
0.00400067256635748 0.0040920048992963 1 1
0.042052785046426 0.041906369052986 1 1
0.0092631603765157 0.00896713192443017 1 1
0.0409816976532869 0.0409337011942469 1 1
0.02941787004254 0.0293467880531833 1 1
0.0119490778391322 0.0119137885806146 1 1
0.0520749893038405 0.0519529315848387 1 1
-0.0113260086525935 -0.0111628447800144 1 1
0.00126604124188693 0.00122758142113909 1 1
0.0569149501592064 0.0568254793679327 1 1
-0.0157968891373556 -0.0158779632356512 1 1
-0.0162506788095613 -0.0162351443465439 1 1
-0.0407289660598363 -0.0406133018642737 1 1
-0.0327391762668143 -0.0326539080414526 1 1
0.00596076386567181 0.00573226296290091 1 1
0.00336210771845502 0.00345123884855795 1 1
0.059037953889589 0.0586774163081617 1 1
0.00795495415737415 0.00799044199080872 1 1
0.0515717827877046 0.0513584976026246 1 1
-0.0257547804724693 -0.0255333428239343 1 1
0.00125640790849822 0.00127084424550117 1 1
0.00847380854783375 0.00845460634832366 1 1
-0.0139821435324449 -0.0139200404572952 1 1
0.0137314010487517 0.0135651612509026 1 1
-0.00903415734371649 -0.0090952636273748 1 1
0.0196690374303187 0.0195937310190434 1 1
0.0031738775681303 0.00314554712352856 1 1
-0.0413220172098214 -0.0411521599936194 1 1
-0.0142573525097266 -0.0142278539732765 1 1
0.0314750486283826 0.0313907560155069 1 1
0.0333126185823194 0.0333793021087116 1 1
-0.00824635764546778 -0.00807687559625138 1 1
0.058219976407317 0.0579476490069028 1 1
0.0394790403686124 0.0392100945486894 1 1
-0.0158730012577585 -0.0158999342002549 1 1
0.0323694793609315 0.0322306940548674 1 1
-0.00971531647679088 -0.00965447887140977 1 1
0.0507401080173106 0.050647135824291 1 1
0.000980149149930448 0.000926127491046411 1 1
0.0179058622493151 0.0178515956516969 1 1
-0.0108859343752083 -0.0108837009120554 1 1
-0.00855189171715578 -0.00848874044767204 1 1
-0.0573674078310241 -0.0572590981307327 1 1
-0.0475711235963251 -0.0474003252033054 1 1
0.0220897424765846 0.0220533820761896 1 1
-0.0309124909834305 -0.0308024949803781 1 1
0.0758526302198472 0.0757134300232225 0 0
0.0364384882733195 0.0363431807074817 1 1
-0.00166427587083931 -0.00163487297609111 1 1
-0.0012517170742357 -0.00125809160682668 1 1
0.0821197352670912 0.0819366112687857 0 0
-0.0219427496615404 -0.0218622263313631 1 1
-0.00717812077976876 -0.00707112422066086 1 1
0.0412121896410175 0.0411022890130673 1 1
-0.0433770527693701 -0.0433152533062579 1 1
-0.0108015072921877 -0.0107575678369906 1 1
-0.0677958246257871 -0.0676557717221856 0 0
-0.0636257637004923 -0.0634482724629839 1 1
-0.0221013733515375 -0.0220537608969374 1 1
0.0323581681739381 0.03229313424529 1 1
0.0224902032145861 0.0224280662663312 1 1
-0.00705451988968916 -0.00702992634923426 1 1
0.0540305252369744 0.0537845689573864 1 1
-0.026403733121022 -0.0263474941101676 1 1
0.00423612247318477 0.00417133698154161 1 1
-0.0214136509493225 -0.0213767310640236 1 1
-0.0105232505869653 -0.010369841561516 1 1
-0.00224974783613872 -0.00219084118771844 1 1
0.00263705633741217 0.00265664674422724 1 1
-0.0503055447552466 -0.0501631334997507 1 1
0.00833176158831649 0.00830491741063194 1 1
0.00453536297582098 0.00427258863346888 1 1
0.0186288481466609 0.0184929081587381 1 1
-0.0183143742225939 -0.0182965686965411 1 1
0.0326594160841596 0.0326211027177063 1 1
0.0230414385615886 0.0227422553271265 1 1
0.0394134191577847 0.0392739165756228 1 1
-0.0434320101456003 -0.0433277635649854 1 1
-0.0499879267096524 -0.0499136556337286 1 1
-0.0299654475036125 -0.029837989920027 1 1
-0.0416081379270591 -0.0415337923118289 1 1
0.0159528646730885 0.0158198260137221 1 1
0.0127973916804823 0.0128653352296337 1 1
0.0327510132459836 0.0326711828751105 1 1
-0.0264405376447269 -0.0264003937809521 1 1
0.0155011381446283 0.0154937149168041 1 1
-0.00163269511581783 -0.00160707227798224 1 1
0.0174885631946454 0.0174260639203336 1 1
0.0178213865088791 0.0178215064126979 1 1
-0.0261815693092812 -0.0261276531180241 1 1
-0.0623495698724427 -0.0620716748189731 1 1
-0.0308697597731885 -0.0309915682663149 1 1
-0.0354411117374062 -0.0353659213690112 1 1
-0.0343440438223724 -0.0342525362453624 1 1
-0.0591432602966416 -0.0590354714832879 1 1
0.0036221073827878 0.0035812653305801 1 1
0.00130016461250116 0.00129951837379092 1 1
-0.0289274373413821 -0.0288592659504439 1 1
-0.0534517907922848 -0.0533464636575323 1 1
-0.013625986062972 -0.0135306875851758 1 1
0.0264563069439578 0.0263954783483185 1 1
-0.0391068111839198 -0.0392360282420746 1 1
-0.0294628017341707 -0.029416349894963 1 1
0.045507411603824 0.0453783291859425 1 1
-0.0103986691007781 -0.0103339451797681 1 1
0.0096011892386385 0.00963868689291676 1 1
0.0932861807079756 0.0931579053789488 0 0
0.00675710113763983 0.00669310472062177 1 1
-0.0514052508906723 -0.0513161116018238 1 1
-0.0246400588160126 -0.0245408565234841 1 1
0.0432819874214129 0.0429872072383923 1 1
-0.0359121722307716 -0.0359149267515462 1 1
-0.0148378557067246 -0.0148468496435577 1 1
0.00080371389772834 0.000869009103542264 1 1
-0.00882523906123828 -0.00881797486481016 1 1
0.011213306247873 0.0112737948959107 1 1
-0.0378099332983477 -0.0376367671520616 1 1
0.040062931700388 0.0400186094861108 1 1
0.0458745245721817 0.0457670259135722 1 1
0.0336347505447018 0.0335852136933911 1 1
-0.039089351613857 -0.0390395436047983 1 1
0.0215894853235074 0.0215166957640899 1 1
0.00460947796382188 0.0046028646895368 1 1
-0.0128572288266144 -0.0128422452258512 1 1
-0.0551093287633191 -0.0549552652869256 1 1
-0.0322966515422 -0.0321988401604016 1 1
0.0275439146583121 0.0274067983905837 1 1
0.0266429847299174 0.026616719422244 1 1
-0.00868662657534471 -0.00867589101275218 1 1
0.0112016554243496 0.0111778700695299 1 1
-0.0172967453219078 -0.0171655071784951 1 1
-0.0394397134241541 -0.0394023420311251 1 1
0.00179407579823638 0.001855833557451 1 1
0.0518782415841582 0.0517050081281272 1 1
-0.00296702558366532 -0.00295007353432092 1 1
-0.0382229719701203 -0.0380937847944945 1 1
0.0148133014376237 0.0148001702588984 1 1
0.0581333858370136 0.0580303070557054 1 1
0.0474841759051852 0.047338139464026 1 1
0.0236393364184082 0.0235757046912644 1 1
-0.0351336022760839 -0.035035361641125 1 1
0.0315112697545967 0.0314995014731846 1 1
0.0268136717331455 0.0267103743014576 1 1
-0.00994813903629376 -0.00989761067623396 1 1
-0.00831518882027851 -0.00831917710051628 1 1
-0.0128702502984736 -0.0128815725725157 1 1
-0.0120138156970287 -0.0119860093464361 1 1
-0.0119706549882034 -0.0122021934110229 1 1
0.000676296870711947 0.000666906682274706 1 1
0.0257864251766968 0.0257553620479645 1 1
0.0217271481365899 0.0217657978823538 1 1
0.0317805485091289 0.0316288590380548 1 1
0.0253166145990731 0.025228306767139 1 1
-0.019578834502823 -0.0196234846802021 1 1
-0.0563064605732006 -0.0561742228585699 1 1
0.0184548288118632 0.0184286462499899 1 1
-0.0479812570697209 -0.0478014258247305 1 1
0.0593294866779418 0.0592336512258779 1 1
-0.000737052999032534 -0.000800105961861246 1 1
-0.00268302070446032 -0.00269603243328054 1 1
0.0357131225738089 0.0356277117233408 1 1
-0.0120163906398846 -0.0119593687590022 1 1
0.0769365552684913 0.0767682459910726 0 0
0.0344190892046666 0.0343677977009343 1 1
-0.0146682573206403 -0.0145008411429256 1 1
-0.0425326323208053 -0.042470469709857 1 1
0.0683265294423901 0.0681473378367255 1 1
-0.00170035978876619 -0.00169785523022841 1 1
-0.00367327662254562 -0.00359952863457087 1 1
0.00831374637983237 0.00832636875911053 1 1
-0.0886912257100328 -0.0885120447553932 0 0
-0.0130603764318419 -0.012793890121505 1 1
0.0274618011421742 0.0272362871228541 1 1
0.00882347921001146 0.00888185350127084 1 1
-0.0596813495260583 -0.0595244287335487 1 1
0.0307612529361652 0.0306280359083786 1 1
0.0117827524346468 0.0116707002781537 1 1
-0.0236642227915241 -0.0236762220987058 1 1
0.125191740269607 0.124857551244947 0 0
-0.00182506018832301 -0.00176589428103036 1 1
-0.0532140481212326 -0.0530624428512402 1 1
0.0472804540159306 0.0471045454966793 1 1
-0.0698004455049562 -0.0696577622326692 0 0
0.0204039795065562 0.0204430254298916 1 1
0.00501391208667076 0.00494404117445656 1 1
0.0615660073712575 0.0614462038060213 1 1
0.00610223546852562 0.0059931757853873 1 1
0.0162606280867638 0.0162003933083871 1 1
0.00628938691822071 0.00630100901280053 1 1
-0.00821773995352335 -0.008184991791833 1 1
0.0115039706868131 0.0112386218000163 1 1
0.0545193687886934 0.0543974977052737 1 1
-0.0238915427000554 -0.0238718025867811 1 1
0.0451413269441457 0.0450478035207354 1 1
0.0135877023133207 0.0135894389019405 1 1
-0.0127672081338177 -0.0127284841664055 1 1
0.0143845932521469 0.0143599807440331 1 1
0.0501746426283395 0.0500950803297702 1 1
-0.0520127894369637 -0.0518479701654852 1 1
-0.0436826500465446 -0.0435034591631778 1 1
0.0412731741409812 0.0411497322997618 1 1
-0.0216546265453489 -0.0216076312575367 1 1
-0.0197478141659946 -0.0197102224351608 1 1
-0.0447544217822444 -0.0446381136860646 1 1
-0.0724811365831443 -0.072191920409325 1 1
-0.0130777444341967 -0.0130444168943028 1 1
0.0184162471219567 0.0183470396831399 1 1
0.0190962699067433 0.0190165467029648 1 1
0.014637419261476 0.0146171220487237 1 1
-0.0459657457602545 -0.0460438677374248 1 1
0.0453963344340028 0.0452915008364495 1 1
-0.0347339331416081 -0.0344406288439428 1 1
-0.0852980950742776 -0.0850955612755911 0 0
0.0597952712414335 0.0596570733829113 1 1
-0.0296722025279351 -0.0298404377778441 1 1
0.0309844850118869 0.0307430517627421 1 1
-0.0309182866077416 -0.0308988430008163 1 1
-0.0785564610788455 -0.0783910035795581 0 0
-0.0141305782434897 -0.0142228230628965 1 1
-0.0360867964717699 -0.0360012301812496 1 1
-0.0263322463128324 -0.0262123843013346 1 1
-0.0161083787231932 -0.0161122862432716 1 1
0.0572588609243274 0.0571239445764781 1 1
0.0042772289516502 0.00428460436266231 1 1
-0.0195406814213344 -0.0194520864408075 1 1
0.00355989119739799 0.0035412842601189 1 1
-0.0340023063780186 -0.0339194379158534 1 1
0.0136885024536246 0.0138326685850052 1 1
-0.0207083330684513 -0.0203870344968559 1 1
0.0969908449590085 0.0967763132972821 0 0
-0.0245551167334716 -0.0244518005520159 1 1
-0.0253185825126212 -0.0252235819436954 1 1
0.0250858304955818 0.025023725289016 1 1
-0.0122573466404243 -0.0122196233380511 1 1
-0.0119366083156659 -0.0121479921837605 1 1
0.0420479776588261 0.0419814035256824 1 1
0.0264670052281896 0.0265877243287422 1 1
0.00949797814821602 0.00948573776473456 1 1
-0.0428505766100802 -0.042703292471153 1 1
-0.00287702400973912 -0.00285030067676008 1 1
-0.0141438632616308 -0.0141166421699335 1 1
-0.0139821927875763 -0.0139636507094861 1 1
0.00235106368864321 0.00233010078427082 1 1
0.0726722479584571 0.0722332749385446 1 1
0.0375896188641945 0.0374798552566598 1 1
-0.0227108471167477 -0.0226584683406566 1 1
-0.0340075105114005 -0.0338727911756659 1 1
0.0256048991168688 0.0254810826080857 1 1
0.0600200583498122 0.0598057776696959 1 1
-0.0493370320990238 -0.0492813483253878 1 1
-0.0135097409231317 -0.0135339382678619 1 1
-0.0598113889970598 -0.059684140702157 1 1
-0.012551418900984 -0.0125344231088366 1 1
0.0625943540999723 0.0623355025223262 1 1
0.0622909004053076 0.0621258126735039 1 1
0.00540140007063797 0.00532279720348272 1 1
0.0497124641681652 0.0495153748127116 1 1
-0.0835290678026381 -0.0832723112535252 1 1
0.0131847072160797 0.0132989530414948 1 1
0.0142846616274564 0.0143837899531486 1 1
0.00801065862029681 0.00799862205539326 1 1
0.0336993611721584 0.033569059684577 1 1
-0.00565116817242217 -0.00558703961249079 1 1
-0.0100021878426669 -0.0100016502542146 1 1
-0.0187320933848124 -0.0183976250842667 1 1
0.0271420089320959 0.0270748498610448 1 1
-0.00790461186390751 -0.00784743235036689 1 1
0.0220825313308087 0.0220565099576952 1 1
-0.00990104586418613 -0.0099206487217561 1 1
-0.0593852919640797 -0.0592754139757152 1 1
0.0143042004728655 0.0142719451749364 1 1
0.0318253474572838 0.0319217050175847 1 1
0.0108430771475621 0.0108158464947272 1 1
0.020413309085752 0.0203662634800436 1 1
0.0142683886552235 0.0142175055422023 1 1
-0.0309195644574693 -0.0308485991076458 1 1
-0.0135629543463082 -0.0135821228039456 1 1
-0.0340344616114123 -0.0339578401034851 1 1
-0.0438931555631558 -0.0437535403090316 1 1
0.0104829051483614 0.0104609733800051 1 1
0.0037789564299303 0.00369006180905691 1 1
0.000795818805073718 0.000825588216551268 1 1
0.0410627033826286 0.0410022757617917 1 1
0.0396146401957807 0.0396189256648876 1 1
-0.00335045031042595 -0.003367199212597 1 1
-0.00620987763350955 -0.00616875286295597 1 1
0.0073649040811024 0.00734004804651035 1 1
0.0213734954108799 0.0214654348320665 1 1
0.00255110270230439 0.00255747562773955 1 1
-0.028935719975864 -0.0288237772422729 1 1
0.034915682603398 0.0348704915319691 1 1
-0.0301396198992283 -0.0300955901350953 1 1
-0.030654087453479 -0.0306096443955598 1 1
0.0322992593720529 0.0322618054870596 1 1
0.0481214775738128 0.048127750301608 1 1
0.00567103223023446 0.00559833584912002 1 1
-0.00509998821714722 -0.00504412555913883 1 1
0.0235300340299747 0.0234458627877464 1 1
-0.0339044936509445 -0.0337235535938419 1 1
0.0306456845894655 0.0305538885192547 1 1
-0.0837755332061481 -0.0834846419907812 1 1
-0.00250265176556484 -0.00262151076953051 1 1
-0.0184160264594495 -0.0183488308219558 1 1
0.0462249095742645 0.0461898909992189 1 1
0.00775323447340795 0.00773944763518037 1 1
-0.0405203519967835 -0.0401005680652079 1 1
0.00297141697248455 0.00291335824422823 1 1
0.0372305931847919 0.037043645105875 1 1
0.0162222675887752 0.0160510582687089 1 1
0.0424483970827416 0.042159729605566 1 1
-0.0353736279891908 -0.0352513308157697 1 1
-0.046308830939749 -0.0461914971541917 1 1
-0.0146981776642639 -0.0147516579962139 1 1
0.0621300200279097 0.061830103179459 1 1
0.0227398629133053 0.0226643077193969 1 1
-0.0174613539808367 -0.0173929174788899 1 1
-0.0296535137309883 -0.0295174533656767 1 1
-0.0506391976631286 -0.0506149515192955 1 1
0.022937500705991 0.022763883416557 1 1
0.0523319533096765 0.0522890743790821 1 1
-0.0550698128317933 -0.0549091046420889 1 1
-0.00170579779531881 -0.00167162221115098 1 1
-0.00722192841511543 -0.00721856480969672 1 1
0.0398268621251671 0.0397106836605569 1 1
0.0162673814546356 0.0160406847838555 1 1
0.0835137372095848 0.0835271222657475 1 1
-0.00440336300242146 -0.00447951256532615 1 1
-0.0202765459717242 -0.02023449226176 1 1
0.00809177941185656 0.00801900530228055 1 1
-0.00888959483791055 -0.00881574992819046 1 1
0.0533047578042754 0.0533310070897191 1 1
-0.00909623030046175 -0.00904379966301944 1 1
-0.00207665224522689 -0.00203382368635987 1 1
-0.0175676977392937 -0.017525185909881 1 1
-0.0234806978403053 -0.0234054083384259 1 1
-0.00705711289460501 -0.00697634652619753 1 1
0.025751481812662 0.0256357748654528 1 1
-0.0455539027286664 -0.0453047989564706 1 1
-0.025626288995508 -0.0256110592006402 1 1
-0.0270287935454279 -0.0269338162625329 1 1
0.0432164384013494 0.043111577016558 1 1
-0.108252227901268 -0.107915267217731 0 0
-0.0729289928129744 -0.072805206958552 1 1
0.021177441625163 0.0211464200955658 1 1
-0.0191084239939465 -0.0190090352772389 1 1
0.0726806463670494 0.0723768885279285 1 1
-0.0320366063256706 -0.0319492302070273 1 1
0.0570709642813994 0.0568789078988864 1 1
-0.0150430768252159 -0.0148715672579538 1 1
-0.0930570645871539 -0.0929222261521432 0 0
0.0496603409487541 0.0495239705809483 1 1
0.0199437045813474 0.0196507160267158 1 1
0.0270746959631645 0.0270100846042828 1 1
-0.0094815385139608 -0.00955916288866447 1 1
-0.0312811426137482 -0.0312547236563363 1 1
-0.0146955595655584 -0.0147586288501846 1 1
0.0278452874521305 0.0277089175438726 1 1
0.0285132886842914 0.0284246966626417 1 1
0.0245236273120609 0.0245472855585286 1 1
-0.0230130418910539 -0.0229738986572927 1 1
0.0246624211194897 0.0245658661604188 1 1
0.0150376692669094 0.0149496659044503 1 1
-0.0288058681814348 -0.0289323933088768 1 1
0.0358113539837162 0.0356652141674609 1 1
-0.00355694181789814 -0.00354637989948556 1 1
-0.0665976387959282 -0.0664795437175624 1 1
0.0452680920347632 0.0450080927804463 1 1
-0.0804640481828824 -0.0803244806051044 0 0
-0.0558450748563485 -0.0554673176585842 1 1
-0.00244949775474577 -0.00242523981162549 1 1
0.00625095554949471 0.00635688137100145 1 1
-0.0347809967949323 -0.0347125242558244 1 1
0.0153024119348327 0.0153245479523384 1 1
0.00195092544473783 0.00191521257436747 1 1
-0.00449205033136241 -0.00448610130931722 1 1
-0.0325968375995905 -0.0324444782331528 1 1
-0.0323581964764709 -0.032275593060791 1 1
0.0291619270251139 0.0290582516758268 1 1
0.01572985443133 0.0157041532398541 1 1
0.0319402047996253 0.0318082211513767 1 1
0.0538248738103245 0.0537240822168002 1 1
0.00235400176528057 0.0023411390149147 1 1
-0.0243706716055326 -0.0243117225896749 1 1
-0.0170425936832586 -0.0170128503366592 1 1
0.0202760717348439 0.0203147870234546 1 1
0.059285977760097 0.0590857927340684 1 1
0.0490760434662284 0.0489796607343266 1 1
-0.0540971968813862 -0.0540907058952123 1 1
0.0296934990375181 0.0297567370489019 1 1
0.0646344328761831 0.0646105889317067 1 1
-0.0286393354753008 -0.0287683814027006 1 1
-0.0241250056601939 -0.0240688494993105 1 1
-0.0112919391087898 -0.0113233559177945 1 1
0.0238518904255362 0.0237565083921037 1 1
-0.0259089532791302 -0.025771088674135 1 1
0.0233434951385985 0.023252037967085 1 1
-0.0777806353528733 -0.07779534050151 1 1
0.0533742753808208 0.0532491350339429 1 1
0.00132159762465125 0.00136234607842697 1 1
-0.0334542443894094 -0.0331082575812245 1 1
-0.0226579047147277 -0.022652622710262 1 1
0.039866920537805 0.0397270381089182 1 1
-0.0471117369010727 -0.0470133382641165 1 1
0.0654961097145601 0.0653869098772025 1 1
-0.0333458871795504 -0.0332586225658044 1 1
-0.00178651832103115 -0.00177575425135184 1 1
0.0270857376438635 0.0270339391651399 1 1
-0.015354775661416 -0.0153792518429866 1 1
0.00236123487465136 0.00233618560164994 1 1
-0.0535277031871094 -0.0533873859942837 1 1
-0.0181026139168719 -0.0180473798638457 1 1
-0.080229455643917 -0.0800213491089537 1 1
-0.016416370143603 -0.0163363950977264 1 1
-0.0499684808249178 -0.0496626752974316 1 1
0.00667715603032581 0.00667534916333565 1 1
-0.0980182680239312 -0.0977135683624815 0 0
0.0560465727123428 0.0558962012785675 1 1
-0.0321295487038092 -0.031999357026039 1 1
-0.0393059477728854 -0.0391492075375744 1 1
0.0730378186251192 0.0728816151608344 1 1
-0.0450006104784143 -0.044881832289862 1 1
0.0134669178952167 0.0134287862433882 1 1
0.0363726496972495 0.0362532371285856 1 1
-0.0136802449119378 -0.0136610207831116 1 1
-0.00394668755222355 -0.00394689761189258 1 1
-0.0230668392208142 -0.0229831279349684 1 1
-0.0692086681026027 -0.0690415853490173 1 1
0.0133581798583112 0.0133213079275218 1 1
0.0174063223272051 0.0173733554346915 1 1
-0.0241938539746888 -0.0242862947168058 1 1
0.0169056056797879 0.01696179467934 1 1
0.04457289981361 0.0443941999194411 1 1
0.0229976472755373 0.0229126900586219 1 1
0.0042503982236841 0.00438350943674711 1 1
0.00487878298313761 0.00497537998509907 1 1
-0.0640499148762504 -0.0636105783835829 1 1
0.0561495553043875 0.0559701020291462 1 1
-0.0326001136935422 -0.0325527010086028 1 1
-0.0173473994405004 -0.0173015401763789 1 1
-0.0361467672291463 -0.0360759261081908 1 1
-0.0371353207588718 -0.0369827791801464 1 1
-0.00301575244216603 -0.00302106304131808 1 1
-0.0265495982681691 -0.0263965140602439 1 1
0.0806032984357082 0.080456678385939 1 1
-0.0343580720154643 -0.0341615706488462 1 1
0.0490292889357512 0.0489610017362104 1 1
-0.0407808453669905 -0.0406650996413569 1 1
-0.0180243454560913 -0.0179335936508517 1 1
0.00277182557468593 0.00273779961798356 1 1
-0.0444428973779073 -0.0443887135591704 1 1
0.000116570401013237 0.000108384012930412 1 1
-0.0275422781433501 -0.0272548886183442 1 1
-0.0465721667821419 -0.0465051984929478 1 1
0.00996685084827599 0.00997830443171074 1 1
0.0201157630130099 0.0199819454682685 1 1
-0.00531656505831936 -0.00547041645682971 1 1
0.0349011173648646 0.0348038182899628 1 1
0.00313788930015837 0.00311298506859039 1 1
0.00731239821756212 0.00731299552242033 1 1
0.0282891494383621 0.0282341673540483 1 1
-0.010610304358254 -0.0108831889327747 1 1
-0.00824106298969474 -0.00822380832485275 1 1
0.0147339090625497 0.0146412759104559 1 1
0.0322710000136579 0.0319547054890002 1 1
0.020352502926675 0.0203480910656304 1 1
0.0256258930770786 0.0256006034994613 1 1
0.0360813935197392 0.035934422276732 1 1
0.0423790293491751 0.0422738948358726 1 1
-0.00234289568636763 -0.00235759415051829 1 1
0.0639457270140665 0.0639887895050129 1 1
-0.0192999117840844 -0.0192273187521578 1 1
-0.00312306938500795 -0.00306451135081344 1 1
0.0135003635294141 0.0134492677016884 1 1
-0.030068866056076 -0.0299770715699766 1 1
-0.00536391320655705 -0.00533236732592862 1 1
0.00964920101095905 0.00961720487269812 1 1
0.000981764812315247 0.0010425146608097 1 1
-0.0259179479947282 -0.0258232036376396 1 1
-0.0780146783531454 -0.0778689708478366 0 0
0.0251858301236144 0.0250932780599444 1 1
0.00946962094532916 0.0094067226078926 1 1
0.00706941549212256 0.00709899439752708 1 1
-0.0297284820588858 -0.0296389112754659 1 1
-0.013982833645234 -0.0138244735448906 1 1
-0.017917150590797 -0.0181230480488209 1 1
0.00254939756320942 0.00262586625070215 1 1
-0.00391963499120045 -0.00385199790917597 1 1
0.0700512356281146 0.0699206616553632 1 1
-0.0297608080533271 -0.0299030678964548 1 1
0.0946499820308786 0.0943853393635428 0 0
-0.133115792745534 -0.132325659012079 0 0
-0.0381399941139015 -0.0380429535032651 1 1
0.00452326103419781 0.0045320901790418 1 1
0.000504549278417566 0.000549115119762578 1 1
0.0600227373720035 0.0600557725777009 1 1
0.0527563180593504 0.0527461918185841 1 1
-0.0535685549052306 -0.0534235578468251 1 1
-0.0202719147244485 -0.020213269176794 1 1
-0.0343514481263804 -0.0342433638887421 1 1
-0.0136906563139252 -0.0137228135164538 1 1
0.0329070508664121 0.0329023035357658 1 1
0.0759541694862456 0.0756704595042229 1 1
0.0486355253507961 0.0484951560563205 1 1
0.0263419922931686 0.0262856967572878 1 1
-0.0280609967520029 -0.028002372146982 1 1
-0.00535197254044172 -0.00540535427285387 1 1
0.0226716766994067 0.0226335528554957 1 1
-0.0315751684653301 -0.0311435401966445 1 1
-0.0387353968264866 -0.0386534282459097 1 1
-0.0626123570679184 -0.062458123062139 1 1
0.026190381697851 0.0261529419370505 1 1
0.0102445194617093 0.0102492765391027 1 1
-0.0316059703477809 -0.031868485692118 1 1
-9.89375065017437e-06 -1.20883433295579e-05 1 1
0.00487171476888736 0.00491036793742349 1 1
-0.0450325320716893 -0.0449592214594903 1 1
0.0164510980339158 0.0167565567252884 1 1
-0.0465821905500758 -0.0463990177863715 1 1
0.029862251464149 0.0298036415250844 1 1
0.00890108020229706 0.00888412341945012 1 1
0.0181561306876198 0.0181372836524746 1 1
-0.0956763574139595 -0.0952755476109754 1 1
-0.0553822245895911 -0.0551890367746681 1 1
-0.0422668982912413 -0.0421624451284313 1 1
0.0129370009409375 0.0128037703478209 1 1
-0.00029487924416763 -0.000336385232174904 1 1
-0.00686141201295795 -0.00687787965812552 1 1
0.0179942133748006 0.0179607244744238 1 1
-0.0924536122089333 -0.0922689612869274 0 0
0.013075357005125 0.0131283232247931 1 1
-0.00463319426373905 -0.00470219344927821 1 1
0.0484326042571933 0.0481877893177951 1 1
0.0287806093233443 0.0286841747772318 1 1
0.0573674388007709 0.057256347370635 1 1
-0.00402183650419989 -0.00410411352783977 1 1
0.00987302924328575 0.00980371288408284 1 1
0.0253765597904134 0.0252855634391674 1 1
0.0168777107734231 0.0168219162779943 1 1
0.00961349017611245 0.00951677811429268 1 1
0.00136721265629229 0.00114812346307398 1 1
-0.0303967183051442 -0.0303701157352282 1 1
-0.0437304147040607 -0.0436205769433822 1 1
0.0472664367706326 0.047188445256084 1 1
-0.0356528824910148 -0.0356444488623638 1 1
0.00844593000797234 0.008181407373449 1 1
-0.00529291871508831 -0.00522704358223832 1 1
-0.019283868664893 -0.0192206951834043 1 1
0.0171374378782203 0.0170802652940164 1 1
-0.0466235683589383 -0.0464674782263621 1 1
0.0305792843110063 0.030469324557362 1 1
0.0544935140463153 0.0543956690047833 1 1
0.0351352666079789 0.0350363334114586 1 1
0.00508567728166325 0.00490224792234187 1 1
-0.0213780086166401 -0.0212788883936081 1 1
0.045143358843369 0.0448298014698376 1 1
-0.0238047087215391 -0.0237615372990879 1 1
-0.0269581389255289 -0.0266805757039214 1 1
-0.0283247500945835 -0.0282664236459 1 1
0.0246797850619099 0.0247004460783855 1 1
-0.00640287383439249 -0.00635521034439265 1 1
-0.0129466282324327 -0.0129225263094119 1 1
0.00224139092835074 0.00232475137317397 1 1
-0.0239352703946235 -0.0239553906496954 1 1
-0.00771046216849502 -0.0075834042046932 1 1
-0.0452562655619169 -0.0450225712761201 1 1
0.0668611154589109 0.0667099609247817 1 1
0.0326315805398486 0.0325777905876795 1 1
0.00587618745846524 0.00590286528083425 1 1
-0.000551179292412929 -0.000294337572468263 1 1
0.0151729251647035 0.0151395748687922 1 1
-0.0107169573109347 -0.0106810582641085 1 1
-0.0212709003610536 -0.0212526362301539 1 1
0.0475663470175404 0.0474638386166292 1 1
-0.00695268464603798 -0.0070896361334102 1 1
-0.000773514577205607 -0.000793621537891591 1 1
0.000328447422339053 0.000300726680362007 1 1
0.0143875613642843 0.0141613906281396 1 1
-0.0204775613638642 -0.0204258970495904 1 1
0.0908351723976864 0.0905439834227484 0 0
0.0564164458564038 0.0562195963421943 1 1
-0.00307460055348683 -0.00311518859424408 1 1
0.0282109055761157 0.0280161253291691 1 1
0.0270793612754528 0.0271313162945234 1 1
0.0411736425757435 0.04099603418236 1 1
0.00711874243943147 0.0070679324509996 1 1
0.0287761323780341 0.0285700400903002 1 1
0.00483213112800647 0.00480918012753757 1 1
-0.000504439215101712 -0.000400804984029425 1 1
-0.0338998889489776 -0.033784041938853 1 1
-0.072323339975031 -0.0721201257947599 1 1
0.00117000760352257 0.00119477617948113 1 1
-0.0018924253741708 -0.00186973929904385 1 1
0.0157254858087461 0.0159545933848079 1 1
0.00190565058226302 0.00175062107638324 1 1
0.0145429039515766 0.0145296758939172 1 1
-0.0192007836476707 -0.019202316790014 1 1
-0.0068149268177876 -0.00675749989779289 1 1
0.0387991212332756 0.0386429015811569 1 1
-0.0490162151622812 -0.0490866954145563 1 1
0.0470517086616344 0.0469170179885875 1 1
-0.0979446890262538 -0.0976306313920005 0 0
0.00745300580630726 0.00746442376928174 1 1
0.0120398316269038 0.0119598382205533 1 1
-0.0325065409513095 -0.0324404880068815 1 1
-0.0232640684416948 -0.0232289723713816 1 1
-0.0410000889853452 -0.0409212655212128 1 1
0.0404839509654037 0.0403932595888139 1 1
0.0458886259155769 0.0457793415162192 1 1
0.000295922382857862 0.000264903875122343 1 1
-0.0252102489938779 -0.0251363711183722 1 1
0.0222918022818404 0.0222428826087159 1 1
0.00796985302377505 0.00795203369918654 1 1
0.0276114866422551 0.0274624684915022 1 1
0.0762063033229359 0.0757887759075767 1 1
-0.00710181660922529 -0.00711816034406684 1 1
-0.0268694487835647 -0.0268313367667222 1 1
-0.00392713513918704 -0.0039297424361307 1 1
-0.0016175876931542 -0.00161302035994659 1 1
0.0406969242160749 0.0405825113845126 1 1
-0.0430953669639659 -0.0429932544834688 1 1
-0.022801228382003 -0.0227075716758301 1 1
-0.0592751353613852 -0.059147553223235 1 1
0.027502519407406 0.0273643417352957 1 1
0.00194316331985165 0.00190799377816266 1 1
0.0423713084048523 0.0422427062700089 1 1
0.00180633579514692 0.00174745529613887 1 1
-0.00922843326119223 -0.00922660168785722 1 1
0.00515912768852392 0.00516284916228241 1 1
-0.0201430486693938 -0.0199556238633471 1 1
0.00670003439207521 0.00662509091075455 1 1
-0.0356652214615696 -0.0355895669483687 1 1
0.00610584204507272 0.00607436691572129 1 1
0.00614659259118682 0.00607759633292728 1 1
0.026245137859403 0.026173824366266 1 1
-0.0265080794629458 -0.0264169851714592 1 1
0.0511344417529665 0.0509949702803434 1 1
0.0154788940931199 0.0152373875661822 1 1
-0.00921990130619683 -0.00916578863765486 1 1
-0.0219223259715595 -0.0218704214763785 1 1
-0.0697069804391099 -0.0695389345564617 1 1
0.00862956144261828 0.00851635475354682 1 1
0.00482814453989515 0.00481698177871373 1 1
0.0561363147699125 0.0560147798547014 1 1
-0.0374525293089391 -0.0373312269276003 1 1
0.00606379348049981 0.0060554154172175 1 1
0.0618877952210054 0.0617146064844261 1 1
0.000161683979393713 0.000192390676974366 1 1
0.0536172572654551 0.0535970092181647 1 1
-0.0491005872940333 -0.048986311587265 1 1
0.00480124475155511 0.00477467103043481 1 1
-0.0647314460693126 -0.0645658466269283 1 1
-0.0181245500111176 -0.0180974576435884 1 1
-0.00279523438032373 -0.00273541783927636 1 1
0.0167908947777272 0.0168450365076069 1 1
0.0451882762594655 0.0450983914602583 1 1
0.0258771024606311 0.0258890136888344 1 1
-0.0256046606524342 -0.0253703131087777 1 1
-0.00567270911341339 -0.00565846950981942 1 1
-0.0530775492305149 -0.0529965936858624 1 1
-0.0829287424543867 -0.0827826452227938 0 0
0.0380605495082608 0.0376346257026396 1 1
0.00818311586987443 0.00814235337031568 1 1
-0.0265428212813089 -0.0264784844361118 1 1
-0.0457124601106844 -0.0454430879516824 1 1
0.00270273539169392 0.00266207989655366 1 1
-0.0641231075156488 -0.0638780434691886 1 1
-0.0972805877091615 -0.0970723102545632 0 0
-0.00622780451746087 -0.00622526568689367 1 1
0.0536159775872286 0.053514476502268 1 1
-0.0522051044853124 -0.0520863515312791 1 1
-0.00681461390209692 -0.00682469149602524 1 1
0.0335920203491721 0.0335229178374323 1 1
-0.0413875966318991 -0.0413704237996601 1 1
-0.0138374936483592 -0.0137584281014686 1 1
-0.052851856237096 -0.0527459073755414 1 1
0.0369087111189996 0.0368473239231299 1 1
0.0246430867341624 0.0245987508496832 1 1
-0.0159890924736151 -0.015954321330942 1 1
0.0279107815197507 0.0278444808633696 1 1
-0.0331154102936223 -0.032946155613993 1 1
-0.00336804322218625 -0.00347210644738941 1 1
0.0274131057507306 0.0273433656365825 1 1
-0.0128274360755196 -0.0127854253850867 1 1
-0.0250042901741786 -0.0248703607186245 1 1
-0.0180489080055432 -0.0180300254899927 1 1
-0.0482118071221097 -0.0480944830131873 1 1
0.0150941535089178 0.0150892550761866 1 1
0.0631386798430718 0.062988204692766 1 1
0.0967007127838539 0.0964540701476725 0 0
0.036819813438349 0.0365600704237717 1 1
-0.000161676286688611 -0.000258847584267794 1 1
-0.0027681556166689 -0.00274567790572661 1 1
0.0183618929942638 0.0183035142588086 1 1
-0.011565992961887 -0.0115577063179323 1 1
0.0403529479263781 0.0401942174641452 1 1
0.0471031335148791 0.0470173636734325 1 1
0.00754325616406812 0.00753045558739831 1 1
0.0480425905865614 0.0479220194871409 1 1
-0.0420556236351684 -0.0419760674224302 1 1
-0.0185341114995927 -0.0185401263419309 1 1
-0.0233128163086487 -0.0232277725807626 1 1
-0.0217819040340193 -0.0217510052481124 1 1
0.0305991895652445 0.0306416226718854 1 1
0.0266609283029395 0.0265510772521613 1 1
0.0659255296282367 0.0657070010807069 1 1
-0.00954812815778421 -0.0095269477222496 1 1
0.020484403992445 0.0204284888677334 1 1
0.0113937215976787 0.0113486456972218 1 1
-0.0099451908410483 -0.00993455475126114 1 1
-0.0220572003090154 -0.0220495012005603 1 1
0.0110347741248153 0.0110455741407013 1 1
-0.0419005914871178 -0.0418950373233733 1 1
0.032544802197639 0.0324271708578509 1 1
0.0174996614871935 0.0174567210978697 1 1
-0.0052468014168592 -0.00520868301358167 1 1
-0.0152548247848858 -0.0151119717757659 1 1
-0.0183138437758264 -0.0183656131312961 1 1
-0.0211738289582567 -0.0211877669781766 1 1
-0.0103926197127772 -0.0103747875742363 1 1
0.0219055515088741 0.0217968229424989 1 1
-0.0323514111458083 -0.0324234076399946 1 1
-0.0073703802818229 -0.00742186503168588 1 1
-0.0575153393673693 -0.057326802995866 1 1
0.0432694839173613 0.0430767970308804 1 1
0.0122067633785357 0.0121320955838979 1 1
-0.0670151282398107 -0.0667823770178142 1 1
0.0258560398157042 0.0258596947727067 1 1
0.0541239230456482 0.0540014980836488 1 1
0.00116804630460135 0.00104896107205616 1 1
0.014379671611854 0.0144030188793227 1 1
0.0825112400095305 0.0822503693995078 0 0
-0.00837552704042963 -0.00837196685962748 1 1
-0.01010719694133 -0.00999907152571157 1 1
-0.0260633669594242 -0.0260164284133095 1 1
-0.0263143751744563 -0.02622999088649 1 1
-0.0189515405680787 -0.0188960190467625 1 1
-0.00856188781648209 -0.00861041464914931 1 1
-0.025819285488164 -0.025740308481066 1 1
0.0186314827552856 0.0186349271654403 1 1
-0.0304490229251916 -0.0303803907563592 1 1
-0.0233450891389531 -0.0232998573510222 1 1
0.0560746498949889 0.0559641979435874 1 1
-0.131352160366419 -0.131019303731324 0 0
-0.00280628834065013 -0.00278672476882068 1 1
-0.0128239491902522 -0.0128225944736423 1 1
-0.053588578767535 -0.0534304114935153 1 1
0.0178962191564988 0.0177421570526961 1 1
-0.0127705311689073 -0.0127405988401115 1 1
-0.0377671497422569 -0.0377166376960632 1 1
-0.0664898952234754 -0.0662675141832008 1 1
-0.0677844561341322 -0.0676722611486905 1 1
0.0221626857200959 0.0221717204574459 1 1
0.0459912133296254 0.0458791004292507 1 1
0.0223417362091234 0.0222741213633303 1 1
0.0264311440916323 0.0263184401308435 1 1
-0.0875350255835618 -0.0873062511837688 0 0
-0.0401080980900484 -0.0399996417607219 1 1
0.0278551460906021 0.0277952216965502 1 1
0.0607815690086287 0.0606252697449874 1 1
-0.0246180968728656 -0.0245265479301138 1 1
-0.0458747951968891 -0.0457682664563545 1 1
0.0330809007658169 0.0329529724921413 1 1
0.0238813548537096 0.0238023554488965 1 1
-0.00172352003263726 -0.00179629460695741 1 1
0.0424391499079183 0.0424734086306803 1 1
-0.00427756701924071 -0.00421631081513227 1 1
-0.0362108221927927 -0.0358382692108986 1 1
-0.0281024175323433 -0.0279388047900326 1 1
0.0394753506337097 0.0393915276980117 1 1
-0.0480545271874453 -0.0478901770852811 1 1
0.0153080058641343 0.0152795682180274 1 1
0.0282261466792155 0.0282977980187444 1 1
-0.03632420316097 -0.0362245642807921 1 1
-0.0119175396403526 -0.0118282585676088 1 1
0.121340107314762 0.120785642673381 0 0
0.0167554558097116 0.0166953419279038 1 1
0.064688810086335 0.0646827469983602 1 1
0.0412810395583929 0.0412005060002049 1 1
-0.0550542960900251 -0.0549353299066478 1 1
-0.0104869239518711 -0.0103282245530225 1 1
0.0463889743601833 0.0463297371743828 1 1
0.0483557767940451 0.0482487347445543 1 1
0.0178021184604981 0.0177271424555414 1 1
0.00852846790215516 0.00850807076902502 1 1
-0.0386200656893302 -0.0384375069758649 1 1
-0.0628902208661165 -0.0627639417081857 1 1
-0.0406972556901862 -0.0406157226401898 1 1
0.00366261434433086 0.0038254589801505 1 1
0.0178398617913555 0.0177936003541953 1 1
-0.0952394589542344 -0.0950063305365247 0 0
0.0513164347949226 0.0512080339357993 1 1
0.00960244790885781 0.00955357922664786 1 1
-0.0376250664086434 -0.0372318609075286 1 1
-0.0129716339332527 -0.0129276729256559 1 1
0.011527024072552 0.0115441831900253 1 1
-0.0140794768047047 -0.0140214748109439 1 1
-0.02523614202538 -0.0255299180939795 1 1
-0.0221538477885231 -0.0221998631175205 1 1
0.0756235607974739 0.075408197960712 1 1
0.0581724998765197 0.0580234985723324 1 1
0.0328869835447032 0.0328122802244625 1 1
-0.0436559668693628 -0.0435725246130969 1 1
0.011432476124995 0.0114616762640757 1 1
-0.00215772844054728 -0.00218245842820293 1 1
0.0289003764209339 0.0288312099001554 1 1
0.00329397315403566 0.00328627040335833 1 1
0.0410216264467561 0.0409315237496851 1 1
0.0200731359672242 0.019991456956513 1 1
0.00484477504056281 0.0050017064014024 1 1
0.0410231282529594 0.040893402636997 1 1
-0.0299998979071358 -0.0299150430671784 1 1
-0.00859703937238943 -0.00843711491223964 1 1
-0.01171275706884 -0.01150455254398 1 1
0.0326409733790304 0.0325176283613387 1 1
0.0290647171089289 0.0290187851912699 1 1
-0.04249115820245 -0.0424005427539188 1 1
0.0557741120277887 0.0556603166747858 1 1
-0.00139088475978153 -0.00138754632763539 1 1
0.00235748710652887 0.00265262468660488 1 1
0.0303113113914588 0.0302413993151355 1 1
0.035565430793493 0.0354545266089408 1 1
0.0365945070999237 0.0365367120258512 1 1
0.0114825514238636 0.0113949396727458 1 1
0.0123994421755882 0.0123748825998946 1 1
-0.0173676540458466 -0.0174076918969184 1 1
-0.0110285990528412 -0.010990529437253 1 1
0.0300412874542721 0.0299869002785664 1 1
-0.0375740888468639 -0.0374394451939979 1 1
0.0364716188713388 0.0363664348654426 1 1
0.0408550024387855 0.0406171403586033 1 1
-0.00977405281230164 -0.00990260032766706 1 1
0.0402426070321831 0.0401288559945613 1 1
-0.0450086355307125 -0.0449327687126919 1 1
0.01075882700218 0.0107985866119178 1 1
0.0512774795946991 0.0509596242907838 1 1
-0.0205870001033145 -0.0205135092260944 1 1
0.0379592642904811 0.0378480763566101 1 1
0.0243413087772682 0.0242509735755783 1 1
0.0365390975382985 0.0365123080128803 1 1
0.0376009248706361 0.0371933051666459 1 1
-0.000905200251054205 -0.000895841926698178 1 1
-0.00675452542498264 -0.00675494100522932 1 1
-0.0665931478442648 -0.066447269003798 1 1
0.0203445447577624 0.0203402518022892 1 1
-0.0173023385076214 -0.0172509024287058 1 1
-0.0203027902690776 -0.0202635003521532 1 1
-0.0133513258922391 -0.013373922780765 1 1
-0.0909977286358848 -0.0907389343895829 0 0
0.0314512275955694 0.0314147187267195 1 1
-0.0571731381604214 -0.0569637032302023 1 1
0.0287643731232132 0.0286332706881052 1 1
-0.00327730022766238 -0.00318761349020824 1 1
-0.06203005326488 -0.0618465885063201 1 1
0.0421160659057625 0.0418199822042437 1 1
-0.0199419757069588 -0.0198827961602621 1 1
-0.0274404837293772 -0.0273799371869717 1 1
0.0342598528161411 0.0341899959021442 1 1
0.0323682182415377 0.0323157219921591 1 1
0.0315684956036625 0.0316307003069467 1 1
0.0711059599393816 0.0708295869871553 1 1
0.0252290908726116 0.0252463674495202 1 1
-0.0550672923230745 -0.0547247314126042 1 1
-0.0221755788904618 -0.0221722820369571 1 1
0.025423704911722 0.0253326749134964 1 1
0.0466694665478965 0.0465396605720731 1 1
-0.0554268104357995 -0.0552262698887361 1 1
0.0272767223031568 0.0272326785433888 1 1
-0.000813131453222224 -0.00083029775160963 1 1
-0.0508348735177028 -0.0507872026242046 1 1
-0.0745517220142419 -0.0743129401944045 1 1
0.00251215902622088 0.00253484030632781 1 1
0.00272848800353895 0.00269603595492737 1 1
0.0307019359960087 0.0308462836141655 1 1
0.0387053924835652 0.0385514789860266 1 1
-0.0361704057898718 -0.0360586920936831 1 1
0.0104246063226282 0.0103689220635009 1 1
-0.0584228034262364 -0.0576895482169229 1 1
0.00378382866359916 0.00347124108681517 1 1
-0.0574205048220871 -0.0572407848782858 1 1
-0.115397354148499 -0.115072444381232 0 0
0.0351714642052542 0.0350679871040163 1 1
-0.0635927275920308 -0.0632664328091593 1 1
-0.032056268178122 -0.0319358352796288 1 1
-0.0061033935376386 -0.00615989049443526 1 1
-0.0083030617131968 -0.00825684157779553 1 1
0.0393966217235435 0.0393818406627673 1 1
0.026617143823304 0.0264946747412109 1 1
-0.00115101063410908 -0.00113334714404679 1 1
0.00598834006040718 0.00598868236055324 1 1
0.0330777784752249 0.0330570284255788 1 1
-0.0460005423075176 -0.0456847624473152 1 1
-0.00882523315927056 -0.00871713698663419 1 1
-0.0737399123611165 -0.0737101917247397 1 1
-0.0624381676791496 -0.0623307912322482 1 1
-0.0177602063038411 -0.0177897439878139 1 1
-0.0379993204218507 -0.0379361698586453 1 1
0.0308860761034689 0.0307740241480938 1 1
0.000204924847269358 0.000324877061439362 1 1
0.0562266429549682 0.0560554337078025 1 1
0.048557866292298 0.0485121296320504 1 1
0.0243214324838188 0.024453950581084 1 1
0.018878304266989 0.0188432639532769 1 1
0.0312740903591417 0.0315189675943999 1 1
0.0270414392134494 0.0269095255451866 1 1
0.028633809353656 0.0285287455811536 1 1
0.0310207136195962 0.0309827360231963 1 1
0.0139329039967455 0.0139183714008136 1 1
0.0225644295208393 0.0224225137845705 1 1
-0.017463464100715 -0.0173911189521839 1 1
0.0470847721588713 0.0469199574369295 1 1
0.0554100019361617 0.055279693803681 1 1
-0.0139791680321576 -0.013948006583883 1 1
0.010510227456564 0.0103823586791671 1 1
0.00630589821127703 0.00632651092646712 1 1
0.0384025786986194 0.0381824526911976 1 1
-0.0406779345930375 -0.0405750749405534 1 1
-0.0238456632322834 -0.023740820357892 1 1
-0.0123807744182919 -0.0123581359422126 1 1
-0.0247789187449188 -0.0248195154150526 1 1
-0.0338913413805447 -0.0338013724826643 1 1
-0.0679508710479036 -0.0677666940831357 1 1
0.0220657842233466 0.0220317633634127 1 1
0.0140061213182639 0.0139752664014421 1 1
0.0224950093557068 0.0224403582110027 1 1
-0.0472994168403563 -0.0471014065709894 1 1
-0.019887068774877 -0.0198381884311127 1 1
-0.00488949942199309 -0.00484552195875434 1 1
0.023085471292632 0.0229962147822546 1 1
-0.0385959912904648 -0.0384605162977314 1 1
-0.0399849492312138 -0.0398632701954588 1 1
0.0132363741977856 0.0132772356831763 1 1
0.0138134912777506 0.0137575858848689 1 1
0.0434501504255797 0.0432796035034587 1 1
-0.0618182058801593 -0.0617187470455538 1 1
0.0307189043495279 0.0306248352884438 1 1
0.0141559339736334 0.0140913951299516 1 1
-0.0396481756501031 -0.0395134492441962 1 1
-0.0294057030361255 -0.0293272595729445 1 1
0.0277833515030593 0.0280381866231975 1 1
0.0114547978309652 0.0114210935508224 1 1
0.0581534253253927 0.0577519856727009 1 1
-4.64336115468568e-05 -9.93950366699695e-05 1 1
-0.0277518291329101 -0.0276083227305712 1 1
-0.0350083084901453 -0.0349174384774158 1 1
-0.00179233261577795 -0.00188463617960207 1 1
0.074614294420733 0.0743775429656986 1 1
0.0325343031168824 0.0324914485654098 1 1
-0.00168642260744554 -0.00168078648643173 1 1
-0.01376571572949 -0.0136152250611737 1 1
-0.0657312264922956 -0.0655437429626104 1 1
0.0436364370811944 0.0437580776289065 1 1
-0.0180952443280169 -0.018103418285588 1 1
-0.0664112778739358 -0.0662555893870555 1 1
-0.0705154731461667 -0.0703884172040445 1 1
-0.00399398357872677 -0.00395074644640529 1 1
0.0423331901941575 0.0424247791632338 1 1
0.0132624359379293 0.0130153509350819 1 1
0.0405221357157757 0.0403627061660105 1 1
-0.0347316165313488 -0.0346625769759846 1 1
0.030625101322226 0.0305793609733399 1 1
0.0332402114404914 0.0330893831146534 1 1
0.0431160196816359 0.0430060220663953 1 1
-0.000323571701109217 -0.00031619839426694 1 1
0.062411119665617 0.0621769815673428 1 1
0.0475626207236921 0.0474744399178348 1 1
-0.0257530707223432 -0.0258205120423767 1 1
-0.0285182561796928 -0.0285287689867791 1 1
0.0291135958918271 0.0290760664573796 1 1
0.0362663659973716 0.036093392695707 1 1
-0.0455420389037345 -0.0454191593043487 1 1
0.0612375063744865 0.0611058670496729 1 1
0.0165983197506023 0.0165338900561851 1 1
0.00174616012373901 0.0016184686944966 1 1
0.0362602135982026 0.0361842349021844 1 1
0.0147737269174374 0.0147017639781122 1 1
-0.0423649623110247 -0.0419990662815245 1 1
-0.0502999848644751 -0.0501360275345639 1 1
0.0557143009368196 0.0556962503261104 1 1
-0.00151559233817869 -0.00151685672904489 1 1
-0.0341894419746183 -0.0340926229241912 1 1
-0.0599355296554006 -0.0596280949386344 1 1
0.00261330435009594 0.00256136347800178 1 1
-0.0335457175115474 -0.0334714335309203 1 1
0.0174014939204577 0.017324013563384 1 1
0.0150500894243384 0.0149264978494732 1 1
0.0574499517730245 0.0571513358606709 1 1
0.0295415697472279 0.0294147325868368 1 1
-0.0105650346961043 -0.0103300765901649 1 1
0.0314533876085922 0.0313966339763472 1 1
-0.0614778048377318 -0.0612469391836772 1 1
-0.0555866943330276 -0.0553654833712362 1 1
0.011438758595653 0.0113646522437162 1 1
-0.0689845973254863 -0.068816665350643 1 1
0.001330010993819 0.00129105913240436 1 1
0.00637810617039892 0.00641242608226186 1 1
0.00807702426835659 0.00799483441380003 1 1
0.0525335239967995 0.0524177488189669 1 1
-0.0215009614218419 -0.0215094249710846 1 1
-0.0194530072258462 -0.0194061444857464 1 1
0.00578086837611612 0.00578010890785081 1 1
0.0302548717443518 0.0301088511134035 1 1
-0.0401581293586391 -0.0399323399025487 1 1
0.0471472538808662 0.0470891425012729 1 1
0.0241064508320005 0.0240059068006053 1 1
-0.0382768080028177 -0.0381795752255943 1 1
0.000700938811789944 0.000697843901520711 1 1
-0.0224310647316441 -0.0223219032038637 1 1
-0.0201391422193066 -0.020204386695239 1 1
-0.0132175333663557 -0.0131604037524833 1 1
-0.0187011644241125 -0.0187775179095644 1 1
0.00552735558880119 0.00557743826107965 1 1
0.0113590075602245 0.0109085842615956 1 1
-0.0134971814913194 -0.0131755132103067 1 1
0.0878654289775005 0.0876785715265047 0 0
-0.00640700761249119 -0.00639230543480994 1 1
0.0339044107683613 0.0338419132143131 1 1
0.0173904437888063 0.0172615553539819 1 1
-0.00631318146632476 -0.00636617747182708 1 1
0.031572846176039 0.0315512585998445 1 1
-0.00980414372662559 -0.00978054499325692 1 1
-0.0107772865259516 -0.0106748715720431 1 1
0.0161379962734709 0.0161674461377668 1 1
-0.0418042955879694 -0.0416485557682103 1 1
-0.0446333286110293 -0.044580523688214 1 1
-0.0146334675263158 -0.0146111194966366 1 1
0.0293726771599796 0.0292662551517952 1 1
-0.0091587276017214 -0.00914318043602506 1 1
-0.0349918758792673 -0.0348859779907586 1 1
0.0317646423159479 0.0316921820493962 1 1
-0.0116252747711222 -0.0115816860723929 1 1
0.0448374691085478 0.0447345414039777 1 1
-0.00393229233904298 -0.00384736027089196 1 1
0.0199459627396638 0.0200172054877138 1 1
0.00642558395360164 0.00641077321011839 1 1
0.00588056057047757 0.00584806719293342 1 1
0.0916839727027573 0.0914957138942839 0 0
0.00467686118919641 0.00466871241650383 1 1
-0.0659813432149669 -0.0657940641441686 1 1
-0.0542612273345008 -0.0541194652387576 1 1
0.0236809219457932 0.0236363917852032 1 1
0.027976300627272 0.02796752746344 1 1
-0.0277466476178371 -0.027665932732102 1 1
-0.0349748104928322 -0.0348631469183474 1 1
-0.00320652889913371 -0.00315020343253349 1 1
-0.0293447735359184 -0.0292095092968638 1 1
-0.013139922026906 -0.0130881028052687 1 1
-0.0133063292811342 -0.0132749590617889 1 1
0.00903446532937743 0.00917411940561692 1 1
-0.059602954922803 -0.0595186334219946 1 1
-0.0144338049213104 -0.0144243716406599 1 1
-0.0122059698411932 -0.0121537450409772 1 1
-0.00178268939463259 -0.00178833696461566 1 1
0.0275725231210905 0.0275032662386738 1 1
0.00806749329029939 0.00804158856298144 1 1
-0.0366767576243987 -0.0365062736841354 1 1
-0.0321360071743446 -0.0321257003782479 1 1
0.032146144183041 0.0315745780152573 1 1
-0.00286976310424621 -0.00294611403722683 1 1
-0.0652470516722979 -0.0648697270997365 1 1
0.00397207948312665 0.00404381502923799 1 1
-0.011988075921637 -0.0119841333826358 1 1
0.0923105193244884 0.091864213222457 1 1
-0.0526794704867497 -0.0525833723376786 1 1
-0.006244116635464 -0.00632632603244613 1 1
-0.020072380720497 -0.0200468121841971 1 1
-0.0490460373716894 -0.0488820359361944 1 1
-0.0492835253472017 -0.048967208443084 1 1
0.0329120198765682 0.0328403641340911 1 1
0.0209597843414723 0.0209321187264676 1 1
-0.025834456963355 -0.0258021506094381 1 1
0.0523251473105983 0.0520612817493671 1 1
-0.0309458642080225 -0.0308853848349517 1 1
-0.044013764263459 -0.0438964713899623 1 1
-0.0148776069436468 -0.0148104050682796 1 1
-0.023420605151417 -0.0233209406544795 1 1
-0.0212107224216446 -0.0208123524682993 1 1
-0.0749939425655528 -0.0747352008044229 1 1
0.0151004830838879 0.0150498090854917 1 1
0.0147784771191533 0.0147137372460197 1 1
-0.026420327014975 -0.0263214001393475 1 1
0.073930167568937 0.0737246359122892 0 0
-0.0136617642538507 -0.0136654312975136 1 1
0.0716936959512494 0.0715189903137969 1 1
0.0564223638123361 0.0558638678457195 1 1
0.0648760021190818 0.0647897459067338 1 1
-0.0160295035317622 -0.0160036756543215 1 1
-0.00994845361222262 -0.00994288819049546 1 1
0.0381737825104587 0.0379659231002377 1 1
0.0331825405982545 0.0330812166430281 1 1
-0.0413503669880789 -0.0412323569718984 1 1
0.0347256058512049 0.0344122632689834 1 1
-0.0115363817318238 -0.0114028851889756 1 1
0.0224884957250737 0.0222117498448421 1 1
0.00539125803430645 0.00554168707795784 1 1
0.00909249279975512 0.0090221082535734 1 1
-0.00541162543189629 -0.00539275794132828 1 1
0.0355587819968827 0.0354372973103257 1 1
-0.0403238239263339 -0.0402464050418074 1 1
-0.068026791382528 -0.0677299037471396 1 1
-0.0127918442820589 -0.0127738947219242 1 1
-0.00939575192086234 -0.00953906459910657 1 1
-0.0239883895831894 -0.0239430475779118 1 1
-0.026177328789262 -0.026090325389362 1 1
-0.0319060479762638 -0.0318630011522994 1 1
-0.00199910637973387 -0.00207224691785095 1 1
-0.0509061173780461 -0.0507901142768512 1 1
0.0408507802661471 0.040787677169395 1 1
-0.034826282202818 -0.034745876552014 1 1
-0.0247417298213672 -0.0248045355538306 1 1
0.00243649036972847 0.00238683024930278 1 1
-0.0484624424427381 -0.0483784319179792 1 1
-0.0790994715580603 -0.0788638387831419 0 0
0.0481075940116597 0.0479805095198676 1 1
-0.0299959563780867 -0.0299442088169829 1 1
0.0559694089209461 0.055835160104821 1 1
0.015031894468017 0.0148435056229277 1 1
-0.0603736603480024 -0.0602116575608253 1 1
-0.0248913572235886 -0.0251255203949819 1 1
0.00783287984853357 0.00785609109473985 1 1
0.0152217608416457 0.0152476338234768 1 1
-0.0568173048351483 -0.0567819765365825 1 1
-0.0264249294004792 -0.026364519472365 1 1
0.0359701133497003 0.0358050330792219 1 1
-0.0370702551129841 -0.036984620927771 1 1
0.0521857627928197 0.052054462899937 1 1
0.00390478946261563 0.00435370526527822 1 1
0.00282484642017308 0.00282884136616872 1 1
0.0163188945380724 0.0162556374465478 1 1
0.014072284322678 0.0140705435741039 1 1
-0.00478655320417844 -0.00477896471131195 1 1
-0.0429370259178904 -0.0428627744402342 1 1
0.0140715737214174 0.0140642400850028 1 1
-0.0700799750451579 -0.069757911763829 1 1
0.0144792396157861 0.0144438299268304 1 1
0.0394002154264635 0.0391748841777224 1 1
-0.0410762582889126 -0.0409595682408709 1 1
-0.011067291476082 -0.0110501404861193 1 1
0.0447577769947025 0.0446912415931364 1 1
0.0173990412438923 0.017322038739424 1 1
-0.0681490240967715 -0.0680207829045324 0 0
-0.0540776270443171 -0.05394163660389 1 1
0.0136636066564823 0.013458788231916 1 1
0.0568641179206893 0.057112898988243 1 1
0.0391374678642109 0.0389577826583089 1 1
-0.029708792834367 -0.029626169861786 1 1
0.0759289892903865 0.0754842621833012 1 1
0.0488524302304303 0.0486713123138212 1 1
-0.0047856662942212 -0.0047565024487571 1 1
0.0204248313581509 0.0203834340828053 1 1
0.0438919853532476 0.043630906765832 1 1
0.0240679981945168 0.0239789715520128 1 1
0.0326716133359819 0.03266432837387 1 1
0.0120257083421415 0.0120166635216527 1 1
0.0263342733785938 0.0263483270471949 1 1
-0.0484186535595325 -0.048207076273485 1 1
0.0508476749967687 0.050779190316013 1 1
-0.0621512599571467 -0.0619508469393595 1 1
-0.037787165486232 -0.0377628913037003 1 1
-0.0564836129350509 -0.0564628415542471 1 1
0.041455529460236 0.0413791130557439 1 1
-0.0484579934792492 -0.0483802609738144 1 1
-0.0118620920295938 -0.0119459390232475 1 1
-0.00641184889721242 -0.00613603885197739 1 1
-0.0139649150137791 -0.013936528488219 1 1
0.0274040102065689 0.0273117017045167 1 1
0.00240949387618842 0.00240157802745809 1 1
0.0254862300850035 0.0254241154677978 1 1
-0.0187108306328572 -0.0186068698959258 1 1
0.063835863553655 0.063571053872649 1 1
0.0176647632709822 0.0175701659338708 1 1
0.0632574894137683 0.0630995600686172 1 1
0.0068234179234899 0.00670258245398567 1 1
-0.0745056514962341 -0.0743684955962524 0 0
-0.0131952445611075 -0.0132053176196792 1 1
-0.0306877180760052 -0.0305859211442867 1 1
0.0649785066266516 0.0648166868698382 1 1
-0.00700018792959038 -0.00698194736452552 1 1
-0.0500500885971845 -0.0497788876608082 1 1
-0.0256359456492493 -0.0255855433242651 1 1
0.00305897514467939 0.00305987651172746 1 1
0.0319529879312351 0.0318858941476147 1 1
-0.0375585559108837 -0.0373757033048929 1 1
-0.0210415035857334 -0.0209849447572478 1 1
0.00194614971180166 0.00195554011607381 1 1
0.0186510211033775 0.0186276486466942 1 1
-0.0303968753219009 -0.0303293535922468 1 1
0.0299438522740019 0.0304410429310723 1 1
0.0906573506010736 0.0904532682215223 0 0
0.0022528359563252 0.00226823400474404 1 1
0.0345100357261992 0.0345600929882018 1 1
-0.00268262725009031 -0.00258800252856306 1 1
0.0335829955601842 0.033495963639701 1 1
-0.0272786253930238 -0.0272388807849094 1 1
0.0998837390933108 0.09958521293454 0 0
-0.0957575295526438 -0.0955195133315403 0 0
0.0354342580184635 0.0351683413490909 1 1
0.0229663656728524 0.0229835318924075 1 1
-0.0168787999857259 -0.0168380676214757 1 1
-0.0406871402699178 -0.040479377049825 1 1
0.0220793065601219 0.0220548457957578 1 1
0.00746787361880025 0.00726042782177027 1 1
0.00171835967525472 0.00163720492013161 1 1
0.0546574632321595 0.0545018792447245 1 1
-0.0325625146797775 -0.032497583850347 1 1
0.00068912076681996 0.000685424144943802 1 1
-0.024224537868867 -0.024203759370033 1 1
-0.0440398988686721 -0.0439551959869893 1 1
-0.00962625151040537 -0.00987786687253227 1 1
-0.0837173493591646 -0.0835664996016464 0 0
0.0351049478619571 0.0350645946651242 1 1
-0.0174600707082032 -0.0172934065028641 1 1
-0.0571897935015359 -0.0570824413700686 1 1
-0.130124125337408 -0.129443756798312 0 0
-0.0352501295840337 -0.0351729124439469 1 1
0.019024047286188 0.0189509778067093 1 1
0.0407508328634798 0.0405504290687876 1 1
-0.0148099927898061 -0.0147845783640333 1 1
-0.026030106143104 -0.0259510782369087 1 1
-0.0133504594072516 -0.0133191200432567 1 1
0.0185355311441506 0.0185049414546082 1 1
-0.0384862880189719 -0.0382960631156287 1 1
0.0750459263853647 0.0749033867711746 1 1
-0.027244650079717 -0.0270057886403609 1 1
-0.00678424940869011 -0.00682225995423006 1 1
0.00675109236862774 0.00677118967207794 1 1
0.00499150800348158 0.00496054342232595 1 1
0.0160253697861643 0.016029808206308 1 1
-0.0511030809375592 -0.0509881419969583 1 1
-0.093439804157266 -0.0931742226298441 0 0
0.0494331086201227 0.0492858308852454 1 1
-0.0231182712338563 -0.0230784655231877 1 1
0.0219357290899877 0.0218588465794665 1 1
-0.0178104225708325 -0.0178367598622449 1 1
0.00344993278504763 0.0034231435753585 1 1
-0.0113199399169565 -0.0112898617839655 1 1
-0.0177118821103279 -0.0177720985933293 1 1
0.00621074574029388 0.00639337945126382 1 1
-0.0589968088557381 -0.0588995162514437 1 1
-0.0430619559848923 -0.0429842161234094 1 1
-0.0162148666675834 -0.0161639317825158 1 1
0.0884881965344769 0.0882114572192631 0 0
-0.0246476308230243 -0.0247194475302429 1 1
-0.0446450128087573 -0.0444425894918014 1 1
0.022652155274131 0.022566256978635 1 1
0.0615166932998166 0.0613244558785423 1 1
0.0158672846618014 0.0157912797883856 1 1
0.0638457262015932 0.0637331463296975 1 1
0.0929332404377828 0.0928815124746171 0 0
-0.0146344481048306 -0.0145968942751119 1 1
0.0205178265076042 0.0205230664929172 1 1
0.0291562682622676 0.0289732521479579 1 1
-0.0420232958298956 -0.0419151532467706 1 1
0.00821029191466273 0.0081914830498607 1 1
-0.0242261097210468 -0.0241693282974503 1 1
-0.136675241896378 -0.136304959465925 0 0
-0.00122533759257598 -0.00116448320543483 1 1
-0.0644813300991704 -0.0642107533839549 1 1
-0.0564896070178141 -0.0563612087292901 1 1
0.0630143136313972 0.0628687944308483 1 1
-0.0821546850400657 -0.0819891040058325 0 0
0.00782655361923813 0.00779617546873267 1 1
0.0392721119586695 0.0391044782910838 1 1
-0.0349157461211279 -0.034889241085939 1 1
0.0161448112995148 0.0162433485386839 1 1
-0.00558761050803806 -0.00558475487294642 1 1
-0.00206919015252838 -0.00211852275511384 1 1
0.0222132296005768 0.0221020281031228 1 1
0.0476096094056177 0.0474962696059067 1 1
-0.0108690514003476 -0.0108435083250059 1 1
0.010803747199629 0.0109270192600901 1 1
-0.0220263684802677 -0.0219423987510951 1 1
-0.0396035879632295 -0.0394327001141106 1 1
0.0378421741357328 0.0374129085681972 1 1
-0.0313434973368871 -0.0312830886557697 1 1
0.0318122673568202 0.0317644477640349 1 1
0.0240513142751815 0.0239972029200047 1 1
-0.0121334429942921 -0.0121018345548726 1 1
-0.0474273563938115 -0.0474258586570733 1 1
-0.00172779309603328 -0.00190210920052243 1 1
-0.0138382554317836 -0.0137966452195355 1 1
0.00408159474386349 0.00407180913024283 1 1
-0.0781328886300742 -0.0779841621499926 0 0
0.00853949339641373 0.00852510682023799 1 1
0.0125048682310983 0.012484994128992 1 1
0.0525214096298459 0.0523367820399363 1 1
0.0146853840412361 0.0144371911134027 1 1
0.0283811322568583 0.0282717700079744 1 1
-0.061241416746346 -0.0610515467706415 1 1
0.0519646468668543 0.0518331342686517 1 1
-0.00486650939547602 -0.00488460584077297 1 1
-0.000464906644725887 -0.000455919499006001 1 1
-0.0265144983297571 -0.0264345909913535 1 1
-0.0197692302549561 -0.0196589145264879 1 1
0.00968244594162353 0.00965905028726573 1 1
-0.0143781885187999 -0.0142375672640991 1 1
0.0184302697346992 0.0184679295932184 1 1
0.0467947085856511 0.0467140405376349 1 1
-0.00117234289335212 -0.00126250748001359 1 1
0.0230935827501511 0.0229774132014878 1 1
-0.0288024374447357 -0.0287288697023559 1 1
0.0123248402151722 0.0122863532448773 1 1
-0.0449671505266963 -0.0446769399656432 1 1
0.0523064404849976 0.0519092856757413 1 1
0.0441407284080044 0.0438962854175841 1 1
0.0411943378233175 0.0409150886471048 1 1
0.0595597912694412 0.0594288062610261 1 1
-0.0284147793803653 -0.0282821441313795 1 1
0.0193150874716254 0.0191792110217382 1 1
-0.0418598427091526 -0.0416857551330736 1 1
-0.0367463730261108 -0.036614672586106 1 1
-0.0114784071143138 -0.011460724924547 1 1
0.0183069284896295 0.0182993672900826 1 1
0.0232016559789928 0.0231396333079947 1 1
-0.0575722598311345 -0.0574461104253465 1 1
-0.0669242119515196 -0.0667806997309512 1 1
0.023355128505771 0.0233220671527672 1 1
0.0429725748090975 0.0428700874502054 1 1
0.00773897001295633 0.00772180204208847 1 1
0.0319142478087882 0.031874541531016 1 1
-0.025588277412653 -0.0255945421219608 1 1
-0.0950356845473043 -0.0947086802678395 0 0
0.0314954100657675 0.031271585918403 1 1
0.0336260210955273 0.0334945218117533 1 1
0.0357413325200178 0.0356230033277409 1 1
0.0423469390601212 0.0422550173159987 1 1
0.0856024129578287 0.0853601242499617 0 0
-0.018830663625019 -0.0188770338846632 1 1
-0.0333820708413155 -0.0333295424522117 1 1
0.0949433078590604 0.0946604722429287 0 0
0.0153484264813541 0.0153256221012099 1 1
-0.00967748613177024 -0.00964943246726619 1 1
0.00873026062734275 0.00870461698057244 1 1
0.0234840522976957 0.0234058552549269 1 1
-0.0114512212353261 -0.0113354341298501 1 1
0.0117121106097818 0.0116725138168674 1 1
-0.0103699108524702 -0.0103318529591094 1 1
0.0453312727168222 0.0452191260551901 1 1
0.00347662877444632 0.00348183332793628 1 1
0.0206909595934133 0.0207733811053383 1 1
-0.0505027660313737 -0.0503694620147544 1 1
-0.0227483114494961 -0.0227637042922461 1 1
0.0511114356143276 0.050987716485034 1 1
-0.0239579820808425 -0.0238402084767685 1 1
-0.0047838650271785 -0.00480704513313518 1 1
0.030031149228218 0.0299903418097507 1 1
0.0153598400455474 0.0151729485371702 1 1
0.034079280246644 0.0338550653086449 1 1
0.0112177281277456 0.0112660657441255 1 1
0.015455345148299 0.0154557735745087 1 1
0.0303840154149651 0.030343332549721 1 1
-0.016508197329053 -0.0164669550468785 1 1
0.00106417538859235 0.00110123568867527 1 1
-0.0492951491755406 -0.0491773295213551 1 1
-0.00808408828333144 -0.00806944743424383 1 1
0.0528037689055741 0.0527294509529506 1 1
0.0600422506866343 0.0598977351672255 1 1
-0.0604206198490676 -0.0601333929244415 1 1
-0.0449691312242583 -0.0448949751492711 1 1
0.0346082262203001 0.0345563978274352 1 1
0.108276129016998 0.107972322524317 0 0
0.0505482252915886 0.0503249816556309 1 1
0.049177227087453 0.0492735325910851 1 1
0.018229655521814 0.0181726173284305 1 1
-0.0207286945502463 -0.020719747980889 1 1
0.0125853138545404 0.0125628430834966 1 1
-0.0412194650063838 -0.040983315458932 1 1
0.0297090585530898 0.0295181743738433 1 1
-0.00903133834587657 -0.00894543846913428 1 1
-0.0684985774748862 -0.0683429464829654 0 0
0.0367063492058746 0.036606652622403 1 1
-0.0292809177701613 -0.0291578658026932 1 1
-0.0481215051359867 -0.0479747929229097 1 1
0.00788310561199054 0.00790072582225445 1 1
-0.0219716461722286 -0.0219026385184423 1 1
-0.00351618085715675 -0.00348789894192701 1 1
-0.0312480987174647 -0.0311977612775986 1 1
0.0433887499226461 0.0433080728989816 1 1
-0.00528508579278584 -0.00529307925596672 1 1
-0.0734834678214486 -0.0731200504694276 0 0
0.0269579888322771 0.0268917674551333 1 1
-0.0206956386832754 -0.0208947185699946 1 1
-0.0152028674129508 -0.0149247180201919 1 1
0.00259376875644841 0.00257755244196992 1 1
0.0377950007242861 0.0375545340061736 1 1
0.0316867174161286 0.031307288176298 1 1
0.0299781759611358 0.0298740304904191 1 1
0.0430883789846769 0.0429840076986141 1 1
0.00114654572303436 0.00121273832742185 1 1
-0.000378342015780464 -0.000442420367717553 1 1
0.0249901453742755 0.024941821694494 1 1
0.0293452221278056 0.0292695880127787 1 1
-0.0518022410069352 -0.0511162685602787 1 1
-0.00492214764975641 -0.0049116378876235 1 1
-0.0630774433492919 -0.0628750552141442 1 1
-0.0142004589830885 -0.0142166261690563 1 1
0.0106582621424614 0.0105673460770388 1 1
0.000681912462982649 0.000471902656789036 1 1
0.0378515292606524 0.0377587493423552 1 1
0.0244113460078531 0.0242490656177501 1 1
0.0213267731858215 0.0214311621374923 1 1
-0.0148699788914083 -0.014822498330723 1 1
0.0109794700141292 0.0109107431846528 1 1
0.000128557609870805 0.000126755281477565 1 1
0.0374266862520393 0.0374106878199461 1 1
-0.00598805736750843 -0.00598929679315359 1 1
-0.0385069839440206 -0.0383285804266026 1 1
0.0193372936572487 0.0193538391711937 1 1
-0.016208102307929 -0.0161729535627099 1 1
0.0480752423181557 0.0479540078613555 1 1
-0.0180290182303316 -0.0179565857771445 1 1
-0.0115004950193222 -0.0114938931386112 1 1
-0.0265507794215571 -0.0264610100427391 1 1
-0.0483456761807107 -0.0482468739255978 1 1
0.0309181064451749 0.030844495209213 1 1
-0.00723529030226528 -0.00716432422255751 1 1
0.0135268274293685 0.0134608985587585 1 1
-0.014324563195348 -0.0143435979245035 1 1
-0.0106767815007659 -0.0106419357714131 1 1
-0.0461602464617325 -0.045983396368695 1 1
0.038215673281381 0.0381491611961817 1 1
-0.0796610795737525 -0.0794140510060916 0 0
-0.00458828032965063 -0.00446844853415408 1 1
0.0182588806398469 0.0181452527781571 1 1
-0.0210350265019531 -0.0209669213847048 1 1
0.0510642762875044 0.0509746533668734 1 1
0.0484972734963532 0.0483975498839663 1 1
0.0137127865332376 0.0136769869111308 1 1
-0.053288072585973 -0.0531639178473678 1 1
-0.00404434917163593 -0.00405410094005887 1 1
-0.068434239974353 -0.0683054726096784 1 1
0.0022612546818039 0.00228851498894257 1 1
0.0204814333830389 0.0204854883309527 1 1
0.00582842793814867 0.00581799767535295 1 1
0.0452535714121059 0.0450601732462331 1 1
0.073455637779469 0.073298878633365 1 1
-0.0398116221252939 -0.0396150897777003 1 1
-0.0481455603963065 -0.0480351389116876 1 1
0.0230161898179396 0.0229518134381633 1 1
0.0337533425931466 0.033754349693952 1 1
-0.0392909765924834 -0.0391349939545742 1 1
-0.0164792337195956 -0.0165700056764316 1 1
0.00435443957237889 0.00432766101986614 1 1
-0.050092141126487 -0.0500813900482325 1 1
0.0790362758244729 0.0788549523996051 0 0
-0.0176082478475375 -0.0176358179982451 1 1
-0.0545299038333275 -0.0543295128150447 1 1
-0.0169147562445737 -0.0166753444256018 1 1
0.0746418068938699 0.0743960939782758 1 1
0.03830620288537 0.0382413582480843 1 1
0.0400398154877129 0.039805764439511 1 1
-0.0235660498766914 -0.0235291147905778 1 1
0.0160359345525021 0.0159853507469977 1 1
-0.0707924440641111 -0.070648028546125 1 1
-0.015851079096156 -0.0158398425127074 1 1
0.0279542999529943 0.0278968873797807 1 1
-0.0181662984562727 -0.0180343192382576 1 1
0.00675631376458677 0.00675525949773377 1 1
-0.0493072907507858 -0.0492697252676948 1 1
-0.0263020375100668 -0.0265378716117417 1 1
0.0737826762976441 0.0735585488984321 0 0
0.0130130838933455 0.0129481256869981 1 1
-0.0409429717984074 -0.04079516606113 1 1
-0.0331680006531191 -0.0331152268522044 1 1
0.00924792906237238 0.00925066611549441 1 1
-0.0282722639416774 -0.0282281613938749 1 1
-0.0491363077660796 -0.0487932790367267 1 1
-0.036097521971653 -0.0360687183142853 1 1
-0.0371032061594794 -0.0369837548681408 1 1
-0.00818092733429054 -0.00815606393894319 1 1
-0.0348648469031512 -0.0347820320323332 1 1
0.0252083267811112 0.0251723805861652 1 1
0.0015887018827289 0.00175106783333209 1 1
-0.00442792729905529 -0.00445903949565565 1 1
0.0315319262975585 0.0314538317565274 1 1
-0.00989280900021575 -0.00981485235698984 1 1
-0.054763364340043 -0.0544935042244662 1 1
-0.0290084066030689 -0.0288745508356323 1 1
0.0162413256847892 0.0161599926299258 1 1
-0.0411549864359526 -0.0408271439982876 1 1
-0.0210370609136377 -0.0209773210258369 1 1
0.0978602890495795 0.0972734857919202 1 1
-0.0290854124212919 -0.0289697107758715 1 1
-0.0387371706540148 -0.0386950942554412 1 1
0.00961795463270172 0.00955617061363747 1 1
-0.0141813648374782 -0.0141549782558866 1 1
0.0238380505134643 0.0238874044125255 1 1
-0.00417617418137791 -0.00422860700557326 1 1
-0.0505125861389815 -0.0501046868495195 1 1
0.0418119460344553 0.0417282490754665 1 1
-0.0246818830618054 -0.0246388412944829 1 1
-0.0124571952989669 -0.0124841419674479 1 1
0.0569679100144861 0.0568580975845211 1 1
-0.015733244768345 -0.0155301155423223 1 1
-0.0101074023251788 -0.0100869553641481 1 1
0.0119529313947546 0.0119307409171863 1 1
-0.00798097856592392 -0.00788467678151711 1 1
0.083949977380326 0.0837548270887722 1 1
-0.00074918371722542 -0.000702367849187091 1 1
-0.0672065644733383 -0.0669935404327621 1 1
-0.0636689749561551 -0.0634732045983547 1 1
0.015900120747112 0.0158682939618655 1 1
-0.113900418715613 -0.113524460294785 0 0
0.0639004981706325 0.0636226823744855 1 1
-0.0295556382177185 -0.029513899935082 1 1
0.00363159586662356 0.00361545145496343 1 1
0.0310142950172445 0.0309564994349914 1 1
0.00114995035791763 0.00110508809407278 1 1
-0.0486276639641416 -0.0485455061825131 1 1
-0.000502778538854508 -0.000488884238098428 1 1
0.0224442548800662 0.0224029196899547 1 1
0.0423704391192566 0.0423474530874194 1 1
0.00946582080964856 0.00948706000471799 1 1
-0.0466211744430048 -0.046504533868719 1 1
0.0270706058882245 0.0270336500141479 1 1
0.0206630380249369 0.0206783402832207 1 1
-0.00183295411759734 -0.00208798838390894 1 1
-0.0400558451193767 -0.0399550228150205 1 1
-0.0415970972820036 -0.0415743725585639 1 1
-0.0398823382942185 -0.0397866703812865 1 1
-0.0154630663195852 -0.015445700749232 1 1
-0.0246031740429097 -0.0244339841966884 1 1
-0.00309599092583604 -0.003200659540029 1 1
0.0319946837308749 0.0319163454445676 1 1
-0.0307222599205482 -0.0306334282498897 1 1
0.0247176001281203 0.024287664021697 1 1
-0.0158073823133857 -0.0157322063996661 1 1
0.0148160197979998 0.0147170034493938 1 1
0.117992020769923 0.117742639018801 0 0
0.0168809424540413 0.0167743677897335 1 1
-0.0269583234443486 -0.0269613040060343 1 1
-0.0105860053349512 -0.0105214586268779 1 1
-0.0150644241076699 -0.0149382388247521 1 1
-0.0082742737185009 -0.00811581160545956 1 1
0.00134308060944263 0.00133488227312143 1 1
-0.0496246451984486 -0.049493517555627 1 1
-0.0628269683560359 -0.0625329154497304 1 1
0.0255192844973303 0.0254758165440902 1 1
0.0166610898547842 0.0165755741452989 1 1
0.024422359005431 0.0243717810087937 1 1
-0.0210814782507922 -0.0210562426881728 1 1
0.00799901074498446 0.00802249214057256 1 1
-0.0438749253187931 -0.0437073701550912 1 1
-0.00598605491856074 -0.00602114551619163 1 1
-0.013369352620465 -0.0133088590899867 1 1
-0.0179305915392145 -0.0178539871439629 1 1
0.0516256379120677 0.0515235667684296 1 1
-0.0367685237515116 -0.0366401396844276 1 1
0.0267026736903863 0.0266805817944499 1 1
0.00138904515766568 0.00135519913332963 1 1
-0.0242731519449886 -0.0240763493057885 1 1
0.0390159629958966 0.0389074427429971 1 1
-0.0207947087333242 -0.0206721416875181 1 1
0.0422506866775499 0.0420964496289303 1 1
-0.0613245353629569 -0.0610969993908725 1 1
-0.00356717236451283 -0.00336121079919969 1 1
-0.0247805538536231 -0.0247560502711467 1 1
-0.000161464525681574 -0.000172676706581463 1 1
-0.0192170676462386 -0.0192035515926623 1 1
-0.0164320974085069 -0.0163817061308175 1 1
0.0384737465483533 0.0383874797563873 1 1
0.0265789174146485 0.0265516860410069 1 1
0.0925912307925938 0.0923800127323725 0 0
0.010585906662503 0.0105455948720969 1 1
0.0247961471413073 0.0247090763519296 1 1
-0.0394415239890421 -0.0393660768301296 1 1
0.0364457146032394 0.0363624326479938 1 1
-0.00888428775425603 -0.00888052943086617 1 1
-0.0283588272647755 -0.0278989388987903 1 1
0.0659376514570107 0.0658248510810884 1 1
-0.0818398777372325 -0.0812353268673634 1 1
0.00391102915335443 0.00392416638559193 1 1
0.00755739232374119 0.00749095525733125 1 1
0.0185802938701791 0.0185323882636894 1 1
-0.0170019446957035 -0.0168176523821073 1 1
-0.0017679092601458 -0.00174801996186561 1 1
0.0174989141900558 0.0173817902754971 1 1
-0.00633351611344314 -0.00632217486176904 1 1
0.010640083561314 0.0105874238109174 1 1
-0.0302884892801954 -0.030226204001779 1 1
-0.0256025179018454 -0.0255454583471333 1 1
0.046684827392213 0.0465990147020618 1 1
-0.0177270596546734 -0.0176889698038605 1 1
0.00369031296148914 0.00363336520803661 1 1
-0.0225745881986716 -0.0224916286184586 1 1
-0.0104193894380982 -0.0103929087593642 1 1
-0.0139743519279954 -0.0138830703902903 1 1
0.0129312233269693 0.0128698171345962 1 1
-0.0177723417285553 -0.0177236226675686 1 1
-0.0451382018039005 -0.0450485245226017 1 1
0.0124667865063593 0.012462828610042 1 1
-0.0404809870639936 -0.0403887121785246 1 1
-0.0424607569045568 -0.0423547093186481 1 1
0.0156394609011609 0.0155689411693377 1 1
-0.0127041353594966 -0.012685761291668 1 1
0.00503262268773004 0.00498180410870099 1 1
-0.00829985641831335 -0.00822721976709467 1 1
-0.0260179981746287 -0.0259331230229228 1 1
0.0165517606987418 0.0165076151868499 1 1
-0.0325832291161951 -0.0327576448872516 1 1
-0.00358122485613334 -0.00360235806776058 1 1
-0.00984110256932194 -0.00985800080320932 1 1
-0.032927031705161 -0.0328394639091057 1 1
0.0513552589321899 0.0512458306754821 1 1
0.0151964915880716 0.0151170799003525 1 1
0.0395177728387975 0.0394694990653545 1 1
0.0514607487155435 0.0509778583429359 1 1
-0.0516705960849852 -0.0515020235038145 1 1
0.0467673399595291 0.0466558095780309 1 1
-0.0367205471437164 -0.036684650431713 1 1
0.00914373230147507 0.00909753223602148 1 1
0.0209174065343824 0.0208786864839948 1 1
-0.0214419820949149 -0.021417339354109 1 1
-0.00601899187965311 -0.00593093282670931 1 1
-0.0196949599981399 -0.0196519982359709 1 1
0.0151711850029856 0.0149624257561281 1 1
0.018949862188065 0.0190534080817106 1 1
-0.0712799609206073 -0.0710935643121814 1 1
0.0218316882672634 0.0217997050769644 1 1
0.00332071099012882 0.0032234799051776 1 1
0.0256425846805506 0.0256072028333279 1 1
-0.0454593390549571 -0.0452519628147005 1 1
-0.0467533226805015 -0.0466120712990208 1 1
-0.0106343285219521 -0.0106441148760929 1 1
0.0212845194782894 0.0212303252096979 1 1
-0.0444785978391171 -0.0444086384811461 1 1
6.26230751560632e-05 8.95715626754237e-05 1 1
-0.030025695684547 -0.0298794167831415 1 1
-0.0122276404842628 -0.0122792117287921 1 1
-0.0176148771461476 -0.0177693864786876 1 1
0.0194786447755038 0.0194362521220625 1 1
0.0251720558018248 0.0250563659326399 1 1
-0.043185373500742 -0.0430623011676446 1 1
-0.0146982893595681 -0.0147000785090688 1 1
-0.0592479102802048 -0.05908200139606 1 1
-0.0373794089907851 -0.0372430753084179 1 1
-0.0371604232861397 -0.0370081990963538 1 1
0.0112387576812349 0.0111777950494137 1 1
0.0652714520939082 0.0651292643770055 1 1
0.0193670243871328 0.0194111658732639 1 1
0.0184925782060156 0.0184078642279606 1 1
0.00884000449042348 0.00868676462951462 1 1
-0.0167679944545041 -0.0163470267013585 1 1
-0.0520034701566822 -0.0522114472693132 1 1
0.0194863038719715 0.0194755094436855 1 1
0.0134223798595835 0.0133664276195377 1 1
-0.0464673742222774 -0.0464691397076196 1 1
0.007665650612315 0.0076906085074363 1 1
0.0660906752996286 0.065911330996195 1 1
0.0609544518068783 0.0608363951714194 1 1
-0.0656545810188246 -0.0654547987953403 1 1
0.0165591160670561 0.0164838230523388 1 1
-0.0269067541594109 -0.0266516781708977 1 1
-0.00785311605422543 -0.00781382894584346 1 1
-0.0121568723513205 -0.0121294514003117 1 1
0.011331944050011 0.0112710761429702 1 1
0.0720720101528527 0.0719461381283332 0 0
0.00461485244782852 0.00455145403915031 1 1
-0.0415900305870021 -0.041454483166286 1 1
-0.0286205307998566 -0.0284964278578871 1 1
-0.0100461544361832 -0.0100201827877002 1 1
-0.019130914454506 -0.0190441600934788 1 1
-0.0333510144559621 -0.0332530017679198 1 1
0.0308097647333904 0.030752006689221 1 1
-0.0239065025200534 -0.0238023736706845 1 1
-0.039631379823175 -0.0395448443267678 1 1
0.0667119705660845 0.0665936959838432 1 1
-0.0245634140899093 -0.0245206839058034 1 1
-0.0946739225612953 -0.0943584131281721 0 0
-0.00268801920147261 -0.00268432091315967 1 1
-0.0331778716000626 -0.0329260231901185 1 1
-0.0276509829541226 -0.0275782910052022 1 1
-0.030182127705899 -0.0300803444718576 1 1
0.0176355032645649 0.0175381730669114 1 1
-0.0433674202088872 -0.0432895330514025 1 1
-0.00997366681727146 -0.010016237400814 1 1
-0.0446202763839013 -0.0446462458293162 1 1
0.0281938032528288 0.0281485640315871 1 1
-0.0341078432187612 -0.0335837127582043 1 1
0.0461493011147889 0.0460418163561136 1 1
0.0115987425397311 0.0114115422729309 1 1
-0.0282409357550176 -0.028165643791805 1 1
-0.0154595456586874 -0.0154265341526567 1 1
0.0317980270540312 0.0316930444411286 1 1
0.0115617755828986 0.0115114555348442 1 1
0.0371457461328836 0.0370143174210182 1 1
0.0108427070405809 0.0108287279603003 1 1
0.0485297150304119 0.0483996118481286 1 1
-0.0323144720909753 -0.0322412076231352 1 1
-0.0169559199297534 -0.0169042194380618 1 1
-0.0469640307647308 -0.0467983303599793 1 1
0.0171767492011797 0.0170587917629231 1 1
-0.0577603928681756 -0.0579395821102538 1 1
0.034500593912728 0.0344655944227754 1 1
-0.0314988203591945 -0.0315713153334353 1 1
-0.0565286148329541 -0.0561570335249676 1 1
0.00394504690792294 0.00395648994825981 1 1
-0.01307102613948 -0.0128146412938038 1 1
0.0137130606577288 0.0136800599501712 1 1
-0.0511589631119603 -0.0510265979525177 1 1
0.0119498863724008 0.0118970352424813 1 1
0.0147513091211421 0.0146948398453581 1 1
-0.0284665579317683 -0.0284192292167474 1 1
0.0258443167663905 0.0258175345034027 1 1
-0.036212425525273 -0.0359936603255323 1 1
-0.00286677406472882 -0.00287833202751094 1 1
-0.0677186992097964 -0.0674924608296328 1 1
0.0495621401606035 0.049426670456147 1 1
0.00216744469254872 0.00215440856799989 1 1
-0.00817079111296426 -0.00809374459114813 1 1
0.00400584520798933 0.00400267201020167 1 1
-0.0730872857941304 -0.072915886574064 0 0
0.0141373273847149 0.0142716941824403 1 1
0.00539621492575867 0.00547150044584865 1 1
-0.0431584065081763 -0.0430117570209965 1 1
-0.000386709909763444 -0.000378416804834137 1 1
0.0196709689501554 0.0196710392689153 1 1
-0.0374837562119742 -0.0373130526723013 1 1
-0.0734104066313683 -0.0732324400511852 1 1
-0.0106005136843259 -0.0105096571653041 1 1
-0.0874618833395285 -0.087204377952107 0 0
0.0048820715839649 0.00483334113869769 1 1
0.00158224740395588 0.00164747672020507 1 1
-0.0490976217499476 -0.0487942140501282 1 1
-0.0168009366263476 -0.0167659776272462 1 1
-0.0162989679028122 -0.0161400327443032 1 1
0.00670935482471077 0.00670341704979092 1 1
0.000253448621255361 0.000211472056301508 1 1
0.00796770762817914 0.00794323668361183 1 1
0.0356668558114849 0.0355182089724127 1 1
0.0116229210136928 0.0115426140822176 1 1
0.0310904001178616 0.0310126972169657 1 1
0.0580055336688704 0.0576093789850977 1 1
0.0123830343423587 0.0123313409507059 1 1
0.0331452259348718 0.0330098182293118 1 1
-0.0912079470729726 -0.091014489644376 0 0
-0.0288640759503928 -0.028815800537235 1 1
-0.0365784765224328 -0.0364882321695113 1 1
-0.0672539121324058 -0.0670896989127714 1 1
0.00377127654720601 0.00375114899365976 1 1
0.0517298230566092 0.0514189610475937 1 1
-0.0199268152136763 -0.0198426539309362 1 1
0.0384337578721562 0.0383561891446486 1 1
0.00417459005587783 0.00413236605265674 1 1
0.00562153021285506 0.00563009170126448 1 1
0.0525501203807589 0.0525321324695453 1 1
-0.0178046742899958 -0.0177799332698875 1 1
-0.00506293195983631 -0.00506212131029046 1 1
0.0271993173914027 0.0271297826970455 1 1
0.00165475475501475 0.00171937211565713 1 1
0.00991305472403323 0.00988099316238515 1 1
-0.0638599438896669 -0.0636581255615976 1 1
-0.0210120192851723 -0.0208539943459177 1 1
0.0532835501037096 0.0527826068357663 1 1
-0.0205442773583168 -0.0205179635584743 1 1
0.0321262843542589 0.03206079680671 1 1
0.0188679184305472 0.0187201707124456 1 1
-0.0152545787204858 -0.0151909260596819 1 1
-0.0423467210255801 -0.0422439390008941 1 1
-0.0177669496502862 -0.0177879495061525 1 1
-0.0162091271825007 -0.0162165699508697 1 1
0.0283668127220926 0.0283352038128466 1 1
0.0173592634597418 0.0172634289045748 1 1
0.0370152230710799 0.0368489582291675 1 1
-0.0446354378062631 -0.0445236468474505 1 1
-0.0106269275816492 -0.0107969865470284 1 1
0.0260341325015566 0.0259556916921344 1 1
-0.0119991555057178 -0.0119009289627222 1 1
0.00887327335950422 0.00895128770282488 1 1
-0.00859413281499793 -0.00853260552058593 1 1
-0.00374318824685303 -0.00373303065054921 1 1
0.00175971873468362 0.0017840728312037 1 1
-0.0305400935025613 -0.0304654032465371 1 1
0.0291787379080949 0.0291338955143531 1 1
-0.0105577421682363 -0.0105495905244586 1 1
-0.0103950602023719 -0.0102788764649804 1 1
-0.0158920525260364 -0.0159684927298403 1 1
0.0651993781933492 0.0647862376006616 1 1
-0.0652672015330644 -0.064957391689698 1 1
0.0142401542442039 0.0142247703752113 1 1
0.034641451881987 0.0345845547958857 1 1
0.0263544313692854 0.0262990389887221 1 1
0.00435585602379992 0.00430125570266981 1 1
-0.0557011781113299 -0.0555128442361718 1 1
-0.0419139014564727 -0.0418339666459296 1 1
0.0422742356733397 0.0420688599046223 1 1
-0.027141509133227 -0.0270790674204828 1 1
-0.00817514649492422 -0.00815570605270583 1 1
0.0492945326021915 0.0492156443058219 1 1
0.0171605599928778 0.0171166244746659 1 1
-0.00136403215013596 -0.0013524691752242 1 1
0.0170704100475533 0.0169759000826287 1 1
-0.0690489230132338 -0.0689654697622004 1 1
0.0177896296792315 0.0177278317244925 1 1
-0.0119478511291187 -0.01221017413938 1 1
-0.0226382685716562 -0.0225818051012994 1 1
0.0111033716194553 0.0110227895176929 1 1
0.0274646442950244 0.027369132229933 1 1
0.00914528067015641 0.00913348154278726 1 1
0.00976974213091483 0.00974903620198901 1 1
-0.047218724654109 -0.0471087268928145 1 1
0.00371674172382071 0.00371457935409125 1 1
0.00545136689489933 0.00548146053869263 1 1
-0.0747727057418375 -0.0746134678518026 1 1
-0.0384382786041112 -0.0382428227200827 1 1
-0.0382569199296021 -0.038210804420256 1 1
0.015526351007294 0.0155050225237449 1 1
0.058259655452011 0.0580468293097698 1 1
-0.0360145217059861 -0.0359394582032711 1 1
-0.0352738890505212 -0.0352336380534997 1 1
0.00909161253011468 0.00907180950477705 1 1
-0.000696282842895182 -0.000659343460056363 1 1
0.00156486984174606 0.00159811877155316 1 1
0.0145891392440599 0.0145452521492852 1 1
-0.0265617058265188 -0.0266007976796265 1 1
-0.0471404434360865 -0.0472162502310693 1 1
-0.0280752350851527 -0.0280107558560937 1 1
-0.0547316807262567 -0.0545663471494848 1 1
-0.0574948598075976 -0.0572802351484308 1 1
0.035184875829534 0.0351175561189975 1 1
-0.0354638504718584 -0.0354404022206112 1 1
0.0198462303038675 0.0198071048604609 1 1
-0.0235611711166724 -0.0234978989811136 1 1
0.0307190670131039 0.0306515207956113 1 1
-0.000207211747552094 -8.9094553175416e-05 1 1
0.0600998018862331 0.0598227667440603 1 1
0.0177252876666369 0.0176908601630962 1 1
-0.0118300763282652 -0.0118120472070728 1 1
-0.0474684148593304 -0.0474765475456958 1 1
0.0460675503905443 0.0456429610348663 1 1
-0.0234001077422008 -0.0233685559352955 1 1
0.00799660477817837 0.00797366760736842 1 1
0.00153329705661021 0.00153217165947054 1 1
0.019629878198863 0.0195520788967488 1 1
-0.0207253383690842 -0.0205229222403557 1 1
-0.00564914710047137 -0.0056167625370192 1 1
-0.00603180733022779 -0.00601695140750957 1 1
0.0172441485300556 0.0172024947150909 1 1
-0.0314582173850168 -0.0314133434492079 1 1
0.0738936056349125 0.073434968813369 1 1
0.0120420637253512 0.0120380170656036 1 1
-0.0332282095933147 -0.0331556235950537 1 1
0.0379396484540169 0.0378834177966075 1 1
0.044404232580924 0.0443199611681953 1 1
0.0267108554031708 0.0266558348680698 1 1
-0.0487098130504627 -0.0485729847490899 1 1
0.0160964159247989 0.0159991567383753 1 1
-0.0369309958334424 -0.0368563676713273 1 1
-0.0295293710235838 -0.0294462456670654 1 1
0.0496120546365438 0.0495356869461689 1 1
-0.0658511897176637 -0.0653951462815672 1 1
-0.0535239098191272 -0.0534062794896425 1 1
-0.0141917732698217 -0.0141222527850162 1 1
0.0364421652712785 0.0363379335761122 1 1
0.0197019594977963 0.019655584148269 1 1
-0.00402641308528669 -0.00400635716659697 1 1
0.0199540376578342 0.020225395637335 1 1
-0.0242775884991535 -0.0242185085248067 1 1
0.0213174258980316 0.0215211597396656 1 1
0.011900219136231 0.011876294351874 1 1
0.000838497216000785 0.000786158889868607 1 1
0.0262203658394413 0.0259871803612805 1 1
-0.0873063126266052 -0.0871235030799363 0 0
0.0538360395061147 0.0537121354805713 1 1
0.0296105229896638 0.0295660276159495 1 1
0.0157403712055696 0.015623287038795 1 1
0.0139310318350213 0.0137570440590591 1 1
0.0354526540747618 0.035351246185502 1 1
-0.0304597398770218 -0.030319999056104 1 1
0.0395797341576904 0.0394985161503962 1 1
0.036445374502547 0.0364303018163369 1 1
0.0509397298128307 0.0507902254503016 1 1
-0.0257416644983045 -0.0257676940080108 1 1
0.0191746276512102 0.0191240317480185 1 1
0.0109342539389193 0.0108807272616167 1 1
-0.0408257464577781 -0.0407432846748844 1 1
0.0336207546831369 0.0336062147050526 1 1
0.0402257493846765 0.0401216387292099 1 1
0.0472680751475482 0.0471982452810189 1 1
0.0333348996180461 0.0332218999028717 1 1
-0.00463253365106325 -0.00462943145953127 1 1
-0.0259845325279522 -0.0258685415348109 1 1
0.00246963223035411 0.00248287619149452 1 1
-0.0157093752458728 -0.01563370167601 1 1
-0.0962203716951363 -0.0958010343573176 0 0
0.0181420166675024 0.0180732011433782 1 1
-0.029704494037401 -0.0296170335906769 1 1
0.0386425492077554 0.0384447468671792 1 1
-0.0334304948410433 -0.0332150713362165 1 1
0.0125488812754666 0.0125198054090546 1 1
-0.0184879850562979 -0.0184805699672153 1 1
-0.0368252868322854 -0.0368069668510877 1 1
0.00224046344958048 0.00226058744068479 1 1
-0.0471778294041246 -0.047069224147785 1 1
-0.0114927043826438 -0.0114467606669876 1 1
-0.0693434886421412 -0.0694796316133627 1 1
-0.0372817723546261 -0.0371352922255401 1 1
0.0146193169723994 0.0145247169878262 1 1
0.0327069964274981 0.0325923588306794 1 1
0.0299109825451996 0.0298288958650273 1 1
-0.000380862841649161 -0.000333472118586942 1 1
0.0216741138242081 0.0216169254014158 1 1
0.00471564651702912 0.00506885083878251 1 1
-0.0191721310562226 -0.0191072624062399 1 1
0.0199081638067165 0.0198456070566244 1 1
-0.0161903769511219 -0.0161411686373818 1 1
0.0210677658831413 0.0210617654636446 1 1
0.0122544515010607 0.0122316745745378 1 1
0.0051537747755936 0.00533196916048674 1 1
-0.00852219166283524 -0.00850184374129762 1 1
0.0175261244223538 0.0174793764979787 1 1
-0.0118197447162181 -0.0117665089753798 1 1
-0.0131732840057078 -0.0129168032576938 1 1
0.0136651725799072 0.0135903715993588 1 1
0.0528726073832653 0.0526685878784572 1 1
0.0240451047167657 0.0239382857132232 1 1
-0.0532056866327301 -0.0530886390871963 1 1
0.00793650329265011 0.00783427162576819 1 1
-0.0187990922339755 -0.0187424446660349 1 1
-0.0190688048943946 -0.0190274340521641 1 1
0.0057678115439445 0.00572080123925608 1 1
-0.0832927538215537 -0.0830484749214194 1 1
-0.00607554942852797 -0.00611437996281603 1 1
-0.0155088876910348 -0.0154598344919986 1 1
0.00501255716840593 0.00482798577037282 1 1
0.00107951940792542 0.000942488770232584 1 1
-0.0168121861204375 -0.0168223220708444 1 1
-0.0518327926787994 -0.0516461715436715 1 1
-0.0283355195609035 -0.0283075840723458 1 1
-0.0365620861187009 -0.0364645161563724 1 1
-0.00494852117164812 -0.00493711514466341 1 1
-0.0261539691011124 -0.0260813475333104 1 1
-0.012954603025678 -0.0129597229930049 1 1
0.02771765318737 0.0273412897892044 1 1
0.0349246796217651 0.0348980019976936 1 1
-0.00074542178361586 -0.000744534062898503 1 1
0.00954378615300634 0.00955828901937896 1 1
0.0138538229121882 0.0135219179123852 1 1
0.0215332935951598 0.0213783389654191 1 1
0.0580719514845426 0.0578917595785993 1 1
-0.0213052218166611 -0.021290765757722 1 1
-0.0605970555618584 -0.0604907976240861 1 1
0.0327973724580228 0.0328698908743031 1 1
-0.0323029069518742 -0.0321618941016499 1 1
-0.0174134732542996 -0.0174875106080597 1 1
0.0599926834075291 0.0599664388780148 1 1
-0.00424678404954053 -0.00423984930057947 1 1
-0.0258856541148584 -0.0258125585565716 1 1
0.0215004264905297 0.0214358841585002 1 1
-0.0808130137462593 -0.0806475039337742 0 0
0.0113521797823891 0.0113688125415911 1 1
0.0297942850736237 0.0297306929945626 1 1
0.0358318060161124 0.0357210071596734 1 1
-0.0142889484917858 -0.0142579216752455 1 1
-0.0456294287056417 -0.0454758471696213 1 1
-0.0101028835865108 -0.010035481815209 1 1
0.065318369491417 0.0651362375613571 1 1
-0.0168895552981264 -0.0168326459970843 1 1
-0.0185642886593013 -0.0184059838279867 1 1
0.0604076128747313 0.0602348633757213 1 1
-0.113995217942219 -0.113653993216297 0 0
-0.0356210607204064 -0.0355242905629609 1 1
-0.00741281267322104 -0.00744514320021227 1 1
0.0222473600071977 0.022223745320105 1 1
0.0525398320676571 0.0521651311001309 1 1
-0.0323455793519153 -0.0321798206403349 1 1
0.018938499040993 0.0189440344392409 1 1
-0.0118232200936151 -0.0117767834461802 1 1
0.0694398357287985 0.0691691649637992 1 1
0.0256140852517901 0.0254983415301583 1 1
0.00128280112426482 0.00127154232239185 1 1
0.00701138380737132 0.00701320614584617 1 1
-0.0237940794770889 -0.0235955519226275 1 1
-0.0117204913888441 -0.0116968920484083 1 1
-0.0101267886697162 -0.0101217757789492 1 1
-0.0957228315993353 -0.0954873985140164 0 0
-0.00509412282977305 -0.00510893592997623 1 1
0.0294510220039245 0.0293342839805779 1 1
0.0384181727322236 0.0382699726920731 1 1
0.0273736671308485 0.0271832788572272 1 1
-0.0467523443383923 -0.0465857088855914 1 1
-0.0473035085911978 -0.0472367621172761 1 1
-0.0167622163089464 -0.0167425666886136 1 1
-0.0465850453520671 -0.0466570627031055 1 1
-0.0447382444756595 -0.0446289990740185 1 1
-0.0345967059987754 -0.0345046577827485 1 1
-0.0272970722828144 -0.0272105963649995 1 1
-0.00847487836136781 -0.00846055404685033 1 1
0.0688369776432184 0.068649916974583 1 1
0.0794335309955715 0.0792169205464941 1 1
-0.0697610236786814 -0.0695985649667767 1 1
0.0322196764051399 0.0321729493828473 1 1
-0.031247700175427 -0.0312009026587976 1 1
-0.01110383358619 -0.011008755695326 1 1
-0.0262193017909924 -0.0261868720484004 1 1
0.00919261367053812 0.00908431212670304 1 1
0.00525771005713379 0.00525081675159493 1 1
0.0353994781971344 0.0351624901638657 1 1
-0.0996177733196978 -0.0994271958525891 0 0
-0.0375114837351005 -0.0374306469509815 1 1
0.013157701856692 0.0131012524547039 1 1
0.0553412078714239 0.0552212145777418 1 1
0.00836021872941507 0.00834247162965769 1 1
-0.0571929125862992 -0.0569422025281636 1 1
-0.018051268180936 -0.0179671268844147 1 1
0.0129469753722566 0.0128843365190321 1 1
0.0242988994309085 0.0242136221227215 1 1
-0.0504662714120368 -0.0503820936554753 1 1
-0.0397057643020806 -0.0397699052530747 1 1
0.00335469439194981 0.00299894324054828 1 1
-0.0436807335209057 -0.0435900248589204 1 1
0.0531147920921836 0.0529481947737799 1 1
0.0106145246461756 0.01062685793919 1 1
0.0369303430376567 0.0368266984545686 1 1
0.0190768516740629 0.0190134300182614 1 1
0.00559282318170841 0.00555879905817797 1 1
0.0153755333560985 0.0153480834912063 1 1
0.0391199318090785 0.039000504146254 1 1
0.0460636751578878 0.0459388405935852 1 1
-0.0439900846332507 -0.0440378853580807 1 1
-0.0276151661059999 -0.0275666108867637 1 1
0.0524406851003092 0.0523017099506624 1 1
0.0252436658395898 0.0251384022645631 1 1
-0.0118220806994456 -0.0118289327071691 1 1
0.0515320039680228 0.0514406801385979 1 1
0.00676594202960643 0.00674762198613138 1 1
-0.0695076295017469 -0.0692939331847352 1 1
-0.00179911334897239 -0.00164640881656304 1 1
0.035358573996074 0.0352426141794624 1 1
-0.0410151155137516 -0.0407625495899744 1 1
0.0385276351127342 0.0384233219157202 1 1
-0.000420591620035146 -0.000434688406999777 1 1
0.0405902046932093 0.0404331448930367 1 1
0.0310880594229631 0.0310585054811618 1 1
-0.0245707806278093 -0.0245017339922778 1 1
-0.0896134205301206 -0.0893728559398551 0 0
-0.0266529453745399 -0.0265915490009219 1 1
-0.0353401186142649 -0.0352658441541226 1 1
-0.043413997372213 -0.0433582679874453 1 1
-0.0476278507033781 -0.0475490078997802 1 1
-0.0387155368127105 -0.0386528922767891 1 1
-0.0166889249510756 -0.0165853688824634 1 1
0.0456457720184102 0.0456375086777861 1 1
0.0478894188335729 0.0480821591422 1 1
0.0443989595025909 0.0443144264427327 1 1
0.047752793080847 0.0475140361754078 1 1
0.0145813237734028 0.0145702677397436 1 1
0.00258980622039017 0.00259135815198254 1 1
0.0105312922399294 0.0104827382221125 1 1
0.0536979857047507 0.0535826683961626 1 1
-0.00764180931877951 -0.00763918252974551 1 1
0.0111946241713402 0.0111672428525719 1 1
0.0494556672401618 0.0493751253526168 1 1
-0.065809853733947 -0.0654609678598286 1 1
-0.0728536186240217 -0.0726720383388831 0 0
-0.0608247732146683 -0.0606347444627797 1 1
0.00526801632595269 0.00517241248087222 1 1
0.0213901275158246 0.0213665059176214 1 1
0.0531780229928578 0.0528621159139611 1 1
0.0341328735049297 0.033936013183635 1 1
-0.0159182050578387 -0.0158472638712364 1 1
0.00235421116963811 0.00231895844267453 1 1
-0.0333994631967164 -0.0333458791686743 1 1
-0.0375169950325298 -0.0374448777213916 1 1
-0.0523280031528479 -0.0522314018483715 1 1
0.0403559565000805 0.0402584805804517 1 1
-0.00893812008300842 -0.00893473654510121 1 1
0.00192769245750585 0.00194697921767716 1 1
-0.0367846299386071 -0.0367204739360004 1 1
-0.0277738314327669 -0.0276560422376697 1 1
-0.0706021763248528 -0.07033894732044 1 1
0.01475881902304 0.0147206285904336 1 1
-0.00976001351409525 -0.009729972846532 1 1
0.0226455363610277 0.0225422197713843 1 1
-0.0299350471897713 -0.029921806552179 1 1
-0.0563418411215252 -0.056137379725833 1 1
0.0372257011287568 0.0371731766897609 1 1
0.00430271863535195 0.0041341447328925 1 1
0.0312648200015591 0.0310180698466198 1 1
0.010270579052291 0.0103156211860704 1 1
0.00250741844158723 0.00249275389473072 1 1
-0.0406686173452802 -0.0406028748119457 1 1
0.0596363586517372 0.0594732553376593 1 1
-0.024175386575573 -0.0238684056858381 1 1
0.00940160316361217 0.00939406311256729 1 1
0.0430651954118704 0.0429914113289925 1 1
0.0251969924680636 0.025252177112079 1 1
0.0750102131467483 0.0747660343545854 0 0
-0.0141818862361002 -0.0140974818691472 1 1
0.0316668335740402 0.0316058025860323 1 1
-0.0556543817673235 -0.0554983421431955 1 1
-0.0260230014225337 -0.0259447186151608 1 1
0.0866659149285395 0.0864867547906163 0 0
-0.0248803271141414 -0.0246971193030811 1 1
0.0102564160853551 0.0101833750606581 1 1
0.0274605470436472 0.0273698960236172 1 1
0.00236723374662069 0.00231376333155591 1 1
0.0414107524939973 0.0413342942447354 1 1
0.0191814807825844 0.0189583196418598 1 1
0.0340678257139037 0.0339401309412873 1 1
-0.0125027550192862 -0.0123291199600136 1 1
-0.0308642440807158 -0.0303561359804348 1 1
-0.0395395135955961 -0.0394499228546448 1 1
-0.0481475469022441 -0.0480106207440663 1 1
-0.00241150553541909 -0.00243274763293131 1 1
0.00685595494638543 0.00690179159983786 1 1
0.0218744232078763 0.0218415545066083 1 1
-0.0179859629284433 -0.0179883194218902 1 1
0.000344669442273211 0.000399934651166184 1 1
0.0268068603156913 0.0267511765337389 1 1
0.0330690861779785 0.0330017143115756 1 1
0.0251219273981719 0.0250427756882267 1 1
0.0435764030366201 0.0434337230092316 1 1
0.0167575836017754 0.0166919525443194 1 1
-0.00229719032697754 -0.00205089551284026 1 1
-0.0440371026210539 -0.0437671875288975 1 1
0.00407564933929574 0.00406051179339136 1 1
0.0445442266927182 0.0444047672013188 1 1
0.0555805428724138 0.0555491176806761 1 1
-0.00449883589983562 -0.0045299376569471 1 1
0.0326791825478014 0.0325916622362661 1 1
-0.0209380870073329 -0.0209202261357737 1 1
0.0699203794238437 0.0698167093095876 1 1
0.0232500741157999 0.0231686756676973 1 1
0.043348320184926 0.0433362128543047 1 1
-0.0111559286348147 -0.0111507279765303 1 1
-0.0147508224470371 -0.0145951184303162 1 1
-0.0641952480016325 -0.0640439039795059 1 1
-0.018983345791177 -0.0189234426989076 1 1
-0.015015875014302 -0.0149321463387628 1 1
-0.0109685917062832 -0.0109529384828865 1 1
0.0207812682568128 0.020700781236904 1 1
0.0120449569610151 0.0119501869926415 1 1
0.0497007653359179 0.0495900368225163 1 1
-0.0481791361103089 -0.0480863748411879 1 1
-0.00874249584643593 -0.00863856641120913 1 1
-0.0144294382710115 -0.0140741047026014 1 1
0.0423511284012577 0.0421362549765905 1 1
-0.0436358927798725 -0.0435278759816094 1 1
-0.00423854598204209 -0.00416410428029353 1 1
0.00539389858597604 0.00531241381296475 1 1
0.00148787686028413 0.00148063708717502 1 1
0.00286701402005226 0.00284698191248665 1 1
-0.0352789679005238 -0.0352280058796899 1 1
0.0309169130839386 0.0308797724574357 1 1
0.0121656710271801 0.012171538038607 1 1
0.056681101515588 0.0565360417433568 1 1
0.02605214817165 0.0260248683697162 1 1
0.0478276363490169 0.0476824128783327 1 1
0.0759077355013441 0.0760953562463769 1 1
0.0151760836884329 0.0151324637096829 1 1
-0.0143766979967225 -0.0143846528421082 1 1
-0.0445167935660706 -0.0444297749666753 1 1
-0.00955280104796329 -0.00947351590741875 1 1
0.00575275235825698 0.00588887887023614 1 1
-0.0190288142940621 -0.0187938720825026 1 1
0.0284219185773925 0.0285025542625927 1 1
0.0103965048382139 0.0102920799175178 1 1
0.0249684327911022 0.0246599997394481 1 1
0.0109033629257259 0.0108916330599137 1 1
-0.00881269945569234 -0.00869472631425833 1 1
0.0731460829164458 0.0729307370156205 1 1
-0.0567833081734945 -0.0565323806849584 1 1
-0.0170267430927411 -0.0171243364004518 1 1
-0.0356605114166307 -0.0355338309767474 1 1
-0.0436577957611575 -0.0437304374817703 1 1
-0.00696992407977439 -0.00691121663020975 1 1
-0.00508255656316579 -0.00526839693844798 1 1
0.00385100669142194 0.00380781669011976 1 1
-0.0393667650215635 -0.0393027831491861 1 1
0.0205695392721333 0.020511085784224 1 1
-0.000772241488168721 -0.00104997833953157 1 1
-0.0508649254484946 -0.050704594909788 1 1
-0.00864497736885003 -0.00870097587119576 1 1
0.0331503855052235 0.0331769586294251 1 1
-0.0646807989948579 -0.0645250515960531 1 1
0.039159666727663 0.0390929820056954 1 1
-0.059530855156888 -0.0592845216715055 1 1
0.0107285380613087 0.0106734714324357 1 1
0.0155038868668958 0.0154698562626382 1 1
0.0757967026396733 0.0756755770675332 0 0
0.0409164790354542 0.0410517390682187 1 1
0.00268640280197762 0.00263283424512994 1 1
0.0446662367059957 0.0445552934361302 1 1
-0.00788747069454607 -0.00789666480214534 1 1
0.0364088839670423 0.0362897612995439 1 1
-0.0344165411612814 -0.0340288325714801 1 1
-0.0140663125756852 -0.0138723647359419 1 1
0.0244300583264593 0.024180929854808 1 1
-0.0120221231657921 -0.0120144751779119 1 1
-0.0211925362526775 -0.0213162703112474 1 1
0.0335577493870439 0.033517547703248 1 1
-0.0209309366905321 -0.0208138438317811 1 1
0.0268848094366179 0.0268064869580902 1 1
0.0376346606093946 0.0375507274873377 1 1
-0.0621245356807926 -0.0617888360399623 1 1
0.0202464606625667 0.0202050084285621 1 1
0.0120400445124643 0.0120465541610779 1 1
0.0135389411618862 0.0135005076464666 1 1
0.0438984623730761 0.0437845749454678 1 1
-0.0372360480377774 -0.0372694441339571 1 1
0.0288834974962215 0.0287976453518797 1 1
-0.00130890314880352 -0.00125950939657115 1 1
-0.00688768762013089 -0.00688466881758626 1 1
0.0242071891931599 0.0240096461582544 1 1
0.0335273617426099 0.0333734817203035 1 1
-0.00786211783365915 -0.00785441618680986 1 1
0.0332345213206934 0.0332134278055948 1 1
0.0422775060414501 0.0421261439448287 1 1
-0.073019392700262 -0.0727821101412528 1 1
-0.011685674350066 -0.0117214351153803 1 1
-0.015846279552946 -0.0156818885364512 1 1
-0.00604959599389787 -0.00602576750874448 1 1
-0.0235806190206709 -0.0235229428880759 1 1
-0.0698011386160498 -0.0694534752113357 1 1
0.0589043106640183 0.0588899271204661 1 1
0.0265594922859212 0.0264793718160375 1 1
0.00130066514847268 0.00137839766170781 1 1
0.0266889156733632 0.0266205110720935 1 1
-0.053586709286227 -0.0532648743238503 1 1
-0.0221106035079636 -0.021979799216498 1 1
0.0474890633536552 0.047408115551176 1 1
0.00322593154345343 0.0031585180892105 1 1
0.0275088065684304 0.0274574300633295 1 1
0.0215481503467503 0.02161985006641 1 1
-0.00235951276673454 -0.00232375246875999 1 1
0.00436283878744597 0.00406481318452827 1 1
-0.0105885775509713 -0.0103946735426968 1 1
-0.0190709639364602 -0.019023477455157 1 1
0.0377720407438106 0.0377355996942891 1 1
0.00387007013941158 0.00386911161453635 1 1
-0.0332039873514667 -0.0330701727320442 1 1
0.00684010010590374 0.00681199775959851 1 1
0.0463088918158831 0.0462424419408149 1 1
0.00388081534251849 0.00387535559847392 1 1
-0.0666964744166194 -0.0664661915884872 1 1
-0.0425312067856869 -0.0424732630748419 1 1
0.0518671286944899 0.0519621306823903 1 1
0.0512383037724706 0.0511004202016454 1 1
-0.0364559897047931 -0.0363653181344976 1 1
0.00811786952761405 0.00812907870508708 1 1
0.00887103363753576 0.00880735328286168 1 1
-0.0610600494606218 -0.060881190121065 1 1
0.0247912487570589 0.0247111380797963 1 1
-0.0338685736346336 -0.0337720724301489 1 1
-0.0296419915796668 -0.0296632672006328 1 1
-0.0175804957947338 -0.0175170903951398 1 1
0.000956440738942825 0.000978910218526714 1 1
0.0347981740592726 0.0347256983337759 1 1
0.00278862165495171 0.00281414458158114 1 1
-0.0025547121807247 -0.00235840283027774 1 1
0.0348311840711408 0.0347651932226644 1 1
0.030681242444457 0.0305311384093196 1 1
-0.0122418888763599 -0.0122353271291516 1 1
0.00667793910014237 0.00668681821045291 1 1
-0.00185054216231321 -0.00175663083120835 1 1
0.0193679457814764 0.0193547444233825 1 1
0.0343722504036183 0.0342335312970046 1 1
0.0223541341878745 0.0222867093156533 1 1
0.0129086343636195 0.0128516357583265 1 1
-0.0402361407780339 -0.0401175344680279 1 1
0.0050468622875142 0.00508633119904587 1 1
0.0433060685699296 0.0430967788422541 1 1
-0.120966594347201 -0.120582204022598 0 0
0.023664835907294 0.02367238526134 1 1
0.0938383326384793 0.0935635923500736 1 1
0.0504748701884518 0.0503863151648881 1 1
-0.0255401757791311 -0.0257837883675594 1 1
-0.0183978728098045 -0.0182338862406181 1 1
0.00815080870240487 0.00809283533081345 1 1
-0.0135900225305965 -0.0135147988443312 1 1
0.00382063441136528 0.0038205681903426 1 1
0.0216606371906176 0.0215995082191929 1 1
-0.0312723041839972 -0.0310896951886041 1 1
-0.0242008698224148 -0.0241116482845359 1 1
-0.00748514792036605 -0.00747523614851836 1 1
0.0579992821945914 0.0578403637109886 1 1
-0.0118624225832251 -0.0118383447202125 1 1
0.00697198931738188 0.00688299252673145 1 1
0.0115044544549679 0.0114709393311437 1 1
-0.0166736405439589 -0.0165688346962807 1 1
-0.0254574507150984 -0.0253747289570903 1 1
-0.031774507818612 -0.0317587066745402 1 1
0.00920867974646224 0.0091678613518994 1 1
-0.0789973548629165 -0.0790391025392322 1 1
0.0190588710107256 0.0190065159331047 1 1
0.0142692710260321 0.0141982930324526 1 1
0.0298813502508096 0.0297969216715846 1 1
0.00733793886054011 0.00727805015411928 1 1
0.0146960456200229 0.0146027001943963 1 1
-0.00540225188374623 -0.00539603936809021 1 1
-0.0270991888207325 -0.0270358243501941 1 1
-0.024021106433621 -0.0240133886079634 1 1
-0.00125630914936423 -0.00125466163144934 1 1
0.0226999041488255 0.0226063261268602 1 1
-0.0598287978737973 -0.0595556730066319 1 1
-0.0281716087406048 -0.0282404350929549 1 1
0.0120301701076028 0.0120472423548789 1 1
-0.0120437135549825 -0.011970064336137 1 1
0.0336267428398056 0.0336756542129595 1 1
0.0195362981150436 0.0195162023279814 1 1
0.0225978429135772 0.022547165357027 1 1
-0.00628045789449209 -0.00629837226177 1 1
0.0969839182366585 0.0967552461346047 1 1
0.0242835568696151 0.0242333132602589 1 1
0.0378960390994514 0.0375044199131211 1 1
-0.0113868099772066 -0.0113302830819586 1 1
0.0201204065640425 0.0200905428339617 1 1
0.00612009765372824 0.00606410540083174 1 1
0.0205154006763609 0.0204685417127287 1 1
-0.000199406374993594 -0.000202338026229291 1 1
0.0469777185474631 0.0468147353215575 1 1
0.00921609252450151 0.00919903410684658 1 1
-0.0233475696093518 -0.023301557388096 1 1
0.000339706414838192 0.000363487871555507 1 1
0.0512457299369409 0.0511113836182443 1 1
0.0519248538926636 0.0512718338744506 1 1
-0.00675027298955143 -0.00672539387835333 1 1
-0.0729620641705051 -0.0728259363588002 1 1
-0.00870705392546619 -0.00879139124195032 1 1
0.0056317053055934 0.00544622635408097 1 1
-0.0147034170259318 -0.0146751125711368 1 1
-0.0313051055747274 -0.0312405493141089 1 1
-0.0386453537202765 -0.0383008107961792 1 1
-0.0543677701858029 -0.0542830699845934 1 1
0.0663238970815993 0.0659518708046438 1 1
0.0830118027925957 0.0828606366280427 0 0
0.0648996317793068 0.0648351884424857 1 1
-0.0382849265941087 -0.0381958787283578 1 1
0.0106018405278666 0.0105731631031945 1 1
0.0698282792620804 0.0696550828970197 1 1
0.0894134748510939 0.0891512157910795 0 0
0.00908598416676664 0.00913185173226394 1 1
0.0145315492306652 0.0144475250568637 1 1
0.00317660798083879 0.00318330130727733 1 1
0.00126676750551921 0.0012803157046569 1 1
-0.00789926228462705 -0.00798512415357723 1 1
-0.00171946845507709 -0.00187787090911746 1 1
-0.00188305428842428 -0.0019598009258297 1 1
-0.0181832153238859 -0.0181350479191605 1 1
0.0125542873691364 0.0124867914856686 1 1
0.0299956294707769 0.0295781211512625 1 1
-0.00113236062014702 -0.00109168033260903 1 1
-0.00466083376236428 -0.00467447497992841 1 1
0.0398213989088162 0.0395974455336725 1 1
-0.0161051841845761 -0.0159907287278838 1 1
0.0691131280042855 0.0689262454004736 1 1
0.0498543519239849 0.0495850505889436 1 1
-0.0298532588241323 -0.0298124037187311 1 1
-0.042459141300578 -0.042329837398439 1 1
0.0101663512921377 0.0101277740202231 1 1
0.013410581739581 0.0133572908415007 1 1
-0.0300016936002596 -0.0299272286090203 1 1
0.0652946481883295 0.0651949421729035 1 1
0.0332976106605468 0.0333457930455828 1 1
0.0026922471102051 0.00244349732653548 1 1
-0.00895809416847478 -0.00893305033812662 1 1
-0.0263378897188753 -0.0262881918911768 1 1
-0.00995965138662536 -0.00996119495919441 1 1
-0.0589378830628027 -0.0586669375391282 1 1
-0.0389363379343768 -0.0388474978844101 1 1
-0.0215406484571314 -0.021462750535916 1 1
0.0445808002651835 0.0444878290661474 1 1
0.0326184666859767 0.0323502910334948 1 1
0.0550136513693235 0.0550429381896686 1 1
0.0669707644374583 0.0667793347386476 1 1
-0.0906392686964624 -0.0903369672067246 1 1
0.0220237447533223 0.0219629839952485 1 1
-0.0441670985820828 -0.0441138533301183 1 1
0.0197096783318048 0.0193130097362794 1 1
-0.0273133160579491 -0.0272496391638516 1 1
0.0062892348867715 0.00634576477191365 1 1
0.0119574040472628 0.0119614345776024 1 1
-0.0996858053982208 -0.0995087745600673 0 0
-0.00393078928768933 -0.00387308778610658 1 1
0.0630203205510901 0.0629288645773344 1 1
0.0227401096568876 0.0226737094218206 1 1
0.00854332398116672 0.00848770047538953 1 1
-0.0226835157523054 -0.0226228940499224 1 1
0.00510367820564519 0.00530486387508491 1 1
-0.0676792730952481 -0.0675036668358475 1 1
0.078673681334946 0.0781462632981518 1 1
0.0275159448981151 0.0274513354703114 1 1
0.00894207563949319 0.00891329030403379 1 1
0.0147806404585661 0.0147486798975281 1 1
0.00422649166892886 0.00460157594935107 1 1
-0.108640534656279 -0.1084610124602 0 0
-0.0376419078996671 -0.0375961169559864 1 1
-0.00254563575199824 -0.00235286290415168 1 1
-0.0155282198073542 -0.0157374603049314 1 1
-0.0037438457010227 -0.0036345815247641 1 1
-0.026925306907195 -0.0268980663698568 1 1
0.00728391241271949 0.00721230460264961 1 1
0.0031261140990931 0.00321458358054938 1 1
-0.00836448538409979 -0.00837035788589965 1 1
-0.0368832961921895 -0.0368427858353081 1 1
-0.0283377826366049 -0.0282199132672104 1 1
-0.000894091160616975 -0.00088159877622828 1 1
0.0422681099163936 0.0421543821842652 1 1
0.00938954216642575 0.00951007415162584 1 1
-0.0123817148113605 -0.0122896406681836 1 1
-0.0228114578906519 -0.022747933926225 1 1
0.00248418839866564 0.00255919674369315 1 1
-0.00442628505381275 -0.00456048697173738 1 1
0.0282561516591453 0.0282402152647815 1 1
0.0588191323600033 0.0587245060024868 1 1
-0.0845171303470028 -0.0843256390756567 0 0
-0.0693683241853023 -0.068935518005661 1 1
0.0705209516918722 0.0703075539212175 1 1
-0.057746058679256 -0.0575830266783447 1 1
0.0575334429683122 0.0573336700465832 1 1
0.107529654429339 0.107358823439222 0 0
-0.0291482834533765 -0.0290791385916944 1 1
-0.0354413207454837 -0.0353492593410957 1 1
-0.036925691672719 -0.0368457143358222 1 1
-0.0641376715994451 -0.0641242069922675 1 1
-0.0325631191783264 -0.0325355186095462 1 1
-0.100003748035002 -0.0998084370284143 0 0
-0.00976821063147074 -0.00975374346213729 1 1
0.01869845466724 0.0186607155362813 1 1
0.0528658205733751 0.052774148252472 1 1
-0.0735275741998161 -0.0732775907878265 1 1
-0.0148182177799181 -0.0148051982627496 1 1
-0.0589204638664163 -0.0587954069386158 1 1
0.0338476941132947 0.0337937390372452 1 1
0.00775356762749835 0.00765812872640345 1 1
0.0198325099390901 0.0198163145372909 1 1
0.0276344062584749 0.0276438845936506 1 1
-0.0531286938782896 -0.0528395398143253 1 1
0.0554731043593378 0.0553591237878186 1 1
0.0283202539854097 0.0282529636373663 1 1
0.0128854667995969 0.012865104824286 1 1
-0.0324563942926052 -0.0324374493439023 1 1
0.00210585267564672 0.0021070873007044 1 1
-0.00352072403714137 -0.00351557907230182 1 1
-0.020256002776459 -0.0202461934698223 1 1
0.00732382310075835 0.00733758833259274 1 1
0.017492208709896 0.0174750115843561 1 1
0.0463445473270567 0.0462790524595955 1 1
0.0565949130399441 0.0564789271979051 1 1
0.0433371840515769 0.0432429678723813 1 1
0.0419051809082738 0.0418038131473926 1 1
0.0113990157468653 0.0114281061372214 1 1
-0.00386254108758573 -0.00388016075141522 1 1
0.0142904296437271 0.0142885901021989 1 1
0.038052545593704 0.0379805776869567 1 1
-0.000768887893703616 -0.000721330455460006 1 1
-0.0233839325937024 -0.0234214800109913 1 1
-0.0399968031648667 -0.039867936887325 1 1
0.00290624694572421 0.00290736265850296 1 1
-0.00484703731461989 -0.00487670186152856 1 1
-0.035124598009322 -0.0350744891681748 1 1
-0.00239376660388561 -0.00238099249160367 1 1
-0.0337100569064756 -0.0336158523894486 1 1
0.037461574192563 0.0373760025980981 1 1
0.0328926352224984 0.0328397957714641 1 1
-0.00756389827399737 -0.00759423255095256 1 1
-0.0357412297935421 -0.0356357555333965 1 1
0.0694985855886415 0.0693545206019352 1 1
-0.0321841569819079 -0.0321490472218299 1 1
0.0184574230523065 0.0185658767392955 1 1
0.00320940897699856 0.0032282877495278 1 1
-0.0674023871903745 -0.0671516567156152 1 1
0.00989255603610688 0.00993074797458397 1 1
0.0689926267820565 0.0687944347360295 1 1
0.0216149417435451 0.0216152080775841 1 1
0.0475239661204679 0.0474375800010722 1 1
-0.0674277452326001 -0.0672815995463307 1 1
0.0146801581151494 0.0143305460430379 1 1
-0.0285530498511394 -0.0286947336718849 1 1
0.0338934953452642 0.0337452226900305 1 1
0.0467590956061653 0.0465587271475563 1 1
0.0362177376303328 0.0361649734369737 1 1
0.0198568063519974 0.0198190587304322 1 1
0.0428415433370307 0.0427348000817954 1 1
-0.0256849256648313 -0.0257118697915489 1 1
2.85080442879067e-05 4.16645533896434e-06 1 1
-0.0319130834429141 -0.0318252252030216 1 1
0.0106978582219548 0.0106871145516536 1 1
-0.0918428424363273 -0.0915359889623333 0 0
-0.0372678871112648 -0.0370575473534278 1 1
-0.0268443672142484 -0.0268089483695056 1 1
0.00358214421613087 0.00357957735201158 1 1
0.0160701252168354 0.016083492301428 1 1
0.00672109371085786 0.00672768873313105 1 1
-0.0193450745275933 -0.0195418250012873 1 1
0.0294014548636896 0.0294257015229532 1 1
-0.0173543239949419 -0.0173547942011225 1 1
0.00549697765357666 0.00550820395990088 1 1
0.0545171459056213 0.0545303183051165 1 1
0.00925297487889473 0.00925754253728367 1 1
0.0232275952931062 0.0231526912817592 1 1
0.0264717019277237 0.0264242055368092 1 1
-0.00441676595141038 -0.00443687271011343 1 1
0.0962793741482882 0.0960197276683998 0 0
0.0448620361020868 0.0446913491670449 1 1
-0.0376574059702938 -0.0373436890636016 1 1
-0.101096312366242 -0.100859971132276 0 0
-0.0618665833963492 -0.0615097849207269 1 1
0.010123363664473 0.0101714535398266 1 1
0.0512506164450005 0.0511923046490417 1 1
0.026927357474313 0.0268535895721196 1 1
0.053082419844552 0.0529265074255542 1 1
0.0577198037831497 0.0575903052021185 1 1
-0.040157439755237 -0.0399268094195499 1 1
0.0366337250566317 0.0365726444408514 1 1
0.0360050263388236 0.0359870013474742 1 1
0.0261325170353411 0.0260942793256929 1 1
-0.0322664100115767 -0.0321331609369626 1 1
0.000472523563740718 0.000428312304794592 1 1
0.0176725363621839 0.0176302012511014 1 1
0.0038904233263144 0.00395954672615214 1 1
-0.00776784794175969 -0.00777754708073062 1 1
0.0498312036610862 0.0497018388787241 1 1
-0.00958225477837683 -0.00954499986857105 1 1
-0.0135245419716074 -0.0133739792518723 1 1
-0.027638049958411 -0.0275669168264594 1 1
-0.0781111315439731 -0.077895968740526 1 1
0.0509780321554532 0.050854113164097 1 1
0.0250263915151164 0.0250140388211093 1 1
-0.0246029349652691 -0.0245429167247495 1 1
0.0365426335659269 0.0364658435908382 1 1
-0.00702587743292951 -0.00716993477538661 1 1
-0.0333958726175704 -0.0332973130518656 1 1
-0.00888601899088985 -0.00877856993567716 1 1
0.0106871913069996 0.0106905422296532 1 1
-0.00818367608769423 -0.00801326876989375 1 1
-0.0824654151073014 -0.082247261278545 0 0
-0.0177484440413111 -0.0177215015073856 1 1
0.0261219481292467 0.0259722150509209 1 1
0.00604347435875889 0.00605505081449818 1 1
-0.0316282564760372 -0.0315789509755132 1 1
0.0277871540313415 0.0277953904752667 1 1
0.0234203282333847 0.0233955385076409 1 1
0.0362422691535541 0.0361910360869395 1 1
-0.0141348392952207 -0.0141774846828069 1 1
0.0154512724522638 0.0153707849796439 1 1
0.0244068132284732 0.0242698777420535 1 1
0.0267643783833536 0.0267397309459758 1 1
0.00209759335035195 0.0020815513994667 1 1
-0.032427400712619 -0.0325794909593212 1 1
-0.0113318719939216 -0.0115325102377158 1 1
0.0380528278870398 0.037902173910209 1 1
-0.0188147240352726 -0.0187610468245449 1 1
-0.0681888163822209 -0.06800926056538 1 1
-0.026864837061894 -0.0268370516416382 1 1
-0.00821177662489051 -0.00820192565756407 1 1
-0.0183466245651755 -0.018428093804835 1 1
0.0160955285801591 0.0161157069379776 1 1
0.0179786458432753 0.0179226681054391 1 1
-0.0228281600829706 -0.022884011754941 1 1
0.00262915460845911 0.00268802301354253 1 1
-0.0343454489633226 -0.034202077693362 1 1
0.0827110005765926 0.0822202841035932 0 0
0.066484197106631 0.0661979497184566 1 1
0.0323335088102682 0.0322752633323597 1 1
-0.0547689356084173 -0.0546439856066986 1 1
0.0335525287688835 0.0334633555632007 1 1
0.0215090893478608 0.0214379324907864 1 1
0.0163733629172194 0.0163457561487705 1 1
-0.0191300842378031 -0.0190398810961157 1 1
-0.0158142697872657 -0.0157781830803128 1 1
0.000531270646522065 0.000528793020883008 1 1
-0.0494647596964681 -0.0493672425018739 1 1
-0.000466032593417238 -0.000314806429904031 1 1
-0.0388933466968178 -0.0386847483554619 1 1
0.00907873400741078 0.00899508557628003 1 1
0.0594383081970732 0.0593359100631387 1 1
0.00753819017964765 0.00748884438864167 1 1
-0.0118058472584486 -0.011725728510085 1 1
0.000664453541707299 0.000684307951471131 1 1
-0.0298225046859714 -0.0299687768377043 1 1
-0.0269703103370809 -0.0268470618446629 1 1
-0.00590401789991031 -0.00589076543753038 1 1
0.000495613553743901 0.000475549397312427 1 1
-0.00354726303500447 -0.00330832077798745 1 1
-0.0173940852273007 -0.0173706621703134 1 1
-0.0216994770743588 -0.0217603990807527 1 1
0.0594610648567196 0.0593116000891646 1 1
-0.00704520744260274 -0.00706106878654853 1 1
-0.0723694073682605 -0.0722831661742551 1 1
-0.0809166905208162 -0.0805418617540153 1 1
0.0165917510911807 0.0164653803853709 1 1
0.00311189968575805 0.00303599392843029 1 1
0.0362408285011335 0.0361403719507163 1 1
0.0141519504135962 0.0141006786803952 1 1
-0.028215029625009 -0.0283127309060142 1 1
0.0431920524125445 0.0430941911161708 1 1
0.0682591866278659 0.0681310638415403 1 1
0.0138049463413118 0.0137402932185646 1 1
0.0803690674720528 0.080148779644422 1 1
0.0500004958376938 0.0500137082419181 1 1
0.08327736453419 0.0830918220514232 0 0
-0.0188315898902852 -0.0187427723779479 1 1
-0.0134553523974471 -0.0133795787826024 1 1
-0.0245183047816773 -0.024481428945085 1 1
0.0472581368135958 0.0471794337356782 1 1
-0.0150398041351101 -0.0151224565514793 1 1
0.00876783033206892 0.0086651182073798 1 1
0.0195997708465263 0.0195369571414553 1 1
-0.0526491321496124 -0.0525447052496426 1 1
0.0565492829861881 0.0564252919742763 1 1
-0.0727373235781513 -0.0725700728718378 1 1
-0.0272593642626256 -0.0271773137223391 1 1
0.0258892374890163 0.0258170977727717 1 1
0.0371094714284544 0.0370027001815559 1 1
0.0674927078263582 0.0672773267759945 1 1
-0.0499792715861548 -0.0498398035252026 1 1
-0.0493045179572156 -0.0491743462005075 1 1
0.0193372841615648 0.0192680929530962 1 1
-0.032817092463598 -0.0327465953868149 1 1
0.00378428959994402 0.00368544411339697 1 1
-0.00504245702351536 -0.00506664432619706 1 1
0.0236349920324868 0.0234997047835994 1 1
-0.0360805427575168 -0.0360331291853313 1 1
-0.0260678677623818 -0.0259732705054965 1 1
-0.0113429071870425 -0.0110346839661615 1 1
-0.0298714068663274 -0.0296899506604072 1 1
0.0130186984332383 0.0129737762383092 1 1
-0.0061304441149292 -0.006076343468392 1 1
0.0726662619215809 0.0724809130097804 0 0
0.0226928576962021 0.0223884314063429 1 1
-0.0015982801674931 -0.00162167284092925 1 1
-0.0133622261613384 -0.0133318741239502 1 1
-0.0391541041665851 -0.0390499695869492 1 1
0.0844634355780459 0.0840249058698305 1 1
-0.0114532176205425 -0.0114437736651995 1 1
-0.0354188126685613 -0.0350559421382694 1 1
0.0235041894999298 0.0236702179674107 1 1
0.0271259179248246 0.0272505721516435 1 1
-0.0168056267324017 -0.0167783176288695 1 1
-0.0152082490455823 -0.0151679693396676 1 1
0.035490632809296 0.0355119162359906 1 1
0.000594346346903805 0.000571939832998455 1 1
0.0156361207653503 0.0155696970527699 1 1
-0.0130630047284734 -0.0129819070814583 1 1
0.00325273512764695 0.00328397232038429 1 1
-0.0372340419818055 -0.0371541134001709 1 1
0.0188188866006876 0.0187897366798554 1 1
-0.00876074540303193 -0.00876930215536513 1 1
-0.0492272030419168 -0.0491120538238403 1 1
-0.0121651814550303 -0.0121274293231184 1 1
0.0235761578206774 0.0235449442409306 1 1
-0.00925880484403018 -0.00902169047498685 1 1
0.00103146468320182 0.00102158074860175 1 1
-0.0702537090517877 -0.0701004769437108 1 1
-0.00191121070455658 -0.00180116188080102 1 1
0.0798026747080591 0.0794922525880703 1 1
-0.0349484820378976 -0.0347896860981975 1 1
-0.0365508726652187 -0.0365800210584785 1 1
-0.0428672711551484 -0.0428708251485768 1 1
-0.0410289840568337 -0.0408637267105562 1 1
-0.0632733540491473 -0.0630168376529869 1 1
0.0415579207703331 0.0415562458876198 1 1
0.00601029671233474 0.00598922965151131 1 1
0.0836978300416021 0.083484600939953 0 0
-0.0424102929821207 -0.0423271065068275 1 1
0.0499437798981436 0.0498118868641398 1 1
-0.0252165983508839 -0.0251841072330608 1 1
0.0415960127715274 0.0415328956844627 1 1
-0.0116672768327106 -0.0116601407802596 1 1
0.020925097786169 0.0208479795531445 1 1
0.0357255557358472 0.0356634668321421 1 1
-0.00244885791389467 -0.00247089915431989 1 1
-0.0728315806182642 -0.0726693838095189 1 1
-0.0138517823747252 -0.0138706473786391 1 1
0.0335358802032383 0.0333806039269086 1 1
-0.00927634058365229 -0.0092491283910149 1 1
0.0478309985273327 0.0473263043803869 1 1
-0.0150541707262057 -0.0150137117894044 1 1
0.0140738033256784 0.0140664863033018 1 1
0.00114445523125956 0.00102471425702935 1 1
0.037880725270483 0.0377327800984683 1 1
0.0610040351334698 0.060818810608894 1 1
-0.0210791770362508 -0.0210783386095515 1 1
-0.00889362100872513 -0.00889250377073406 1 1
0.0911259885233016 0.090966440411037 0 0
-0.0383609605961252 -0.0383050002819614 1 1
-0.00308635248849485 -0.00308368566503038 1 1
-0.00412105649141608 -0.00407423634350803 1 1
0.0165320059782891 0.0165276527586192 1 1
-0.0837739694228877 -0.0835001896589749 0 0
-0.0185753433697179 -0.0184825006779909 1 1
0.0317484988322832 0.031686959365096 1 1
0.0191243855026714 0.0190849381227109 1 1
-0.0131670233430025 -0.0131616686462569 1 1
0.0204018551865433 0.0203970568628658 1 1
0.0183534245703541 0.0183062982505227 1 1
-0.00590575164972626 -0.00587350071523596 1 1
-0.0172843779548938 -0.0172464180402598 1 1
0.0342669773058144 0.0341609989021386 1 1
0.0156498571342823 0.0155614711885537 1 1
0.0249567454970528 0.0249108552135647 1 1
0.0167179064783394 0.0166190781160981 1 1
0.0277205064871215 0.0276238735505955 1 1
-0.0706323778720553 -0.0705339728721575 1 1
0.0062983713560888 0.00626415602582276 1 1
-0.0168271808240688 -0.0168049931299922 1 1
0.0495607547011949 0.0494300428991449 1 1
-0.0268268400834336 -0.0265581661354199 1 1
0.0100118784440808 0.0100142466246386 1 1
-0.0244637189494138 -0.0244235301115853 1 1
-0.0114052608444789 -0.0112335057069098 1 1
0.0384626104075565 0.0383907198144865 1 1
-0.00793690850813481 -0.00771805864756148 1 1
-0.0175396397491707 -0.0174179489392453 1 1
0.0122723890293717 0.0123151780552629 1 1
-0.0159576259155633 -0.0158308339802674 1 1
0.0355051002796502 0.0354657477066949 1 1
-0.00505475943901336 -0.00503237465641132 1 1
-0.00748726191687268 -0.00750527278406326 1 1
0.0591699392876967 0.0589939143049408 1 1
-0.04487709178535 -0.0447554674049029 1 1
-0.0143225454659656 -0.0142679491575637 1 1
-0.0659508128607765 -0.065808580830465 1 1
0.00325888333535536 0.0034194056565341 1 1
-0.0149492019953654 -0.0147583369268896 1 1
0.00123082999719898 0.00121919456074773 1 1
0.0278738247933064 0.027807882079873 1 1
0.0287764522941246 0.0286607411321458 1 1
0.00770763615396445 0.00752173642364202 1 1
-0.0342696500438199 -0.0341260208782694 1 1
-0.0387907869859064 -0.0387013043756477 1 1
0.0296907667093667 0.0296538254110191 1 1
-0.0117709449360677 -0.011781321159521 1 1
-0.00458944095616269 -0.00459447604493618 1 1
-0.0445242585779167 -0.0444014509267793 1 1
-0.00208293037696097 -0.00204359566018527 1 1
0.0336480314235439 0.0332868334884301 1 1
-0.0229927252763219 -0.0229023197085959 1 1
-0.0142401920011951 -0.0142643724502153 1 1
-0.015362137411731 -0.015330740747031 1 1
-0.0612882583154648 -0.0611221891587374 1 1
0.0550166591965979 0.0545648878013295 1 1
0.0649788158002151 0.0647641524807529 1 1
0.0234120851251168 0.0233489822774549 1 1
-0.0266991381756383 -0.0266543553293798 1 1
0.0381949384334079 0.0380317499295984 1 1
0.0202589376220626 0.0201892660046424 1 1
[truncated: 32,358 more chars]
