# Supplementary material for: Bias caused by sampling error in meta-analysis with small sample sizes
Source: PLoS One. 2018 Sep 13;13(9):e0204056. doi: 10.1371/journal.pone.0204056 (PMC6136825; doi:10.1371/journal.pone.0204056)
Supplement: S4 File — (ZIP) [file pone.0204056.s004.zip › results N = 10 theta = 0 tau = 0 sz = 20-30.txt]

"cohen.dl.theta" "hedges.dl.theta" "cohen.dl.cp" "hedges.dl.cp"
-0.0995657197905659 -0.0963276337880972 1 1
0.0784926576389584 0.0770123949041081 1 1
-0.141223537590181 -0.136556229719984 1 1
0.300695665017906 0.292877638446272 0 0
0.049793789554951 0.0458582149183604 1 1
-0.101255969342854 -0.097440290306797 1 1
-0.00497273357278478 -0.00275809831013965 1 1
-0.033878597462538 -0.0310224109876494 1 1
0.0936350537608389 0.0881458727392856 1 1
0.00425200467521372 0.00402266237276299 1 1
0.103376579574244 0.0999555644088485 1 1
-0.102791902971692 -0.100656889672298 1 1
-0.140147735503362 -0.136246267973389 1 1
0.0625496016757163 0.0621599077227484 1 1
0.0373559975271579 0.0368703689613566 1 1
-0.158174737903396 -0.152525033833287 1 1
0.0375475464381821 0.0372545573423656 1 1
0.00783470097546739 0.00616825770947283 1 1
-0.0208843895528533 -0.019997764771242 1 1
0.0667109829366797 0.0653728733096093 1 1
-0.014718097192517 -0.0126307580187252 1 1
-0.0616588690865526 -0.0602338005141349 1 1
-0.234163383944398 -0.227054758480521 1 1
-0.171537299215014 -0.166754910850618 1 1
0.122758010022013 0.11875427060108 1 1
-0.2298589574967 -0.222545155240261 1 1
-0.177938584660367 -0.172931190843191 1 1
0.272117414044267 0.263693917793397 0 0
0.0564219946911266 0.0547476125307398 1 1
0.0587686254030738 0.0576642777761114 1 1
-0.247471174163973 -0.240604625376761 1 1
0.195582932821951 0.190398643371422 1 1
0.0732337252996313 0.0709103517027459 1 1
-0.228948706099386 -0.221398303370629 1 1
0.0607468360375789 0.0587684003356147 1 1
-0.0503027389652031 -0.0472935602271136 1 1
-0.0533272324040621 -0.0516729549017983 1 1
0.0483681488854634 0.0481011706618063 1 1
-0.057528841015708 -0.0577322856381608 1 1
-0.0120200938792418 -0.0122904605560159 1 1
0.0732314594798382 0.0716988660127436 1 1
-0.10734198886383 -0.104072701783546 1 1
0.0506430161318192 0.0483305228056244 1 1
-0.105487973415623 -0.101380514623565 1 1
0.0478082550032077 0.0467728292952405 1 1
0.152844183425702 0.148396489635989 1 1
0.10900412180109 0.105568247145799 1 1
0.046635343294482 0.0440571370554527 1 1
0.0483333530253366 0.0461365199896845 1 1
-0.149763318210091 -0.145339498687392 1 1
0.110015879026615 0.107506100692548 1 1
-0.133292331254378 -0.128569220032917 1 1
-0.0902558935466648 -0.0864049702073379 1 1
0.0536118385918786 0.0519233320297313 1 1
-0.0747530652163136 -0.0732616917351972 1 1
-0.0196061870000023 -0.019033928731897 1 1
-0.0201435235105393 -0.0189224317083886 1 1
-0.104989315849263 -0.10303549447775 1 1
-0.0246389902341698 -0.0244160340919752 1 1
0.121259476236262 0.115522671825199 1 1
-0.0694055287685003 -0.0679377013422288 1 1
-0.206944303180907 -0.201143007553471 1 1
0.186282289146515 0.182018505374878 1 1
0.145742798974718 0.141374793095363 1 1
0.0585797081081888 0.0538868693641788 1 1
0.270877507819321 0.263696530788684 0 0
-0.07226603721813 -0.0702384159108883 1 1
-0.0164667213962567 -0.0167438222913788 1 1
-0.0914653817836226 -0.0914460329771031 1 1
-0.0286455723092642 -0.0288362155004504 1 1
-0.0741206594734943 -0.0734743416592323 1 1
-0.222799837076787 -0.216358644593906 1 1
-0.112636777839294 -0.108818425191315 1 1
-0.0625187922153837 -0.0614206377508494 1 1
-0.185159445754728 -0.179230537907299 1 1
0.106929314796108 0.104605182433668 1 1
0.0429033981839534 0.0441829263754399 1 1
-0.0535741281201644 -0.052305916632816 1 1
-0.201638877054354 -0.196175435327383 1 1
0.254665632467011 0.246581278269691 1 1
0.219559280809762 0.213017194804568 1 1
0.101158164492188 0.0975016320029899 1 1
-0.0113507651883629 -0.0110799119865922 1 1
-0.0536727881512061 -0.0509986408714744 1 1
0.211333054970987 0.206635606542587 1 1
0.0802299374480351 0.0773233004569157 1 1
-0.095782024887426 -0.0932283566993044 1 1
0.0310784184856321 0.0303511370875881 1 1
0.207941520690287 0.201818140741434 1 1
0.119952757424795 0.115624901923133 1 1
-0.135097966276484 -0.130178902202343 1 1
-0.0289567010958894 -0.0292900217300451 1 1
0.13659734935246 0.133261163072854 1 1
0.142523406643889 0.139145916392903 1 1
0.0273461856411293 0.0257825786828622 1 1
-0.0708555944473282 -0.0694565772565605 1 1
0.118040086320612 0.115728698230208 1 1
0.216384637539158 0.210029963154839 1 1
0.0522252471493129 0.0493019336626451 1 1
-0.0356771182146249 -0.0348592172159774 1 1
-0.124010996493032 -0.120457535281145 1 1
-0.00680265619900019 -0.00551611076101764 1 1
0.338706224024601 0.329598850107801 0 0
-0.145443940605278 -0.140540649830941 1 1
0.0109739200631595 0.0115023018275282 1 1
-0.0722853682066305 -0.0722138469287216 1 1
-0.0462893957728764 -0.0450750381985656 1 1
-0.044773274041143 -0.0430594212595749 1 1
0.250749692796218 0.243381014106494 1 1
-0.115667882538489 -0.109468540185504 1 1
0.0193753353478573 0.0188445043813266 1 1
-0.195607391870661 -0.191048065641945 1 1
0.376967831589332 0.3648363674583 0 0
-0.0451744650749197 -0.0436746943557235 1 1
0.0880603574457848 0.0860321162679593 1 1
0.000686745716441957 0.00110769408258459 1 1
-0.149685222751005 -0.144358988028762 1 1
-0.1905538954813 -0.184431477834285 1 1
-0.180871957835875 -0.173507014098501 1 1
0.0387937162882001 0.0380677265566767 1 1
-0.0765632010235442 -0.0742443762418941 1 1
-0.0431359125635595 -0.0424726221333162 1 1
0.0807063815453877 0.0775355658657858 1 1
0.321310518512894 0.310960995655622 0 0
0.0672381101210484 0.0648580233188198 1 1
-0.0482909181763548 -0.0467952215214076 1 1
0.0301342030335472 0.0304888884485689 1 1
0.120235895516134 0.116592083389793 1 1
0.0244880039494049 0.0232212465374967 1 1
0.0757609722395069 0.0735874472685476 1 1
-0.149516062822099 -0.145871073203394 1 1
-0.0077999578814831 -0.008270730483966 1 1
-0.0985959782622292 -0.0959992307197359 1 1
-0.0653457817984932 -0.0632964407023029 1 1
-0.0577600628819503 -0.0575980603880289 1 1
-0.00298575213862171 -0.00381884964600412 1 1
-0.0182134476737641 -0.0185075930247496 1 1
0.118263883607723 0.114650495272753 1 1
0.201085657943792 0.195541678975813 1 1
-0.0427266341826778 -0.041380897050135 1 1
0.143708746475451 0.1397217026509 1 1
0.0506033580559863 0.0489123673280218 1 1
-0.103006234043791 -0.0999985709858043 1 1
0.0561245168104906 0.0546003699884846 1 1
-0.213865231849075 -0.20808575318656 1 1
-0.0819290378440465 -0.0782407712550484 1 1
0.000893008244354974 0.000483689723966119 1 1
-0.132961354551697 -0.128695485557703 1 1
0.146185476786 0.140733932490253 1 1
0.132211973007033 0.128701277697876 1 1
-0.143400971255941 -0.141260194781048 1 1
-0.136504852340947 -0.1324305895108 1 1
0.175685827639731 0.169324292870699 1 1
0.185963402660092 0.179441831504877 1 1
-0.127345983215192 -0.124584170937417 1 1
-0.12513618012602 -0.120562716260465 1 1
0.375661023330545 0.362790547885455 0 0
0.251217112653915 0.244240852622036 0 1
0.0807564086682107 0.0783652049145638 1 1
-0.185069625583225 -0.178527006495492 1 1
0.141077729154351 0.134999346856528 1 1
-0.0665485616480427 -0.0661616304602164 1 1
-0.130716064532211 -0.126320809739682 1 1
0.122660188090194 0.118512564061465 1 1
-0.208825327630211 -0.203884634646081 1 1
0.0479069208565831 0.0432835340269989 1 1
0.113219136033708 0.111090779039873 1 1
-0.0134998702563187 -0.0136697710131646 1 1
0.186027873225619 0.180141972742639 1 1
0.02585414521831 0.0240087195194121 1 1
0.0468896126034627 0.0439806705917129 1 1
-0.0936125976248441 -0.0907154955595616 1 1
-0.0623811355114316 -0.0588608207165464 1 1
-0.016890423389875 -0.0167911678031053 1 1
0.0199922004384062 0.0203980949725779 1 1
0.0813278522407233 0.0781229280246087 1 1
0.207370376451266 0.200331510390711 1 1
-0.00283376228985404 -0.00298640482367812 1 1
0.0229489467338139 0.0222877121464211 1 1
0.0657287016141975 0.0653280387884397 1 1
0.154936142641695 0.149188463307418 1 1
-0.0315147463798569 -0.0308890511934905 1 1
0.0327003311157519 0.0320914383864129 1 1
0.0368400193034673 0.0364854876469079 1 1
0.0650519470026356 0.0619749069069485 1 1
0.0611657734314625 0.0608297981105024 1 1
-0.0777272583802238 -0.0755236844355936 1 1
-0.00229357914570885 4.06732555840728e-05 1 1
-0.00607907054853383 -0.00606164778254233 1 1
0.0397500866897244 0.0388564268898857 1 1
-0.265088931406449 -0.256355737167707 0 1
0.314212354518271 0.306178822986824 0 0
0.119170065840047 0.115511138300493 1 1
-0.0421627409130737 -0.0412415844537832 1 1
-0.128958468150209 -0.125105112670049 1 1
0.00243947435609414 0.00236830793357823 1 1
0.0691246456083696 0.0681692481971755 1 1
0.0610465277924139 0.0560525746805025 1 1
-0.21029373471541 -0.203275350814483 1 1
-0.0226418468512663 -0.0223261870715526 1 1
-0.240273021677943 -0.231509195633 1 1
-0.0780068749794399 -0.0755290862770926 1 1
-0.181034675271476 -0.175824620341074 1 1
-0.154147304120354 -0.149707369826783 1 1
-0.180445057116529 -0.175239290757818 1 1
-0.0212584534064424 -0.0199464304804944 1 1
0.0741678067498176 0.0718610578622285 1 1
0.212573654633226 0.206654588026613 1 1
-0.0708779941889323 -0.0702228588651263 1 1
-0.111049547725652 -0.107373403939423 1 1
0.0909021229466422 0.0895936582753273 1 1
0.130429587877844 0.126825205795983 1 1
-0.139975037533421 -0.136397617250397 1 1
0.0166502725041237 0.017393347515951 1 1
-0.000862671514774935 -0.00165509305954542 1 1
0.102447922212446 0.0993239585996201 1 1
-0.0570787904080584 -0.0572260454815375 1 1
0.169775012623078 0.164268141342555 1 1
0.088614291482312 0.085395126985298 1 1
0.231956410410742 0.22686294826714 1 1
-0.0441429592438442 -0.0440157590634326 1 1
-0.0646948494039961 -0.0635030168599833 1 1
-0.0331781670495623 -0.0315196035220774 1 1
-0.0564464972505753 -0.0545023748279662 1 1
-0.00899478608698487 -0.00810981155971402 1 1
0.0825714411876687 0.0803915584301175 1 1
0.201363125547143 0.195996377972277 1 1
-0.128223554572104 -0.124436551656024 1 1
0.308594586406947 0.299839820992073 0 0
0.155592061347361 0.150606454526542 1 1
0.0832641085918862 0.0826859392173379 1 1
-0.0118672010750416 -0.0113694035633675 1 1
0.116088594451307 0.114064968475715 1 1
0.0269336550452388 0.0261200853178037 1 1
-0.00331468889536626 -0.00313022864028817 1 1
-0.2163464359768 -0.211606101765034 1 1
0.0192883549408558 0.0188020726063676 1 1
-0.0850630586848161 -0.0820976968548588 1 1
-0.138408893345957 -0.13483878715492 1 1
-0.0139733940223521 -0.0150601066919228 1 1
-0.0385209082421074 -0.0382184296830962 1 1
-0.183228632948267 -0.17908383138973 1 1
0.0649408583453228 0.0625265061265162 1 1
0.21486612744412 0.208613177655338 1 1
-0.19140201739377 -0.186094923495949 1 1
-0.0170177933173152 -0.0156334144481594 1 1
0.0305435684770465 0.0297313483071068 1 1
0.094604736340178 0.0926993998050438 1 1
0.133448198945269 0.129142599420265 1 1
-0.0636561183231342 -0.0602929624936986 1 1
-0.0289862114518353 -0.0273184995270109 1 1
0.0260546865980132 0.0236641915858683 1 1
0.0359919439927573 0.0354888085198947 1 1
-0.0700034625539747 -0.0675704966290854 1 1
0.105601044999033 0.102769974700741 1 1
0.133223571428982 0.12945303889217 1 1
-0.196401304781962 -0.191141183565691 1 1
0.0397261982254994 0.0394085539803544 1 1
-0.0968672952309152 -0.0948246168246052 1 1
-0.222463950150201 -0.216029977935195 1 1
0.0407461680237879 0.0402841679351948 1 1
0.129318347122927 0.126260679553212 1 1
-0.157238841634368 -0.152969953024408 1 1
0.108999735159156 0.106779829992464 1 1
0.115434480846691 0.11180371995556 1 1
-0.231620007509279 -0.225689315152127 1 1
0.0301264283759719 0.029080668102537 1 1
0.110330061543197 0.105792548692953 1 1
0.0493901212771248 0.0477663669328741 1 1
0.0484609068239177 0.0476882919149063 1 1
0.061900212709574 0.0597825642224752 1 1
0.016543838406049 0.0162817629168895 1 1
0.0800677619163899 0.0760950379218119 1 1
-0.0938687920499925 -0.0903633352721711 1 1
0.147696771202088 0.144230497184769 1 1
0.155897583050789 0.152262616542328 1 1
0.0984686558358406 0.0957519728318252 1 1
-0.0936992627115278 -0.091242963908586 1 1
0.111953958759323 0.109895168506584 1 1
-0.155649141876067 -0.152738934302316 1 1
0.0554994129133994 0.0536089609932051 1 1
-0.132019306867772 -0.129045646733003 1 1
-0.0494490148060162 -0.0483074133021782 1 1
0.0254790601089058 0.0251591571744056 1 1
-0.104533811112274 -0.102318844599701 1 1
-0.0378906267821924 -0.0375967384789908 1 1
-0.024914495299134 -0.0239726852768352 1 1
-0.144135371797613 -0.138090672399804 1 1
-0.0167657658322398 -0.0167693763534752 1 1
0.146853619288522 0.14329224961199 1 1
-0.0614242889554705 -0.0597898145880568 1 1
0.0242378621484397 0.024596009524951 1 1
-0.183798761876495 -0.180555720873339 1 1
0.092641362151368 0.0899031047993342 1 1
-0.157964818631761 -0.15326157761435 1 1
-0.0139970948612301 -0.013316813906542 1 1
-0.0829250063446286 -0.0803249698303625 1 1
-0.0624769282082718 -0.0588203120744806 1 1
-0.186647014512224 -0.181469423436293 1 1
-0.239293800399198 -0.232342080893905 1 1
0.204056110694958 0.198005267735285 1 1
0.125827639049033 0.122495155448043 1 1
-0.0812845692708262 -0.0780660671479239 1 1
0.206684565446136 0.20079969427732 1 1
-0.0253943709843993 -0.025645045345882 1 1
0.0656711051849093 0.0635427019236712 1 1
0.316193994495179 0.306548759930823 0 0
0.149504189822394 0.14521137964464 1 1
0.0521644480030748 0.0526326811288645 1 1
-0.0969632284674399 -0.0938757056035573 1 1
-0.282792142605209 -0.272754111171167 1 1
-0.137411545261724 -0.132673210353243 1 1
0.0513939590432116 0.049880897839427 1 1
0.0878954735673664 0.0851624673527331 1 1
0.0255375757472433 0.0244036521823209 1 1
0.0954028011622628 0.0924980131649202 1 1
0.0210855318594975 0.020896107373024 1 1
0.0202162747687177 0.0204722663758214 1 1
0.0357866282687915 0.034756790812557 1 1
-0.103895169805697 -0.100472638844654 1 1
-0.00638692633234322 -0.00641293207219548 1 1
-0.368378804259823 -0.357342074659433 0 0
-0.166468886545342 -0.161723924906392 1 1
-0.175421104004379 -0.169503040706212 1 1
0.0209334346248245 0.0193756488639282 1 1
0.0119758276456465 0.0106728932330033 1 1
-0.0763523126059908 -0.0748159807580388 1 1
0.128210574941746 0.125108788198721 1 1
-0.0213618225522188 -0.0202798643596597 1 1
-0.0747069369762569 -0.0738132492829616 1 1
0.138780965813416 0.133233237940986 1 1
0.155962652412247 0.151025208287635 1 1
0.304992052381684 0.295835638627433 0 0
0.150165131522302 0.143838561204202 1 1
-0.0139967715516463 -0.0134819760887746 1 1
0.0525224508163587 0.0493619471151355 1 1
0.0714097588295394 0.0693399488603311 1 1
-0.0554213472965784 -0.0538717201130431 1 1
-0.194580206740467 -0.187738778605437 1 1
0.176021382284616 0.170678145394703 1 1
-0.253004399363451 -0.244960533377312 1 1
-0.193919548488301 -0.186706837863199 1 1
0.121861883482023 0.118285294248619 1 1
-0.178006597435551 -0.173197274431784 1 1
-0.0997983362502763 -0.0962479301224005 1 1
0.259095568756569 0.250569465942537 1 1
0.00299010936119136 0.0028681842276148 1 1
-0.161891048579037 -0.155895934266334 1 1
0.0391184234088309 0.0376045618135799 1 1
-0.132732847226682 -0.128886887812351 1 1
0.0260044398881914 0.0255512040927124 1 1
0.297768593791159 0.286677732991247 0 0
0.152680606497829 0.148169467502065 1 1
-0.022364698171088 -0.0206835209583662 1 1
-0.105111312821062 -0.103106725141901 1 1
0.0639448006204499 0.0595810013208398 1 1
-0.138696545024499 -0.136552094514373 1 1
-0.0544909548796312 -0.0522892333674417 1 1
0.463429130569321 0.450696354841374 0 0
-0.0367592548975896 -0.0351611323799395 1 1
0.0521870620915639 0.0503903392931299 1 1
-0.0383877385627971 -0.0382754753829318 1 1
0.00341317993904188 0.00306493937809345 1 1
-0.22274168874491 -0.215782968471546 1 1
-0.0648556386589401 -0.0610471438533799 1 1
0.226151678710468 0.219357781004468 1 1
-0.0432923027091245 -0.041426091837266 1 1
-0.113704204796866 -0.110721843982368 1 1
-0.243828491751159 -0.237465088208254 1 1
0.157177446600659 0.153787395797991 1 1
-0.0333955489585257 -0.0298938822762078 1 1
-0.149527608104596 -0.145619863156262 1 1
-0.0738386886203423 -0.0690619957702712 1 1
-0.0908327281899631 -0.0886803884419409 1 1
0.0853981561159614 0.0823005370298498 1 1
-0.0567506269779589 -0.0551638185825166 1 1
-0.00156630394629798 -0.00157956860547868 1 1
0.172097987213703 0.166711398446995 1 1
-0.120854720861873 -0.116659420625509 1 1
0.170092537995025 0.165082958594423 1 1
-0.19410011252523 -0.189056917548212 1 1
0.0350315982701647 0.0347874693891896 1 1
-0.0370723588977308 -0.0355709214633563 1 1
-0.13496332453525 -0.132201069488601 1 1
0.0483985767034909 0.046854404614058 1 1
-0.218531012889779 -0.21296443338434 1 1
0.0885296810789935 0.0865324736082977 1 1
-0.0785812434281211 -0.0756197505881238 1 1
0.0716705942847647 0.0705089783526561 1 1
0.00515940466870105 0.00482021191964204 1 1
-0.0689832532153581 -0.066528675691002 1 1
0.0158457161244929 0.0158393365511128 1 1
-0.174188768298095 -0.169188067465045 1 1
-0.122800807835089 -0.118685972827699 1 1
0.00542693028762556 0.00599290201139701 1 1
-0.0967371104478511 -0.0947101916800108 1 1
-0.00128253897498892 0.00191524605844241 1 1
0.244754051704638 0.238721496596418 1 1
0.172982970297659 0.167986157263389 1 1
-0.250586846749869 -0.244074546634124 1 1
-0.136598494014104 -0.132390220534964 1 1
0.0985283170075713 0.0963434533186325 1 1
0.037525175466587 0.0356417113668616 1 1
-0.021511365600322 -0.0205785501621587 1 1
-0.0602131391835366 -0.0585427273610858 1 1
0.108018352577317 0.106938552428356 1 1
0.0445735699911273 0.0428012510580775 1 1
0.0265629984170757 0.0270055833580926 1 1
-0.21462952083725 -0.207895406907714 1 1
-0.0255491471949527 -0.0253333919305427 1 1
0.027482105185808 0.0282540670437741 1 1
0.0181925479370445 0.0204998124899466 1 1
-0.0972435349786619 -0.0941869815999818 1 1
-0.0357616247142906 -0.0353025929118581 1 1
-0.00325845004194097 -0.00333075527647563 1 1
0.124801418249423 0.120814778234757 1 1
-0.0357531631834048 -0.0353086940851817 1 1
0.194807019925537 0.189354147436683 1 1
0.00781506288149631 0.00855855346435568 1 1
-0.0416338904598381 -0.0425931324084 1 1
0.000408204928851685 -0.00151155914000132 1 1
0.0597526479499421 0.0585679107450631 1 1
0.060935096131196 0.0597106401497462 1 1
-0.171126498892667 -0.166357398029151 1 1
-0.18411354674761 -0.17873838442854 1 1
0.195681855824042 0.192080110549124 1 1
0.0309903990685265 0.0302202135636552 1 1
-0.0034038909038387 -0.00405509383797198 1 1
0.0609911465314591 0.0581867371219701 1 1
-0.00171213901079417 -0.00123246711416355 1 1
-0.115764975768182 -0.113901920477547 1 1
-0.15317580186813 -0.14976690822702 1 1
-0.0167704562746454 -0.0167664294889773 1 1
-0.147490250588019 -0.142183654170325 1 1
-0.130292240416235 -0.126066031595887 1 1
0.00417609572758566 0.00545510085056397 1 1
0.0370208194792725 0.0366353992480546 1 1
-0.125836497514152 -0.122853593653551 1 1
-0.110176772681011 -0.107519567505516 1 1
-0.0330241467456068 -0.0324147566251535 1 1
0.0172481498706718 0.0161178988185796 1 1
-0.232780295605566 -0.226122457077025 1 1
-0.0219844634973653 -0.0225603355137483 1 1
0.249152439433388 0.24072246606081 1 1
-0.088735201734711 -0.0865533570549794 1 1
-0.179058588110634 -0.173742315840648 1 1
0.139573935260318 0.136506629238111 1 1
-0.164034051182265 -0.159488497489117 1 1
0.0308919319383367 0.0304093203638417 1 1
-0.110532723818025 -0.108227172631719 1 1
0.092198019913308 0.0894585553147687 1 1
-0.109576143678063 -0.106297028545368 1 1
-0.079455208034633 -0.0770919795297532 1 1
0.0240282167972244 0.0238562854741477 1 1
-0.0646870190257839 -0.0644037061040459 1 1
-0.0798583204666027 -0.0774564831562973 1 1
-0.0955260240239298 -0.0924842536836108 1 1
-0.00734088408055389 -0.00779614406227021 1 1
0.00970859921561093 0.00983375182030994 1 1
0.0957557835300512 0.0924974318873736 1 1
-0.11387104237262 -0.113723035988344 1 1
-0.0887505096808243 -0.0879212358691898 1 1
0.0796870444749315 0.077872426965392 1 1
0.0660391114606034 0.0644507696310277 1 1
-0.0509058440393457 -0.0488717387699076 1 1
-0.0886036739321313 -0.0855860932185929 1 1
0.0972140844188606 0.0942643900826034 1 1
0.0718083624584685 0.0705708798447082 1 1
0.0496932125199676 0.0486736719355546 1 1
0.0761247649106272 0.072788369256294 1 1
0.0190686904360372 0.0190136910996853 1 1
-0.00810468999905386 -0.00745866826840166 1 1
-0.0461187554982238 -0.0441640702982081 1 1
-0.122915070066927 -0.117252607183069 1 1
-0.103118342389287 -0.101161164266947 1 1
0.351073898633466 0.340489077848079 0 0
0.00252717753883086 0.00132682210613616 1 1
0.128971558296646 0.125291069957936 1 1
-0.00888776858081259 -0.00878355735349597 1 1
-0.0534354018742006 -0.0508330758634925 1 1
0.171320755413304 0.167202268323193 1 1
-0.213803917146726 -0.207957381472141 1 1
0.168601228181197 0.164647687106901 1 1
0.0836888973423201 0.0802822388920152 1 1
-0.145180410744607 -0.139076344866339 1 1
0.163977511537898 0.158408416690382 1 1
0.040820294728133 0.0402655610607182 1 1
0.335385162449292 0.324932592085755 1 1
-0.181105890463403 -0.175544041763263 1 1
0.0252825652951502 0.0260417931667231 1 1
0.0745000860935556 0.0721292657325667 1 1
-0.187898291489282 -0.183800422480115 1 1
-0.0876418787982578 -0.0848692935189368 1 1
-0.0803381237038059 -0.077545123683861 1 1
0.0211109418029527 0.0201120813132704 1 1
0.0512434389564849 0.0504874967238211 1 1
0.0668257008599284 0.0657907656406703 1 1
0.152157298233967 0.148343042889305 1 1
0.0303032444538382 0.0294750740293665 1 1
0.0192902699898985 0.0207677041007754 1 1
-0.10319857320083 -0.0999929154499955 1 1
-0.199337345802958 -0.195327192660516 1 1
0.197224222587267 0.190879609125292 1 1
-0.135606590842467 -0.1321393100594 1 1
-0.0736120872481456 -0.0707654566770755 1 1
-0.0973631965417829 -0.0939671855862956 1 1
0.220417683708929 0.214598081191685 1 1
-0.103712592751584 -0.101672237950069 1 1
0.0442738015842842 0.0425201393642893 1 1
-0.0501062232924183 -0.0489503249695999 1 1
-0.0820711161610191 -0.0802276823144376 1 1
0.0518070265685162 0.0495280859765568 1 1
-0.275839404404886 -0.268414933123669 0 0
0.0828847148617484 0.0813767938230239 1 1
-0.234073086040953 -0.226931303299408 1 1
0.222480258905712 0.215093522424612 1 1
-0.0590605221777126 -0.0568695634979147 1 1
-0.0872427143912849 -0.0841135380365322 1 1
-0.212154274502314 -0.205266896277498 1 1
-0.10675495211048 -0.10421801005914 1 1
0.166482996679251 0.161951830418307 1 1
0.275003205817961 0.266128470434081 1 1
-0.121337378598786 -0.118581354605917 1 1
0.0514699941429209 0.0507310158955182 1 1
0.0829145482933709 0.0805145357529941 1 1
-0.0535576014202915 -0.0527550870126102 1 1
0.198172367239976 0.191399654343661 1 1
0.264890954270789 0.257266040236999 0 0
0.0481755217231436 0.0472545116347044 1 1
0.0920569762256994 0.0903495797377927 1 1
-0.188036259701071 -0.183932279803233 1 1
-0.0215029800082162 -0.0212403030347764 1 1
0.0201900007840831 0.0201839889170569 1 1
0.0556645237085701 0.0526776903531553 1 1
0.0586704874823879 0.0577826785411925 1 1
-0.133445293366567 -0.130410625553884 1 1
-0.103669126423808 -0.100742002766869 1 1
-0.171554040321615 -0.1658065670662 1 1
0.0672985542145145 0.0645798410703424 1 1
-0.0425030915917431 -0.0408435321030832 1 1
-0.00725497593234404 -0.00982030511969189 1 1
0.0213433403842403 0.0209647791144347 1 1
0.256544232500683 0.248453439014755 1 1
-0.124288319052743 -0.120503171186593 1 1
0.161993986954487 0.156769348742306 1 1
0.0678737072819141 0.0651031456963789 1 1
-0.0387380956541127 -0.0366843717451598 1 1
0.011399185002667 0.0108442866143854 1 1
-0.216315781105579 -0.209128023001723 1 1
-0.311087228519922 -0.301121976225705 0 0
-0.038132538408157 -0.0385831851921473 1 1
-0.00113942591605965 1.00953937911957e-05 1 1
-0.156066803788739 -0.15307652297239 1 1
-0.152177725108149 -0.146804125055767 1 1
-0.0415085058652046 -0.039836425725284 1 1
0.220499117145787 0.215488949899878 1 1
0.183121455949759 0.177002378223304 1 1
-0.163824616755045 -0.160372239086683 1 1
-0.0066410145913796 -0.00728820097026789 1 1
-0.0406292895957235 -0.039095047076423 1 1
-0.223986272601682 -0.21664809402201 1 1
-0.152396558874679 -0.148714872016126 1 1
-0.0113323462970173 -0.0114626401900256 1 1
0.144010846786593 0.139823503009117 1 1
0.120169922340922 0.116171575771425 1 1
0.206889662041212 0.201118344223996 1 1
0.0353332936229944 0.033497026858805 1 1
-0.0782563412349509 -0.0765146100868601 1 1
0.135143693723912 0.130664208621991 1 1
0.0549966234643182 0.0534256141454008 1 1
-0.0137846966658496 -0.0136528604519337 1 1
0.087866042090989 0.0843454533058269 1 1
0.111099586729148 0.108083052341348 1 1
0.188987722274962 0.182569164668293 1 1
0.103189682932817 0.101000918617177 1 1
0.104763064370394 0.10223011029833 1 1
-0.0617691436120892 -0.0597627390213566 1 1
0.0288465128771982 0.0279209150579287 1 1
-0.0398977979525088 -0.039625858044352 1 1
0.0157239820502619 0.0177506133468244 1 1
0.0505262844157897 0.0483406675247435 1 1
0.0773398316717316 0.0729930665662452 1 1
0.2538728242045 0.248208859303677 1 1
-0.127383007879696 -0.124795046903405 1 1
-0.111099861889187 -0.108212404499703 1 1
0.0173809748524543 0.0172086876239316 1 1
0.172145809565834 0.167235723714554 1 1
0.0641814892427268 0.0615065165011808 1 1
-0.0902055513424924 -0.0890318138701534 1 1
-0.011015136769383 -0.00985779163721459 1 1
0.147677245380703 0.142894608211775 1 1
0.127029232718492 0.121832496601652 1 1
0.28105761157992 0.270470303019323 1 1
0.12631877408175 0.122665805720555 1 1
0.0952280389636283 0.0930524322847949 1 1
-0.0727372838930653 -0.0701440494349956 1 1
-0.062860566497486 -0.0604188977074831 1 1
0.0110572351978401 0.00982122617931849 1 1
-0.0368582945576461 -0.0354335508652507 1 1
-0.0943653175698512 -0.0915693529620366 1 1
0.235895795753384 0.228081991769392 1 1
0.0633243123411636 0.0609644120981495 1 1
-0.0545633967720024 -0.0523127298844488 1 1
-0.157563586723132 -0.152780005737755 1 1
0.0717077082965349 0.0671649094708914 1 1
0.0379735810516154 0.0366973509054715 1 1
0.20487443263798 0.197947088399731 1 1
0.159195419444522 0.154574495877181 1 1
0.054024944099648 0.0522942179432059 1 1
-0.132578989633461 -0.129664410088728 1 1
0.285864909721512 0.27939621901659 0 0
0.0754506427852936 0.0735195599784004 1 1
-0.00172772209230991 -0.00325785320495754 1 1
0.0564642317558654 0.0544183727268712 1 1
0.0586273244760738 0.0566052366379565 1 1
-0.0937519967383397 -0.0916108332823076 1 1
0.288714975908632 0.280599787450532 1 1
0.106605956225855 0.104244977322544 1 1
0.124929218951091 0.120751756898052 1 1
-0.303391932752822 -0.294681757959502 0 0
0.116860289186147 0.111425577088414 1 1
-0.215085301226835 -0.208328769715304 1 1
-0.00076711484975011 -0.00116049019223903 1 1
-0.0764295384096428 -0.0763091020894346 1 1
-0.000160391248751897 -0.000103986767676936 1 1
-0.00976947701527274 -0.0117692852438501 1 1
0.0645825774597835 0.0636761627682003 1 1
0.00689729766740213 0.00708681687770826 1 1
-0.0368977935403282 -0.0379033589416416 1 1
0.0316249246714681 0.0308239949361419 1 1
0.0728733498371041 0.0703546689780392 1 1
0.327855535294585 0.317158681085383 0 0
-0.0796042538130281 -0.0782749081128002 1 1
-0.0159795535036112 -0.0154527849101397 1 1
0.0112459759697788 0.0116802424934127 1 1
-0.0193423855032985 -0.0237059113210761 1 1
-0.0988044506149832 -0.09546337853305 1 1
0.0893376459595939 0.0851518737347933 1 1
-0.101486832417738 -0.0982120383183838 1 1
0.0189833239071415 0.0190237736599108 1 1
-0.253861689408711 -0.245309057509213 1 1
-0.100742952281505 -0.098236105255789 1 1
-0.0443521928948746 -0.0432091648195981 1 1
0.0977066380890647 0.0932711097033776 1 1
-0.057367561755391 -0.055786903931016 1 1
-0.144247169112743 -0.139950861764477 1 1
0.0894616192919052 0.0859187527151183 1 1
0.145942347459549 0.141611707182004 1 1
0.0311060001635077 0.0294557620870473 1 1
0.141199887632397 0.137128011798016 1 1
0.108517895664791 0.104664638589477 1 1
-0.0266503817637865 -0.0259244359447945 1 1
-0.0668197214029401 -0.0646867365260622 1 1
-0.149405960223431 -0.14531958987152 1 1
0.135211648099765 0.12909430422416 1 1
-0.200513336623996 -0.193874804044544 1 1
-0.145556680134152 -0.141144671081332 1 1
-0.22630138375301 -0.22058235626147 1 1
0.0864066180447089 0.0842783008060663 1 1
0.0879808120962108 0.0863616808532943 1 1
0.0867086967322792 0.0853435364114459 1 1
-0.226833338915171 -0.21874439560724 1 1
-0.240954393503787 -0.232552902530379 1 1
-0.247855236663256 -0.242203892839745 1 1
0.0616523657643949 0.0592377590138146 1 1
-0.136198329429735 -0.132258966659891 1 1
0.180721949809129 0.173722812760764 1 1
0.065233348960105 0.0631544752338818 1 1
0.0322898042327868 0.0303647812013905 1 1
-0.262528697345799 -0.255808024778082 0 0
0.125750743927416 0.123955701335221 1 1
0.045577366178505 0.0436723807888344 1 1
-0.130638410166243 -0.127185170572149 1 1
0.18732386783408 0.182662427898514 1 1
-0.0395275178546324 -0.0377312705833567 1 1
0.145520951678128 0.141296872425483 1 1
-0.0532660428204341 -0.0517008614914706 1 1
-0.0692384663171786 -0.0672288959090279 1 1
0.0594064792741377 0.0572538494075251 1 1
0.180416918015217 0.173770020278509 1 1
-0.183946851909118 -0.178041320878227 1 1
-0.1998561770036 -0.193216363867695 1 1
0.0216170420440617 0.0210520979137833 1 1
-0.0448684985189217 -0.0426385550149944 1 1
0.147142325185782 0.142654838759706 1 1
0.0516942992252626 0.0505737198896579 1 1
0.188760667334042 0.183250708232283 1 1
0.245724212534877 0.238793848342979 1 1
0.189777199487286 0.186640505359493 1 1
0.0639940003460039 0.0620463707713125 1 1
0.14123924492734 0.137451276895124 1 1
0.123544315069586 0.120671998556526 1 1
-0.0796424260504829 -0.0777982298002492 1 1
0.102737234693535 0.100050784257915 1 1
-0.039870219962269 -0.0385647442436712 1 1
-0.0239229365620981 -0.0218930418690031 1 1
0.01545704247899 0.0154626945922587 1 1
-0.0384280381737858 -0.0391432083435958 1 1
-0.0715912175084069 -0.069434780192229 1 1
0.0577141353451051 0.0548390673346835 1 1
0.0769384451235245 0.0765010221288603 1 1
-0.0182280129324653 -0.017309688018075 1 1
-0.160727460487219 -0.155406642754856 1 1
-0.0720084490288028 -0.070576116231033 1 1
-0.0960217563115049 -0.0922510459633765 1 1
0.0966228633771281 0.093908536459205 1 1
-0.202012588179206 -0.196937034821857 1 1
-0.045651636609502 -0.0439105777485644 1 1
0.0708134670145766 0.0690131865134379 1 1
0.269383788980409 0.261136228300645 0 0
-0.0998411120293323 -0.094771065566305 1 1
-0.0105813457611275 -0.00922253035859363 1 1
0.118802605905163 0.117576679717776 1 1
0.169872508423998 0.16554917443584 1 1
-0.117200357258435 -0.115127243501857 1 1
-0.104816461890403 -0.100968069009919 1 1
0.0435775603409271 0.0429982055705684 1 1
-0.0131664227133974 -0.0126432375337277 1 1
0.195363231404823 0.187068184660498 1 1
0.0149002626805298 0.01443825403709 1 1
-0.110045923000726 -0.107488519565875 1 1
-0.229004205708202 -0.221516656153957 1 1
-0.23103132866696 -0.223594369865279 1 1
0.0731600572578953 0.0710350278281111 1 1
0.0881799034564157 0.0856951471789752 1 1
-0.0273097104634343 -0.0266687453599395 1 1
0.0230454279736337 0.0225795666489481 1 1
-0.212083091594195 -0.205284329245021 1 1
-0.181160810501582 -0.175254796278264 1 1
-0.00135119960110039 -0.00123594215164743 1 1
0.00926894799728 0.00936379181213012 1 1
0.116002503867741 0.112091754946465 1 1
0.172989163831045 0.167261763917987 1 1
-0.213495525409621 -0.206936270363836 1 1
0.0917907733274494 0.0889813484465483 1 1
0.186332624494089 0.181920843114074 1 1
-0.0203306822480114 -0.0197238681345433 1 1
0.021581994977004 0.0199602384937431 1 1
0.0516705545541924 0.0487009965874829 1 1
0.151109665838938 0.149719238295626 1 1
-0.0495972963523413 -0.0490926156233952 1 1
-0.0541807318836464 -0.0519985432874515 1 1
-0.00765853129854058 -0.0081551159771882 1 1
0.0198989518713963 0.0190694033013178 1 1
-0.0328830475049771 -0.0317281970826859 1 1
0.165669181610159 0.160608759081079 1 1
-0.149414493004299 -0.145393706048426 1 1
0.00190266613516049 0.00207315410260024 1 1
0.000334251724509342 0.000200956560773499 1 1
0.00748327600831193 0.00881685625265642 1 1
0.0553760910601763 0.0533618234051344 1 1
0.0773996007726878 0.0759310020012572 1 1
-0.209915198865869 -0.204773262455246 1 1
0.0775958548015565 0.0761645458819594 1 1
-0.0249359003567408 -0.024071824739178 1 1
0.158437036230698 0.153896257982531 1 1
0.0230004085319968 0.0220275036015191 1 1
-0.0522460064208064 -0.0516940385233791 1 1
0.175338655552767 0.170380070082159 1 1
0.0505677964763775 0.0513254441957589 1 1
0.110847475606348 0.107225496475721 1 1
0.0594554285609886 0.0568127868288843 1 1
-0.0483612591656308 -0.0474850361520756 1 1
-0.0426889065610962 -0.0410239429231269 1 1
-0.095860748758898 -0.0936589326030301 1 1
-0.0533466977811667 -0.0514722670332312 1 1
0.024893508431091 0.0239850692844719 1 1
0.0313201212960591 0.0308963387398559 1 1
-0.0228063402523254 -0.0225391967364841 1 1
0.0517147010169673 0.0510748691537677 1 1
-0.0278355852807028 -0.0270665411193858 1 1
0.0901741019734343 0.0900158476710275 1 1
0.145129201963952 0.140829348009307 1 1
-0.0359344840743955 -0.0342085502811609 1 1
0.148763964232794 0.143571938343829 1 1
-0.107932578942399 -0.107408649133212 1 1
-0.0377808129312352 -0.0384466862668255 1 1
-0.183774420311297 -0.179461271566383 1 1
-0.107417191396915 -0.104103654159641 1 1
-0.0682159913059528 -0.066567769990937 1 1
-0.0189906864947262 -0.0181242337621078 1 1
-0.1331003155133 -0.127976953444334 1 1
0.087825596321415 0.0842158506256914 1 1
0.0285681573528498 0.0283634379723525 1 1
-0.0625579444044317 -0.0598027093168336 1 1
-0.0391343030533798 -0.0383735198742758 1 1
-0.0131213469524125 -0.0127783796777328 1 1
-0.0249403289832254 -0.0242828602979488 1 1
-0.0374502935963637 -0.0360535748589348 1 1
0.131108483335833 0.125734396893908 1 1
-0.0348037420701132 -0.0342425634687176 1 1
-0.0991917821384719 -0.0960387878871568 1 1
-0.144286638065699 -0.14011909414887 1 1
-0.115688438161214 -0.114262676198965 1 1
0.0504081503627071 0.0507294671239503 1 1
0.139047981414787 0.135231504911263 1 1
0.129939897555717 0.127442479781756 1 1
-0.052860603640454 -0.0504684416383611 1 1
0.0579053418552882 0.0560622654698041 1 1
0.0852022134985292 0.0843915027270955 1 1
-0.0312369694311186 -0.0276575274370637 1 1
-0.0162385974964718 -0.0162890116593614 1 1
0.25598850036085 0.248396340448316 1 1
0.188683868873864 0.184506126806242 1 1
0.336220154855246 0.327136031396408 0 0
-0.046142038306 -0.0447938262665149 1 1
-0.236211303095033 -0.229358311715156 1 1
-0.0568559570026535 -0.0551480165592012 1 1
0.201343118718576 0.19264166889758 1 1
-0.165290854096817 -0.159683766541804 1 1
-0.082126248640548 -0.0802101943864635 1 1
0.0312271436376539 0.029426241661498 1 1
-0.0756991267492209 -0.0734499148882248 1 1
-0.0892842990022041 -0.0873865248014723 1 1
-0.0480124112384504 -0.0474097415701661 1 1
0.108591503232817 0.105381359922599 1 1
0.0960638250224916 0.0927316769822684 1 1
-0.129005363562728 -0.12554384980076 1 1
-0.0550191777640355 -0.0525714068651429 1 1
-0.0384983210616986 -0.0384422550273955 1 1
0.0895589317158256 0.0865436623866691 1 1
-0.111542337720039 -0.107629872652439 1 1
0.0510104336170361 0.0490998495549102 1 1
0.010907354980278 0.0107375542571098 1 1
-0.0559059665408027 -0.0547587784873972 1 1
-0.0437837310718326 -0.042636088978156 1 1
0.174118503274239 0.169169142382634 1 1
0.132046416533976 0.128313389022473 1 1
0.14544015076294 0.141593602966462 1 1
-0.147367294598948 -0.143409792135643 1 1
-0.107213702088311 -0.103508024708208 1 1
-0.015647418436142 -0.0146664254011986 1 1
-0.0100250834138137 -0.0100802456009349 1 1
-0.0856968034496593 -0.0831309312733865 1 1
-0.0761494722180967 -0.0735074215782127 1 1
-0.0833486068037222 -0.0796145201627072 1 1
0.317257866868766 0.307350709545367 0 0
-0.127005341605585 -0.123193128115352 1 1
-0.0340153341532832 -0.0321295963788592 1 1
-0.132393474185325 -0.125554791255364 1 1
-0.162302049768695 -0.15665767641417 1 1
0.0455320851466976 0.0447531756748922 1 1
-0.114218466606399 -0.110789506344594 1 1
-0.0828684759150952 -0.0806261826297325 1 1
0.0312111466745514 0.0303952993710851 1 1
0.11160560906105 0.107522588242869 1 1
0.0263533421981765 0.0255125779559245 1 1
0.0616345735699663 0.0598006804711416 1 1
-0.230661784767773 -0.225060037782293 1 1
-0.086312669507226 -0.0840013773510797 1 1
0.161235023302193 0.156112522611169 1 1
-0.0170292705798323 -0.0163551718552041 1 1
-0.0133937442439798 -0.0138218457947085 1 1
-0.093323161828757 -0.0879547154287647 1 1
0.107267126219619 0.104784735727121 1 1
-0.181237978822609 -0.175316178083026 1 1
0.0257301422354822 0.0267943200885319 1 1
0.086762526562083 0.0849085221592825 1 1
0.0274447893651109 0.025980597251514 1 1
0.144533047040763 0.139954867765525 1 1
0.018615632949616 0.0184482208186008 1 1
-0.0662530558643736 -0.0647035538211209 1 1
-0.101523175915336 -0.0989269779816975 1 1
0.151950436993955 0.150056401765327 1 1
0.0818916102467008 0.0801744819216811 1 1
-0.0869887754187158 -0.0850168618401915 1 1
-0.121754814549776 -0.118167168380382 1 1
0.207634523206645 0.203703574980309 1 1
-0.0306851424511046 -0.0281719507372169 1 1
0.0260650181147753 0.0249242341883866 1 1
0.196905994690302 0.191318819551536 1 1
-0.0441147784951998 -0.0425241819446657 1 1
0.0567910833048717 0.055102939334438 1 1
-0.00634705583337082 -0.0061788282765861 1 1
0.2840931274426 0.274676998372872 0 0
0.136608140683735 0.134544129803535 1 1
0.0355539026877293 0.0349333737433615 1 1
-0.0856584682069108 -0.0816176945085492 1 1
0.0486057411813486 0.0471350909217169 1 1
0.00547602089805097 0.00494553381971885 1 1
-0.0163944726570583 -0.0142969915082378 1 1
-0.153110047912848 -0.147792772516671 1 1
0.0140725807819814 0.0138656961263599 1 1
0.0526590990437752 0.0516498245360354 1 1
0.050629762901396 0.0490053687177894 1 1
0.0324890299589714 0.0319002743012325 1 1
0.0646423437768431 0.0624197688964498 1 1
-0.170547461383602 -0.164892994263156 1 1
-0.092155238024228 -0.0886047114122883 1 1
-0.135269538445517 -0.131940407360759 1 1
-0.070995817441588 -0.0697939633002524 1 1
-0.226581620463511 -0.219857067943089 1 1
0.00934498176154518 0.00874297503353331 1 1
0.199208258210654 0.194167857134449 1 1
0.128657583877879 0.124474828332592 1 1
-0.215582045334221 -0.209010243633539 1 1
0.200576342180577 0.194534279447738 1 1
0.0492838327912768 0.0474205584008862 1 1
-0.0453120717126261 -0.0432147034817467 1 1
-0.0441342542929274 -0.0440199513145804 1 1
0.0383149397296841 0.0371972647063087 1 1
-0.0190820339316394 -0.0183843677038533 1 1
0.0893723668937788 0.086155207321223 1 1
0.0869878054581593 0.0835765158891995 1 1
-0.0895773036069482 -0.0867487272273863 1 1
0.214830129994406 0.210335729716861 1 1
0.0616412795205035 0.0611841723590319 1 1
-0.195112578233224 -0.189470775356921 1 1
-0.0992334039620472 -0.0961302009086106 1 1
0.319854921255595 0.31016697843902 0 0
-0.0537348172226279 -0.0514909077030652 1 1
-0.0542813986933645 -0.0523876856626862 1 1
0.0990031926728149 0.0983827542795075 1 1
-0.1519948439829 -0.146478590009667 1 1
-0.139503734426849 -0.137095394513475 1 1
0.130075923473499 0.126229810304871 1 1
-0.200273785777018 -0.194104329249128 1 1
0.0185500780033794 0.0176748190907335 1 1
-0.214011905691981 -0.207750060353426 1 1
0.0040482904808323 0.00415081511244835 1 1
-0.0360639298064421 -0.0350906359499646 1 1
-0.0846741711811124 -0.0826290604999859 1 1
-0.227304379636948 -0.222215345401373 1 1
0.0495826572328684 0.0479056930927879 1 1
0.0469366799700135 0.0461333774232728 1 1
0.099695598793478 0.0989074129923146 1 1
-0.00897937840727614 -0.00837380593689762 1 1
0.02209863407861 0.0222781495067711 1 1
0.0220088200575095 0.0228479536461669 1 1
0.184015842791899 0.179119351436059 1 1
-0.0354969652481537 -0.0351495997134571 1 1
-0.134401549175537 -0.130928047132351 1 1
-0.235165543962211 -0.229041850679105 1 1
-0.338531378195585 -0.328812970774683 1 1
-0.0109258005384698 -0.0109590747507262 1 1
-0.0538575259494135 -0.0513820074085315 1 1
0.0969849286891174 0.093460673559612 1 1
0.0110819351666871 0.0103149241485868 1 1
-0.0422947735321532 -0.0407041110768529 1 1
0.0695780169830768 0.0675857554323166 1 1
-0.0772829492842437 -0.075011617529072 1 1
0.196975055283 0.191399613267491 1 1
-0.0160440220266709 -0.0151557713669967 1 1
0.0568792495482618 0.0560729751919278 1 1
-0.0356497143694593 -0.0341002495286217 1 1
-0.133811969235324 -0.130859645764359 1 1
-0.000308939120711496 0.00037972058794991 1 1
0.0166527175548356 0.0177335716044668 1 1
0.0320708301891521 0.0304374166502472 1 1
-0.0858709217859852 -0.0836498842226096 1 1
-0.102624173011183 -0.0993065580358821 1 1
-0.103123837111704 -0.100603450465956 1 1
0.0507121996989527 0.0494156493683931 1 1
-0.21707741340623 -0.211761756985817 1 1
0.0905406611563519 0.0877010782850287 1 1
-0.0625666372548677 -0.0624819485408428 1 1
0.167993768515925 0.164860565434823 1 1
0.0296939267487661 0.0300918329219456 1 1
0.164376060645869 0.15955910819357 1 1
-0.0485069505934441 -0.0470876238715011 1 1
-0.0221210046185245 -0.0226020235094947 1 1
-0.113434062811786 -0.109355096693986 1 1
-0.0962591229115917 -0.0929901297146177 1 1
-0.0508678681702597 -0.0512727973284442 1 1
0.00358043025867604 0.00453471228221406 1 1
-0.146688726929202 -0.141481998012675 1 1
-0.0724196678966343 -0.0700653977055975 1 1
0.0612130325188776 0.0588047694582632 1 1
0.00178023755455479 0.00239639031512474 1 1
-0.266250806800982 -0.259314175963543 0 0
0.195963440224661 0.190934369324934 1 1
0.00427538928987269 0.0064395263439053 1 1
-0.0532048886357877 -0.0518020497495496 1 1
-0.0393114190305812 -0.0376679452537417 1 1
0.147115556609389 0.142769062113619 1 1
-0.0585147633905799 -0.0564832427583207 1 1
0.0126101479561043 0.011526961170934 1 1
-0.148487460061289 -0.14395898730748 1 1
0.0038069542931539 0.00372708759388774 1 1
0.0585917030160484 0.0569506410176137 1 1
-0.202145422274472 -0.196317680320449 1 1
0.00489701614553878 0.00667074223075774 1 1
-0.110186273730493 -0.106995851900798 1 1
0.0756191410714079 0.0711492625003618 1 1
0.0576494805106216 0.0570485309188461 1 1
0.0536956898803119 0.0524674096293728 1 1
0.198366863618112 0.191749363302617 1 1
-0.183651649176874 -0.176848739463485 1 1
0.0319089845829976 0.0309874801617233 1 1
-0.134395962508731 -0.130167360750262 1 1
-0.106494106017332 -0.102361173559241 1 1
-0.0154432103185166 -0.0151293823422548 1 1
-0.107040873108746 -0.104201086624859 1 1
-0.0662589276409009 -0.065205313610128 1 1
-0.221468489247989 -0.215295710365977 1 1
-0.207096156874752 -0.201298925147093 1 1
0.179191408738542 0.172975206527679 1 1
-0.0737189423656382 -0.0714007527067392 1 1
0.0964236989696515 0.0937069342257419 1 1
0.0086950500920339 0.00881191273974168 1 1
0.0679063336612826 0.0652741861839679 1 1
-0.114840169616314 -0.111457959126755 1 1
-0.109857044776586 -0.107887584131637 1 1
-0.0282243926140605 -0.027629901348268 1 1
-0.0507735761045785 -0.0494367501676713 1 1
-0.0291032622065611 -0.02834883689925 1 1
-0.18151909935576 -0.175664350904688 1 1
0.198937290165132 0.194528302474764 1 1
-0.0569969575689989 -0.0552879484610767 1 1
-0.119818468705896 -0.114039408793473 1 1
0.129455527699432 0.12563750102635 1 1
0.0982812222464729 0.0953913446703259 1 1
0.0562506164887698 0.0540808697765057 1 1
0.339256057611484 0.329493205597345 0 0
0.101034118856363 0.095703532220188 1 1
-0.244230244366512 -0.236574470748389 0 1
0.103329003398775 0.10110084248143 1 1
0.0107655597160743 0.0112173727606823 1 1
-0.323264437956694 -0.313648798965765 0 0
0.0945882005390627 0.0915079736683424 1 1
0.147439230711516 0.143327030594032 1 1
-0.084701120931901 -0.082468715531856 1 1
0.0571313698822671 0.0556369789539024 1 1
0.134810545802875 0.131034430811808 1 1
0.0648491357207703 0.0633910341014295 1 1
-0.203403887097129 -0.198788049123434 1 1
-0.0852325015436613 -0.0825517935064259 1 1
-0.25892416911709 -0.250930983704696 1 1
0.0218529279131334 0.0235839884470443 1 1
0.0315818631580062 0.031277753878744 1 1
0.149633248436737 0.145179916539934 1 1
-0.0200380969080039 -0.0190400789440092 1 1
0.144744473603625 0.139191624411754 1 1
0.119008233504868 0.114523169531819 1 1
-0.175120161312528 -0.169817401731203 1 1
0.0570827613215243 0.0567611396680029 1 1
-0.0426296494319973 -0.0414129873283059 1 1
-0.258567657470254 -0.251312940202493 0 1
-0.062206536954222 -0.0596638753760654 1 1
-0.119603557888007 -0.1167042267087 1 1
0.0352697635909069 0.0342831394172911 1 1
-0.332702281631982 -0.321856608973573 0 0
0.0437230419522496 0.0420753127398698 1 1
0.0961114126343452 0.0920554695318502 1 1
-0.201521755783802 -0.195442116797697 1 1
-0.100042752645414 -0.0985285588567425 1 1
-0.0300967028742422 -0.0291390554315228 1 1
0.0269893772255245 0.0257737901338641 1 1
0.192236974844147 0.186419774144343 1 1
-0.207384451564392 -0.201371282699394 1 1
-0.0141593941993958 -0.012940443581501 1 1
0.0321254021813874 0.0309175681864739 1 1
0.145998626626627 0.142233085620776 1 1
0.0282279360554515 0.0269589517500766 1 1
0.211052411538878 0.203609238457724 1 1
-0.10706748011131 -0.104569454977693 1 1
-0.32407396567065 -0.315148527789186 0 0
-0.0438949957998886 -0.0424766576548329 1 1
-0.00377691085852298 -0.00386714624293519 1 1
-0.230257569266119 -0.223355550025958 1 1
-0.180642631323807 -0.175351951152223 1 1
0.00722108689354532 0.0063533735052718 1 1
-0.0271610659224743 -0.0267985461760271 1 1
-0.0604651050613234 -0.0583592885504617 1 1
-0.00953206484131017 -0.00921351649418268 1 1
0.0860799105920988 0.0833578532481481 1 1
0.0535062496384741 0.0517697767945084 1 1
-0.0232952754020399 -0.0231880984413017 1 1
-0.204238528361295 -0.199502621206275 1 1
-0.107755991143296 -0.103959720854023 1 1
-0.298139592497484 -0.288939477282209 0 0
0.156389474875372 0.154469107972631 1 1
-0.0326053891740588 -0.0316332682153176 1 1
0.106436836240716 0.104981998479739 1 1
-0.016014666604851 -0.0153658545890472 1 1
-0.175144167100368 -0.169427008753358 1 1
-0.252715941759131 -0.245007252878871 0 1
-0.242414638498465 -0.235949327433573 1 1
0.00275103484312923 4.93449748055971e-05 1 1
0.002769871201169 0.00160119318307303 1 1
-0.134590899488469 -0.130005393672496 1 1
-0.124444043351418 -0.120741927467738 1 1
-0.00736694775346153 -0.00718136370410784 1 1
0.211945181085399 0.205146234913916 1 1
-0.0588639470606309 -0.0574101238470383 1 1
-0.0498717792615661 -0.0488049226940654 1 1
0.191144577756188 0.184303298778204 1 1
0.000189687723610305 -0.00139492335983309 1 1
-0.0841842789790155 -0.0822381881267675 1 1
0.179231791260297 0.173734431445776 1 1
0.206526455615073 0.200283347405942 1 1
0.171853181262768 0.168302336323436 1 1
-0.0561806716078597 -0.0541435212196259 1 1
-0.025244280497661 -0.0243282051658278 1 1
-0.00985655967288463 -0.0106582603861712 1 1
0.063702687396246 0.0624490435499055 1 1
-0.160316378380093 -0.155512439994433 1 1
-0.108912350925858 -0.106221269032754 1 1
-0.0410646613477147 -0.039908587512296 1 1
-0.0435190600162418 -0.0415801855252388 1 1
0.0799933082065109 0.0735427650227455 1 1
0.2537992401656 0.24588236295671 0 1
-0.108417518978488 -0.105205208717526 1 1
0.0545559267346773 0.0532729178068575 1 1
-0.0367906932474789 -0.0358444872829487 1 1
0.0102850545941566 0.00978436653427815 1 1
0.0163829514797519 0.0161436592496716 1 1
-0.029262038377647 -0.028107368186493 1 1
0.190188219876721 0.185488149696169 1 1
0.0310541544422301 0.0305537775578105 1 1
0.0152779614035419 0.0149509719450378 1 1
-0.044264961041038 -0.0430470581626037 1 1
-0.0209773905442958 -0.0195686727653052 1 1
-0.0172704263160586 -0.0165406340944162 1 1
0.0324635266865103 0.0321517958390506 1 1
-0.110592207152953 -0.10727268374438 1 1
0.111364972710154 0.108325581382616 1 1
-0.155843945099669 -0.152006081259657 1 1
-0.280219393824133 -0.272006042356868 0 0
0.264629637582301 0.256619997092808 0 0
-0.0461960227762428 -0.0453561649985323 1 1
0.178780758102003 0.174174183164174 1 1
-0.00339307055854043 -0.00550797671867414 1 1
-0.101627264554417 -0.0976157715408572 1 1
-0.0218458084433896 -0.0210289424617265 1 1
-0.084757881397652 -0.0808928587571783 1 1
0.0476479593240853 0.0460301321600134 1 1
0.137286724907702 0.134248133647752 1 1
-0.238649287893941 -0.232827187003731 1 1
-0.0566925942341343 -0.0548808922202569 1 1
0.0431810612797891 0.0411915259971621 1 1
-0.0123068105876621 -0.0128057779159286 1 1
0.141646135878441 0.136521527097742 1 1
0.0611462998113426 0.0585283325683454 1 1
0.0126483920831601 0.0113773844595758 1 1
-0.272497529944887 -0.264587620711706 1 1
-0.123427734852778 -0.118662259501468 1 1
0.133097123677155 0.126823111850936 1 1
-0.32390003861477 -0.314690749273202 0 0
0.185626255278066 0.180339268840994 1 1
-0.147206257986403 -0.143015788074211 1 1
0.0254875633794109 0.0243573509234995 1 1
0.258245782838962 0.250612331778612 0 1
-0.0652322318971812 -0.0633976320420643 1 1
-0.0773509034771045 -0.0747372251102193 1 1
0.131459629957803 0.127076452220639 1 1
0.0174969807100986 0.0169622385547138 1 1
0.107468413024395 0.1039148039349 1 1
0.244718328680246 0.236985202622675 1 1
-0.0757167194386127 -0.0732321993582436 1 1
0.124139172132514 0.120646068274751 1 1
0.0236496836004969 0.0228317290298744 1 1
-0.114354845466688 -0.110918157984018 1 1
-0.0927728302958417 -0.0892841701244719 1 1
0.20733546227471 0.200756498822891 1 1
0.248152376271539 0.241770369229045 1 1
-0.0719485817569785 -0.0702091854721343 1 1
0.143590503329709 0.13840698754355 1 1
0.0675263002326261 0.0658810985956304 1 1
0.00795070031154579 0.00772019902135591 1 1
-0.0896363155217501 -0.0878321415183942 1 1
0.0837157044717597 0.0812853877946604 1 1
0.0692262270093991 0.0666324067453548 1 1
0.237151576412158 0.227939004997685 1 1
0.103007676963914 0.0991361642362879 1 1
0.0827965291605511 0.0797052612863423 1 1
-0.243051791114582 -0.235949106561572 1 1
0.281769617953926 0.272969240399186 0 0
-0.0018020180746212 -0.00111592806302144 1 1
-0.107307612060632 -0.106750307438051 1 1
0.0328757852597474 0.0324475430578656 1 1
-0.0166428789140044 -0.0165647486779755 1 1
0.178028173320278 0.171191368542123 1 1
0.0810133898356342 0.080396964698294 1 1
-0.407525553996304 -0.395773847633369 0 0
0.00997204693763621 0.00973760214000291 1 1
0.0937021455450895 0.0909236706727885 1 1
0.099108627965945 0.0950620356831655 1 1
0.166056580549549 0.161605507890241 1 1
-0.0533713681011898 -0.0518595952372471 1 1
-0.0137651816830554 -0.0146948561558298 1 1
-0.102825056182587 -0.0998698861058422 1 1
0.0787118938808858 0.0751748907906585 1 1
0.050694773318523 0.0496345788911819 1 1
-0.149211528964755 -0.146983651182567 1 1
-0.139302523343525 -0.134217011818028 1 1
0.0102492154935647 0.0101754951357606 1 1
0.0808491797754009 0.0794706499022157 1 1
-0.0667791113543242 -0.0643076437644464 1 1
0.127098531004601 0.12377279743476 1 1
-0.275479077194982 -0.267459166618771 0 0
-0.230035629310222 -0.223615601781564 1 1
-0.18788071317421 -0.182645792594507 1 1
-0.00917352505378211 -0.00827801734507589 1 1
0.131576250070912 0.127302092366439 1 1
-0.0388836439141936 -0.0366432249378876 1 1
0.0894450032459341 0.0871996191336654 1 1
0.0596947112354598 0.057195239626626 1 1
-0.0109486246011986 -0.00987513453362018 1 1
-0.0555579708583947 -0.054379185745971 1 1
0.181829247722871 0.17761609171177 1 1
-0.133800487327139 -0.130064652569568 1 1
0.00580340000583067 0.00536206420572414 1 1
0.163354137653387 0.158190848741215 1 1
0.0625486288717114 0.0614708775696919 1 1
-0.105533784316667 -0.105038771449886 1 1
0.103728159544691 0.101160107776787 1 1
-0.0434937478669163 -0.0425416208100193 1 1
-0.210063575949564 -0.203471200075083 1 1
0.014841624812949 0.0141379594089733 1 1
0.0139872575624016 0.016116947260428 1 1
-0.142163788064509 -0.138168377330941 1 1
-0.0541652936490377 -0.0525083367049529 1 1
-0.0712774118609127 -0.0696622061585008 1 1
-0.0730823658058565 -0.071406699806302 1 1
-0.0793116751912211 -0.07730916679989 1 1
-0.170909027839882 -0.166212636556466 1 1
-0.179394057192467 -0.174228491636559 1 1
0.0769575444700372 0.0751949891308064 1 1
0.0762664903940076 0.0723799187702208 1 1
0.246799815828191 0.239841261730827 1 1
0.157689288960623 0.152613341437361 1 1
0.0276228249522521 0.0261295658262444 1 1
0.160479638726949 0.155132234553069 1 1
-0.123430270722019 -0.119947846572255 1 1
-0.268669800366754 -0.260633351151892 1 1
-0.0018738095859466 -0.00337442861832887 1 1
0.0309053129702081 0.0302272331751018 1 1
-0.0134156308991949 -0.013198380408385 1 1
0.335242836264792 0.323993311927305 0 0
-0.17580041752507 -0.169657327401757 1 1
0.0494635223844025 0.0483002244037233 1 1
0.054467909546488 0.0531748138969872 1 1
0.182700916411566 0.176884002467927 1 1
0.106752900304557 0.105298503466077 1 1
0.11663571499302 0.112693108397807 1 1
0.0551635777955268 0.0560076657946089 1 1
0.0865713517460752 0.0847496380558355 1 1
-0.164933405484635 -0.160809928295033 1 1
-0.155630763196397 -0.152290929090254 1 1
-0.0263930049838975 -0.0254573429354694 1 1
0.00971618688204896 0.00948479382009686 1 1
0.0117370796532724 0.00930682345433071 1 1
-0.0316607840723399 -0.0314392745031186 1 1
-0.0836708166151294 -0.0805983901115924 1 1
0.177446369272518 0.171685426844787 1 1
0.109617098102111 0.105078079595602 1 1
-0.180217243989089 -0.1761911242685 1 1
-0.0587385566122506 -0.0576666191975578 1 1
-0.0761186715048585 -0.0740052044330655 1 1
0.0010300623971287 0.000885225622980761 1 1
-0.0343240185558918 -0.0317840488905608 1 1
-0.263406977407564 -0.256955801135635 1 1
-0.17137416497025 -0.165995920540964 1 1
-0.0725035202399915 -0.0706131629389868 1 1
0.0407579872008459 0.0405139070094037 1 1
0.100173146768764 0.0962734428024406 1 1
-0.063432054116216 -0.0605585544409651 1 1
0.115221046502929 0.110890800140596 1 1
-0.165196588320269 -0.160036293122146 1 1
-0.0148016402801033 -0.0143943284301015 1 1
0.165890241581924 0.160924734831054 1 1
0.0996357606738161 0.0986610978922229 1 1
0.116066805499792 0.110359942072945 1 1
-0.0118615127271665 -0.0107999075552834 1 1
0.0167113582872864 0.0175515744587952 1 1
-0.0827499874099712 -0.0804119937725329 1 1
0.000343666292481512 -0.000694245818088442 1 1
-0.0365639155568308 -0.03578306889421 1 1
0.139269444894541 0.134443101782659 1 1
-0.0519378327920743 -0.0503796973154055 1 1
0.122564908813399 0.118681791067185 1 1
0.140144566762481 0.135929415541306 1 1
0.264420087649166 0.256892414423461 0 0
-0.160251786310495 -0.155368451595549 1 1
0.0870944915198619 0.0831084829618043 1 1
0.00745183198297241 0.00674408481757804 1 1
0.179323248699527 0.173307427145678 1 1
-0.0320649773407013 -0.030914878038093 1 1
-0.135513225463615 -0.131037689376897 1 1
-0.208520163395158 -0.202010742173212 1 1
-0.0682442592524282 -0.066759211128141 1 1
-0.127923544039823 -0.124618968847853 1 1
0.121564185600521 0.117419060858765 1 1
0.110771163731679 0.109926608832034 1 1
-0.0768798755712888 -0.0736584289146556 1 1
-0.0382532545229036 -0.037685682374954 1 1
-0.0708613354655821 -0.0713425924472111 1 1
0.135550701718892 0.129951405053708 1 1
-0.239827952658967 -0.233976132526022 1 1
-0.102137518151294 -0.0994812856953517 1 1
-0.263096014690669 -0.254939166108329 1 1
0.076654825205727 0.076017601856551 1 1
-0.194084822894405 -0.188237119699456 1 1
-0.294471315859001 -0.285305887884905 0 0
-0.05520393138101 -0.0533086941712853 1 1
0.0832225135943218 0.0815947842893616 1 1
-0.121633039785418 -0.117371304355678 1 1
-0.106701839301576 -0.102537434594652 1 1
0.0816116148247714 0.0795083019155031 1 1
0.062467077094729 0.061463431533189 1 1
0.0902864819683713 0.087995655462513 1 1
-0.074471772315146 -0.0724496720894241 1 1
0.111022915300651 0.108906235154044 1 1
0.0168826202613081 0.0165567800192279 1 1
0.289831302267342 0.281455461873069 0 0
0.0674518806547979 0.0647524180248509 1 1
-0.0752096611956037 -0.0720898017766802 1 1
0.134676222865082 0.131104034954968 1 1
-0.132834331677392 -0.128054551217053 1 1
-0.124947589270823 -0.120887090182026 1 1
-0.0934260574852766 -0.0901377939939684 1 1
0.00792429552411651 0.00738887255449647 1 1
-0.0264205935187853 -0.0250107585989293 1 1
-0.136159228162941 -0.131927724447577 1 1
-0.00228775275477462 -0.00139577855384013 1 1
0.10769158659122 0.105266964587768 1 1
0.111885029374245 0.10895371795366 1 1
-0.0706130953545751 -0.0689111041716017 1 1
-0.14054458681588 -0.135325552006402 1 1
0.0256351547464401 0.0252061534442177 1 1
-0.142401510346506 -0.138299627785804 1 1
0.0477259346229441 0.0466545672221324 1 1
-0.112359676307263 -0.109900404806495 1 1
0.149799898146582 0.144412571042371 1 1
-0.0528626893186746 -0.0513183882971717 1 1
0.0967515270535866 0.0936787105030563 1 1
-0.0292289317385525 -0.0276139302415842 1 1
0.0946948611172833 0.0916817416540581 1 1
-0.231692102983508 -0.223745302347927 1 1
-0.0470450995642016 -0.0470680112807347 1 1
-0.0493755018300524 -0.0471172407640748 1 1
0.140974226452263 0.136104258004496 1 1
-0.0603803831574199 -0.0581402620197509 1 1
-0.0364398203088842 -0.0365271223979364 1 1
0.190992225585773 0.185230324267094 1 1
0.0373754258158437 0.035669070128927 1 1
0.08451005630343 0.0815556325107243 1 1
-0.113269069983614 -0.109560714659674 1 1
0.0925584400460872 0.0905604756366039 1 1
0.0444062532324666 0.0428503834343543 1 1
0.105420894086348 0.102642940798799 1 1
0.0288883020149508 0.0262305646411458 1 1
-0.125483896352405 -0.122254020026357 1 1
0.141110990331283 0.137304283955357 1 1
0.114026299452528 0.11060219418712 1 1
-0.0694798073787144 -0.0684623344900371 1 1
0.198907484452784 0.191562517710732 1 1
0.268797591199825 0.258654655944915 1 1
0.115293243815553 0.111469230891622 1 1
0.139397368587302 0.135757446746532 1 1
0.171265366291746 0.164242326307879 1 1
-0.265654234437364 -0.257832421487636 0 0
-0.0741089880141475 -0.0704966923956269 1 1
0.131245036136396 0.127229485424451 1 1
-0.00736711175886125 -0.00852097818159011 1 1
0.086631057166146 0.0857156523577119 1 1
0.0120786911744383 0.0114660341192022 1 1
-0.108167497048831 -0.104207591515826 1 1
-0.0226754133730643 -0.0220399279020376 1 1
0.266541338703147 0.256852186958677 1 1
-0.0593581345141123 -0.0560733814720875 1 1
-0.0672702692521919 -0.0653980323005949 1 1
0.0772649926902046 0.0743571542307203 1 1
0.0746208779736025 0.0713914955278396 1 1
0.0433515662853336 0.0429123423618784 1 1
-0.204166146814 -0.19857971598666 1 1
-0.072127623675725 -0.0678274605782922 1 1
0.00620383507634554 0.00414819641897132 1 1
-0.0628623900055145 -0.0617981835504589 1 1
0.0993153435031599 0.0945508388031786 1 1
-0.0954493393259399 -0.0922619382291859 1 1
-0.0253118593973864 -0.0245525267534585 1 1
0.0169795822843285 0.0172403366956632 1 1
-0.153618925304024 -0.148876252581516 1 1
0.0986200217457613 0.0950725135472295 1 1
-0.0210612790481714 -0.0195756090041933 1 1
-0.0455859125397874 -0.0438100488861914 1 1
-0.116803739422611 -0.113545276657193 1 1
0.102856706412452 0.10004086446536 1 1
0.0674207694931273 0.0647024180244321 1 1
0.0858370341959991 0.0824865643919306 1 1
-0.146760687380129 -0.142526205248672 1 1
0.0602506814322009 0.0592167784657944 1 1
-0.0628288634425907 -0.0598287248760736 1 1
-0.080320643845706 -0.0780774115607188 1 1
0.0511326667661227 0.0499188112921463 1 1
0.00195386337315537 0.003463711775979 1 1
0.0120339925837731 0.0123009832103045 1 1
0.00970479937571189 0.00961436666501189 1 1
0.139924895781304 0.136437190838085 1 1
0.17063695631742 0.167749667394213 1 1
-0.173695019254706 -0.168244076541385 1 1
0.0725873176221937 0.0699673182353124 1 1
-0.136809853333208 -0.131825609011938 1 1
0.105367542094733 0.102326639033994 1 1
-0.037504999544368 -0.0372777191853714 1 1
-0.0462431103239456 -0.0445441360762839 1 1
0.16558629633002 0.159904049826842 1 1
-0.0144400103265222 -0.0142823605083538 1 1
0.250193519993594 0.243587310352558 1 1
-0.175181319034993 -0.171758511929771 1 1
-0.0867383282210848 -0.0856966432102362 1 1
0.0663993247488073 0.06519321869084 1 1
0.137109497250699 0.133174708455949 1 1
-0.0398918911001884 -0.0396524165292276 1 1
0.14086882013946 0.134372916029775 1 1
-0.21185477480739 -0.205058561687519 1 1
-0.0506353632577749 -0.0483530476335658 1 1
-0.0853101318078675 -0.082186079112953 1 1
-0.0947846261264651 -0.0910276267499244 1 1
-0.0797618961573414 -0.0772082189949256 1 1
0.0202259844181825 0.0202289586341146 1 1
-0.00441577942515119 -0.00367445720647214 1 1
-0.147458658612667 -0.14195223255899 1 1
-0.2389868872709 -0.233849980913697 1 1
0.0181728314357091 0.0186431167632201 1 1
0.147132213181353 0.141911540464217 1 1
-0.00762804781770386 -0.00753197591404785 1 1
-0.024273248627522 -0.0231663961426925 1 1
-0.201432206213688 -0.194133018026323 1 1
-0.0771881085725893 -0.0740522491597114 1 1
0.0146634715116439 0.0139034923979342 1 1
0.198176117014804 0.192727846729273 1 1
-0.0695483215009139 -0.0659439276882462 1 1
-0.132572883140073 -0.128341035046257 1 1
-0.141870498266513 -0.138235506663271 1 1
-0.240190323650423 -0.233392634392011 1 1
-0.0344705098091489 -0.0357217817249353 1 1
0.193758083180989 0.188770417308623 1 1
0.165276298643489 0.16030880838991 1 1
0.0703567365307369 0.0683722324999996 1 1
-0.0226775687922109 -0.022620619206297 1 1
-0.0835142484447156 -0.081370405127768 1 1
-0.00776978440783482 -0.00757870528311298 1 1
0.0497314293458591 0.0482313040560605 1 1
0.167539124504738 0.161816784982747 1 1
0.0612828505127416 0.0585018620967876 1 1
0.279340508114137 0.272456025805907 1 1
0.171886221788588 0.166695890431202 1 1
0.0374087987606547 0.0363235555998842 1 1
-0.0357006125437363 -0.0340772196627507 1 1
-0.285993410455568 -0.276819053273171 1 1
0.175991997139932 0.171310805157896 1 1
-0.264816642875273 -0.255966909952922 0 1
0.0799446856495752 0.0772512188790473 1 1
-0.267199882484455 -0.258854024917387 0 0
-0.224883772412419 -0.218020715930321 1 1
-0.0210710293850861 -0.0194056672155197 1 1
-0.0640916996819154 -0.0625532603883237 1 1
-0.0704564703195088 -0.067811731470754 1 1
-0.0069453806149227 -0.00757589525397726 1 1
-0.0474929087912435 -0.0462281825415457 1 1
0.0795628726084942 0.0766185360624306 1 1
0.112594556859819 0.109509163657962 1 1
-0.0853452623443744 -0.0827764552922926 1 1
-0.00266780969879313 -0.00133628118915694 1 1
-0.0647925503477898 -0.0628848212680724 1 1
0.208327741679545 0.202774813501472 1 1
-0.00352412830979482 -0.0021271293884265 1 1
-0.0362084005823107 -0.0352498541338803 1 1
-0.167533076639468 -0.162231618074804 1 1
-0.276916504967141 -0.269254265275625 0 0
0.0420341647301775 0.04007544166627 1 1
-0.0973351466863664 -0.094778422049513 1 1
0.0463311259213396 0.043418203827301 1 1
0.18659101381912 0.180092712208121 1 1
-0.11222142745779 -0.108846914097652 1 1
0.0537780559052537 0.0524492924526822 1 1
0.07771714996466 0.0753068302078335 1 1
0.273597245369567 0.263201935997926 0 0
-0.08944055492059 -0.0868485908895839 1 1
0.0856221944752217 0.0843973842373564 1 1
0.0843134347372011 0.0818692227665708 1 1
-0.0253787031792425 -0.0233628290670632 1 1
-0.119872080085942 -0.115741222183923 1 1
0.152413862066418 0.14725915257092 1 1
0.250217744675081 0.241916752618571 1 1
-0.333655578949219 -0.323399087616899 0 0
-0.0645278611762799 -0.0628314646907799 1 1
0.0889491500472606 0.0847359216699089 1 1
-0.0195348244386227 -0.018301898034474 1 1
-0.086890770071509 -0.0844794700228298 1 1
0.070710952028507 0.068349928783247 1 1
-0.10068445891395 -0.0981638841390256 1 1
-0.133199810522528 -0.129102298675705 1 1
-0.068630219243312 -0.0665438504570151 1 1
-0.0558751734963854 -0.0537366673436825 1 1
-0.0321780250648513 -0.0326330985167636 1 1
0.104549582790687 0.100047441429228 1 1
-0.214994709212694 -0.208513108489828 1 1
-0.0371463305489582 -0.0361285116129967 1 1
0.00773886121822837 0.00714956371477735 1 1
0.154913199726973 0.147265208428538 1 1
-0.117832291994823 -0.113827876071088 1 1
-0.100167679576388 -0.0971676782281398 1 1
0.0653182758276464 0.0635821203842044 1 1
-0.0473553278616592 -0.0454264182775809 1 1
-0.0132063346254337 -0.0116287342550959 1 1
0.0923355780916742 0.0890506904360477 1 1
-0.107266668086102 -0.104207019769576 1 1
0.056511636904686 0.0552955508293353 1 1
0.0601978979904112 0.0582348152646894 1 1
-0.0489036500514638 -0.0467232151810484 1 1
0.392595970863095 0.380587146784578 0 0
-0.0285996872073843 -0.0275522050693721 1 1
-0.255153660679648 -0.243963111557128 1 1
-0.124864749117699 -0.12199882629121 1 1
-0.0697237647332598 -0.0676761977596156 1 1
0.0218376050205124 0.0214825400784153 1 1
0.00967792309028186 0.00694841923262231 1 1
0.114597810572883 0.111331824470665 1 1
-0.0619219315266333 -0.0602275038681001 1 1
-0.172543292909285 -0.16762289908721 1 1
-0.0561106765429829 -0.0563452427999676 1 1
0.197697294419378 0.192208078562941 1 1
-0.066953430053473 -0.0649309800901552 1 1
0.152373198768417 0.148015623005481 1 1
-0.0868145386624357 -0.0838608422061765 1 1
0.134597004197258 0.131160533319623 1 1
-0.260805126536477 -0.253644724021501 1 1
0.142213962766579 0.137231891813956 1 1
0.220979816052866 0.214674378450226 1 1
-0.0358156903235199 -0.0346588546259083 1 1
-0.119116745638687 -0.115046772454424 1 1
-0.0785720454735671 -0.0740719274001451 1 1
0.0776416462330388 0.0742650317673865 1 1
-0.0506883801309084 -0.0486379357101448 1 1
0.126150334181122 0.121578645934244 1 1
0.182458155073751 0.178889161016148 1 1
0.0698632400787384 0.0662943064604433 1 1
0.0469915381408708 0.0435298351917346 1 1
-0.037782474724369 -0.0362552157200753 1 1
0.0257476174046993 0.0245003680905578 1 1
-0.063537830645227 -0.0607379622354948 1 1
0.0960048129547172 0.0932813430974545 1 1
-0.011213639782487 -0.011412723552676 1 1
0.237139196454777 0.230099301926509 1 1
0.0116896408565299 0.0113722900553511 1 1
-0.00721228468490923 -0.0069595096995735 1 1
-0.247459832646559 -0.240585568609645 1 1
-0.0486397693140768 -0.0480248879210538 1 1
-0.0530022285042092 -0.0508932832243726 1 1
-0.166818118398712 -0.16029501531562 1 1
0.0358127543044293 0.0365679808652369 1 1
-0.0235535323231316 -0.0231717021262823 1 1
-0.0856022368185067 -0.0832483895380697 1 1
0.0421934732536616 0.0406465837376515 1 1
-0.159196834110583 -0.156160513898049 1 1
0.0922433216844653 0.0900454573432897 1 1
0.121494084861401 0.117817371350413 1 1
0.14179427790097 0.138327416975671 1 1
-0.0637089424699062 -0.0621658132422241 1 1
0.11118803036551 0.107381776229271 1 1
0.0370253483560636 0.0364755624309985 1 1
0.192941300508224 0.18774445021027 1 1
-0.0144009575108942 -0.0170151269488306 1 1
-0.0435309069989498 -0.0422671994135952 1 1
0.067947198331331 0.0662905486168093 1 1
-0.12444362784609 -0.12063598987531 1 1
-0.388996541364413 -0.378683523628279 0 0
-0.0384049500494261 -0.0375507268346557 1 1
-0.249429010229078 -0.242488538120061 0 1
-0.0241632995472222 -0.0233678444436431 1 1
-0.0639598553317095 -0.0613178484816232 1 1
-0.287384895905443 -0.279592477277242 0 0
0.0165720999948292 0.016116175500098 1 1
-0.300530249755439 -0.292167464175221 0 0
0.265077305584415 0.256506704886512 0 0
0.067615952380101 0.0651145082868246 1 1
-0.0489072865236263 -0.0475764137827378 1 1
0.0704420716494417 0.0696795392504102 1 1
-0.144697450868596 -0.142711064531163 1 1
0.12010579368456 0.116898664285566 1 1
-0.0492411022408897 -0.0471356749681025 1 1
0.0154282346319314 0.0162376543540344 1 1
0.0309376002709535 0.0317266356849894 1 1
0.150383947679919 0.146299286428905 1 1
0.107217150822309 0.103008943621184 1 1
0.0347421192553435 0.0341713275265397 1 1
0.10710026882413 0.104210569404583 1 1
-0.181642391635886 -0.176572592974634 1 1
-0.0668882797570625 -0.0621035144171719 1 1
-0.12119075267268 -0.117054260800918 1 1
-0.195141830731925 -0.188605090302771 1 1
-0.119803401367807 -0.117700161545659 1 1
0.0426937749303336 0.0418191468427595 1 1
0.0402564925502398 0.039775131312131 1 1
-0.114436187560361 -0.111794820166573 1 1
0.0509881791377008 0.0483207283746493 1 1
0.223666248862348 0.218433208294019 1 1
0.236974402489626 0.230576324599825 1 1
-0.0830231071162243 -0.0800061981125263 1 1
0.106868444411469 0.104280251454482 1 1
0.0020495109845657 0.00165228185592404 1 1
-0.243782579514037 -0.238002655242097 1 1
-0.160482049568951 -0.154841389615532 1 1
-0.0722793074697906 -0.0695366631217079 1 1
0.0882200860312494 0.0853228759102174 1 1
-0.121805163295608 -0.118737014749254 1 1
-0.161414868124311 -0.156923745071517 1 1
-0.040223256315073 -0.0393370279959523 1 1
0.0636791846783778 0.062287075365559 1 1
0.141147857500364 0.136710274148323 1 1
0.211867634761571 0.205116777387586 1 1
0.0847389065050947 0.0820537660777625 1 1
-0.0673080432874873 -0.0659975478697428 1 1
0.165158944566076 0.160486034229136 1 1
0.0962428470029957 0.0926864807821096 1 1
-0.101540895023795 -0.0987789103205205 1 1
0.0910804688310555 0.0894845088647371 1 1
0.0486021590058215 0.047710970385389 1 1
-0.147479626082292 -0.142812350752568 1 1
0.0814570314310601 0.0793840668147938 1 1
0.0230468191238016 0.0211293047281722 1 1
0.125721131032761 0.123629864609043 1 1
-0.0954504439762009 -0.0918245211376378 1 1
-0.0622912817086453 -0.0598753148493323 1 1
0.151360545411006 0.146904188247881 1 1
0.0562925421947366 0.053215989150807 1 1
-0.140131409552524 -0.135641178306574 1 1
0.078607375844296 0.075463609255785 1 1
0.048072916798158 0.0464970899357403 1 1
0.125656281558428 0.122195379757058 1 1
-0.119669265066696 -0.116076244982086 1 1
0.227450033586197 0.221590492353289 1 1
-0.142490683497217 -0.138015136739112 1 1
0.100430715502137 0.0975130416383226 1 1
0.144875227080179 0.140322509590429 1 1
0.072346866641637 0.0697578837009064 1 1
0.0434504013430686 0.042843828107095 1 1
0.141953751758588 0.13773027306334 1 1
0.153398800551235 0.14842290153936 1 1
0.0627493263933111 0.0618843763238078 1 1
0.139562670712813 0.136208354861276 1 1
0.132695429139354 0.129060786650784 1 1
0.0691444942272053 0.0672789086508308 1 1
-0.0787020130182872 -0.0764104711614364 1 1
-0.128602943511594 -0.125160150356592 1 1
0.0457716085313815 0.0443221650897239 1 1
-0.312998760796644 -0.304806131516879 1 1
0.199524744253841 0.192481232577926 1 1
-0.18578629143156 -0.17963987394022 1 1
0.0326441779115372 0.0315774698177747 1 1
-0.0934280836741366 -0.0912672616484311 1 1
0.0794008066389285 0.0778159899299841 1 1
-0.0724360003963373 -0.0707169005907433 1 1
0.0327526471543043 0.032218118986523 1 1
-0.206730327678754 -0.20221415414805 1 1
-0.0512232834702134 -0.0493191470636794 1 1
0.162779655270862 0.158079497467825 1 1
0.0531407577519547 0.0513522738655025 1 1
0.0578140512660165 0.0556620769688773 1 1
-0.0806811902534738 -0.0756078118848291 1 1
0.0341867346917764 0.0331340579398091 1 1
-0.0979861431946636 -0.0942477345248437 1 1
-0.0132813380722222 -0.0130006952430701 1 1
-0.155113623623167 -0.150832758337161 1 1
-0.112667257469153 -0.111198343298868 1 1
0.178498397780076 0.173608020850609 1 1
-0.0369620778452374 -0.0380709688032519 1 1
0.128467898452241 0.124039768649273 1 1
0.293288321390949 0.283707896450675 0 0
0.0671851625021294 0.0649990218967604 1 1
0.0317769787007155 0.03439145364387 1 1
-0.16982679137028 -0.165141509318141 1 1
-0.102093822299069 -0.100364536023886 1 1
0.123731449811937 0.120457186368846 1 1
0.0561861287518449 0.0541539320049856 1 1
0.0658769388677537 0.0643156543776454 1 1
0.11674120736208 0.114851094793919 1 1
-0.0641664643237836 -0.0625601442125666 1 1
-0.0242366312908716 -0.0232756613039217 1 1
-0.0426870213825438 -0.0417850006954202 1 1
-0.183112023173595 -0.177298308211875 1 1
-0.159116517955519 -0.154867762003064 1 1
-0.0737668301290753 -0.0732328557967769 1 1
-0.166916415555421 -0.162298633248058 1 1
-0.0196694066139083 -0.0193376916772912 1 1
-0.0940512320510468 -0.0911010962732377 1 1
0.0069183909748018 0.00735804572288427 1 1
-0.0339162655554243 -0.0324504903405752 1 1
0.150986283640963 0.147256583211996 1 1
-0.142137410929714 -0.138446330642324 1 1
0.0853335555829785 0.0831188859938676 1 1
-0.0598141983471474 -0.0579970541067341 1 1
-0.111511782595741 -0.107825288998548 1 1
-0.165014620941755 -0.160829135223454 1 1
0.257118302403733 0.24751037489045 1 1
-0.201906719432657 -0.195173435710832 1 1
-0.000452934568408918 -0.000708444636552578 1 1
-0.0628055425857436 -0.0612850538754315 1 1
-0.0431517203734187 -0.0409370105971525 1 1
-0.0883115754440928 -0.0867919174053703 1 1
0.0804375126076632 0.0775033428500191 1 1
0.0404735047757935 0.0393523344566676 1 1
0.0244467876311753 0.0240643162345365 1 1
0.0916114095490343 0.0867295075345703 1 1
-0.0544086855209639 -0.053037356211038 1 1
-0.154647014984111 -0.149927652094648 1 1
-0.143357265295395 -0.139402081803264 1 1
-0.0286374940023645 -0.0280486908163162 1 1
0.00184136327842 0.00164916607942792 1 1
0.0633656165390736 0.0614282398377255 1 1
0.308465036110035 0.295498431764704 0 0
0.118597562213928 0.114589145163477 1 1
-0.0111412083716309 -0.0102457846710535 1 1
-0.168447920253259 -0.163028503310885 1 1
-0.165041071677916 -0.159795609407704 1 1
-0.00654207940295 -0.007041355918455 1 1
0.109085327669004 0.104875419320947 1 1
-0.306032660928294 -0.296101562197867 0 0
-0.0845858794730016 -0.0823071268503329 1 1
-0.0197191333981691 -0.0192972688758206 1 1
0.254034760463125 0.246355467273206 0 1
0.12656023286095 0.122575491335788 1 1
0.191325859094226 0.184257879485992 1 1
0.143409694847319 0.139251671770421 1 1
0.11672463032083 0.112735235067965 1 1
-0.00319689803611899 -0.00328624296084874 1 1
-0.078715600349493 -0.0732530772595375 1 1
-0.0476068664806582 -0.0466062525852112 1 1
0.0777251786535925 0.0754019129592065 1 1
0.260557757163787 0.253238689260036 0 0
-0.110408739756946 -0.10659028372723 1 1
0.0155664882799405 0.013721844154539 1 1
-0.0978762518115429 -0.0945823468616294 1 1
0.0487744927868305 0.0482225360689294 1 1
0.0864305226797287 0.0848522353111295 1 1
0.0550529939785141 0.0532264520777357 1 1
-0.100258759441525 -0.097951200305448 1 1
-0.000691854837673263 -0.00156059879800982 1 1
-0.0363511654911058 -0.0347619248003348 1 1
0.0790874062023599 0.0765107346183171 1 1
0.0172812564426622 0.017241315972312 1 1
-0.106409590389396 -0.101480061509932 1 1
0.154739154481558 0.150104566549489 1 1
0.0477993403793065 0.0476692311898422 1 1
-0.120719447591899 -0.11678401152309 1 1
-0.104915884262258 -0.101132824988628 1 1
0.151442654210546 0.147271203204902 1 1
-0.114157376318694 -0.110503179750901 1 1
0.0397607173832263 0.037658510576864 1 1
-0.169553230873376 -0.166820786770399 1 1
-0.0014599382379889 -0.00203057074045449 1 1
-0.216269401115013 -0.210393715061718 1 1
-0.0563787218380646 -0.0563872364412859 1 1
-0.148016258538054 -0.143745202021143 1 1
0.0619051124838965 0.0617187512159004 1 1
0.0803836868699479 0.0770312157039625 1 1
0.0131944025224575 0.0124046435170749 1 1
0.0692837890323143 0.0664460861875781 1 1
-0.116938488263743 -0.112764869086793 1 1
0.0780721762119187 0.0742907304100149 1 1
0.131355792971569 0.124808826471811 1 1
-0.0264670134254933 -0.0237798981131442 1 1
-0.0387764528610523 -0.0373897943635802 1 1
0.000700192139652236 -1.76852925304755e-05 1 1
0.00410899186863904 0.00344509744949305 1 1
-0.113573406713668 -0.110904206384324 1 1
0.0767357279744566 0.0741802420303568 1 1
0.0233313805469295 0.0234970317687494 1 1
-0.132328477765294 -0.128698512239867 1 1
-0.112552334920951 -0.109163225707584 1 1
-0.00976393666685269 -0.00895089871220594 1 1
0.161582257152282 0.156319513718614 1 1
0.0961075243598322 0.0934744077748977 1 1
0.080989935948926 0.0789398530768463 1 1
0.0517677254184073 0.0509665949912639 1 1
0.0636694629285386 0.0611595783407817 1 1
-0.185908778386859 -0.181680999844678 1 1
0.110193194044779 0.10736305413997 1 1
0.015843676723214 0.0163578508406381 1 1
0.0332491446366763 0.0325870404651279 1 1
-0.0437568991341574 -0.0426666793423958 1 1
0.252624085085214 0.244180019965102 1 1
0.0161794366164773 0.0142516264720013 1 1
-0.0239442787494459 -0.0235385651599458 1 1
0.033175314348214 0.0321767368167775 1 1
0.0816867692229356 0.0811706496829564 1 1
-0.0237816057584291 -0.0230973194289172 1 1
0.0489938708949914 0.0459247870678742 1 1
-0.00145449155942905 -0.00127107537241601 1 1
0.173888861814251 0.170100879604715 1 1
0.110848496662056 0.106942970628114 1 1
-0.0685872735000182 -0.0660203376397417 1 1
0.138262548988757 0.135204572189367 1 1
-0.0640191326195764 -0.0621560389214281 1 1
-0.0450621952745823 -0.0439995264448244 1 1
0.0374644222398247 0.0365558448759296 1 1
-0.281160878559205 -0.272674540864867 0 0
0.16186490728755 0.15751381230389 1 1
-0.0826186037000248 -0.0797763026995579 1 1
-0.127277244805029 -0.123995220193232 1 1
-0.206927149295769 -0.200391601082707 1 1
0.130174210028495 0.127081378136788 1 1
-0.0570712125366285 -0.0554669622895742 1 1
-0.143175168435472 -0.138564404317596 1 1
-0.0574900112082193 -0.0549927113347363 1 1
0.00321992888937411 0.00243014325685609 1 1
-0.0408595953840918 -0.0398590022977054 1 1
-0.212133693801327 -0.205997518479993 1 1
0.0348525063454339 0.0337771356792526 1 1
0.146508501780714 0.142037177576419 1 1
-0.10809999417959 -0.104991338772822 1 1
0.0338223177573623 0.0329315562592 1 1
0.114874249833884 0.111303240429562 1 1
0.0816990440742463 0.0772324766614723 1 1
-0.042196334877091 -0.0412340356520617 1 1
0.0086278808124835 0.00872033489201926 1 1
-0.00888874208250456 -0.00867216450521983 1 1
-0.0760913311836412 -0.0733995585347591 1 1
-0.0148092433063024 -0.014537305480953 1 1
0.110970073519648 0.1078234973151 1 1
-0.106203572437491 -0.104965608561185 1 1
0.11941005819951 0.115494039310441 1 1
0.0872673846379259 0.0833672016677221 1 1
-0.0586910531171965 -0.0570863249796124 1 1
-0.0161708531765872 -0.014762999669016 1 1
0.0222019797170371 0.0219101501282891 1 1
-0.163115430658143 -0.158152387782429 1 1
-0.0672250781416854 -0.0655828701131321 1 1
-0.171942338842373 -0.166282511535055 1 1
-0.0762419510624067 -0.0732894262495175 1 1
0.0265805242412843 0.0271834476182158 1 1
-0.349173512350887 -0.337509087546115 0 0
-0.298327257507161 -0.29021306757245 0 0
0.0141776303403573 0.0129500695270158 1 1
0.242061904590707 0.2371295971688 1 1
-0.118168415009511 -0.114932693408548 1 1
-0.0586335564449324 -0.0564328183717289 1 1
0.105545096763409 0.102768875716755 1 1
-0.189917742828194 -0.1843312002956 1 1
0.0640161026776889 0.0604136680309228 1 1
0.215315768644979 0.207484644704798 1 1
-0.100816445459068 -0.0971672264712438 1 1
-0.15749041308048 -0.154724233630249 1 1
0.10124844359871 0.0970304690808683 1 1
0.0365632572458898 0.0359773737548698 1 1
-0.042664567862139 -0.0419190363989611 1 1
0.2170999311913 0.210569250982508 1 1
0.135713255433157 0.13300017607106 1 1
-0.176288945545307 -0.172829869335083 1 1
-0.00694534948911077 -0.00680255241177338 1 1
0.272251531061659 0.263213784419416 1 1
-0.1269455669327 -0.124445232514137 1 1
-0.0582709837647525 -0.058677702111153 1 1
-0.102960550098736 -0.0993862236295293 1 1
0.103863509481217 0.100947559308018 1 1
-0.110014947379736 -0.106200965759269 1 1
0.173577771225874 0.168584009993407 1 1
0.0562047681327963 0.0536695776923443 1 1
-0.304662009883943 -0.295146949882595 0 0
0.187497694611672 0.181776032556088 1 1
-0.234776516070443 -0.227672799093157 1 1
0.288001117034243 0.279836356579853 0 0
0.00960559209625596 0.00987997945604781 1 1
-0.0524345560320276 -0.0509211017804617 1 1
-0.0110043217971503 -0.0111738922876198 1 1
-0.0271234129172348 -0.0264994533052432 1 1
-0.0989339505413848 -0.0959162472673653 1 1
0.121651850788316 0.118100145586758 1 1
-0.102250646655164 -0.0996807161634497 1 1
-0.0743890416608871 -0.0733834733567611 1 1
-0.224319541179116 -0.217457905967269 1 1
0.030365438576138 0.0281135293002339 1 1
0.136351881873782 0.131821854855812 1 1
-0.251132417669194 -0.242429706882698 1 1
-0.114527372403839 -0.111702352800133 1 1
-0.239472660043227 -0.23062559693501 1 1
-0.0822633543881096 -0.0812251821091401 1 1
0.00811269864818132 0.00822580348709692 1 1
0.23736276072864 0.230510848707321 1 1
-0.0542699364554611 -0.0523644801219885 1 1
-0.00976997016953617 -0.0113009070311354 1 1
0.00448294078312305 0.00506355245494597 1 1
0.034800142048725 0.0342372558276324 1 1
0.0901918311107604 0.0890597225191097 1 1
-0.0224511897494849 -0.0218067302597724 1 1
0.142836818844055 0.139110073697646 1 1
-0.052273837781311 -0.0476848208233571 1 1
-0.0247285018128155 -0.024996616015476 1 1
-0.227988112799958 -0.22010973967284 1 1
-0.0909424572822046 -0.090074943825361 1 1
0.0574523291519891 0.0567500064800303 1 1
0.0447036625240507 0.043430122466716 1 1
0.0817926820727001 0.0797394259155005 1 1
0.203887792793238 0.198292657442848 1 1
-0.0181970741431078 -0.0203283905498724 1 1
-0.223156737716239 -0.216954823062516 1 1
0.197804178586455 0.19248912528797 1 1
-0.1213786928565 -0.11716049230923 1 1
0.0300784206972876 0.0267265041555997 1 1
-0.0627178055119633 -0.0602847789269482 1 1
0.0592000410107306 0.0570976687242387 1 1
-0.0686400179496922 -0.0677184335685298 1 1
0.166600358990443 0.162907696938543 1 1
0.190216191507357 0.183477087774782 1 1
-0.326538243985957 -0.314269614064896 1 1
0.0661817035194955 0.0641976698424351 1 1
-0.0351201405453237 -0.0359038743022839 1 1
-0.000434412116560631 -0.000953448407380754 1 1
-0.144730863114536 -0.142118221099119 1 1
-0.234367464698108 -0.227368659147005 1 1
-0.0592481544738488 -0.0577115711198374 1 1
0.030799252465149 0.0294748100502539 1 1
-0.246871902843944 -0.237342789690984 1 1
0.157759562662439 0.152705337217573 1 1
0.030340911230326 0.0282956757340707 1 1
-0.111032255614368 -0.107168833200825 1 1
0.182979693622115 0.17717402652075 1 1
-0.092742647309213 -0.0891697943841381 1 1
0.270646104587125 0.264648457960454 1 1
-0.0710764988753642 -0.0689115373643208 1 1
0.183248382614127 0.180020891772306 1 1
-0.100055226915728 -0.0965050208344204 1 1
0.198194261029862 0.189813574854592 1 1
-0.054193120269387 -0.0527214197939452 1 1
-0.186466116988537 -0.180687294670689 1 1
0.0912673123535 0.0875894335828828 1 1
-0.0679436326581792 -0.0654299706820841 1 1
-0.0508715745996665 -0.0473362977060005 1 1
-0.169598924200513 -0.164429335921281 1 1
0.144037266473301 0.140419399909164 1 1
0.169380694317611 0.165358559857587 1 1
0.0685003768683861 0.0636658951878659 1 1
-0.155182407059315 -0.151188682989104 1 1
0.233145069328669 0.22540467006387 1 1
-0.00355696977898867 -0.00435249520316434 1 1
-0.0202791939902886 -0.0181846752228636 1 1
-0.139552599431931 -0.13599047447047 1 1
-0.147268022920326 -0.142113185558648 1 1
0.0448183402096289 0.0426312319488887 1 1
-0.106897021330221 -0.104991560294876 1 1
0.0284969332271976 0.0281576454875991 1 1
-0.155903595023464 -0.15289705940725 1 1
0.100604623777441 0.0967672215889201 1 1
-0.0834945256372416 -0.081096399032567 1 1
-0.0237139287821346 -0.0231183460298747 1 1
0.153240657865801 0.148159955239362 1 1
-0.0136378683193293 -0.0132604939550571 1 1
0.309473429688041 0.302070488406396 1 1
-0.200382837855374 -0.193999921334578 1 1
0.238414861538756 0.231131396929679 1 1
-0.00962029486728536 -0.0117235456538836 1 1
-0.126369987930175 -0.122765343276715 1 1
-0.00517858684719458 -0.00529944149934598 1 1
-0.00667617676730731 -0.00436228032126309 1 1
0.00572807102960268 0.00338006613200958 1 1
0.215900468251902 0.208060588784904 1 1
-0.106478715162266 -0.103474996257791 1 1
0.162807243686445 0.157646195895204 1 1
0.17621912462582 0.170307994857217 1 1
0.0205193564557383 0.0198256904053248 1 1
0.0189858016304702 0.0172951954220197 1 1
-0.0509734958047286 -0.0503912582302628 1 1
-0.107571316027945 -0.104704517161316 1 1
-0.0632999810718504 -0.0611212846433906 1 1
0.0376797783447898 0.0351766016634855 1 1
0.000309708141905802 0.000953229270615926 1 1
0.0116999995561182 0.0110924169578683 1 1
-0.151194758354888 -0.147433237724385 1 1
0.0218981469623655 0.0225099409667297 1 1
0.100036057690825 0.0959193077068133 1 1
-0.0177602359659851 -0.0172590289793054 1 1
0.0183635850230714 0.0177326969439868 1 1
-0.00428074128399007 -0.00495300655246476 1 1
0.122600388797856 0.119614715320954 1 1
0.0124752369423561 0.0111892677926347 1 1
0.0349918305994488 0.0319325462342087 1 1
0.138239227736475 0.134688795832292 1 1
0.0895560841083138 0.0871757015179859 1 1
0.212042402671568 0.203709390618193 1 1
0.0590119852042644 0.0566891603557764 1 1
-0.121018789306871 -0.115632298029125 1 1
0.0761605836866801 0.0736003059742018 1 1
0.221754417083891 0.215238977442561 1 1
0.166456769236287 0.162109530552788 1 1
0.133522717537442 0.130736454744848 1 1
0.0881346704647495 0.085685212100673 1 1
0.054629925811949 0.0532745137276936 1 1
0.0162606929087843 0.0154014407259632 1 1
-0.0782798317248987 -0.0741137174972017 1 1
0.174625563588284 0.169940561803274 1 1
0.0618195370925865 0.0602484607824076 1 1
0.206407633051985 0.199837651935332 1 1
0.168779030095755 0.163204915733966 1 1
-0.0476754881781711 -0.0446509635998532 1 1
0.0600231441924416 0.0581307088249583 1 1
-0.205644769144319 -0.19969924347688 1 1
-0.20011621804038 -0.193440694514311 1 1
0.229749567699299 0.222131973870602 1 1
-0.0346355286999339 -0.0339568565296844 1 1
0.204091197039271 0.198769616399524 1 1
0.305548852980448 0.299595168615375 1 1
-0.132023009108839 -0.127672624070017 1 1
0.129274336566355 0.121192548021473 1 1
-0.318140809756724 -0.309126199189558 0 0
0.091616944240385 0.0879392689630075 1 1
-0.178188235432899 -0.17320180074225 1 1
0.0560068597681026 0.0553491108624466 1 1
0.238880937353628 0.233140212187657 1 1
-0.132413830218029 -0.127528396932076 1 1
-0.220462807770847 -0.213962663752751 1 1
-0.256973008957809 -0.249537740500191 0 0
0.164257180255863 0.157146840858925 1 1
-0.0191357536628911 -0.0164971238906216 1 1
-0.125315480210495 -0.122122243893194 1 1
-0.10992640371985 -0.106416528409467 1 1
-0.0505097370941074 -0.0493582780939786 1 1
-0.187403222367489 -0.182924070032126 1 1
0.0111506893051037 0.0119950873300387 1 1
-0.313129827617321 -0.305012787418585 0 0
-0.0237093796131172 -0.0217760296459331 1 1
0.0765094737908857 0.0738695868559919 1 1
-0.0982699847184823 -0.0950348823385991 1 1
-0.0503831087514733 -0.0496388524181588 1 1
0.0652730712692115 0.0636688757836646 1 1
0.10659409283981 0.104420370099361 1 1
0.0750723768211976 0.0729639749019974 1 1
0.171753453755087 0.168166833652972 1 1
-0.0631891623934821 -0.0608685727109834 1 1
-0.130830759898623 -0.127147791885833 1 1
0.141266949112668 0.136041716326253 1 1
-0.0106425238867786 -0.0108792038968902 1 1
0.0312094038529721 0.0306175585234195 1 1
-0.085350722590375 -0.0830003393413644 1 1
-0.141448304698754 -0.136159068289696 1 1
0.0250804839465775 0.0218509944074605 1 1
0.105605002843248 0.100376004155793 1 1
-0.0510672543939322 -0.0493786939334239 1 1
-0.140704211277275 -0.137323591944261 1 1
0.00756894641804927 0.00699235420209589 1 1
0.197185217115451 0.191709311744161 1 1
0.105458144235647 0.10180094299054 1 1
0.0752416724649951 0.0730022423526797 1 1
-0.158914939746808 -0.155186508950469 1 1
0.0387089576761862 0.0384279015660055 1 1
-0.0847773884304595 -0.0825075876233781 1 1
0.179619753929155 0.174331388670998 1 1
-0.0729869526984235 -0.0705559809219786 1 1
-0.00961212733185475 -0.0119665897786347 1 1
0.110685881758851 0.107614862074092 1 1
-0.0392592028046377 -0.0384960369090298 1 1
0.154970560735663 0.150140490204516 1 1
-0.135860313951213 -0.131523119919188 1 1
-0.023934096834654 -0.0229427943698989 1 1
-0.0161125594784579 -0.0143710300835015 1 1
-0.00382783930577903 -0.00363122142548326 1 1
-0.0967483129028761 -0.0935982295346023 1 1
0.114979941771969 0.112570609851942 1 1
0.142447961994091 0.138753900590737 1 1
-0.174774239086332 -0.169583429972089 1 1
-0.131824852073608 -0.128253718916057 1 1
0.24401535366805 0.236561564560552 1 1
-0.0956522731125884 -0.0932749574041707 1 1
-0.0999587353280662 -0.0962759285489816 1 1
-0.114013972826546 -0.110848797784777 1 1
-0.162908441545166 -0.158530511748985 1 1
0.168097304896311 0.165017857008502 1 1
0.192546051325569 0.186641281404539 1 1
-0.198990703147959 -0.193389176803724 1 1
-0.164183479242365 -0.159060371839814 1 1
-0.00879969907415395 -0.00824000135341148 1 1
-0.0965931454933556 -0.0935995681787218 1 1
0.0504947684418258 0.0473426150925186 1 1
0.187676678800641 0.182347885258695 1 1
0.118470689414331 0.116790367653951 1 1
-0.0586329025650459 -0.0559661933931527 1 1
-0.229483767395561 -0.225798258132624 1 1
0.21359200189701 0.207537455588404 1 1
0.0181009276067107 0.0181547018548496 1 1
-0.0348617518201391 -0.0332467340887114 1 1
0.100349624336716 0.0973490792664157 1 1
0.281198873938092 0.270732460819496 0 0
-0.0928945202282687 -0.0900961473246526 1 1
0.235839006913303 0.22846141072995 1 1
-0.190615168325253 -0.185656578902114 1 1
-0.0270729821870007 -0.0258915114123509 1 1
0.200794064089865 0.191969610300194 1 1
-0.0640148097592252 -0.0616731119571783 1 1
0.0837320628032813 0.0802621281001748 1 1
0.0027287497077608 0.00201003768003058 1 1
-0.179926704732692 -0.174300138633626 1 1
-0.13373795601315 -0.130427516205757 1 1
-0.0733648251850751 -0.0718520073577977 1 1
0.103379716101802 0.0996660520087285 1 1
0.214359871443259 0.207271794279173 1 1
-0.0518338306610741 -0.0501292190759563 1 1
-0.0868420775224638 -0.0843724407127165 1 1
-0.144009473344346 -0.140910079208247 1 1
-0.174366989321844 -0.168413344253658 1 1
0.182402763781614 0.178212379452192 1 1
0.051976240544738 0.0505281775814634 1 1
-0.0654715801154053 -0.0641207943955928 1 1
-0.0563314417348969 -0.0534126503351137 1 1
-0.0529437139441641 -0.0512039223986986 1 1
0.0765853671163179 0.0729295649476144 1 1
-0.034869389350012 -0.0327085877677837 1 1
-0.145573074915202 -0.140618423234328 1 1
-0.0161995497762537 -0.0150016772386376 1 1
-0.120271184001558 -0.118373694613317 1 1
-0.0902222330133161 -0.0891895456311512 1 1
-0.168860134406256 -0.165250000686651 1 1
-0.150559796323026 -0.145705007869173 1 1
-0.0657871542767697 -0.0640877201368827 1 1
0.180285731276612 0.17436986398836 1 1
0.139724184804191 0.130463217651893 1 1
-0.0162708959998317 -0.0160942453798783 1 1
0.0076729659087737 0.00796349358835861 1 1
0.0631570322129574 0.0621206952921117 1 1
-0.0230176824943202 -0.0228092468645856 1 1
0.0321886592621733 0.0314391437332013 1 1
0.0698430664680769 0.0680392382301136 1 1
0.195656501243992 0.189966881515014 1 1
0.165149553597974 0.160377835078113 1 1
-0.15698116159997 -0.153018462591121 1 1
-0.112663690544534 -0.109596995609402 1 1
-0.0382104539700924 -0.0378016940931972 1 1
-0.0117053192526671 -0.0107717577920348 1 1
0.0884392541358238 0.0863577109562327 1 1
-0.00458718648583277 -0.00459464970287646 1 1
0.107973982938785 0.104576519520335 1 1
0.0629511512423745 0.0601155850216176 1 1
0.129233629340371 0.125410645131335 1 1
0.0242270744090994 0.0232021852978913 1 1
-0.0905980167217266 -0.0869136601739816 1 1
-0.15820294208502 -0.152635951920113 1 1
-0.180622911957974 -0.175461818821482 1 1
0.0293370644724732 0.0267284155354882 1 1
0.0102200772582543 0.00908200114944042 1 1
-0.0919751268554863 -0.0896173857813775 1 1
-0.0754616195624249 -0.0732952718167357 1 1
-0.186019949937848 -0.180798973817286 1 1
0.107397841457191 0.106542575048041 1 1
0.0732523158271471 0.071358175742281 1 1
0.0206162790019154 0.0205876842135477 1 1
0.0621486072143581 0.0605245675087577 1 1
0.171280279552416 0.166799994367375 1 1
0.0147757766569523 0.0152323033392257 1 1
0.128846104095847 0.123794452362362 1 1
0.0717743803006868 0.0692843740433703 1 1
0.0169509578377299 0.0163207403237571 1 1
0.0776335893205904 0.0756267728937983 1 1
0.0474204093993041 0.0457604851282539 1 1
-0.201267678386983 -0.196114416742037 1 1
0.117114238462965 0.113151095057286 1 1
-0.000194068725125354 0.000548190372137306 1 1
-0.0273306987114745 -0.0245642581643576 1 1
0.00152985829077119 0.00419851919201178 1 1
-0.10460883266497 -0.103603296498417 1 1
0.14961665485513 0.144959966592793 1 1
0.200020826845253 0.19479691001303 1 1
-0.0452288495706541 -0.0440842293234996 1 1
0.0668082916526633 0.0631905855843488 1 1
-0.0181239476102473 -0.0172654525917425 1 1
-0.103661017719562 -0.0984473510166677 1 1
0.114313054472273 0.111490525735433 1 1
0.0716915325283077 0.0694198546003803 1 1
-0.0988023476331123 -0.0957456409960254 1 1
0.143917927711357 0.138704826315918 1 1
-0.0741448866940687 -0.0725059888683824 1 1
0.104881574011955 0.100529296284254 1 1
-0.0809381086016156 -0.0783410594939762 1 1
0.0816268133333849 0.0786822320854545 1 1
0.147433828141573 0.143140105727802 1 1
0.291728341603411 0.282335816308059 0 0
-0.0167363365400054 -0.0160266148184964 1 1
-0.0197678783099524 -0.0196110951492255 1 1
-0.13505647429909 -0.13025499752524 1 1
-0.00558074082128164 -0.00546411337901295 1 1
0.124453541244544 0.121101241117444 1 1
0.0241934163075245 0.0258517541145535 1 1
0.0366074477118761 0.0334732975449096 1 1
-0.0301564182384372 -0.0306483477992511 1 1
0.118702170569411 0.115341622790923 1 1
0.0262096996083399 0.025461395486527 1 1
-0.0177144570845454 -0.0162686382469328 1 1
-0.0103446546329409 -0.0118071827377336 1 1
-0.133244965265345 -0.128639872132486 1 1
-0.0257044232118618 -0.024797941154925 1 1
0.0452584983168118 0.0448041978645844 1 1
0.098723116155174 0.0957265464681731 1 1
0.0861589290008052 0.0843539232845894 1 1
0.135992206635404 0.131115511628376 1 1
0.0987897238333029 0.0954651130871857 1 1
0.141751403468739 0.13769208349427 1 1
0.127821141491045 0.123277806047929 1 1
0.114482444370341 0.110620149395302 1 1
0.0306097904234577 0.0284700530831842 1 1
-0.106761464574924 -0.10346662129067 1 1
0.152936537585121 0.150304803506379 1 1
0.110783440271206 0.106370992809772 1 1
-0.0184574700705582 -0.0195230293412918 1 1
-0.038193102019574 -0.0367249420040812 1 1
0.143326789113749 0.136741327131064 1 1
0.000405062243853508 0.000564813059356298 1 1
0.172255247378684 0.16743919030496 1 1
-0.0553541807423142 -0.0544168350710407 1 1
0.204243339461609 0.197750345220134 1 1
0.370430263156317 0.359655273376847 0 0
0.0395639349601168 0.0387081834974306 1 1
-0.0676557176483781 -0.0663437018457057 1 1
-0.176051314213595 -0.170872888178701 1 1
0.0560307996307919 0.0544435271333541 1 1
-0.105715492877071 -0.102711144837293 1 1
0.0881188701918657 0.0828350117633992 1 1
0.188306995080226 0.182542490680752 1 1
-0.214104304535163 -0.207882260634716 1 1
0.071591061194096 0.0706221670236667 1 1
-0.0634096059367914 -0.0618150953661952 1 1
-0.0448457106725093 -0.0441264620799748 1 1
-0.192857333124052 -0.186796778266926 1 1
-0.0295029995139602 -0.0289512948500993 1 1
-0.0030388205032983 -0.00218539796436031 1 1
0.0317186993791692 0.0288907401275436 1 1
0.157282298112588 0.152383077638691 1 1
0.102091615768027 0.0989649421085103 1 1
0.0902261503174389 0.0869841522606659 1 1
-0.177218542846462 -0.172354958338342 1 1
0.0405594793935394 0.0394981121513743 1 1
0.00634169200402167 0.00502925845297868 1 1
-0.0794805576613674 -0.0772841590469305 1 1
-0.057189565130403 -0.0568219912903629 1 1
0.120313564338731 0.117150402642023 1 1
-0.0873997345153233 -0.0832955102606823 1 1
0.0976084792583026 0.094556085955217 1 1
-0.0861015549738824 -0.082738316116003 1 1
-0.222244838964286 -0.214921855219029 1 1
0.137698197198807 0.13371048552032 1 1
0.10422965698077 0.101270374757127 1 1
-0.129169450312129 -0.125644083072593 1 1
-0.154350938589605 -0.147783949150168 1 1
0.250461148339109 0.243722342898187 0 1
0.193879042521548 0.189268511950797 1 1
-0.225266171756806 -0.216162782121682 1 1
-0.0800153527398795 -0.0753384589529253 1 1
-0.0830286604514002 -0.0810087062689974 1 1
0.0825261644040342 0.0807059041942852 1 1
0.0149916767281534 0.0143908122768582 1 1
-0.206220651516147 -0.201897725117489 1 1
-0.153599653165972 -0.150982827800881 1 1
-0.0836945219666796 -0.0809747141240462 1 1
-0.205383927351713 -0.198691957602973 1 1
-0.153730050637822 -0.149384737514484 1 1
-0.100675011540528 -0.0980002161810097 1 1
-0.122205783899423 -0.118761536254361 1 1
0.102678226784994 0.0999011842423407 1 1
-0.0957311997996874 -0.0925561146665853 1 1
-0.00394189898663844 -0.00459494572934337 1 1
-0.0587069994234242 -0.0581867055553987 1 1
-0.0771059672099527 -0.074574095232357 1 1
0.220464650985948 0.213982008536667 1 1
-0.117043639649778 -0.114049645240905 1 1
-0.0731834636367222 -0.0756246460137693 1 1
0.065843749799865 0.06388340459985 1 1
0.0707995349280224 0.0678897344617555 1 1
-0.106806476616668 -0.103187151769823 1 1
-0.059827180148535 -0.0573921500023157 1 1
-0.16460309758365 -0.158813961060924 1 1
0.0231357809350814 0.0225815081188605 1 1
-0.140492509522754 -0.136722760575306 1 1
-0.0605432485992065 -0.0587894089884915 1 1
-0.0563287923338589 -0.0546335964604194 1 1
0.0703718702598895 0.0694413525345391 1 1
-0.184720026092085 -0.178927284689057 1 1
-0.0232112567462344 -0.0218570610839029 1 1
0.147270163552776 0.14348967587774 1 1
-0.045521650678299 -0.0430133039342503 1 1
-0.18148822142925 -0.175496030348098 1 1
0.0145354303933332 0.0162117508914719 1 1
-0.14727543757836 -0.144413619588702 1 1
-0.105984121439965 -0.102569269323561 1 1
-0.0434487342591564 -0.0420689572346253 1 1
0.0328559328212059 0.0315380737729256 1 1
0.0601697656456878 0.0581729675696424 1 1
-0.176452496559056 -0.171671490019986 1 1
0.0538504911387803 0.0534088768668579 1 1
-0.0339284149519249 -0.0331635543259287 1 1
-0.140848533381227 -0.135887984055883 1 1
0.174938053209445 0.169062173400337 1 1
0.0141897947215269 0.0143143733899646 1 1
0.0120856764234568 0.012801106879488 1 1
-0.0962547460921842 -0.0922736345806962 1 1
-0.0718560574209317 -0.069548371349988 1 1
0.172424528521813 0.169648111643505 1 1
0.131130403545233 0.127407324825347 1 1
-0.283598481344104 -0.274732172543634 0 0
-0.234241819177416 -0.228558321929646 1 1
0.197491370263072 0.190849430400117 1 1
0.226748800775061 0.219912025624903 1 1
0.124527037879939 0.120876160663618 1 1
0.0154119132419786 0.0149604307421099 1 1
0.0127039690291011 0.0129597491505754 1 1
0.18735431139136 0.18352501497752 1 1
0.099765928791372 0.0952931162838624 1 1
-0.029146921659432 -0.028186397668154 1 1
-0.0658214111749027 -0.0635236827226962 1 1
-0.178276566649692 -0.172475973150449 1 1
0.0495759327236178 0.0463810118360229 1 1
0.145485958877299 0.140719835299704 1 1
-0.068569773707976 -0.0663953404746871 1 1
0.186086003466984 0.180591598456124 1 1
-0.0359992525902902 -0.0346618416962557 1 1
-0.138535830441656 -0.134113420822053 1 1
0.219262421122418 0.213459232532203 1 1
-0.0627251155986588 -0.0601209415044538 1 1
0.0625993012995907 0.0605399882878591 1 1
0.112083178338949 0.109353635924409 1 1
0.0659536835481659 0.0646674525164415 1 1
-0.0701724882223334 -0.0674214125538682 1 1
-0.0236116589450645 -0.0227540178725507 1 1
-0.0185164290274908 -0.0173926781361607 1 1
-0.00242063399761459 -0.000412781108020361 1 1
0.0142083322248739 0.0135656083647451 1 1
-0.0364741101570904 -0.0360255565683167 1 1
0.122480938275176 0.118480222161868 1 1
0.221851668589042 0.216470630440907 1 1
-0.029174846124737 -0.0288883245320083 1 1
0.0627059004346339 0.0611901054779175 1 1
-0.122396093942358 -0.117539299437273 1 1
0.0784241476768383 0.0762997827907929 1 1
0.0991431149512701 0.0947065438549515 1 1
-0.0184907983669005 -0.0158154174053693 1 1
0.124498744714857 0.121761519151342 1 1
0.0424847093464552 0.040928026339236 1 1
-0.213784078255694 -0.20741463281669 1 1
0.197757146582158 0.193121719164229 1 1
0.106568996531393 0.103241014810521 1 1
0.118079494631841 0.116055544695208 1 1
-0.159537254458387 -0.154543068502147 1 1
-0.0556009521177785 -0.0554900868630901 1 1
0.105527684979613 0.0986329503297955 1 1
0.0564905928203552 0.0535904657048729 1 1
-0.133066171465008 -0.129382722031472 1 1
-0.0929235198736806 -0.0912056520228157 1 1
0.113854141192089 0.10935913881997 1 1
-0.116659618331884 -0.112790452976615 1 1
0.213127252284743 0.207230927519728 1 1
0.0577102066650615 0.055189705993884 1 1
-0.126814140385994 -0.122166985233561 1 1
0.085880188622303 0.0851527527942143 1 1
-0.254695551092955 -0.245802924183784 1 1
-0.00575429730030618 -0.00624175880596192 1 1
-0.0103712612884774 -0.00951057979351045 1 1
0.0511666074718271 0.0496874863932083 1 1
-0.0848727943409118 -0.0806853688160355 1 1
0.20152374290803 0.196143906536711 1 1
-0.0836701611794279 -0.0847379814650403 1 1
-0.171828835016225 -0.167092989768138 1 1
0.0234908852792595 0.0234916462546705 1 1
0.102376211651892 0.0986404402090415 1 1
-0.138141576438668 -0.136071459564444 1 1
0.014798902215429 0.0150911888603524 1 1
-0.0319842089388014 -0.0309609318570084 1 1
0.0281643465031269 0.0276258924725903 1 1
0.0214550078609726 0.0207936354989115 1 1
0.182578293083359 0.176495321434985 1 1
0.0106846514705786 0.0110267720374797 1 1
-0.169474475492848 -0.166191128000156 1 1
-0.304946387286549 -0.294542658391431 0 0
0.0495881819378177 0.0470869117479785 1 1
-0.00579280192544948 -0.005293286773812 1 1
0.0194234985754467 0.0173018436367187 1 1
-0.0792140661783711 -0.0764736859164591 1 1
-0.0509334465937305 -0.0509511394745578 1 1
0.0432552524052185 0.0421041965210021 1 1
-0.175045480153074 -0.170888358038577 1 1
0.135971713863851 0.133714700257293 1 1
-0.00579953550522611 -0.00533357510968206 1 1
-0.258910819662341 -0.251593902138613 0 0
-0.0233331879560996 -0.0217458339713283 1 1
-0.0176629296871317 -0.0163991165939603 1 1
-0.10647155146103 -0.103476873589992 1 1
0.134475440778983 0.130067851321604 1 1
-0.202010851589211 -0.196466491257685 1 1
0.00672715680631326 0.0063789728643379 1 1
-0.00863286150586338 -0.00997733947422255 1 1
0.0518990224256227 0.0508484923729896 1 1
0.0746164472898337 0.0717792221755277 1 1
0.133361214191348 0.130579579598333 1 1
-0.145999214365383 -0.142704964308897 1 1
-0.154498004184525 -0.15018145987668 1 1
0.0780776807301616 0.0761206943905177 1 1
0.170492676352731 0.166743314594095 1 1
-0.124144844633608 -0.11902797978098 1 1
0.105140563588745 0.102268754886625 1 1
-0.0611514541899763 -0.0590013935780573 1 1
-0.0762307735386917 -0.0728868171736368 1 1
0.103174074443155 0.100093123488928 1 1
-0.0309488904761604 -0.0283498197766034 1 1
0.0673316840486839 0.0664100809593512 1 1
0.0331980354520445 0.0314550805081009 1 1
0.0210873310931344 0.0202166203765637 1 1
0.0122145844070628 0.012660081272345 1 1
-0.0312965686744142 -0.0303394461486641 1 1
-0.0869179300884547 -0.0852840121621052 1 1
-0.18449944081826 -0.179023311869343 1 1
-0.107295222527273 -0.1053253046704 1 1
0.196265116800193 0.189614497758429 1 1
0.00255534037635282 0.000987749164575537 1 1
0.0823953379073198 0.0811794026308733 1 1
0.0656853838455647 0.0642419008319206 1 1
-0.0735175881096277 -0.0703446723104097 1 1
-0.0748791725754385 -0.0725487786100436 1 1
-0.0610258899667378 -0.0595739391422146 1 1
0.0544812051858469 0.0520458758518925 1 1
-0.0947033343610484 -0.0929720992919562 1 1
-0.254040028629125 -0.247451324938146 0 1
0.0895906815379737 0.0868561877357755 1 1
-0.0961961381980247 -0.0931269442891332 1 1
0.134620762182663 0.128375451947298 1 1
-0.191438224176349 -0.187002650409172 1 1
0.140591343189322 0.135004451384824 1 1
0.118994239157585 0.11485570559834 1 1
0.0691530464105914 0.0670390260292585 1 1
-0.0175425041432206 -0.0173520293062483 1 1
0.0484900783925695 0.0468896637186764 1 1
0.143620384143008 0.139782366504782 1 1
-0.0416415298926667 -0.0399811233029906 1 1
-0.00529616835291368 -0.0050893116359139 1 1
-0.152351147697645 -0.147664774846091 1 1
-0.0129093356370429 -0.0128626400191826 1 1
0.190876843194261 0.18549384337657 1 1
-0.094489233140473 -0.0909465056471018 1 1
0.182981780399353 0.178592991726866 1 1
-0.214990448903543 -0.20925664156985 1 1
-0.04013323801424 -0.0387474387428926 1 1
0.168726914103098 0.164585124870467 1 1
-0.06326827125056 -0.0617149681112006 1 1
-0.106660263991143 -0.103610051978765 1 1
-0.0294321992483976 -0.028581044400185 1 1
-0.131022779816122 -0.124790044550921 1 1
0.115307217029379 0.112054467136889 1 1
0.111939343768303 0.109833911906296 1 1
0.0220999358961783 0.0225643502267339 1 1
0.132599060088967 0.1281333466568 1 1
0.159871597453964 0.156164137422994 1 1
0.141313799259885 0.137038696203531 1 1
0.117879992704629 0.11294079214519 1 1
-0.0611317589479638 -0.0606306259888803 1 1
-0.0936360092190669 -0.0903289113190039 1 1
0.229248839548175 0.222807349010505 1 1
0.0340892421953551 0.0322915176228604 1 1
0.0391855903565002 0.0382491472212748 1 1
-0.0763224136825863 -0.0739390117355638 1 1
0.0656667001147895 0.0638351624981276 1 1
-0.245215167070003 -0.238450197555518 1 1
-0.0234871682537474 -0.022402731680923 1 1
-0.121053132386726 -0.117980490614619 1 1
-0.0355753264437642 -0.0349152718230284 1 1
-0.256295093803414 -0.248988335925963 0 1
-0.209142883096431 -0.202959600915592 1 1
-0.0646581073963459 -0.0633452634573051 1 1
0.235577192671696 0.228068297981611 1 1
0.087415635322469 0.0846417307879836 1 1
0.0958325729841674 0.0929607570924848 1 1
0.11093209487208 0.105735354075246 1 1
0.00306247107305698 0.00407399791267332 1 1
0.114748983859774 0.110091157586815 1 1
0.155262265628013 0.150268180287567 1 1
-0.0879168345216609 -0.0836142325564223 1 1
-0.232821664602548 -0.227111364399072 1 1
0.194255396653124 0.191049399708721 1 1
-0.0754093339797568 -0.0723489404728685 1 1
-0.00587728653170788 -0.00557050192314151 1 1
-0.082747095710001 -0.0817991164759089 1 1
0.0391444516294466 0.0375034423494069 1 1
-0.233848014558287 -0.226465034473732 1 1
-0.339886986209471 -0.328902760168161 0 0
0.018888798925667 0.0186517217454476 1 1
0.069444634791521 0.0679156772187156 1 1
0.0520007571844361 0.0503723212221914 1 1
-0.0188793078311833 -0.0192474986255905 1 1
-0.130816997984879 -0.127226415488067 1 1
-0.00943850705431139 -0.0085891898803191 1 1
0.0855698433413764 0.0820993594927481 1 1
0.183344802331222 0.178344961744224 1 1
0.0170967849011573 0.0161331116702703 1 1
0.216455010538831 0.210483550218943 1 1
-0.242513868604383 -0.234698463659203 1 1
0.12921421324493 0.125210473274311 1 1
-0.0608620351475551 -0.0589000742842449 1 1
-0.112794112467655 -0.108337721943957 1 1
0.0625211599946727 0.0606336248881097 1 1
0.108754404081833 0.106119300834395 1 1
0.146147779015818 0.14203838019916 1 1
0.134746504589061 0.130384993013628 1 1
-0.0371006500784181 -0.0351866012799954 1 1
-0.0367822423361104 -0.0374298406379367 1 1
-0.0227900421792899 -0.0213921033464812 1 1
0.293480203598024 0.28535615608989 0 0
-0.212932931377268 -0.206957738600626 1 1
-0.0858999344325208 -0.083580995657355 1 1
-0.160523008419913 -0.155110699118811 1 1
-0.135440618030186 -0.130471133722479 1 1
-0.0275924573582717 -0.0274149956319323 1 1
0.00474575115862322 0.00259046361613612 1 1
-0.0210389300278111 -0.0208798062062878 1 1
0.107026879312156 0.104319247782935 1 1
0.150907282434685 0.146769035150524 1 1
-0.0566738208278652 -0.0561047821878108 1 1
0.0660953996765368 0.0642425431313464 1 1
0.247943225266949 0.240537522250623 1 1
-0.0412492247850519 -0.0413096273210234 1 1
-0.0734641275293561 -0.0707493186957294 1 1
-0.186164176110601 -0.1816336661382 1 1
0.0824117585102979 0.078047506995733 1 1
-0.0613975593857867 -0.0580442654667413 1 1
-0.169866956637938 -0.1642848489417 1 1
0.198807287157155 0.193491425105135 1 1
0.209848963454013 0.204277808466517 1 1
-0.0562529821131453 -0.0539311856122421 1 1
0.26719759372202 0.260471499226907 1 1
-0.177571007023293 -0.17282134017216 1 1
0.143106040239178 0.138843370177911 1 1
0.0312879493978036 0.0296138488940936 1 1
0.026356611871378 0.0257920292296058 1 1
0.0826736968982125 0.0800085098186936 1 1
-0.0386369282018613 -0.0373764586019207 1 1
-0.0647095498020171 -0.062490672506978 1 1
-0.415125419017418 -0.402715824326084 0 0
0.184438281079319 0.17861962494556 1 1
0.113248441886232 0.111096396406615 1 1
-0.00511153020415873 -0.00468304634696421 1 1
0.138149255988758 0.132662223124448 1 1
0.0377584293419717 0.0349448535413841 1 1
-0.239789107399095 -0.232474831526286 1 1
-0.264873833570582 -0.255388965292984 1 1
-0.0968580584791869 -0.0934183899685092 1 1
-0.036742952806731 -0.0362568471106771 1 1
-0.110128290373723 -0.106849719645495 1 1
-0.080952238246869 -0.0791394582350706 1 1
0.132610337219774 0.128530216662091 1 1
0.0405954155964741 0.0391469924086342 1 1
-0.0785469473280497 -0.0777069474983232 1 1
0.0580655813968762 0.0586731739921111 1 1
-0.0219941176842656 -0.0212544113193588 1 1
-0.0999266074419825 -0.0973232062359415 1 1
-0.291798801407078 -0.283871753465379 0 0
0.128157143079192 0.123652004817443 1 1
-0.078993152491274 -0.0793229029451396 1 1
0.0228928750684724 0.0217288023952771 1 1
0.0491811621648713 0.0472056702164082 1 1
-0.184558330576563 -0.178647705913934 1 1
-0.0830309924735265 -0.0806260792401352 1 1
-0.188386577127237 -0.183730385409663 1 1
0.104584854562507 0.101035041005813 1 1
-0.0424683339668394 -0.0427124570742006 1 1
0.21035971509122 0.204725140167262 1 1
0.000497633128864985 0.00205760284297596 1 1
0.0876402792871252 0.0844694201377002 1 1
-0.248787733738661 -0.240968362704797 1 1
-0.0454651339572341 -0.044399978649815 1 1
0.0872177629135772 0.0848801020728609 1 1
-0.0172571766637638 -0.0188769279611594 1 1
0.0857250572352888 0.08308170089116 1 1
-0.330403993422945 -0.321651772228094 0 0
0.0456114717061738 0.0451909361704398 1 1
0.148855458558363 0.142990411884216 1 1
-0.00149049284563355 -0.000258508161244474 1 1
0.0471319478486106 0.0435256840061311 1 1
0.119795934572474 0.115848796659769 1 1
0.0206712737001843 0.0183288260984587 1 1
0.0837687995732593 0.0817142042596455 1 1
-0.0158166624507957 -0.0170374158683167 1 1
0.0484121058084816 0.0450737135308988 1 1
0.109792972810517 0.106353764914657 1 1
-0.00763503206279571 -0.0073083613473949 1 1
0.0936354165886202 0.0904364970745522 1 1
0.0469693895087333 0.0447793336877136 1 1
0.229630634378261 0.222593964006136 1 1
-0.0863926880403654 -0.0837535294456721 1 1
-0.0723101380830153 -0.0697562780746938 1 1
0.113301152583541 0.109403420964694 1 1
-0.0185087974352126 -0.017237487686821 1 1
0.0595858054697748 0.0578172131189153 1 1
-0.0216573468147229 -0.0211346111030524 1 1
0.00934873699459573 0.0074518338319315 1 1
0.0746739771856162 0.0730254756036955 1 1
0.127613165291995 0.122639712886667 1 1
-0.093065347076507 -0.0905167380801123 1 1
-0.101570590094866 -0.0986753039124567 1 1
-0.274730922388604 -0.266988382964219 0 0
0.0201924132732727 0.0184867235986151 1 1
-0.114740053317951 -0.112246527436063 1 1
0.156963143061336 0.152127386098097 1 1
0.0363561806398408 0.0346261703219127 1 1
0.0336420701903264 0.0338137773261098 1 1
-0.362153445474365 -0.352958201902645 0 0
0.00713472575191487 0.00622159265425358 1 1
-0.120935645268628 -0.117571960758405 1 1
0.103455086110854 0.101434136696569 1 1
-0.0309844508260035 -0.0290445203191046 1 1
-0.01532569883405 -0.0148812429927373 1 1
0.108316475139523 0.104675714391224 1 1
0.144728254238999 0.139727538594532 1 1
0.156698695734655 0.151235633915167 1 1
-0.137779590267252 -0.133528027222559 1 1
-0.138097533971958 -0.134844842899094 1 1
0.127519390998246 0.123594588999002 1 1
-0.22658511467544 -0.220222299192224 1 1
0.185796559356317 0.180215249587174 1 1
-0.207538725155825 -0.202019647126381 1 1
0.233939456741796 0.22718212597599 1 1
0.132545637720588 0.128519588963462 1 1
-0.105662230060215 -0.104373059889438 1 1
0.123270106966532 0.119249012150551 1 1
-0.188992992654027 -0.180663047056748 1 1
-0.0522988072117527 -0.0513565566298266 1 1
-0.0439266867016824 -0.0425992073433577 1 1
0.297771830279159 0.289173549578525 0 0
0.0905103681032569 0.0874874581853115 1 1
0.102564371664391 0.0997251540980309 1 1
-0.114386600274021 -0.111581774685823 1 1
-0.219552252482706 -0.213052712668593 1 1
0.211098160376128 0.206271852820491 1 1
-0.158596054932889 -0.152510092997647 1 1
0.0990194970664052 0.0955255587067271 1 1
0.0764346447044137 0.0741047260825061 1 1
0.203328728933472 0.198735927730022 1 1
-0.0569662209356794 -0.0578226594487092 1 1
0.0311672562954454 0.030306822469296 1 1
0.0442323721028966 0.0432810548792286 1 1
-0.149636838815481 -0.146260284432294 1 1
0.0253895180826879 0.0253904155764934 1 1
-0.15699916904231 -0.151478896459028 1 1
-0.112589068170711 -0.108304042822779 1 1
-0.0289412664484499 -0.029049843281717 1 1
-0.202693589822699 -0.197682382734463 1 1
-0.165320640651262 -0.161478356124831 1 1
0.0329170871970667 0.0314213043678895 1 1
-0.0501178680906717 -0.0488590938305391 1 1
-0.072751026561562 -0.0694427402320223 1 1
-0.15061125714158 -0.149190846888561 1 1
0.0232064253572637 0.0229211436515339 1 1
0.10967002856106 0.106097818460058 1 1
0.0688452922446962 0.0659565172214704 1 1
-0.197861405530732 -0.192024359137195 1 1
0.0102380106497177 0.010377806198076 1 1
-0.151770150464684 -0.149563411580142 1 1
0.000293810135516021 -5.02169526726617e-05 1 1
-0.0113685206492777 -0.0104563549753236 1 1
0.0933283054897137 0.090397013921384 1 1
-0.108652215090221 -0.105295957185303 1 1
-0.168169005967459 -0.16126083758885 1 1
-0.0398776181782861 -0.0398681551430778 1 1
0.176311353315544 0.170279227439692 1 1
0.0826135354885103 0.0787273119662837 1 1
0.0337700127473474 0.0336321953411781 1 1
0.175281173642371 0.171695849759435 1 1
-0.0349531994247549 -0.0351008260380144 1 1
-0.211140058242071 -0.20328844168433 1 1
0.224959058912755 0.217539356394166 1 1
-0.0395050512880647 -0.0378734662192588 1 1
-0.0265977619921723 -0.0230528988269421 1 1
-0.148896760387412 -0.144627919980882 1 1
0.0198237613017598 0.0189081548820301 1 1
0.143122138749283 0.137469326630244 1 1
0.148199041277103 0.145909064278969 1 1
0.00629994745597758 0.00615362655426952 1 1
0.223721315882128 0.216690916194206 1 1
-0.0250098228794594 -0.0244840887610826 1 1
0.0332661338504377 0.0306330527309771 1 1
-0.0892871586453557 -0.0866563531515686 1 1
0.185783996550323 0.18018275172434 1 1
-0.123664533466655 -0.120174975317049 1 1
-0.0655647026706832 -0.0641283133188195 1 1
-0.13239401817776 -0.128194005266021 1 1
-0.0567407904484012 -0.0554522273183837 1 1
-0.179874975692548 -0.174317398857564 1 1
-0.000193571706096171 -0.000166977929032017 1 1
0.113420612927305 0.107609655196208 1 1
-0.0672237361224384 -0.0664254380791471 1 1
0.108668419038239 0.106225364795455 1 1
-0.0124937266413089 -0.0127387022434111 1 1
0.0842409516403793 0.0816083243362872 1 1
0.00349283827811874 0.00427487340752997 1 1
0.0586724893152137 0.0563301118876581 1 1
-0.200273796902807 -0.194996003362929 1 1
-0.00448480588418568 -0.00345281218356594 1 1
0.147802363851899 0.143691817199898 1 1
0.0167187211903604 0.0143474606885542 1 1
-0.0992462195784221 -0.0967078396499762 1 1
-0.152418393876923 -0.147939626850535 1 1
0.229127012742667 0.224216872173124 1 1
-0.0537446440143516 -0.0524751960392387 1 1
0.17740721563818 0.172907623875751 1 1
-0.0644749912023577 -0.0623492341283594 1 1
-0.0848509600620512 -0.0837949342341712 1 1
0.111367349811875 0.110670167464697 1 1
-0.0125489203233714 -0.0114619709208555 1 1
-0.0100832688594681 -0.00966315683627311 1 1
-0.0859889093776672 -0.0826489951339436 1 1
-0.130575883624151 -0.127442138974933 1 1
0.208920041123745 0.202237057508976 1 1
0.0162414394085323 0.0153677389454082 1 1
0.0943555456143547 0.0914570582406257 1 1
0.0278215632875926 0.024957697163526 1 1
0.1043971752016 0.102694147474966 1 1
-0.0384532111009916 -0.0371121343256513 1 1
-0.248463652057219 -0.240418159741587 1 1
-0.0776055404004082 -0.0746462931052478 1 1
0.170670039358026 0.167378793516632 1 1
0.0282737350727277 0.0293582411646968 1 1
0.0684945503198507 0.0678377778886472 1 1
-0.142644112566419 -0.138086167635297 1 1
-0.0529758043093492 -0.0539375156079588 1 1
0.0644736183006611 0.0634889222374678 1 1
0.0260787520919155 0.024404596550323 1 1
0.18160880045542 0.175498871093782 1 1
0.113585336616123 0.110477408930631 1 1
-0.129341676612187 -0.127229238702578 1 1
0.167223286377116 0.162873721285237 1 1
0.00180426157991532 0.00179961779358951 1 1
0.00582267108526996 0.00603636359001433 1 1
-0.136047642948412 -0.132197299029629 1 1
-0.0583583582923058 -0.0555674348578709 1 1
0.0449889745182399 0.0428889426886802 1 1
-0.251684977663502 -0.244411130688864 1 1
0.0849393592076445 0.0843163402211633 1 1
-0.119977993244742 -0.116237583818795 1 1
0.0327900002363467 0.0291402112321246 1 1
-0.144027293681212 -0.139961585187505 1 1
0.134163380046378 0.129770946142032 1 1
-0.0385156735566703 -0.0399934813132747 1 1
0.105435172982286 0.103697998080523 1 1
0.136508824715615 0.131364158061066 1 1
-0.0851479257825512 -0.0816878842926058 1 1
-0.0771288653266181 -0.0740229095351654 1 1
0.193571278104238 0.18659195766499 1 1
-0.0428674045799096 -0.042065738377662 1 1
-0.305434538550542 -0.29647263613857 0 0
0.13879089598315 0.13439103222406 1 1
0.00024899643904381 0.000264562441943353 1 1
-0.278068884817459 -0.270082596832056 0 0
-0.219863523579023 -0.213583599454472 1 1
0.0425924803169656 0.0415678685725456 1 1
0.183584270398043 0.178442151345877 1 1
0.0479973718639554 0.0460704264296872 1 1
0.0318876674678907 0.0311918842838736 1 1
-0.0829224872023756 -0.0798088436998746 1 1
-0.0023168874953108 -0.00124765420822462 1 1
0.0445064094991365 0.0440504871473444 1 1
-0.150563023473599 -0.146184487200862 1 1
0.075653451195469 0.0717837860185796 1 1
-0.174261392776508 -0.171214094012434 1 1
-0.268551224477828 -0.261604298214797 1 1
0.0832608872518085 0.0806345503753997 1 1
-0.115365983091167 -0.111941083721061 1 1
0.226849269119588 0.220872052970738 1 1
0.16648914937532 0.161751622007219 1 1
-0.0764219629039331 -0.0744942871435497 1 1
0.0874875751196323 0.0846860889162802 1 1
0.0726060537562037 0.0696470642826495 1 1
-0.114388496917236 -0.111276076867222 1 1
-0.00873318304869148 -0.00794564893070785 1 1
-0.169223098935212 -0.163986307552773 1 1
-0.119829831960576 -0.11637266927372 1 1
-0.0413468683523965 -0.039801513060314 1 1
0.166772243356602 0.161226559195055 1 1
0.170756300382296 0.166156204633609 1 1
0.00697261723752382 0.0067911062201691 1 1
-0.288632729701225 -0.278938073820495 1 1
0.0706701234928442 0.0678269478536108 1 1
0.230287316513967 0.223827205375693 1 1
0.363689993828912 0.351491428460377 0 0
-0.0650414336935353 -0.0623150604362699 1 1
0.100174737836041 0.0965873429211362 1 1
-0.0436859216994059 -0.0423960750231554 1 1
-0.0247536810811494 -0.0239727776689071 1 1
-0.114603819404206 -0.11136129890032 1 1
0.215283725905621 0.20955577962045 1 1
0.199358887409342 0.193432817733672 1 1
-0.11508584680484 -0.111039745399248 1 1
0.00814356901337362 0.00739876869442365 1 1
0.0338666963305813 0.0325088818463356 1 1
-0.0284560217628844 -0.0282412083684295 1 1
-0.202184888490885 -0.196160225381706 1 1
0.0660059699837229 0.0635816726268264 1 1
0.0639248056117162 0.0630795433463943 1 1
-0.0233182999439937 -0.0224168154505651 1 1
0.0606662475294461 0.0589475201296605 1 1
0.0853765859608613 0.0823356215200218 1 1
-0.0943066396667379 -0.0913496741604895 1 1
-0.0978418013399668 -0.0945251102132707 1 1
-0.0927072836459891 -0.0885682621000925 1 1
0.0522055941942785 0.0516819314640468 1 1
-0.0412166537395122 -0.0396319052706494 1 1
0.148592683853333 0.144343812147255 1 1
0.033373595182829 0.0311127121561734 1 1
-0.0155398491215578 -0.0150330221481879 1 1
-0.0390885315397997 -0.038534484018558 1 1
0.0906730926268985 0.0879519802859189 1 1
-0.139137014702105 -0.1347407704089 1 1
0.149765798564395 0.146011380296458 1 1
-0.00634413423897589 -0.00598679598295628 1 1
0.0553226326647862 0.0538294136725852 1 1
0.0755790835934733 0.0702601919303893 1 1
-0.0243769290823771 -0.0227481421671404 1 1
0.17485346772338 0.16707497796348 1 1
-0.114099809320949 -0.110671042095333 1 1
-0.0298416996684276 -0.0317499658150575 1 1
-0.106132056274831 -0.104170430386609 1 1
-0.0322775294451841 -0.0325065467316843 1 1
0.0421021621625018 0.0427315557374878 1 1
-0.0151524125538463 -0.016568452920392 1 1
0.0888046502061719 0.086611721660719 1 1
0.0387203503478321 0.0378171610480931 1 1
-0.168273536153345 -0.162605480326658 1 1
0.167505012043197 0.163266384899334 1 1
-0.028692804234992 -0.0287923901951644 1 1
0.197767297873502 0.191551864472817 1 1
-0.145352721476417 -0.141406428455109 1 1
0.148190274528135 0.143291158233404 1 1
-0.181624822791081 -0.175440689035984 1 1
0.247447544509318 0.23968107347855 1 1
-0.0337393601080124 -0.0327059671588497 1 1
0.0302744497530121 0.0300595566439305 1 1
-0.101537280089391 -0.098124893577081 1 1
-0.0398899734336448 -0.0402001531151081 1 1
0.0519583224299807 0.0484312642615181 1 1
-0.123802396046527 -0.12068938183902 1 1
-0.00556760085630299 -0.00529194458684809 1 1
-0.0499616096733362 -0.0492626077807281 1 1
0.244780284809952 0.236386997788844 1 1
0.24952328943502 0.24330879525157 1 1
-0.184718346880446 -0.179094130067782 1 1
-0.19514569547577 -0.185162232812754 1 1
0.119962464169397 0.118677330057072 1 1
0.0195906103356777 0.0191026658994157 1 1
-0.0563235968501874 -0.0525490403697673 1 1
0.169750154114766 0.16484970530968 1 1
-0.03802110640997 -0.0375123583806638 1 1
-0.144582367914427 -0.140874179583256 1 1
-0.104735171709559 -0.101075272239089 1 1
-0.197071813486806 -0.191619185127354 1 1
0.0877648318135755 0.0850937484901949 1 1
0.203111340850521 0.195518341313521 1 1
0.0265623290530676 0.0262004389444482 1 1
0.171327095807331 0.166400533870328 1 1
-0.0818809449976376 -0.0800855099243304 1 1
0.111184204592176 0.108140110240185 1 1
-0.0786673797767231 -0.0759990386192931 1 1
0.114051859551617 0.112000527349936 1 1
-0.279391645960865 -0.270662272166604 0 0
-0.0353060969462224 -0.0343065768862302 1 1
0.0222674063713351 0.0212578880762874 1 1
-0.0743644085191507 -0.0719771928202601 1 1
-0.0421622674541249 -0.0406217025988604 1 1
-0.0856704565717027 -0.0829350509087311 1 1
0.0546325895559093 0.052971315238388 1 1
0.0318826434849641 0.0310183945054906 1 1
-0.310224058186614 -0.300877005149803 0 0
-0.232267736131046 -0.225080571150093 1 1
0.0383553005588687 0.0367451842259503 1 1
0.0195833843333458 0.0200723048405624 1 1
0.151451723141728 0.147395033101104 1 1
-0.0383772328720755 -0.0392257862223864 1 1
0.103123770050031 0.100871831786304 1 1
-0.0705664605038196 -0.0676408883979089 1 1
0.0569452288114169 0.0546851271658338 1 1
0.146368072983969 0.142350713553033 1 1
0.0637976581119343 0.0603738484853608 1 1
0.0713211947197946 0.0688247947091418 1 1
0.0231032556688391 0.024397598709167 1 1
-0.0829260591037299 -0.0821759986066583 1 1
0.0107159020939777 0.0105330186303745 1 1
0.104539579039802 0.101287537594538 1 1
0.0911728599481583 0.0890520342190334 1 1
-0.0174169516969005 -0.0164243142210111 1 1
-0.13011069723395 -0.126739664268844 1 1
-0.0694837304627118 -0.0675996165188558 1 1
-0.0487434733037097 -0.0472613958783316 1 1
0.182799518676456 0.177675324181869 1 1
0.0777082468222031 0.0757419032927294 1 1
0.0407399441544946 0.0389194655804039 1 1
0.0588471421506295 0.0556284944975432 1 1
0.0731479124281348 0.0708744666995949 1 1
-0.0927677088872691 -0.0901948189610711 1 1
-0.0443779599501334 -0.0436332655742759 1 1
0.19240340461831 0.186232660882381 1 1
0.150276888021989 0.145161195170228 1 1
-0.00739683144025936 -0.00956504235769044 1 1
0.237460741892364 0.23163872608459 1 1
0.0434718473548737 0.0429220690853755 1 1
0.276058811150843 0.266791869989451 0 0
-0.0158329445902747 -0.0146207173996158 1 1
-0.0281987897625575 -0.0264097910865474 1 1
0.215145745906747 0.209374096354857 1 1
0.04705147891804 0.0457970257400522 1 1
0.131397783923125 0.125688698749509 1 1
0.223743681083467 0.218946067715891 1 1
-0.111755116967453 -0.107932212360711 1 1
-0.144608016913725 -0.139993081544914 1 1
0.0151170044556925 0.0154725953485244 1 1
-0.0689289814045733 -0.0671834671875051 1 1
-0.143583388781112 -0.138383386269763 1 1
-0.169085390755126 -0.163714903602902 1 1
0.41409777368172 0.40264977947695 0 0
0.107641880773321 0.104353021278093 1 1
-0.295207806622172 -0.286940891554313 0 0
-0.0114239135706731 -0.0113385532096195 1 1
-0.00650207630536029 -0.00711751743277219 1 1
0.140352326648116 0.136230366841696 1 1
0.139415507489402 0.137936315560104 1 1
0.0936475876087202 0.0912768703240829 1 1
-0.13696262530658 -0.133506378605633 1 1
-0.0721470864348248 -0.0697871456210812 1 1
0.112031135951289 0.108109936360464 1 1
-0.0141405384265927 -0.0146508775377435 1 1
0.16711361428234 0.162427696094975 1 1
0.0797448081242986 0.077213735959696 1 1
0.200598027376196 0.195479247795614 1 1
-0.00788909504774123 -0.00836023243656017 1 1
-0.187028039362891 -0.181761850133751 1 1
0.421876273078344 0.40930868790137 0 0
0.18160579587114 0.176295673865765 1 1
0.226974529095577 0.219098700799925 1 1
-0.0220316027669727 -0.0216583080614625 1 1
-0.0688545581762998 -0.0675953458325561 1 1
0.0249342028354476 0.0240196851489724 1 1
0.0545462499084834 0.0513320246702257 1 1
0.222322388538563 0.215639698305721 1 1
0.12215943158733 0.118115948781767 1 1
0.0787685721084094 0.0769341601017764 1 1
0.104915013111662 0.101130209999487 1 1
-0.060770729904443 -0.0593720229778072 1 1
0.101388717477707 0.100593616621976 1 1
0.0362605399148237 0.0356181155954267 1 1
0.0949583322574631 0.0922555628613261 1 1
-0.094464673138251 -0.0928110960082382 1 1
-0.0455869638144012 -0.0456613157367415 1 1
0.12061626452903 0.116751618438618 1 1
0.162626177138294 0.157225716308665 1 1
-0.0123249098050336 -0.0124894063154472 1 1
-0.0249241599330536 -0.0235297828529092 1 1
-0.141337910306803 -0.137421553869668 1 1
0.0181123173738864 0.0172619394373027 1 1
0.0280377338500922 0.026801909577745 1 1
-0.0706479781034095 -0.0698457675198845 1 1
-0.13039599984964 -0.126887239083064 1 1
-0.0289793832059014 -0.0286146199557056 1 1
0.0623742879149009 0.060770572628454 1 1
0.0336597644118668 0.0332632501336681 1 1
0.00172077204942483 0.00317315412545691 1 1
0.0205077021062147 0.021383477262033 1 1
0.131001420837828 0.126473743956406 1 1
-0.0914079025306514 -0.0887007887997448 1 1
0.0406819237087288 0.0401915866975863 1 1
-0.00841361077195246 -0.00845681521372577 1 1
-0.014119086671646 -0.0153142535738618 1 1
0.0600826438705479 0.0592209040176655 1 1
-0.042612066037263 -0.041432363986215 1 1
0.0340541047146243 0.03374951271629 1 1
-0.117665796187423 -0.115582979987255 1 1
-0.160149311754318 -0.155910304923448 1 1
0.0510828872682774 0.0502930115740236 1 1
-0.0631248945822692 -0.0608877046593808 1 1
-0.0422958240507323 -0.0415210752637403 1 1
-0.171775092744609 -0.167961007355179 1 1
0.20787828880129 0.202171313392218 1 1
-0.137950286401125 -0.133677202637027 1 1
0.020227276338178 0.0199149132716171 1 1
0.0634431935665847 0.0623084792597955 1 1
-0.148273364674705 -0.143591673062094 1 1
0.109338814998593 0.106768975900346 1 1
-0.130815384091694 -0.128399230551892 1 1
-0.170119735197722 -0.166633132442737 1 1
-0.143591031217108 -0.138884945471231 1 1
-0.0144474721375752 -0.0131717719212099 1 1
0.0623903863904388 0.0591860168957182 1 1
-0.23344286830987 -0.226467378008038 1 1
0.279866218175058 0.272002204227834 0 0
-0.10240917284326 -0.0987784428922568 1 1
-0.0215457591087259 -0.0203855622965845 1 1
-0.155361291856596 -0.152191444068379 1 1
-0.107194726672549 -0.104634196280241 1 1
0.206620077191976 0.198569658735573 1 1
0.154955651698083 0.15090809884996 1 1
-0.128881489268657 -0.122154528132616 1 1
-0.136946445181281 -0.132688753953634 1 1
-0.100940079704195 -0.0965063527485444 1 1
0.299451466952438 0.291124943199488 0 0
-0.253783274242635 -0.245468172356299 0 1
0.0985045927927833 0.0956077862164477 1 1
-0.0583964010833874 -0.0582545727169169 1 1
0.00639550478151611 0.00589550223168808 1 1
0.042233336480598 0.0411180912912824 1 1
-0.160852916993257 -0.15571989666296 1 1
0.0320708374924109 0.0318504995239842 1 1
-0.083860803746109 -0.0803828492729926 1 1
0.0730054979014705 0.0703651250978892 1 1
-0.0828206794596863 -0.0806420401447651 1 1
0.0985763917612005 0.0951391669410822 1 1
0.0988049687680718 0.0961682267473457 1 1
0.0868750601900803 0.0849482677353521 1 1
0.0341244316383899 0.0312900950863479 1 1
0.224203028958053 0.216972720486037 1 1
-0.237467078927067 -0.230192011659016 1 1
0.221041720287801 0.213939210423922 1 1
0.0898482359417932 0.087696153376444 1 1
-0.0890878771622719 -0.0867236891657156 1 1
-0.0223692882536819 -0.0234956637386373 1 1
-0.0597308569681927 -0.058839072089121 1 1
-0.00250301183057728 -0.00196954192346076 1 1
0.151880352871076 0.147171099416014 1 1
-0.0961918510732862 -0.0931149686817115 1 1
-0.0915464238032673 -0.0882539087300657 1 1
-0.141592233819884 -0.137218934007038 1 1
-0.00931111140918586 -0.0102958304943336 1 1
0.336953682371532 0.326219247734552 0 0
0.228357263244066 0.222566549805194 1 1
0.184087535815722 0.179721334107578 1 1
0.189460819884783 0.183995715558346 1 1
0.0169457982234905 0.0159107384253412 1 1
-0.224104726636442 -0.217342945697083 1 1
-0.102480745646099 -0.100089281416623 1 1
-0.0936970880199006 -0.0900487408640744 1 1
0.100607982641725 0.0996886796377247 1 1
0.0446687995891991 0.0435211873790462 1 1
0.117917022068155 0.113883203663722 1 1
0.0703159074329772 0.0675011284722395 1 1
0.0737978747809557 0.0715954404106334 1 1
0.0699199737377172 0.0685931429085298 1 1
0.201862485898743 0.194513749098529 1 1
0.112689158806175 0.109616873525625 1 1
0.137633909209268 0.133048223523017 1 1
0.0734741810303747 0.0713005544182313 1 1
0.395657383874765 0.384707439678886 0 0
-0.0348328176085121 -0.0353344065800427 1 1
-0.0728561049655316 -0.0701979938416718 1 1
-0.0317614326345242 -0.030375583799248 1 1
0.118135649026115 0.114482861729258 1 1
0.140728358038387 0.135637219340131 1 1
-0.0606390825026811 -0.0585526936142782 1 1
0.147537211163189 0.142671186298351 1 1
0.0794546369211832 0.0770854187324744 1 1
0.060212221873642 0.0575401268220165 1 1
-0.133991510257893 -0.12901398180784 1 1
-0.0290011488601303 -0.0268691938621153 1 1
0.0684472335448648 0.0660816219423076 1 1
0.186113507076952 0.180255810023522 1 1
0.147046052605616 0.145237311204118 1 1
0.163759753094534 0.159082516947782 1 1
-0.0944337023848493 -0.0894510818057833 1 1
0.166123144112299 0.162108974269619 1 1
0.0958936000974517 0.0937424564369842 1 1
0.0865987465894546 0.0841228478022433 1 1
-0.113425928502518 -0.108371088269304 1 1
0.05767299521648 0.0560635440574217 1 1
0.125289199760144 0.122436209783431 1 1
0.0615411739769788 0.0608552535287222 1 1
0.00174922158698339 0.00169990763367363 1 1
-0.102036479203937 -0.0984111363643942 1 1
0.00030583081140103 0.000236696962387782 1 1
0.294749152740248 0.2873414460819 1 1
-0.0598345976867843 -0.0589503976566266 1 1
0.169788141806845 0.164612764547437 1 1
-0.000278476638113825 -7.78769585115455e-05 1 1
-0.00392663200305501 -0.00329735683832903 1 1
0.0845536401337509 0.0848418798197233 1 1
0.136286646850279 0.134474377528614 1 1
0.0990249529764765 0.0959687682877676 1 1
-0.167188520820065 -0.162227686718063 1 1
0.164905773152564 0.159450906949375 1 1
0.165212143910121 0.16096623826675 1 1
0.419807209333539 0.407313622947173 0 0
0.0458530442992687 0.0447765922707667 1 1
0.0805657222439364 0.0794133688858622 1 1
0.0852441064981289 0.0841266454366938 1 1
0.0201523886338248 0.0187751905183253 1 1
-0.09789324321419 -0.0957565151447994 1 1
0.0185330134666721 0.0179916336887076 1 1
0.144819059008488 0.141616381714471 1 1
0.159785706937807 0.155374176914481 1 1
-0.051461973590971 -0.0482016489432011 1 1
0.0345940571186314 0.0343378870945667 1 1
-0.0689052448618965 -0.0673943218224381 1 1
0.123503468755456 0.121648533701303 1 1
0.0388820895406278 0.0367546368887311 1 1
-0.0564829161528684 -0.0555118290080434 1 1
0.0616497957005303 0.0588990460286007 1 1
-0.0868900041271307 -0.0827198267193743 1 1
0.223499573151397 0.21690009485934 1 1
0.126497946261334 0.123058083458057 1 1
-0.0235682585454648 -0.0227542450263199 1 1
0.0984976571672173 0.09522005174213 1 1
-0.0935106708969763 -0.0907592530100998 1 1
-0.0346709760851895 -0.0334320167549924 1 1
0.303144495089425 0.293336951333363 0 0
0.0176588466976354 0.0161718594058911 1 1
-0.071030688010787 -0.0698227976081742 1 1
-0.101786802616745 -0.0991539953646957 1 1
-0.0501896713091555 -0.0484294383196619 1 1
-0.0993554036931558 -0.0965479863311712 1 1
-0.107157457861557 -0.103978407378244 1 1
0.0964408368571398 0.0920523301472141 1 1
-0.0430298488676733 -0.0422706554351346 1 1
-0.0330373949149412 -0.0321907678520555 1 1
-0.0575753129667324 -0.0553595092532402 1 1
0.013041659946917 0.0127752462201093 1 1
-0.0182987340147739 -0.0176411438593773 1 1
-0.0901863216471148 -0.0875587659345099 1 1
0.0731468152898802 0.0712769044448073 1 1
-0.0450998218510875 -0.0451058432329973 1 1
0.251343535118508 0.243161611401021 1 1
-0.233778502901708 -0.225994514234943 1 1
-0.000508406590027868 -0.000248983088635578 1 1
0.0611306465378681 0.0596305182672204 1 1
-0.128619839640826 -0.126586006042423 1 1
-0.0680382680068339 -0.0664224382552885 1 1
0.095926526165395 0.0925880685854163 1 1
0.0510232776325771 0.049017580366165 1 1
-0.0819749702084916 -0.0798617697901379 1 1
-0.0471705355077281 -0.046362665649003 1 1
0.0868105128968544 0.0841450509125747 1 1
0.18867194786565 0.184681201109279 1 1
0.00922566061046415 0.0111179601454508 1 1
-0.0334271556558862 -0.03223705891992 1 1
-0.00878586774219883 -0.00864823654214606 1 1
0.0621539279691254 0.0607571498145143 1 1
0.0536538620096245 0.0538968632205637 1 1
-0.0673278665806433 -0.0656211770847306 1 1
0.0623510227730893 0.0612723276165279 1 1
0.0563974054746596 0.0548963499724493 1 1
-0.0667120033961451 -0.0644588845748005 1 1
-0.272152351602404 -0.266300569929097 1 1
-0.181377866580256 -0.176384980276668 1 1
0.251682620544187 0.243864737176175 1 1
-0.0845596461090869 -0.0823499660827527 1 1
-0.163828268283389 -0.159590323772478 1 1
0.0965494242810792 0.0936400432349506 1 1
-0.0720467178570409 -0.0712989577520635 1 1
0.131207096402883 0.128652169204313 1 1
-0.249248639821481 -0.243454044242067 1 1
-0.114603868771732 -0.111901842689673 1 1
-0.0698033170959483 -0.0665393276311256 1 1
0.210001877929994 0.203917812369295 1 1
-0.196901910919058 -0.190179002138022 1 1
0.118883662212107 0.115924930678723 1 1
0.0238618239366517 0.0207151610509707 1 1
0.164947395056755 0.159815497137389 1 1
0.0600202530004357 0.0580624311737325 1 1
-0.079510492188848 -0.0770486478213024 1 1
0.0533360035168415 0.0513680354102188 1 1
-0.00253892042680251 -0.00278984477144035 1 1
0.0193281144089481 0.0191025453917759 1 1
-0.0520112130655851 -0.0480620357664926 1 1
0.0751250600758881 0.0732133356494278 1 1
0.0773425204604528 0.075584826640265 1 1
-0.133510037993411 -0.128966006203992 1 1
-0.0725694285915487 -0.0712492786759864 1 1
0.256042201537019 0.248373674619009 1 1
0.120662075175707 0.115415699903093 1 1
-0.00938700032552374 -0.00889496838817587 1 1
0.0398024009620905 0.0383324384284709 1 1
-0.0890147545108093 -0.085777734951629 1 1
-0.0978818126111899 -0.0966672955506949 1 1
0.174508007006523 0.168830569218826 1 1
0.118283429859939 0.113511846784381 1 1
0.0467329026100637 0.0451383339990539 1 1
-0.0167172492472382 -0.0166195576435569 1 1
-0.00131315805812178 -0.00250419778755842 1 1
0.10173340762704 0.0984221702569827 1 1
0.00889451130574376 0.008043209796346 1 1
0.0278647940399175 0.0271113278766356 1 1
-0.0257324494573908 -0.0243045079859422 1 1
0.205414202994802 0.200406682871035 1 1
0.027527083792374 0.0264970584518274 1 1
-0.00300648670442361 -0.00242831598085216 1 1
0.172035399056897 0.166417962594495 1 1
0.0575866694035149 0.0557400355115523 1 1
0.0659662096005342 0.0650845650873541 1 1
-0.131113287587825 -0.127745822920254 1 1
-0.099821847588998 -0.0972074114041776 1 1
0.0274825451995374 0.0265578329991153 1 1
-0.0552172312777732 -0.0538096422287616 1 1
-0.106789263372029 -0.104126380409056 1 1
0.14317254228233 0.139113014303909 1 1
-0.0813260383394614 -0.0799814842851422 1 1
0.00581697840502784 0.00680646186447403 1 1
-0.0400517165710804 -0.038839335991924 1 1
0.190513921316312 0.185499221827337 1 1
-0.315938698285748 -0.307052357655796 0 0
-0.00982883382923096 -0.00984634344850627 1 1
0.00417720596589284 0.00359349906010464 1 1
0.0927567974135414 0.0893109344582799 1 1
0.211735066855946 0.203971263272443 1 1
0.0971617960745974 0.0965081252558425 1 1
-0.0540716746462987 -0.0528013539637679 1 1
0.0444596608471159 0.0426144034786648 1 1
0.0179572064799996 0.0172249285383267 1 1
0.316394572213577 0.306653687168355 0 0
0.169875665394409 0.164599296643676 1 1
-0.0153623163801229 -0.0149214691277662 1 1
0.0435983768300057 0.0426519428650779 1 1
0.0696682683182397 0.0662979682675264 1 1
-0.089232596936059 -0.0873253247487742 1 1
0.296694191372233 0.289064213012032 1 1
-0.157439678462823 -0.151542914471317 1 1
0.224993129050133 0.218753284023865 1 1
0.0958992601310902 0.0933043733840499 1 1
-0.14800465029478 -0.14325530137535 1 1
-0.252673947044723 -0.244798319607788 1 1
0.0778583120070677 0.0750034296589579 1 1
0.0012367109425581 0.000681887314524919 1 1
-0.035711753213277 -0.0358449669757558 1 1
-0.177851515732067 -0.173381265794941 1 1
-0.0980937140912594 -0.0944276269752891 1 1
-0.171036259875005 -0.165415534618971 1 1
0.0282114922635988 0.0272017778832881 1 1
-0.0100670645772161 -0.00980839465340087 1 1
-0.111331059037582 -0.109018687370637 1 1
0.107732812680495 0.104882359124175 1 1
0.116391315069505 0.115792528602833 1 1
-0.0834430173724009 -0.0805979581521811 1 1
-0.220431688806757 -0.213701818875961 1 1
-0.0831777269865176 -0.0802842392535528 1 1
0.0119426481820805 0.0111554027511029 1 1
-0.101845780970568 -0.098738552989598 1 1
0.128925628841701 0.124859505354374 1 1
0.132873818640692 0.130236710672853 1 1
0.150348132613446 0.144585829692097 1 1
0.183564081963389 0.176560461227958 1 1
-0.0156964605789738 -0.013986364249605 1 1
0.118213016846966 0.1125501039637 1 1
-0.0525174433192874 -0.0509846172119527 1 1
0.128772531340143 0.126018924580261 1 1
-0.0409226088862208 -0.0411061498194365 1 1
-0.135408662530464 -0.131733994256334 1 1
0.253961861377866 0.246912138082136 1 1
0.179668925008344 0.174555290450347 1 1
-0.0314242614616821 -0.0306357799539251 1 1
0.0124581594649031 0.0110002393655026 1 1
-0.0867936167063506 -0.0845442356600495 1 1
0.106806206217822 0.103777983870605 1 1
0.306546909543265 0.297274899080793 0 0
0.186669443482331 0.181101800398709 1 1
-0.0588647054347591 -0.0569934793348677 1 1
-0.00861462240617999 -0.00838365477110329 1 1
-0.226216852541766 -0.220125604426997 1 1
0.035040414005919 0.0340743093971619 1 1
0.0942802738836331 0.0907499375733808 1 1
-0.0530383569230407 -0.0514670563756765 1 1
0.0481754241446457 0.0432618292853643 1 1
-0.127610951495559 -0.124465664360146 1 1
0.00658832562656389 0.00418461427175948 1 1
-0.0557268973190837 -0.0540159852343088 1 1
0.0600492659544136 0.0583454678751836 1 1
0.164631349222753 0.160924889643348 1 1
0.0457427706469962 0.044166222416311 1 1
-0.311619655803317 -0.302384039560117 0 0
-0.0749043196832593 -0.0719228476900737 1 1
0.160030607957464 0.155475347254406 1 1
-0.245460531818232 -0.239288349049898 1 1
-0.0831385806859146 -0.0810737902611378 1 1
0.0617315202325052 0.0600160348632365 1 1
0.26359300095285 0.256185516239591 0 0
0.0602273017776921 0.0583065635264995 1 1
-0.155115705277172 -0.152441154190385 1 1
-0.00692590374539824 -0.00788667786558242 1 1
-0.233865890125779 -0.227277983551415 1 1
0.100206234445981 0.0978695989246429 1 1
0.00198799822658604 0.00122023369318545 1 1
-0.140169303698348 -0.135314724269781 1 1
0.0372956341255241 0.0380958928079565 1 1
0.0849109406969721 0.0837260667914935 1 1
-0.0481144302041712 -0.0470527977989536 1 1
-0.0717856418912098 -0.071844208748342 1 1
-0.202008181977047 -0.196899628676822 1 1
-0.0732270056297476 -0.0708026253865806 1 1
0.024861404610201 0.0244572070103803 1 1
0.0029216477926703 0.00273225562399329 1 1
-0.061832684733096 -0.0596160331285565 1 1
0.173960740062315 0.16911197525451 1 1
-0.0891847436353328 -0.0863725469303961 1 1
-0.00171111426280136 0.000688964004140848 1 1
-0.350081845998064 -0.340688483571502 0 0
0.0319982261879735 0.0304964954583025 1 1
0.0980499807565473 0.0968985200579723 1 1
-0.146022910482941 -0.141804086170206 1 1
-0.0254961131472605 -0.0253665475271671 1 1
0.0225239477778037 0.0220720508794839 1 1
-0.153879396157554 -0.148151267902676 1 1
-0.0159335484542418 -0.015001232247732 1 1
0.121122003545705 0.117493765320584 1 1
0.167415576971058 0.162187103302821 1 1
0.00743330263275264 0.00677729247473401 1 1
-0.0429236863070079 -0.0414901594206199 1 1
-0.0589051143401136 -0.0565051546966684 1 1
0.00983794896051789 0.00949727891285428 1 1
-0.00673614983220291 -0.00387802992964975 1 1
-0.0753719228800348 -0.0744037094510766 1 1
-0.0118097617992188 -0.0113455755251212 1 1
0.0401031743317355 0.0390605861977146 1 1
-0.0103930440078855 -0.0101739303874912 1 1
0.326530063528061 0.31704233894366 0 0
-0.228192612437815 -0.22253549790926 1 1
-0.166270342314187 -0.160660242534694 1 1
0.0625781087023972 0.061109482204285 1 1
0.136092690541006 0.132242902956737 1 1
0.0350547117042508 0.0338182012494679 1 1
-0.0438245477526202 -0.0405862709549141 1 1
0.0688373142958805 0.0659445594398129 1 1
0.0281616381005056 0.0274884591707335 1 1
-0.05346775928992 -0.0515028365996998 1 1
-0.118310370031666 -0.115403937044979 1 1
-0.163506326830189 -0.158782801992032 1 1
0.0972161371155317 0.0940431363742493 1 1
0.0299657636035497 0.0295224489753877 1 1
-0.238016801902737 -0.23183033955485 1 1
-0.0150120181655872 -0.0147004056907417 1 1
0.300845143793992 0.292561954886008 1 1
-0.0962873810816317 -0.093503035745396 1 1
0.0290043440320509 0.0281031821293957 1 1
0.0665281872513644 0.064900029001925 1 1
-0.254597654869687 -0.247359420876211 0 1
-0.000189261653256965 -0.000412289217195886 1 1
-0.0339646614777204 -0.0331805106906428 1 1
0.228319300446816 0.221396073776246 1 1
-0.10057204733631 -0.0968514660238311 1 1
-0.12011415026352 -0.117629333989365 1 1
0.313626502344015 0.301707141092081 0 0
0.210311751988924 0.20417015869604 1 1
-0.154692627312568 -0.149554837396725 1 1
0.0214948979606551 0.0206926327733092 1 1
0.00716299423115949 0.00700184260747377 1 1
0.0623331353473794 0.0612017828267329 1 1
-0.0961957386260913 -0.0941046525427659 1 1
-0.118208142203581 -0.114401715527165 1 1
0.000855527286421319 0.000540603006070756 1 1
-0.340150662775974 -0.330142229785629 0 0
-0.160784566003678 -0.156733730146173 1 1
0.117390382847731 0.113858400456208 1 1
-0.0847546014799435 -0.0828561806497082 1 1
-0.117669872780073 -0.113487235548042 1 1
0.110795507701915 0.107218099432247 1 1
-0.0607865692954837 -0.0583575572341577 1 1
0.024924823093917 0.0219517131700789 1 1
-0.0302324736252164 -0.0292817873056616 1 1
-0.0154691142748653 -0.0154756304432618 1 1
0.106248969709496 0.103281318151946 1 1
-0.0405620173133584 -0.0392999771170288 1 1
0.347698813263782 0.338049785004228 0 0
-0.199226072522803 -0.193691344000767 1 1
0.096446018122176 0.0940683241920146 1 1
-0.0856292642270467 -0.0842873790052742 1 1
0.00326764838638198 0.00207245136804567 1 1
0.205597517294672 0.19885210676497 1 1
-0.114988978217059 -0.111727397586663 1 1
0.0376922542186179 0.037061670268948 1 1
0.12718137058041 0.125564472521343 1 1
0.237072768616352 0.231177323067053 1 1
0.0794790047214303 0.0772943565431281 1 1
-0.171634549021038 -0.167029201620193 1 1
-0.0250279826184312 -0.0231131575961502 1 1
-0.103927452470304 -0.101381135110494 1 1
0.141055205584845 0.137193633272133 1 1
-0.0759720491732024 -0.0731927207253591 1 1
0.023795607453311 0.0229538467128356 1 1
-0.137612626338416 -0.132262784424235 1 1
-0.0855028327702365 -0.0832470583373851 1 1
0.295979811501817 0.284511495288758 0 0
-0.0130444754551474 -0.0129825904626729 1 1
-0.0919493524171919 -0.0909088423416089 1 1
-0.0903348209967555 -0.0876763633288253 1 1
0.0407128432939867 0.0395153071978599 1 1
0.00862923786745565 0.00913880958761371 1 1
-0.0757463114917768 -0.0712547526080075 1 1
0.160851925220519 0.154906450159998 1 1
0.0474758255408208 0.0467936510584514 1 1
0.158672364421456 0.15454027694905 1 1
-0.0845866002765014 -0.0809847330809055 1 1
0.0406364359833962 0.0406225750610667 1 1
0.00490983768093422 0.00435287850534014 1 1
-0.0552717852912911 -0.0538455405493909 1 1
-0.0407050757855477 -0.0392607044237011 1 1
-0.0674410066251136 -0.066009533423709 1 1
-0.0440572421278718 -0.044049047676418 1 1
0.0631786998778924 0.0613933508430788 1 1
-0.0633231936785307 -0.0612999269647146 1 1
0.0733363148536121 0.0704981932092783 1 1
-0.10071711676479 -0.0988364706685524 1 1
-0.130378119198076 -0.124867829111053 1 1
0.0401320888542088 0.0395354894207426 1 1
-0.104521413362654 -0.100886427235026 1 1
0.0202809472159771 0.0197335202137462 1 1
0.123772502855628 0.117236112007148 1 1
-0.251323855004359 -0.244316335903333 1 1
0.0871217726130134 0.0847448280567261 1 1
-0.0245465428189653 -0.0236064219926261 1 1
-0.000638944735120266 -0.00272440224280057 1 1
-0.18991274540098 -0.184022661807646 1 1
0.0544562706674382 0.0532061434755355 1 1
-0.00230440655655566 -0.0028886369126474 1 1
-0.0831231783454738 -0.0810932019490717 1 1
-0.160812300860427 -0.15582297045359 1 1
0.15001139676052 0.14522633999504 1 1
-0.175610699334138 -0.170088948765128 1 1
-0.0400972516576875 -0.0384077440482184 1 1
-0.0187150719292483 -0.0179021149086303 1 1
-0.0328834623209779 -0.0318370036210155 1 1
0.0942000700283957 0.0919051192017911 1 1
0.103430825826564 0.10085606462042 1 1
0.0524554778933202 0.0517960176245143 1 1
-0.188553807409859 -0.183156447128048 1 1
-0.0114015724304094 -0.0111394188863499 1 1
-0.000684241116649414 -0.00247488208976311 1 1
-0.0270344442973429 -0.0256333758127601 1 1
0.0301067223945131 0.029637969621273 1 1
0.0357489988072697 0.0358514172495656 1 1
0.0899460992954543 0.0876568194903546 1 1
0.0742296162753909 0.0719829210590645 1 1
0.155251945790524 0.149957593588122 1 1
-0.168273553747244 -0.163553052123964 1 1
0.00668794444074834 0.00608643073081237 1 1
0.178135447350274 0.174070929546689 1 1
0.0296957609030611 0.0285660693411447 1 1
0.178415823711929 0.173580186519858 1 1
0.0518594879349586 0.0498921993432516 1 1
-0.205886859690563 -0.200863106961669 1 1
-0.0620839313051635 -0.0595546224567769 1 1
0.0966003934498751 0.0935526406621059 1 1
0.165397701145868 0.160232816234672 1 1
0.0739862916997635 0.0720290212184671 1 1
0.227754925710902 0.220728758713438 1 1
-0.0820594044209371 -0.0805351849980732 1 1
0.136284061643613 0.133924429425563 1 1
0.00110065601939476 0.000547775183645627 1 1
-0.183231353931229 -0.178319693877435 1 1
0.0551499335413672 0.0524815140341833 1 1
-0.214790215268188 -0.205756231742371 1 1
-0.0164532112029217 -0.0157934896032474 1 1
0.0611266413677678 0.0593420127006201 1 1
0.141807009355986 0.138175050847463 1 1
-0.0237463735563302 -0.0219079480196343 1 1
-0.073612134422088 -0.0725048385637046 1 1
0.0187641755731703 0.0176586326415812 1 1
0.0306323570203026 0.0296954081067434 1 1
-0.0303947452492438 -0.0286228549462802 1 1
0.118296954974603 0.112875343742712 1 1
-0.0561526649902008 -0.0545334999479405 1 1
-0.0530455233446434 -0.0509420900360369 1 1
0.134707749752619 0.131855449276493 1 1
-0.0720034071712774 -0.0695910106175755 1 1
0.00773366871076187 0.00734750836014001 1 1
-0.178936595673216 -0.173260925669784 1 1
0.0266049377413136 0.0259171505148006 1 1
-0.0937840839509911 -0.0896629332206712 1 1
-0.07800451705336 -0.0755519816223885 1 1
-0.100069628056081 -0.0976887220737113 1 1
0.186275944133211 0.18056067262436 1 1
0.113762010077764 0.110786445953257 1 1
-0.205741209234797 -0.198064543984176 1 1
-0.0598492669444764 -0.05760911631789 1 1
0.153255844252302 0.148965126820354 1 1
-0.173077361755806 -0.168380146049949 1 1
0.142397742099913 0.135777193324722 1 1
0.0359441597319951 0.0353484386655666 1 1
0.0527244335501423 0.0513478683455783 1 1
-0.069397933172101 -0.0679047190028279 1 1
0.156795217603261 0.151759240495833 1 1
-0.0611885518602624 -0.0603410550516088 1 1
0.285628632471056 0.277148317997628 0 0
-0.10024395364437 -0.0965975673255721 1 1
-0.235703333341036 -0.229467634082186 1 1
-0.0177554831122816 -0.0189753754328653 1 1
-0.201127681333539 -0.19712278024285 1 1
0.0799395804051043 0.078088803305432 1 1
0.0382872088539102 0.0390999827345252 1 1
-0.136210956542408 -0.131840334951818 1 1
-0.0016453560848441 -0.00379323629643377 1 1
0.0678279048540721 0.0639270914584867 1 1
-0.125939616210903 -0.120860427538313 1 1
0.146854042493234 0.142090740260191 1 1
0.185862337264683 0.179542975087851 1 1
0.046904935934305 0.0435731098327789 1 1
-0.197351741124942 -0.192245231093428 1 1
-0.0212830988098897 -0.0209693895646283 1 1
0.120961623656989 0.113673539842396 1 1
-0.21164376595211 -0.205213060939336 1 1
-0.0199394593545245 -0.0181224698942177 1 1
-0.110036022597711 -0.107322033980801 1 1
-0.0162268577787307 -0.0128408651486401 1 1
-0.0596783166361552 -0.0579169247812249 1 1
-0.084496303313361 -0.0816858954807331 1 1
0.139106401787467 0.13561724414563 1 1
-0.00383635431362066 -0.00404336518130587 1 1
-0.0735740746340776 -0.0717980000784169 1 1
0.135052133463136 0.131751761732327 1 1
-0.00393536672294678 -0.00496613327867335 1 1
0.0451070832832153 0.0431199023978597 1 1
0.0658055450695284 0.0641668431252825 1 1
-0.143514109730206 -0.13885098018598 1 1
0.14172531269215 0.137904927105668 1 1
0.0640195500779612 0.0624301401373546 1 1
-0.183919323804176 -0.178819563935445 1 1
0.0673547519211983 0.0646715542958932 1 1
0.151758393360587 0.14616974981288 1 1
-0.131681198241719 -0.12794594014719 1 1
-0.219761598761906 -0.214323340929449 1 1
0.0805335217189336 0.0784485398138154 1 1
0.15191748833336 0.147028342185047 1 1
-0.141745908299014 -0.136593060104283 1 1
0.100871060197633 0.0986267596381707 1 1
0.244372642261617 0.237447964657114 1 1
0.00897970881354952 0.00935043405020516 1 1
0.0841330681981932 0.0841324829103211 1 1
0.0350871114643094 0.0345555370894975 1 1
-0.160750526102814 -0.156445248562677 1 1
0.0258910041214406 0.0246622666848497 1 1
0.0574477842381456 0.0556044540354634 1 1
0.116444736077434 0.112987950695493 1 1
0.0110484278020814 0.0116360726387731 1 1
-0.0747096334281626 -0.0726012499005253 1 1
-0.0705178401120603 -0.0685563297630832 1 1
-0.00806406860354239 -0.00843200819900164 1 1
-0.254977657310375 -0.248086255161956 0 0
0.0438384345281207 0.0446329688131823 1 1
-0.0608245027169276 -0.0594524153886597 1 1
-0.0659680028335538 -0.0642764529085657 1 1
-0.0770904805453198 -0.0743255659095819 1 1
0.11796415903475 0.114470131886991 1 1
-0.105651331243364 -0.103360084200758 1 1
0.0585862712361047 0.055676961225324 1 1
0.140376168733372 0.137110829132085 1 1
-0.0087987770308007 -0.0110158563339054 1 1
-0.021167191871077 -0.0205721009609201 1 1
-0.253406007362322 -0.245129615752256 0 1
0.156537165272846 0.152036921936152 1 1
0.20813517297517 0.200909753035754 1 1
-0.0551253468499295 -0.0533475359771353 1 1
-0.221117722231366 -0.215184865212646 1 1
0.131997006404762 0.127623697822887 1 1
0.201376984606306 0.195169550380954 1 1
0.223061759119596 0.217320211172742 1 1
0.22359111054175 0.217230677681857 1 1
0.130999047284189 0.124760855679691 1 1
-0.296193619799966 -0.288135758542919 1 1
-0.0151451520977531 -0.0148432793012787 1 1
0.0889831679413563 0.0858333518284609 1 1
0.024378474248416 0.0221866571571287 1 1
-0.0161531639478425 -0.0134746526557356 1 1
-0.0493081361638229 -0.0490664327939721 1 1
0.0434610856361081 0.0426815611617976 1 1
-0.112000274714264 -0.108423209622354 1 1
0.0483352301516573 0.0465084459952247 1 1
0.073417300744982 0.0710757401444986 1 1
-0.00529930065252111 -0.00482550163157632 1 1
-0.0945264307535014 -0.0922782423655893 1 1
-0.0351823238113101 -0.0338131175399215 1 1
-0.0344587205139445 -0.0334482899295826 1 1
-0.161066594085414 -0.156959444280744 1 1
-0.0935325970230004 -0.0882838577265814 1 1
0.0520668080924331 0.0501461694672286 1 1
0.0503067304172391 0.0482296190421787 1 1
-0.0217997559136854 -0.0215605400877793 1 1
-0.0848518735753335 -0.0823270239701699 1 1
-0.102015297837255 -0.0984508394484594 1 1
-0.058030056643195 -0.0564997828662741 1 1
-0.0231972689826864 -0.0233727332895407 1 1
-0.131664838717366 -0.127695077268385 1 1
-0.18797067468427 -0.180265631627309 1 1
-0.109189805435723 -0.105567620053106 1 1
0.0558448672429379 0.0536129655235003 1 1
0.0107473036922522 0.00987848686547089 1 1
0.0298288015867301 0.0291141160366453 1 1
0.289955574349774 0.282418635010338 0 0
-0.12291557259421 -0.120328833012226 1 1
-0.352019443063495 -0.342956123886554 0 0
-0.216102051841649 -0.207648436588322 1 1
-0.0798755227401312 -0.0778352685910744 1 1
-0.0532369564609184 -0.0523488988019061 1 1
0.0323387274864937 0.0296709914215409 1 1
0.232042564574074 0.224597312853825 1 1
-0.0754796874746582 -0.0746327841515632 1 1
0.158724058507776 0.154091175735686 1 1
-0.0319880352653079 -0.0307682010005726 1 1
0.0822922970584739 0.0797393528355262 1 1
-0.208514176543385 -0.201267370316092 1 1
-0.338095971720237 -0.328793262133439 0 0
0.140526542310636 0.135947733893043 1 1
-0.0359765033041424 -0.035080655758169 1 1
-0.038116031287934 -0.0359335677926594 1 1
0.113986387489071 0.110674294702159 1 1
0.0185369073201832 0.0180655652415082 1 1
0.281572442397186 0.273855936820528 0 0
-0.0956705273962605 -0.093416235779172 1 1
0.000388431502021565 0.000557458582266464 1 1
-0.258846081051428 -0.251791996043924 0 0
-0.216927604169331 -0.211362977353636 1 1
-0.0487136946302888 -0.0472860653090023 1 1
0.00791811228491706 0.00908386307443197 1 1
-0.0110342923292691 -0.00970688014723646 1 1
-0.00745042824318712 -0.00698572564472785 1 1
-0.0902489149023559 -0.0907492858880808 1 1
0.0650438473723068 0.0631946761557753 1 1
0.0372762144998441 0.0360831046785136 1 1
0.140307437025776 0.137044455636537 1 1
0.0230716536532479 0.0216678678995764 1 1
-0.229978065072302 -0.22328199455272 1 1
-0.108600763301884 -0.105146244694204 1 1
0.132490773183005 0.129249497833085 1 1
0.037101190662214 0.0360221759901418 1 1
-0.0505921816810267 -0.0491659761054603 1 1
0.0292732810547521 0.0307619707816684 1 1
-0.0865701207783523 -0.084809205600994 1 1
0.0750440028281071 0.0739390365616581 1 1
-0.210442418563378 -0.203806855727785 1 1
0.0949764258056598 0.092943604653859 1 1
-0.00331088032416973 -0.00281833764390545 1 1
-0.00170267932825292 -0.00218755485087956 1 1
-0.00724776219348348 -0.00660017201075345 1 1
0.194347797161716 0.188545725221661 1 1
-0.118929479040432 -0.115667529209474 1 1
-0.144006885093412 -0.140912680985851 1 1
-0.152035200020151 -0.14700198301092 1 1
0.198412571121028 0.19169399412751 1 1
-0.0997792517917907 -0.0974912850681777 1 1
0.0293338209576368 0.0285073736276433 1 1
-0.025472249604576 -0.0253939635284918 1 1
0.0323453948935127 0.0305693204703532 1 1
-0.0875293224938135 -0.0850223860859042 1 1
-0.0466993438455077 -0.0462099701347944 1 1
-0.0314807460132061 -0.0309498651187902 1 1
0.284651269186884 0.277552894831354 1 1
-0.118400968526347 -0.114678922030648 1 1
0.0737020189295782 0.0703126295023023 1 1
0.141482538883837 0.137334525113391 1 1
0.142894792270573 0.13846248720954 1 1
-0.0648339143916357 -0.0636050411409543 1 1
-0.133108619443716 -0.129100071597015 1 1
-0.072906029083175 -0.0720909222629273 1 1
-0.0641913762512057 -0.0625472825048503 1 1
0.0166937705517819 0.0159276126523547 1 1
0.0223298552209335 0.0213997946491342 1 1
-0.129213666631534 -0.124072779470799 1 1
0.0714377275567774 0.0708409550108377 1 1
0.0165723548508659 0.0156832750285729 1 1
-0.211859834716102 -0.205321443136581 1 1
0.00418004090389846 0.00294834520622657 1 1
0.133379968416724 0.127570967085367 1 1
-0.175948911771161 -0.1712125342065 1 1
0.0455966366253041 0.0448527249335455 1 1
-0.225636071274881 -0.216908696933516 1 1
0.0394451853319823 0.0388783167320824 1 1
0.255875575202244 0.247050898413401 1 1
0.095660940864365 0.0926185901228746 1 1
-0.00237530734233108 -0.00312641520897467 1 1
0.0607969546329866 0.0593989040145131 1 1
-0.0149547220240629 -0.0132174971757709 1 1
-0.0369157856083153 -0.0355471490450849 1 1
0.0496904611211751 0.0482795278600672 1 1
-0.001231994597574 -0.00176650282798692 1 1
-0.0703697874425463 -0.0670816860546791 1 1
-0.088137524771967 -0.0863329074379205 1 1
0.0558878972607915 0.054572354433105 1 1
0.119409377022745 0.115813562310809 1 1
-0.165379510448255 -0.159793250975236 1 1
-0.0141749649473218 -0.0129969339383364 1 1
0.174009925035569 0.169054560439024 1 1
-0.257714710749807 -0.250534011099025 1 1
-0.127699928252566 -0.125487604458979 1 1
0.0516836864330395 0.0499335569203075 1 1
0.170696807276434 0.165867053657668 1 1
-0.0687496064602236 -0.0667227699072868 1 1
-0.0524686278169518 -0.0506033594429316 1 1
-0.0209501002424491 -0.0206440448984584 1 1
0.0880560262054309 0.0850231779033769 1 1
-0.135377623149242 -0.131399044587668 1 1
-0.00432102168481092 -0.00375637974895676 1 1
0.138173385769574 0.134470454187616 1 1
0.00233110031937699 0.00214341502793536 1 1
-0.0323339337926304 -0.0315222570329738 1 1
0.0146033942174313 0.0130368528182429 1 1
-0.0887783125569136 -0.0862693672132544 1 1
-0.134329604163048 -0.129500736347062 1 1
-0.116681578130577 -0.113581001005264 1 1
-0.0030286403175137 -0.00537142777462811 1 1
0.0563443671701381 0.0544135633912046 1 1
0.0324411838526909 0.0322566149489157 1 1
0.0989772346834706 0.09621942520128 1 1
-0.215339453433638 -0.209885876921005 1 1
-0.165574598011979 -0.161521516211853 1 1
-0.143441641975037 -0.13999524606997 1 1
-0.167625009005186 -0.162956195611361 1 1
-0.0243277473233895 -0.022869492581396 1 1
0.00417936404816037 0.00408498454354501 1 1
0.0531682410011941 0.0514938445525506 1 1
-0.0701976561830396 -0.0681940535039875 1 1
-0.0412012307038011 -0.0387508743726207 1 1
0.013127213769382 0.0130771783079827 1 1
0.0429400714390845 0.0440956079771593 1 1
0.154705685920228 0.148893603507429 1 1
0.0319310741151832 0.0305076254633483 1 1
-2.01678836838845e-05 0.00074056604273345 1 1
-0.040288191060156 -0.0392351344518537 1 1
0.0109605972794394 0.0103443633764196 1 1
-0.111934862385974 -0.108070748952583 1 1
0.160590283343683 0.155812998739936 1 1
0.0318914474117802 0.0310500295576107 1 1
-0.117678294768401 -0.115551779766376 1 1
-0.0207106219928356 -0.0200528534164855 1 1
0.147188648803682 0.142666383260008 1 1
0.161984467407757 0.158884136200848 1 1
-0.151607400767404 -0.145923752470699 1 1
-0.161500939522573 -0.156838692467662 1 1
-0.00807052492993453 -0.00625013964159343 1 1
0.120407957166036 0.117093466362419 1 1
0.0618062668717263 0.0600789274227933 1 1
0.0599239399772887 0.0575607193230886 1 1
-0.00270946794147503 -0.00496337036354606 1 1
0.0451587443990862 0.043552919975366 1 1
0.190215352987976 0.18511333065074 1 1
0.0259998944436758 0.0249585826279504 1 1
0.0948502076830594 0.0923605128523695 1 1
0.0321264984593356 0.0319003917103105 1 1
0.0868434638147382 0.0870476125084259 1 1
0.00897787210952668 0.0112102024033337 1 1
0.0771677303480528 0.0754262284869334 1 1
-0.0270883933371967 -0.0269312109199919 1 1
0.103525795983099 0.101014349704159 1 1
0.180803348129504 0.176349584552824 1 1
0.0621741957501648 0.0597309791269364 1 1
-0.236486639007586 -0.229839146126335 1 1
0.072689587973586 0.0702638709288401 1 1
-0.00167685914551585 -0.00263001031188673 1 1
0.188256777122693 0.182268529827446 1 1
-0.0506824156346059 -0.0491815650322666 1 1
-0.116289529102627 -0.111213877095398 1 1
0.058954773425273 0.0569163295079947 1 1
0.175254997499268 0.172344836948085 1 1
-0.218231460024065 -0.213518925365114 1 1
-0.0466961087645093 -0.045552966098233 1 1
-0.0508753089637663 -0.0497931443604862 1 1
-0.0210933198074429 -0.0203433279516571 1 1
-0.191077691183303 -0.183255259135249 1 1
-0.154863652715544 -0.150980699097686 1 1
0.235811560457766 0.228897645397048 1 1
0.000759886117092888 -0.000437274733877225 1 1
-0.306442467066433 -0.294536583890935 0 0
-0.0467177851466833 -0.045308998491047 1 1
0.0647457604247445 0.0633670749818679 1 1
0.0217642500349315 0.0212502530493478 1 1
0.075061767033509 0.0736006021534552 1 1
-0.0531639583691496 -0.0514650679643133 1 1
-0.0401121689663532 -0.038818104796354 1 1
-0.160492406598958 -0.15610182596606 1 1
0.158958720456481 0.15559730352918 1 1
-0.0397773145794873 -0.0389136929918667 1 1
-0.0112132953217012 -0.010736441558257 1 1
0.00382178291358623 0.00281972533035233 1 1
-0.121472228226148 -0.11750008382324 1 1
-0.0948718768700625 -0.0917771406951153 1 1
-0.0674430104470321 -0.0645505636756594 1 1
0.000324202158213344 -0.000261101786903029 1 1
-0.00309939241371516 -0.00268422778870706 1 1
0.160273301346568 0.156357810546726 1 1
0.0531170245311138 0.0520783947777275 1 1
-0.0432157647927405 -0.041981279652655 1 1
0.189852690323616 0.183820875037335 1 1
-0.0226225143056029 -0.0211053883378653 1 1
0.118251188855664 0.114116532521991 1 1
0.00256606680480543 0.00246318356930315 1 1
0.137751271392712 0.132089639287384 1 1
0.122256794614549 0.1180836395452 1 1
0.204983404677967 0.19862022132928 1 1
0.0706312930918896 0.0681177281366429 1 1
0.0185551598760719 0.0185642271709874 1 1
0.0227809645076422 0.0223993227585611 1 1
0.115570009831738 0.112059430542337 1 1
0.176889954500872 0.168922074169575 1 1
0.137926843202392 0.135025309467526 1 1
-0.0154407922697911 -0.0156212437565365 1 1
-0.0210587711198668 -0.020380957426422 1 1
0.0364819535953931 0.0356532542114809 1 1
-0.0657809209659521 -0.0643922580632231 1 1
-0.102281623237128 -0.0998849846225715 1 1
0.114183062747451 0.109728640479504 1 1
-0.0681370085973051 -0.0670656092006555 1 1
-0.108806541695081 -0.104893444185824 1 1
-6.37704247386031e-05 -0.000581032676471832 1 1
0.0469236200962769 0.0446746022880002 1 1
0.00607615816649523 0.00624433659232018 1 1
0.0508633906345355 0.0493661769481848 1 1
0.103312384050312 0.10013400571833 1 1
-0.0973175333923448 -0.0940855909450766 1 1
0.0420300867631776 0.0401412841590258 1 1
-0.041114574732749 -0.0394827859935856 1 1
0.0175719190939315 0.0190396260827639 1 1
-0.208967673741823 -0.201685050137205 1 1
0.0821600589828563 0.0803518757092422 1 1
0.0307706841658043 0.0293399637430036 1 1
-0.0164079242855399 -0.014392125662744 1 1
-0.119570467792102 -0.115388715153625 1 1
0.0908821912725507 0.0882083274289835 1 1
0.138520278290591 0.137646666182706 1 1
-0.0612507821932168 -0.0577675878894226 1 1
-0.11591949078286 -0.113268248368417 1 1
0.0606757772145537 0.059383540840972 1 1
-0.178886374601982 -0.173416295156518 1 1
-0.0903996589875855 -0.0877882365505692 1 1
0.0354258781904716 0.034026205145708 1 1
-0.0443809852222173 -0.0429399253812295 1 1
-0.082760551128842 -0.0799298340662597 1 1
-0.147937472851664 -0.143474851717178 1 1
-0.143632032275436 -0.139519079560546 1 1
0.134699986194278 0.131016766928641 1 1
0.0973311337047673 0.0948311782759982 1 1
0.110679914332649 0.10951450800924 1 1
0.0349878137171228 0.0351003851969398 1 1
-0.0575112884489436 -0.0553974319082195 1 1
-0.109970039443168 -0.107724851063128 1 1
-0.0843794314108019 -0.0797087947483183 1 1
-0.0010813845548307 -0.00261056099127588 1 1
0.0401316642955387 0.0394608607080316 1 1
0.0461373312407645 0.0453765971212662 1 1
-0.0642647928170969 -0.0622793699480817 1 1
0.0589889192461263 0.0577767082668628 1 1
-0.0207370412842251 -0.0183182219238866 1 1
0.143274699724171 0.139708608146911 1 1
0.081946480562338 0.0788199194206436 1 1
0.0252806860017747 0.0232954465924427 1 1
0.0185693252587224 0.0179261949005334 1 1
0.173245272545068 0.168521069702664 1 1
0.0456750636139341 0.0448336973622763 1 1
-0.207072972844813 -0.200733888721174 1 1
-0.0164715153870533 -0.0161963761344312 1 1
0.22214897133168 0.21569233811741 1 1
0.071016714240156 0.068596586318849 1 1
0.0827542568911252 0.0803783987844053 1 1
-0.0873181927051534 -0.08536341047041 1 1
-0.0105632708070235 -0.00983804561972506 1 1
0.0747228702441938 0.0707054565923375 1 1
0.0979925678304535 0.095302292626614 1 1
0.165560164933317 0.16245150874748 1 1
0.177262619140077 0.170651553851474 1 1
-0.120301655564196 -0.116427449576293 1 1
-0.0332294322004324 -0.0326905532280413 1 1
-0.00481898037291304 -0.00430624360925493 1 1
0.101746978179131 0.0994357195321185 1 1
0.109117642588812 0.10520049534034 1 1
-0.0943005348801746 -0.0911704700230857 1 1
0.204276577558993 0.197319388423006 1 1
-0.193256111067933 -0.189771700737058 1 1
-0.0950293034686527 -0.0893504207277465 1 1
-0.0146434686356387 -0.0144109715683136 1 1
0.0928402969675461 0.0904615126913603 1 1
0.062782543163537 0.0607953009790262 1 1
-0.125528631211764 -0.123516469016138 1 1
0.112598207772189 0.108435383074355 1 1
0.142630061040884 0.137748458713531 1 1
0.00373783888559617 0.00372286067697388 1 1
0.160836108248358 0.156392967812854 1 1
-0.0132583962284731 -0.0135715685902217 1 1
0.167777993355331 0.163212412941665 1 1
0.19643613070281 0.190131108877185 1 1
-0.0398622011103732 -0.0382140897909518 1 1
-0.0628354101079338 -0.0602070270036005 1 1
-0.0636350100776961 -0.0618558065535932 1 1
-0.106188237684097 -0.103859320310434 1 1
0.099890635356518 0.0967184173899982 1 1
-0.0198466975422939 -0.0192719498123436 1 1
-0.033881818195326 -0.0322022302646853 1 1
0.0857169781275247 0.0830821193804107 1 1
-0.265842299452351 -0.25683348307239 1 1
-0.0356277127185206 -0.0345096700460536 1 1
-0.212386421870132 -0.207003665841497 1 1
-0.00914878271268067 -0.00659411158674338 1 1
-0.133254443287086 -0.130104378615327 1 1
0.00712109923576922 0.00669447992879493 1 1
0.0798937951007448 0.0780144594362106 1 1
0.0747679376021476 0.0726912762450649 1 1
-0.246175149802304 -0.236545323757797 1 1
-0.0403677601463453 -0.0394412058430484 1 1
0.0710508506647093 0.069482828485556 1 1
0.194374810614364 0.187548530157966 1 1
-0.0940622162616424 -0.0916765613870866 1 1
0.127569133122216 0.122060105341947 1 1
-0.00166645117830662 -0.00255820682858067 1 1
0.0529909705056158 0.0517091122903773 1 1
0.240121146506431 0.232268617221761 1 1
-0.0848217580695073 -0.082382183069323 1 1
-0.112199186994315 -0.111738311787081 1 1
0.0437487257741415 0.0424450435514888 1 1
-0.160590468597621 -0.153205010462321 1 1
0.0624778375157101 0.0618666533073523 1 1
0.0958825361211625 0.0921992832238996 1 1
0.24081455893914 0.234218415128978 1 1
0.0225840436711839 0.0222365447690279 1 1
-0.14631233457381 -0.141895400444104 1 1
-0.0840020750470907 -0.0805773730172955 1 1
-0.112268635009391 -0.108322441314618 1 1
0.00687151474259166 0.00653291149571752 1 1
0.0778681956690716 0.0757601630450084 1 1
-0.000968553979403038 -0.000402443028224295 1 1
0.0449205142640454 0.0444302337134986 1 1
0.00795141160078406 0.00719544445425185 1 1
0.0159270524321618 0.014881103281013 1 1
-0.0895548424400054 -0.0863995788380866 1 1
-0.196788836882446 -0.189834023118419 1 1
-0.0351892717252719 -0.0339130993085671 1 1
0.0254667427869054 0.0258918732633483 1 1
0.125562375770505 0.122647972031206 1 1
-0.0338977792843132 -0.0344511287079411 1 1
0.114984751144853 0.112521300426152 1 1
-0.108950310807314 -0.105954510700896 1 1
-0.164192824952177 -0.159396049959999 1 1
-0.145037882934348 -0.140613522299618 1 1
0.0366079693784244 0.0349403552328754 1 1
-0.0198430886344587 -0.0182108164789975 1 1
-0.0514264263435636 -0.0502591719276869 1 1
-0.109651712447115 -0.105377416249256 1 1
-0.0851136005469741 -0.0826185312219711 1 1
-0.0768651865158043 -0.0731361628959543 1 1
0.24820804699695 0.239699623106098 1 1
-0.0978198624408116 -0.0945723771801106 1 1
0.132161938307565 0.127889988516529 1 1
-0.109040467974864 -0.105387435451226 1 1
-0.0227082199171333 -0.0212439458858328 1 1
-0.0663513961130903 -0.0649983284544667 1 1
-0.107157259348709 -0.10573225237313 1 1
-0.0213376037490485 -0.0189517491798108 1 1
-0.220543515634906 -0.21388104296729 1 1
-0.055989763967897 -0.0534220259147808 1 1
0.0262847603584857 0.0242859098575463 1 1
-0.0833703455219935 -0.0798107718179854 1 1
-0.0810547182963036 -0.0785114062103828 1 1
0.0593323546677299 0.0575586080147533 1 1
0.228449743284786 0.222369331373791 1 1
0.0260564048962318 0.0257104470335784 1 1
0.195741979829884 0.189480758085241 1 1
-0.0239425319856468 -0.0228850382108398 1 1
-0.185625068968708 -0.179621194822257 1 1
-0.219800844962183 -0.212557706616961 1 1
-0.0572107975197141 -0.0549814678879668 1 1
-0.17772787339173 -0.172502466459337 1 1
0.0122446547109194 0.0128375035400285 1 1
0.403122864571672 0.391151134323524 0 0
0.12110594757225 0.116746724746282 1 1
0.0210793979496354 0.0196379309841256 1 1
0.209879529300064 0.204629899353262 1 1
0.0323440888733996 0.0334987091681028 1 1
0.0132337929089558 0.0147615548308165 1 1
-0.0682991442869592 -0.0640266909842093 1 1
0.0202480332704926 0.0196214548496973 1 1
-0.0393490111774642 -0.0375090119260308 1 1
-0.103221583715809 -0.101083760108908 1 1
-0.102137598019721 -0.100546306199328 1 1
0.284532597104331 0.27533597961648 0 0
0.0399330009782044 0.0380143220153334 1 1
-0.138360306711708 -0.133614648350603 1 1
-0.0692117832274703 -0.0667359717200531 1 1
0.123835790634193 0.120562673289171 1 1
-0.021486334986924 -0.021115128754063 1 1
0.20289264310788 0.195924311930552 1 1
-0.181364551657178 -0.176239068389096 1 1
-0.0508064018151807 -0.0501640317122593 1 1
-0.0110490908313133 -0.0108496526786356 1 1
-0.292472896257694 -0.284305889727567 0 0
0.0741641117404229 0.071902259538227 1 1
0.130848473756436 0.126384054997764 1 1
0.0137779583044542 0.0132835531924906 1 1
-0.145146775296902 -0.139390547398017 1 1
-0.101543904063778 -0.0988560432992789 1 1
-0.137314783242713 -0.134455897678926 1 1
-0.123868447954763 -0.122021187588275 1 1
-0.0039167129312603 -0.00281357402738294 1 1
0.0240810347636106 0.022674840113662 1 1
0.10479872366021 0.101961027057907 1 1
-0.034415718083733 -0.0335696753699104 1 1
0.0347228603571691 0.0333842755799139 1 1
-0.187693573718463 -0.181853031839103 1 1
0.0335761875175386 0.0317267641557104 1 1
0.174925324533436 0.170150487141718 1 1
-0.0228580516549326 -0.0216983179665742 1 1
-0.157503982754865 -0.150733105932305 1 1
-0.047207817655318 -0.0471530827864078 1 1
-0.00151700469327427 -0.00144872777516027 1 1
-0.041938137828375 -0.0378869974768228 1 1
-0.252550160687839 -0.244437798527649 1 1
0.13230360940097 0.128378230028645 1 1
-0.417051490181016 -0.404604140811537 0 0
0.157271105765552 0.152611073440467 1 1
-0.0904177460874356 -0.0876033824021588 1 1
0.0651747365483499 0.0625636945329304 1 1
0.217116535739278 0.211037945020132 1 1
-0.279772158701721 -0.270846248536285 0 0
0.0517603211810553 0.0505747664186351 1 1
-0.0341883824324598 -0.0337016496084332 1 1
0.0852526308302788 0.0830877361455093 1 1
-0.018348269753746 -0.018364830910058 1 1
0.0971218488505622 0.0942742692480849 1 1
-0.0812031495291747 -0.0779431180621516 1 1
0.0129005830255492 0.0102806300482525 1 1
0.0639398961654124 0.0637218658821791 1 1
-0.297205659525068 -0.287814643837518 0 0
0.0286829197217435 0.0286790308015707 1 1
-0.137928650893949 -0.132999005306951 1 1
-0.0446490088958304 -0.0436521970468585 1 1
0.0372694514313834 0.0358269050659651 1 1
-0.0103468740884507 -0.0101316296833887 1 1
-0.107618277226067 -0.104226935843598 1 1
-0.0452690923503692 -0.0438631441469982 1 1
-0.172320843585623 -0.168108649899407 1 1
-0.0857873699157051 -0.0867609772379382 1 1
0.0381377911101712 0.0371788977137645 1 1
-0.198262191041362 -0.193381148465833 1 1
-0.0697506405860251 -0.068592854191299 1 1
0.0703661554566402 0.0667785618266661 1 1
0.033993564018393 0.0327960160580051 1 1
-0.0139029421590804 -0.0134699611796668 1 1
-0.247426901210805 -0.240904368093232 1 1
0.154463483836214 0.149911026256162 1 1
-0.105704166668793 -0.102652105530791 1 1
0.00427747608115693 0.00406521288541415 1 1
0.0282321489564404 0.027922731402203 1 1
-0.282406509131773 -0.27381577840365 0 0
0.0736120459381954 0.0728970057620015 1 1
-0.123247111860201 -0.119748844747649 1 1
-0.175454325831481 -0.169911248773726 1 1
-0.0830242826963542 -0.0817382611706854 1 1
0.0934155601971714 0.0907509318478517 1 1
-0.0289231791748146 -0.0281489439837144 1 1
0.0950042373792488 0.0923910578644199 1 1
-0.128398142355064 -0.124608205741448 1 1
0.0894283150584138 0.0866208753776056 1 1
0.195595903754138 0.189919367856143 1 1
-0.170715941277195 -0.165854068540607 1 1
0.0206513176473158 0.0192652693808207 1 1
-0.232749878042802 -0.224996569760687 1 1
-0.0277336560007074 -0.0286011106183767 1 1
0.0396172677138211 0.0395719798721214 1 1
-0.0317726066663367 -0.0308819998145387 1 1
-0.0237966143071423 -0.023347740780768 1 1
0.00150668098519371 0.0021442590469075 1 1
0.0710388725197599 0.0701936933912789 1 1
0.140280713652731 0.136000957699761 1 1
-0.237031669009091 -0.230875762977819 1 1
-0.230810223878522 -0.223932878013402 1 1
0.0208423820480315 0.0201122706092728 1 1
0.132477356301333 0.128233542280549 1 1
0.0559983930052996 0.0566140623407517 1 1
-0.10399492102061 -0.101213979670803 1 1
0.280926851623057 0.273213883264693 0 0
-0.191287060899108 -0.18753251882534 1 1
-0.0204079894988223 -0.01909866642093 1 1
-0.117841099231745 -0.113203625416426 1 1
-0.088736684659696 -0.0837753192114077 1 1
-0.130171060696146 -0.124508638778957 1 1
0.159306704239543 0.1571338154915 1 1
0.109247918291597 0.106508786837242 1 1
0.00253846069492352 0.00225589816150593 1 1
0.201272092438921 0.194520765624599 1 1
-0.0615330068005164 -0.0594980826496916 1 1
-0.153659213834381 -0.148998960469468 1 1
-0.240551625947633 -0.232236865562404 1 1
-0.0674240456575329 -0.0657911612814745 1 1
-0.0546112466304565 -0.0529620980347987 1 1
0.0579445458303437 0.0558454941990852 1 1
0.287162806079885 0.278676688208563 0 0
0.0570540579581753 0.0548270861524357 1 1
-0.0361073728642747 -0.0329560888547126 1 1
-0.0903522280963504 -0.0873950592411302 1 1
-0.145927568340296 -0.141451631774369 1 1
-0.114254424843199 -0.113089228480518 1 1
0.0880459796148194 0.0855635578330373 1 1
-0.0325584863250581 -0.0311066125456128 1 1
0.000362331607074615 0.000611346416973404 1 1
-0.132888093167794 -0.128971562438131 1 1
-0.0831838669941612 -0.0827345815031963 1 1
-0.15939158183182 -0.153713519982984 1 1
-0.118016281209356 -0.115428903145906 1 1
-0.141977108728455 -0.134981059709596 1 1
-0.227117902439567 -0.220780145031235 1 1
0.0144305414961661 0.0139070369200235 1 1
0.0218006144822434 0.0208066079612987 1 1
0.0436028087145797 0.0424513018783646 1 1
-0.157505577474791 -0.15282703767469 1 1
-0.0388113601150047 -0.0373517026568011 1 1
0.136804908150248 0.132768269044764 1 1
0.228754037373928 0.221534686948781 1 1
0.152878280229137 0.148886366006788 1 1
0.0640681043766047 0.061891713472437 1 1
0.0267765286031656 0.0250435435084422 1 1
0.0150897394534356 0.0154806937153198 1 1
0.135534362747082 0.132025564231115 1 1
-0.091744413898398 -0.0892717570047776 1 1
0.100372376398989 0.0989762650369226 1 1
-0.0700174426896062 -0.0648969794558435 1 1
0.0161339574074525 0.0165742611280564 1 1
0.327918797236235 0.316746635637941 0 0
0.0209845816816464 0.0204006264795438 1 1
-0.225749883125868 -0.219036948109716 1 1
0.0584261667764966 0.0566321273137711 1 1
-0.208060282709125 -0.202385881128951 1 1
-0.160069540306739 -0.156882117973971 1 1
-0.0878215219630955 -0.0866323756545804 1 1
0.0654729941582421 0.0631112532825055 1 1
0.210841851566252 0.204330231522897 1 1
0.0942237825007179 0.0913647809526475 1 1
-0.0432024983610648 -0.0417812374955083 1 1
0.120074654317491 0.116552700464495 1 1
-0.194917038086044 -0.187969827027612 1 1
-0.0697843574598028 -0.0669803094323326 1 1
-0.0276085570283488 -0.0261268383608402 1 1
-0.0746759698386363 -0.0709959321683289 1 1
0.11805500966841 0.114373896788337 1 1
0.029042177079746 0.0281755077094397 1 1
0.185790301401905 0.179055845889116 1 1
0.172501162205224 0.167357524655223 1 1
-0.0606098041308602 -0.0598516206439254 1 1
-0.204752084452895 -0.199615823035961 1 1
0.0778548452123118 0.075036433993757 1 1
-0.00231739502704863 -0.0020046335229518 1 1
-0.0826150275932309 -0.0816770273826756 1 1
0.0735411903240497 0.0707562997370419 1 1
0.0718249015616381 0.0700724108176441 1 1
0.16395650351655 0.159287907706758 1 1
-0.249399301876146 -0.241905350092553 1 1
-0.0224813508768999 -0.0233095131884743 1 1
-0.260751625356525 -0.254758788296628 1 1
0.0793255164094834 0.0766256015078754 1 1
0.16447156408564 0.159835163047338 1 1
-0.00990830328874726 -0.0104893762371454 1 1
0.120606677125447 0.118157768375066 1 1
-0.0535471108679914 -0.052221603066776 1 1
0.143811791628856 0.139034374240076 1 1
-0.0741388362029741 -0.0718218047116955 1 1
0.0193546728625065 0.0186681302402031 1 1
-0.0651567413414092 -0.0627561811379867 1 1
0.0512547750839458 0.0494111390585153 1 1
0.114898132359156 0.111057775810284 1 1
0.130149555681126 0.125129976568728 1 1
-0.117355389855272 -0.112002363639615 1 1
-0.119598492830031 -0.115851093289096 1 1
0.0809647885555041 0.0782688511623776 1 1
0.136766221723565 0.132529666474623 1 1
0.0426431355781154 0.0412589937560771 1 1
-0.188322481724486 -0.181670397283197 1 1
0.194936208958263 0.187248040150202 1 1
0.132977701814441 0.127529995951442 1 1
-0.125233717396769 -0.122156730405439 1 1
0.137909051019449 0.134287214126609 1 1
0.11584638194368 0.112582751924404 1 1
0.0733653338760264 0.0718102547942052 1 1
-0.215154562976778 -0.209387994252839 1 1
-0.0550941984875582 -0.0532697122178177 1 1
-0.167201094484797 -0.162090146569423 1 1
-0.0487256100645001 -0.0470355178396153 1 1
0.0866260910583673 0.0837903099861922 1 1
0.0738691658849687 0.0719160401668406 1 1
-0.0812701656376943 -0.0795997034603829 1 1
0.162736848121658 0.156783868352189 1 1
-0.210976125260289 -0.204793659089808 1 1
0.012367169443948 0.0112223072251195 1 1
-0.0216650189060176 -0.0210587470594914 1 1
-0.137366267054188 -0.133548791914194 1 1
-0.122091216804067 -0.120498984663452 1 1
0.123516623450213 0.119235106964197 1 1
0.0210834601796156 0.0196438752438157 1 1
0.137196822993373 0.134368068431419 1 1
0.137001437438078 0.134343945422108 1 1
-0.161119883863405 -0.156661397563482 1 1
0.143486790298327 0.138441702426531 1 1
0.122538892281876 0.118019151927218 1 1
-0.277770422721689 -0.270413101919706 1 1
0.052063968921234 0.0495865641581829 1 1
-0.0805315248773653 -0.078212163670164 1 1
-0.136517689205197 -0.133287966935815 1 1
0.238359560992718 0.230790247787396 1 1
0.11362309990009 0.110904275468734 1 1
0.198812433775139 0.192631001274287 1 1
-0.0291332730028718 -0.0286732806335104 1 1
0.147636858611323 0.140428337505446 1 1
0.110533771804896 0.107565487403158 1 1
-0.104477430666325 -0.0994685694455548 1 1
-0.234889577688896 -0.227889164841888 1 1
-0.106094961711922 -0.102447977960647 1 1
0.05724567809165 0.058538463904963 1 1
0.0581986610335095 0.0543206794286878 1 1
0.129153253945528 0.123897547793772 1 1
-0.131918770972564 -0.128094545480375 1 1
0.113660370763506 0.110449023749772 1 1
-0.12105696469504 -0.118091389950191 1 1
0.166978623082204 0.16243574867597 1 1
0.1105806305345 0.108313492561127 1 1
-0.0166819989980859 -0.0146701782418154 1 1
0.103371304368599 0.100597389565861 1 1
-0.0110436236124768 -0.0108232189453184 1 1
0.0190204834808889 0.0192037079389406 1 1
0.237098911322965 0.229156979206382 1 1
-0.057300442190579 -0.0566292940681533 1 1
0.163963408191184 0.160052027043084 1 1
-0.163718251811312 -0.159099184041205 1 1
-0.092997508592421 -0.0913687514611543 1 1
-0.0740599769204016 -0.0719543246552733 1 1
-0.0724820101367515 -0.0694653162112789 1 1
0.164642263680199 0.160846695561778 1 1
-0.131647124097443 -0.127896103978537 1 1
0.198859030409941 0.193184572062276 1 1
0.0115663440277865 0.0119150943969311 1 1
0.100501830005932 0.0972284759122247 1 1
0.177954724711214 0.172434703458244 1 1
-0.0557848258295257 -0.0543458556545235 1 1
-0.107320952353146 -0.104439969079147 1 1
-0.00347916641883 -0.00301838278405586 1 1
-0.0663988975610901 -0.0637372707025812 1 1
-0.175725097131272 -0.170393393645702 1 1
0.0604674689368632 0.0580109478887542 1 1
-0.0751273623457416 -0.0721251639390095 1 1
0.00290593205040019 0.00277052921784784 1 1
-0.135013266819443 -0.131189207898982 1 1
-0.1909185657818 -0.185483109066228 1 1
0.0701880454647455 0.0684102143430012 1 1
-0.191914385821709 -0.186188483444659 1 1
-0.0897723244960559 -0.087493715043963 1 1
-0.133118115831478 -0.129334800811177 1 1
0.117947165172331 0.11460232654475 1 1
0.0434770765835139 0.0440767832085522 1 1
0.0696404516477342 0.0678623691463564 1 1
0.016502519774726 0.0160038239494587 1 1
-0.126555368047334 -0.123523554836699 1 1
-0.106796191077011 -0.103012943444229 1 1
-0.0200640884344535 -0.0193546417391612 1 1
-0.109372273749513 -0.105788049640595 1 1
0.0747885373364728 0.0722690543368233 1 1
0.112631448712215 0.108986946999095 1 1
0.00100493641119582 -0.00184784454633146 1 1
-0.0450599819546872 -0.0436044077141152 1 1
0.121841694715982 0.117406869312735 1 1
-0.0706072064927411 -0.067073006190457 1 1
-0.0586147412441534 -0.0580700249608966 1 1
-0.0647983574989017 -0.0630524370337208 1 1
-0.0932021817084168 -0.0897423968361016 1 1
-0.0125751818568968 -0.0113484415744391 1 1
0.0674401523311586 0.0655125664805382 1 1
-0.206952655164764 -0.200425650040538 1 1
-0.117044717657411 -0.113765734650901 1 1
0.156675666615177 0.151372856974472 1 1
-0.155849507897515 -0.151027071143185 1 1
-0.11822706938896 -0.114208775111968 1 1
0.106344161191117 0.103540413160068 1 1
-0.000717283797193123 -0.00125636084162161 1 1
0.0557810225031979 0.0537973467918253 1 1
-0.206354368865742 -0.199589590764727 1 1
0.041868112467463 0.0413894990444342 1 1
-0.106882986077976 -0.103910644208772 1 1
-0.362664686476494 -0.351970359967214 0 0
0.00877293428957641 0.00739966018677871 1 1
0.00774116269024632 0.00713618430857284 1 1
-0.138262140650642 -0.132979677507824 1 1
0.245018987204971 0.238443446679275 1 1
-0.0394591406128948 -0.0378321963229648 1 1
0.00926588248172328 0.0076656864627721 1 1
-0.0375619617269386 -0.0359658666688987 1 1
0.0934605112045415 0.0904552780557966 1 1
-0.100832869641258 -0.0993721237874204 1 1
0.0723201822615739 0.0688927796557492 1 1
0.184137453498954 0.178411540759494 1 1
-0.153793583870462 -0.150134343362074 1 1
-0.115141609532158 -0.111201249442582 1 1
0.239391914814541 0.229179651832662 1 1
0.0477583645834793 0.0445340108018568 1 1
0.0604943323655256 0.0593508189475899 1 1
0.157849017249134 0.150951041729285 1 1
0.279581605038531 0.269868312603934 1 1
-0.0955647796373031 -0.0931833942480154 1 1
0.205269724214037 0.198062105686285 1 1
0.0191439736016921 0.0190210318196533 1 1
0.046249395162853 0.0442730108811359 1 1
0.188113862436908 0.180332679500408 1 1
-0.174703416250185 -0.169426287952775 1 1
-0.138466795717211 -0.133119432422313 1 1
-0.129471227590903 -0.123827684796379 1 1
-0.061442984639231 -0.0593702639760119 1 1
0.0126090392519072 0.0146491770283005 1 1
-0.186839681498155 -0.18392523046309 1 1
0.0520283338039286 0.051303183508802 1 1
-0.0267007427622068 -0.0254608163648015 1 1
-0.13585111282759 -0.131965791210318 1 1
0.155914613547718 0.152016304405023 1 1
-0.165703719827651 -0.161888388414762 1 1
0.172579462218991 0.167801022460485 1 1
0.0465739955525497 0.0446366227388829 1 1
0.0297837700176053 0.0295560463031592 1 1
0.147309384616985 0.143007283174618 1 1
0.0254975796855799 0.0243463801421342 1 1
-0.149318597877498 -0.145440243266293 1 1
0.0676999179128559 0.0661990366767427 1 1
0.111097136137523 0.106899310244449 1 1
-0.0810500019246533 -0.0794539904403249 1 1
0.0684321021600969 0.0643187308731325 1 1
0.0818604429749496 0.0806219793882038 1 1
0.18798910541169 0.182506844936117 1 1
-0.00951701682474899 -0.0103080685621148 1 1
-0.0653435061938619 -0.0656209474564739 1 1
-0.0956733019453061 -0.0926809078466573 1 1
0.09750079819756 0.0954592081206402 1 1
0.131777883585571 0.127980868061834 1 1
0.0154941109910942 0.0149952482366812 1 1
0.0532292863862959 0.0518280017027481 1 1
0.134804949820744 0.130121677996371 1 1
-0.172811523412811 -0.165300195507298 1 1
-0.0463460042403832 -0.0439999244375334 1 1
0.349043514015311 0.338451940133632 0 0
0.0782033959135896 0.0771532855169056 1 1
-0.0631043912891691 -0.0598503857945708 1 1
0.0316472617453732 0.0318685904120714 1 1
-0.199288044238093 -0.19200561431915 1 1
-0.197738868860125 -0.193316735385108 1 1
0.00162752360988417 0.00370939145165454 1 1
0.0371804182442514 0.0359536625048593 1 1
-0.150284995814222 -0.14682817774029 1 1
0.0948301077468679 0.0913701381847592 1 1
0.0025187403298687 0.00343809485021571 1 1
-0.0522766282936638 -0.0510747490922689 1 1
0.0332292622529471 0.0305828071614526 1 1
-0.0529819132097431 -0.052043806150194 1 1
-0.140542494807387 -0.135776293197503 1 1
-0.113542642260985 -0.110259687432037 1 1
-0.0818892578883622 -0.0765347607699633 1 1
0.120070178633007 0.116859245324889 1 1
-0.102521435044973 -0.0992622065097893 1 1
0.160391662914645 0.154172194527519 1 1
-0.00157528877670476 -0.0012444083904649 1 1
0.053498415809079 0.0509725915898602 1 1
0.0350640478302992 0.032699483781753 1 1
-0.105246662240882 -0.101760675008758 1 1
0.064222755539936 0.0615831828415248 1 1
-0.0615205697650996 -0.0606009232805833 1 1
-0.0910527873581509 -0.088017917072741 1 1
0.189378987907831 0.183112843924228 1 1
-0.159894835503089 -0.155461436004186 1 1
0.104944119731432 0.100518872272568 1 1
0.152742453554494 0.148412484455934 1 1
-0.143217743722237 -0.138048307176233 1 1
0.0695153691269035 0.0672793651130706 1 1
0.14994461357619 0.14560838201036 1 1
-0.182579068052148 -0.17743381692476 1 1
-0.0505419304930785 -0.0490791273079849 1 1
-0.157239654385492 -0.152409476589399 1 1
8.16865551914528e-06 7.5487961853582e-05 1 1
0.15808166524731 0.151820485324605 1 1
-0.188654356357287 -0.184135419796918 1 1
-0.0402972895503467 -0.0394189789075775 1 1
0.0190966062396765 0.0189331833284548 1 1
0.137155332588842 0.13057485048216 1 1
-0.0619939714183248 -0.0615815138714621 1 1
0.0686386740096765 0.0657068867975151 1 1
0.0663034811648109 0.0650056028857763 1 1
0.0566119176835038 0.0532856813259893 1 1
0.0832758772358213 0.078827953657101 1 1
0.0787328123982657 0.0763078034952298 1 1
0.0616056871730412 0.0598889195089579 1 1
0.289276521761115 0.279323433429274 0 0
-0.0312327847972849 -0.0293972993360363 1 1
-0.00332006149632256 -0.00386646188324321 1 1
-0.248937553341746 -0.241009593526446 1 1
-0.270967059501354 -0.261713762061689 1 1
0.00729692305880449 0.00756051935741464 1 1
0.0951480987268981 0.0932472069369743 1 1
0.0661772025964095 0.0635349371725589 1 1
-0.245895299765516 -0.239020952703119 1 1
-0.141017005251696 -0.137521712376004 1 1
-0.0895186985742798 -0.0874475555914723 1 1
-0.0991626169979212 -0.0954762083862254 1 1
-0.115027758651995 -0.110795193212225 1 1
-0.116123325009968 -0.112846836143338 1 1
-0.00884341976109974 -0.0083560041764571 1 1
0.0116667714719631 0.00873929205151565 1 1
-0.148682882521769 -0.144000617159685 1 1
-0.0351217930361757 -0.0344920321568468 1 1
-0.228540840377471 -0.220678542092033 1 1
0.170156742540337 0.167344282783384 1 1
0.0288124716114071 0.027841234655664 1 1
0.137338119166232 0.133257948335398 1 1
0.217016950066719 0.206553564744682 1 1
-0.0362887691072007 -0.0356632435867211 1 1
0.153884175717147 0.148900206666778 1 1
-0.196822669206351 -0.193829874644374 1 1
0.277389287130847 0.269105854835256 1 1
-0.246297345244171 -0.23929457826098 1 1
0.0724616538123478 0.0700081703611816 1 1
0.211006387554936 0.203592127000455 1 1
-0.0261803693339216 -0.0247651155148837 1 1
-0.0850088401362982 -0.0815430394282633 1 1
0.230823020435695 0.224370638322443 1 1
-0.0782710312730573 -0.0756104134324178 1 1
-0.00157527932200541 -0.00188350360259128 1 1
0.0423555545320142 0.0416757365291427 1 1
0.0903197963165051 0.0877562052991122 1 1
0.0354436808361775 0.0350472574620457 1 1
0.00850235422412716 0.00759534576195391 1 1
-0.193500782267826 -0.187687034310015 1 1
0.17401473636609 0.167780327574611 1 1
-0.219669564087229 -0.212975258931983 1 1
-0.134846832480311 -0.130351279801195 1 1
0.00763616464743443 0.00625667003496729 1 1
0.0706424492811175 0.0714318112437666 1 1
0.109908927196065 0.106005025364669 1 1
-0.15384388218439 -0.149236874775523 1 1
-0.101663708260382 -0.0980553725869407 1 1
-0.0656226543181049 -0.0644178633520579 1 1
0.0172007599999048 0.0164790480924692 1 1
0.281414927993529 0.2714783986556 1 1
0.00397142271019698 0.00361990455640269 1 1
0.212553867021495 0.205453779892913 1 1
-0.120651393859959 -0.117965165369692 1 1
0.0160381674042799 0.0178381596520745 1 1
0.117147371156816 0.114258472987283 1 1
0.0982825787976933 0.0960393027654333 1 1
-0.166864646572457 -0.161363503455357 1 1
0.0164418699874308 0.0166689486699199 1 1
-0.00757174633748828 -0.00777245953075859 1 1
0.0311312300572053 0.0300382120995055 1 1
0.0181154168351976 0.0172456813779154 1 1
0.0250404714512449 0.0252279273786847 1 1
0.0296451663666632 0.0283596321493594 1 1
-0.0313385489889522 -0.0307258081348038 1 1
0.0687155241670057 0.0668866520779728 1 1
-0.12410142015528 -0.121378219342607 1 1
-0.268029470043701 -0.257314993819564 1 1
-0.0047147823904078 -0.00413795469575301 1 1
0.120180074706635 0.116192654523497 1 1
0.174532582699737 0.169209010011994 1 1
0.0776018322389884 0.0754384697984083 1 1
0.0332534517385625 0.0339368447068233 1 1
0.0975383653535149 0.094083158802643 1 1
0.0315077703010989 0.0306487738617163 1 1
0.0676766337740091 0.0654329606615287 1 1
-0.131669743677654 -0.126263959982334 1 1
0.23545115932206 0.228765750891976 1 1
-0.155976719360986 -0.149541603023758 1 1
-0.117020196779715 -0.113415724931001 1 1
0.0225577160305446 0.0203951982387347 1 1
0.143789228241439 0.139782413444034 1 1
0.2608330312641 0.251109071142347 1 1
-0.0771579712150382 -0.0738901011184061 1 1
0.187952183315227 0.182534373058425 1 1
-0.0243821480426189 -0.02433920723879 1 1
-0.137228703776337 -0.13227426788701 1 1
-0.06617758859935 -0.0653403671966528 1 1
-0.0106922898094946 -0.0101256171458325 1 1
-0.106966625247026 -0.10394528326158 1 1
-0.137404767289928 -0.13262913952741 1 1
-0.0483070416969685 -0.0458440158031724 1 1
-0.15363955296182 -0.150853211202185 1 1
0.133255923377804 0.129151269874664 1 1
0.0708651975430018 0.0678608976854039 1 1
-0.142254595276593 -0.139959474175808 1 1
0.147316935051799 0.142776074428659 1 1
-0.196795321227688 -0.189947126007364 1 1
0.0195166490084861 0.0182925786241194 1 1
-0.283377575936394 -0.27460056478887 0 0
0.190352481197079 0.18363802724463 1 1
-0.00227944055175596 -0.00267041633705038 1 1
-0.0321473124365548 -0.0315244329747991 1 1
0.0912108606237345 0.0877125796815858 1 1
0.0559798868027485 0.0539967505045259 1 1
0.0823938490651945 0.0797245518586729 1 1
-0.0449857765371322 -0.043622955408168 1 1
0.0662307315646685 0.0631303377134406 1 1
0.0347950995640455 0.0344860905487325 1 1
-0.101251617788578 -0.0976620928109418 1 1
0.171370506252434 0.167277721721953 1 1
-0.207868425770263 -0.20210329850737 1 1
-0.0457411611059089 -0.0436623297646803 1 1
0.00485846712068136 0.00213677616559368 1 1
-0.125509531559527 -0.120714339130744 1 1
0.0315204861644203 0.0299990760666431 1 1
0.262173058784822 0.254459205142364 0 0
0.138825120269557 0.134000228805747 1 1
-0.158703894866327 -0.15458228499905 1 1
-0.099964715621115 -0.0986816497372581 1 1
0.102973556833142 0.0999585076192611 1 1
-0.0401727780549089 -0.0390115502894114 1 1
-0.326537078266488 -0.317294979741885 1 0
-0.117063449259076 -0.11377395682816 1 1
0.157286720413583 0.152170465758899 1 1
0.0784926930995332 0.0771191286156324 1 1
-0.0547184805299179 -0.0533250951214346 1 1
-0.200907260917446 -0.193293546693287 1 1
-0.0797452304823604 -0.0772376452514476 1 1
0.213468231538592 0.20774631739082 1 1
0.171494082662522 0.166415458676704 1 1
0.0920721683267509 0.0890890355234139 1 1
-0.219079441458815 -0.212582828793734 1 1
-0.0301267365056058 -0.0291264463674157 1 1
0.137344783128415 0.133009018238697 1 1
0.0374852719711127 0.0341809836111623 1 1
0.263498155984487 0.256637711284471 0 0
-0.0168122458758409 -0.0175999691998088 1 1
-0.109934350333615 -0.107104858172109 1 1
0.0427682309218887 0.0411284790587404 1 1
0.0386156614644657 0.0344433590569637 1 1
0.202124663115956 0.196049431744047 1 1
-0.167360617946536 -0.164119867486229 1 1
0.0315202457317353 0.030502103779067 1 1
0.023569080782738 0.0228091697798123 1 1
0.180094673593081 0.174287731028996 1 1
-0.175984050205646 -0.16983638015765 1 1
-0.0467740566658565 -0.0458615148617286 1 1
-0.0724287125024329 -0.0690574197762102 1 1
-0.139472561187392 -0.136466062931654 1 1
-0.108931858714313 -0.105733970914191 1 1
0.0280188082669129 0.0268283976314884 1 1
-0.0536797677119744 -0.0514135385325458 1 1
0.0114474283572023 0.0112900503744912 1 1
-0.0276737756326797 -0.0263537018657435 1 1
0.274927918336261 0.266759987705901 0 0
-0.103756816253072 -0.100678771446089 1 1
-0.0174663309433234 -0.0164881290855775 1 1
-0.039870901148665 -0.037423776935152 1 1
-0.0434542620836557 -0.0423211806260048 1 1
0.0331271446071849 0.032918737393631 1 1
0.0489612143466021 0.0474062114515812 1 1
-0.0703619024635416 -0.0666248105050511 1 1
0.0050789395583791 0.00553594964477363 1 1
0.166035927600826 0.161685012511922 1 1
0.237433409162444 0.232902705638877 1 1
0.234663871919673 0.224766151210103 1 1
0.11167501913413 0.108418428319064 1 1
0.324840292705099 0.315771831872313 0 0
-0.150760436537178 -0.146239605480192 1 1
0.0477992105737813 0.0459419461013529 1 1
-0.27419874998731 -0.266098806782352 1 1
-0.127718121305875 -0.124624239621798 1 1
-0.0591745610765275 -0.0595713933278323 1 1
-0.0867812271708771 -0.08537703119591 1 1
0.029137414694714 0.0298135194388035 1 1
0.064865069447687 0.0632401266851884 1 1
0.300538688998846 0.291331821188136 1 1
0.0210400319913033 0.0191717965048557 1 1
-0.0548703435872262 -0.0521475194928705 1 1
0.0111085911824874 0.0115339613048924 1 1
0.1468320733631 0.143082277893918 1 1
-0.183683038711104 -0.178121190187575 1 1
-0.226242889319965 -0.220196218301599 1 1
-0.0107204507972456 -0.0128118686528986 1 1
-0.151696220561176 -0.146902839370382 1 1
0.0233484459886813 0.0227131082059621 1 1
-0.0744200670635562 -0.0726451775459298 1 1
0.191661835993009 0.185139194587573 1 1
0.0267132477083221 0.0267418453329766 1 1
0.250937446871146 0.243202866641392 1 1
-0.240361660356737 -0.233446625877446 1 1
0.0458257133684334 0.0404804218389652 1 1
0.150780268902614 0.145046612085057 1 1
0.223404372365765 0.217051045344805 1 1
-0.014359792027873 -0.0134592558778427 1 1
0.0224473650097573 0.0222051423965536 1 1
-0.14431208609362 -0.139380676091819 1 1
-0.0972216890626986 -0.0940668001807587 1 1
-0.0365276686786673 -0.0365369883227603 1 1
-0.0307630289421778 -0.0295088757900278 1 1
-0.0593114436566341 -0.0582583637575761 1 1
-0.0536050348642058 -0.0528095809222044 1 1
0.110574920866736 0.10718335475345 1 1
-0.0191273007863019 -0.0169532618412045 1 1
-0.00438785573915581 -0.00455348687205814 1 1
-0.0830846689878912 -0.0829473251995247 1 1
0.0685797218331262 0.0662841109128018 1 1
-0.18832012378509 -0.184134346275394 1 1
0.047440611540821 0.0462033922828566 1 1
-0.264178806149587 -0.255932976618032 1 1
0.0589987172519612 0.0581385324143936 1 1
0.0535508641279844 0.0537394137555088 1 1
0.0338039803634501 0.0321219382266538 1 1
-0.202585230895758 -0.196772541609816 1 1
-0.25916516912231 -0.247088183427 1 1
0.0633073513039472 0.05923417654532 1 1
0.205637649123535 0.199625249562936 1 1
-0.174732798357337 -0.169995208426483 1 1
-0.0104884653990879 -0.00969927300880728 1 1
-0.101755342345419 -0.099131867455423 1 1
-0.0388627381710927 -0.0372221931806338 1 1
-0.117130007864808 -0.112506190320619 1 1
0.123657901000784 0.119781853601599 1 1
0.056483857154112 0.056294587951625 1 1
0.0915732302628621 0.0884247365744295 1 1
0.153712983483653 0.147081824832233 1 1
-0.158559581961358 -0.152753037095429 1 1
0.0216795345440283 0.0221785517410993 1 1
0.05029175562023 0.0493016496652462 1 1
0.00523417596580424 0.00536948978499721 1 1
-0.0318200303401792 -0.0307325802162474 1 1
-0.126072780764004 -0.122324079280618 1 1
-0.274608014825656 -0.265840181839233 0 0
-0.17200128377175 -0.167537842789866 1 1
-0.0650040539015197 -0.0633220247135458 1 1
-0.0366663746243143 -0.0359947734123824 1 1
0.122469763885636 0.119248845702071 1 1
-0.0865074834489466 -0.0835521034506367 1 1
0.0831166550960655 0.0812858294973621 1 1
-0.078227114660003 -0.0759071396712374 1 1
-0.194545795914252 -0.18831913867818 1 1
0.107057760650723 0.105224238464854 1 1
0.0666271939160024 0.0649938453765794 1 1
0.196241082040215 0.190890910355762 1 1
-0.14618378944226 -0.142654675742197 1 1
0.0851848602894912 0.0831135861568517 1 1
0.0303814398314529 0.0295553474960356 1 1
-0.226102628151395 -0.219454295152927 1 1
0.0701804159604592 0.0675047680081057 1 1
-0.00681582537613259 -0.00707388475947719 1 1
-0.22527270805319 -0.217503410431238 1 1
0.0893969614686094 0.0863092614997148 1 1
0.213040559826836 0.207414836407433 1 1
0.0318919899509267 0.0311247690177045 1 1
-0.0693520320723477 -0.0674994546109054 1 1
-0.22917050192428 -0.223448915976689 1 1
-0.0437915861517907 -0.044386564605039 1 1
-0.197959689315801 -0.19007970060817 1 1
0.0695275349627582 0.0677919797554814 1 1
-0.181129498524818 -0.175260184835813 1 1
0.0174033723797497 0.0176633372829223 1 1
-0.25166487345546 -0.245050040056206 1 1
0.0196807637958888 0.0201580377265589 1 1
-0.0203187320606791 -0.019396179509765 1 1
0.0526894071512991 0.0493674885638272 1 1
-0.00440001873106763 -0.00416535522290633 1 1
0.116122213277668 0.112502565461916 1 1
-0.130476121942575 -0.126426525759559 1 1
-0.0896026763884706 -0.0866039756497941 1 1
0.208277517314392 0.204209050738729 1 1
-0.136168114065705 -0.131933596128149 1 1
-0.0259370627279855 -0.0237163995522057 1 1
0.0521983666408438 0.049872518759012 1 1
0.0106223489751915 0.0101627550157361 1 1
0.192751930801056 0.188209169884918 1 1
0.0754095911045295 0.0725010430681273 1 1
-0.0736835411294379 -0.0715885810602958 1 1
-0.0403314852346031 -0.0389227338724642 1 1
0.201515834922025 0.193227413942248 1 1
-0.0783888294802011 -0.0760078981728574 1 1
0.0528285118224939 0.0487314356850347 1 1
0.0999064154650577 0.0995982949360818 1 1
-0.0341490378622967 -0.0331623413990043 1 1
0.111756946361333 0.10713691457452 1 1
0.0403913528785227 0.0391396257116704 1 1
0.215111054176246 0.208873871109574 1 1
-0.0263046334696701 -0.0261421834244823 1 1
0.0589185238249274 0.0572070906268341 1 1
0.0568928600665645 0.05537396078833 1 1
-0.0257498886736742 -0.0242831231747103 1 1
-0.172243555898879 -0.166832839772085 1 1
0.00495544953331257 0.00490117678927534 1 1
0.0491720254682332 0.0479699040063172 1 1
0.00639896319187876 0.0062109491006145 1 1
-0.0465299255141067 -0.0448821835415474 1 1
0.0163763782634392 0.0160915451154347 1 1
-0.15450509798348 -0.151458570026564 1 1
-0.163790917026701 -0.158683539560063 1 1
0.0126013056265529 0.0124784517821516 1 1
0.245832159827182 0.238344302067248 1 1
-0.152266803653968 -0.147312576652209 1 1
0.0468438682383974 0.0464624539515788 1 1
-0.0747967845748611 -0.0718738783463978 1 1
0.0554165757126687 0.0545366355628299 1 1
-0.0185226655672975 -0.0172511586622864 1 1
-0.0179273381775956 -0.0169220728128732 1 1
0.164928653349335 0.160213090243803 1 1
0.0906029112507818 0.0878852270905995 1 1
0.0546155359677118 0.053236221122715 1 1
0.0467293791557643 0.0450797605173808 1 1
-0.0362431570087797 -0.0350921095859802 1 1
-0.00223902322449051 -0.00131249156888135 1 1
-0.350772827164096 -0.340720301205579 0 0
0.0565607362079757 0.0554115724154727 1 1
-0.0471977324362425 -0.0441021033140629 1 1
-0.16486580431068 -0.160222220734085 1 1
-0.0369844704287286 -0.0356147674151404 1 1
0.266915052112857 0.26069284121865 0 0
0.22319988486151 0.216773955806188 1 1
0.0413584484812651 0.0404570879788393 1 1
-0.256003215391033 -0.246696710222889 1 1
-0.0426379314118649 -0.0425977955921016 1 1
0.0785284502520847 0.0755119778785905 1 1
0.171221663219052 0.165168607714117 1 1
0.186671604170936 0.18063398839487 1 1
-0.0154726261349194 -0.0146389774916852 1 1
0.126846999317871 0.122717232959204 1 1
0.0668975733798646 0.0648146711842853 1 1
-0.124065588882491 -0.120770829975241 1 1
0.0533515189949266 0.0508926850504137 1 1
0.213803245262379 0.206952933477112 1 1
-0.0956126619311145 -0.0930495065257467 1 1
0.117120969446774 0.114378824691357 1 1
-0.156299028139972 -0.151226228682307 1 1
0.0144950742772635 0.0149884821421824 1 1
0.136102710737786 0.131096804702309 1 1
0.0955788473900749 0.0898801182655094 1 1
-0.110828476669157 -0.108982432437745 1 1
0.148800299406352 0.146665023274838 1 1
0.185214976421812 0.180154834912198 1 1
0.0188477142628179 0.0184368644281427 1 1
0.0576536628897542 0.0563346900648286 1 1
0.0109836152033 0.010873292238837 1 1
-0.060174834333631 -0.0601661913077261 1 1
-0.0938075323034393 -0.091129616939162 1 1
-0.266275054675208 -0.260317746295821 0 0
0.207352876582993 0.200987984810406 1 1
0.000185452519577647 -0.00111487201390916 1 1
-0.0493939281547193 -0.0487690702078967 1 1
0.0095744602093764 0.00752633164810415 1 1
-0.0031695840033124 -0.00447821210284508 1 1
0.226295257574258 0.218727186513512 1 1
-0.0111676389961716 -0.0120327158860869 1 1
0.0397008091345129 0.0384709153211295 1 1
-0.209953760821393 -0.204470829195775 1 1
0.0629242384966491 0.0609422428297592 1 1
-0.215404869668793 -0.209459248972464 1 1
-0.0214188313181695 -0.0207846081591347 1 1
0.192493567635424 0.186796554176793 1 1
0.174224653952194 0.168334241942767 1 1
-0.186862778548828 -0.180565381458776 1 1
-0.0733105768018987 -0.0705644830391154 1 1
-0.044944328253619 -0.0433583937168298 1 1
0.0601533360388055 0.057901832695213 1 1
-0.0832074417596397 -0.0787603921871628 1 1
-0.106296217786833 -0.103928159071786 1 1
-0.0859795962035038 -0.0834753261067226 1 1
-0.0289259759359343 -0.0268327431716865 1 1
-0.0178332774932699 -0.0167044234162611 1 1
-0.127086150884097 -0.123286812719399 1 1
-0.331802257306233 -0.321262463079533 0 0
-0.196145567979261 -0.192383785214694 1 1
0.0503536699435256 0.0482293007669899 1 1
0.092775409070871 0.0900709873549011 1 1
0.0762022921464944 0.0729770383506709 1 1
-0.0162694044840249 -0.0158663979338524 1 1
-0.217363085883771 -0.210243023600242 1 1
0.0848214172720212 0.0827881020033745 1 1
0.157271920028007 0.15315435364769 1 1
0.036050751569597 0.0351617209172945 1 1
0.121967425222958 0.118768275485856 1 1
0.12417188254809 0.120315595935073 1 1
-0.117197967932084 -0.113814472401687 1 1
0.0229028568873165 0.0234074499153801 1 1
-0.0491253253114295 -0.0471763670777346 1 1
0.090935896301971 0.0892546612400418 1 1
0.105633915813406 0.104463127090177 1 1
0.10166734572099 0.0983299581827301 1 1
0.0104214106113071 0.0105888947675287 1 1
-0.0624195790043866 -0.0604008344411066 1 1
-0.199036934838972 -0.194092305033638 1 1
0.0931789775567033 0.0902879084946083 1 1
-0.0891197688217088 -0.0865860729735503 1 1
0.238024405271407 0.231016865424598 1 1
0.0635202114468532 0.0616983346857872 1 1
0.0374808840993252 0.036708325780427 1 1
0.185181772260678 0.180446105004923 1 1
-0.295496994233251 -0.287198480331749 0 0
0.0809390585706349 0.0786140752990072 1 1
0.0372371391426154 0.0358556431896936 1 1
0.137529269776857 0.133273028652262 1 1
-0.00754884487957519 -0.0070227136501402 1 1
-0.169663401765172 -0.162044795662783 1 1
0.130133994677131 0.127870591905232 1 1
0.101180668706481 0.0974441361300151 1 1
0.126592237956788 0.123180236723336 1 1
-0.0407687203451077 -0.0395645833892129 1 1
-0.00328695310436721 -0.00325190856779185 1 1
0.0106737881484471 0.0114723569051361 1 1
0.144640369534421 0.141542304746658 1 1
-0.199446240409574 -0.193658415644397 1 1
0.191180763560584 0.186444322675888 1 1
-0.227123754310463 -0.219641588574664 1 1
0.0414515414382937 0.0407424696566817 1 1
-0.0233456775071161 -0.0229198452622666 1 1
-0.0380028665922238 -0.0368931549489845 1 1
0.169706047962688 0.164477048958022 1 1
0.0743479957895047 0.0726850769545697 1 1
0.374070667859142 0.362627712746337 0 0
0.0589132269169861 0.0583680029477655 1 1
-0.082185571501387 -0.079778882960146 1 1
-0.368860945737677 -0.356273734324828 0 0
-0.118936209458677 -0.113789210855629 1 1
0.0395322886767258 0.0386629590206558 1 1
-0.0903773414480952 -0.0866123766719292 1 1
-0.056248961720453 -0.0545023155922313 1 1
-0.103986939266355 -0.0995775943348491 1 1
-0.0911553039967427 -0.0884276517505131 1 1
-0.210166726300888 -0.205685551882472 1 1
0.0644560468654694 0.0623091745245708 1 1
-0.134620740564335 -0.130369194761664 1 1
0.210180885935854 0.202761614257317 1 1
-0.0420690714307935 -0.0410775684089054 1 1
0.103153953193221 0.100170380685651 1 1
-0.0135305416850495 -0.0143783443517942 1 1
-0.031289317398944 -0.0296213312485144 1 1
-0.0545096119564471 -0.0528015832994896 1 1
-0.00534398179700604 -0.00606065110218127 1 1
0.156729128721129 0.151379001433277 1 1
0.0091854313854156 0.010063796535229 1 1
-0.0544596401732258 -0.0525633686025669 1 1
0.0300634486308751 0.0290243476162942 1 1
0.0463381521725402 0.045998933476069 1 1
0.156883519022153 0.152687589273462 1 1
0.190088066322323 0.184815472391086 1 1
0.20885086719225 0.200553452271447 1 1
0.0434103528400676 0.0422402294445044 1 1
-0.00675537577602916 -0.00757948671460279 1 1
-0.035817784827296 -0.0343121525360126 1 1
0.0359208644464004 0.0347240572024063 1 1
-0.199306821817235 -0.190880545517034 1 1
0.0348683762882167 0.0349732530808566 1 1
-0.117441092795486 -0.114860892638992 1 1
0.206178148691924 0.199480063846088 1 1
-0.100733975106846 -0.0977523472050321 1 1
0.307681683376432 0.297718075117831 0 0
-0.00370080094012983 -0.00251542149183856 1 1
0.0334018896261252 0.0323034705844997 1 1
0.208515313201182 0.202252095757692 1 1
-0.0896329505065752 -0.0858583497714929 1 1
-0.0012237328984678 -0.00132551631721628 1 1
-0.109419369613898 -0.107005395881566 1 1
0.119519682814697 0.116341288893068 1 1
0.0440086589053827 0.0431526920250859 1 1
0.0511185771003373 0.0506283857036561 1 1
0.089216878094699 0.0852531413574327 1 1
-0.0534395294622579 -0.0522187085526817 1 1
0.195508690144962 0.189627235220985 1 1
0.0365694673907023 0.0344616796469183 1 1
-0.0614012184762369 -0.0597347946929485 1 1
-0.150686122045537 -0.146113809372564 1 1
0.0220163917584296 0.0200451055037558 1 1
0.105482489550586 0.102252824818801 1 1
-0.0379462263683368 -0.0365566865669695 1 1
0.156177221041452 0.151227458188423 1 1
-0.106720038428522 -0.103362708773721 1 1
-0.038716537865416 -0.0374308269790221 1 1
-0.119188129338748 -0.115833753098079 1 1
-0.107253047367048 -0.10314173123383 1 1
0.136468065684769 0.132173325521675 1 1
-0.0322712797567403 -0.029908190038431 1 1
-0.114379491145026 -0.111191074917507 1 1
0.0986015970682024 0.0956268288612258 1 1
-0.0922063069578909 -0.0890017849123835 1 1
-0.0558900266475109 -0.0543059686397562 1 1
-0.0839636780514618 -0.080128407430835 1 1
-0.055306466256862 -0.052921023575828 1 1
0.158668856890136 0.153966682190689 1 1
0.0652118703743969 0.0633070743910293 1 1
0.166870536147405 0.164240374687162 1 1
0.126925024295202 0.123601258909761 1 1
0.0972237140590316 0.0950636969174946 1 1
0.0413622132318892 0.040731768909658 1 1
-0.00574133603123603 -0.00539918497756949 1 1
-0.118361362412325 -0.114752112311293 1 1
-0.0841965153087448 -0.0808725689360506 1 1
0.0121736219547676 0.0127272955761665 1 1
-0.119742882203115 -0.116410791682224 1 1
0.0151028076831922 0.0152684190612221 1 1
-0.0997387784547779 -0.0979237566761661 1 1
0.0525683711142337 0.0511318199227682 1 1
-0.072384083112641 -0.0668770956881481 1 1
0.050476220692949 0.0498736622058932 1 1
-0.15005722989407 -0.145859398869733 1 1
-0.218627540025262 -0.211573147502368 1 1
-0.0557127628328927 -0.0545499010548407 1 1
0.0163229269229047 0.0192410996516297 1 1
-3.57730964801045e-05 -0.00149561494472286 1 1
-0.0471763362756444 -0.0460834098589496 1 1
-0.0275270822016502 -0.024515191528222 1 1
-0.0355775642216302 -0.034193028535736 1 1
-0.163443678991562 -0.159141992383689 1 1
0.11636020989414 0.109462309899772 1 1
-0.0929864578042046 -0.0896821384035576 1 1
0.0187705908955615 0.0184260061357698 1 1
0.0828280585037447 0.0796768932722121 1 1
0.053543431881167 0.0533315218196812 1 1
0.133413463767482 0.128201590598846 1 1
-0.0376085393726612 -0.0349825098139933 1 1
0.209736781502296 0.202658410047741 1 1
-0.0330745758833419 -0.0324714941586138 1 1
-0.0105902205130752 -0.0104538574310783 1 1
-0.0211679148250674 -0.0202846301344673 1 1
0.0971195768105781 0.095453174801066 1 1
-0.190976158971967 -0.185518299982499 1 1
0.0398909448898887 0.0390483856835585 1 1
-0.140192047726426 -0.136543889907991 1 1
0.108873206883694 0.10500661181789 1 1
0.176390885117252 0.169571492882811 1 1
-0.109546426341077 -0.106287128814248 1 1
-0.188238900012909 -0.183794506394571 1 1
-0.102921940209626 -0.099686055313285 1 1
0.226442342854668 0.220201071945496 1 1
-0.0315069043940035 -0.0303070656228946 1 1
0.0677759770313836 0.0659901219107609 1 1
-0.0787183535612741 -0.0766293802830279 1 1
-0.103828098999291 -0.0998386931691987 1 1
-0.130004229580181 -0.128014634405248 1 1
-0.120478929489833 -0.116309986938704 1 1
0.131170877665945 0.127684742827897 1 1
0.000541300235173268 0.000469286856994613 1 1
0.060509169581013 0.0577218595354028 1 1
-0.175386031697741 -0.168999416915171 1 1
-0.0353935579927285 -0.034284827935683 1 1
0.0689817984003912 0.0658373352795477 1 1
0.0237027241363074 0.0246761131744624 1 1
-0.111512684130802 -0.10819366033737 1 1
-0.0235946118303788 -0.0223308665957111 1 1
0.0390383447349449 0.038419891995961 1 1
-0.0599256383892356 -0.05785513314598 1 1
-0.188580378050414 -0.182799649734497 1 1
-0.0928316521512765 -0.0890482197408275 1 1
-0.0334469029602796 -0.0321817067904128 1 1
-0.0235975265968634 -0.023924632390122 1 1
-0.0433720569788648 -0.0422473800281922 1 1
-0.0155558092297082 -0.0148823499694612 1 1
-0.19228639946768 -0.186572262985792 1 1
0.171269171392262 0.166114019979864 1 1
-0.249699235072539 -0.243699676115474 1 1
0.0110369975894794 0.0105801180308564 1 1
0.143252993648015 0.138657535037466 1 1
0.151997425104772 0.147686366904491 1 1
-0.183846186765498 -0.177083745025496 1 1
-0.0355535061220329 -0.0328906280431602 1 1
-0.155694023616178 -0.149905999407536 1 1
-0.174617132404871 -0.167149428606916 1 1
-0.0242964934221667 -0.0232085577888094 1 1
-0.179658133567019 -0.174087341034981 1 1
0.0607339173331724 0.0605413538753183 1 1
-0.0346604726276245 -0.0344739780535415 1 1
0.223139631556202 0.21660225691184 1 1
0.0348987428466226 0.035257104077691 1 1
-0.11552975348419 -0.111858103066325 1 1
0.00790401672032014 0.00842471381119499 1 1
0.00150593975058831 0.00120513708859062 1 1
0.13586163570125 0.132056357110622 1 1
0.0217758328227861 0.0208822152142766 1 1
-0.0765083496144732 -0.0736407079434358 1 1
0.0158411438857255 0.0149255117433454 1 1
0.0865469928252689 0.0843198416546521 1 1
0.0793378840847751 0.0772025382584374 1 1
0.192187624600369 0.184966139298423 1 1
0.0895364216597015 0.0866045415801136 1 1
0.0494791416286741 0.0481449561850425 1 1
0.0440286319766674 0.0429236650421705 1 1
0.0273467771158175 0.0271875341985591 1 1
-0.147789970513899 -0.141079049849422 1 1
0.0751521096823197 0.0730392698733486 1 1
-0.0251346681697755 -0.0237872462353961 1 1
-0.0350998108237328 -0.0346076814999437 1 1
0.0214657298104173 0.0198836071339697 1 1
0.0440622531154045 0.0431573225417991 1 1
-0.287845166050987 -0.284078638779245 1 1
-0.153921837830907 -0.151013999607392 1 1
0.0916932142306798 0.0895439181901028 1 1
0.135863927763273 0.132964845502306 1 1
-0.0160090380441529 -0.0153962845557194 1 1
-0.0382823277505397 -0.0385578919590339 1 1
0.185244616223943 0.178975986824316 1 1
0.211642121082969 0.206031907309318 1 1
0.149906584587831 0.143786681100107 1 1
-0.0488341689876192 -0.0452485209329686 1 1
-0.103914307397379 -0.101611203962331 1 1
0.0523730531625921 0.0516717108805175 1 1
-0.33673225221027 -0.326223843959885 0 0
-0.0588041447436104 -0.0571012042689078 1 1
-0.191044253449439 -0.186762178870101 1 1
0.0779855466179966 0.0751722748738306 1 1
-0.105176049670299 -0.10231449974429 1 1
-0.170502961334071 -0.165173130446836 1 1
-0.148809580294026 -0.145049230732346 1 1
0.0638976211315278 0.0623080154192335 1 1
-0.0563419056337213 -0.0546602207589946 1 1
0.113626662203119 0.110846611069019 1 1
0.070501042603678 0.0686118214679621 1 1
-0.128074834221879 -0.126914748698122 1 1
-0.0486861562345192 -0.0486335610469931 1 1
0.0106993344471458 0.00988701057472924 1 1
-0.226294811188345 -0.219127650570222 1 1
-0.0513009655528709 -0.0496310179973288 1 1
-0.182262020369564 -0.176211212184612 1 1
-0.219248038120819 -0.210165792028767 1 1
0.138666487937646 0.134632762315727 1 1
0.206770335106417 0.200823836100362 1 1
0.0266561152366244 0.0258325344132296 1 1
-0.0601455693548611 -0.0584153026899726 1 1
-0.0698459029727304 -0.0686794304543654 1 1
-0.233466243224984 -0.22631918069996 1 1
-0.124195842358927 -0.120886207127496 1 1
-0.231565142841215 -0.22479836536282 1 1
0.163997971110777 0.15953262055348 1 1
0.0717689395931243 0.0697276232682011 1 1
-0.282366926505828 -0.273991732116865 0 0
-0.15153269215348 -0.147181561553963 1 1
0.0954285913985882 0.0923517103991833 1 1
0.23489243555475 0.229404156552178 1 1
0.0037506268250202 0.00362111574312598 1 1
0.0160745426243678 0.0182487066186659 1 1
0.183596542614772 0.178902102571904 1 1
0.184882347726552 0.179728131834192 1 1
0.132572100906444 0.1291264797639 1 1
-0.0843089842805137 -0.0817702419792213 1 1
-0.162902781030217 -0.160393524911789 1 1
-0.0771295766122384 -0.0738312958992911 1 1
-0.0443110497498454 -0.0436004890345536 1 1
-0.0178479473248762 -0.016188478338859 1 1
-0.0498203871307248 -0.0475804146667877 1 1
0.163134937715766 0.159906629107526 1 1
-0.223732124280613 -0.215835743092599 1 1
0.0486433913753266 0.0474609026654736 1 1
-0.0918722897874756 -0.0909719708639209 1 1
0.102608816426956 0.0999581134389995 1 1
-0.000263144004260335 -0.000607733854213102 1 1
-0.120156481128849 -0.114729013452001 1 1
-0.114042588420448 -0.110416497749284 1 1
-0.137112748505138 -0.135016295776467 1 1
-0.133156502896289 -0.131027637614102 1 1
0.213339629013898 0.206086339685016 1 1
0.0958097061552109 0.0936063835891689 1 1
0.0287452765454205 0.0273782864606224 1 1
0.190952032482911 0.185257026882895 1 1
0.115141824309034 0.111719157872777 1 1
0.0362980945680279 0.0356150061705747 1 1
-0.0233819663342913 -0.0223854288094031 1 1
-0.00696270400906408 -0.00625759654943356 1 1
0.207587226443995 0.200360449643663 1 1
-0.089928613615358 -0.0866614299084538 1 1
0.071376381175052 0.0677953258890542 1 1
0.0892031044485129 0.0860713818655958 1 1
0.149422832894344 0.144641521102216 1 1
0.0191193086687736 0.0195550558560841 1 1
-0.013008009337747 -0.00967633944936957 1 1
0.115846973161283 0.112217695492861 1 1
-0.0431358389152465 -0.043181165737461 1 1
-0.186130058287519 -0.181362822125349 1 1
-0.122451935468711 -0.119822818121238 1 1
-0.0431609139308877 -0.0428374924015107 1 1
0.0101129826591939 0.0119137827280001 1 1
0.0128763164846004 0.0142953702946248 1 1
-0.229502697122641 -0.223257757733993 1 1
-0.0571776231032126 -0.0551449113082957 1 1
0.0478575774244524 0.0464829553155438 1 1
-0.167682799873262 -0.162491912443952 1 1
-0.0447011587711853 -0.0434107263311893 1 1
-0.0380062630878937 -0.0370248491012028 1 1
-0.117506718070753 -0.114437288454165 1 1
-0.055131165566643 -0.0535626793244043 1 1
-0.104808111712289 -0.103455516102582 1 1
-0.186851020239498 -0.181255478790964 1 1
0.128608206308302 0.12353177892653 1 1
0.125357715726379 0.121604123851589 1 1
0.12918052678903 0.127033468378245 1 1
0.125401363205608 0.12136680771673 1 1
-0.121501323873422 -0.118242279485929 1 1
0.269556735972122 0.263305716686147 0 0
0.0912273754032003 0.0876572060026226 1 1
0.199486496164325 0.195735580290489 1 1
-0.00329069411302289 -0.00380788129166279 1 1
0.0679822383815537 0.0660605955681101 1 1
-0.0173258480529239 -0.0165002442021528 1 1
-0.0946606896787787 -0.0909162832750609 1 1
0.0878146185100366 0.0864571275396304 1 1
-0.07345589079029 -0.0706592571454161 1 1
0.0989026868536487 0.095973201197714 1 1
-0.0937690396225259 -0.0906398289325711 1 1
0.0383187210176167 0.0351078183510282 1 1
-0.123748343488625 -0.120036258977619 1 1
0.0266254565823328 0.0259443472426646 1 1
0.0562131357837025 0.0552712680139735 1 1
-0.0331075179064454 -0.0322318865139979 1 1
-0.0333247187318881 -0.0330158785981576 1 1
-0.0158548444665489 -0.0153661418758746 1 1
0.0552175735184061 0.0547810873301629 1 1
0.0329149014039753 0.0322165697188394 1 1
-0.115060032080192 -0.108965460689546 1 1
-0.0961017626643828 -0.0924441570550275 1 1
0.0518834337450261 0.0496749823542754 1 1
-0.217332912689617 -0.210096636789213 1 1
-0.265476117835593 -0.258983996938292 1 1
-0.146580592421465 -0.142286443597434 1 1
-0.0764807201593023 -0.0734740816207437 1 1
-0.0794895129977371 -0.0784098431861463 1 1
0.0230328175608164 0.0204117997864496 1 1
0.163624835635357 0.158748996391397 1 1
0.144115802886387 0.140120075534652 1 1
-0.105819610681429 -0.102119001675328 1 1
0.0850162688233736 0.0819952947994883 1 1
0.168239487610608 0.161650789553511 1 1
-0.0830490864153518 -0.0816089175062224 1 1
-0.017004238521952 -0.0168193276463638 1 1
-0.013250161333416 -0.0124162619531546 1 1
-0.00348356374116905 -0.0030502488828327 1 1
0.0168593433142527 0.0165228189190264 1 1
0.0116203840690004 0.0127067847891301 1 1
0.225904270004587 0.218803883937967 1 1
-0.230049933056792 -0.223071766087193 1 1
0.139140702687674 0.135581017043853 1 1
-0.11060875860284 -0.104564777927289 1 1
0.0378034716003614 0.0351212410426265 1 1
-0.000129124761960094 0.000482407664486789 1 1
-0.111118026207407 -0.106562073240905 1 1
-0.0188788679473885 -0.0177659758043941 1 1
-0.183046393748178 -0.177970397142144 1 1
0.105117092285377 0.102214547459992 1 1
0.0448933760585886 0.0437840494637094 1 1
-0.174114363522785 -0.169028962743921 1 1
-0.121912508491597 -0.119298936197392 1 1
0.0288943181213955 0.0258031499166816 1 1
-0.0497813571458646 -0.048685029811261 1 1
-0.112684315024039 -0.109860954549332 1 1
0.111749442677016 0.108476181163449 1 1
0.0754502083936191 0.0737462331426583 1 1
0.21502849337304 0.208454021816844 1 1
0.0307521523908754 0.0300303814897543 1 1
0.145120084705547 0.141442273494504 1 1
-0.221973239161841 -0.215086429990418 1 1
0.254458030813015 0.247298594154087 0 0
-0.0517549562962636 -0.0474307349438312 1 1
-0.124738234394723 -0.12237593565738 1 1
-0.227255696337322 -0.219895784897036 1 1
-0.0845768054749311 -0.081094766408459 1 1
-0.0174140928450502 -0.0163243507025072 1 1
-0.117313696681051 -0.113425827744906 1 1
0.0625420880039221 0.0598599751724712 1 1
0.152091950455262 0.146718091690088 1 1
0.00078053338969502 0.000444791530170139 1 1
0.022209553172726 0.0214667660892616 1 1
-0.0184549445280306 -0.0179187128860842 1 1
0.116815594244847 0.112093320391738 1 1
-0.0924597992949363 -0.0899804799809603 1 1
-0.138538493594229 -0.132403757642453 1 1
0.0969559466839135 0.0938654084568878 1 1
0.0112123383257606 0.0110815526170331 1 1
-0.159637884975058 -0.152540957746282 1 1
-0.0953574417937946 -0.0909650283904287 1 1
-0.10374755586075 -0.100733837764002 1 1
0.173899615407203 0.170801122507497 1 1
-0.125499570208803 -0.121402653081589 1 1
-0.0785424311928749 -0.0762474921947689 1 1
-0.0271033302533045 -0.0269252684304807 1 1
0.0279071296782368 0.027890595624084 1 1
-0.223295108711233 -0.217668586043926 1 1
0.217436462467636 0.211548597933714 1 1
0.222987218404989 0.216952980968801 1 1
0.112661848986293 0.109486900960785 1 1
0.146532990162534 0.141507638422785 1 1
0.099610638300942 0.0968503515096946 1 1
-0.0647299245795242 -0.0617596200684734 1 1
0.35520035593835 0.34444599517942 0 0
0.161192558744123 0.156084258212391 1 1
-0.0892081011667896 -0.0858898080658368 1 1
0.17596091525516 0.172989209950899 1 1
-0.15224983590111 -0.147848074071567 1 1
0.0689523202765652 0.0669383668471558 1 1
-0.0664839428160791 -0.0650941988845159 1 1
0.00159607739806794 0.00203119824429364 1 1
-0.00600681603610854 -0.00500551401525864 1 1
0.0646717586443569 0.0635088670357413 1 1
-0.240755395961478 -0.233685946747552 1 1
0.0128574490906954 0.0129344374550996 1 1
-0.165745842343441 -0.161638164723397 1 1
0.0172786005789103 0.0165033315279773 1 1
0.126882527619652 0.123164064882889 1 1
-0.00621238846547818 -0.00572292149052037 1 1
0.102789524381762 0.0990707911765661 1 1
0.0519052328361625 0.0511886989852689 1 1
-0.185202557638215 -0.180462626091572 1 1
-0.0684253368907042 -0.0694996167166302 1 1
0.0403333062900509 0.0388950769403974 1 1
0.0834908914944782 0.0803177358209013 1 1
0.000817183455411298 0.000429147324169519 1 1
-0.0157603002222868 -0.012802496124638 1 1
0.00110213773423259 -0.000992256154546879 1 1
0.104196271121827 0.101289511731691 1 1
0.148737997505301 0.143836708263987 1 1
-0.13341967666706 -0.129301560812416 1 1
-0.12288876868232 -0.11939350938302 1 1
-0.0298638541359293 -0.0291951063641121 1 1
-0.20540475111755 -0.198644067180618 1 1
0.0757254338456204 0.0752139927127888 1 1
0.047771397640818 0.0467366911046924 1 1
-0.0578048828939063 -0.0551551276182128 1 1
-0.0353271306184783 -0.034496177444906 1 1
0.0610504589739448 0.0588804715362203 1 1
-0.197450878714681 -0.191259277115498 1 1
-0.152764075332353 -0.148115913805894 1 1
0.119559904666951 0.114216792541168 1 1
-0.0989458645285811 -0.0957655428642414 1 1
0.00939678349183412 0.0100051638758779 1 1
-0.104394587116032 -0.102173808311411 1 1
0.00505140420486016 0.00580415873832772 1 1
0.0970854969576753 0.0942984997866028 1 1
-0.0312400421315028 -0.0301914828191719 1 1
-0.000191227953962508 -0.00027858040360846 1 1
0.223687575370153 0.217643348955857 1 1
-0.155858208242531 -0.151546302262075 1 1
0.00345996622528506 0.00269557617827661 1 1
-0.155270728542018 -0.149166543211805 1 1
0.00809751880585633 0.00659959418904789 1 1
0.0289354267530138 0.0267118032236738 1 1
0.0711424177423725 0.0694569797765473 1 1
-0.165197823207088 -0.159634257354643 1 1
0.0194305363211586 0.0186547158619819 1 1
0.0845296699878229 0.0819154451397846 1 1
0.0592453545428958 0.0584834852019175 1 1
0.0641360141959116 0.0625115361451885 1 1
0.0752681712392275 0.0748830761409023 1 1
0.0120703285664941 0.0115611554598485 1 1
0.0640815872921468 0.0630495864679676 1 1
-0.0303791870353571 -0.0285677868263283 1 1
-0.0137297778674261 -0.0132478784664735 1 1
0.113485271461008 0.110432347068214 1 1
-0.124505725580129 -0.121167859739328 1 1
-0.0499085014184454 -0.0473636843887628 1 1
0.0850057248200667 0.0849214372844642 1 1
-0.0791413851141871 -0.0778117119321727 1 1
-0.105935464447159 -0.102610412486413 1 1
-0.055853975776138 -0.0543428479589897 1 1
-0.057056062610837 -0.0562169421893729 1 1
0.00973132696034189 0.00978042483033722 1 1
-0.0542641829871011 -0.0526206505641861 1 1
0.0267179578348326 0.0253775676011833 1 1
-0.0226450244039067 -0.0224083269331747 1 1
-0.135261538564117 -0.131058070630374 1 1
0.042290019671908 0.0400362285372199 1 1
-0.0328613788716763 -0.0327042645526637 1 1
0.142038127397497 0.137267608482874 1 1
0.177605802495919 0.172568596908394 1 1
-0.140791781170812 -0.138664708954542 1 1
0.135914191371531 0.133298643816212 1 1
-0.0933527193899862 -0.088789957525811 1 1
0.0202786323786553 0.0193446339789031 1 1
-0.0700536804728634 -0.0683952242623215 1 1
-0.101300946034355 -0.0983609779346486 1 1
0.0597788298959916 0.0598303058677671 1 1
-0.0847521460253619 -0.0814738823401683 1 1
0.0542833907015733 0.0524552247802838 1 1
0.0132877425326649 0.0127134711774826 1 1
-0.175558574900845 -0.1701658391484 1 1
-0.0108818086121352 -0.0102286797260181 1 1
-0.0237673215686561 -0.0226925852259001 1 1
-0.0497855030030238 -0.0476419231817152 1 1
0.078327393938707 0.0758345023659554 1 1
0.0288430923934386 0.0273502074424033 1 1
-0.0823532050932465 -0.0795755155155492 1 1
0.184390075743912 0.179673128836514 1 1
0.0599660065804834 0.0567454595830299 1 1
0.00342743139160468 0.00419560301958293 1 1
0.0265238549178733 0.0265989493738481 1 1
-0.061132118880515 -0.0593075813991821 1 1
-0.0426292794017987 -0.0414990526311009 1 1
-0.00536924512577875 -0.00562874987699975 1 1
0.0996153672870344 0.0974947080240277 1 1
-0.132987598194133 -0.13049621459483 1 1
0.066474220894743 0.0653887427305527 1 1
-0.189437789852394 -0.183998566807114 1 1
-0.0565523749008457 -0.0555413860384534 1 1
0.164245072717604 0.159158273052487 1 1
-0.129763842067211 -0.126632339555283 1 1
0.187334460423929 0.180823659590651 1 1
0.194249472270452 0.19051625274034 1 1
-0.0691595449019216 -0.0650455543062749 1 1
0.0734062992519714 0.0713524517439455 1 1
-0.170843230864541 -0.163878689043306 1 1
0.166299453251925 0.159496613966922 1 1
0.156309906132786 0.151066720812047 1 1
0.0917972885621102 0.0898966959972471 1 1
0.116356929050662 0.112166823167264 1 1
-0.0925251736850735 -0.0895718335642272 1 1
0.0932713062309668 0.0922190384378265 1 1
0.0508420445097184 0.0478065302470018 1 1
0.0781161215941289 0.0769768810238677 1 1
0.0464553198802649 0.045808241639103 1 1
-0.270326770850462 -0.262845540973218 0 0
-0.225661623210356 -0.218099289455272 1 1
-0.0561219518856597 -0.0567271210258595 1 1
0.0435450133695918 0.0420443025516976 1 1
-0.146818523261906 -0.142359285985704 1 1
0.273618651999101 0.267107146760429 1 1
-0.19789623658678 -0.191520268722337 1 1
-0.0694894911517903 -0.0691890629433208 1 1
-0.229018455137525 -0.221724717887242 1 1
0.113044001067838 0.110686381146667 1 1
-0.153915042091133 -0.14888156063602 1 1
-0.0680928503271599 -0.0652102662341099 1 1
0.00755457315664464 0.00697881993656889 1 1
-0.0782099968583779 -0.0769095054611989 1 1
-0.210486562222748 -0.204734967709869 1 1
-0.00930267860231021 -0.00895759472780899 1 1
-0.015008026924901 -0.0144040500092429 1 1
0.190504453534872 0.185541902179079 1 1
0.0991614112410441 0.0953969037507533 1 1
-0.0314026150296633 -0.0306505148610425 1 1
-0.0256397006836783 -0.0250348538102045 1 1
-0.0397734527548508 -0.0357807077465631 1 1
0.220005618260171 0.214593624551322 1 1
-0.124466972761449 -0.121465796739272 1 1
-0.0307267062086324 -0.03099565974601 1 1
0.0507395926674912 0.04989589244553 1 1
-0.00378198384429601 -0.00400010083839147 1 1
0.133216610210702 0.129369325384762 1 1
0.0406578941736178 0.0393769963532468 1 1
-0.035370023556351 -0.0339231506937643 1 1
0.136270255465296 0.132558648428802 1 1
0.0540336739058908 0.0523586653196586 1 1
-0.0406886498744316 -0.039457851665032 1 1
-0.1079032241925 -0.105140126811675 1 1
0.0351879324662598 0.0334429950155816 1 1
0.100072939511144 0.100669879510377 1 1
-0.11072414202405 -0.107249902253954 1 1
0.00568018854803381 0.00649871574067892 1 1
-0.30887811073939 -0.301561416682093 0 0
-0.0543003339358984 -0.0530809883774093 1 1
-0.0550130187321073 -0.0535632284009045 1 1
0.0736024081010633 0.0714960543615648 1 1
0.0433977171536701 0.0402356499080107 1 1
-0.252122027067423 -0.244386500669227 0 1
0.05075241830452 0.0497553552195028 1 1
-0.0843804887608171 -0.0819384152300011 1 1
0.0631264968650011 0.0614142027082636 1 1
0.16240876726425 0.159633439062464 1 1
0.414052259725224 0.401753426644052 0 0
0.205568946787982 0.197240752942647 1 1
0.187778138368561 0.182693905966933 1 1
0.0596707055792561 0.0579217036421766 1 1
-0.151062677770238 -0.148312636297072 1 1
-0.0766983643769509 -0.0745363668685414 1 1
0.0805702983476242 0.0779314731127593 1 1
-0.202826196308702 -0.197108918510625 1 1
-0.177468185136967 -0.172856743316061 1 1
0.0651669919833895 0.0643014143641493 1 1
-0.113917753128509 -0.110714067794877 1 1
-0.18425499793034 -0.178838211949692 1 1
-0.116843318944525 -0.113367009295999 1 1
0.0560009363426256 0.0523528368625432 1 1
0.158425138152211 0.155226255244096 1 1
0.12582903167896 0.121919648490757 1 1
-0.119132003266211 -0.114936379277245 1 1
-0.0389686126347553 -0.0385674736645028 1 1
-0.224854550743295 -0.218919082186525 1 1
0.195342674142784 0.189928315910533 1 1
0.00671955366789563 0.00653210545634193 1 1
-0.112897799944296 -0.108722945264693 1 1
-0.306587788037092 -0.296075570793944 0 0
0.162642965122335 0.158631130710244 1 1
0.0332847613907153 0.0318509498872548 1 1
-0.154493861446548 -0.151011851311083 1 1
-0.151916530308641 -0.147077342931409 1 1
0.119910897179888 0.116775112563812 1 1
0.0397161834760482 0.0390211398687857 1 1
0.00713281943192324 0.00660565730845923 1 1
-0.12266770650132 -0.119336048532507 1 1
0.0513809670166021 0.0494366272561949 1 1
0.13505219958963 0.130914945213012 1 1
0.181498860811095 0.178344226072436 1 1
-0.0357477672566928 -0.0352332389224972 1 1
-0.23750214293786 -0.229991316231586 1 1
-0.013176873306372 -0.0135056800985136 1 1
-0.0711626735568564 -0.0699404002667555 1 1
0.0224597647529362 0.0217188342844536 1 1
-0.117132070767383 -0.111778122889255 1 1
-0.0488359508635162 -0.0470057530839185 1 1
-0.0976967733978194 -0.0931922273714721 1 1
-0.00349328826861496 -0.00189534976704422 1 1
0.0422117590569111 0.041599292197013 1 1
0.128968244357596 0.12519644941216 1 1
0.230552487203449 0.222736986049521 1 1
0.153889622629733 0.149727314251548 1 1
-0.0836821825027579 -0.0807996199697886 1 1
-0.0740161403329084 -0.0731494383141105 1 1
-0.0729056397792083 -0.0711658495081679 1 1
-0.200838645783896 -0.195757999253223 1 1
0.212315172919032 0.20587450977526 1 1
-0.21533183780325 -0.20845222311972 1 1
0.0541278869576568 0.0539350366719041 1 1
-0.0307481470712831 -0.0310150845699828 1 1
-0.0921340314145534 -0.0919606181499801 1 1
-0.0240322934781007 -0.0210819687057199 1 1
-0.192146751022093 -0.186774454463905 1 1
-0.161628799271831 -0.155064629926959 1 1
-0.317328435172277 -0.307351676572533 0 0
0.124265013035891 0.118602671689374 1 1
-0.204988412933144 -0.199122748381515 1 1
-0.14078143750583 -0.135438712741987 1 1
-0.222804246678658 -0.216595874222527 1 1
0.114172602111692 0.110471128248328 1 1
0.140806709994155 0.136862378502571 1 1
0.171168717460546 0.166375448933776 1 1
0.184885206250212 0.1800752037756 1 1
0.0222365697367982 0.0214220855742985 1 1
-0.0973153505074674 -0.0945878185048117 1 1
0.0876537097644622 0.0869834136247056 1 1
-0.104937063749914 -0.104220380049075 1 1
-0.0965654384005536 -0.0941032842706407 1 1
-0.178514694637797 -0.172195367908399 1 1
0.00474349248212611 0.00716450031347273 1 1
-0.0153652917056255 -0.0162468592802268 1 1
0.0048103857402108 0.00500479319329055 1 1
-0.0383453256281915 -0.0372453867620017 1 1
-0.0621578321357011 -0.0596505176148232 1 1
-0.128645000122174 -0.122801296962645 1 1
0.204130028057024 0.198913237976642 1 1
0.0459240706871794 0.0463469452464666 1 1
0.0339423715990226 0.0310961458551352 1 1
-0.138687465363914 -0.134312731692351 1 1
-0.0173722097570958 -0.0145688751066444 1 1
0.0278550565758925 0.0284344765869589 1 1
0.115477550086903 0.111864673694264 1 1
0.0674404591709628 0.0649769475607822 1 1
0.00503032995450929 0.00427979423234821 1 1
0.226461828648951 0.220221552676348 1 1
0.25348906193106 0.245657784572427 1 1
0.0394968168662226 0.0384678029348622 1 1
0.228629028059623 0.221779328549384 1 1
0.00883603949574081 0.00903652952044826 1 1
0.0165995843848837 0.0181434898526229 1 1
-0.0996031944351752 -0.0967139640564681 1 1
-0.136004761796466 -0.131894967269002 1 1
-0.00362212586241936 -0.00220717325184965 1 1
0.285303225372028 0.277237871783427 0 0
-0.29966087082067 -0.289971427807748 0 0
0.0112736417253526 0.0107407971984914 1 1
-0.257344465965375 -0.248392038746379 0 1
-0.273053218644062 -0.263681539082938 0 1
0.132388906525121 0.128385983954322 1 1
-0.369350169910163 -0.357907015235615 0 0
0.111703619278078 0.108046637249412 1 1
0.0231501548099793 0.0227170160662955 1 1
0.188893790046252 0.184884005428409 1 1
0.0775365060491853 0.0749191606860722 1 1
0.0127544966089557 0.011959232981223 1 1
-0.0480556455891603 -0.0470043812706248 1 1
-0.00869708804506867 -0.00855697184443872 1 1
-0.0457451715372331 -0.0443215974283562 1 1
0.0293112350248117 0.0269455458318116 1 1
-0.0412345851421378 -0.0398129670513261 1 1
0.0126797405641668 0.0129038391687481 1 1
0.212860449931228 0.206389920779772 1 1
-0.0175039139799537 -0.0152248590908028 1 1
0.259756393202588 0.25223973151862 0 0
0.26368692909248 0.255714632609133 0 0
0.0828680282773176 0.0805797429379973 1 1
0.114389609633281 0.111906540001274 1 1
0.248774364428323 0.241865121163511 0 1
0.123101213914303 0.120924729268213 1 1
-0.0484632790790955 -0.0481156102431581 1 1
0.0492194051583095 0.0473772045403493 1 1
-0.0982819799727243 -0.0963814561691704 1 1
0.156639545660619 0.151521565393194 1 1
-0.11373137785182 -0.110256960949176 1 1
-0.129118317756223 -0.12504650937013 1 1
0.0252161868897118 0.0248976654114875 1 1
-0.0864046727820561 -0.0823241118245043 1 1
0.0540175238688308 0.0515704965557629 1 1
-0.13043582402614 -0.126621198518557 1 1
0.0441251571132397 0.0432570357711661 1 1
-0.100010962363318 -0.0972439643000629 1 1
0.0286978917518218 0.0284045000169597 1 1
-0.0480469484757983 -0.0476524742524823 1 1
0.167753595414386 0.162469314373005 1 1
-0.153126008222807 -0.148402660462963 1 1
-0.10665572734612 -0.10197886868566 1 1
-0.0337755824724196 -0.0324514994422603 1 1
0.0854536148395015 0.0822116837366091 1 1
-0.0394239840089521 -0.0394234961460758 1 1
-0.227981296453812 -0.221387247328747 1 1
-0.055243172942322 -0.0534092680042299 1 1
0.0366886996566455 0.0352921968973046 1 1
-0.0174506600223528 -0.0147039721989988 1 1
-0.0678075599448162 -0.0656004230117659 1 1
-0.0277780661668458 -0.0264434958457951 1 1
0.00320900964111739 0.00313510043569181 1 1
-0.0147360570946883 -0.0146009592547722 1 1
0.052453391892908 0.0508069381619835 1 1
-0.0825465189468225 -0.0797964247877923 1 1
0.124037026149098 0.120228973862557 1 1
-0.0237304574909741 -0.0246029630480027 1 1
-0.0326590243568002 -0.0315951214473195 1 1
0.155867294010848 0.151163473179635 1 1
0.0251769672624755 0.0263190151318222 1 1
0.10514697323116 0.102597036250024 1 1
0.0277253649450043 0.0267009603387948 1 1
0.0129277479456777 0.0122372746948838 1 1
0.00765739063523842 0.00801897333709312 1 1
0.0253078123451764 0.0244593053077398 1 1
0.0988582943850211 0.0960304985380092 1 1
-0.0852118575023492 -0.0832780827666421 1 1
0.138865640984441 0.135002771297133 1 1
-0.106891006867485 -0.104870945711249 1 1
0.0145624459289414 0.0137108031717821 1 1
0.150218525692986 0.144036548973517 1 1
0.0569863597429034 0.0551409328317449 1 1
0.0004762744513598 0.00297768008891103 1 1
0.0366168588272631 0.0356386875659626 1 1
-0.154177191282243 -0.149922116761925 1 1
-0.0407988972893421 -0.0380749282527196 1 1
0.0800745663016004 0.0779750546948784 1 1
0.0829515231164078 0.0797666424355315 1 1
-0.148907950630468 -0.144382175780874 1 1
-0.264106983865834 -0.256466692739609 0 0
-0.144753260656211 -0.139900561752539 1 1
0.00254088109388999 0.000909808040141683 1 1
-0.280685173152513 -0.274479405234907 0 0
-0.116676718625459 -0.113060978419589 1 1
0.0116452475342234 0.0110530847981071 1 1
-0.206571941577982 -0.199671112304581 1 1
0.0297238079112217 0.0287258981044258 1 1
-0.0361980344578389 -0.0354149301028943 1 1
0.0288479563867194 0.0277259615422413 1 1
-0.279786511961515 -0.271195543822499 1 1
-0.171147129979019 -0.166759932611472 1 1
0.0401898856246935 0.0382694302511856 1 1
-0.166015576448199 -0.161296272040905 1 1
0.110471224860304 0.106868004242354 1 1
-0.0696670027582754 -0.0671027141066455 1 1
-0.194109156153499 -0.187781400582302 1 1
-0.174352098882874 -0.168799163629083 1 1
-0.211549682259377 -0.20440267602656 1 1
0.00383757766103362 0.00341288014738354 1 1
-0.293111407943333 -0.283230203344897 0 0
-0.0129228944377577 -0.0127479797867449 1 1
-0.204674976259659 -0.198660780403424 1 1
0.034599145606068 0.0337942453424114 1 1
-0.0356845969116047 -0.0341737512392812 1 1
-0.210866430919545 -0.20547564371128 1 1
-0.0213981923445448 -0.0234126582162984 1 1
0.0897130979350652 0.0877149489105885 1 1
0.069469560375449 0.068479018192516 1 1
0.00403567595381023 0.00346096482278853 1 1
-0.12741352998868 -0.123243487699054 1 1
0.28461178856415 0.275563964463316 0 0
-0.0541515244078543 -0.0527549534448565 1 1
0.0106647451000276 0.0102184652110471 1 1
0.0745997637691269 0.0727447494553549 1 1
-0.00218804110050941 -0.00223712845463382 1 1
0.100902201939934 0.0970570375369423 1 1
0.0878135297820093 0.085201951034195 1 1
0.0109984658204651 0.00972589781735776 1 1
-0.0187680265606188 -0.0183919254850984 1 1
0.00689407122662867 0.0068219960618741 1 1
-0.134936262091467 -0.130654256442257 1 1
0.117693202858664 0.112681016430106 1 1
0.135754726890135 0.131602948335037 1 1
0.402709791022544 0.390164572944016 0 0
-0.156230987617215 -0.151108401823682 1 1
0.0208248203556962 0.0195776944992842 1 1
0.211976677708871 0.206689227470093 1 1
-0.170358360810347 -0.165082525395438 1 1
0.13034947958682 0.126523097493271 1 1
0.0671514008758967 0.0655229023091992 1 1
0.146962500169129 0.142151539299061 1 1
-0.0599142286124833 -0.0582006458703284 1 1
0.0831241362288684 0.0805020331344899 1 1
0.0181626758155214 0.0183189345189061 1 1
0.0655712213664828 0.0638365844905072 1 1
0.0762716115725657 0.0740953633357251 1 1
0.0403669088706652 0.0388392582909972 1 1
0.0088737517806845 0.00854770749454564 1 1
0.116428193607751 0.113196877921944 1 1
-0.292112142119668 -0.283718053133227 0 0
0.0013287404614479 0.00125744282860915 1 1
0.0799353225224435 0.0784062137297463 1 1
-0.0679419339355815 -0.0673509780304929 1 1
-0.0777733778494855 -0.0740759602003421 1 1
0.124188690618519 0.121377290443614 1 1
-0.0398250583375273 -0.0385375403216755 1 1
-0.0499599451048999 -0.0488799911273487 1 1
0.192130088391102 0.18504959849922 1 1
0.0124327805555732 0.0118006208859109 1 1
-0.0211329707326248 -0.0198712701206374 1 1
0.134329555942246 0.129658881087026 1 1
-0.21495121304049 -0.209278273684486 1 1
-0.0213339518034243 -0.0205112199454846 1 1
0.0206030044338759 0.020034279597141 1 1
0.0278010092450035 0.0273192555086216 1 1
0.157606997539437 0.152434108686112 1 1
0.0830875470169498 0.0808155379882687 1 1
-0.0534971104860554 -0.051936704516993 1 1
0.0375394047342145 0.0364394343819861 1 1
0.0367502092376003 0.0352825139631586 1 1
-0.0666000708876961 -0.0637128974723561 1 1
0.066633431104686 0.0655763168569561 1 1
0.142259283298 0.139230733028924 1 1
-0.0525466392137977 -0.05053621210799 1 1
-0.167054534293817 -0.162125879341102 1 1
-0.067694837686126 -0.0643348491150596 1 1
-0.123121083072973 -0.119911824507875 1 1
0.151571520222268 0.146025338473309 1 1
-0.0828735604175098 -0.081638284313509 1 1
-0.0265058787664452 -0.026151852640044 1 1
0.0401943624752135 0.0370362054370759 1 1
-0.0951310476296945 -0.0917921770290241 1 1
0.0178923537674392 0.0190794850627786 1 1
-0.0134199713964971 -0.0119089801844192 1 1
0.0338550137793223 0.0331414561716635 1 1
0.14316887338245 0.137354221339347 1 1
0.0966855525446761 0.0937721006447778 1 1
0.167909773175442 0.163514994832541 1 1
0.1456246176533 0.141818634584574 1 1
0.0215831987609094 0.0211584410829055 1 1
0.055942244459921 0.0540711063148164 1 1
0.0657511396102185 0.0635698018308649 1 1
0.0467860484671671 0.045741653406429 1 1
-0.122860752285845 -0.119037319438366 1 1
-0.37924252009988 -0.368057646870406 0 0
-0.0174792128527061 -0.016441072832274 1 1
-0.0275922620227373 -0.0266632671640792 1 1
-0.11755181163254 -0.11322797474878 1 1
0.00572473551158718 0.00703379658529449 1 1
-0.105776924164668 -0.102570842151889 1 1
0.085968442978724 0.0833633404027397 1 1
0.0367880882359405 0.0354658696644034 1 1
0.0728169487341408 0.0705716969911465 1 1
0.140263044114147 0.133737137077481 1 1
0.0523488571095253 0.0512046945616667 1 1
-0.0970722583171138 -0.0942696473285718 1 1
-0.0477791909069411 -0.0453869072631714 1 1
0.115113785954089 0.11116394518053 1 1
0.0344275486544518 0.0333990902813277 1 1
-0.0572770388248134 -0.0557594180165644 1 1
-0.0825433472570894 -0.0803315053446899 1 1
-0.0910829264347975 -0.0895730241577445 1 1
-0.114528139576799 -0.110312054892505 1 1
-0.29892960212213 -0.289218476659355 1 1
-0.0923200352197805 -0.0883872804411036 1 1
0.103754503300424 0.100243982185505 1 1
0.285468394527775 0.277442034810243 1 1
0.0350792852411843 0.034283602906143 1 1
0.115208044943194 0.112314388938723 1 1
-0.120219376746317 -0.116453748005052 1 1
-0.136942386031825 -0.13349996498904 1 1
0.0501439427102967 0.049918970515032 1 1
-0.428298246147812 -0.415835166329115 0 0
0.258352888105217 0.252359305845608 1 1
0.198899715423084 0.192859998824372 1 1
-0.153572674016073 -0.149660907500442 1 1
0.0827197365933599 0.0798591234156782 1 1
0.0572471509057842 0.0535474636047321 1 1
0.117631440960939 0.114800231189707 1 1
0.127747397479095 0.124848559123577 1 1
-0.0558225249551243 -0.052327183958044 1 1
0.0966830106210963 0.0932147693206205 1 1
0.180218656844356 0.17605142739992 1 1
0.0509856915605036 0.0501622534959126 1 1
-0.0894014013562237 -0.0856715515182882 1 1
-0.0973443837265963 -0.0958398373743644 1 1
0.00579526613992906 0.00478353318031247 1 1
0.111717257936182 0.108853198232576 1 1
-0.0594366443973864 -0.0587546467021511 1 1
-0.0496130663859434 -0.047728015552149 1 1
0.102991164988394 0.10094605115897 1 1
0.281270806869222 0.271627538108079 0 0
0.0361907712460372 0.0363662723880245 1 1
0.0137910669850189 0.0120636659783737 1 1
0.0564315411749921 0.0544536237237308 1 1
-0.105236056599434 -0.102346614032303 1 1
-0.050429354156265 -0.0483518745933805 1 1
-0.0433848283136386 -0.0419583752979355 1 1
-0.406486059818795 -0.395592251279397 0 0
0.285203240482244 0.277671583635417 0 0
0.252526953567706 0.246996510781019 1 1
0.056034127152507 0.0547489735857397 1 1
-0.00618420141847165 -0.00615432405234052 1 1
-0.052849927764364 -0.0520419056892747 1 1
0.169004191044115 0.164403898133218 1 1
0.0574603144082167 0.0556991213947597 1 1
0.0936769014617991 0.089720300929021 1 1
-0.00360178158339922 -0.00303059968654247 1 1
-0.0315873723127846 -0.0308412370271877 1 1
0.114557717763366 0.111828535060726 1 1
-0.0561545196269924 -0.0545298962508165 1 1
0.276150657812027 0.269012032724078 1 1
0.18058133237218 0.175463026756271 1 1
-0.116203171132456 -0.113161990011422 1 1
-0.0680217991925006 -0.0651737460244353 1 1
-0.0199385758152663 -0.0213970270896636 1 1
0.00890114493590879 0.00856860138295379 1 1
-0.0777902770635603 -0.0732063883137335 1 1
0.113444262925292 0.110267709133035 1 1
0.0802281645136735 0.0777612573596053 1 1
-0.0534381246255536 -0.0536854162470356 1 1
-0.255999544260717 -0.249785911019072 1 1
0.0671561897078239 0.0670100150994749 1 1
-0.018471560305283 -0.0155019749115172 1 1
0.0401991116322376 0.0389278925855193 1 1
0.141293742922552 0.138667210510855 1 1
0.0729332725236631 0.070810180801288 1 1
0.0262625051955034 0.0253604602697054 1 1
-0.178588677634633 -0.17269010423584 1 1
0.0459585985158923 0.0450700217940509 1 1
-0.0448092623622123 -0.0435895215879055 1 1
0.183815327751696 0.178711554153294 1 1
0.0109063519396664 0.0109410879727069 1 1
0.0538091677313143 0.0524469707135988 1 1
-0.143119910950253 -0.138100007797098 1 1
-0.020412004263545 -0.0202861003169391 1 1
-0.0743722688319552 -0.0719430132602735 1 1
0.0451670744468252 0.0440414034075053 1 1
0.27935299666693 0.270873852607555 1 1
0.11610477814359 0.112497163583827 1 1
-0.0100535991225584 -0.00967492684387919 1 1
-0.0387221168966434 -0.0353268323532305 1 1
-0.0310120950990498 -0.029850030919892 1 1
0.0135887656808622 0.0135713814231154 1 1
0.00951452639680088 0.00917337606957814 1 1
0.246601472845549 0.238823406799313 1 1
0.0816592208883539 0.0804933936709285 1 1
-0.021154549552968 -0.0219382044170307 1 1
-0.0184578717688939 -0.019942673817424 1 1
-0.0622562517612135 -0.0610057907700523 1 1
-0.169410173724134 -0.16502421569474 1 1
-0.126258053158517 -0.122912954922807 1 1
-0.110169505090159 -0.108966175762654 1 1
0.0108516201452839 0.0103206609228438 1 1
-0.00892829285272226 -0.0103561476783505 1 1
0.184488681500289 0.178594801087796 1 1
-0.0175719180080344 -0.0179915692288573 1 1
-0.0548153715877971 -0.0530541987048138 1 1
0.140856852651368 0.136507063445167 1 1
0.0554258630643046 0.0504491060286461 1 1
0.039015194632632 0.0359585123529763 1 1
-0.00221239566688652 -0.0020581829788175 1 1
-0.0451819118529039 -0.0440775746481231 1 1
-0.0910203905085281 -0.0889404012449196 1 1
0.226719881096704 0.220477998183817 1 1
0.27844597512421 0.270083263527436 0 0
-0.0162583913139231 -0.0145995877637792 1 1
0.203444212869433 0.198441680626367 1 1
-0.114706049064464 -0.111201860428277 1 1
0.0448006619453442 0.0434426421842304 1 1
-0.0130728836185787 -0.0135462344391171 1 1
-0.193298614947721 -0.188047884421735 1 1
0.0328864837734586 0.0309522975077429 1 1
-0.0296682976729866 -0.0295536701093501 1 1
-0.048563910358735 -0.049271719930296 1 1
0.217726253515552 0.2123389302479 1 1
-0.051284037795388 -0.0501034027507332 1 1
-0.0885044399326066 -0.0851791683969687 1 1
-0.00257293616361857 -0.00220141974470747 1 1
-0.0245861949334095 -0.0234268937394601 1 1
0.0504179895632039 0.0501321900784242 1 1
0.025418348789522 0.0251186128447762 1 1
0.207452460550878 0.201073399491383 1 1
-0.0652761548446274 -0.0635756201867164 1 1
-0.0560358388227832 -0.0541841521557176 1 1
-0.314960331560457 -0.305346494562719 0 0
0.133578347972943 0.130653934809579 1 1
0.108771975758774 0.105580381927242 1 1
0.00241894695032848 0.0022341044990207 1 1
-0.0396362797773113 -0.0384794505375459 1 1
-0.142752538783261 -0.139913215457692 1 1
0.102386051576447 0.0994679172839682 1 1
0.0696742600012995 0.0701769414656841 1 1
0.0651217010250809 0.0651078619849047 1 1
0.117279859582035 0.114083625298866 1 1
0.0518836078541696 0.0497424837267701 1 1
0.137372913816991 0.132790972018864 1 1
0.00184705495764581 0.00166806508269498 1 1
0.157903821344394 0.152400571521138 1 1
0.0360245223498945 0.0357828407807021 1 1
0.0181147179129345 0.0189639725368145 1 1
-0.00453618798479915 -0.00318033506912039 1 1
0.0469453062352196 0.0454681492076934 1 1
-0.060273828806515 -0.0586450737012119 1 1
0.108667212482227 0.106010803396903 1 1
0.147189077837991 0.142891108143881 1 1
0.03508397493879 0.0343833987085412 1 1
-0.000462012019851304 -0.00029060979380479 1 1
0.0616377292016582 0.0589834955707494 1 1
-0.0351807144503117 -0.0347063142298731 1 1
0.228078833071123 0.219629759959698 1 1
0.0446946510035282 0.0425166643962117 1 1
0.106108362329457 0.103028703686496 1 1
0.126845941700883 0.122287786714884 1 1
0.10032270064018 0.0965290821769862 1 1
0.0512528700172024 0.0497481313152849 1 1
-0.0359494388275014 -0.0338627579542744 1 1
-0.187871704530078 -0.182083703405263 1 1
-0.0524885793404415 -0.0514859530227859 1 1
-0.151755139309963 -0.146713021002209 1 1
0.0105124172966537 0.0095723073188094 1 1
-0.0921933433225689 -0.0891364180975836 1 1
-0.0924423782387873 -0.0902221959600513 1 1
-0.0363280437406757 -0.0344446934020373 1 1
0.0982144961709972 0.0947525223446362 1 1
0.292472269084009 0.283771349172689 0 0
0.348938336410189 0.339898294560067 0 0
0.155537926864083 0.151252057444032 1 1
-0.0362593306500313 -0.0352579705622446 1 1
0.0915291115962831 0.0867045696865378 1 1
0.0848620024796374 0.081181415452496 1 1
-0.112389770078447 -0.109767710232521 1 1
0.131113603473555 0.129452726996904 1 1
0.0364437364938112 0.0349859660971455 1 1
0.111351597666009 0.108456368441216 1 1
-0.0216841226079867 -0.02112009130686 1 1
0.198039013810791 0.192044663629561 1 1
0.265013235002924 0.257168408552685 0 0
0.204904270705386 0.199470030305163 1 1
0.0579452909377922 0.0565887463525423 1 1
0.194269549814631 0.188631660683141 1 1
0.0836687047895373 0.0813137594837494 1 1
0.137443447567276 0.133069108831481 1 1
0.274149560896665 0.265568933435982 0 0
-0.0880700726244349 -0.0852155652646585 1 1
-0.21322722245385 -0.207127964823659 1 1
0.0525671633556987 0.0511915962410774 1 1
0.0370291015478213 0.0356697944244205 1 1
-0.16064417535179 -0.155580138981892 1 1
-0.0216294762628858 -0.0211341718579905 1 1
0.260903758369764 0.254111776523986 1 1
-0.0442268907628195 -0.0424802338657775 1 1
0.0464335627352721 0.0442918269799143 1 1
0.116417307019189 0.113515275431591 1 1
-0.182170335217976 -0.17695660919214 1 1
0.149328066561535 0.145302211893056 1 1
-0.0861386121882718 -0.082984779735023 1 1
0.193502991200803 0.1868918802167 1 1
0.0428884603573906 0.0415886065544411 1 1
-0.151460010466838 -0.146618087801357 1 1
-0.114879494504342 -0.111371076034132 1 1
-0.207831707900236 -0.198538574930293 1 1
-0.057708652057778 -0.0551407086927734 1 1
0.117007467789841 0.113379627890406 1 1
-0.0234734364807065 -0.0229273497513283 1 1
-0.0608893863051706 -0.059521123457138 1 1
0.205853317485106 0.200676748674941 1 1
-0.114691006432356 -0.110485877917727 1 1
0.083591802138279 0.0806744254468032 1 1
0.0517133767404339 0.0487437654553943 1 1
0.213959366168202 0.207583279319414 1 1
-0.166467754368856 -0.16191638904361 1 1
-0.00777463434550054 -0.00689822972447838 1 1
-0.0292342666248506 -0.0285796254871166 1 1
0.205114110415481 0.201502066613524 1 1
-0.137458789111571 -0.133732063581497 1 1
0.145374738109753 0.142094562841721 1 1
0.065924048392084 0.0635790408714841 1 1
0.051013337261876 0.0497530540777403 1 1
0.0820521916650361 0.0803794931809098 1 1
-0.098262574869899 -0.0929764927195129 1 1
0.0226300570213564 0.0230165515748934 1 1
-0.0229626719859494 -0.0223502685979777 1 1
0.130038082322211 0.12623196889305 1 1
-0.072560314566367 -0.0707676807004133 1 1
0.0524665107814335 0.0513916868552871 1 1
0.170187725029719 0.165090180901937 1 1
-0.169708613809824 -0.16491186364158 1 1
-0.0372564377092994 -0.0362232730132399 1 1
0.165837735767706 0.158886926387399 1 1
-0.0136170272568573 -0.0139452215170956 1 1
0.129603276104256 0.125944171839342 1 1
0.0495224065038729 0.0470101637655267 1 1
-0.027077812622042 -0.0261658079729507 1 1
0.0668470988769458 0.0633485038667227 1 1
-0.0603052284215255 -0.0584304770817596 1 1
-0.0686236242826932 -0.0661418947790057 1 1
-0.0392003564086975 -0.0378029032017049 1 1
-0.109304677688641 -0.101649577125905 1 1
0.106726057163414 0.104107143460223 1 1
-0.220684173128814 -0.215360962433796 1 1
0.0113724617001829 0.0112360063780421 1 1
0.0229113652569995 0.0221660024244316 1 1
0.172117843136027 0.167505299691986 1 1
0.0263550053548555 0.025990357005322 1 1
0.21323292888321 0.207451209556026 1 1
-0.0992877002647975 -0.0959770612277406 1 1
-0.117313418327345 -0.114573286673695 1 1
-0.112782387776043 -0.108765479000662 1 1
-0.248762795677236 -0.241686557072353 0 1
-0.106532068853241 -0.105664602707129 1 1
0.139759200496997 0.133514565136762 1 1
-0.0363413254391765 -0.0358092462714195 1 1
0.272621675782158 0.265162727746701 0 0
-0.0687466319459672 -0.0670004727575694 1 1
0.150564851301052 0.148015016535099 1 1
-0.0698439036270518 -0.0674160937345308 1 1
0.281527521416982 0.271781825143007 0 0
-0.244537569977076 -0.235778245731789 1 1
-0.185390700780102 -0.179987400723242 1 1
-0.0576636137063996 -0.056609350944015 1 1
0.27633948991161 0.267598779550633 0 0
-0.0721700261366986 -0.0692766361673324 1 1
0.226160868802999 0.219527579259017 1 1
0.0652617644593889 0.0632985272855022 1 1
-0.126627974706706 -0.121695167475381 1 1
0.137999761476529 0.133808528974133 1 1
0.146654042942328 0.142527533021002 1 1
-0.0185154395558542 -0.0173561244366773 1 1
0.101505081380753 0.0987509758813657 1 1
-0.152527105628798 -0.147999707060747 1 1
-0.0142759757215758 -0.0142305937939952 1 1
0.0602477282373229 0.058469616278168 1 1
-0.0318226279641264 -0.0325998458946698 1 1
0.0710520661320116 0.0693203608761239 1 1
-0.0347140657056692 -0.034836037418915 1 1
-0.153696731271369 -0.14861712337833 1 1
-0.10506042341534 -0.103453949930431 1 1
-0.211997119036836 -0.203734585189004 1 1
-0.0551020998920657 -0.0545806133827188 1 1
-0.0639690308880955 -0.0627249063360419 1 1
-0.063706770897923 -0.0627455382297402 1 1
-0.0584785450482271 -0.0562500523464108 1 1
-0.0598226528634352 -0.0580863013205525 1 1
-0.060273608380173 -0.0586775849675654 1 1
-0.0263668350050679 -0.02739209489796 1 1
0.0490242609052588 0.0477489323692043 1 1
0.185295962899566 0.179110981415051 1 1
-0.265557433810551 -0.257703771987128 1 1
0.0988388628149549 0.096253599610068 1 1
-0.2097713905195 -0.20287391590855 1 1
0.0502097964543653 0.049473005675067 1 1
0.0720202316318016 0.0705984264329032 1 1
0.0391293945284485 0.0381948270389715 1 1
-0.0305532566006603 -0.0289696349333749 1 1
-0.133238002523246 -0.129146611949476 1 1
-0.0543176473590533 -0.0525538789888152 1 1
-0.0254573213063364 -0.0251801973209756 1 1
-0.0218087026097536 -0.020935995158532 1 1
0.00011311536092095 -0.000142980099401929 1 1
0.0533191417845488 0.051266867261138 1 1
-0.00962755118374294 -0.0090147550286838 1 1
-0.187607637831912 -0.181675436120232 1 1
-0.0535128356365929 -0.0511465832528021 1 1
0.0628520739578303 0.0602570782809658 1 1
-0.00200549158490072 -0.000350017469636608 1 1
0.0731464740790033 0.0702624350285527 1 1
-0.050520475156138 -0.0494036273220004 1 1
0.267452483234076 0.258775131192292 0 0
0.135218423914881 0.131882600303696 1 1
-0.162814782304079 -0.157635780636115 1 1
0.111392465963203 0.10747333485243 1 1
-0.227101202904217 -0.219567500159046 1 1
-0.222605845191009 -0.214499030464136 1 1
0.000295417830046689 -0.0012487414605964 1 1
0.043515108804968 0.0428793934581778 1 1
-0.13841763612092 -0.133233072340921 1 1
-0.134247139429323 -0.128552887314887 1 1
-0.121925951242698 -0.119332505618704 1 1
0.0271145388004576 0.0266273921586584 1 1
-0.180803017763269 -0.175722001371953 1 1
-0.0628973383920072 -0.0619077503646016 1 1
0.0571392934075667 0.0555033313211647 1 1
-0.00578145767502014 -0.00496702823389129 1 1
-0.0235758821675258 -0.0224527696536944 1 1
-0.0431470917676012 -0.0421709640304166 1 1
-0.0123365691961871 -0.0115342334826657 1 1
-0.0928217885734135 -0.091012490932712 1 1
0.0535681638278831 0.0510818937078078 1 1
0.0652313325214939 0.0622437925196016 1 1
0.114193094979378 0.110595989567356 1 1
0.120170769660686 0.116156490026873 1 1
-0.262873571345067 -0.25550553145945 1 1
0.245669019197242 0.238860821009491 1 1
0.0169186069112868 0.0160994787053555 1 1
-0.0316193032661466 -0.0303443145347362 1 1
-0.187792416296267 -0.182355578871102 1 1
0.0568348596595822 0.0548447814382197 1 1
0.00379884288588363 0.00408805026427211 1 1
0.0511196605035748 0.0497680351677643 1 1
-0.0357085569646757 -0.0357587635820099 1 1
-0.0301733681084963 -0.0288548162101631 1 1
-0.0897446487695668 -0.0869377472124167 1 1
-0.0662888237410425 -0.0646638372970283 1 1
-0.101190726496659 -0.0997606375327976 1 1
-0.0439765326920082 -0.0423927019974189 1 1
0.15063513582285 0.146935969006003 1 1
-0.0374015779563828 -0.0362407207679199 1 1
0.0832177604419794 0.0800042281453239 1 1
-0.127014723118098 -0.122624914541646 1 1
-0.0239107476188103 -0.0236717351768194 1 1
-0.167026537623195 -0.161497987307546 1 1
0.288138142073958 0.278701798093311 0 0
0.183739295677665 0.178952895365132 1 1
0.0357172237435904 0.0351821143918383 1 1
0.0869917479184059 0.0866000681016654 1 1
-0.242644860750078 -0.235154801410943 1 1
0.135263752524785 0.131497180874691 1 1
0.055967491778701 0.0544566954293338 1 1
-0.14787847278623 -0.142418636090719 1 1
0.116225506887482 0.112607921335825 1 1
0.0852307767712906 0.0832385720440899 1 1
0.165810220692615 0.161114790271617 1 1
-0.0717482118898277 -0.0666030811468382 1 1
0.114244175353303 0.111795956817712 1 1
0.019623851792887 0.0186792258255305 1 1
0.054853684348841 0.0513494426518363 1 1
-0.0241601535680068 -0.0237298017695 1 1
-0.0987931726555247 -0.0950753659454284 1 1
0.0236518473250052 0.0228256755930695 1 1
0.0187760318284351 0.0183225855422088 1 1
0.364010286092538 0.352815127008325 0 0
-0.00506011394938637 -0.004510632074561 1 1
0.0263923639192543 0.0263639916113331 1 1
0.10948527073341 0.106745342761006 1 1
0.296058589623639 0.285594104736871 0 0
0.186612213937678 0.181392548046862 1 1
0.0446379051788436 0.0444301314450236 1 1
0.00250700279434204 0.00216887524152528 1 1
-0.0117530931739212 -0.0116213037161319 1 1
0.0468103531631087 0.045510884982173 1 1
-0.0188188369915569 -0.0198332183459219 1 1
-0.00594256954177053 -0.00787860822463608 1 1
0.0163368129205414 0.0161631965009235 1 1
-0.0820496750440768 -0.0800277029697753 1 1
-0.0677927019064432 -0.066585772064895 1 1
0.125505877415251 0.121577813162955 1 1
-0.0249125606386302 -0.0247267149118647 1 1
0.210654975070842 0.204498348773981 1 1
-0.0276108074850876 -0.0249659849512002 1 1
-0.0869255383029622 -0.0829769824101233 1 1
-0.211476890767989 -0.20570684087053 1 1
0.0957735828644097 0.093240092257134 1 1
0.027187119153076 0.0262399052946818 1 1
0.00621012743005449 0.00552251146233628 1 1
-0.0249847990987599 -0.0242289095274196 1 1
-0.144235128408049 -0.138852071187808 1 1
-0.0891465422663579 -0.0868120674366121 1 1
-0.0410884435955234 -0.0397052198900723 1 1
-0.229751605161335 -0.221724706468551 1 1
-0.0643606481284497 -0.0622188220907182 1 1
-0.0331386109456066 -0.0316752624382203 1 1
-0.0551214572555321 -0.0548310461976835 1 1
-0.0279845129177468 -0.0250645943654396 1 1
-0.07521943433321 -0.0734104216800475 1 1
0.0669393668129012 0.0647248397899661 1 1
-0.196414222201533 -0.190439483481468 1 1
-0.0542432371613168 -0.0536356521135662 1 1
-0.0100336522550112 -0.0100646438186939 1 1
-0.047865005176971 -0.0475869936413439 1 1
-0.0825871233062257 -0.0794176478585242 1 1
-0.000329829391110294 -0.00280651200487445 1 1
0.0305852599640735 0.0280164623890055 1 1
-0.0985749510949551 -0.0953029219472497 1 1
-0.342229297477899 -0.330808810925398 0 0
-0.222216509886359 -0.215630468512071 1 1
0.117002760390246 0.11373998842983 1 1
-0.102033479203574 -0.0991781845306105 1 1
0.102044127352991 0.0977639103896589 1 1
-0.00661174990103836 -0.00638291473904094 1 1
0.0787568690906958 0.077080541649423 1 1
-0.0866679280619931 -0.0838232014658157 1 1
0.106938299215406 0.104738480261119 1 1
-0.0996306865432496 -0.0957714842368096 1 1
-0.107212630458551 -0.103609116726836 1 1
0.0816969613506475 0.0793544660965041 1 1
0.179177403363062 0.174097848070125 1 1
0.0566559897427077 0.0551506303821189 1 1
-0.0814922394203783 -0.0786201836963255 1 1
-0.207471538281735 -0.202648125757612 1 1
-0.177266890436698 -0.171720741317611 1 1
0.0909696806272432 0.0871424135240599 1 1
0.290280909845633 0.282833877877498 0 0
-0.0538345658428131 -0.0505199156201996 1 1
0.115528602924671 0.11310968153977 1 1
-0.15357932776472 -0.149817786401466 1 1
0.248917096514192 0.241277615486245 1 1
-0.153524418846975 -0.149126426686887 1 1
-0.040273814581346 -0.0389937739545964 1 1
-0.035484323715122 -0.0342817994232722 1 1
-0.00880581506304916 -0.00908243081170571 1 1
0.185298155499846 0.181411484556825 1 1
-0.152990493885557 -0.146402066031331 1 1
0.109334498064351 0.105971972208602 1 1
-0.434796097528884 -0.423069689250008 0 0
-0.0340117040583372 -0.0349490014955668 1 1
0.232974954260415 0.225725391354144 1 1
0.286998933692718 0.279481373068208 0 0
0.136893710590314 0.132318831200015 1 1
-0.0954140831877554 -0.0929192155553127 1 1
0.0782991628482552 0.0747436488986394 1 1
-0.128598721711808 -0.125287539462691 1 1
-0.0294424804257283 -0.0285499711837396 1 1
-0.0432958450510005 -0.043401500780709 1 1
-0.00406588943610679 -0.00642443856856068 1 1
0.044943716489823 0.0432980358082379 1 1
0.19859932667571 0.1920186883516 1 1
-0.056063138037357 -0.054852165158623 1 1
0.0735758316502904 0.0735402799801795 1 1
0.0617190154264503 0.0599390919095214 1 1
0.121585740944743 0.11805598339874 1 1
0.0535096567335959 0.0523838071229227 1 1
0.0985000256958674 0.0956915332042838 1 1
0.0269335166334858 0.0264182366313828 1 1
0.107830317253338 0.104464802847801 1 1
0.0332811073207178 0.0316606705116062 1 1
0.0516258827107112 0.0505529525377094 1 1
-0.0440678280526116 -0.0426645919952741 1 1
-0.111210901116986 -0.107764299864266 1 1
-0.171637693824077 -0.165890392014938 1 1
0.186483659520496 0.181153781924469 1 1
-0.0294031603297735 -0.0267065953984387 1 1
0.0493540019719769 0.0475591440591804 1 1
0.225887035373264 0.218695058075426 1 1
-0.0279954279132249 -0.0281096198811387 1 1
-0.0833219990085702 -0.0809866736367084 1 1
-0.138421324744141 -0.134560157025479 1 1
0.0194005230869858 0.0187453986536211 1 1
-0.153707796671707 -0.149832078433865 1 1
0.006981746675211 0.00587146628833717 1 1
0.288869722686568 0.28189718549985 0 0
-0.0530184401143248 -0.0521237042088284 1 1
0.0981823531740497 0.0952434841969309 1 1
0.136763524206294 0.133425947171794 1 1
0.0043562942819722 0.00501188547131574 1 1
0.258234293160953 0.250948736950752 1 1
-0.0852846340078701 -0.0831791060891571 1 1
0.0662830986055085 0.0644551457313437 1 1
0.0978350274498242 0.0948106329437856 1 1
0.158911229227121 0.15420450866494 1 1
-0.0113360621660607 -0.0105107508208344 1 1
0.0375010543544186 0.0363325873243537 1 1
0.0658614155781074 0.0638086246540889 1 1
-0.141902618229852 -0.135195306198313 1 1
0.0502578154012781 0.049955957828527 1 1
-0.0612425355961907 -0.057608656745114 1 1
0.0519864099376838 0.0505655515402658 1 1
-0.12378041628093 -0.119643914837354 1 1
0.0510277291750767 0.0474613067208281 1 1
-5.53224358158452e-06 8.63577417741963e-05 1 1
-0.175859542657629 -0.171846676616568 1 1
-0.0766052423148813 -0.0777079957439837 1 1
0.137704444142225 0.133112129564665 1 1
0.0191249029820393 0.017920172126902 1 1
0.163504798452848 0.158348643584121 1 1
-0.0638901752644533 -0.0631687013683216 1 1
0.00640972465902324 0.00528948775471952 1 1
0.096511348949838 0.0939567892214302 1 1
0.0805136016256836 0.078141999749391 1 1
0.0101072282165916 0.0105053339888398 1 1
0.042625424380281 0.0439738118114884 1 1
0.0999132832463817 0.0970467744522774 1 1
0.174910796607534 0.167822882585015 1 1
0.0815769859943962 0.0791088972650595 1 1
0.0556541172683152 0.0534414245404006 1 1
-0.0157457806948938 -0.012271257035923 1 1
0.0523325381022018 0.0505884716771195 1 1
0.14498546848953 0.139527715009782 1 1
0.0190944860067856 0.017998279161712 1 1
0.176237687169341 0.171515412879028 1 1
-0.108395674297896 -0.105324699949104 1 1
0.0401932126467684 0.0398905520982709 1 1
0.263839336724618 0.256844310933583 1 1
-0.120109779484839 -0.116019117424051 1 1
0.00826734834350853 0.00795862177576926 1 1
-0.0379701204661878 -0.035354001335812 1 1
-0.134224199524396 -0.130207640397814 1 1
-0.190308280007909 -0.184710430101914 1 1
-0.370734749104876 -0.360861828911195 0 0
-0.187295472991519 -0.181403285826987 1 1
-0.0125599735308071 -0.0120740851802758 1 1
0.0116331410265645 0.0105350499412074 1 1
-0.011196227355983 -0.0110618615771626 1 1
0.0392693283999346 0.0388208330040014 1 1
-0.129732989577792 -0.126068481862727 1 1
0.0413511950604055 0.0407874371422835 1 1
0.153017685645841 0.149171086070294 1 1
0.0779932748217194 0.0767604462010871 1 1
-0.250144116308637 -0.243245400013924 1 1
0.114978161185243 0.111720984543478 1 1
-0.0914952265523001 -0.088445251687981 1 1
-0.030846496693048 -0.0305766849810563 1 1
-0.0803349508815637 -0.0783300801622535 1 1
0.169503754642512 0.165088395932977 1 1
-0.0179268054529245 -0.0164150471787722 1 1
-0.0816680541938127 -0.0794586812226176 1 1
-0.131668798190909 -0.127518245906613 1 1
0.0898634322287806 0.0864706084690643 1 1
0.0987768010661584 0.0964100783333165 1 1
0.0606098217621208 0.0592888226565947 1 1
-0.0280167515472518 -0.0271268819309864 1 1
0.0151045436005197 0.014858000857124 1 1
-0.0497175415013978 -0.0478051481132502 1 1
0.0100183781552874 0.00799383654587528 1 1
0.271032096849886 0.261997964980753 1 1
-0.0574452615198241 -0.0556801890146329 1 1
0.161592243049093 0.15918962453867 1 1
-0.104608261721603 -0.101552873584324 1 1
-0.150451983557575 -0.143270602784359 1 1
-0.0638574381349303 -0.0596921345188866 1 1
-0.147203372360999 -0.1445855671742 1 1
-0.0958219682476884 -0.0937881453868375 1 1
0.115237429754777 0.112465002008951 1 1
-0.0583603799871069 -0.0582437384425801 1 1
0.130726309010404 0.127130538789031 1 1
-0.0248112779468948 -0.0239923247469495 1 1
-0.0884567487383473 -0.0857064399098452 1 1
0.0184935259692322 0.0181742912048006 1 1
0.259196886582863 0.252070308983349 1 1
-0.0371440622888094 -0.035550556566578 1 1
-0.0131611509068107 -0.0134371655520239 1 1
0.0775386361902913 0.0749631612660065 1 1
0.00431299267874188 0.00460630869619347 1 1
-0.0811795748086229 -0.0785526105955336 1 1
-0.0441607102406015 -0.0433912251501837 1 1
-0.112280601880773 -0.108090014974273 1 1
-0.146725205052974 -0.141556263185519 1 1
0.0468735686061118 0.0467767850545549 1 1
0.0808719040860342 0.07781709236205 1 1
-0.0999703331245357 -0.0971231111010491 1 1
0.143422437590622 0.140635243392544 1 1
0.0614384332809013 0.0574296838453028 1 1
0.0809004003268799 0.0803983144800903 1 1
-0.159855255693686 -0.15549867898382 1 1
0.00254397757466812 0.00295231370008791 1 1
-0.181543905633523 -0.176400075070658 1 1
-0.178761756545911 -0.172849821606834 1 1
0.305666445527099 0.298856014756061 1 1
-0.196978865067005 -0.189805238556279 1 1
0.217950036151807 0.209916717045017 1 1
0.133773808930834 0.129515999891468 1 1
-0.00299568130331842 -0.00476934529301279 1 1
-0.165803271281988 -0.160665435780559 1 1
-0.0781575644841188 -0.0747804412117286 1 1
-0.21571674887083 -0.210793136668989 1 1
-0.00529892420618071 -0.00590827308868603 1 1
0.0252790112760947 0.0254722863938203 1 1
-0.163978397989557 -0.160378737201903 1 1
-0.143509890923348 -0.138103733200616 1 1
0.0645849515336197 0.062948303015457 1 1
0.0644457411285056 0.0621207656694237 1 1
-0.100141634582751 -0.097386454789785 1 1
-0.0636603059178537 -0.0625013705599371 1 1
0.0750206309044797 0.0723081979505157 1 1
-0.155565978535343 -0.153060334520841 1 1
-0.0291001465102047 -0.0294689680330047 1 1
-0.204492219615319 -0.199638848437345 1 1
0.0784483659238262 0.0751293717844817 1 1
-0.0739454953030876 -0.0713092345885174 1 1
0.213885298113356 0.207167034900778 1 1
0.00540668893316389 0.00557233458488451 1 1
0.200456122242608 0.194781653864219 1 1
-0.0508942713175987 -0.0499525999537675 1 1
-0.246610168699287 -0.23923813203197 1 1
0.104155112852348 0.100828706086783 1 1
-0.0444343359096885 -0.0440695456390276 1 1
-0.0847532652785828 -0.0823318830728058 1 1
0.0860548866368232 0.0861964003097529 1 1
-0.0262320354820291 -0.0251042190265675 1 1
0.010781897037723 0.0107716722419262 1 1
-0.112862021074125 -0.109805282132281 1 1
-0.133017383551888 -0.129530847193222 1 1
-0.155810965706918 -0.152254895210598 1 1
0.178866767197615 0.173125608399761 1 1
-0.222857243143804 -0.216238719028367 1 1
0.0365905631497083 0.0377107700811111 1 1
0.191332753236082 0.185767112341341 1 1
-0.0621702776769627 -0.0607503646728483 1 1
0.113257734510422 0.11043402022707 1 1
0.0665344056125806 0.0633297804714432 1 1
0.0677871794818603 0.067279526471947 1 1
-0.0472224868319621 -0.0454062161268917 1 1
0.187473219251048 0.180682103299213 1 1
0.000624961658299124 0.000871006180719206 1 1
-0.0216235207877565 -0.0210360695760825 1 1
-0.140731237872884 -0.136028463492473 1 1
-0.181352094858665 -0.176801673064593 1 1
0.28279966790274 0.273577292727412 0 0
0.234262308821654 0.226582630071653 1 1
0.0855636771997111 0.0839681594134765 1 1
-0.100122146360899 -0.0968486924974239 1 1
-0.212758068141611 -0.206514062821619 1 1
-0.104420334521262 -0.101198321549768 1 1
-0.120913684061217 -0.117831327194428 1 1
-0.130730334762138 -0.123023082763948 1 1
0.0937364195135371 0.0907729433759213 1 1
-0.106501976074054 -0.103790895306609 1 1
-0.0908001002119126 -0.0888552531266546 1 1
0.16737971296408 0.163336621633137 1 1
-0.0928769682939541 -0.0891941793976496 1 1
0.0586813951037572 0.0567611648229497 1 1
0.236237662468694 0.230863172583984 1 1
-0.199911440898901 -0.194308699106788 1 1
0.175224728591428 0.170135639746055 1 1
0.0272597968203652 0.0273804784735468 1 1
-0.00420448897442166 -0.00387361227495132 1 1
0.0866089679564209 0.0846437660914361 1 1
-0.114644363603046 -0.11121557798914 1 1
0.101842831290457 0.0979943539990532 1 1
-0.241381441682528 -0.235230951533427 1 1
-0.0444864369973132 -0.0442538251209731 1 1
0.0152035359832121 0.0156149613777182 1 1
-0.00400991458513191 -0.00416207558469206 1 1
-0.346717759183342 -0.338760149504746 1 1
0.0172061074172959 0.0181666854535777 1 1
0.148354494605488 0.145263834021767 1 1
0.116859831826553 0.113573373653326 1 1
-0.0871367643987889 -0.0853445153427946 1 1
0.0594115664107216 0.0571005110452106 1 1
-0.132094543863319 -0.128062700993737 1 1
0.106683417126783 0.102192342422165 1 1
0.111854549118232 0.108952478333585 1 1
-0.000666966205928509 -0.00377770455375088 1 1
0.0250374925900302 0.0228917647764038 1 1
0.158554043516029 0.15339882834783 1 1
-0.228372615912609 -0.221583442953933 1 1
-0.130212386380636 -0.126938123567865 1 1
0.0405218243908909 0.0396793148585465 1 1
-0.0545612513445735 -0.0528595132344296 1 1
-0.117272195096883 -0.112003856645135 1 1
-0.160025512614106 -0.156912307209703 1 1
0.0396777433780532 0.0396399244631123 1 1
0.0436228713982745 0.0404087440476082 1 1
-0.0116770152659037 -0.0110290980507931 1 1
0.127675632750892 0.123012138434584 1 1
0.127071484860003 0.123536013236899 1 1
0.00913777386319759 0.0113948223291602 1 1
-0.127848134407558 -0.123534697671155 1 1
-0.115575823859078 -0.112875279111793 1 1
-0.000787343719627846 -0.00187911489097336 1 1
0.106290705102599 0.102502744566935 1 1
0.0166612877409761 0.0161272928370986 1 1
-0.0595832994467936 -0.0575367772767085 1 1
-0.0668518233348793 -0.0645562088193714 1 1
0.118125415726966 0.114261409903074 1 1
0.115464505759283 0.112848839491642 1 1
-0.14759299013542 -0.143186438963707 1 1
0.0935431152259933 0.0896062489457277 1 1
-0.0480526282206649 -0.0464718285352184 1 1
-0.0656862045544277 -0.0628020389097069 1 1
0.0801343971523934 0.0779307175128698 1 1
0.2656544994087 0.256127011353639 1 1
-0.000442878642803284 -0.000949297872757247 1 1
-0.18926803514484 -0.18295929310906 1 1
-0.208421113738341 -0.201752909820123 1 1
0.0994062499173058 0.0971972282278889 1 1
-0.115516330739674 -0.112358598819414 1 1
0.0532676897623529 0.0526048621750961 1 1
0.029163524837415 0.0276816588258742 1 1
0.0977922710771849 0.094609485026246 1 1
-0.0421401327914332 -0.0411866231331561 1 1
-0.0988594242444669 -0.0961879013240308 1 1
0.0115418330285074 0.0109088078516057 1 1
-0.242717035991937 -0.236721108066874 1 1
0.118126078941201 0.115577202280299 1 1
9.08159941532764e-05 -0.000206095112169109 1 1
0.0626310036854714 0.0604304790237323 1 1
-0.0692101793158854 -0.0667355208901057 1 1
-0.149226643250306 -0.144161886175125 1 1
0.0447775922625077 0.044064805371038 1 1
-0.142132144317745 -0.13657364510764 1 1
0.18322570880305 0.17879923093012 1 1
0.0714580274862072 0.0694432678559802 1 1
-0.11161667864357 -0.107823017041556 1 1
-0.154346563422533 -0.148211155101946 1 1
-0.0666310406164095 -0.0640873720413695 1 1
0.124547628477829 0.120563837024306 1 1
0.086347411586679 0.0834141858734041 1 1
0.120129303164757 0.116520813794197 1 1
0.0527233003169165 0.0508713918058065 1 1
-0.0703288451085979 -0.0677101895979147 1 1
-0.134005770190042 -0.131620572247751 1 1
0.0272237735063235 0.0266710291658753 1 1
-0.018834745232655 -0.0186257651238728 1 1
-0.0173421598539937 -0.0170412108587021 1 1
-0.100190510421424 -0.0940717581835317 1 1
-0.10117248502643 -0.099948478410907 1 1
0.0753953040098289 0.0730254141831339 1 1
0.0021965907564365 0.00258718794223384 1 1
-0.0505281836688332 -0.0468120325358811 1 1
0.0780200856540886 0.0757799650961232 1 1
-0.00238286717876614 -0.000262871879928385 1 1
-0.104621154980302 -0.101381210240931 1 1
0.0206580826349937 0.0200826677849572 1 1
0.0134567479716032 0.0132763188173823 1 1
0.0696907342125218 0.0672970109564881 1 1
0.205159625402826 0.199122241610272 1 1
-0.201997247941031 -0.196477622557911 1 1
-0.0915109429508662 -0.0884618485022907 1 1
0.0747143697775659 0.0752042998419779 1 1
0.0502587065160923 0.0506567417995036 1 1
-0.101339747235301 -0.0984706833522083 1 1
-0.279015124569838 -0.271968963312212 0 0
-0.197149358525609 -0.190367768085023 1 1
-0.0767520836280342 -0.0721114431846518 1 1
0.0845678240688611 0.0827943946153636 1 1
0.0149979265037072 0.0146343758981852 1 1
-0.0164593544006323 -0.0162280608373269 1 1
-0.149871736172227 -0.1451655122571 1 1
-0.129312600357773 -0.125664881716709 1 1
-0.0930416188587697 -0.0907964699788508 1 1
0.167845044528959 0.163027499683428 1 1
0.0316547881239056 0.0315928292528037 1 1
0.190105128620264 0.185819860668082 1 1
-0.209224471929064 -0.201429513653397 1 1
0.0860925981953551 0.0836449991840953 1 1
-0.401533552944263 -0.391498260029489 0 0
-0.128098546275432 -0.12416420714816 1 1
0.148693294633823 0.143988864183989 1 1
-0.0986216853654996 -0.094869484710102 1 1
0.0797812312647694 0.0769636984165438 1 1
0.137475484433348 0.133524845543484 1 1
0.0183951521748916 0.0173168880380846 1 1
0.105848451166051 0.103002875235194 1 1
0.327062944044796 0.316612032942561 1 1
-0.0628073790841415 -0.061337327472354 1 1
0.191387077630397 0.184410800310566 1 1
-0.056455874720828 -0.0540651572982967 1 1
0.162442196094709 0.158170446836521 1 1
0.103723719251298 0.100006042200712 1 1
-0.0314384264077089 -0.0296951835077351 1 1
0.356377045617916 0.342978114626052 0 0
-0.0349870908814647 -0.0337907301843677 1 1
-0.0195181866526193 -0.0196176155326153 1 1
0.0381928758331223 0.0392211647451657 1 1
-0.0145964909211095 -0.0126599628582766 1 1
-0.00919773099075055 -0.0102579277168066 1 1
-0.158514050065233 -0.153598162593479 1 1
-0.00836527260102029 -0.00794648600809983 1 1
0.0382091309268273 0.037271659774192 1 1
-0.0760535526753937 -0.0742215880153852 1 1
-0.221522873148142 -0.214570952560043 1 1
0.0710159461847553 0.0688956286966352 1 1
0.17890966912451 0.17356091554849 1 1
0.0109656435182688 0.0112258907124626 1 1
-0.271182029979046 -0.263172985771121 0 0
-0.0535822709476338 -0.0524902148920607 1 1
-0.149718669945536 -0.144704340541476 1 1
-0.089042085678693 -0.0879636264152332 1 1
-0.109662849316483 -0.107600790826307 1 1
0.0859147671670921 0.0834634118648362 1 1
-0.152604541309994 -0.147957982778699 1 1
-0.137652812343943 -0.135110013363723 1 1
0.0977675903336016 0.094628288746334 1 1
0.0648769881009139 0.0629861388205532 1 1
0.0906342316471696 0.0886184580314317 1 1
-0.0117408084874695 -0.0118546583564327 1 1
0.184316466177798 0.179003941014722 1 1
-0.0304104946900355 -0.030046701901821 1 1
0.0579394325691527 0.0564844811742887 1 1
0.0371929410852106 0.0358365146907416 1 1
-0.130152519421053 -0.126428961972724 1 1
-0.00113164802739787 -0.00044309406113795 1 1
-0.0307276383213655 -0.0295468312471945 1 1
0.053314285546758 0.0521525218964277 1 1
0.129594512783646 0.125370304380961 1 1
0.175591347321293 0.170854666195206 1 1
0.0133584872754648 0.0145837418578826 1 1
-0.106183576126767 -0.103252012710956 1 1
0.0103790404082302 0.00936842427583012 1 1
0.0182662370841808 0.0169836134898175 1 1
-0.172482964292422 -0.166948028825129 1 1
-0.183962440394777 -0.178768849167326 1 1
-0.065087032786486 -0.0650005410787132 1 1
-0.0249600751462628 -0.0241121796821182 1 1
0.0218609449964386 0.0217241133499512 1 1
0.128828119959283 0.123803509792019 1 1
0.163852511176425 0.158934045602182 1 1
0.103926184948092 0.100550482211488 1 1
0.148807095134526 0.14453062609935 1 1
-0.113042992065913 -0.109673776114841 1 1
0.0248108608476017 0.026956947656513 1 1
0.123998996924479 0.11986687959551 1 1
-0.0385733571460009 -0.0384535447110237 1 1
-0.0546516617821388 -0.0528346033430637 1 1
0.0347525949862554 0.0341657040765333 1 1
-0.00447989298794305 -0.00404277660938456 1 1
-0.0335139634429114 -0.0329355859786207 1 1
-0.00758104963788495 -0.00734241180950722 1 1
-0.0507717545600552 -0.0498529465971076 1 1
0.164103255030344 0.158992028187998 1 1
-0.0136009179727562 -0.0143035159019402 1 1
0.0960357824004097 0.0928408207185322 1 1
-0.157712088792737 -0.153057694846524 1 1
-0.0420615754921833 -0.0407387202158477 1 1
-0.051465764973902 -0.0487042222549523 1 1
-0.181968517350857 -0.175593198484361 1 1
-0.197168184973484 -0.191428650358136 1 1
-0.0762441447749691 -0.0745273509018517 1 1
0.0931348855564491 0.0882325608055178 1 1
0.0324180058608644 0.0307554843104261 1 1
0.0344396317985191 0.0338340214566473 1 1
0.0659640253487269 0.0646124565110192 1 1
0.0850796495471315 0.0830836138843088 1 1
-0.147207562338546 -0.144167445574965 1 1
-0.185040254513216 -0.179276963074133 1 1
0.0418739322547165 0.0410749200097857 1 1
-0.073582086557788 -0.0715374584132662 1 1
0.126305099033979 0.123012836723926 1 1
-0.00274389157725684 -0.00306318477814855 1 1
-0.00925029314308939 -0.00836717614313905 1 1
-0.0517959593064742 -0.050806074139392 1 1
0.0525504846806241 0.0513122358530795 1 1
-0.0910968788089992 -0.084737713045004 1 1
-0.0185251807499597 -0.0186359640805083 1 1
0.0529128293981654 0.0502365713908257 1 1
-0.0114047587788682 -0.0104475138840583 1 1
-0.132546401255626 -0.127106116760168 1 1
-0.174213838753467 -0.169395506524122 1 1
-0.0711633907731846 -0.0692191617837096 1 1
0.0579977741636449 0.056119901566565 1 1
-0.127124766515502 -0.123958605128392 1 1
-0.0788936182054828 -0.0742761221724783 1 1
0.0766208230398544 0.0759986621633493 1 1
0.0140884216453119 0.0136591335888168 1 1
0.172803963332007 0.167870855868057 1 1
-0.0107028511471697 -0.010113649659677 1 1
0.0557624137142127 0.0542665669577208 1 1
0.000359489610438926 0.0013397391220388 1 1
-0.006618662375918 -0.00465214763595978 1 1
0.0174452821825746 0.0164006141577356 1 1
0.0854442766828557 0.0836791658512074 1 1
0.229915046286959 0.223829969018569 1 1
0.229114662702118 0.222088195129365 1 1
-0.0515401213260338 -0.0484642998227272 1 1
-0.0656307747749243 -0.0637175227333559 1 1
-0.153395852702999 -0.150352520446274 1 1
0.0768574151396039 0.0742711747576481 1 1
0.156394014864461 0.152027934106241 1 1
0.114073739836796 0.112195063956493 1 1
-0.132090962932893 -0.128954837461633 1 1
0.0113809411646921 0.0113680380038914 1 1
-0.0240240338119356 -0.0223329919263187 1 1
0.0877956204162265 0.0847988888851724 1 1
-0.138367629923943 -0.134176545638725 1 1
-0.062011548756338 -0.059631652046082 1 1
-0.0269520760417255 -0.0259183741130436 1 1
-0.0746220805807054 -0.0746847027812295 1 1
-0.155208188055267 -0.151044103223622 1 1
0.0162014964141805 0.0161817963872438 1 1
-0.194622807499942 -0.189055645335774 1 1
-0.192990982317274 -0.18866496474364 1 1
0.120052185201997 0.115890528832493 1 1
-0.041979243214445 -0.0401117331602304 1 1
0.0130632450483976 0.0127447564108811 1 1
0.00678114724929708 0.00826472828027778 1 1
-0.103012251492783 -0.0997138858133279 1 1
0.0236362540070686 0.0228950722378373 1 1
0.346417175408478 0.334643438245757 0 0
-0.0839453773787126 -0.0814165400209748 1 1
0.0730615838095292 0.070569011272357 1 1
-0.100411057690286 -0.0983677506785273 1 1
-0.100434014624829 -0.0969196816150633 1 1
0.224068811798832 0.216692716234548 1 1
-0.117239674533146 -0.11437558119303 1 1
-0.116262948886353 -0.11230091660447 1 1
0.0871352026195315 0.085750934499895 1 1
-0.0625089423350115 -0.0592876554812962 1 1
-0.0227907416233899 -0.0229968409749954 1 1
0.0687204699199573 0.0668292797476218 1 1
-0.105542736455975 -0.103286138504887 1 1
-0.0912271513591196 -0.0881174419302404 1 1
0.105496885924613 0.10358868702238 1 1
0.137896376045258 0.135009387341085 1 1
0.177319631627594 0.170197444854547 1 1
-0.0822062148477804 -0.0801895844081091 1 1
-0.131174487891533 -0.130128968702987 1 1
-0.102084582819847 -0.0987969336546908 1 1
0.2590180230852 0.250144256082003 1 1
-0.0806848759466264 -0.0781760053953153 1 1
0.106335381003449 0.10391949520928 1 1
-0.2316181842079 -0.224265968143374 1 1
0.161140191337116 0.157773560523996 1 1
-0.0672947253231436 -0.064855820672362 1 1
0.0450370702032711 0.0443055251039922 1 1
-0.0652550316485012 -0.0616473010437443 1 1
0.0587504029512583 0.0565577719897474 1 1
0.0577707768752869 0.0551391539458152 1 1
-0.0299165052739391 -0.0296942708777126 1 1
-0.1542639404739 -0.149772054764882 1 1
-0.0369355032245324 -0.0357281590406843 1 1
0.202504343288836 0.196446526544223 1 1
-0.251663624581211 -0.245918964301155 1 1
0.090776961505253 0.0880550436632901 1 1
0.142326661431548 0.139061540784093 1 1
-0.0191143878503396 -0.0177689731710038 1 1
0.196949151976846 0.191499367537725 1 1
0.529371204992558 0.514664818962497 0 0
-0.0948767107438414 -0.0922822362439549 1 1
0.300942221124249 0.291863490150376 0 0
-0.0953185082041075 -0.0901831958169368 1 1
0.103481496880944 0.100343381602756 1 1
-0.106996924613374 -0.102105019469593 1 1
-0.107204082183551 -0.10390366996488 1 1
0.0121259562828542 0.0136732495135414 1 1
0.0157904271677385 0.0146743977585416 1 1
0.054372522292182 0.0546677744225145 1 1
-0.14553448886697 -0.141339747181362 1 1
-0.0377664958419873 -0.0369150546749604 1 1
0.301045592668694 0.291273783980221 0 0
0.237770555014856 0.231003398078231 1 1
-0.0416546480714255 -0.0402447656145923 1 1
-0.10076050433198 -0.0963358052029403 1 1
-0.185001572297529 -0.178105035350364 1 1
0.126103522686574 0.122109604370766 1 1
-0.150741785981181 -0.146050696522028 1 1
-0.0179739146546961 -0.0186125734541394 1 1
0.121899264262641 0.117953858565515 1 1
0.282609573015654 0.273130343538648 1 1
0.115731078686106 0.112032031562949 1 1
0.128017624247697 0.125083090423211 1 1
0.150834572652794 0.145419309675813 1 1
0.0726410839769485 0.0699178486951451 1 1
0.0754030680323251 0.0728766414356346 1 1
-0.181130931084704 -0.173941246018595 1 1
0.0429493079122896 0.0402617283503669 1 1
0.100645192337248 0.0973472182762201 1 1
-0.0127913494874317 -0.0122031765766002 1 1
0.0633630180085489 0.0610969583993128 1 1
0.0146865310192338 0.0157937160306137 1 1
0.0048126348024403 0.00625628129692178 1 1
0.0784168709122283 0.076373417428385 1 1
-0.0927909867718219 -0.0902033743117742 1 1
0.083561601043212 0.0808202684212698 1 1
0.00162541718513121 0.00167134162659924 1 1
0.00961572699776355 0.00843208634444214 1 1
-0.00917781044495783 -0.00960039432839033 1 1
0.231022260917358 0.224138327031305 1 1
-0.0818885979253206 -0.0787416973297242 1 1
-0.228706281998076 -0.221427834004891 1 1
-0.147068407558906 -0.14298674120306 1 1
-0.127364542244595 -0.124326685060066 1 1
-0.0325629088319209 -0.0313520334064699 1 1
0.0217409289038414 0.0212203318750034 1 1
-0.108907564808911 -0.106610638921207 1 1
-0.173658589650454 -0.169877814031551 1 1
0.0805673110360068 0.0789361432394054 1 1
-0.0413251333451902 -0.0390515160200417 1 1
-0.0201780663798035 -0.0210290134419647 1 1
-0.0561175061288568 -0.0521810849458631 1 1
0.127267409986152 0.124648239269711 1 1
0.0275237039428408 0.0282748058526442 1 1
0.0200003306640203 0.0191531382718042 1 1
-0.0596337977796586 -0.0552108594754173 1 1
0.165041249801419 0.159498674891274 1 1
0.115977659192754 0.112787367211246 1 1
0.0794622636452468 0.0753238591410076 1 1
0.0316014576092759 0.0297227652079339 1 1
0.0233773761178206 0.02167533802123 1 1
-0.228776764795687 -0.221486732381253 1 1
0.092056444945714 0.0896947277984305 1 1
0.109331568787512 0.105536086273767 1 1
0.0534901910180593 0.0518262236042118 1 1
-0.0387586781918369 -0.0383488552441909 1 1
0.0556767320400747 0.0534610950391531 1 1
0.0337435789774906 0.03276006794168 1 1
-0.179693549653736 -0.174469834140713 1 1
-0.0835272832093403 -0.0809535529991022 1 1
-0.219081386446283 -0.210871469380811 1 1
0.0272643490409928 0.0268743144873039 1 1
-0.0953992142674247 -0.0929770560816414 1 1
-0.00939898949856548 -0.00937476412996008 1 1
0.190040394886905 0.18518671260299 1 1
0.0744731735172342 0.0724081129755267 1 1
-0.2362063759625 -0.22822543117753 1 1
0.0221709808977288 0.021285237488936 1 1
-0.0848793374375989 -0.0832231887738466 1 1
-0.0609810096280383 -0.0593574121812901 1 1
-0.111037428960273 -0.108408199829694 1 1
0.0163146071422465 0.014785495222247 1 1
0.0181061509507853 0.0171566635604029 1 1
0.29948141687167 0.287211219202925 0 0
0.0247494284510558 0.0235027793032697 1 1
0.0527816074068373 0.0506615456523512 1 1
0.0354226285785817 0.0341645717933329 1 1
0.0788892589895343 0.0764934329100122 1 1
0.0110845551605188 0.010818128619272 1 1
0.107428887836392 0.103697207460396 1 1
-0.262849165734264 -0.254363416477717 1 1
0.273547234848615 0.266095593453332 1 1
-0.232217863857999 -0.225327705056545 1 1
0.0277462374812708 0.0262755022658585 1 1
0.16653876983108 0.163169489206 1 1
-0.00116539238175795 -0.00154026239728727 1 1
0.131463449622353 0.126722924101068 1 1
0.0303137700700203 0.0296049146176967 1 1
-0.0795316266392574 -0.0767555787206985 1 1
0.0789968522457162 0.0783362964644649 1 1
0.0502063650707173 0.0483012559287063 1 1
0.0475039086554557 0.0457022771051526 1 1
0.0862418562186748 0.0841296158519594 1 1
-0.0998387445986717 -0.0972969662715296 1 1
-0.0452115147440127 -0.0430955121068921 1 1
-0.0931491912723719 -0.0905744703726489 1 1
-0.158825883825942 -0.15370417712497 1 1
0.126257556189734 0.12348884784932 1 1
-0.0817027742077558 -0.0788665886213667 1 1
0.151720293568871 0.149243536322669 1 1
0.20937290721037 0.205255044262569 1 1
0.0733218818585042 0.0704701545443429 1 1
-0.12557165272652 -0.122758303804467 1 1
0.0765505005321708 0.0731950654591231 1 1
-0.135995739992096 -0.131484478790982 1 1
-0.076679108114764 -0.0756344077943917 1 1
0.125135555744261 0.120389619371691 1 1
-0.144684046670817 -0.141365727654598 1 1
0.142254862432311 0.13857504677307 1 1
0.0667254337291475 0.065620453260293 1 1
-0.1265588784292 -0.120223178185242 1 1
0.116841817868749 0.112630750629957 1 1
0.01173847864717 0.0119056992106292 1 1
0.0659972042559406 0.0644628095336616 1 1
-0.0950769813705352 -0.0922343547210958 1 1
-0.06101072322499 -0.0601019526763826 1 1
-0.0474042151552359 -0.0459043792784605 1 1
0.0537194237006612 0.0524401524738665 1 1
-0.0286573858975826 -0.0272877177504284 1 1
-0.00438578596118287 -0.0048704854463681 1 1
0.122085413527225 0.118896578161771 1 1
0.0620134957259417 0.0594554723406391 1 1
0.25955679290632 0.251983893103687 1 1
0.0755779599231913 0.0733970633516837 1 1
-0.0977322752515496 -0.0962735302129479 1 1
-0.0431442930468659 -0.04119610054851 1 1
0.00762155231662679 0.00568588974858903 1 1
0.0952799159302471 0.0922113416888081 1 1
0.00939246827081458 0.00935054171041413 1 1
0.0432874191854336 0.0434558657214029 1 1
-0.0341900506253708 -0.0331736259378241 1 1
0.296579243514191 0.28691475842345 1 1
-0.0836515395539862 -0.0815215785120142 1 1
0.0153901296214991 0.0148759987162209 1 1
-0.134394801151535 -0.130462614559801 1 1
-0.0568184024162622 -0.0555807065473578 1 1
0.346090482335301 0.334926621031446 0 0
0.0304692594900265 0.0304771249994585 1 1
0.00398585236427434 0.00492234581796974 1 1
0.0321403582849494 0.0316665859833934 1 1
-0.0454055334515853 -0.0438354653677185 1 1
0.490535489910617 0.477060250873265 0 0
0.332658990481881 0.321264743606249 0 0
0.0585473012239213 0.0573069183851548 1 1
0.133430807295708 0.129215040909355 1 1
0.0818133027702076 0.0794060465264238 1 1
-0.0420041866076443 -0.040544280512012 1 1
0.0694234513639737 0.0684927658191328 1 1
-0.219874943080426 -0.213316486519391 1 1
-0.0100981754966579 -0.010341914603187 1 1
0.0413037431898837 0.0404166505007797 1 1
-0.0512644894825274 -0.0523632604082572 1 1
-0.021299544742911 -0.0201728112907238 1 1
-0.13852649561684 -0.133645212295339 1 1
-0.0232956060400873 -0.0224838374352592 1 1
-0.250162268287428 -0.244075898320175 1 1
-0.0166504480361316 -0.016068407488326 1 1
-0.183300479808666 -0.175636287241882 1 1
0.24466045312257 0.238430688625896 1 1
0.142600658673782 0.140382525182323 1 1
-0.0280129742126194 -0.026125381286794 1 1
0.240932453040297 0.234327984541034 1 1
0.0635032614384988 0.0602075272096438 1 1
-0.000924683678934203 0.000231659423616158 1 1
-0.151636430118383 -0.147579527890561 1 1
0.0491348078259565 0.0491779828036845 1 1
0.0688473794624084 0.0667438287673651 1 1
-0.212680042413011 -0.20595775419501 1 1
-0.0492128989380757 -0.0474769421355464 1 1
0.000408719077597848 0.00121761032464383 1 1
0.00732410048604527 0.0073987642754166 1 1
-0.173594889281283 -0.168698731202833 1 1
0.0344598334493718 0.0340643971311169 1 1
0.199372117891171 0.193890465503161 1 1
0.0312597208647779 0.0309634413056759 1 1
0.030527659118962 0.0300841313010925 1 1
0.356069772613981 0.345282279201844 0 0
0.228360443674193 0.221764825691492 1 1
0.107091822310123 0.10395360645442 1 1
0.164901610246049 0.16016679887649 1 1
0.196794957681168 0.191175641185462 1 1
0.20433813736213 0.198089824250411 1 1
-0.0660785127847716 -0.0646861808345072 1 1
-0.0475352809309688 -0.0476867253208236 1 1
0.181491864276795 0.176976293022952 1 1
-0.143294728440005 -0.138377286949228 1 1
-0.0451562909164817 -0.0445745412701833 1 1
0.0467709931764152 0.0453431305612747 1 1
0.0662956084747104 0.0665692525069956 1 1
0.0571364847587851 0.0544832882428896 1 1
0.0248278352755254 0.0238660375121358 1 1
-0.0213900495515411 -0.0231418253439971 1 1
0.0579480717407695 0.0573020698736664 1 1
-0.0316411890563272 -0.0305306943239542 1 1
-0.00780558815187499 -0.00772530769121408 1 1
0.0714747295219579 0.0687046321301466 1 1
-0.0734651658261974 -0.0724839024329845 1 1
-0.0792211645425464 -0.0753085726188947 1 1
0.0576976879527927 0.0565221855148269 1 1
-0.0931663264024842 -0.0904880541515524 1 1
0.276887646372623 0.266485846585952 0 0
-0.174033287652783 -0.16884194980905 1 1
0.0467068001208909 0.0472546316106527 1 1
-0.132601573312433 -0.128981868030013 1 1
0.0549367688046179 0.0530573050290788 1 1
-0.0088142196060491 -0.00911300102349909 1 1
-0.128551008200691 -0.123701883782099 1 1
-0.284041687000743 -0.276645300558921 0 0
0.0369620317818118 0.0359895500345216 1 1
-0.108833506700309 -0.105211160446183 1 1
0.103284644006478 0.0983310740958893 1 1
-0.013614432352216 -0.0132213695317286 1 1
0.128559373636666 0.124813918345344 1 1
0.0442378968248986 0.0429469551626847 1 1
-0.101338218064909 -0.0977695506741089 1 1
-0.173669769591517 -0.169607962873823 1 1
-0.0776357634457046 -0.0751512066657876 1 1
0.250513939636289 0.24352470337693 1 1
0.031285253014047 0.0310917103928532 1 1
0.123022027779915 0.120774433179798 1 1
0.108235876263932 0.104566194876447 1 1
-0.168472428662128 -0.165015190535525 1 1
-0.144011180525615 -0.139583244396769 1 1
-0.0270363264017758 -0.0258388215499358 1 1
0.0570275031566739 0.0553297439897709 1 1
-0.0604009779440913 -0.0581407032775315 1 1
0.139248237030474 0.135312859209353 1 1
0.0662711161432132 0.0657829896056679 1 1
0.17251750599283 0.167083513873056 1 1
0.27567978836617 0.266461689325181 0 0
-0.130698462705335 -0.12747729656737 1 1
0.322281592369898 0.312620066553689 0 0
0.0211229325766621 0.0203956222447142 1 1
-0.11630896038637 -0.111257502350698 1 1
0.151639745045398 0.146363111340557 1 1
-0.068307966481894 -0.0668728195332858 1 1
-0.060860354324417 -0.0588840618416811 1 1
0.0814738789482074 0.0787650571319659 1 1
-0.0277919774666844 -0.0268239887578121 1 1
0.10981772915189 0.10684407100079 1 1
0.0544022617998281 0.0528386995418582 1 1
-0.0374169845390047 -0.0361310533651002 1 1
0.0939163903299659 0.0924864988395823 1 1
-0.0825032536920572 -0.0799176210258449 1 1
-0.277946868166096 -0.268678484318694 1 1
0.132347690849075 0.130869057650274 1 1
0.0243440919707602 0.0236032103223375 1 1
-0.0852529824213594 -0.082836365816002 1 1
0.182013982904305 0.176999650191456 1 1
-0.115278776561974 -0.112508646558629 1 1
-0.232726915911676 -0.226035921269039 1 1
-0.0191799458302455 -0.0190163600533405 1 1
0.0122513057436634 0.0118249828150991 1 1
0.0920755734921906 0.0901363299997321 1 1
0.273962994105133 0.266613110173622 0 0
0.0463156474339588 0.0434145554920785 1 1
-0.0960681524057425 -0.0927342977213659 1 1
0.0888833419894374 0.0856220865552712 1 1
-0.00512820321182064 -0.00515586006055388 1 1
0.251209655326251 0.244970912821447 0 1
-0.130006976668271 -0.126259059999658 1 1
-0.114034898606538 -0.112314679055141 1 1
0.146106772020018 0.141733861938535 1 1
0.0913216897951318 0.0892265715355427 1 1
0.0832905084447289 0.080263053139253 1 1
-0.0143111954626522 -0.0139907481642464 1 1
-0.126325967845373 -0.121924798871767 1 1
0.156303130940522 0.152076822521493 1 1
-0.060057188137772 -0.0586064502079266 1 1
-0.0538327489757237 -0.0516913315701338 1 1
0.153160818821238 0.149325602539024 1 1
-0.276103819488725 -0.269604877708415 1 1
0.0148709596238696 0.0145799402050259 1 1
0.0268232515941226 0.0264381464455953 1 1
-0.08795848709222 -0.0859717401963367 1 1
-0.0537012329154234 -0.0561288121297 1 1
0.0547384454338854 0.0529837990876985 1 1
0.0607556476753589 0.0597595453897929 1 1
0.0314127066523979 0.0297260654589894 1 1
-0.0816094031976008 -0.0807796296306576 1 1
0.0205720978549584 0.0199614950323593 1 1
-0.0159778226100405 -0.0167808129516936 1 1
0.142439775616574 0.137328774102527 1 1
-0.0568417750259672 -0.0558782369141856 1 1
0.110069379366724 0.105827802158512 1 1
0.0184225272573017 0.0171998422170874 1 1
-0.135271114696619 -0.132361591271919 1 1
0.00743563609206396 0.00669240662773163 1 1
-0.0343009103166759 -0.0318633850911076 1 1
-0.197207605452683 -0.192623529841742 1 1
0.0190681032826242 0.0177886368448061 1 1
0.0663702392678882 0.0632998834107225 1 1
-0.0419229950725203 -0.040899849965981 1 1
0.122571699028926 0.118877729970046 1 1
0.00649260439124905 0.00659256010871931 1 1
-0.139126587975316 -0.1353921885511 1 1
0.0857287230071939 0.0828251371267382 1 1
-0.112145875779122 -0.105384275327337 1 1
-0.0552982013878707 -0.0537478100739434 1 1
-0.127649906466943 -0.122870471384762 1 1
-0.0499013663703165 -0.0486592287293788 1 1
-0.0180434802253229 -0.0167908358165441 1 1
-0.0622082220953383 -0.0627866094565757 1 1
-0.0314842759588154 -0.0313165707559697 1 1
-0.197689752789913 -0.193998849250198 1 1
0.0444816958985621 0.0446569045995821 1 1
-0.0692629614457576 -0.0675090202688067 1 1
-0.174789108622249 -0.169762143467041 1 1
0.117012223600523 0.113479082773495 1 1
0.101097293689807 0.0959878791098871 1 1
0.0871791935916054 0.0847546964936988 1 1
0.107811073191698 0.105900042019817 1 1
0.0240518735583869 0.0239861513963691 1 1
-0.0626588501280502 -0.0610468639695096 1 1
-0.0605454269214692 -0.0586023963370089 1 1
0.141976160482463 0.137426528162962 1 1
-0.0558388867413244 -0.0543644871044362 1 1
-0.0746534670575521 -0.0718137103190182 1 1
0.00513297852537772 0.00470982621764442 1 1
0.128247959498374 0.125568036973492 1 1
0.197090198198757 0.191503463775931 1 1
-0.104097994827818 -0.10293607530275 1 1
-0.018815017920921 -0.0189196866827902 1 1
-0.0889429680994085 -0.085752467280908 1 1
-0.249006062539773 -0.240501362808772 1 1
-0.0774648221905239 -0.0748983087848235 1 1
0.0353552203304061 0.0349312490281929 1 1
0.00260588865036296 0.00228684535473695 1 1
0.123487783734629 0.123763711020156 1 1
0.0201998891796795 0.0211875154158622 1 1
0.062093029704812 0.0594657591360018 1 1
-0.00369326636721799 -0.00431721015918801 1 1
-0.0730092851471681 -0.0699703529794929 1 1
-0.0922882091176808 -0.0896828337165434 1 1
-0.0945449003521968 -0.0903678453432997 1 1
0.232777658208113 0.225607866419565 1 1
0.269069710601097 0.260669318355865 0 0
-0.0968160817396547 -0.0947661516674075 1 1
0.102065473181009 0.101944159390648 1 1
-0.0182983692978851 -0.0183426847775649 1 1
-0.118297423706925 -0.113768007945238 1 1
-0.00092646219923118 0.000948509394729759 1 1
-0.279343467594357 -0.269075421924424 0 0
0.102754307736745 0.099075823175262 1 1
-0.0924967170738283 -0.0892720656272101 1 1
0.00326839577121948 0.00253875269974557 1 1
0.0387172335050557 0.0351866224494343 1 1
0.067215110922651 0.0654835467277899 1 1
-0.0718823452614098 -0.0695744751035377 1 1
0.170072119667464 0.165037701395591 1 1
0.0521366266428711 0.0505797014048074 1 1
0.107586722509019 0.104158148203925 1 1
-0.162589994765898 -0.158021590367469 1 1
-0.154300307922188 -0.14940874709052 1 1
0.0459904312460114 0.044491898234473 1 1
0.0152221646461356 0.0153106188427592 1 1
0.080530125799356 0.0774526190179272 1 1
-0.0391205609814547 -0.0355951230879209 1 1
-0.0216764440247519 -0.0211245496443361 1 1
-0.0365132861500124 -0.0356855416649499 1 1
0.088904861955769 0.0857191514542147 1 1
0.176714847045772 0.172039727419074 1 1
-0.0305768665260878 -0.0296667095605881 1 1
0.00932388220103485 0.00879510217210631 1 1
-0.153467352337527 -0.148832013695765 1 1
0.00471880514542393 0.0066270525765431 1 1
-0.0239587639161215 -0.0229259870686297 1 1
-0.035127064384635 -0.0324969270484975 1 1
-0.157449380039644 -0.152438688982389 1 1
-0.256951299691393 -0.249503996249528 1 1
-0.00810725887590122 -0.0094069978816871 1 1
0.170818964302803 0.165551212014131 1 1
-0.0499234872255363 -0.0490758833072398 1 1
-0.248635983954674 -0.241805137551026 1 1
-0.0398989677195221 -0.0403170066143693 1 1
0.160057388116519 0.155774948870918 1 1
0.0405788873380267 0.0382798856872754 1 1
0.0842305383280799 0.0819973347225376 1 1
-0.00778051201329438 -0.00693192428045341 1 1
0.181377885107681 0.175904760092705 1 1
-0.0485063003847467 -0.0472132219936183 1 1
-0.112511163876137 -0.107704878467296 1 1
-0.0847596347361079 -0.0804930937348272 1 1
-0.107470200513992 -0.103156222004353 1 1
0.0385399943666618 0.0370984063407227 1 1
-0.0476616430449267 -0.0457477977479204 1 1
0.00932333911635006 0.00916515382940025 1 1
-0.135528016751655 -0.130882473252534 1 1
-0.0208367805265919 -0.0209970639129207 1 1
-0.34203388843396 -0.33109094655603 0 0
-0.342581331669797 -0.331641705203546 0 0
-0.109686691942464 -0.105839893685468 1 1
0.0391682624509962 0.0380970257956051 1 1
0.184293321373893 0.17939496058406 1 1
-0.138290499557937 -0.134626833273052 1 1
0.0637614988374784 0.0613600825835338 1 1
0.136797113911714 0.133771538148876 1 1
-0.134837325616011 -0.131563913221803 1 1
0.180825124868487 0.175515517558581 1 1
0.00934159943398329 0.010721228143604 1 1
-0.10185441394371 -0.09797996646669 1 1
-0.190190846564446 -0.184929841952995 1 1
0.272907908158382 0.265987387581365 0 0
0.0721653963206852 0.070518380970972 1 1
-0.141138539752327 -0.136162348897422 1 1
-0.00624501543414618 -0.0068468147922836 1 1
-0.025206526065996 -0.0255000174344254 1 1
-0.00335891403289938 -0.00386118881349042 1 1
0.139080583438978 0.13602807638454 1 1
0.191820729967326 0.186256415491433 1 1
-0.0872411021551192 -0.0850306963406497 1 1
0.112799975962888 0.107698800970902 1 1
0.106996012762538 0.104041676456743 1 1
0.15850631572255 0.154310332405323 1 1
0.00129750250256349 0.00290332174871058 1 1
0.175830494491964 0.170604686734746 1 1
0.0441907224725197 0.0431547817086675 1 1
0.129703825646883 0.125705853501299 1 1
-0.00478136697402953 -0.00498270762635492 1 1
-0.139329837793891 -0.135636495895554 1 1
-0.0624561044450974 -0.0599815338515783 1 1
-0.0684270117037926 -0.0674323752480491 1 1
-0.394235117596427 -0.383243429742756 0 0
0.0301577143463404 0.0294246803890679 1 1
-0.012157756904988 -0.0116410484584173 1 1
0.33815457531354 0.3269201129837 0 0
-0.0478468073994236 -0.047149271238892 1 1
-0.0822763537306807 -0.0800071718527229 1 1
0.0628217841635869 0.0616921923233395 1 1
-0.047861697881967 -0.0460653549756182 1 1
0.0635829103263476 0.0627233347387262 1 1
-0.103242738110058 -0.100632473505559 1 1
0.164452930895557 0.159767725404905 1 1
0.194669911355686 0.187316581295255 1 1
-0.0159240580632872 -0.0160754019382295 1 1
0.0439279604490133 0.0417764178161541 1 1
-0.142414100700846 -0.137030900528122 1 1
0.131416124603863 0.127402842257351 1 1
-0.0343946836327189 -0.0334977159766382 1 1
-0.26215708340177 -0.25443120902934 0 1
-0.166292320095657 -0.161587196682675 1 1
-0.00152041360310943 -0.00053649179881653 1 1
0.0664246947911292 0.065899206748141 1 1
0.184047241805731 0.178352965019387 1 1
-0.113371457541088 -0.110321560543362 1 1
-0.0494883523885229 -0.0487644749501046 1 1
0.0791614309091894 0.0773337185762077 1 1
-0.156768616042848 -0.151960662540627 1 1
0.0809569336661259 0.0768006642034401 1 1
-0.326981430643877 -0.317002112453522 0 0
-0.143031170078007 -0.139165499888443 1 1
-0.0967201898624777 -0.0941292704439977 1 1
-0.28928781405222 -0.280201843622853 0 0
0.150064462916023 0.145156092256939 1 1
-0.11224334156804 -0.108537851754584 1 1
0.0241150073531046 0.0228346492765575 1 1
-0.128488242191509 -0.125619745844361 1 1
-0.314456251828198 -0.307418050519674 0 0
-0.217736497424335 -0.211568014822379 1 1
-0.121569307698126 -0.115943879428221 1 1
0.0949591338734204 0.0898327419533603 1 1
-0.0811174037841165 -0.0812888277488272 1 1
-0.130383499149135 -0.128224394288243 1 1
-0.138738043868995 -0.135003700310368 1 1
-0.130956942954413 -0.127545895412814 1 1
0.312693648664642 0.303023171046294 1 1
-0.0145416154226332 -0.0121813912516509 1 1
0.0491718927959124 0.048328622043616 1 1
-0.19888823678915 -0.191986300356083 1 1
-0.157361652413295 -0.15268698516177 1 1
-0.141799223482468 -0.137606364678592 1 1
0.216049961886291 0.21063961826277 1 1
0.0852767487372656 0.0836809634902232 1 1
-0.0450445475156366 -0.0452614404111835 1 1
0.0321715276839258 0.0309936087539996 1 1
0.153562744140864 0.148730042223161 1 1
0.0544077681710214 0.0519497617439745 1 1
-0.147522738909903 -0.143300349791595 1 1
-0.069264604360669 -0.0664615353478701 1 1
-0.0836953468612683 -0.0810134236981822 1 1
-0.0462000056050058 -0.0450887497715096 1 1
-0.0937551921403115 -0.0912541945868016 1 1
0.15976424723732 0.156701420618214 1 1
-0.198998242202849 -0.193732335899439 1 1
0.0260450762532448 0.0254625932408123 1 1
-0.0179978469034802 -0.0166907610921896 1 1
0.0186123811467748 0.0166479705669835 1 1
0.0738504367607412 0.0727976098367625 1 1
-0.233804330861221 -0.226622527358529 1 1
-0.0241935218957631 -0.021381696428517 1 1
-0.121874771235775 -0.117120632276809 1 1
-0.0573390334510631 -0.0557451825874747 1 1
0.108865710572449 0.10490180424196 1 1
0.0806538504474761 0.0794698919538336 1 1
0.348450247784899 0.339003651491304 0 0
0.153790208183787 0.148861957628379 1 1
0.0874118536335865 0.0845896525758463 1 1
-0.162126239826277 -0.156686423697568 1 1
-0.231351719484145 -0.2245308510813 1 1
-0.0790568582581473 -0.0769025836602722 1 1
-0.308728019148241 -0.299663938230694 0 0
0.174803240818085 0.170708544968746 1 1
-0.117846688959195 -0.114215806139574 1 1
-0.0558836794224394 -0.0541180617112774 1 1
0.134533749792989 0.130111849366895 1 1
0.128156237067288 0.122432452221937 1 1
0.0163289645509697 0.0164622909447667 1 1
0.105158284948816 0.102330162032162 1 1
0.180554285218354 0.173954399720684 1 1
-0.0187941444549711 -0.0193282174011533 1 1
0.236298542896364 0.230608225430455 1 1
0.0544225277494813 0.0531424384800218 1 1
0.0228923090851033 0.0220741105230192 1 1
-0.0869401047084218 -0.083773695627754 1 1
0.104158416243143 0.102980426616177 1 1
0.0944540603084059 0.0918481456654037 1 1
-0.400528208612856 -0.388205986404429 0 0
-0.0832032781423248 -0.0784745476438772 1 1
0.0635720386295883 0.0616404635438689 1 1
-0.144950445594702 -0.138750633800904 1 1
0.0528213880590203 0.0511743508876838 1 1
0.111004840616082 0.107851592581063 1 1
0.21815746535085 0.21199811464489 1 1
-0.119205032946158 -0.116323683914481 1 1
-0.0854235529169304 -0.0835179533308272 1 1
0.200566592900311 0.194788181863147 1 1
0.122209706622334 0.118580215624649 1 1
-0.0411256625537889 -0.0399933802990195 1 1
0.0283701793364884 0.0278350024423407 1 1
0.151058715696611 0.147496809306497 1 1
0.144703415598949 0.140404599656308 1 1
-0.106663203473538 -0.104729422936747 1 1
-0.23174759281837 -0.225264941323648 1 1
-0.0123721379865258 -0.0128063040891556 1 1
0.0427214831568655 0.0401222982785686 1 1
-0.125413351987379 -0.122661437751198 1 1
0.172868435710669 0.167699199101919 1 1
-0.102217828166587 -0.0993194593801472 1 1
-0.171371444622685 -0.164770535250977 1 1
0.081499942032609 0.0789102736649977 1 1
0.0436354352137216 0.0424840537074396 1 1
-0.0337294153252718 -0.0323785094023764 1 1
0.131110823595024 0.127422858741843 1 1
-0.0293710745088995 -0.0286685187960415 1 1
-0.0599181023468602 -0.0581015543567886 1 1
-0.03586716426366 -0.0350605685596231 1 1
-0.233021083166234 -0.227275147877629 1 1
-0.0219338003641386 -0.0203845016103164 1 1
-0.0872591512216457 -0.0856959908186374 1 1
0.139450522477057 0.135300961524567 1 1
-0.0933742460932964 -0.0901401330286537 1 1
-0.0745660021763897 -0.072002241301433 1 1
0.0571079298537587 0.0548395320866231 1 1
-0.0113774718749171 -0.0111478043408559 1 1
0.0111524812938692 0.0108464657734106 1 1
-0.111873510182314 -0.106867956811525 1 1
0.144525618958319 0.140847249937277 1 1
0.0600398337633219 0.0578573381619044 1 1
0.177339715444983 0.173558282273761 1 1
0.134345783866986 0.130610901971249 1 1
0.096192764241091 0.0940059024467883 1 1
0.146292430771069 0.143531934501654 1 1
0.0621589784039122 0.0605226712372183 1 1
0.127477811633644 0.125398546043706 1 1
0.030189024980466 0.0281348448969314 1 1
-0.158195091448972 -0.153666049650008 1 1
-0.115316663544847 -0.11237656374802 1 1
-0.264688676422157 -0.258082953666819 1 1
0.00367364371024534 0.00333792386806846 1 1
0.15692599561028 0.153245530966863 1 1
0.289607773477081 0.280845494322785 0 0
0.179701023142544 0.17419548278702 1 1
0.00711568232135217 0.00744608064914583 1 1
-0.20797546220269 -0.201383601465815 1 1
0.175713185359253 0.169634066603162 1 1
-0.071363402057474 -0.0695375545504464 1 1
0.046159589694769 0.0446909785619516 1 1
-0.0691963536684139 -0.0680485627460002 1 1
0.0135000452966375 0.0134982088249081 1 1
-0.161066541593565 -0.15637659049799 1 1
0.0306446564855308 0.0295748573007786 1 1
-0.0382502181068169 -0.0379177691987373 1 1
-0.127753295044611 -0.125056745976487 1 1
-0.00352891227440394 -0.00275409293177705 1 1
-0.0866824766501926 -0.084822054399675 1 1
-0.0121257417208763 -0.0123889803268117 1 1
0.0706658227842618 0.0675657250483262 1 1
-0.0849758229152463 -0.0823125661646521 1 1
0.109182788054285 0.104461550458142 1 1
-0.0796739224049345 -0.0776232102905737 1 1
0.123465845922613 0.120865388131646 1 1
0.244559702819461 0.238150883940166 1 1
-0.0208058856478253 -0.022880029799331 1 1
0.165502882273509 0.160213646868953 1 1
-0.145063375870996 -0.140487579462439 1 1
-0.142749501444857 -0.139617164122517 1 1
-0.0395904843446199 -0.0382591608257146 1 1
-0.15442104377487 -0.149837561239915 1 1
0.0375991917148843 0.036932490797182 1 1
0.000620233161476594 0.000838375112479271 1 1
-0.0838421377778456 -0.0800551990673074 1 1
0.0283993967916473 0.0279827152323196 1 1
-0.240638408222355 -0.231450843360224 1 1
0.113472918494256 0.109025587859929 1 1
0.0501536165234211 0.0495892757603391 1 1
0.171380121401016 0.165595511215742 1 1
0.125500267822874 0.122678816683299 1 1
-0.0257027591455916 -0.0238142582893801 1 1
-0.152195743122351 -0.146691945145786 1 1
0.0174078855390836 0.016526158701371 1 1
0.11847261821162 0.115421325397208 1 1
-0.0274742552886607 -0.0258955624454326 1 1
0.243459412711482 0.235472992973609 1 1
0.0893796180406038 0.0870298503450061 1 1
-0.0832476091566456 -0.0802733223152925 1 1
0.0804603134763043 0.0782174698467102 1 1
-0.0314444580788254 -0.0305668144460913 1 1
0.00317698374969332 0.00363959605392045 1 1
-0.0363152620107014 -0.0365652418589751 1 1
0.0281073806076139 0.0274761215821981 1 1
-0.0372577998352569 -0.0368215076763679 1 1
0.143642262327954 0.139953671064209 1 1
0.154836209461988 0.150635333761852 1 1
-0.23957151261191 -0.232520659509099 1 1
-0.0406480546935051 -0.0399133449268997 1 1
-0.00301292914901289 -0.00103803960444941 1 1
0.0190371391336339 0.0200693674799424 1 1
-0.11122678036813 -0.107312979076905 1 1
-0.293831048169887 -0.285067035804665 0 0
0.0187373953991099 0.0181859558049138 1 1
-0.196493425689692 -0.191926077865122 1 1
0.120833627386231 0.117377076471418 1 1
-0.0333775608584048 -0.0316243724447138 1 1
0.0336172935248958 0.0332477781241023 1 1
-0.119264583382594 -0.115314721039032 1 1
0.0515643762013958 0.050093565274727 1 1
0.0953184888180429 0.0916810333068094 1 1
0.0923217954983257 0.0889643349577628 1 1
0.147415042009973 0.143322191005839 1 1
-0.127597894512183 -0.12385730504803 1 1
-0.158515685798279 -0.154855194122248 1 1
-0.377854839048781 -0.365120854786645 0 0
-0.0969391974193234 -0.0944461914457533 1 1
-0.131824141746913 -0.127816942024418 1 1
0.321808496820306 0.31348250314782 0 0
-0.00811719920166552 -0.00525609080900297 1 1
0.0889052094514428 0.0884226322302227 1 1
0.246053053886378 0.236507646764638 1 1
-0.123734462488348 -0.121589956490965 1 1
0.228327198430915 0.222693724133577 1 1
0.15293387103836 0.148552337247382 1 1
0.0854119394177274 0.0826189297562014 1 1
0.00503589547504052 0.00409308302798061 1 1
-0.0940158292656441 -0.0908525850777813 1 1
0.0245097339534961 0.0260369134888638 1 1
-0.202097232786542 -0.196048006741693 1 1
-0.0573954718178026 -0.0554993602508324 1 1
0.00361546744649287 0.00223026605699557 1 1
-0.0555729179315224 -0.0528500668864802 1 1
-0.0328123320752039 -0.0311200349346992 1 1
-0.0991903223222431 -0.0963719903514815 1 1
-0.141586405900423 -0.13750060287812 1 1
-0.190063032311872 -0.184671314542806 1 1
-0.119187480510266 -0.115196291087769 1 1
-0.220434896053771 -0.214135917965652 1 1
0.0278637083358742 0.027968218718359 1 1
-0.0775951889496903 -0.0742458582021736 1 1
-0.209236640487816 -0.201316069721247 1 1
0.0956322399564934 0.0930975923839001 1 1
-0.00167692165728791 -0.00126429247941107 1 1
-0.0814895102683708 -0.0779496777936208 1 1
0.0369949528494445 0.037387939167167 1 1
0.00103206910254181 0.000618684460704844 1 1
0.0738121606275109 0.0722677706990291 1 1
0.0445714549245932 0.044192830528409 1 1
0.0631465476481849 0.0612098781902401 1 1
-0.0256601429297852 -0.0231962210389858 1 1
-0.024535874204589 -0.0242407716185129 1 1
0.075989412425146 0.071838727533965 1 1
0.205467078994892 0.198840533205937 1 1
0.0535367023414089 0.0529038543857643 1 1
0.233694131940236 0.227327703010351 1 1
0.0342962135017565 0.0332863875936134 1 1
0.322669736019594 0.311728321819834 0 0
0.044253419978013 0.0427435049714677 1 1
0.121509393944693 0.11709499587054 1 1
0.0572030793166019 0.0550487185164017 1 1
-0.0366132492510667 -0.0372900506672238 1 1
-0.151806418472964 -0.146169494350173 1 1
0.028674945077858 0.0279351227461496 1 1
0.0367617585876638 0.0349177477164103 1 1
-0.200079675921696 -0.19368240894399 1 1
0.0907528833561706 0.0876635455339849 1 1
-0.201830937053373 -0.196696430287351 1 1
0.0445671670938208 0.0431681928533792 1 1
-0.0543185304641473 -0.0517017087980288 1 1
-0.10401944128875 -0.10196935308316 1 1
-0.0411805201578967 -0.0410200128363053 1 1
-0.0290629031226652 -0.0281518190408151 1 1
-0.128258322602524 -0.123530463479472 1 1
0.00343908998329045 0.00344973951603387 1 1
-0.0149754092129618 -0.012674625405199 1 1
0.0366358776658208 0.0351511293371077 1 1
-0.150827783976797 -0.146155827379216 1 1
0.0805703401240553 0.0780190575922425 1 1
-0.0741370576196123 -0.073391610783841 1 1
-0.105611139553113 -0.102527744970188 1 1
-0.0551062702216919 -0.052699943350217 1 1
-0.0987190802651928 -0.0956497297011383 1 1
0.159186588410512 0.154955933926331 1 1
0.171812432011682 0.166970839887844 1 1
-0.0370159184969906 -0.0368701820891182 1 1
-0.11398319960106 -0.110648192176415 1 1
0.0769225061583599 0.0745777960607777 1 1
-0.106490965840889 -0.104218144276203 1 1
-0.0440901336880942 -0.0430443350367543 1 1
0.0742686172740456 0.074771415613875 1 1
-0.144836690509975 -0.140711416538734 1 1
-0.00802593430988907 -0.00839187300007403 1 1
0.0131818004052819 0.0130914154455698 1 1
-0.0470168171060737 -0.0450432297052139 1 1
-0.135488630327194 -0.128865976692407 1 1
-0.26584515411634 -0.255487943712949 0 0
-0.0950870218627494 -0.0912581340922349 1 1
-0.232279090230484 -0.226749089272624 1 1
0.00765671842890892 0.00768651560515481 1 1
-0.0100965669056549 -0.0104291507573675 1 1
-0.226856571093507 -0.220085273517528 1 1
0.207200006287352 0.200048878225753 1 1
-0.00295302058302586 0.000779652376568574 1 1
-0.0561821076049807 -0.054606421591186 1 1
0.0113488250352049 0.0124954554956859 1 1
-0.0050922964199078 -0.00431151378949033 1 1
0.137391305056457 0.131482397635913 1 1
0.129551368205793 0.126269627907277 1 1
0.0942286073360953 0.0913612050657787 1 1
0.0303764011628813 0.0292921102112644 1 1
-0.0285584952953378 -0.0278463710243466 1 1
-0.0573085883869823 -0.0552313828148847 1 1
-0.0517795459386719 -0.0516616131794309 1 1
-0.0856146701937968 -0.0824506931847328 1 1
0.248531524317154 0.241405674105184 0 1
0.0951358897876091 0.0919252567814674 1 1
-0.00098764058276332 0.000691711541453802 1 1
-0.0164158274546684 -0.0165550408516827 1 1
0.0245431812819271 0.0232749362436416 1 1
-0.228901490982712 -0.223002494733167 1 1
0.0517232466269301 0.0493641550737925 1 1
-0.0133407996182436 -0.0152002543322493 1 1
-0.0525433185908078 -0.0506715021022364 1 1
0.123682812543255 0.120167592615667 1 1
0.000893944225577682 0.000966403547082585 1 1
0.073978272793949 0.0704231584423254 1 1
-0.186816363039583 -0.180088362715398 1 1
-0.0564576480067297 -0.0556928092630872 1 1
-0.0618905302732721 -0.060128933277975 1 1
0.139639964950499 0.134270982153487 1 1
-0.0739698551549121 -0.0718324604161529 1 1
-0.141104815167223 -0.137942823752427 1 1
-0.00477858196089261 -0.00405267606106402 1 1
-0.158757312862551 -0.155432174126951 1 1
0.228097089226374 0.220628584164227 1 1
-0.19707259447897 -0.190366098062097 1 1
-0.0819395681220113 -0.0810538810407822 1 1
0.0519898150958618 0.0510841491292676 1 1
0.100748440565532 0.0977979789069017 1 1
-0.0977162474973582 -0.0948233177207156 1 1
0.146431053856581 0.139127693182456 1 1
0.0789054853128565 0.0768972618712814 1 1
-0.0768108097936179 -0.074488658550281 1 1
0.198795700756892 0.192932321584976 1 1
-0.0276249675936152 -0.0262319952381348 1 1
0.0130522574247438 0.0121226278534852 1 1
-0.0570036508954657 -0.0564682665722377 1 1
0.122137885579709 0.118529300107326 1 1
-0.146351764308189 -0.139622200953888 1 1
0.0898201787018701 0.086240667040501 1 1
0.0615085395061347 0.0607647330458335 1 1
-0.0377232360806687 -0.0367245806566335 1 1
0.0755841755322194 0.0733236825709056 1 1
0.0547866128174587 0.0533482508356948 1 1
-0.138239247641426 -0.13353721506352 1 1
-0.19343419370811 -0.187909536681301 1 1
-0.140066684845589 -0.135630308774749 1 1
-0.185920494796895 -0.180253398324486 1 1
0.0907731300016717 0.088866135492069 1 1
0.0224842090763964 0.0219734008647188 1 1
0.0629414125719737 0.0614263850941945 1 1
-0.0283384574240267 -0.0270114380057597 1 1
0.0212917977305694 0.021398129645433 1 1
-0.0230701927562353 -0.0192833258815262 1 1
0.132305225971565 0.129809781303889 1 1
-0.201496857913794 -0.195997058745015 1 1
0.0610604724241997 0.0599682413347225 1 1
0.0463427634127183 0.0432354975341754 1 1
0.0727773169118991 0.070544122043737 1 1
0.0759964083917839 0.0744710723585789 1 1
0.0690546958348101 0.0656571011952762 1 1
-0.0130490760316785 -0.0123842247171475 1 1
-0.219459493530252 -0.212094860424518 1 1
0.157473983125226 0.1514218123282 1 1
-0.0498435447914452 -0.0488989444483626 1 1
0.0865875737123017 0.0847460864919686 1 1
0.0697946733686283 0.0675665640925639 1 1
-0.158873710834955 -0.154039447852149 1 1
-0.124988733905975 -0.119754512573537 1 1
-0.0229054640338597 -0.0224040648305724 1 1
-0.0242429166993901 -0.0238832095458487 1 1
0.0815906515581629 0.079576477694022 1 1
-0.0684917915674058 -0.0655456572937496 1 1
0.0695244613491099 0.0692206576112763 1 1
-0.0988666476874329 -0.0962970798851071 1 1
0.082944651919971 0.0801030285142369 1 1
-0.0616945370295944 -0.0604303412642761 1 1
-0.104128357956441 -0.100410211378859 1 1
0.0914376762151341 0.0884957409118039 1 1
-0.00150697233696297 -0.00288386154827313 1 1
0.0734290931616381 0.070720753779318 1 1
-0.080432047693857 -0.0770444013865881 1 1
0.168316906761613 0.163437087134162 1 1
0.0830053033560415 0.0802693118056877 1 1
-0.0443260997283542 -0.0434294479418284 1 1
0.0568025996424829 0.0546917258783167 1 1
-0.013355968005825 -0.0145297048423493 1 1
-0.063500632551877 -0.0618477793896006 1 1
-0.222724064302904 -0.216321031273324 1 1
-0.0685723089100546 -0.0665334950754585 1 1
0.169806648241047 0.163823596156494 1 1
-0.0658748491912336 -0.0633345610480977 1 1
0.113456592865714 0.109867849124874 1 1
0.0687934871169803 0.0666857763618046 1 1
0.063306685950902 0.0620646718923167 1 1
-0.0307550433747658 -0.0302360295431881 1 1
0.237856032021494 0.230260998240515 1 1
0.146822659739431 0.142073058350891 1 1
0.06586591439096 0.0639497708208951 1 1
0.137194045119137 0.132404957174971 1 1
-0.0524944174962142 -0.0505406829581513 1 1
-0.0812559485602129 -0.0788605656187797 1 1
-0.128708424491663 -0.12370664161305 1 1
0.162658899743447 0.159091579256092 1 1
0.00998915877971302 0.0103074085229443 1 1
-0.0697560666464832 -0.0688406010788886 1 1
-0.0565229751082213 -0.0560752863207365 1 1
-0.0826105145999686 -0.0778129468071781 1 1
0.0348161939868381 0.0349746696817084 1 1
-0.0329195624949578 -0.0333335128962657 1 1
-0.060998276939521 -0.0592170818873423 1 1
0.0830282472226843 0.0814192526454661 1 1
0.126017473185636 0.122170976176378 1 1
-0.0017880071644827 -0.00264363561976615 1 1
-0.181876687817526 -0.177115589887388 1 1
0.00442638487058987 0.00457683409745686 1 1
0.00373603253587842 0.00364303077158062 1 1
-0.150706253138132 -0.147262707121754 1 1
-0.134548924706137 -0.130171444952122 1 1
0.0746756177751917 0.0729881355030645 1 1
-0.0884592426350024 -0.0856173635951942 1 1
0.102332040250296 0.098912166131966 1 1
0.0158225465311845 0.0166094881839466 1 1
0.143221255901496 0.138966544366748 1 1
0.047623180154959 0.047139142909895 1 1
0.393852701388163 0.380758671512229 0 0
0.144029217242731 0.13971993268402 1 1
-0.0754401452536194 -0.0738714883114649 1 1
0.0426630127331885 0.0412544494049111 1 1
0.104249485242629 0.101231704457155 1 1
0.0974120406920787 0.0941745064148874 1 1
0.201234628485458 0.194744439156137 1 1
0.13204759006384 0.128849745115716 1 1
0.0809910492990037 0.0785068271271209 1 1
0.0784432931835881 0.0762107901290591 1 1
0.0648575256526608 0.0630734646387234 1 1
0.063805383999439 0.0616208784877194 1 1
0.0797095262610521 0.0776507888076702 1 1
0.0952798726955804 0.0926585356516529 1 1
-0.0742785682038953 -0.0701350188458273 1 1
0.0701195498097049 0.0662418105823513 1 1
-0.0885789820342156 -0.0851092651144107 1 1
0.0584914382246228 0.0564553574895076 1 1
-0.107074367363545 -0.103492657543384 1 1
-0.118268036082603 -0.115681759911214 1 1
0.137069443044128 0.133485236777667 1 1
0.0904871815148471 0.0872776941163602 1 1
0.196885506170385 0.191679301430957 1 1
-0.0133145119263656 -0.013270035407958 1 1
0.248043562489093 0.240805037632501 1 1
0.0784601674395193 0.0751159175383299 1 1
-0.157973515917679 -0.152141020203239 1 1
0.253354898806143 0.245512962432055 1 1
0.199941315738608 0.193997092073585 1 1
-0.0159035000861906 -0.0163879983415435 1 1
-0.0268337084565261 -0.0256075626490575 1 1
-0.0763971237312348 -0.0733447110683129 1 1
-0.277568849304528 -0.269973086789942 0 0
0.0706334487206256 0.068289335411683 1 1
0.128193898250372 0.124162818446496 1 1
-0.119791737505695 -0.116360805156101 1 1
-0.0576528901775916 -0.0563141907335334 1 1
-0.00147617562492926 -0.00144219417805711 1 1
0.0736114189200992 0.0714361021525559 1 1
0.13047709316019 0.124003588201523 1 1
-0.301072740002428 -0.292121677891976 0 0
-0.279921015072927 -0.271550386018869 0 0
0.182188966270988 0.179858163124116 1 1
0.11101289668955 0.107491429302095 1 1
0.244911860895973 0.238973718314246 1 1
0.0104630308011259 0.0101846304651256 1 1
-0.406479192436428 -0.394847903558611 0 0
-0.0710409252288254 -0.0686085505018037 1 1
0.0582195659444831 0.0558857077690326 1 1
-0.0949498713738381 -0.0919101313033444 1 1
0.0342236341635981 0.032611974158751 1 1
0.000661112590105284 0.00125839899779007 1 1
-0.0450569799764121 -0.0441926964607353 1 1
-0.251550221625895 -0.244068272933603 0 1
-0.0371352248683843 -0.0363808823993828 1 1
0.182163332637533 0.17727570069672 1 1
0.144133166612641 0.139654510304698 1 1
0.174464110287637 0.168758927848087 1 1
0.128858587269987 0.125906474344261 1 1
0.0300404888861424 0.0297678446828812 1 1
0.251461383499319 0.243488351472596 1 1
-0.0163632401309565 -0.0167853395956689 1 1
0.0872392448946502 0.0843321096456568 1 1
-0.0143612099377412 -0.0139440418751213 1 1
0.19392939418394 0.188141909302037 1 1
0.188920893000693 0.182106188805192 1 1
0.0628571039650004 0.0610120475421497 1 1
-0.170208665557025 -0.165494171316001 1 1
-0.0867857064933289 -0.0844222018630155 1 1
-0.137766296325493 -0.133782112111691 1 1
-0.053918270951555 -0.0524076775971777 1 1
0.0666461381930145 0.0632202520584407 1 1
-0.00586615611230069 -0.00573519332125153 1 1
-0.187022996217826 -0.181318908628524 1 1
0.0174712056611592 0.0144924835235186 1 1
-0.18108153031328 -0.176071702934684 1 1
-0.109352901201432 -0.106762362484478 1 1
0.15145490405363 0.146304026446398 1 1
-0.0435737247593044 -0.0421201015993928 1 1
0.0961341343449164 0.091958083053174 1 1
-0.101462339773155 -0.0983358135778283 1 1
-0.254629928773515 -0.245799518124598 1 1
-0.108544133616998 -0.10729160569882 1 1
0.173058699725101 0.169132855136891 1 1
-0.186290573438727 -0.180434143004457 1 1
-0.0650476947480856 -0.0647819754159838 1 1
-0.199917425127481 -0.195817873667767 1 1
-0.329924365222189 -0.319450612581109 0 0
0.216218944210919 0.209710433277989 1 1
-0.240988090005465 -0.234347485186619 1 1
-0.118452571661011 -0.117001357909229 1 1
0.00508203118474376 0.00564442322381404 1 1
0.0543867802538802 0.0536018589220305 1 1
-0.114481474258771 -0.111172500812554 1 1
0.230963409616494 0.22567437721989 1 1
-0.0695413496117646 -0.0683327425035865 1 1
0.161572521697982 0.156913723207323 1 1
-0.0928491547494931 -0.0902852718240682 1 1
-0.134381303410244 -0.131648632007845 1 1
0.00219138519660488 0.00337385913449609 1 1
-0.0484981457117515 -0.0450454788895103 1 1
0.00110252833117491 0.00062080854023764 1 1
0.157727959310085 0.153834961381516 1 1
-0.0160338782892188 -0.014917260258778 1 1
0.0506885651149931 0.0494616980414712 1 1
0.0279581781074125 0.0276078030479114 1 1
-0.130364963415946 -0.126023492482811 1 1
-0.192784092869934 -0.188793771717656 1 1
0.136227723122893 0.13231300291194 1 1
0.0533387416333303 0.0515716934615977 1 1
0.132027450771284 0.128018966209528 1 1
-0.0196126332614601 -0.0182706967021655 1 1
-0.153565302492974 -0.148175562028103 1 1
0.0920392189225998 0.0905138637664308 1 1
-0.063753995890747 -0.062699026905394 1 1
0.0260402397251595 0.0259435583576709 1 1
0.0109302052076407 0.0114132111528055 1 1
-0.0510649259566397 -0.049363537318094 1 1
-0.00202831965519564 -0.00190261897115558 1 1
-0.0373199848366689 -0.0363048179474812 1 1
-0.114849187656844 -0.109503314929817 1 1
0.0165931541408099 0.0152950589233742 1 1
0.0853242092706182 0.082494853990579 1 1
0.163477508942409 0.158313937042176 1 1
0.105256673361072 0.101631491475545 1 1
-0.13441608251662 -0.12970912760037 1 1
0.241643035780032 0.234051613464809 1 1
0.158067736159186 0.152758997408849 1 1
-0.0679094558727196 -0.0667141436215122 1 1
0.130797576118685 0.126109004841425 1 1
0.128031015167111 0.124479012509578 1 1
-0.103174774224682 -0.100881628687942 1 1
0.117878834432466 0.113167388612388 1 1
0.226156973817319 0.218802558662573 1 1
0.0525965977230669 0.050583092693137 1 1
-0.0243032296419886 -0.023815978217887 1 1
0.101525910942911 0.0980406906121894 1 1
0.11086039879921 0.107213065535378 1 1
0.0209865826672218 0.0208625092776403 1 1
-0.0351416514934874 -0.0317911587788997 1 1
-0.0904709188717647 -0.0883481254408904 1 1
0.0664317645726396 0.0641604183133357 1 1
-0.0485585730920142 -0.0457612198565162 1 1
0.0756818533422508 0.0735855565896623 1 1
0.127740163000414 0.124268055042638 1 1
0.00270866557170478 0.002640453831654 1 1
-0.0543717647820595 -0.0526897730724231 1 1
0.0312683406538097 0.0302298906075028 1 1
-0.0637179948308499 -0.0624075910873932 1 1
0.00843264188820941 0.00950748016360835 1 1
0.0714944044279692 0.0688822504742736 1 1
0.0680991666811819 0.0623625233834367 1 1
-0.171445615284521 -0.166746385962702 1 1
-0.247575290396254 -0.241109832823735 1 1
-0.0487239947145331 -0.046639892578641 1 1
0.1565610958762 0.152267664130415 1 1
0.14569295362806 0.140031832193528 1 1
0.0482951140734545 0.0466770628022426 1 1
0.120722605985372 0.116065898238682 1 1
-0.243333194534217 -0.234130448031163 1 1
0.145860094438235 0.140790824524813 1 1
0.124413540484182 0.121194398850109 1 1
-0.118671615184239 -0.115909601427614 1 1
0.0879281057751592 0.0841044567854249 1 1
0.0942485781832233 0.0923688436218706 1 1
0.25418929195204 0.247080353172914 0 1
0.0129945820400624 0.0125434757394683 1 1
-0.0999339534980687 -0.0962791056357773 1 1
-0.026950297370633 -0.0271996369643585 1 1
0.0320901330688519 0.0312411098667433 1 1
-0.0375446474246695 -0.0365209538054498 1 1
-0.035622203528775 -0.035798172649496 1 1
-0.141350364329083 -0.138195537379455 1 1
-0.059532913695673 -0.0577964030621559 1 1
-0.0447780862156988 -0.0421956641470767 1 1
0.164854341507007 0.16083528558108 1 1
-0.0805510016984166 -0.0791838618963463 1 1
0.0741113250392475 0.0718626763951823 1 1
-0.0994317390253033 -0.0963216684358052 1 1
0.163475675063511 0.158091510195116 1 1
0.072787796547093 0.0709138189672928 1 1
0.052030655856267 0.0503356169783542 1 1
-0.0354089204697978 -0.0358806270621684 1 1
0.155917843750341 0.151417958281127 1 1
-0.0819210909270893 -0.0792677465038043 1 1
0.070041925567098 0.0678929255930596 1 1
0.0601372833078498 0.0588345206702864 1 1
-0.194765370543807 -0.187123959556329 1 1
-0.172308149501641 -0.167505669815952 1 1
-0.0927750640447554 -0.0905617180151108 1 1
0.0596521173989731 0.0583399560647766 1 1
0.148644916187179 0.144352759440889 1 1
-0.185966381802281 -0.180204449638402 1 1
-0.034118810408019 -0.0321881172076353 1 1
-0.0219193014351051 -0.0213538828534579 1 1
-0.0821613309368627 -0.0803201232424292 1 1
-0.0621076596891376 -0.0596328387305389 1 1
0.0735870754191713 0.0713256497917043 1 1
0.0861159657029496 0.0837824029419343 1 1
0.0325238308581243 0.0310568922497212 1 1
0.0837935551751654 0.0820001550833073 1 1
0.218772138864863 0.212315934683747 1 1
0.0326214620514647 0.0320729968667565 1 1
-0.0853612280787493 -0.0827272687921696 1 1
-0.0343823168624321 -0.0332126419775754 1 1
-0.0224693781061919 -0.0218315315532748 1 1
-0.015348235976616 -0.014993543991473 1 1
0.272770884790643 0.264059863534571 1 1
0.132513530079886 0.12837452809483 1 1
-0.0125676643703946 -0.0126480068202791 1 1
0.148437916318702 0.143590384024806 1 1
0.212966754261946 0.207134498341464 1 1
-0.0132272862923368 -0.0133951245471832 1 1
-0.0451268993912623 -0.0446812466640194 1 1
-0.0670453087799176 -0.0653192255877828 1 1
0.030387505661511 0.0290619356771368 1 1
-0.013950579127716 -0.0134473770805853 1 1
0.180687954557307 0.175165870407331 1 1
0.199022526291423 0.192781959566721 1 1
0.0930419959324769 0.090879557264413 1 1
-0.00312648153401476 -0.00330772323085073 1 1
0.0039650224729476 0.00337324539783634 1 1
0.0416575630158741 0.0422474009280273 1 1
0.167285844099056 0.160477275445584 1 1
0.0450093692617906 0.0433662258298754 1 1
-0.241848288283242 -0.235715712650925 1 1
-0.029561316835012 -0.0283460210138842 1 1
0.04898151405113 0.047615598170804 1 1
0.049889633120486 0.0478538759929545 1 1
-0.013987467120464 -0.0140277272569388 1 1
0.0140441374331262 0.0145063172557302 1 1
0.126019591146811 0.122013427818931 1 1
0.188280072530726 0.182966151980378 1 1
0.238529033212715 0.231373290281438 1 1
0.0307173394111461 0.0294671814564618 1 1
0.244213325950793 0.237014244997911 1 1
-0.236755641935626 -0.229972623254111 1 1
0.242315281616817 0.235412781088822 1 1
0.116700685669406 0.112865288209717 1 1
0.0691857370233848 0.066584108001083 1 1
0.005951483774857 0.00583636031069937 1 1
0.00737494507223775 0.00773651298256237 1 1
0.0361653897482096 0.0358173883812014 1 1
0.125110316814041 0.121215427404398 1 1
0.151877693377958 0.145506261174092 1 1
-0.15024413902851 -0.145075690919747 1 1
0.00659593596187491 0.00859422333927654 1 1
0.024233509144371 0.023927456421662 1 1
0.0922124877039421 0.0902339992272929 1 1
-0.0486198966509998 -0.046222798512454 1 1
-0.0217728971903771 -0.0212772125850148 1 1
0.0399704321845325 0.0386652594748121 1 1
0.0404487360375555 0.0395138804950345 1 1
0.119613675019789 0.116464839037071 1 1
0.211903774625743 0.204817471147858 1 1
-0.0219685419344614 -0.0197021542573828 1 1
0.19009082304745 0.184721449440189 1 1
0.112198951803106 0.109515121922481 1 1
-0.0541989439141353 -0.0545669487719269 1 1
-0.043860338389511 -0.0428637124116415 1 1
-0.0608182636617283 -0.0586997440270189 1 1
0.0707700972808444 0.0687335549203151 1 1
-0.147503417658914 -0.143043593895402 1 1
-0.291834221518059 -0.282991758833115 0 0
-0.0438935803126064 -0.0427291115748352 1 1
-0.0552070052508509 -0.0517046980224301 1 1
0.113605550826716 0.110460047462234 1 1
-0.0525961501617118 -0.051437850815194 1 1
-0.0264043143144271 -0.0263706389809922 1 1
0.0233795255487715 0.0233381820317006 1 1
0.118439062074472 0.115323655647709 1 1
0.135003402630521 0.130153441781927 1 1
-0.0650677145952459 -0.062109638039382 1 1
0.073150138581322 0.0711733440249161 1 1
0.179236655828486 0.173671900491963 1 1
0.0418592869703678 0.0381373521616264 1 1
0.0830789386524414 0.082688006147872 1 1
0.00717938578819541 0.00727005256910061 1 1
0.165944440822372 0.161399092972516 1 1
0.0654244817036449 0.0635144410412319 1 1
0.0676081540393383 0.0667955012446543 1 1
-0.0916052848086629 -0.0876884306158729 1 1
0.0333286152771813 0.031763821471609 1 1
-0.137806542739894 -0.135244470196631 1 1
-0.0635152833588196 -0.0622144292224189 1 1
-0.124212786597714 -0.120741335846919 1 1
0.0747052712364558 0.0739746922509575 1 1
-0.162635477516895 -0.157113581717708 1 1
0.0850338317165547 0.0823726305308794 1 1
-0.117515931841968 -0.114325937839001 1 1
0.18515465692231 0.178729739640442 1 1
0.0885554225489235 0.0859851526489916 1 1
-0.142783158832419 -0.138414181493704 1 1
0.0136195847865701 0.0152002215855604 1 1
-0.0146277841928983 -0.0163525821845629 1 1
0.292518700192081 0.284952172913651 0 0
0.260663465389178 0.254043124709002 0 0
-0.110872472419374 -0.107241707490775 1 1
0.0368440984935092 0.0368585764577637 1 1
0.0136549378919898 0.0134179089385162 1 1
-0.0694473950135429 -0.0685171631292056 1 1
0.159233369450678 0.153923924536417 1 1
-0.166691119964419 -0.162445562176864 1 1
-0.0716667084141287 -0.0702707406511417 1 1
0.293718122516317 0.284013373737009 1 1
0.28634408278572 0.277787492488085 1 1
0.147862475379718 0.143490534912932 1 1
-0.0817940209985029 -0.0792362867578867 1 1
0.0464732436592456 0.0460027492223972 1 1
0.264872872985685 0.255618429967408 0 1
-0.00525324452298956 -0.00445292721918848 1 1
0.0150787690122771 0.0150751580560679 1 1
0.0570021679170056 0.0548416795667039 1 1
-0.0557540557373052 -0.0527222312476135 1 1
0.031494326206763 0.0301789559524163 1 1
0.0471105267553738 0.0452711279312743 1 1
0.0546259098527473 0.0522433757501914 1 1
-0.0267129892315353 -0.026011681858487 1 1
0.0601004488461942 0.0562963938419135 1 1
0.21610539672319 0.21108357946018 1 1
-0.146090977124846 -0.141940609521786 1 1
-0.0865924123594877 -0.0834689493115382 1 1
-0.0170490112881621 -0.0164236489178338 1 1
0.00180304343119874 0.00225679108709314 1 1
0.0490519760002236 0.0484478199201526 1 1
0.165474334017722 0.160873786456014 1 1
-0.0567056367672058 -0.0543432621401132 1 1
0.0919902310301819 0.0882654907262027 1 1
0.0677660655412374 0.0659851896695409 1 1
-0.0103607908727612 -0.00916619776422492 1 1
-0.106114612156444 -0.10215524000565 1 1
-0.0414137739237339 -0.038813694051535 1 1
0.0701075862000232 0.0688647021394955 1 1
-0.324112177226114 -0.313344133442036 0 0
0.107084409551128 0.103795280550199 1 1
-0.0469345318065399 -0.0455464678870842 1 1
-0.214908871509408 -0.207103642451383 1 1
-0.198416021907761 -0.191883040985631 1 1
-0.0191679725269257 -0.0174889030240031 1 1
-0.0551816028675269 -0.0533140613066717 1 1
0.159540288104202 0.154827424325106 1 1
0.237087048883915 0.22994610994432 1 1
-0.000191707369436739 0.000144972028087967 1 1
0.0452731540030325 0.0441465485484655 1 1
-0.0764359220421433 -0.0743110050289298 1 1
0.0463279798883078 0.0433834157025864 1 1
0.167357896174353 0.162274301522902 1 1
-0.159819107049296 -0.153839615506241 1 1
-0.00847223260981782 -0.00792232200596613 1 1
-0.210834765318427 -0.204287062614673 1 1
0.180065746821314 0.173843558887623 1 1
0.0764714870683879 0.0744539239517786 1 1
-0.0488116308231968 -0.0469834361551846 1 1
-0.0199599385530567 -0.0184031126539554 1 1
0.0933378918451989 0.090164104501572 1 1
0.173560832924326 0.16865196625411 1 1
0.097920052228442 0.0946246958426966 1 1
0.108328448396416 0.10507765338327 1 1
0.0423531178672892 0.0425948825967783 1 1
0.0766213846184617 0.0730895029593106 1 1
0.0327167620648978 0.031475288810609 1 1
-0.0313906706467406 -0.0292172870923605 1 1
-0.193236754440955 -0.188103346752619 1 1
0.0144378323418041 0.0142183169235174 1 1
0.225167254270348 0.217050441147954 1 1
0.229993769451932 0.223262461851654 1 1
-0.178557953643899 -0.173438720516161 1 1
-0.154397795132114 -0.148329407245155 1 1
-0.118885215249847 -0.115121373351295 1 1
-0.227756079240835 -0.22072647450117 1 1
-0.059053665876057 -0.059490341512696 1 1
-0.222306951418774 -0.215900855332533 1 1
0.0490028073248232 0.0485042632572745 1 1
-0.327320287675581 -0.317959584703307 0 0
-0.112594375817002 -0.109677138985711 1 1
0.263605058044825 0.255524253450197 0 0
0.0562723998726218 0.0546412177551174 1 1
-0.07694049491648 -0.0749354598382612 1 1
-0.175684196169239 -0.168505841349032 1 1
0.151847798266246 0.147686750745019 1 1
0.107860263882026 0.104413420132305 1 1
-0.00170761502446367 -0.00204953585098816 1 1
0.284207005674401 0.275388591840375 1 1
-0.125782110288963 -0.122307284946464 1 1
-0.0202817552298676 -0.0196350538030358 1 1
0.00750276372778527 0.00704504998460059 1 1
-0.107558939844025 -0.103435704277486 1 1
-0.0901154307077033 -0.0869899418335144 1 1
-0.118516837059562 -0.11556630528252 1 1
0.232784697177523 0.225828277614164 1 1
-0.028796652466509 -0.0280795065880937 1 1
-0.010447461586153 -0.00987154220457904 1 1
-0.00378510769957256 -0.00344305918367141 1 1
-0.0612269019250664 -0.0591511152001723 1 1
-0.218063283701016 -0.212614585054623 1 1
0.0354069818894609 0.0332313926854842 1 1
0.14559734310979 0.142822722144922 1 1
-0.0568383740142546 -0.0554644089544233 1 1
-0.0224895950607007 -0.0211614759908119 1 1
0.070743417198355 0.0686019044180269 1 1
-0.00802550127250571 -0.00750560373654379 1 1
-0.0820477708658029 -0.0785104766381912 1 1
-0.133812648151091 -0.129332763121489 1 1
-0.130393079903373 -0.127022150779317 1 1
-0.190785612303673 -0.18573548230946 1 1
-0.0159459635691321 -0.0141488449674083 1 1
-0.0225952424842604 -0.0235600197303701 1 1
-0.0121324763831388 -0.0123023595224871 1 1
-0.130064580845269 -0.124578158004341 1 1
-0.0920569609868239 -0.0889245264172875 1 1
-0.00256700334261893 -0.00278817527207289 1 1
-0.140406304200878 -0.13702244274804 1 1
0.0636291015809034 0.0591252578729309 1 1
-0.128482725306706 -0.124111323183984 1 1
-0.059443540646344 -0.0583299877933712 1 1
-0.0296783003789411 -0.0289710708376291 1 1
-0.11977555148492 -0.115135759399341 1 1
-0.0252429911620522 -0.0250203189128932 1 1
0.024539526660839 0.0223365567030271 1 1
0.064862026473377 0.0629509653762639 1 1
-0.0478006364340626 -0.0468638090032842 1 1
0.108271462661604 0.106128350718723 1 1
-0.0888699515359192 -0.0858803750382996 1 1
0.0203947159477336 0.0204166043421579 1 1
-0.310886160320023 -0.301136334020102 0 0
0.00506661664290474 0.00375372091789914 1 1
-0.131410671593093 -0.126708569310699 1 1
-0.193363507907996 -0.186508482830914 1 1
0.0339648694131527 0.0320154195195572 1 1
-0.0141822651810712 -0.0146892740037314 1 1
-0.174646739915095 -0.170445743896237 1 1
-0.0694465586835891 -0.0677613767956183 1 1
0.0282454714188068 0.0286986940790263 1 1
0.287482801706814 0.278972652631529 0 0
-0.0742345778307359 -0.0731287954525121 1 1
0.0608136537874644 0.0585738168934295 1 1
-0.0668064884531365 -0.0651436258438334 1 1
-0.0534440577118755 -0.0517825658898079 1 1
-0.112259732309312 -0.108676383434563 1 1
0.021526528949595 0.0207575375326951 1 1
-0.235358456595968 -0.227151323250194 1 1
-0.0280960021652735 -0.0287625770746945 1 1
-0.0410152230090521 -0.0396509542346385 1 1
-0.0402240371249526 -0.0383752634239228 1 1
0.0292534151842949 0.0271415477252702 1 1
0.269185141137626 0.261058456986834 0 0
-0.115316250416346 -0.112742446093857 1 1
-0.17466414105701 -0.168440207264438 1 1
-0.0963258007429384 -0.0936998537060313 1 1
-0.0620964358068987 -0.060886329831078 1 1
-0.0673212295274115 -0.0650202696017542 1 1
-0.0365320084254656 -0.0332196199185132 1 1
-0.122719635476119 -0.121590075281677 1 1
0.174567985302585 0.168588313552108 1 1
0.0709978382177313 0.0687210456315837 1 1
-0.0327282427728454 -0.0312490036875244 1 1
0.274640970994484 0.263262000363117 1 1
-0.0302452725689787 -0.0297957360729629 1 1
-0.11006491328048 -0.106911119488251 1 1
0.100754070589746 0.0987835984872264 1 1
0.0181824262798315 0.0175683779531269 1 1
-0.0232395402864175 -0.0225642644464007 1 1
0.00815799039188476 0.00770826620315535 1 1
0.0921015056765161 0.0896614974854268 1 1
-0.051083121277809 -0.0493628736086007 1 1
0.0188184821039972 0.0187040846060003 1 1
0.0323453395588564 0.0317765214983736 1 1
-0.149698979149215 -0.145882271254822 1 1
0.105593284407457 0.102949503914285 1 1
0.232733270270835 0.225678147196417 1 1
-0.000367028916720039 0.00126789822801993 1 1
-0.0175385448460315 -0.0167899642993871 1 1
0.00892007797981806 0.00954372132824206 1 1
-0.0105466412031868 -0.0115280851528407 1 1
0.101825505831671 0.0991514787092644 1 1
-0.122923963350445 -0.120106575999891 1 1
-0.0137587941456245 -0.0139196008153392 1 1
0.0826795266345875 0.0808042907492672 1 1
0.220807994730673 0.214626731903262 1 1
-0.0571339700459891 -0.0554695242701395 1 1
0.0371423170146789 0.0360121140316229 1 1
-0.263476555220963 -0.254833138474538 0 0
0.241714504141541 0.23449041399302 1 1
-0.00357348867018951 -0.00389892593000989 1 1
-0.112164975716061 -0.108818448575966 1 1
0.0697044260227204 0.066462858086427 1 1
0.0630399088034829 0.0607528278989354 1 1
-0.028293931475756 -0.0266394275954424 1 1
-0.17699589731075 -0.171638795385894 1 1
-0.00298030098682057 -0.00404487899193157 1 1
0.0330236436193192 0.0328568238841128 1 1
0.109924605638748 0.106006878417137 1 1
-0.0878847673920136 -0.0845649030071126 1 1
-0.0537813084553458 -0.0518492310207909 1 1
0.146058145242809 0.141834733212962 1 1
-0.0119458294449417 -0.0114825731598207 1 1
-0.0512728708713967 -0.0497527653645219 1 1
-0.142387379857217 -0.140595585697591 1 1
-0.0279166750746635 -0.0264419313706276 1 1
-0.230488444298449 -0.223562254679956 1 1
-0.304682537044183 -0.296654373500477 0 0
-0.0500168738029151 -0.0488726005937663 1 1
-0.0681137203772561 -0.0657454511577339 1 1
0.0450927952758957 0.0440909680400095 1 1
0.0903083843575061 0.0873067615032129 1 1
-0.0588964726649722 -0.0561744812206232 1 1
-0.0769050235201035 -0.0744764104567257 1 1
0.207845139127332 0.203000529003996 1 1
0.013882262340588 0.0131793916730682 1 1
0.121200229565462 0.118026618529845 1 1
-0.169584892723726 -0.164427946318367 1 1
0.0452694380634317 0.0434860326382164 1 1
0.0841238628227919 0.082218873912743 1 1
-0.0315881812681556 -0.0306635198091844 1 1
0.11052135719409 0.107150149457472 1 1
-0.0279244555572481 -0.0274173675991169 1 1
0.112375655611825 0.108555852587473 1 1
-0.0175011912452007 -0.0171592904297858 1 1
-0.322662760142691 -0.311330717555161 0 0
0.0757645799584374 0.0719921783861045 1 1
0.143584107785503 0.138526571807595 1 1
-0.060014947487765 -0.0566505332589613 1 1
0.154411601199687 0.149939058027729 1 1
-0.106946384907099 -0.10493943063631 1 1
0.110787571329912 0.107397838453385 1 1
0.0990580602084606 0.0950811408470173 1 1
0.09875361904493 0.094597157668226 1 1
-0.0518430841604823 -0.0502294456785485 1 1
0.051590033795124 0.0494371797843327 1 1
-0.0741274671136909 -0.0723881552579607 1 1
0.047828895899623 0.0457470094637663 1 1
0.0224955946755133 0.0212709048169563 1 1
0.167639236330696 0.160669190314405 1 1
0.0149190294894693 0.0156949789177655 1 1
0.133249395006205 0.130036227226157 1 1
-0.0683831623461668 -0.0659503246769217 1 1
0.101074824301211 0.0973138914975638 1 1
-0.194155540775972 -0.188753079932124 1 1
-0.00786974305952639 -0.00747856654596451 1 1
-0.044912642483594 -0.0426084800626493 1 1
-0.154018427201024 -0.150284557069119 1 1
-0.213437336801919 -0.206985834890285 1 1
0.0427367403177426 0.0407982220238951 1 1
-0.143039508934408 -0.138053840361021 1 1
-0.0770835675310577 -0.0749091656760935 1 1
0.00890948940563147 0.00764995780334151 1 1
0.207940409572365 0.201943426118275 1 1
-0.100138365209854 -0.0967040469504291 1 1
0.0542982961150215 0.0532845556269287 1 1
0.0708658041730924 0.0692904743634868 1 1
0.168320780729929 0.162917497802823 1 1
0.0651087639395342 0.0630695795027901 1 1
-0.0221424744010728 -0.0219592557850276 1 1
0.00612577227587962 0.0066688476546005 1 1
-0.0923529525809818 -0.0910039424914356 1 1
0.180446179433936 0.175779423847114 1 1
0.0256581402089105 0.0269080630225185 1 1
0.151520191263508 0.14650314175656 1 1
-0.282738801466349 -0.274985480818102 0 0
0.0332434611405329 0.032084550081823 1 1
0.0795213281704759 0.0766359715548252 1 1
0.101583548131747 0.0997450481125109 1 1
-0.104131963429407 -0.101579723204286 1 1
-0.0511491856234937 -0.0528626458762298 1 1
-0.0380640770570536 -0.0376931895465205 1 1
-0.144142012006407 -0.139671134326544 1 1
0.0899428353234637 0.0879526237475167 1 1
0.242034369604293 0.236565768054061 1 1
-0.0136219150023846 -0.0121965860131205 1 1
0.0737304623910579 0.0710443710476202 1 1
-0.0621339764109181 -0.0605519505295694 1 1
-0.138636908098805 -0.134467798795749 1 1
-0.0659288035566208 -0.0639253215007724 1 1
-0.194176022178995 -0.188157499542462 1 1
-0.0496788183301105 -0.0482293145257138 1 1
-0.165501868743412 -0.160799951217145 1 1
0.00216208769423721 0.00221185291964617 1 1
0.0575952577847469 0.0558086278833032 1 1
0.133162832080435 0.128752610088517 1 1
0.0460221646267043 0.0444569918238803 1 1
-0.0103811589983827 -0.010091288054248 1 1
0.0435455910589483 0.041502198867377 1 1
0.00703831994303224 0.00779472953082803 1 1
-0.205121828123044 -0.197855515680069 1 1
0.118150000560116 0.115441266875624 1 1
-0.0896344781655109 -0.0864765443521069 1 1
-0.0358456365555979 -0.0347635360038803 1 1
0.0282207267764504 0.0272500976694878 1 1
-0.10928886673408 -0.105508629510135 1 1
-0.259498915979532 -0.249856611263692 1 1
-0.0427422699629003 -0.0408594703408277 1 1
-0.0822823680542625 -0.080606015003649 1 1
-0.294324502192111 -0.28602929019258 0 0
0.10899226653443 0.107154886241191 1 1
-0.0414581233841553 -0.0402011366816483 1 1
0.0447403001401343 0.0443370923747929 1 1
-0.0187178778303556 -0.0166218499319823 1 1
0.0227580256746559 0.022634050744021 1 1
0.240057757812687 0.233643074725703 1 1
0.137438134803328 0.132670146811061 1 1
0.0898178121688682 0.0882089533484589 1 1
0.11944999652088 0.116148286890869 1 1
-0.0814908697979009 -0.0778958428970118 1 1
0.0180350316758363 0.0165523539349414 1 1
-0.0430478819136426 -0.0439975898205806 1 1
-0.171091883525697 -0.165981493621991 1 1
-0.0246441377101887 -0.0227384998014399 1 1
0.0142968077107063 0.0135456980651802 1 1
-0.115311078254044 -0.111975669649715 1 1
-0.0991764593470779 -0.0960973998834436 1 1
-0.0047446406726172 -0.00609924500130959 1 1
-0.0707865878424155 -0.0701991276048894 1 1
0.0744352283126677 0.0724069438021294 1 1
0.254621935445273 0.246265884436762 1 1
0.103537010531724 0.102199868001036 1 1
0.220127295620368 0.215085656012191 1 1
-0.0425919860338517 -0.0435365006022702 1 1
-0.134781715956859 -0.130436204177797 1 1
-0.113825046190098 -0.111806697302091 1 1
-0.0531831493961173 -0.0533661559478251 1 1
0.219662341882863 0.213901959817601 1 1
-0.0398118257749531 -0.0387590065901128 1 1
0.124838546135989 0.12171131718458 1 1
0.169790918723488 0.165052321558734 1 1
0.1023363068013 0.0983809405737669 1 1
-0.136407143051316 -0.133664621710394 1 1
-0.204627269905606 -0.198892811219281 1 1
-0.0636211067876094 -0.0616410049950393 1 1
0.0381527312309759 0.0350359355851762 1 1
0.0923802125725335 0.0890308680163821 1 1
0.113701535192863 0.110736119301042 1 1
0.0826235567391111 0.0798565020123789 1 1
0.297935242191027 0.288794403146758 0 0
-0.141695260900836 -0.137773156467171 1 1
-0.0680606724934536 -0.066496134244677 1 1
0.0612101570808039 0.0592800365191373 1 1
-0.17262264302961 -0.168228017294854 1 1
0.0272518722464922 0.0260719201339145 1 1
0.131920691899529 0.128301228930273 1 1
-0.145452713617266 -0.142797399441739 1 1
-0.00888943471525951 -0.00741522568515096 1 1
0.288215167236507 0.281672473070223 1 1
-0.0359688145204923 -0.0328774135014415 1 1
0.240932605756712 0.232070337978682 1 1
-0.0403329296153582 -0.0386653766502995 1 1
-0.0164278006364301 -0.0152184407824985 1 1
-0.0376976146063558 -0.0371240009714509 1 1
-0.143396956050491 -0.139210185657123 1 1
-0.0560178562445715 -0.0547150211778968 1 1
-0.124167050284936 -0.118406239051492 1 1
0.207082221851839 0.201313983275094 1 1
0.0135250319331484 0.0125165839223484 1 1
-0.219092959200432 -0.213206502006535 1 1
0.0413810299003219 0.0399922209265509 1 1
-0.130643758336781 -0.129075413255339 1 1
0.229063722715555 0.222715277486591 1 1
0.0166477916696365 0.0161322872330852 1 1
-0.181377039254692 -0.17633601928906 1 1
0.0762584579442982 0.071702189996794 1 1
0.0703884827454337 0.0683083360546518 1 1
0.242858971899554 0.23544533994737 1 1
0.0130435862936613 0.0111724254990401 1 1
0.209874263271277 0.203888664935037 1 1
-0.0331207042495596 -0.0327394255336648 1 1
0.0383341025205587 0.0370347831304782 1 1
0.00175362657678345 0.00174563931185942 1 1
0.0592815261658469 0.0570350014346605 1 1
0.108690262441152 0.105584413852216 1 1
0.0382390998204569 0.0371507987126451 1 1
0.0320286380469638 0.0283759631845957 1 1
0.0275561540878354 0.0260596624694929 1 1
0.10050899553528 0.09758416185286 1 1
0.230686862092937 0.223745071595344 1 1
-0.0778344148198218 -0.075193774516382 1 1
0.16753405108466 0.16218677037032 1 1
-0.155821757728097 -0.151501724584573 1 1
0.102126840558745 0.0985348250337092 1 1
-0.443070142541449 -0.428097501903776 0 0
0.0984550795025391 0.0956599427204316 1 1
0.047591934293839 0.0460648929841291 1 1
0.0802545510098358 0.0780031412598459 1 1
0.0836288421567739 0.0817257643972756 1 1
-0.104501666169202 -0.104591704136101 1 1
-0.184579750598102 -0.180287396698415 1 1
0.154330269132365 0.1496009516167 1 1
-0.205754975072689 -0.199106428292661 1 1
0.14832026176477 0.14596787518345 1 1
0.194263382196508 0.18899044859387 1 1
0.270127112018427 0.262030937975768 0 0
0.0681353104407322 0.0634710709914256 1 1
0.240917969783519 0.233264598941055 1 1
0.205087498545262 0.198006163701742 1 1
0.0462271358784014 0.0445731029719792 1 1
-0.153496588719529 -0.147855202325842 1 1
-0.106384292720001 -0.103598134408878 1 1
-0.0807581130543632 -0.078157293560536 1 1
0.00663579809318787 0.00619268332185035 1 1
-0.0942351866608751 -0.0919116712105353 1 1
0.0378580631556571 0.037838948790542 1 1
-0.0345415372573268 -0.0328817992937876 1 1
-0.0491814734860889 -0.0479649161220412 1 1
0.0536562217612628 0.053265597097613 1 1
0.0403280177997288 0.0394372587436649 1 1
0.195333110598542 0.189974435038137 1 1
0.236111626577102 0.227933790206828 1 1
0.100147671696156 0.0969483884705328 1 1
0.132605747785648 0.125095073434265 1 1
-0.110962542060626 -0.107348507520782 1 1
-0.0892361493628171 -0.0862045453604312 1 1
0.108134190309513 0.104490196297679 1 1
-0.0562287788773097 -0.0543682673633881 1 1
0.0863124755904853 0.0837728982771382 1 1
0.105053420867255 0.101572509252752 1 1
-0.0246977814591529 -0.0247361811986314 1 1
-0.0936184029397169 -0.0909397062872033 1 1
0.124524601077426 0.121055828325058 1 1
0.0240678980411504 0.022881675861059 1 1
-0.0380134441838942 -0.0361388442961719 1 1
0.0303600600599318 0.0310468078283371 1 1
0.0905264730586609 0.0882541058331004 1 1
0.0137172733683558 0.00829039643117895 1 1
-0.0354266175476309 -0.0342659963210401 1 1
-0.235795043728013 -0.229579430511559 1 1
-0.0619595488153004 -0.0598154698769935 1 1
0.235138067145758 0.228203483560052 1 1
0.011964929408813 0.0109966810114875 1 1
-0.105584634305626 -0.103717622910539 1 1
0.174654705872317 0.169084466210779 1 1
0.152579373684269 0.149695487662956 1 1
-0.0176075720474705 -0.0168411617689916 1 1
0.0845555484116953 0.0816589842700682 1 1
-0.254397921713812 -0.247570413328877 1 1
0.0355838309878914 0.0356780833422715 1 1
0.114352945745797 0.111407378899663 1 1
-0.174835366942901 -0.169228311140996 1 1
-0.0699563909296134 -0.0683765929396875 1 1
0.020425059567379 0.0192319295065247 1 1
0.130486875641459 0.127299530629538 1 1
0.1043329357872 0.100738549165341 1 1
-0.130938547831757 -0.127314848321068 1 1
-0.0385184812390574 -0.0375470583207205 1 1
0.0212850722666079 0.0210503440483946 1 1
-0.137618428875514 -0.133200259186056 1 1
0.0222184032276904 0.0210121602737035 1 1
0.145029571792573 0.141125597373976 1 1
0.0297381239837819 0.0308543701730071 1 1
0.026363496808058 0.0243490928947163 1 1
-0.0794861809165404 -0.0780296508819645 1 1
0.020662395908273 0.0204559988114157 1 1
0.138305762031505 0.133543619463567 1 1
-0.0417792114278691 -0.0408535198942189 1 1
-0.0064997794819013 -0.00583633437271563 1 1
0.19725637392862 0.191426788018147 1 1
0.0324987819789844 0.0315168516199891 1 1
0.164060783983455 0.158232031148019 1 1
-0.0205704863230424 -0.0200553347880879 1 1
-0.243491485534147 -0.236748869621096 1 1
-0.0979506588933572 -0.0950991384005076 1 1
0.0318833356590698 0.0308935579699104 1 1
-0.235811666122715 -0.229195710879891 1 1
0.166098550148759 0.160862046615985 1 1
0.163456011932506 0.159396495243996 1 1
0.0536151242235919 0.051729894194132 1 1
-0.100774173339502 -0.0979012507786149 1 1
0.00231533720646218 0.00155734896424228 1 1
-0.0613459552806501 -0.0601238640421388 1 1
-0.18892400306246 -0.182496377482562 1 1
0.0147575730121004 0.0138398759612819 1 1
-0.0279186789711503 -0.027378443213424 1 1
-0.138065833946503 -0.134039620392239 1 1
0.014535443430703 0.0123559537639597 1 1
-0.0442388666088604 -0.0431415356206231 1 1
0.065604696592637 0.062981522085566 1 1
-0.025719457560486 -0.024934288051424 1 1
-0.0733598416619766 -0.0713342011354027 1 1
-0.0199247024258919 -0.0196035602428639 1 1
0.0562795888573503 0.054323110547371 1 1
0.0284387645350123 0.0278759823238898 1 1
0.135366284668111 0.131083862081503 1 1
0.0245322046471377 0.0236517658832019 1 1
0.0187373963922704 0.0184010207884263 1 1
0.0889196844201481 0.0876097600529948 1 1
0.199502999011645 0.192799224756047 1 1
-0.0443124621026515 -0.0430990396578087 1 1
0.0666705735641836 0.0637569387645337 1 1
-0.052467278888646 -0.050728351150197 1 1
-0.0828954055013777 -0.0802397167062825 1 1
-0.243413258391808 -0.237035867889382 1 1
-0.0110399170532915 -0.00995698198996279 1 1
-0.16920907043242 -0.164356577473382 1 1
0.0803710636638066 0.0771555921897961 1 1
-0.114710466962991 -0.111085963107755 1 1
-0.0886400866051159 -0.0861151330735998 1 1
-0.171771412659497 -0.166191951138303 1 1
0.187319841802817 0.182467677932096 1 1
-0.035613100084822 -0.0324467136010765 1 1
0.00146780472746517 0.00137653601746516 1 1
0.0567640925618954 0.0556409245788216 1 1
0.021987223781598 0.0232255399885548 1 1
-0.0561280264995845 -0.0542902678602561 1 1
-0.173005329727016 -0.166909563080209 1 1
-0.0669979379457458 -0.0643192985325196 1 1
-0.0725264621748126 -0.0708030681570561 1 1
0.0962571805234006 0.0939606162580629 1 1
-0.196998946630954 -0.191083494009675 1 1
0.0377405162412784 0.0374500528190226 1 1
0.0833803475400483 0.0795561613124198 1 1
-0.0526879164671595 -0.0513204553732569 1 1
0.18230163805521 0.176797828612556 1 1
0.00552728727687819 0.00507472882574117 1 1
-0.186835978126176 -0.177867779348136 1 1
0.190765566490993 0.184662416150161 1 1
-0.014830113434601 -0.0139034177255496 1 1
0.0467769285961557 0.0453607907495479 1 1
-0.184492654717312 -0.179477044717368 1 1
0.0117108815781718 0.0120218566270213 1 1
0.0839229762480244 0.0839377022769416 1 1
0.0704575216268757 0.0680548402765808 1 1
-0.0608385610651719 -0.0600737214391721 1 1
0.171481278111719 0.167235249396829 1 1
0.0806003660170569 0.0767093458197622 1 1
0.0212574884064471 0.0210346030177825 1 1
-0.188310691281451 -0.182371470997021 1 1
-0.0221863114349905 -0.0229478746377334 1 1
-0.118636491043854 -0.114975518443245 1 1
0.136416894846996 0.132286079910379 1 1
-0.0850391616184676 -0.0831850263180978 1 1
0.0395555927438946 0.0383940809494138 1 1
0.0978369456053867 0.0933942797793374 1 1
0.08788902705873 0.0855566515157962 1 1
0.0503580772454506 0.0470611726332386 1 1
0.0901261567117833 0.0865006516094898 1 1
0.185811214735383 0.182237072920953 1 1
0.0263056057338393 0.026639439149394 1 1
0.0605961653106349 0.060209670205335 1 1
0.0769246679336199 0.0753780179474774 1 1
-0.0216567735834872 -0.0213668786040174 1 1
0.235371617504435 0.227700076981799 1 1
-0.0723318947621345 -0.0696142165641037 1 1
-0.0979744193768395 -0.0951473284976587 1 1
-0.097504284482803 -0.094277045580195 1 1
-0.00526250407841466 -0.00532539418078029 1 1
-0.128781035935419 -0.12556993497021 1 1
-0.223874802505056 -0.217722160505628 1 1
-0.40815605980915 -0.394413993819766 0 0
0.051918817242299 0.0504278538182106 1 1
0.0303446547073831 0.0294613653804234 1 1
-0.224655539847242 -0.217273108639375 1 1
-0.116054917813709 -0.113342846859071 1 1
-0.128404218702712 -0.125854951578445 1 1
-0.0384312801548927 -0.0371675666758961 1 1
-0.000640606825139431 0.00131055647852974 1 1
0.106994906757576 0.103993377562291 1 1
0.217443403313575 0.212148979146967 1 1
-0.150695584871116 -0.146781254996205 1 1
-0.0526909655398872 -0.0516213371631085 1 1
-0.0791589270694678 -0.0788483307177368 1 1
-0.0441946699061783 -0.0433170989921679 1 1
-0.281135213016611 -0.271906534783974 0 0
-0.152734715344331 -0.148958478780545 1 1
0.0943730399996132 0.0921621298388509 1 1
0.0920188557743389 0.0893059832824256 1 1
0.111518866402366 0.10927936000127 1 1
0.0438065717692821 0.0429711494572347 1 1
-0.0175502222110555 -0.0156390399060264 1 1
0.0815922854194417 0.080007531130164 1 1
-0.2229966504193 -0.215979632448659 1 1
0.0867765196992571 0.0831228424270606 1 1
-0.11017744659755 -0.105857674464021 1 1
-0.0572050512578451 -0.0552009089041529 1 1
0.214072581750751 0.209106879085887 1 1
0.150134451674544 0.146004636798316 1 1
-0.189337140524397 -0.184180710449147 1 1
0.0327704707156542 0.0288277707568909 1 1
0.0240404027428103 0.0234829696028782 1 1
0.0996790672881665 0.0963459080853678 1 1
-0.0669553284705858 -0.0655940643179225 1 1
-0.0221967148685665 -0.0223395411121081 1 1
0.0228248807402128 0.0216302463596124 1 1
0.114918245187189 0.110706026315569 1 1
-0.00549200137197701 -0.00537410040461925 1 1
0.0582666390195637 0.0548757357866538 1 1
0.234946476621032 0.227704709232191 1 1
0.230137446784943 0.222786307697955 1 1
-0.0988694558234479 -0.0955382193646968 1 1
0.173163578333321 0.167984275797448 1 1
0.0199817401487131 0.0187968921313541 1 1
0.00180295543016457 0.00181324674754327 1 1
0.0594773944741511 0.0565474585790484 1 1
0.187911847596288 0.182493185142544 1 1
-0.20245637717166 -0.195282774127177 1 1
-0.0212126926569087 -0.0204813054524349 1 1
0.0954998135746925 0.0943714558162889 1 1
-0.0900166358303432 -0.089336840544274 1 1
-0.0342904042501522 -0.0326685237448885 1 1
-0.149177655183885 -0.144658133288477 1 1
0.0898535201754596 0.0877331214445645 1 1
-0.0898849641475099 -0.0870174206291113 1 1
0.148818714645033 0.145675766108244 1 1
0.152203265633481 0.147893923359167 1 1
0.311767662507782 0.302302837400218 0 0
-0.00811280874029067 -0.00815859731326963 1 1
0.11612771891745 0.111546456308513 1 1
0.0971706928144525 0.0946819722164002 1 1
0.112897919755044 0.111430551153973 1 1
-0.0776294737691335 -0.0751427092176308 1 1
0.151363635836398 0.146994297667468 1 1
-0.0467284912248255 -0.0439988271536675 1 1
-0.00322343837534894 -0.00465335462528504 1 1
0.131690473115494 0.126308775280908 1 1
-0.190786137025233 -0.187038407470579 1 1
-0.0416048859440653 -0.0403499283545386 1 1
0.043700511448354 0.0419904208080404 1 1
-0.0799795388937074 -0.0777732227714367 1 1
-0.0367180577373779 -0.035228217571741 1 1
-0.227170094501531 -0.221107459544279 1 1
0.0641763091947907 0.0623239598846021 1 1
-0.0516913547231751 -0.0507284558273389 1 1
-0.0979854962571859 -0.0969315172174164 1 1
-0.292138520921234 -0.283611518094599 0 0
-0.162316997525027 -0.157003977651429 1 1
0.0090913871335085 0.00847875752102235 1 1
-0.0327069931290502 -0.0315130728191942 1 1
-0.16197495390815 -0.156748440236743 1 1
0.215041807270345 0.207170350141901 1 1
0.146350509902944 0.140856041867487 1 1
0.163470298141347 0.158628348516257 1 1
-0.139035566507006 -0.134766700491183 1 1
0.221982681407776 0.215128284878993 1 1
-0.104816483158316 -0.101456345249593 1 1
0.176436127308791 0.17165065569314 1 1
0.057544830278047 0.0559003861376947 1 1
0.24423957493995 0.237520719509465 1 1
0.0819204074263671 0.0809975762329512 1 1
0.133040313737016 0.131486876060053 1 1
-0.0835827045793845 -0.0810621505643517 1 1
-0.083707505803605 -0.0813730221535639 1 1
0.148759986153964 0.142006877661509 1 1
0.061655369782098 0.0587318588403354 1 1
-0.00735191896747708 -0.00790994474804474 1 1
-0.017390718512508 -0.0163759985844302 1 1
-0.132222195410461 -0.128997305612547 1 1
-0.171478232830915 -0.167096902943347 1 1
-0.00817482836785885 -0.00714281149202462 1 1
0.0422975028817395 0.0403348553193123 1 1
0.109822293293696 0.104463062562561 1 1
0.140480914867378 0.136561995742316 1 1
0.0932259534296495 0.090678774765719 1 1
0.0473341273751583 0.0462379630903679 1 1
0.0587724512776629 0.0546608329854074 1 1
0.0864632470810788 0.0837501408694553 1 1
-0.0425372666152554 -0.0411632469781407 1 1
0.0435154252241251 0.0410116326106657 1 1
-0.111145469656806 -0.111365686103825 1 1
-0.0142214237603519 -0.0157108179589522 1 1
-0.382572730303841 -0.371708924514653 0 0
0.0531804327271374 0.0522784717115189 1 1
0.090602249273295 0.0864519311869458 1 1
0.102509543373554 0.0989287491862788 1 1
-0.0826161994963422 -0.080076198951958 1 1
0.186473616731457 0.180160412181848 1 1
-0.0113668042158727 -0.0124021004071914 1 1
0.0618916096151889 0.0604422556907999 1 1
0.151422218951913 0.148701412214653 1 1
-0.258669476858267 -0.251541316436771 0 0
0.0808406253750886 0.0784730234926505 1 1
0.0407220809093043 0.0386014941654272 1 1
-0.101708730906132 -0.0995877077745306 1 1
0.00524374838271671 0.00498160815971984 1 1
-0.100369686751096 -0.0975164369128285 1 1
-0.273254243377011 -0.264198967791516 1 1
0.0736003572040605 0.0712775578429084 1 1
0.0679924106179105 0.0687321202855617 1 1
-0.0602433302302411 -0.0571613955811009 1 1
-0.00887056008601969 -0.00941600202626325 1 1
0.100428844701399 0.0976364008808983 1 1
0.39212936644905 0.381390314458287 0 0
0.073740804349035 0.0744055667285438 1 1
-0.0777335804964304 -0.0763371253595765 1 1
-0.0127333992140581 -0.0129501842249949 1 1
-0.004665126708651 -0.00414454711542617 1 1
0.222560320742849 0.214649783597569 1 1
-0.0925700385457592 -0.0907240181907473 1 1
-0.104908445194967 -0.102362296681711 1 1
-0.290991560693477 -0.28156245837612 1 1
-0.0538404766764625 -0.0534092805321798 1 1
0.100022435467758 0.0969923798560256 1 1
-0.0498592996200093 -0.0473624073558863 1 1
0.0550853456055598 0.0533223813351711 1 1
-0.0954392800469472 -0.0925281295301864 1 1
0.0656577743195579 0.0636684545370909 1 1
-0.0926887650108856 -0.0917540002609913 1 1
-0.12925021671349 -0.125582082742105 1 1
-0.218473691256758 -0.211206691591652 1 1
-0.124323611283905 -0.120259231551829 1 1
0.00964289438082146 0.00962135528869334 1 1
-0.0388882875309721 -0.0394405200380852 1 1
0.0109537408260671 0.00986274820905858 1 1
-0.324716193204844 -0.313832140040464 0 0
-0.0733193783942302 -0.0698500491950629 1 1
-0.00454878154569087 -0.00407872854384995 1 1
0.231815155141515 0.225514732978564 1 1
0.225183571408718 0.216307130201064 1 1
0.172276553675044 0.167359365723404 1 1
-0.00793186859643195 -0.00764782132308075 1 1
-0.11664804726948 -0.113249163349531 1 1
0.10507928063308 0.102137896217642 1 1
-0.0693216588032052 -0.0680062849267746 1 1
0.00469848744536796 0.00386538542325407 1 1
0.0213746029552306 0.0211085677719715 1 1
-0.0679393818829954 -0.0658449164938608 1 1
-0.04287826068606 -0.0417295664211315 1 1
-0.119153820427986 -0.114762779349684 1 1
-0.131375989246522 -0.127546993123419 1 1
0.10529510113979 0.101865300941664 1 1
0.0396443137416746 0.0385314051286697 1 1
-0.0947422643330528 -0.0915274286344395 1 1
-0.207777020556047 -0.201338418867843 1 1
0.0807529492570935 0.0773381868176301 1 1
0.2383409461551 0.232116774647291 1 1
0.0576655700293927 0.0557036573070623 1 1
0.106881854869489 0.103568150497059 1 1
-0.0832133627488866 -0.0803729404740576 1 1
0.0635916054040623 0.0617180569593089 1 1
-0.10185369995369 -0.0989786327130521 1 1
0.0334453063684398 0.0316901869109342 1 1
-0.221482651337342 -0.215321980814054 1 1
-0.132480428704199 -0.128151258690155 1 1
-0.142420415018605 -0.137665273703403 1 1
0.118393932487305 0.114042147455653 1 1
0.150583082915378 0.145747053048026 1 1
-0.156702277075535 -0.15356378430466 1 1
-0.062544309530915 -0.0607607785321175 1 1
-0.151108972481772 -0.148553608036152 1 1
-0.161276304903573 -0.155841595927085 1 1
-0.201186728309962 -0.193246815384053 1 1
-0.171235496723371 -0.166615181481111 1 1
-0.0789218082571968 -0.0765430151880335 1 1
-0.117673886076367 -0.112979591669034 1 1
-0.170325312375524 -0.161907451953328 1 1
0.128456310643163 0.125641766316522 1 1
0.0194706354363035 0.0164264475237293 1 1
0.1488927482462 0.144216362924849 1 1
-0.175462992852985 -0.169423656780036 1 1
-0.0740504958667624 -0.071140524667963 1 1
0.306943805816282 0.298727395698996 0 0
-0.0315396664665754 -0.0301970278610539 1 1
-0.0489722733329498 -0.047135417269809 1 1
0.201958413141048 0.196967476308766 1 1
-0.102156048276788 -0.0997415844086468 1 1
0.00553767993616213 0.0047647882845011 1 1
0.191380342606752 0.185980470135789 1 1
0.226390371229891 0.218980654772572 1 1
-0.0784499271613674 -0.0762403749561264 1 1
-0.101024174364344 -0.0989566124946244 1 1
0.0377844269804443 0.0371914062763004 1 1
0.0576174461357714 0.0559231533128461 1 1
0.0502281722877291 0.0484920312655029 1 1
-0.0813424882431928 -0.0782697227533659 1 1
-0.0208648541206235 -0.020433342844407 1 1
0.0873838880330877 0.0851363264879338 1 1
0.100273834433656 0.0971740431539482 1 1
0.0729573233535248 0.0713161082021927 1 1
-0.0655627732856018 -0.0635571792192915 1 1
-0.0704401746616358 -0.0700284696356479 1 1
0.142986893524306 0.139529482305026 1 1
-0.10265258089058 -0.100272617960989 1 1
-0.113227781208212 -0.111235458354653 1 1
0.223996526673025 0.215769697551665 1 1
0.0851132939766404 0.0829835096463351 1 1
-0.135350678358636 -0.13194860184099 1 1
-0.107618705562844 -0.104501164547925 1 1
-0.0840698483635325 -0.0817974313752892 1 1
-0.0405645268060002 -0.0392016960265927 1 1
-0.0447920020315735 -0.0435959932052608 1 1
0.100119696623593 0.0985619216728948 1 1
-0.266711966085955 -0.258456417324874 0 0
0.082841357826991 0.0800021021596568 1 1
-0.157319161038559 -0.152170071701119 1 1
0.00979302220532774 0.00989129453762368 1 1
-0.0427481329082431 -0.0423945229123651 1 1
-0.244223493647414 -0.238711765611853 1 1
0.0687014263642798 0.0658837014048565 1 1
0.0891721381016172 0.0869255364415095 1 1
0.00964797032466151 0.0102222136237647 1 1
-0.0943092603410809 -0.0907164831770932 1 1
0.11151470227274 0.109203641888345 1 1
0.0253505281498867 0.0251256357704409 1 1
-0.117064721467184 -0.113704880236992 1 1
-0.0742226094763985 -0.0696180071869665 1 1
-0.0105190818324193 -0.0101252349020279 1 1
-0.00916448283853614 -0.00793162911472429 1 1
-0.0496860851131714 -0.0479233436244341 1 1
0.05693416990933 0.0551049865910706 1 1
0.00548141001552162 0.00614808983440265 1 1
-0.040276928843974 -0.0374525642228882 1 1
0.100145416920311 0.0972416191321811 1 1
-0.100804194198407 -0.0975711409068489 1 1
0.249128710957637 0.240527332433557 1 1
0.117402363343026 0.115569763945105 1 1
0.113489630823349 0.109437499804107 1 1
-0.0920781366167681 -0.0872159952221101 1 1
-0.0452501124952519 -0.0443491498048303 1 1
-0.168568092781812 -0.163563643599805 1 1
-0.103335485786602 -0.10003772579591 1 1
0.0823120848586753 0.0780436893656633 1 1
0.207730245648131 0.201423027438503 1 1
-0.260233428822443 -0.251928351456262 1 1
-0.0407057205518512 -0.0396448045668787 1 1
0.00745323285593834 0.00620819794043282 1 1
0.0125116661139272 0.0123525805556766 1 1
0.0783464933060246 0.0768784714271779 1 1
-0.097579330173197 -0.0950421773392412 1 1
-0.0684725348634161 -0.0661312374746568 1 1
-0.215737357009023 -0.210594201206124 1 1
0.251408423014809 0.245554640704225 1 1
0.12746315024663 0.123868184107511 1 1
0.0188153342370738 0.0189117438325248 1 1
0.0154639207606375 0.0156202896693138 1 1
0.000180366379097296 0.000402099219136191 1 1
0.000493012204724301 0.000900075964531087 1 1
0.0475611761897698 0.0454542121158257 1 1
-0.071901448551999 -0.0697922910758608 1 1
-0.0816592721480362 -0.0781458349870078 1 1
0.186819627518292 0.181302126171778 1 1
-0.133842966460554 -0.13018594441364 1 1
0.0338700498571825 0.0328486249668121 1 1
-0.0969985958266535 -0.0943699408522481 1 1
-0.0220092605953438 -0.0219354893700464 1 1
-0.106507572956478 -0.103081080089799 1 1
0.0587728717500217 0.0562815525891193 1 1
0.04754934365716 0.0468586544424667 1 1
-0.0779350701262227 -0.0749383799586444 1 1
-0.0133119918623832 -0.0119825678770037 1 1
0.125244529279072 0.120617140165201 1 1
0.211900232120888 0.20243442186949 1 1
-0.320209986249912 -0.311591891224278 0 0
0.0217453478329992 0.020222517185827 1 1
0.179350726467287 0.174667690554128 1 1
-0.00889536889284378 -0.00911934300645077 1 1
-0.150639679920675 -0.146112391389813 1 1
0.046536255368972 0.0446207565764571 1 1
0.252885105110184 0.244938312106134 1 1
0.0603916700593663 0.0585189861188271 1 1
0.278360693936683 0.270276298864724 0 0
-0.0730915266944072 -0.0717322500046927 1 1
0.102488780446087 0.0971037531556243 1 1
0.263515451935868 0.255695375466813 0 0
0.00393374111895178 0.00391243660070328 1 1
0.0436476186724684 0.042239712038741 1 1
0.0371802413311848 0.037598221905796 1 1
0.043389729188091 0.0430070360458544 1 1
0.0681687078565091 0.0670585296585345 1 1
-0.112999543666656 -0.111104206193684 1 1
0.0726801812767446 0.0704857685985103 1 1
0.00535195159522502 0.00460999815056989 1 1
0.0369738647941328 0.035830223439552 1 1
-0.0860827731026902 -0.0838568489628121 1 1
-0.0117570580466486 -0.0118400188717104 1 1
-0.0170344047103053 -0.0167776376759144 1 1
-0.0913569661404345 -0.0885004675229367 1 1
-0.020485957945083 -0.0199507597691134 1 1
-0.0273039846657283 -0.0269705111275006 1 1
-0.0180871224184914 -0.0202455724086855 1 1
-0.1019106104685 -0.0994811143278155 1 1
0.175904983024738 0.173413754002045 1 1
0.288570817960037 0.28030552836556 0 0
0.00927275185263255 0.00921075419680048 1 1
0.13276696065875 0.128253046723404 1 1
0.0519070202473644 0.0505797873830666 1 1
0.204244532181866 0.197118612038177 1 1
-0.0596409154942839 -0.0581437544816447 1 1
0.0417535174086375 0.04007747781573 1 1
0.130687663249471 0.126658057531115 1 1
0.0208480196114063 0.0191461829722183 1 1
0.0103574561894014 0.0102814815755353 1 1
-0.0461461040654941 -0.0447307908838011 1 1
-0.220710378716867 -0.213904627963188 1 1
0.150699969786992 0.147558050023635 1 1
0.140623173457015 0.137524502792887 1 1
-0.0382597732322894 -0.0369367407967601 1 1
0.137798164773257 0.132923994075219 1 1
-0.0588300164988574 -0.0575401382576695 1 1
-0.110115304290005 -0.105606167032388 1 1
0.0272913243881773 0.026347082115344 1 1
0.149432839537108 0.145446861330629 1 1
-0.168551063102389 -0.163980216681669 1 1
0.0515435279226831 0.0490750163624952 1 1
0.20103423420273 0.194257988530089 1 1
-0.000740296030094512 0.000541338122198726 1 1
0.140144049426958 0.13556879800125 1 1
-0.0405994564633016 -0.039348858007451 1 1
0.0476873748381558 0.0477545123942875 1 1
0.112128357309328 0.110523920723029 1 1
0.0656535960971358 0.064285892789178 1 1
-0.167052555467754 -0.161768966779157 1 1
-0.0323647695776799 -0.0304672338318853 1 1
-0.160952914802458 -0.156628029465637 1 1
-0.0307524657784058 -0.0308006444431231 1 1
0.053761525167025 0.0517489535803736 1 1
-0.112917508816576 -0.110799094264677 1 1
-0.156168543551656 -0.151550675897442 1 1
-0.0723000550270102 -0.0710473072813171 1 1
0.192892395970184 0.187575477253796 1 1
0.0748842991251224 0.0722218315922725 1 1
-0.0928066735791211 -0.0889659755995823 1 1
0.228443452473067 0.222846660889508 1 1
0.0169487118635822 0.0161124611257837 1 1
-0.160051835403587 -0.155952399614488 1 1
-0.320553751234343 -0.310640702899628 0 0
-0.182714675392054 -0.177139409411906 1 1
0.081590880524473 0.0807146461467213 1 1
-0.165507622173062 -0.160765408275173 1 1
0.176540959751334 0.171778459692708 1 1
-0.00934345378080761 -0.0102346035042534 1 1
-0.0684813026349709 -0.0668487414809392 1 1
-0.191205126976636 -0.186591172463959 1 1
-0.15644897309438 -0.152668096441653 1 1
-0.233774919424478 -0.227042860883214 1 1
-0.0833347865545502 -0.0802192438296792 1 1
-0.0416221231938244 -0.0393637456911899 1 1
0.0638009299915816 0.0620810828807505 1 1
0.0695950261447466 0.0672507434804263 1 1
-0.335292260611086 -0.324966165061144 0 0
0.0973777546254525 0.0939856592310679 1 1
-0.0428479301603035 -0.041880653111188 1 1
-0.0368005348223234 -0.0356692691104828 1 1
0.0700506056394427 0.0687272394217074 1 1
-0.0673040012305424 -0.0654537183212556 1 1
0.0926355192082899 0.0894900603813874 1 1
0.129176318468102 0.125689333236601 1 1
0.0136966830539979 0.0163007708244038 1 1
-0.0316330799137005 -0.0313753307377712 1 1
-0.0527185970969863 -0.0517435470128531 1 1
0.0250714089098823 0.0248832885906299 1 1
0.147680594940709 0.142016396231684 1 1
0.0374910142842343 0.0364927915712096 1 1
0.0249331158480855 0.0242803027204668 1 1
0.0594316657538473 0.0554541043445382 1 1
0.134442025853447 0.131361511247313 1 1
0.317333147860821 0.305295301998534 0 0
0.0404205080595937 0.0361195110940527 1 1
0.1262424259478 0.122784810368382 1 1
0.0403309268958181 0.0384365911506359 1 1
-0.0487876790028364 -0.0475754320523461 1 1
-0.00840412278736209 -0.00799938407573361 1 1
0.00067071567061484 -0.000199960552991658 1 1
0.187026039717157 0.181448257562599 1 1
-0.0272676889698217 -0.0254244375617193 1 1
0.0511886500649405 0.0500563881235317 1 1
0.0162580731530851 0.0161256742814727 1 1
0.225923170345804 0.219476429879269 1 1
-0.100506337168471 -0.0974024010987629 1 1
-0.0129860911201953 -0.0122138246805954 1 1
0.135016224033946 0.130140552021265 1 1
-0.0558672551845779 -0.0545777813287731 1 1
-0.150515952988688 -0.146187096467631 1 1
-0.109733957222876 -0.107016596535393 1 1
-0.0558008810357639 -0.0524509908353882 1 1
0.102626083735668 0.100276469277143 1 1
-0.00634821164335878 -0.00925746771250383 1 1
-0.177988883517942 -0.172052384000503 1 1
0.0901605062445821 0.0871251929312389 1 1
0.248450704361974 0.239840907011299 1 1
0.130033328966993 0.125686952517633 1 1
-0.0840434192713041 -0.0836313630314792 1 1
-0.0968573846763734 -0.0937249413221218 1 1
0.178451505532777 0.17484598229437 1 1
0.0727754123021746 0.0713131303287347 1 1
-0.11010776557993 -0.106733892207214 1 1
0.0720505869273286 0.072567099111135 1 1
0.173937920508398 0.169407561025574 1 1
0.212941572509419 0.207677362322226 1 1
-0.00580630452605523 -0.00566310266913355 1 1
-0.0673261345730251 -0.0649528705344237 1 1
0.112946343934078 0.107836805765313 1 1
0.0177745523956007 0.0180345700402169 1 1
-0.00998455895293612 -0.0100014134180766 1 1
0.0544494481934218 0.0531829211890816 1 1
0.038090806810925 0.0367959656982235 1 1
0.0841100107269326 0.0812669708738856 1 1
-0.220359490403677 -0.213696206866317 1 1
0.193580058474881 0.187324465367737 1 1
0.217252694047857 0.21183746072598 1 1
0.0984175079342698 0.0950244342270361 1 1
0.0997457649954047 0.0975727431012843 1 1
-0.152523224033123 -0.147496990840057 1 1
-0.0823194276813117 -0.079189465344875 1 1
-0.0974974465915889 -0.0951915138800506 1 1
-0.166003588248667 -0.160897777226314 1 1
-0.19969900916607 -0.192651645300239 1 1
-0.0991580002674777 -0.0965559605743273 1 1
0.364373754308065 0.353379367042278 0 0
-0.100759526520435 -0.0969678013191004 1 1
-0.0117582441719206 -0.0114684616934728 1 1
-0.0204917930148802 -0.0196269401991775 1 1
-0.0292876581784653 -0.0279605680401801 1 1
0.144678922038165 0.140055638975645 1 1
-0.0756738712054959 -0.0730411389937987 1 1
0.140340214935955 0.13646355304449 1 1
-0.246095824288974 -0.23850490107878 1 1
0.151474884745155 0.146464453993421 1 1
0.112555713833291 0.110235480397028 1 1
-0.102666693555747 -0.0997809496464913 1 1
-0.00808923591078736 -0.007680657794377 1 1
-0.0120329258750184 -0.0127454001007691 1 1
0.141464398625353 0.137178193298868 1 1
-0.151811170688484 -0.148033107880153 1 1
0.114283590259178 0.112228984371419 1 1
0.213156907141922 0.207280410846662 1 1
0.270210624830643 0.263159212148129 0 0
0.0254973300057043 0.024574677699822 1 1
-0.0888335137195061 -0.0857935002758463 1 1
0.0123569768845535 0.0120654268519873 1 1
0.0944255364349052 0.0911672014684505 1 1
0.0342128384176724 0.0326416239772947 1 1
0.339071079172192 0.32935241348065 0 0
0.152475781346432 0.148583943288566 1 1
0.0293666852217084 0.027482899798724 1 1
0.120745192452394 0.116939148342916 1 1
0.218762293641949 0.210954228420893 1 1
0.00740122525828472 0.00776380186065306 1 1
0.0913652848339258 0.0891453494801854 1 1
0.0539150170847296 0.0528764553583194 1 1
0.362630434256406 0.351943467074281 0 0
0.0190106627401122 0.0185122074620038 1 1
0.158659296135176 0.154977067162825 1 1
-0.0347378798832418 -0.0340360213309937 1 1
0.00417841292102707 0.00377887335076861 1 1
-0.26094234758394 -0.252994917033794 0 0
0.136172912983077 0.134963100601587 1 1
0.0189609348024558 0.0201256385822253 1 1
-0.151849901825675 -0.147324088237973 1 1
0.0732090829558806 0.0710981502508899 1 1
0.151900982177052 0.148006566112368 1 1
-0.0619029678402764 -0.0593333067723412 1 1
0.109232099080314 0.105239148534889 1 1
-0.15983404516295 -0.155936973202701 1 1
0.225575976094989 0.218187061090721 1 1
-0.0747950262932306 -0.0707671971351182 1 1
0.0914747562336806 0.0893674479287057 1 1
-0.0381137701834635 -0.0365033625455814 1 1
-0.154286804676965 -0.150479813171338 1 1
0.0484142622955002 0.0474074605134735 1 1
0.0407316010303315 0.0397003252469631 1 1
0.0879613572110754 0.0857859614486276 1 1
-0.00330645837662565 -0.00246074766340811 1 1
0.00490145908014281 0.00438586899230693 1 1
0.162922300945876 0.157975393517213 1 1
-0.056014911742635 -0.0542739644851142 1 1
0.0899638230743492 0.0873216840280742 1 1
0.22239298677735 0.216196995865787 1 1
-0.0111737762056726 -0.0117702069430488 1 1
-0.022142613113625 -0.0211115428102697 1 1
-0.0330656585999913 -0.0322579991193335 1 1
0.0986561809293509 0.0958159108253205 1 1
-0.120284553772176 -0.116348926816077 1 1
0.0709655785217056 0.070134915408594 1 1
-0.0323364998193697 -0.0313428570821948 1 1
-0.292450452467127 -0.284632780691202 1 1
0.0455597772201868 0.0437454510684335 1 1
-0.153876047564283 -0.151176399068151 1 1
0.0390074447701301 0.0393173688617039 1 1
0.0602284938892335 0.0588122033215738 1 1
-0.0156030772614571 -0.0155834873075242 1 1
0.0682832011485432 0.0660432658369829 1 1
0.0347072575400626 0.0324504904220115 1 1
-0.137185007162569 -0.132987360737137 1 1
0.136363842143969 0.132592436078632 1 1
-0.0597485484653767 -0.0575346549106066 1 1
-0.0197707124546356 -0.0204341766512364 1 1
-0.0154408036668367 -0.0164328994076225 1 1
0.0652827050955927 0.0630373572478864 1 1
-0.192798518252674 -0.187471542154015 1 1
-0.168798062226492 -0.164639795365215 1 1
0.0206469220201799 0.0208358812993663 1 1
0.167265365570891 0.163318127573235 1 1
0.129816347833504 0.12549847946658 1 1
-0.190465012877909 -0.183708377467878 1 1
0.0162083268524305 0.0159507003288624 1 1
0.10133576044909 0.098287055798898 1 1
-0.0467624034911904 -0.0447139292345511 1 1
0.270635253134354 0.260880412234527 1 1
-0.0322770984172402 -0.0306311039411167 1 1
0.116489981691218 0.113528587194021 1 1
-0.0759343100793388 -0.0739475919007958 1 1
-0.11799797492906 -0.114743634671118 1 1
0.219388876858437 0.213431979571452 1 1
0.0813196406015866 0.0777677251601912 1 1
-0.0492687778738871 -0.0477809756769268 1 1
-0.0571250533928253 -0.0544271583872284 1 1
0.241004749326325 0.233542110902309 1 1
0.127115010697558 0.123371319092633 1 1
0.187433336186007 0.18296030289718 1 1
0.0293079199070757 0.0291793708743491 1 1
-0.0248257142859377 -0.0240833111918917 1 1
0.137521825752748 0.133859237987906 1 1
0.186354486958788 0.180387574442134 1 1
-0.068973375227674 -0.0666968624220537 1 1
-0.0162560780819715 -0.0158044197371359 1 1
-0.0760092418274531 -0.0760850995184895 1 1
0.0018132167638297 0.00314920005419804 1 1
0.146049708748021 0.141692397164171 1 1
-0.0504999271809489 -0.0495969291603188 1 1
0.152942655899438 0.147651127448731 1 1
-0.0514531816432364 -0.0501994191693344 1 1
0.183342029342316 0.177122905136563 1 1
-0.204724249105731 -0.198483133441374 1 1
0.0334403578087629 0.0328194068630049 1 1
-0.143733213099647 -0.13996357928841 1 1
0.0103118707609076 0.0103663834836269 1 1
-0.131906696134563 -0.127712766535559 1 1
0.0418942994663219 0.0406711729525911 1 1
-0.271273229622837 -0.26322280428251 0 0
-0.147795112641609 -0.142959123035748 1 1
0.0496497095629206 0.0481372074050181 1 1
0.279303457776866 0.271086341158961 0 0
-0.0840581673121432 -0.0811722639215808 1 1
-0.148292786357566 -0.144344985184196 1 1
-0.170226869786993 -0.166078618357364 1 1
-0.0398467743252653 -0.0397356638840476 1 1
-0.291258327521265 -0.281650352398467 1 1
-0.151934535553409 -0.147487760198876 1 1
0.0151272778906862 0.0148964058373815 1 1
-0.0163757752011465 -0.0163942976173029 1 1
0.134745606531277 0.130053248783373 1 1
-0.18026568905111 -0.173586328767943 1 1
-0.032529810690644 -0.0307968185774084 1 1
0.127186509513062 0.123700167816072 1 1
0.100019109656146 0.0949679455450076 1 1
0.0997676545166717 0.0974941810316719 1 1
-0.108399976888193 -0.104670334769295 1 1
-0.104216777950022 -0.100051549240936 1 1
0.124796542593673 0.121329854448662 1 1
-0.0588644375080519 -0.0563782962253325 1 1
-0.0145493720962946 -0.0143669634185831 1 1
-0.0397842573104206 -0.0387323585126445 1 1
-0.17074068978973 -0.163378573982227 1 1
0.0628115747332319 0.0608342785857562 1 1
0.000515041996305496 -0.00241483990703023 1 1
0.0746565477559312 0.0720371290841247 1 1
-0.21635248351256 -0.210629077938695 1 1
-0.000170636977549352 -0.00114480228395121 1 1
0.148205335237571 0.14409039664447 1 1
0.0971497155962062 0.0945045493935131 1 1
-0.113732483527523 -0.111284025025737 1 1
0.0542925751362595 0.051749816050859 1 1
0.147967469887768 0.142680283836146 1 1
0.0408945099697947 0.0391299635871018 1 1
0.00396105389703316 0.00389120318100748 1 1
0.0560938665264874 0.0531735390653126 1 1
-0.0213949906049651 -0.0218427344159814 1 1
0.114739576307336 0.111292770808058 1 1
-0.259864850232332 -0.251155044380405 0 0
0.0692657855848756 0.0677489445020818 1 1
-0.0347606102583039 -0.0338201881613553 1 1
-0.109881108753946 -0.106419559653702 1 1
0.0164465352742019 0.0163216844080109 1 1
-0.0665029748067786 -0.0628625105924122 1 1
-0.224644424910044 -0.217762574319526 1 1
0.00458782830359814 0.00372695997932385 1 1
0.246491979489193 0.239076264383086 1 1
0.10463147999257 0.103165061972485 1 1
0.0583867482228708 0.0569976467160118 1 1
0.148483374719829 0.144985965177496 1 1
-0.0627892884618289 -0.0612466115698086 1 1
-0.140878922828074 -0.135107312969706 1 1
0.074284738222655 0.0723083925924415 1 1
-0.121874084280019 -0.117816369536757 1 1
-0.248630576044553 -0.242263940120936 1 1
0.12072279319339 0.118541054302983 1 1
-0.0774100974668428 -0.0744501557334663 1 1
-0.0587151814103396 -0.0566539015407649 1 1
-0.0727642708152129 -0.0704722151226297 1 1
0.164234551097589 0.157721284538104 1 1
0.100623030510274 0.0970414148670946 1 1
0.233985320413969 0.226702838220199 1 1
-0.00303714019024814 -0.0022154068146728 1 1
-0.0454150691886363 -0.0441107920968727 1 1
0.0999885605309777 0.0970541289067118 1 1
0.0592038630097982 0.0580452753022262 1 1
0.171198116721597 0.166481793297731 1 1
-0.122504777367269 -0.117780619872018 1 1
0.12317338775582 0.119736555387707 1 1
-0.0178354227817314 -0.0180939243334883 1 1
0.146142425655911 0.142415550724795 1 1
-0.0123890480414917 -0.0125647338410743 1 1
-0.347088262687023 -0.337584061020234 0 0
-0.303190583709968 -0.293455055964732 0 0
-0.123553088221155 -0.122329240532308 1 1
-0.195158121921633 -0.190093059540475 1 1
-0.2292007758195 -0.222771915698053 1 1
-0.0993683416931747 -0.0963543830725941 1 1
0.0627432584312206 0.0610214807313081 1 1
0.172763590156116 0.16980010184072 1 1
-0.146940745293122 -0.14227097094455 1 1
0.0507453755965413 0.0478416878301393 1 1
-0.161715387899222 -0.15736629534086 1 1
0.15978168454037 0.156460624231844 1 1
0.0173222209628854 0.0173615127368866 1 1
-0.0277232095624864 -0.0267704439905231 1 1
-0.0879016767017248 -0.0855963240900813 1 1
0.0706211183461876 0.0701410326966446 1 1
0.0868415003715778 0.0839444532315039 1 1
-0.118591829223999 -0.115480559886889 1 1
0.00674137887684631 0.0067909489995708 1 1
0.183146450724928 0.178791910115539 1 1
0.110383282945316 0.107309624792443 1 1
-0.209327341623051 -0.202251047337098 1 1
0.219680026033355 0.215428901742226 1 1
0.0551568762524178 0.0534596250851223 1 1
-0.0612806292370007 -0.0598591762572539 1 1
0.12712371327037 0.125075677090674 1 1
-0.396773856760009 -0.386898757825136 0 0
0.270082546999685 0.262204474191306 0 0
0.0728242535268315 0.0699786070511726 1 1
-0.143532128173668 -0.139127815017961 1 1
-0.0935329343389233 -0.0905073500142467 1 1
-0.0429757539375981 -0.0424719633548886 1 1
0.0214382889263801 0.0214543372087487 1 1
-0.0135827048688491 -0.0157555012727255 1 1
0.17928625202091 0.173516157292755 1 1
0.074898091435117 0.0731290574008419 1 1
0.00616482132932224 0.00677170172104848 1 1
0.129912239517979 0.12518117580193 1 1
-0.0592971858608314 -0.0580393659583585 1 1
-0.00199407965194869 -0.00134898749922654 1 1
-0.116935751530144 -0.113179911886456 1 1
0.0676201746777394 0.0652191229665542 1 1
0.0129537247508102 0.0110770475093836 1 1
-0.208509569486487 -0.20192351823365 1 1
0.0309985801582651 0.0300116637317548 1 1
-0.128005627333375 -0.12538612473013 1 1
0.155551809106846 0.15161033320454 1 1
-0.0269923704233408 -0.0264161373330023 1 1
0.0177592226626633 0.0173650221188173 1 1
0.034029361273216 0.031711094683413 1 1
-0.015343330544999 -0.0165306167726246 1 1
-0.0533516170395839 -0.0520946153861818 1 1
0.0912055932415806 0.0875591729039756 1 1
0.00714841617872874 0.00612652841747227 1 1
-0.10495041888741 -0.101937688969803 1 1
0.115903459044399 0.110239619831805 1 1
0.0743327833843815 0.0708626030050411 1 1
0.23242437399977 0.224404673527558 1 1
0.0179861518001116 0.015957904580919 1 1
0.0771952887212596 0.0745366462265892 1 1
-0.0763727712816073 -0.0752180832042348 1 1
-0.0632542162541212 -0.0629138948608447 1 1
-0.0193835201054517 -0.0192663647200727 1 1
-0.299187680066741 -0.292995600704121 1 1
-0.0685244270794142 -0.0662887109844301 1 1
0.260814074695381 0.252015384067312 0 1
0.202234600454649 0.194328277834875 1 1
-0.127683956076596 -0.124335804491638 1 1
0.0479161466782197 0.0467059112371871 1 1
0.0556686363826719 0.0543206412367708 1 1
-0.0164068703726858 -0.0154524201890822 1 1
0.135508130537915 0.132052216140276 1 1
0.15860203303226 0.155224218445365 1 1
0.0177842907840456 0.0148961120966236 1 1
0.0953025849490872 0.0931077027662939 1 1
0.179251156696758 0.173958319670355 1 1
-0.166906578324484 -0.161759490497586 1 1
-0.0401605652357145 -0.0385259450256966 1 1
0.0615767962135528 0.0594299140936339 1 1
0.0892355937300094 0.087469478441722 1 1
-0.159821814642655 -0.155336017348749 1 1
0.0307494694879173 0.0301602393941181 1 1
-0.163805746944005 -0.157726001566611 1 1
-0.249804924679725 -0.240903444577223 1 1
0.0785236992091354 0.0768831836802628 1 1
-0.290988943778617 -0.277707868015064 0 0
0.044141462475049 0.0434910062901592 1 1
0.0081974920429477 0.00792142998695316 1 1
-0.00953846517644048 -0.008202340376311 1 1
0.153013480519773 0.14765821804928 1 1
0.0542181773770999 0.0537715464573495 1 1
0.0349996087727748 0.0338571759030526 1 1
-0.0443376194758481 -0.0426627001261112 1 1
-0.096148010512569 -0.0950109738003993 1 1
-0.103645251496988 -0.100641241675254 1 1
-0.103304502398967 -0.101116481926592 1 1
0.188810540448367 0.182368449288323 1 1
-0.0981182100038131 -0.0956124427211742 1 1
-0.00107330683802422 -0.000879947947193356 1 1
0.0990288195707159 0.0960085276300634 1 1
-0.0232143220699559 -0.0227654600729995 1 1
0.0961723721464251 0.0933136180207358 1 1
0.0365896154559287 0.0373156775439832 1 1
-0.0749094397092227 -0.0730033229458712 1 1
-0.169555421859828 -0.164735251200036 1 1
0.00360982125656963 0.0031499536805748 1 1
0.0113341347538492 0.0112205655908466 1 1
0.02424769679035 0.0224572974923385 1 1
-0.046132622247183 -0.0443418313364742 1 1
-0.103649348600616 -0.101417007962476 1 1
-0.0239552877687401 -0.0229343588797309 1 1
0.0299239423792056 0.0284578365833721 1 1
0.070630738644199 0.0681088973115379 1 1
0.0587656405281858 0.0559914291715032 1 1
-0.0785410817324919 -0.076364045810751 1 1
-0.0520477948447137 -0.0501678257156706 1 1
0.013264307706584 0.0147235674293315 1 1
0.0953525031460145 0.0926365899064265 1 1
-0.0178102387329108 -0.0175188814300838 1 1
0.034470200084828 0.0337885565166237 1 1
0.0528691068119915 0.0513609801054171 1 1
-0.0525518639397606 -0.0528638089575873 1 1
-0.0344565353927871 -0.0326139128574315 1 1
0.0586332827075429 0.0558441076365768 1 1
0.157390508326024 0.154620204403006 1 1
-0.0914368022432466 -0.0894424863702546 1 1
0.188996386778186 0.184657975017007 1 1
-0.0686388709871886 -0.0658114790669632 1 1
0.012696312167006 0.0134190810981688 1 1
0.160731639590966 0.156275303339261 1 1
-0.0608074115199567 -0.0571825921634568 1 1
-0.0983937098266651 -0.0947590693289563 1 1
0.0515640398501211 0.050328363099507 1 1
-0.0493490426624769 -0.0477221814385791 1 1
-0.0483251029316576 -0.0494891822912854 1 1
0.102837279057615 0.100610033136073 1 1
-0.0869692617725347 -0.0839204228367356 1 1
0.0275525009745774 0.0264075691817462 1 1
-0.0174480662850711 -0.0171126423948886 1 1
-0.00917512174871461 -0.00826327345923562 1 1
0.0050068954127035 0.0048957626941191 1 1
-0.145299289593009 -0.13839027588427 1 1
0.0358918888117024 0.033867033348867 1 1
0.227238800041903 0.218546930054204 1 1
-0.247746030369864 -0.240516818891699 0 1
0.159372908121276 0.156959658556528 1 1
-0.0908205273503417 -0.0901347408971549 1 1
-0.0765017215193726 -0.0743595957035819 1 1
0.13241812805343 0.129533399974792 1 1
-0.162854598799685 -0.15778522515153 1 1
0.0647255326917818 0.062792797838185 1 1
0.0894324098769112 0.0876194787186953 1 1
0.0347132047820924 0.0344281904713286 1 1
-0.198952805906773 -0.191631459503429 1 1
-0.015112627177305 -0.0149093641397211 1 1
0.11526661281736 0.111605934504441 1 1
-0.0413390098527501 -0.04016499052296 1 1
-0.0272935116812104 -0.0270399420605105 1 1
0.147417735004359 0.142616320476908 1 1
0.157224488230702 0.153130579867527 1 1
-0.151940234738192 -0.147021000890873 1 1
0.0936859732175247 0.0902249900528983 1 1
-0.0174008679527453 -0.0171197439433894 1 1
0.0577224274410581 0.056796114444088 1 1
-0.0606323854779256 -0.060399817638753 1 1
-0.049096196801735 -0.0459357690619288 1 1
0.093167001153919 0.0875364069756409 1 1
-0.234898711482115 -0.227579758273509 1 1
0.0907239153591674 0.0878067208253899 1 1
0.0529685100376776 0.0520391768120351 1 1
-0.00515274739553666 -0.00422331028723263 1 1
-0.121091008939209 -0.116626365154014 1 1
0.0411809096205555 0.0404247176766931 1 1
0.0534147543712682 0.0509810946472285 1 1
-0.00510713240680537 -0.00305640067635525 1 1
0.0615178552533201 0.0609716686571986 1 1
-0.335731145874716 -0.324326750662918 0 0
0.230977084796718 0.221772948402849 1 1
-0.109903235162212 -0.107259252150344 1 1
0.209970283945749 0.203096597483715 1 1
-0.0400740830543299 -0.039366959598996 1 1
0.0644269142433724 0.0622320842778046 1 1
0.0505685413828937 0.0497319821333096 1 1
0.0991655355089448 0.0966653619039992 1 1
-0.0483138317683774 -0.0452719884454555 1 1
0.257880302994678 0.248011948857356 1 1
-0.29855423283158 -0.290205805956606 0 0
-0.103213061478362 -0.101883855407823 1 1
-0.170913288829715 -0.166734187649927 1 1
0.181042128188791 0.178037363838101 1 1
-0.0177187182916142 -0.0170066008019405 1 1
0.103801366045231 0.0991577615175394 1 1
-0.178477531298561 -0.1729207443263 1 1
0.0274663112537996 0.0244860584491142 1 1
0.0760949407659289 0.0739200482566196 1 1
-0.181752884550636 -0.177789945648172 1 1
-0.0586710911361549 -0.0589827590892336 1 1
0.093539077061979 0.091216205107304 1 1
-0.0232452487471215 -0.0242466104532296 1 1
0.0401583336783716 0.0382649021518086 1 1
-0.0542364638650184 -0.051183434009018 1 1
-0.2122921486106 -0.205950149306756 1 1
0.00590300887167046 0.0051510049414441 1 1
-0.103451277059423 -0.0992341514573997 1 1
-0.128144747177708 -0.124309461412539 1 1
-0.208844549807128 -0.202072651603708 1 1
-0.0931564732152975 -0.0907011564334379 1 1
-0.0348487622800458 -0.034366165941612 1 1
-0.0718164827338672 -0.0717405642337121 1 1
-0.0779152580969507 -0.0731168299314027 1 1
0.265836944247543 0.257391542972637 0 0
-0.108772286613583 -0.105914059691706 1 1
0.0226661198905306 0.0215739268958454 1 1
-0.120736575549611 -0.117196782291237 1 1
0.0752548454943784 0.0748456125876126 1 1
0.0170638627657902 0.0164813129308337 1 1
-0.130492249987702 -0.123658793225571 1 1
0.0590057495817327 0.0579818275689712 1 1
0.110262528104564 0.108718351942494 1 1
0.32896459145977 0.319531676410756 0 0
-0.168352657452394 -0.16335513792546 1 1
-0.17089778065881 -0.166011065332265 1 1
-0.290144181846485 -0.282710401470018 1 1
0.0201199788262519 0.019476286444305 1 1
0.179400682559164 0.17395562448928 1 1
-0.140483099647477 -0.136898982519665 1 1
0.0615012850070762 0.0601890473176998 1 1
0.0722930708696816 0.0699893746174671 1 1
-0.0608924042803791 -0.0581620281803122 1 1
0.0397707635017714 0.0389370086322664 1 1
-0.077363787434528 -0.0748960010994367 1 1
0.0328779112181375 0.0306023012121111 1 1
-0.068387127355289 -0.067218331148838 1 1
0.021467536716507 0.0220214709271548 1 1
-0.0347170558767283 -0.0351663363378272 1 1
0.0149090220154764 0.0151505059825136 1 1
0.193199858984129 0.186464765809683 1 1
-0.139679975178748 -0.134328713560643 1 1
-0.00432806003443885 -0.00310736622785339 1 1
-0.177437399210929 -0.172118011608576 1 1
-0.264377123921137 -0.255393518095235 0 1
-0.0314443844738342 -0.0308269162767627 1 1
-0.0161870580868495 -0.0165682592122933 1 1
-0.115160311693476 -0.114022780523467 1 1
-0.0335503071327438 -0.0313446041103241 1 1
-0.215034941419935 -0.208585049809462 1 1
-0.0319340565698456 -0.0315520488842742 1 1
-0.0111448832654368 -0.0104072768970726 1 1
0.0218551226389447 0.022207678328064 1 1
0.184604364987121 0.17919802321788 1 1
0.0247898071858709 0.0230237321186859 1 1
0.157654539007413 0.1532956632471 1 1
-0.0571817128465052 -0.0554150613365952 1 1
0.144033198432029 0.139945287399631 1 1
0.0336064331455296 0.032681645467326 1 1
-0.096456674048343 -0.093793828503995 1 1
0.0403875031120278 0.0396277389548966 1 1
0.076591955387787 0.0730470236544428 1 1
0.0360803829358304 0.0350593764489101 1 1
-0.110802911187931 -0.106860115312019 1 1
0.0120381405653704 0.0127394595544838 1 1
0.0605672678089633 0.0581376628607646 1 1
0.26109100280341 0.253203526318075 1 1
0.00972180981363501 0.00925662738620492 1 1
-0.0614262114124138 -0.0602086626935526 1 1
0.0428801299079506 0.0411364753786616 1 1
0.130229697979221 0.126339019868832 1 1
0.0481539742194334 0.0487727012586748 1 1
-0.0674273213714728 -0.0649334938768532 1 1
-0.0307017800592615 -0.0297279058473089 1 1
-0.175896111885855 -0.170156613985375 1 1
-0.0896227828671563 -0.0861730980209945 1 1
0.23454919727102 0.227925096645551 1 1
-0.0679652732786688 -0.0656766659930135 1 1
-0.105325344469259 -0.10176335223475 1 1
-0.0741595671520858 -0.0709429500841668 1 1
0.276455359884181 0.269719116578827 1 1
0.009374272623512 0.00972076588629249 1 1
-0.103822773552009 -0.100134235193028 1 1
-0.0764642154924993 -0.0734248366729661 1 1
-0.183148746044618 -0.17638606496224 1 1
-0.196160135824488 -0.189959370468809 1 1
0.297083900735668 0.287997834731577 0 0
0.12271792053638 0.120055181846469 1 1
-0.042869840275733 -0.0424162528046763 1 1
0.0156087344965924 0.0150349907010736 1 1
0.0575977993170523 0.0562539794847634 1 1
0.111381638755947 0.108621324358135 1 1
0.0842499059275269 0.0815012113711301 1 1
-0.067931098781952 -0.0655905319361376 1 1
-0.0449010833026255 -0.0432964903507425 1 1
-0.228482163171006 -0.223102054283998 1 1
0.0250555524759788 0.024041838949132 1 1
-0.019417265984829 -0.0210389796982249 1 1
-0.217421838850954 -0.210355331037631 1 1
0.129434789530607 0.125949203363912 1 1
-0.0101301872360335 -0.00920611246961812 1 1
-0.198550151021278 -0.193670009091557 1 1
0.168448785202124 0.163373299392958 1 1
-0.0559382583402643 -0.0544793114627801 1 1
0.0554915346060168 0.054724442252781 1 1
0.0323655035741841 0.0322967030295927 1 1
0.0377855403555401 0.0357572737574314 1 1
0.185656512133741 0.180385637643131 1 1
0.0773181294214616 0.0754595087524501 1 1
0.144906773835715 0.140703038201788 1 1
0.112908927164884 0.11161395008093 1 1
0.0270479380821749 0.0274664504446723 1 1
0.0733963904610625 0.0716367301633461 1 1
-0.194438460219193 -0.188537343431192 1 1
-0.0933712174273595 -0.0910962212388687 1 1
-0.0314656212843347 -0.03115404522395 1 1
-0.00808558587508581 -0.00718212147305271 1 1
0.0432338364148784 0.042108328727502 1 1
0.0615310118553942 0.0598085513139698 1 1
-0.0446539793442745 -0.0419612453497069 1 1
0.217744006629618 0.211808054067233 1 1
0.1485362184005 0.143843715490404 1 1
-0.0215084359492288 -0.0189374875966352 1 1
-0.00658765277630969 -0.00599161495334237 1 1
0.193635595705843 0.186722074919331 1 1
0.1576368321921 0.153215125963466 1 1
0.0143244805994683 0.0150417166011279 1 1
-0.0217025044254625 -0.0218110024549586 1 1
0.103311205892121 0.10250907935795 1 1
0.210798419259421 0.203932327927262 1 1
-0.0125099256181945 -0.0106595483995876 1 1
-0.0224638538188534 -0.0211375846998698 1 1
0.124968632065795 0.121259792982557 1 1
-0.111522294565434 -0.107281508237529 1 1
-0.0278535588018726 -0.0269061725859674 1 1
-0.187198859982496 -0.182547153051455 1 1
-0.0247979192067874 -0.0241267527454837 1 1
0.1766981216478 0.169742705895046 1 1
-0.0633099001676732 -0.0610571411123333 1 1
-0.0429747646658631 -0.0418904078632628 1 1
0.0719268618138034 0.0699021744219178 1 1
0.227218613782676 0.220404225363768 1 1
-0.0962221382638287 -0.093432311939117 1 1
-0.202325733906031 -0.195776940905049 1 1
-0.101356899054025 -0.097893191780377 1 1
-0.107403050709426 -0.104355234088526 1 1
0.0749613997874155 0.0721053064459375 1 1
0.166674473272585 0.163851041680415 1 1
-0.234601559418866 -0.226021878067733 1 1
-0.0648073006908744 -0.0632467427785848 1 1
0.089676922400321 0.0874610005530509 1 1
-0.174519195899661 -0.168254283025106 1 1
0.132854979205807 0.12852180386496 1 1
0.0922576961440598 0.0891472281163933 1 1
0.0030411739580297 0.00130337340616586 1 1
-0.0962543389732689 -0.0931579179362706 1 1
0.0587608159974725 0.0573947947983622 1 1
0.187770565424577 0.182675083938331 1 1
0.071019573773198 0.0697316208967089 1 1
0.0751527780362527 0.0727713721137106 1 1
-0.00343677959759503 -0.00115951689995812 1 1
-0.0139713793759108 -0.0143899049111261 1 1
-0.0381799993742057 -0.0373219263918528 1 1
0.121791542812734 0.118005924203074 1 1
0.0297004188004711 0.0305597075041025 1 1
-0.107077305755316 -0.10408038542719 1 1
0.175132139631002 0.170208939813481 1 1
0.265861842638169 0.258294164324931 0 0
0.052918029192014 0.0508557232501493 1 1
-0.0352276569011106 -0.0341871687258841 1 1
0.00949563885923026 0.00874739568039364 1 1
0.133823311795425 0.126840048270235 1 1
0.0664040274418672 0.0657589660775064 1 1
0.0219739763615306 0.021947786231345 1 1
0.154566753183012 0.150193205194017 1 1
-0.248830230772107 -0.241286157496084 1 1
-0.0141205950715091 -0.0138413639993102 1 1
0.087607934739951 0.0844304730417234 1 1
0.0311448390322049 0.0290783696321454 1 1
0.0726710801268639 0.0710474093342233 1 1
-0.145264437193332 -0.141004827846998 1 1
-0.12543886005332 -0.121097631422413 1 1
0.126030118970898 0.121872304102662 1 1
-0.00825899157242818 -0.00938810024324048 1 1
-0.0892883869995798 -0.085925713428665 1 1
-0.0240165515717333 -0.0236211029574335 1 1
-0.0531763778130745 -0.0525020341045038 1 1
-0.0692328875650133 -0.0670194436690243 1 1
-0.118977418976882 -0.116280613956879 1 1
0.11701076283842 0.113212788486741 1 1
0.286162537675369 0.279102532779596 1 1
0.166311032378249 0.160842164910312 1 1
-0.115585140410657 -0.11125608827372 1 1
-0.0324804279731986 -0.0314695478675346 1 1
0.196449760340874 0.190636787173738 1 1
-0.0868124367847818 -0.0831881788839934 1 1
0.0750617539495762 0.0729508471014799 1 1
-0.0313946677741458 -0.029765431681645 1 1
0.196988086348959 0.191263978467982 1 1
0.112919291892939 0.110636435844053 1 1
0.0959211437318963 0.0939531513604084 1 1
-0.0491253883897183 -0.0478701790269715 1 1
-0.0370482676292432 -0.0362335765963956 1 1
-0.0272499869339744 -0.0270739422758671 1 1
0.0524432183068358 0.0504061141628114 1 1
-0.14104631483813 -0.135100487232425 1 1
-0.0676016769865877 -0.0658456298801051 1 1
0.0687335017353046 0.065547850944857 1 1
0.0520866604125635 0.051415096121278 1 1
0.256592408015862 0.248296405459751 1 1
-0.116704171211948 -0.113054598264076 1 1
-0.0344654834340952 -0.0336634070461518 1 1
0.135990814615777 0.134765700051182 1 1
-0.0423652620601728 -0.038995851671019 1 1
0.0241252312278978 0.0218491076534181 1 1
-0.316208458912286 -0.308064750446641 0 0
-0.0146251934315428 -0.0126935899037163 1 1
0.0746882506818174 0.0722685435907111 1 1
0.0934144971565846 0.0908243166311545 1 1
0.0996535427278467 0.0968705345730206 1 1
-0.0346634781952245 -0.0325528765711903 1 1
0.116196094588888 0.112485334743634 1 1
0.0589639826071965 0.0573844251011591 1 1
-0.0939564975433743 -0.0912193575504366 1 1
-0.122385252679373 -0.118308826393627 1 1
0.1227754401697 0.118924319257133 1 1
0.152063360059157 0.14752464804965 1 1
0.0283974720267342 0.0253113946655076 1 1
0.320512945622717 0.310339282899368 0 0
0.0905148818720335 0.0880550310085982 1 1
0.116182394661844 0.113073168228453 1 1
0.0989397961672153 0.0960722788237473 1 1
0.101204925875556 0.097272037803007 1 1
0.0593720348628645 0.0578652890617257 1 1
0.211419692032578 0.205160814422169 1 1
0.101536497607816 0.0977419402550649 1 1
0.178572018944057 0.172882136374116 1 1
-0.24179466865703 -0.2349827090845 1 1
-0.0486406391901346 -0.0452405665179995 1 1
0.0390237766835824 0.0381743753979869 1 1
-0.0217289385962229 -0.0214301912110974 1 1
-0.127636491028138 -0.12313453247273 1 1
0.146859549279209 0.14303476686821 1 1
-0.0521858357911873 -0.0496253528236799 1 1
0.195073977603062 0.191656347783875 1 1
-0.0929391932101269 -0.0909771516718569 1 1
-0.220582499838346 -0.214667342704962 1 1
-0.142566681757713 -0.137985905679124 1 1
0.190424594003269 0.185021216963847 1 1
0.0266199271587616 0.0257772576341305 1 1
0.181344747383415 0.176372669773754 1 1
-0.105403095546996 -0.101798678652546 1 1
-0.108701104912463 -0.104597147319892 1 1
-0.261156379758426 -0.253252758204792 0 0
0.0687434085533128 0.0658927909158589 1 1
0.182694657418433 0.177457471568182 1 1
0.0397793199257952 0.038947982312937 1 1
-0.0427754645315169 -0.0421865265649698 1 1
-0.128121024499427 -0.125009363055946 1 1
-0.12134147384153 -0.118855094224683 1 1
-0.0640978608532772 -0.0623764741500813 1 1
-0.239874888543687 -0.232291553281056 1 1
0.157877243850465 0.152534229477824 1 1
-0.116804438950627 -0.113473215437453 1 1
-0.0985355024129186 -0.095384191851417 1 1
-0.177493514063764 -0.174805223941887 1 1
-0.366125427590327 -0.354342129236728 0 0
0.0530254040530863 0.0528907948367018 1 1
-0.1461361321098 -0.142175691919885 1 1
-0.136815736765812 -0.132777497897471 1 1
0.22286678424042 0.215959916654323 1 1
-0.134210351868957 -0.12959524607278 1 1
0.00480834173012354 0.00446600255840843 1 1
-0.088088326852102 -0.0850695674562585 1 1
0.158396882554256 0.151226454528179 1 1
-0.00196987063426666 -0.0018995122398115 1 1
-0.114201168992133 -0.109834364166643 1 1
-0.0498695601418602 -0.0490802893322623 1 1
-0.0599991789302115 -0.0585150591799243 1 1
0.209002924201257 0.204270721507999 1 1
-0.134519701908436 -0.131199518938848 1 1
-0.0619836097085386 -0.0599978349437556 1 1
0.20978918680523 0.204900150856818 1 1
-0.128394913930765 -0.124258504824364 1 1
0.039331703225223 0.0381352028640145 1 1
-0.153165972483614 -0.14868563046016 1 1
0.0642479883401339 0.0627199601395387 1 1
0.229965415332123 0.2236719273097 1 1
-0.0276712039072824 -0.0269991306214869 1 1
-0.157804502710436 -0.153533239185054 1 1
0.109018868791994 0.105094241644003 1 1
0.140013360982398 0.135510967544107 1 1
0.0797983616764242 0.0791566263923491 1 1
0.0726416063751902 0.0693878329638216 1 1
-0.023104266456471 -0.0229266585863123 1 1
-0.0915464565740927 -0.0873916006343144 1 1
-0.0891995302940322 -0.0864399309438451 1 1
-0.198637106676569 -0.192895405185393 1 1
-0.0794044920863877 -0.0764618241825075 1 1
0.0384715034068041 0.0374502372723748 1 1
-0.108800902182201 -0.105366103452805 1 1
-0.0222662974325154 -0.0218818398460032 1 1
0.0546183023990213 0.0513275411581538 1 1
0.11176560162753 0.109563580532465 1 1
-0.0906097904296054 -0.0880722667351796 1 1
-0.175818793764949 -0.17029456544024 1 1
0.0357537249714926 0.0346319842369534 1 1
0.281453849880899 0.272346599160642 0 0
-0.1725521449112 -0.167117970573271 1 1
-0.0201562239682599 -0.0199330638001442 1 1
-0.0535061804108674 -0.0527303331864249 1 1
-0.384341959019842 -0.370671745240379 0 0
-0.177177849212162 -0.171197822478628 1 1
0.0638065757983202 0.0608720074429368 1 1
0.0703514483751606 0.0702547739623775 1 1
0.209605016012262 0.200848148128308 1 1
0.0771975538488913 0.0781801332439485 1 1
-0.106377732593613 -0.103101493580903 1 1
-0.011883813978111 -0.0109490714273999 1 1
0.197147661750586 0.191409107247832 1 1
0.322154884791742 0.311425934360933 0 0
-0.0904436904821989 -0.0877214674060275 1 1
0.0200032172109549 0.0214814522875402 1 1
0.16032554059197 0.156063783602268 1 1
0.156783227645205 0.151843920086272 1 1
0.253011503492567 0.244808308770069 1 1
0.165900235040856 0.163294568641312 1 1
-0.0315066338988352 -0.0296945834322051 1 1
-0.140689436450347 -0.137269956854374 1 1
0.0682071818403975 0.066474120229814 1 1
0.154048666313363 0.149241333047444 1 1
0.0795698712936463 0.0775596300422647 1 1
0.0602779962818453 0.0581688846237889 1 1
0.0594962716406368 0.0587640722359758 1 1
-0.0851781123466227 -0.0827892728646191 1 1
-0.119305892582706 -0.114683565855029 1 1
-0.0900362227720024 -0.0883538774372586 1 1
0.333964180495558 0.324972466870444 0 0
0.143070425855488 0.14033801029412 1 1
0.0381480017046103 0.0372702104340524 1 1
0.07439458972589 0.0720940553348901 1 1
0.053845783009701 0.0528790906346869 1 1
0.288197894948519 0.277532424047037 1 1
-0.06343259432511 -0.0596218065366967 1 1
-0.0667993641548793 -0.0644233267406607 1 1
-0.00236034452266434 -0.00145024660689595 1 1
-0.0365703546432323 -0.0361889185776549 1 1
-0.169303780014647 -0.160968775758472 1 1
-0.0443348711291627 -0.042475879717034 1 1
0.0511379068172736 0.0495992552599529 1 1
0.053647826074823 0.0518850078096986 1 1
0.156483090825423 0.150943015682252 1 1
0.188385015442171 0.183608509297871 1 1
0.0548264351462981 0.0532872912058799 1 1
-0.332700455920197 -0.323677255897099 0 0
-0.088712432273141 -0.0858672352895454 1 1
-0.317738026542132 -0.308170418762143 0 0
0.0038358730057624 0.00413148800673484 1 1
-0.112240459244571 -0.110485772934874 1 1
0.0764070403369421 0.0754504175754746 1 1
0.00415863896624757 0.00394908574862253 1 1
-0.0746376899462131 -0.072289046183438 1 1
0.032896674585086 0.0317663167125936 1 1
0.0995866930619071 0.0962509458945873 1 1
0.018200324194161 0.0169497558695783 1 1
-0.0220246078990973 -0.0216753773214956 1 1
0.295416164740164 0.288094638650803 1 1
-0.0891203472099861 -0.0870602717169281 1 1
0.133384704828182 0.129590972882602 1 1
-0.0180638256410641 -0.018111906570014 1 1
0.0354363663103746 0.0370152431112218 1 1
-0.12042471933735 -0.116479018399964 1 1
0.199741015130013 0.192524504282563 1 1
0.0013917443514939 0.000730085118150165 1 1
-0.0710784684036005 -0.0688401445954792 1 1
-0.0676761491918481 -0.0654392554153986 1 1
0.0681679069724017 0.0646729456054787 1 1
-0.135816885712334 -0.131856449784545 1 1
-0.0059400157564552 -0.00377250751072695 1 1
-0.146836747577834 -0.142544401701776 1 1
-0.156466262781155 -0.1514687900603 1 1
-0.0346033351740176 -0.0334281656415052 1 1
0.178688621600492 0.173880506512742 1 1
0.161749827376538 0.156454714259303 1 1
-0.171658114371473 -0.166623223868034 1 1
0.0097157505420019 0.00990843256103431 1 1
-0.191758856254213 -0.186921554325967 1 1
0.0277146576376872 0.0270489592543103 1 1
[truncated: 20,688 more chars]
