# Supplementary material for: Bias caused by sampling error in meta-analysis with small sample sizes
Source: PLoS One. 2018 Sep 13;13(9):e0204056. doi: 10.1371/journal.pone.0204056 (PMC6136825; doi:10.1371/journal.pone.0204056)
Supplement: S4 File — (ZIP) [file pone.0204056.s004.zip › results N = 10 theta = 0 tau = 0 sz = 30-50.txt]

"cohen.dl.theta" "hedges.dl.theta" "cohen.dl.cp" "hedges.dl.cp"
-0.0437382317211793 -0.0431778144587752 1 1
-0.131419517479366 -0.127187712532397 1 1
0.0272562295661736 0.0262137668017935 1 1
-0.0978819265998188 -0.0952914898897975 1 1
0.00477624045194282 0.00524947710463264 1 1
0.00506603228159602 0.00462937025980078 1 1
-0.0406533292402438 -0.0397250649497241 1 1
0.0479261448331945 0.0469351785948575 1 1
-0.0345591451225976 -0.0340033654178707 1 1
-0.0232082113138066 -0.0221318385012148 1 1
-0.0314697928240714 -0.0308305622686077 1 1
0.0751409145637314 0.0735995298355579 1 1
0.0533600840809603 0.0525418872276776 1 1
-0.0627640677979114 -0.0617706300008177 1 1
0.0032076631476612 0.00303068246736047 1 1
0.0171904300888397 0.0160850843442566 1 1
-0.0359301895560637 -0.0349655855087617 1 1
0.0348883461048764 0.0340736213898978 1 1
-0.0338960799719051 -0.0333893996942238 1 1
-0.0451515593234999 -0.0440879181187792 1 1
-0.121973317490673 -0.119433967265416 1 1
-0.0285045421728703 -0.0282641447244835 1 1
-0.100698267717527 -0.0987928485487576 1 1
0.123920666922692 0.121631127333932 1 1
-0.00212744724525278 -0.00195732455923495 1 1
-0.0696896139771321 -0.0680904904409364 1 1
0.108723151474234 0.107074825663409 1 1
0.0557404554614707 0.0548783312016141 1 1
0.0427644109258701 0.0420157143758474 1 1
-0.160254298962821 -0.157764544927554 1 1
-0.0463470864424357 -0.0462358194017167 1 1
-0.00891620676084857 -0.00859386013618197 1 1
-0.0258192620664223 -0.0256949172122076 1 1
-0.111804749751208 -0.109391589732425 1 1
0.076326575658344 0.0749759441321265 1 1
-0.240305981699676 -0.236049732566959 0 0
0.07488093931043 0.0735582583537732 1 1
0.164896088015547 0.161704316457344 1 1
0.0203043815082733 0.0194404655782705 1 1
-0.0123915295923969 -0.0125565431747913 1 1
-0.0119187807405104 -0.0119357429573562 1 1
-0.0580351201141299 -0.0566634463674501 1 1
-0.178614810036945 -0.175723453522891 1 1
0.0288154953463346 0.0280655778214918 1 1
0.109478999347527 0.106396282312596 1 1
0.0151859986427761 0.0147498981073656 1 1
-0.156675808794774 -0.153588713521934 1 1
0.0972504110164854 0.0951439615527862 1 1
-0.153784099701806 -0.150729461549129 1 1
0.0230786352611881 0.0227070379872913 1 1
-0.180850329936938 -0.178628125681948 1 1
0.0294706810466136 0.0281177841981644 1 1
-0.106863288477752 -0.104657029497188 1 1
0.181047258440942 0.178157717695094 1 1
-0.121382971912617 -0.119023459504256 1 1
-0.00411272385990676 -0.00489719995022647 1 1
-0.0634069605402282 -0.0606401210673581 1 1
0.141206454786913 0.138614650001374 1 1
0.0271318929303305 0.0267445410600086 1 1
0.0433581545188749 0.0429605625269407 1 1
0.0635600067150831 0.0622936150186002 1 1
0.0594502451247338 0.0586767067601577 1 1
-0.02630469209246 -0.025819299027554 1 1
-0.0107590677300382 -0.0102770394016817 1 1
0.191866791112387 0.187838850723745 1 1
0.0503110490735378 0.0486997370146456 1 1
-0.0154480942118281 -0.0150831921957451 1 1
0.0674727913213341 0.0650080888382163 1 1
-0.0906770918955608 -0.087962979651846 1 1
-0.0475989291784469 -0.0474527126706698 1 1
0.0296732849648275 0.0291859296965375 1 1
0.0816884349165515 0.0804983773716861 1 1
0.27196930835662 0.266695565169887 0 0
0.098699515367129 0.0965865785064088 1 1
0.021331286866239 0.0209525454258039 1 1
0.0655018434551637 0.064234556051767 1 1
0.0458275263967097 0.0469887039001358 1 1
0.128852210499175 0.126674171617378 1 1
-0.0084767430443129 -0.00811483059020369 1 1
-0.0211022429498915 -0.02085684366673 1 1
-0.00329794257951526 -0.00373345769510451 1 1
-0.0254455189809002 -0.0247653685547424 1 1
-0.0812825944833149 -0.0798120867120313 1 1
-0.0465468443314161 -0.0454790316371525 1 1
-0.0472355218594802 -0.0456609406408348 1 1
0.0347974441988713 0.0347083949405559 1 1
-0.0649849685157 -0.0643149961773688 1 1
-0.0683535089606167 -0.0671527022725457 1 1
0.0316537440398321 0.0322282318600718 1 1
-0.055841487407736 -0.0547725831646643 1 1
0.073717026706294 0.0726956708040588 1 1
0.00148111137474052 0.00120250980880256 1 1
0.00376545884570277 0.00359995572602062 1 1
0.0553566352590238 0.0552950563065301 1 1
-0.00423211617970762 -0.00417504674740266 1 1
0.0415717331491688 0.0412952395162694 1 1
0.101267774686368 0.0997158012377286 1 1
0.175407666834964 0.171934692013474 1 1
0.0306203472119783 0.0292581483030044 1 1
-0.01678025190595 -0.0166630131568179 1 1
0.0774872249370094 0.0759198086695545 1 1
-0.0159262692627958 -0.015136625240882 1 1
0.0800409086287586 0.0785867984954663 1 1
-0.0492502726778679 -0.0486178900267608 1 1
-0.0319796274678887 -0.0315771425143511 1 1
0.156188200759 0.153880983420945 1 1
0.0427738649344667 0.0409102120516087 1 1
-0.145115160189 -0.142367950157467 1 1
0.0113279086099224 0.011400201994476 1 1
0.0835894880213113 0.0819080229074634 1 1
0.0247654453623442 0.0243963400999596 1 1
0.0515625227635154 0.0508186627854806 1 1
-0.075031598437755 -0.0731765563698978 1 1
0.0294129308639475 0.0290273200067936 1 1
0.00241399924161919 0.00231577195721858 1 1
-0.111769270389984 -0.11003813096816 1 1
-0.0667435582878788 -0.0655178549329258 1 1
-0.0261341754880406 -0.0258722682686542 1 1
-0.109843485764871 -0.108299554573597 1 1
-0.123633689297829 -0.121501058703578 1 1
0.0474840088210707 0.0466395976458722 1 1
-0.126643682904518 -0.12498465649074 1 1
0.0401131041440741 0.0394672397391633 1 1
0.174537837174414 0.170711788969097 1 1
0.0273831467951593 0.0268107159315136 1 1
0.0413715714102935 0.0406597796275807 1 1
-0.0583237942420336 -0.0574047944325286 1 1
0.0170937056255537 0.016795665694194 1 1
0.113633200052149 0.111427894873403 1 1
0.222802855055564 0.21880116045801 0 0
-0.229072044220873 -0.225040947779279 0 0
-0.0732035954844218 -0.0715244220629796 1 1
-0.0283047636425007 -0.0277869648979638 1 1
-0.0147133525481986 -0.0140462530030855 1 1
-0.130971334635268 -0.128470219172901 1 1
0.320210838753258 0.314067278933398 0 0
0.0850992166500102 0.0832895939654727 1 1
0.0622249419468477 0.0615363406102524 1 1
0.0447185620025042 0.0437514926527712 1 1
0.0934996309956518 0.0924429884262293 1 1
0.105852310027432 0.104325260687839 1 1
-0.0446512306512984 -0.0423573665780036 1 1
-0.180653511243848 -0.178327049894735 1 1
0.237183498943571 0.232485993214768 0 0
-0.0793559159499197 -0.0780412824313544 1 1
-0.150646492956423 -0.147327336293609 1 1
0.161518998920947 0.158517017710403 1 1
-0.221387117623259 -0.217383692628051 0 0
0.190418815945534 0.186615075163644 1 1
-0.041283772476304 -0.0404937556856235 1 1
-0.121761667262965 -0.119367574909684 1 1
0.0575771818773902 0.0564857604599683 1 1
-0.0422805847129875 -0.0420256282383011 1 1
-0.00182431645066147 -0.000904864031684965 1 1
0.0934001546756743 0.0911189622511702 1 1
0.0580330223180529 0.0567445970870214 1 1
-0.102896744611685 -0.101061876926146 1 1
-0.110617967649399 -0.107596973229196 1 1
-0.119771313207981 -0.118125844843921 1 1
0.151861768667648 0.149537582477617 1 1
0.0177943492887881 0.0176104539129855 1 1
-0.0910952343977136 -0.0890634456133852 1 1
-0.0649003882477145 -0.0637143433163358 1 1
-0.00669402309211665 -0.00682905588179795 1 1
0.0504790704923691 0.0495890981274077 1 1
0.153421029181812 0.150740747815941 1 1
0.161143720850869 0.158168869623355 1 1
0.0449495324693219 0.0440845728641428 1 1
0.0589234727749294 0.0577157294538321 1 1
-0.0363275041509319 -0.0343345089010717 1 1
0.0499462260304014 0.0489131418097587 1 1
-0.115443233755678 -0.113968983483604 1 1
-0.230923238212423 -0.226760229719837 0 0
0.0276603353350579 0.0272347562362805 1 1
-0.0171089211832151 -0.0163736668166324 1 1
0.0401692551808027 0.0394168141115623 1 1
-0.165003859260503 -0.16206796698894 1 1
-0.0302318254434293 -0.0294817406438903 1 1
0.12455850306486 0.122021443430211 1 1
0.0723390954531158 0.0707324909948358 1 1
0.191235601361792 0.187425343541294 1 1
0.0273981608252371 0.0268840845443418 1 1
0.119983496761267 0.118061505788233 1 1
0.0532760410418644 0.0523065846541884 1 1
-0.190667060514718 -0.187275554617302 1 1
-0.022942484883167 -0.0235334646253028 1 1
-0.0191904745892452 -0.0185714189212519 1 1
-0.0289783049705855 -0.0282957159012344 1 1
0.0507186195626073 0.0501048412699695 1 1
-0.0783971422527836 -0.0771153904274154 1 1
0.015643159849636 0.0164193987696338 1 1
0.0980422865207101 0.0962742109158354 1 1
-0.131458263675815 -0.128619513253309 1 1
-0.0467985591773124 -0.0460582650964708 1 1
-0.0326566262576077 -0.032247415498977 1 1
-0.0333117626859955 -0.0328555144067261 1 1
-0.135614482626213 -0.133219088313718 1 1
0.00372831470519858 0.0055645594957493 1 1
0.0236367294391967 0.0229517855047056 1 1
0.0232929133830844 0.0227529967109451 1 1
0.00905323957110927 0.00857646931690789 1 1
-0.0236899060486383 -0.0232002953236296 1 1
0.0843563137290519 0.0829834132875404 1 1
-0.0618321338586241 -0.0607302194679728 1 1
-0.0765229381979152 -0.0751183464047801 1 1
-0.0610109262953785 -0.0599843269376473 1 1
0.136365590851291 0.134354140815513 1 1
-0.00553283578662213 -0.00535122077780327 1 1
-0.117478469135503 -0.113243551600323 1 1
0.102229537258381 0.100244664519373 1 1
-0.00470117208243749 -0.00406581208936633 1 1
-0.134362789448871 -0.130449220612376 1 1
-0.0604099849348344 -0.0591254049961827 1 1
0.24462586516938 0.241036908772255 0 0
0.0376944506562325 0.0373937472347828 1 1
0.142506137944763 0.140274146919523 1 1
0.12680725382976 0.124205397615497 1 1
-0.0529563136263185 -0.0521308922368535 1 1
0.0361544296538758 0.0354331957518246 1 1
0.0771456670799112 0.0772808993326299 1 1
0.0128635164888989 0.0127913551962283 1 1
0.000416148126723567 0.000560895495183227 1 1
-0.00713231009311565 -0.00709741974738599 1 1
-0.0675906216178536 -0.0664808350172489 1 1
-0.135484053395424 -0.132649954850871 1 1
0.0311507416149821 0.0306182976325749 1 1
-0.0995235519798628 -0.0964599029059757 1 1
-0.119021664274621 -0.116750687804376 1 1
0.0261053993072087 0.0255175101706862 1 1
0.0624223245861104 0.0619427313233209 1 1
-0.111764303443215 -0.109885654296342 1 1
-0.0264380938954047 -0.0257955810566586 1 1
-0.00531924257996686 -0.00660128992129308 1 1
-0.0667676956939699 -0.0655298823981714 1 1
-0.0134024194743577 -0.0137921096621944 1 1
0.128445795719361 0.125723070083756 1 1
-0.141381441013901 -0.139673874588332 1 1
0.0337827013654742 0.0343750214331481 1 1
0.153986554408493 0.150937012558813 1 1
0.0710926068587314 0.0694992911593993 1 1
0.0662672112713884 0.0659620948730645 1 1
-0.0178001210607321 -0.0185028370210463 1 1
-0.0617663291075041 -0.0599213560574261 1 1
-0.109787815573966 -0.107410195266548 1 1
-0.131159275431945 -0.12893495846585 1 1
-0.0512202787815908 -0.0500245207618423 1 1
0.0757429367027617 0.0744772445939147 1 1
0.132481881593823 0.129863893184011 1 1
0.0506530785332348 0.0495368825269659 1 1
0.207210736915192 0.201195916143046 1 1
0.0514535100721353 0.0507006958771306 1 1
0.0121113424132781 0.012066119085032 1 1
-0.112670898214411 -0.111448723709035 1 1
0.0386023123806384 0.0382401377208336 1 1
-0.0229327696749953 -0.0224903734641041 1 1
0.0868683892361758 0.085023557856819 1 1
0.137484207927163 0.134992695626357 1 1
-0.162332562161985 -0.15953102698634 1 1
-0.0670156734260361 -0.0666800851357453 1 1
-0.146131204602111 -0.143538602308049 1 1
-0.0827158374314006 -0.0804312394113632 1 1
-0.0454533633221293 -0.0448678834937668 1 1
0.0984355450514953 0.0961786661337374 1 1
0.0370029541775542 0.0375329176297017 1 1
0.00217720267745394 0.00213446744358186 1 1
0.126319575365785 0.12367851046645 1 1
0.227377032596066 0.222968669895955 1 1
0.042924558375286 0.0422972684893153 1 1
0.0624235023363783 0.0614236431719516 1 1
-0.0256569497270761 -0.0252363106479096 1 1
-0.0126752040553067 -0.0124339057448196 1 1
0.000820217386223991 0.00112938449277837 1 1
-0.0472125975248771 -0.0461981172320138 1 1
-0.0681202920511737 -0.0672913780330169 1 1
0.159488417193061 0.157553351576845 1 1
-0.056938952571712 -0.0557031062523032 1 1
-0.17093009726861 -0.16766006375246 1 1
-0.0260477953738139 -0.0256630918985663 1 1
-0.072012769351666 -0.0711014998137274 1 1
0.0867736392160213 0.0849988461017669 1 1
0.025567809451199 0.0250679040314098 1 1
0.225245025034592 0.221364520274617 0 0
0.111240725160616 0.10910489961781 1 1
0.188188503488165 0.185060952453921 0 1
0.138163408304387 0.135671291738683 1 1
-0.0410526908981774 -0.0412931800320726 1 1
0.0483695633767334 0.0473049695794471 1 1
0.0210183668845803 0.0204595980261723 1 1
0.0474298687354052 0.0465235736381262 1 1
0.0426801597057846 0.0420946738298311 1 1
-0.0956312853472603 -0.0940795882316482 1 1
-0.00432275464450107 -0.00406314131565936 1 1
0.0445832694180728 0.0440968735101264 1 1
-0.199128418097547 -0.194983647006483 0 1
-0.0571319696923065 -0.0559796194625554 1 1
-0.182345504246461 -0.178985225668111 1 1
-0.0451844107009584 -0.0441495249887231 1 1
0.030397351610213 0.0299811079797012 1 1
-0.0242382135699835 -0.0235376846234392 1 1
-0.0336564234104111 -0.0316922221939222 1 1
0.0299396689257127 0.0288801047095208 1 1
-0.028054935406716 -0.02679406751312 1 1
-0.101348799570937 -0.0993118827879087 1 1
5.79441817297979e-05 0.000146094339491546 1 1
0.036352963434007 0.0355458221676481 1 1
-0.1169319667456 -0.114951156111899 1 1
-0.111163951010634 -0.10978099054878 1 1
-0.0540577080521044 -0.0531026023757201 1 1
0.0286944412690923 0.0283609613560494 1 1
0.0119646518655418 0.0119193528362229 1 1
0.0134706398861815 0.0122027207691877 1 1
-0.199755536175729 -0.196037000987331 1 1
-0.0353090867402054 -0.0350503207101893 1 1
0.11322355614675 0.111094548190563 1 1
0.0328735050210657 0.032033673224134 1 1
-0.0284916646863649 -0.0271475215908235 1 1
0.040846575305096 0.0402978435436084 1 1
-0.135027367845666 -0.132294560529539 1 1
-0.00765291922222362 -0.00695115433907644 1 1
-0.0131663774219204 -0.0130033594826924 1 1
-0.0983856174335546 -0.0973302458736041 1 1
-0.0681282204079874 -0.0665876638645008 1 1
-0.0638336594890403 -0.0625357562811966 1 1
0.102190657112851 0.100562003976111 1 1
0.0866926878659877 0.0845852439374191 1 1
-0.14673846631193 -0.144116694433208 1 1
-0.118063303544914 -0.117173538012649 1 1
0.0504105112821914 0.0493519507446466 1 1
-0.0970119424289482 -0.095196280801485 1 1
0.00982917068025229 0.00946193218276394 1 1
-0.0149986780040901 -0.0150745279984631 1 1
0.280464956772221 0.275417144557764 0 0
-0.154252915522042 -0.150967334819607 1 1
0.0330888887473363 0.0325166855542835 1 1
0.0738393757518563 0.0725714976678118 1 1
0.184500464282777 0.181106113678451 1 1
0.00121171786350831 0.00155346830361326 1 1
0.0136129535557311 0.0130318482429694 1 1
-0.0610537875563816 -0.0593069292944709 1 1
0.00877444283631957 0.0101880027010049 1 1
-0.033555804772052 -0.0333696265578229 1 1
-0.14780972917809 -0.14411125562688 1 1
-0.0102403756130753 -0.0112669420987668 1 1
0.0159509079297742 0.0154472474958896 1 1
0.017875913577774 0.0178684840414769 1 1
0.0932447440420879 0.0918125443792741 1 1
0.0446476910799554 0.0436215557726638 1 1
0.0460349754413346 0.0440934009328827 1 1
0.0128337932756526 0.0124389604303469 1 1
0.0119117486378316 0.0116137390362286 1 1
0.162086814336144 0.159365724276672 1 1
-0.076955061739875 -0.0744768448592606 1 1
-0.0076496127416688 -0.00694987218021597 1 1
-0.15748760469432 -0.154569574768682 1 1
0.0206791817183398 0.0203043792569639 1 1
0.0101097421172713 0.0097108979789032 1 1
0.0213189060155563 0.021452764903656 1 1
0.0141009466706556 0.015031354022987 1 1
0.0633632054135299 0.0618391724650593 1 1
-0.128660326059629 -0.125652671145125 1 1
0.00769142489610274 0.00733333702480921 1 1
0.25408444925661 0.249984703954094 0 0
-0.0757275683355106 -0.0742555526346261 1 1
-0.00873450920735513 -0.00790099110848645 1 1
-0.2476641078113 -0.243144853586726 0 0
0.00222806398817707 0.00198508706462925 1 1
0.132058731747803 0.129801605753495 1 1
-0.0432795944160486 -0.0429186343892633 1 1
-0.0823333339726111 -0.0808957960942809 1 1
-0.107244991659515 -0.104823228088482 1 1
-0.0710091990653651 -0.0705804328991971 1 1
0.00408455016421794 0.0043453740016968 1 1
0.341255740344122 0.333921567017075 0 0
0.061053501723642 0.0597784231574932 1 1
0.049500689088288 0.0485214291058841 1 1
-0.195128614664922 -0.19158202672162 0 0
-0.0322221902782895 -0.0315761045881674 1 1
-0.0130011150921464 -0.0137673149331955 1 1
-0.185006984797683 -0.182370197254842 1 1
0.024645347988648 0.0240380318306855 1 1
-0.0405084719893209 -0.0404399997796768 1 1
-0.0923188817506835 -0.0908770155795111 1 1
0.0167672386538655 0.01643565821554 1 1
0.073014693378453 0.0708035820738802 1 1
-0.150944928932258 -0.148684200642579 1 1
-0.0651463671957575 -0.0631440907060957 1 1
0.0350309027356669 0.0345018891463406 1 1
0.046299872276667 0.0452638186806578 1 1
-0.00185499433919534 -0.0021687771598885 1 1
-0.0124018614640134 -0.0121257359600624 1 1
-0.0768134391806679 -0.07551051275794 1 1
0.0713599175887075 0.0698691232030794 1 1
0.0161519279834813 0.0152232944798807 1 1
-0.010366614779759 -0.00988928681524768 1 1
-0.0893610144429262 -0.0860387978991463 1 1
-0.0744497397446535 -0.0731318387430682 1 1
-0.043239949989716 -0.0420024486836674 1 1
0.0394597882667108 0.03786041993628 1 1
-0.0928643935537318 -0.0916624494216907 1 1
0.0515185686417659 0.0509889916254712 1 1
-0.125754742502127 -0.122901381380815 1 1
-0.113300622060969 -0.111267244668725 1 1
0.0025724481582222 0.00274700922930074 1 1
-0.0848435857105691 -0.0829382574997591 1 1
-0.0956307793364087 -0.093987322510246 1 1
-0.0579949372349849 -0.0567089672287515 1 1
0.0530009836043334 0.0526605859226031 1 1
0.095164404044514 0.0933095997974379 1 1
-0.0841065171311138 -0.0826566973483035 1 1
-0.0427630941248065 -0.0418092474059097 1 1
0.0782579398986091 0.074858516157018 1 1
-0.0403162020239941 -0.0398405755785779 1 1
-0.185295767521061 -0.180978002605028 1 1
0.113341596869204 0.112054375300032 1 1
-0.081868640032806 -0.0803094721907774 1 1
0.0357468474716378 0.035412093727141 1 1
-0.0326747577651597 -0.0319351383702841 1 1
-0.219500320109021 -0.21504948233188 0 0
-0.0543565684739813 -0.0532203875751491 1 1
0.124803018720444 0.12226073968648 1 1
-0.0421999385621129 -0.0415613421352271 1 1
-0.0285917068985894 -0.0275456405283804 1 1
0.0136506755120029 0.0131701752360309 1 1
0.057486234118652 0.0562912335466807 1 1
0.0326684363961051 0.0307492387634499 1 1
0.0649683936953694 0.0635620684732119 1 1
0.144500532616653 0.141636330659435 1 1
0.207333951741812 0.203315794034453 0 0
0.117956976521744 0.115730396192558 1 1
-0.00830571885319665 -0.00779101810922465 1 1
-0.147257712802744 -0.143952406166385 1 1
-0.103930451339706 -0.101712264714403 1 1
-0.149452462349955 -0.146512444107262 1 1
0.0613848678624946 0.0607491376703484 1 1
0.123989143789309 0.121401961661891 1 1
0.0876574514271648 0.0861540010155967 1 1
0.0468937739577646 0.0459407462965249 1 1
0.168155997880358 0.165007811507542 1 1
-0.0784450140475147 -0.0771584746165228 1 1
0.12299151105231 0.120467199997307 1 1
-0.0832344047340206 -0.0803457378112963 1 1
0.187144688998143 0.182789755548853 1 1
0.0302125983687971 0.0292423807296613 1 1
0.00636517068084039 0.00595359816187385 1 1
0.0838375930722347 0.0822301096681829 1 1
-0.0512156514251428 -0.0510053366299738 1 1
-0.175116186509657 -0.171828794365774 1 1
0.0860446566284489 0.084357040264023 1 1
0.0434139771513634 0.0430075889925515 1 1
0.0138389759760893 0.013370205940862 1 1
0.00719893948051841 0.00745577511518205 1 1
-0.0508678658539525 -0.0503002167637004 1 1
-0.182194131397692 -0.179538192507956 1 1
-0.0522703426823715 -0.051842033360465 1 1
0.0538064796385932 0.0523628252728511 1 1
0.0349883880971495 0.0334340182780522 1 1
0.0497458280026295 0.0491430019293178 1 1
0.282659609743074 0.278029772205405 0 0
-0.0530783505503138 -0.0514748520781762 1 1
0.0193583091348297 0.0192617216225291 1 1
0.0678108331882516 0.0662295398514022 1 1
-0.0680088555903623 -0.0666886916766258 1 1
-0.0196461527823079 -0.0197686292636823 1 1
0.0539932260651896 0.0527954710990704 1 1
0.0241358526554772 0.0240504179321219 1 1
0.078177563532871 0.0769210268593042 1 1
0.00698596192415663 0.00693356798054087 1 1
0.0407462131970638 0.0397534982017892 1 1
-0.0406686104904242 -0.0395805609864369 1 1
0.0586446393807845 0.057582148967545 1 1
0.154597358013239 0.151027256279968 1 1
0.105915465260665 0.102883262898733 1 1
-0.00232812828213393 -0.00188989344662371 1 1
0.0428374393634139 0.0423663419762142 1 1
0.0748246471792189 0.0732642754554896 1 1
0.059345310970244 0.0581050710277053 1 1
-0.00500743350400123 -0.00482036178705337 1 1
0.0340345502444217 0.0333000510678283 1 1
-0.114552490307557 -0.111191727917249 1 1
-0.00712967356202993 -0.00793409662908418 1 1
0.117016782429141 0.113981887035286 1 1
0.0488576351260891 0.0480353327360964 1 1
-0.248384195369522 -0.243642429731765 0 0
-0.00144459599888737 -0.0017134984053194 1 1
0.0274165001076056 0.0269212687493918 1 1
-0.115373244110308 -0.113171015855326 1 1
0.0956264414660834 0.0939761333520265 1 1
-0.0973181967014679 -0.0951664673086206 1 1
0.0343641032299015 0.0336438802548814 1 1
0.0247474019961729 0.0247562187341694 1 1
-0.0191689806789959 -0.0191422102506552 1 1
0.107369839278779 0.105163479855029 1 1
0.140400653990574 0.138079447214189 1 1
-0.065875433531071 -0.064786448207053 1 1
-0.00596698431961122 -0.00581621847118031 1 1
-0.113559647527409 -0.111481066015533 1 1
-0.0138711855393786 -0.0138597051391399 1 1
0.119285666655389 0.11771150447883 1 1
-0.0265239157297947 -0.0261589445945408 1 1
-0.110131597051838 -0.107967849472364 1 1
0.0692473820361243 0.0677065465845084 1 1
0.164514210610967 0.161590737029612 1 1
-0.061953170234205 -0.0610608758170326 1 1
-0.111627097381624 -0.110401463473871 1 1
-0.084017952671571 -0.0824050671003744 1 1
0.0164538867903566 0.0160432828368108 1 1
0.0861781154446493 0.0857770331173955 1 1
-0.0386566742596075 -0.0384738482255464 1 1
0.199918141917956 0.195291938814227 1 1
0.242893899453659 0.238710012586478 0 0
-0.123109898870527 -0.120736204443449 1 1
-0.078014106208106 -0.0762813253350901 1 1
0.0562840837220297 0.0545549423705458 1 1
0.270476065018157 0.264330510892543 1 1
-0.101108403948076 -0.099410503082802 1 1
-0.0380017235004348 -0.0386599095249031 1 1
0.0802742209233084 0.0785924717398651 1 1
0.103536391241582 0.101299656341854 1 1
-0.053302667021109 -0.0521933641371579 1 1
0.114520153289046 0.112519192719479 1 1
-0.0588222741990004 -0.0585368765817649 1 1
0.0137801854439802 0.0136518041920924 1 1
0.0337003049873387 0.0336915808861913 1 1
0.0482350692699229 0.0472816467019663 1 1
0.109251379642441 0.10681838344119 1 1
0.0397290163472699 0.0387446113287546 1 1
0.0665475009546028 0.065567287303477 1 1
0.0711555404697661 0.0697941133244457 1 1
-0.211376330565493 -0.207536749582964 1 1
-0.00343275224023248 -0.00340667516752556 1 1
0.0480802793884406 0.0478584978808934 1 1
0.0579563867186101 0.0554888048939187 1 1
-0.0628394900385431 -0.0616832155420379 1 1
0.102327685057889 0.101258149942008 1 1
-0.00177516343034918 -0.00131275831929756 1 1
-0.235187249347669 -0.230416151091644 0 0
0.169961122835546 0.166599924804185 1 1
-0.0366786944374187 -0.0370206118359689 1 1
-0.00250719058885126 -0.00252173449721592 1 1
-0.0342549240148851 -0.0348226080475804 1 1
0.0492014733569666 0.0477675046744144 1 1
-0.0151036397860566 -0.0142816132851102 1 1
-0.0979484730980681 -0.0949031179102755 1 1
0.0997873037589649 0.0977823462217379 1 1
0.0729276398937671 0.0724650094673533 1 1
0.0700418168392015 0.0688669625520162 1 1
-0.158789927144445 -0.156102093712602 1 1
-0.136837933608084 -0.134812651942368 1 1
-0.0916083487754555 -0.0909687413818034 1 1
-0.142843481940971 -0.139984014881415 1 1
-0.100911719165361 -0.0994055362106308 1 1
0.0685853558116744 0.0676850905441425 1 1
0.125786473472723 0.123175349873915 1 1
0.140103837107076 0.137390971996032 1 1
-0.0144801044548294 -0.0142676165672979 1 1
0.0288860625244713 0.0270711488569908 1 1
0.157361774935585 0.152701795666208 1 1
0.172976555482696 0.169769178064777 1 1
0.034691778949487 0.0342862189318064 1 1
0.138771502608086 0.136215809663024 1 1
-0.105491072715713 -0.103424170557794 1 1
0.0263915013278694 0.024470462430479 1 1
0.0250546403082369 0.024764851187891 1 1
-0.148541621596127 -0.146096829877635 1 1
0.0570776876231398 0.0563070211756 1 1
0.0210135811986339 0.0207439140922283 1 1
-0.0743038632866291 -0.0726591031793572 1 1
-0.23419455197717 -0.229210645087089 0 0
-0.107385696557463 -0.105528681828346 1 1
-0.101363250097973 -0.0994471260675637 1 1
-0.123150917070654 -0.121034082649156 1 1
-0.0163930049906311 -0.0162272306117345 1 1
-0.0853079069603894 -0.0834649289471275 1 1
-0.181701749088259 -0.177968072395323 1 1
0.189033981861597 0.185325295826851 1 1
-0.0184112938293226 -0.0180937879678098 1 1
-0.0807963006906937 -0.0791546141964676 1 1
0.0688625885223722 0.0672478305717743 1 1
0.118707324684268 0.117407938644922 1 1
0.176062399548239 0.17334758447857 1 1
0.0909649301667368 0.0894909376505461 1 1
0.0729631775644766 0.0714822234224298 1 1
0.243325688715411 0.238631211375453 0 0
0.0175263392781247 0.0171203213639847 1 1
0.0611594793808954 0.060227552925906 1 1
-0.0627650076974246 -0.062635142571298 1 1
0.175873888441324 0.171999264337931 1 1
-0.166766200086741 -0.162349066430269 1 1
0.141012960956699 0.137886623371807 1 1
-0.149712575459307 -0.146483533019839 1 1
-0.154369676053996 -0.15182425628755 1 1
0.0338036672835762 0.0321884136083993 1 1
0.0669902467255312 0.065706565262133 1 1
-0.0802364627663799 -0.0786427327558067 1 1
0.0966969506813591 0.094889753021568 1 1
0.103045782038188 0.100013823793679 1 1
0.204659513108712 0.200906753033297 0 0
-0.0544307013743684 -0.0546131154460042 1 1
0.100215035479016 0.0986941378640416 1 1
0.013227542363881 0.0129742611778983 1 1
-0.0723069825960577 -0.0704832513589201 1 1
0.0233821284813333 0.0233419277744046 1 1
-0.0263653899514101 -0.0264055556848489 1 1
0.0530338283543804 0.0520273525875069 1 1
-0.113154392360814 -0.111120516953987 1 1
-0.293704106069701 -0.288255354327515 0 0
-0.0160975433857619 -0.015869133452545 1 1
-0.00645839146450858 -0.0047837867504802 1 1
-0.0810398225329568 -0.0795389564211549 1 1
0.115477875126622 0.114324217028906 1 1
0.0241061450780602 0.0233013095529648 1 1
-0.0136151726227213 -0.013219963653705 1 1
0.0473761736913619 0.0465218675526179 1 1
0.104429749632696 0.102970973463705 1 1
0.0394770992445947 0.0380468326717821 1 1
-0.123984442001587 -0.121813111658792 1 1
0.0736216889688791 0.072896098671611 1 1
0.0137463863995079 0.0132144447180178 1 1
-0.144239711339256 -0.141344873731139 1 1
-0.0360437210089138 -0.0362956258398328 1 1
0.0820902570182559 0.0807735589708452 1 1
0.0432709252768149 0.0427118549421036 1 1
-0.0605231871262772 -0.0594128923657009 1 1
0.0427500247426771 0.041964593282152 1 1
-0.110848272814894 -0.106459997357666 1 1
0.0756138978574427 0.0741728904780721 1 1
-0.160396796454372 -0.157532594462343 1 1
-0.0267896915955249 -0.0272331608019695 1 1
0.0310093886102325 0.0306477097839145 1 1
-0.0284066217513429 -0.0279267715156808 1 1
-0.0499867734772931 -0.0491498746630511 1 1
0.113941236646732 0.111819112699514 1 1
-0.047571862786098 -0.0472940535238838 1 1
-0.0551705638369272 -0.0543489872536198 1 1
0.209206155275903 0.205206333519665 0 0
-0.152603995723631 -0.149831195267269 1 1
0.12018064958137 0.118150513312068 1 1
0.0125523450458291 0.0122158583611713 1 1
0.0711328789730275 0.070080033185333 1 1
0.0486571239445855 0.047599138232804 1 1
0.119779758027902 0.116820349305707 1 1
0.217021115330491 0.212671396486571 0 0
-0.0183482527235739 -0.0179207174034745 1 1
0.0489510771863377 0.0483681932299648 1 1
-0.0626953763828947 -0.0614183623873987 1 1
-0.106124327456166 -0.104278984716782 1 1
0.076158373057844 0.0754789025622679 1 1
-0.0376661898359507 -0.037358248160864 1 1
0.0440616808025591 0.0435596429649135 1 1
0.0902096481191576 0.0882431839102954 1 1
0.084977809225285 0.0832469769672775 1 1
-0.0209581824178289 -0.0198533360431906 1 1
-0.0308048198960807 -0.0297586291299385 1 1
0.111222057877176 0.109291807099379 1 1
0.296181213525731 0.291284236010409 0 0
-0.00110403593303695 -0.000654318690677246 1 1
-0.0256273463742834 -0.025096781622179 1 1
0.0387716096019111 0.0385489732071887 1 1
-0.0162613088460196 -0.0159468486126748 1 1
0.134710385956816 0.132541601129656 1 1
0.139488653792971 0.136867480254174 1 1
-0.0792595441755458 -0.0777227197784485 1 1
-0.143848991861169 -0.141624649535641 1 1
0.025795399739545 0.0249939737867415 1 1
0.138244462030506 0.135116696251989 1 1
0.0581751509751742 0.0569899823823736 1 1
-0.0175621399575382 -0.0180155156613845 1 1
0.108820750323813 0.107256213424612 1 1
-0.0414759852363813 -0.041152691596365 1 1
0.160792947711169 0.157337673121463 1 1
-0.0213461381678329 -0.0194364094039386 1 1
0.0963879548195418 0.0936560006504453 1 1
-0.113513799598367 -0.111252564625261 1 1
0.216462952397 0.212497040357063 1 1
0.165514580624952 0.162690994604673 1 1
0.0559676132049286 0.0550313779923996 1 1
0.0607490183522689 0.059331971039583 1 1
-0.129169206167391 -0.128216964360261 1 1
-0.0755596115885677 -0.0740594503851242 1 1
0.124360004765807 0.121943878326537 1 1
0.152025788541177 0.148354314553055 1 1
0.186366095662467 0.182595953801074 1 1
-0.0893141658165003 -0.0878925824563889 1 1
0.0531129449012383 0.0518381814523803 1 1
0.206953206032548 0.20287680288164 0 0
0.0419448231768032 0.0414179504817593 1 1
-0.0107474202239155 -0.0118187190914314 1 1
0.00419888745951569 0.00440912055958012 1 1
0.0225440696992456 0.0218080133381162 1 1
0.186882959208749 0.182874263524086 1 1
-0.0647462136960173 -0.0638637499729705 1 1
-0.0127037558349968 -0.0127956146999978 1 1
-0.107779455815842 -0.105804012858323 1 1
0.0798093395236621 0.0780080866123809 1 1
-0.00997987282898858 -0.00973800475347232 1 1
-0.0811128581346542 -0.0800926750826507 1 1
0.188084905576382 0.184273095865607 1 1
-0.0728289460492897 -0.0714075070952885 1 1
-0.0379058885727784 -0.037268615887303 1 1
0.0847820271297554 0.0825353812773326 1 1
-0.0805033063266662 -0.0789121153587528 1 1
0.0814677288399691 0.0803767094833784 1 1
0.124383106204183 0.121832656253301 1 1
-0.0870703960050792 -0.0856157389255457 1 1
0.0182292912999851 0.0176543431819558 1 1
-0.121800700891965 -0.11945570694104 1 1
-0.0617668912927149 -0.0603791171889716 1 1
-0.0406032795374172 -0.0415274055858689 1 1
0.0366734445803493 0.0364522154982478 1 1
0.101189785349206 0.0983401613284942 1 1
0.0760970107488913 0.0750543723576935 1 1
0.0166264909144767 0.0161346694284367 1 1
-0.00655306747731424 -0.00649154584564385 1 1
0.0177115059456914 0.0174812462932387 1 1
-0.0192136384395642 -0.0189337233235397 1 1
-0.0780377351279952 -0.0765049769745691 1 1
0.0547411098336834 0.0538022062798763 1 1
0.0272253768463739 0.0271622763717111 1 1
0.0648199318863472 0.0637526559327101 1 1
-0.107486418288809 -0.10538157372115 1 1
-0.152690582085617 -0.150189242172079 1 1
-0.0574788127780006 -0.0545271045709672 1 1
-0.0018625985275746 -0.00229055491218675 1 1
0.263222043903429 0.258281857577291 0 0
-0.0579425980754913 -0.0567459742699391 1 1
-0.0130815844504352 -0.0127301800060428 1 1
0.155567175851597 0.152461657649589 1 1
-0.0900843301050751 -0.0887674503013278 1 1
0.00404687332306965 0.00375983990310214 1 1
0.0655451797344668 0.064770710372357 1 1
0.0195602203673331 0.0193271725308468 1 1
0.0536702008822042 0.0527640357712613 1 1
0.184330170977504 0.180858206564121 1 1
-0.0287725341258291 -0.0281361240231519 1 1
0.0750235571613949 0.0743630505670591 1 1
0.18480277981866 0.180602119712458 1 1
-0.0386807296399964 -0.0384275366692163 1 1
0.12026911419171 0.118069734734464 1 1
-0.0564219736124948 -0.0551487752556245 1 1
-0.071481801695779 -0.0697634936551563 1 1
-0.0216429047940868 -0.0216477498051159 1 1
-0.115157655987622 -0.113054728624511 1 1
0.00153499906764901 0.00222971642761233 1 1
0.125401846383298 0.12501604096964 1 1
-0.0336572071848522 -0.0327933957065986 1 1
-0.206875504084422 -0.202859085634574 0 0
-0.0104800474918272 -0.0108525652413097 1 1
0.148542091975988 0.145237339431227 1 1
0.134341663606785 0.131801780214495 1 1
-0.105779691934363 -0.103176840755385 1 1
0.0870786323031071 0.0865844493343925 1 1
-0.158545728560576 -0.156207472256749 1 1
-0.183979933390244 -0.180477733608885 1 1
-0.0214943209777796 -0.0215754615515325 1 1
0.29235855518118 0.2877425351812 0 0
0.0871618251276119 0.0848278426249801 1 1
-0.0540557920463764 -0.0527180955418003 1 1
-0.0299122367832704 -0.0291496168435569 1 1
-0.172461356023248 -0.169159439816748 1 1
0.0808225847205073 0.0794455388467565 1 1
-0.0732500826015051 -0.0720161828360125 1 1
0.125064066576163 0.122386791607236 1 1
-0.0924117858165583 -0.0909432188040855 1 1
0.144803918198909 0.143779079251637 1 1
0.0369197013407798 0.03647269407018 1 1
-0.154305600449084 -0.151401389142696 1 1
0.0767886179377183 0.0754833687125628 1 1
0.192421275145266 0.18831815562069 1 1
-0.0363612816148456 -0.035419069185234 1 1
0.0646630579504763 0.0636111991493694 1 1
-0.234845691453336 -0.229478660654839 0 0
0.156723208214076 0.153668616382848 1 1
0.00839806879721638 0.00885171386827649 1 1
-0.0827264765941559 -0.081010567512675 1 1
0.126720381309513 0.122857330258333 1 1
0.125803057828623 0.122489136169323 1 1
0.06387299942764 0.062250731535566 1 1
-0.0630708862401126 -0.0622888179768279 1 1
-0.00534856296085235 -0.00561698006585129 1 1
-0.0532208219114649 -0.052128570912733 1 1
-0.0477560647131699 -0.0468890410260147 1 1
-0.0164777464989397 -0.0162644355968023 1 1
0.064518478341004 0.0637822433660581 1 1
0.132991370053345 0.130824271833919 1 1
-0.124020635899631 -0.121723109360305 1 1
0.108844038948399 0.106150638671434 1 1
0.0584940162315516 0.0573174819673691 1 1
-1.7101674761752e-05 0.000976684690232918 1 1
0.0579095090783738 0.057277678244852 1 1
0.0366550221738131 0.0359807814381987 1 1
-0.0427902413655389 -0.0430640595675757 1 1
0.0799162001840268 0.0784243346445146 1 1
0.108849523056639 0.106934514361061 1 1
-0.0083831179010332 -0.00853304996056383 1 1
-0.0935194158671988 -0.0909857111857496 1 1
-0.279012344518587 -0.273970913933016 0 0
0.0632599729456622 0.0621538597800645 1 1
-0.00571539282767199 -0.00553345120007361 1 1
-0.111564477227652 -0.111414730648037 1 1
-0.125137674358675 -0.122721931375535 1 1
0.122323233303302 0.119983366068798 1 1
0.00172124489578813 0.00160971067018069 1 1
-0.137796411912642 -0.135499948068441 1 1
0.112201401394259 0.110052897024148 1 1
0.0308732386955641 0.0308423141687941 1 1
-0.0895533176281197 -0.0881214234421997 1 1
-0.124930063561722 -0.122286627365491 1 1
0.070063814668894 0.0699619631215798 1 1
-0.0526157632846373 -0.0522088947877713 1 1
-0.378755170808693 -0.371815032831444 0 0
0.0156308255038362 0.0151346953617689 1 1
-0.0991638494682993 -0.0972480844733506 1 1
0.135113156875016 0.132617548200975 1 1
-0.152014414492274 -0.149336890026705 1 1
0.0735147304375999 0.071830797756321 1 1
-0.0285994556737759 -0.0266135580217222 1 1
0.0260396616785108 0.0254813629026049 1 1
-0.0367217956741949 -0.0360162471566808 1 1
0.179464567173909 0.17594587379857 1 1
-0.0402197212709991 -0.0396314895031444 1 1
-0.0507202991347876 -0.0501574936554314 1 1
-0.0602685074836474 -0.0595881322466491 1 1
0.0568528096718451 0.0558419524249005 1 1
-0.184432449900865 -0.179174620055231 1 1
0.07117542724586 0.0698696107551754 1 1
0.178740594764155 0.175507028948011 1 1
0.0398823836819941 0.0401788918433435 1 1
-0.190083169082295 -0.18523447813013 1 1
-0.041680163921346 -0.0406377163000431 1 1
-0.0895188280303419 -0.0878546998151123 1 1
0.0622144457632166 0.061234458796098 1 1
-0.160584496705016 -0.157601065381729 1 1
0.124664110145909 0.120691605639788 1 1
0.0139598070990593 0.0133242242998933 1 1
-0.0214071924073872 -0.0208497340236049 1 1
0.0196174530693792 0.0190517044051972 1 1
0.0356640428494808 0.0350954747902052 1 1
-0.0506475391380068 -0.0502152664905429 1 1
0.0858368086185895 0.0844285093422215 1 1
0.0861581279355443 0.0845854609825842 1 1
-0.152616977979731 -0.149210313847062 1 1
-0.0237298038694562 -0.0236311236128092 1 1
-0.169469660582131 -0.16621975734507 1 1
0.0407646153086775 0.0389163077265502 1 1
0.0160379905246257 0.01581490886508 1 1
-0.122878513924461 -0.120470823788368 1 1
0.22495299561202 0.220986684247474 0 0
-0.0773778965742001 -0.0760699738027062 1 1
0.113896588703411 0.111567632854856 1 1
-0.00531516866928169 -0.00485441040085341 1 1
-0.185480774192743 -0.182577256970581 1 1
-0.0653395387708884 -0.064324914618045 1 1
0.0458690067558859 0.0449426303022456 1 1
-0.0741378280007109 -0.0719898820005868 1 1
-0.154126060378736 -0.151345913004872 1 1
0.0419025894768879 0.0414699653431215 1 1
0.00394644729935925 0.00456288595624398 1 1
-0.0984031175749091 -0.0964254523035215 1 1
-0.034414237965628 -0.0337425831787371 1 1
-0.148953153368202 -0.14628365503387 1 1
0.0557132013855393 0.0542326342307094 1 1
0.0466104106801602 0.0457179327962768 1 1
0.137121931755027 0.133434999717132 1 1
-0.00399380615966767 -0.00309951976128812 1 1
0.0974600385396574 0.0953118534145995 1 1
0.0393773633562864 0.0381374664896796 1 1
-0.0524502175762378 -0.050374588948478 1 1
0.156567746974652 0.154155668250823 1 1
-0.143148749412852 -0.140459163281819 1 1
-0.0285994080980855 -0.0284873893080154 1 1
-0.0531782982715748 -0.0534424528926711 1 1
-0.101787619595951 -0.0996566546794601 1 1
0.0516813260538474 0.0507299403875416 1 1
0.0607180146167763 0.0597830788462047 1 1
0.0437607518001436 0.0430120564436868 1 1
-0.00410825980314439 -0.00420664486979353 1 1
0.0395499129610529 0.0384679729965023 1 1
-0.175650219837968 -0.172137056717309 1 1
-0.0169533239657129 -0.0167842303147044 1 1
-0.0964143589117658 -0.0947158846461465 1 1
0.313897741616026 0.307538808642333 0 0
0.0917929440077056 0.0898829757354126 1 1
0.0152508252144336 0.0151140317286246 1 1
-0.0289257795727577 -0.0283012351930846 1 1
-0.184802707482034 -0.180913820321509 1 1
-0.0405145010701105 -0.0391806688254434 1 1
-0.0641785623615432 -0.0633446669298611 1 1
-0.0878938145143533 -0.0865333820792997 1 1
0.0339523253247229 0.0330084172914309 1 1
0.00777204306080521 0.00750692553617214 1 1
-0.0799145154766246 -0.079673958712204 1 1
-0.0539995831996373 -0.0529495474272668 1 1
0.109870604280696 0.107894986067706 1 1
0.030851873138319 0.0304881875753584 1 1
0.116493705372016 0.114491693937195 1 1
-0.105848278944725 -0.103920365437713 1 1
-0.0832326081341724 -0.081769968042708 1 1
-0.14148913586595 -0.136495204019124 1 1
-0.0476547833991751 -0.0464766195132691 1 1
-0.029954197376666 -0.0295665449812513 1 1
-0.0190665526244528 -0.0183949035556413 1 1
0.20755912096316 0.204940438738538 1 1
0.0910674284358997 0.0890604464755311 1 1
0.346090988279651 0.339932340517968 0 0
-0.210815771316991 -0.206854785176739 0 0
0.186404120502514 0.181893769337661 1 1
-0.0730180139441661 -0.0718200214453749 1 1
0.117548271696377 0.116073608660141 1 1
0.0895702509261978 0.0876207583032572 1 1
-0.0406865132768011 -0.0398586217370364 1 1
0.0540208000679079 0.052387938776662 1 1
-0.0464493457918278 -0.0456964997583559 1 1
0.0859959213093533 0.0844605634247092 1 1
-0.0886251726479952 -0.0869857732901233 1 1
-0.0917473049842676 -0.0912202334949976 1 1
0.131416593342442 0.128995023962407 1 1
0.0166405581259818 0.016042927430795 1 1
0.0134341991294643 0.0114407882783276 1 1
-0.00309995984125889 -0.00350260086527819 1 1
-0.115144192440004 -0.112589880105702 1 1
0.0486799134534774 0.0481575637088982 1 1
-0.0154896141435042 -0.0150132899145397 1 1
-0.222273696685748 -0.21852604625119 0 0
-0.144665622327915 -0.142052399397238 1 1
0.0577507581818228 0.0562951753503368 1 1
0.0536773870315797 0.0532827686526174 1 1
-0.0271074790950896 -0.0262344319849924 1 1
-0.223180222116037 -0.219526234369646 1 1
-0.0698944442054326 -0.068302577172757 1 1
0.0494317986131747 0.0485451871996352 1 1
0.253844404590873 0.248723069096867 0 0
0.0403663777660943 0.0392151685316721 1 1
-0.0791280850296817 -0.0779362631605018 1 1
-0.236777098231312 -0.233137894461814 1 1
0.00560734119603969 0.00595621136509385 1 1
0.035595950395348 0.0346251999809302 1 1
-0.212255798604592 -0.208382145981922 0 0
0.0528691158297368 0.0521075503145117 1 1
-0.0680343461005381 -0.0667066625081142 1 1
-0.0615571661617531 -0.0603592356775649 1 1
0.0293806297898838 0.0286357047339828 1 1
-0.0290273691816285 -0.0278211963008294 1 1
0.0304577910371777 0.0297304557513926 1 1
0.105479140336397 0.104602567783825 1 1
0.0478442440477223 0.0465278994064456 1 1
0.0401762366027657 0.0409924908057272 1 1
-0.0175319772321089 -0.0161734772069988 1 1
0.00316806720172742 0.00194015924059804 1 1
-0.0951161814571173 -0.0940389516098161 1 1
-0.0256482223669095 -0.0259374001812611 1 1
-0.0337451969016782 -0.0331559318492523 1 1
0.0378893718704904 0.0379860593121134 1 1
0.12412349336195 0.121878694428887 1 1
0.00495621104730472 0.00410627559044517 1 1
0.0751918510735345 0.0735271209847154 1 1
-0.066748584042645 -0.0647619274920204 1 1
0.0387947998404352 0.0383578518190072 1 1
0.099792168961216 0.0975800176409607 1 1
0.00432189186990325 0.00416495149611425 1 1
-0.0918018523324518 -0.0904625730938808 1 1
-0.0276877718348736 -0.0261972376974678 1 1
0.120779408530114 0.118571018139569 1 1
0.0126600296199433 0.0123199410304613 1 1
0.0823508984798985 0.0811963539921012 1 1
0.0968737651075448 0.0949166249562736 1 1
-0.111337496344219 -0.108101376936986 1 1
0.00760771629585987 0.00720196250899331 1 1
0.0706380336611049 0.0694133781052235 1 1
0.0706067394723115 0.0695766421172188 1 1
0.0123796478756144 0.0120239750007365 1 1
0.061200673729071 0.0598270109965386 1 1
0.0708911450804548 0.0697960612050915 1 1
0.0987018807417184 0.0956150975630201 1 1
0.28768734776002 0.282768290986456 0 0
-0.148144078436425 -0.145731338494217 1 1
0.045056499904938 0.0447562863838863 1 1
0.107317719929491 0.1051604866142 1 1
0.0874970396669967 0.0853381041919569 1 1
-0.00246976911101347 -5.47131282906191e-05 1 1
0.0541807613760941 0.0532551503985732 1 1
0.127694717178385 0.125643251438557 1 1
0.0901945964271082 0.0884782302971293 1 1
-0.0539986865628725 -0.0533696739770829 1 1
-0.106151011617468 -0.103092917241148 1 1
0.00152723480531704 0.00122283665629224 1 1
-0.0764428676301589 -0.0745390521960307 1 1
0.0390803728112026 0.0386301470318291 1 1
-0.0350181574824116 -0.0351670850635114 1 1
-0.00648109864147523 -0.00649406498966515 1 1
0.0328264806276381 0.031332547569648 1 1
-0.11519144712136 -0.11292091897469 1 1
0.148526622486065 0.14593072023459 1 1
0.114355617729427 0.112275824684932 1 1
0.131800736848778 0.12922645818369 1 1
-0.0681134909885554 -0.0669122939739848 1 1
0.0210118706453384 0.0207917458733174 1 1
0.0441373394746864 0.0433867557036381 1 1
-0.179466349938068 -0.176732907066795 1 1
0.109100703612849 0.106373472259025 1 1
-0.0111047226153705 -0.011146404707155 1 1
0.164381329533918 0.163052280705679 1 1
-0.177242055321122 -0.17409519556214 1 1
0.00935486820003245 0.0092504386949994 1 1
0.172292398732561 0.169242208157193 1 1
0.0546306610422848 0.0535932659941684 1 1
-0.032835201956172 -0.0324051510664266 1 1
-0.0769272823007694 -0.0755720671840669 1 1
-0.0389908732466346 -0.0384582186510503 1 1
0.198204119371803 0.194368255210751 1 1
-0.0672006529683478 -0.0656156189697928 1 1
0.015808363011004 0.0173297944352064 1 1
-0.0492715842054587 -0.0480414817878562 1 1
0.199643935879007 0.195562833225676 1 1
-0.204220393172413 -0.199889783695935 1 1
0.104061169377141 0.103122132185134 1 1
0.0496329756607828 0.048660615480478 1 1
0.0703947835687031 0.0693122723594703 1 1
0.155957913969935 0.152120197630127 1 1
0.149296716959967 0.147009739532082 1 1
0.0206614236307618 0.0205064908052913 1 1
-0.133626713486037 -0.130403169580601 1 1
-0.00515855160605228 -0.00612901952482756 1 1
0.0383931039018641 0.0379909635207514 1 1
-0.167095501852745 -0.164189763873404 1 1
0.0363952355871006 0.0359954076033206 1 1
0.131585321002311 0.128778922238564 1 1
-0.0642184407784488 -0.0633770980786152 1 1
0.215157411322824 0.210601988684288 1 1
0.0287766993520661 0.0280858244131651 1 1
-0.0850822756935952 -0.0832996172206552 1 1
0.0355217174285888 0.0350381686000196 1 1
0.0985326929426075 0.0967792402169228 1 1
-0.135309017626498 -0.130784201635692 1 1
-0.0822426316618902 -0.0797379913832586 1 1
-0.163727059116758 -0.16089946849424 1 1
-0.062279202163292 -0.0615121485940107 1 1
-0.104026546107607 -0.102110826785395 1 1
-0.031385318835677 -0.0311365803212852 1 1
0.166543868914834 0.163231432298082 1 1
-0.0773797965626573 -0.0759229413329493 1 1
0.187901753360966 0.185418149248166 1 1
0.0893592388493758 0.0878637646527287 1 1
-0.0221592698135426 -0.0215255754598794 1 1
-0.14969030088186 -0.147344292580354 1 1
-0.0129959617243024 -0.01288255463424 1 1
0.0149774619137865 0.0140111539606359 1 1
0.183767872192148 0.179765197450541 1 1
-0.104196416411886 -0.10189435428028 1 1
-0.0208848834541647 -0.0202191321208454 1 1
-0.112535080902129 -0.109585915849096 1 1
0.0187916671522905 0.0185572308713101 1 1
-0.0272752471947601 -0.0275194035037966 1 1
-0.157050653126166 -0.153791482033449 1 1
-0.0641098380376339 -0.0630798211025308 1 1
-0.0290274222620593 -0.0283859434854431 1 1
0.00451056499252286 0.00473466100817794 1 1
0.0508746522040714 0.0501798714928686 1 1
-0.0153449817184067 -0.0153629941561506 1 1
0.0629569402616335 0.0613617344148823 1 1
-0.0648291137881513 -0.0638156951813663 1 1
0.014627242391708 0.0142290732524056 1 1
-0.0567250995649402 -0.0555729796119974 1 1
0.0239573404205501 0.0236869703866889 1 1
-0.027869296248387 -0.0271018633894662 1 1
-0.191631706706808 -0.187873336888494 1 1
0.191530686015399 0.187955043403378 1 1
-0.0471724676104824 -0.0459771454653195 1 1
0.0433224307498134 0.0424237353408896 1 1
-0.0919521914468138 -0.0899779692047721 1 1
0.144343716674936 0.142349382456771 1 1
0.128332406849367 0.125539006911635 1 1
-0.0862642701808252 -0.0849214418031957 1 1
-0.10386514603261 -0.102126408845898 1 1
-0.0655839720844782 -0.0640170660779763 1 1
-0.016689062378593 -0.0163239230712696 1 1
0.06053750307548 0.0601353177443945 1 1
-0.197808205184948 -0.194220187903095 0 1
-0.0963139533145874 -0.0940610098963281 1 1
0.020527040011538 0.019083782519192 1 1
-0.00666203389126061 -0.00676744269197265 1 1
-0.0228016224048609 -0.0224942625103101 1 1
-0.119583738571637 -0.118048157652138 1 1
-0.0390990898312337 -0.0381572247597499 1 1
-0.0601049202872556 -0.0595009379451946 1 1
-0.0397459158424279 -0.0388647809133411 1 1
-0.14568674120976 -0.141870573294331 1 1
-0.32638055644666 -0.320233335227595 0 0
0.0750883240989278 0.0733965289483559 1 1
0.0457488133740908 0.045219881708859 1 1
0.0395056791226997 0.0390031676912827 1 1
-0.0949832125394199 -0.0933322754820271 1 1
0.0101553087889123 0.00981929856719242 1 1
-0.0763366310391674 -0.0748957954106219 1 1
0.130132786929103 0.127723783112889 1 1
0.140242918419023 0.137503619393104 1 1
0.0695975063185671 0.0676156317691371 1 1
0.046945284429295 0.0461702739257343 1 1
0.0101945093621975 0.0100420963336387 1 1
-0.0154573209458166 -0.0149287945323584 1 1
0.0942681560583949 0.0926119148174354 1 1
-0.0866092080657386 -0.0835842559943022 1 1
0.114949670074196 0.111818409294543 1 1
-0.0727173664107407 -0.07080347114825 1 1
0.0799706187742452 0.0782592439931931 1 1
-0.193249256441007 -0.189811611760452 1 1
0.156630852227808 0.15352255267428 1 1
-0.167070057394936 -0.164331759143772 1 1
0.120395226035211 0.117877186022318 1 1
-0.0408689932538561 -0.0400661277790515 1 1
-0.168483509162683 -0.165682515466581 1 1
0.0966055459174646 0.0944001431887482 1 1
0.0497687112541077 0.0489840849422168 1 1
-0.131597842794617 -0.12873857122011 1 1
0.0548501266193428 0.0541594889843073 1 1
0.00782175299374883 0.00788032275104635 1 1
0.0222692158321082 0.0219977744071678 1 1
0.00120180354316877 0.000515002909966675 1 1
0.0754322728386782 0.0742304726337919 1 1
-0.154213845750697 -0.150977134349302 1 1
0.0902303591180458 0.0888866544004241 1 1
-0.0752873332352102 -0.0739617078910263 1 1
-0.102478917377688 -0.100924916854731 1 1
0.00637992696534918 0.00550881905869946 1 1
0.192107058995242 0.188094704125151 1 1
0.128397746583621 0.125631669520205 1 1
0.167251797115529 0.164553517736281 1 1
-0.109801095391055 -0.108206444888782 1 1
0.00696639997593843 0.00479322682671413 1 1
0.167965397156707 0.163650121739144 1 1
-0.0225248805537537 -0.0217969244577531 1 1
0.00434907983322771 0.00455851508822396 1 1
0.0283136486981644 0.0273963966358069 1 1
-0.0859357702056469 -0.0845444566756428 1 1
0.0209131582474917 0.0192161413789587 1 1
-0.119876187238414 -0.117598887221504 1 1
0.0627794799795767 0.0616285704918539 1 1
-0.157541609082772 -0.154790076347788 1 1
-0.0610921889583048 -0.059584755214411 1 1
0.0228011821086027 0.0225905073130036 1 1
0.00867037627734576 0.0084656252333538 1 1
0.14108696550146 0.138564772597439 1 1
-9.68957877814959e-05 -0.000110652745645796 1 1
-0.0888142185788923 -0.0873803674322045 1 1
0.0329145495301466 0.0323211864576414 1 1
-0.0593169611793772 -0.0577951933750937 1 1
-0.0092058692355462 -0.0102849065791424 1 1
-0.149018331110966 -0.146091223009788 1 1
0.0485060196195185 0.047718900160369 1 1
0.00799568470660723 0.00782582818821438 1 1
-0.106116578452087 -0.104225400421597 1 1
-0.0145657452961644 -0.013860208128996 1 1
-0.115016334807697 -0.112476862663287 1 1
-0.155344201755928 -0.15288664774986 1 1
0.175894413565036 0.172601868117438 1 1
-0.010685299432711 -0.0105943623084085 1 1
-0.182360386814799 -0.178268458524198 1 1
0.190887028044708 0.187459583786782 1 1
-0.0233591576071462 -0.022746959272799 1 1
0.16115378029719 0.157907196504103 1 1
0.125470054287278 0.122925536932037 1 1
-0.0371207644239396 -0.0365197473111631 1 1
-0.123388966180327 -0.120298564714136 1 1
0.103520817295705 0.101717422622776 1 1
-0.0704674959560181 -0.0700336207009075 1 1
0.0571927700751968 0.0556495881872479 1 1
0.00396202467534986 0.00407034350011675 1 1
-0.023551094205085 -0.0232758290985927 1 1
0.115886442511377 0.113909501115253 1 1
0.0527441592865676 0.0519004864926822 1 1
0.0726948777227221 0.0716569341627151 1 1
-0.28401383713538 -0.278748897061674 0 0
-0.0610179222317222 -0.0597589020837014 1 1
0.079115336915343 0.0780481495499709 1 1
-0.206181375814591 -0.202570871833192 0 0
0.249366460143084 0.243794645295017 1 1
-0.0171626302658259 -0.0171153824994171 1 1
-0.0943097930344696 -0.0922194175726129 1 1
0.263130807282941 0.258318971497994 0 0
0.0856568487641813 0.0848666828013837 1 1
-0.0473184477722678 -0.0463219180782286 1 1
-0.0452980580623285 -0.0447937834440533 1 1
-0.0696787376774994 -0.0672907023919352 1 1
0.203655548073767 0.199583916680919 1 1
-0.0238494101796513 -0.0234745022554871 1 1
0.0540845455005536 0.0544308454211448 1 1
-0.231898946318101 -0.227732229725251 0 0
-0.0483004624380869 -0.0468545790666429 1 1
-0.0859849693981567 -0.0852546161684612 1 1
0.0804411314223221 0.078915007968618 1 1
0.129366213830415 0.126737597867932 1 1
0.0654870618255859 0.0638835261745645 1 1
-0.0534759146227705 -0.0520163545613374 1 1
0.0616413954004875 0.0603271963734905 1 1
-0.00935772502792719 -0.00892685279214558 1 1
0.0600439651214501 0.0596240102144999 1 1
-0.133237131354302 -0.13120145127255 1 1
0.0793132263933142 0.0782551292213284 1 1
0.0657849525041161 0.0646223130713801 1 1
0.0327249919845302 0.0319036136109897 1 1
0.0864442226452967 0.0839947150887326 1 1
-0.140925124827432 -0.138833775343941 1 1
0.213031426947453 0.208796676742727 1 1
-0.119710550590578 -0.117768498333023 1 1
-0.0862702117168674 -0.0847389888757995 1 1
-0.313133644179819 -0.307706231867442 0 0
0.013443068600859 0.0134321455535706 1 1
-0.110238601355413 -0.10809145546141 1 1
0.0766091312712064 0.0748629736137981 1 1
-0.0808755856492199 -0.0776064213766744 1 1
0.0445232903222404 0.0429281825280816 1 1
0.0493604866892316 0.049062956660268 1 1
-0.199175186825564 -0.195118129617277 0 1
0.0384722705274924 0.0378071349268724 1 1
-0.153782093795541 -0.151551861712342 1 1
0.117385555420543 0.115260937226763 1 1
0.249271055695607 0.243602767218191 1 1
0.144618478540086 0.141710189817126 1 1
-0.0103348173813209 -0.01053149198098 1 1
0.0704854915262741 0.070128788419896 1 1
0.0970433448423297 0.095607933519063 1 1
0.0645138822509404 0.0631808017596615 1 1
0.174718896341048 0.171503824578459 1 1
-0.127042033343779 -0.124926040326294 1 1
-0.0447144671633452 -0.0442219916009192 1 1
-0.0416834181509639 -0.0407239836679474 1 1
-0.0453036651557333 -0.0445726009506205 1 1
-0.0206071152852968 -0.0197902081174998 1 1
-0.303444474544967 -0.298656610580592 0 0
-0.0730490460081183 -0.0718358200991351 1 1
0.161376794934674 0.158092253699435 1 1
0.057394860584558 0.0565780232703184 1 1
0.125258370018129 0.123095311674233 1 1
0.167514606263184 0.164185883529588 1 1
-0.0512098888702347 -0.0502774270445023 1 1
0.0563353865081074 0.0549995742304538 1 1
0.0256943717825713 0.0251768929662868 1 1
-0.0508946584192174 -0.0491795951342291 1 1
0.0706295251088324 0.0695583899077359 1 1
-0.0675740409968847 -0.0663518996590186 1 1
0.229868611893547 0.22614772023848 0 0
0.0659178259693228 0.0647695567061785 1 1
-0.0305133596470506 -0.0300999070732019 1 1
0.00980745042612906 0.00938653525658938 1 1
-0.0387484089989325 -0.0381740749342462 1 1
0.146266154717522 0.143686972197013 1 1
0.108710763565882 0.106389355718902 1 1
-0.00171177839018788 -0.00193015851511709 1 1
0.0389190530523872 0.038118461354536 1 1
0.040443737978587 0.0396917548282301 1 1
0.0870994005837328 0.085730144795048 1 1
0.0413024019036111 0.0408406972896023 1 1
0.0690375931144147 0.0680885996002531 1 1
-0.0618718537433355 -0.0612792230919239 1 1
-0.130668111229808 -0.127855854127641 1 1
0.0563292658637883 0.0556308691149153 1 1
-0.0477405202695701 -0.0469642475471132 1 1
-0.135344637217994 -0.133753819503828 1 1
-0.0156632136660456 -0.0147095578065742 1 1
0.00884319796053316 0.00851422593414143 1 1
0.0187762004252541 0.0184195693068198 1 1
0.203738757127284 0.199451699854567 1 1
-0.142243224222127 -0.140036068091867 1 1
-0.044619208324942 -0.04374518897959 1 1
-0.119846925933032 -0.1164000705355 1 1
-0.0214479965528471 -0.0213405986465538 1 1
0.11866073582913 0.116481412899006 1 1
0.101143522185489 0.099170530139684 1 1
0.0535599455890103 0.0523436348477719 1 1
-0.0254282206270043 -0.0248828083159446 1 1
-0.175485540941588 -0.171866674369409 1 1
-0.00158542393491153 -0.00186123697681983 1 1
-0.0876039380900915 -0.0863096304326506 1 1
0.0358081717344503 0.0348803175241151 1 1
0.101765396246782 0.0997935395646933 1 1
-0.0403796869184511 -0.0395602302738583 1 1
0.0125040181523499 0.0117818002835175 1 1
0.0595735175335886 0.0585912495243112 1 1
-0.0198474140908886 -0.0193823695864907 1 1
0.0205498966865857 0.0196386805277456 1 1
0.0365067500487259 0.0355139287109969 1 1
-0.0148388232879886 -0.0146994409484546 1 1
0.1557040321163 0.152731243823228 1 1
0.126048712367868 0.123853285350491 1 1
0.0597644526191866 0.0583582634763412 1 1
0.046743794858516 0.0462579021765742 1 1
-0.0275556910321812 -0.0274332673187444 1 1
0.11469955515894 0.112652460922088 1 1
-0.0660560149917487 -0.0647271699667257 1 1
-0.00986915829344959 -0.00965399875239571 1 1
-0.120647049076486 -0.118357333331609 1 1
0.0186428932519652 0.0184779070519483 1 1
0.0386026135857485 0.0375724588793803 1 1
0.20056296301837 0.195633401682896 1 1
-0.143534522073539 -0.14086183587344 1 1
-0.135657465163281 -0.133258661984585 1 1
0.168781318794233 0.167725763858095 1 1
-0.0388092968776196 -0.0377002385196624 1 1
0.0845385625127844 0.0827248757040801 1 1
-0.0836226190825825 -0.0822984599978278 1 1
0.0481067861403838 0.0472633955240927 1 1
-0.0759550649329387 -0.0741279255566158 1 1
-0.132780198310313 -0.130192056755663 1 1
0.176164903185063 0.172583177208456 1 1
-0.10659526622387 -0.10466496035232 1 1
-0.0976567887915713 -0.0960770158014848 1 1
-0.0711301758234075 -0.0700983406867953 1 1
0.126601309140144 0.124462489739884 1 1
0.123216871921441 0.120066290135378 1 1
-0.0501915668766927 -0.0483364477658585 1 1
-0.0623613513646062 -0.0603841204057358 1 1
0.0531122210496537 0.0524218335168902 1 1
-0.0822819854187672 -0.0804150116525274 1 1
-0.093254024227847 -0.0917281269529157 1 1
0.0510118714770097 0.0498666679507492 1 1
0.0190536233874813 0.0188825474678616 1 1
0.0806297920303246 0.0792250088053693 1 1
-0.243068158791098 -0.238475051382644 0 0
0.0212360835843571 0.0207948854834231 1 1
-0.0403519341060739 -0.038831246154227 1 1
-0.0611768648488623 -0.0595421580602214 1 1
-0.150331332885667 -0.147371513417102 1 1
-0.168715652233718 -0.165504165412546 1 1
-0.191921184008078 -0.187493985464144 1 1
0.0823707788561131 0.0809818533096573 1 1
0.0630927337189563 0.0618026592884923 1 1
0.0270236015729782 0.0260506575675454 1 1
0.0720891227924035 0.0707147138024157 1 1
0.102347945904055 0.100535630164814 1 1
-0.00458807950168198 -0.00453845061840741 1 1
-0.00756321297912054 -0.00726063359098469 1 1
-0.0161858411866898 -0.0145215033891925 1 1
-0.155464025703073 -0.152336264552596 1 1
0.0978728620135737 0.0961734087959792 1 1
-0.12334747898473 -0.121845658226261 1 1
-0.182548759548328 -0.179693097408684 1 1
-0.0835099821809861 -0.0820707987005411 1 1
-0.182023380241546 -0.178925086430819 1 1
0.121697258943072 0.119180820908135 1 1
-0.0228616715159378 -0.0223213403099028 1 1
0.0673860780450965 0.0666268208640947 1 1
0.026103488675123 0.0251971713866115 1 1
0.180429148217886 0.177016615424367 1 1
0.0444015221274686 0.043151379642355 1 1
-0.0218522380997684 -0.0218783198418879 1 1
0.202317498951198 0.198575085382018 0 0
-0.0592809010195232 -0.0583599023755837 1 1
-0.185101320556217 -0.181892084398305 1 1
0.149259188884439 0.146365501816912 1 1
-0.00464133781965607 -0.00299600146786925 1 1
-0.0055707721520456 -0.00545280094679175 1 1
-0.126706317647868 -0.12442231198454 1 1
0.0490375048120729 0.047993176623233 1 1
-0.0371178413767793 -0.0375584773604528 1 1
0.00102295835624808 -0.00041904557427486 1 1
-0.0203232839336506 -0.0197725912883661 1 1
-0.0338582926664113 -0.0341521354075755 1 1
-0.144963273374685 -0.141938540022553 1 1
-0.0403714559437404 -0.039736853259002 1 1
0.0829190964852583 0.0806951667217503 1 1
0.0603662684853222 0.0595912291969965 1 1
-0.0269812769791616 -0.0263758394793907 1 1
0.0833376274765564 0.0809593349480858 1 1
-0.0583098326981703 -0.0570595242480309 1 1
0.00592246047151027 0.00610031301310603 1 1
0.090172390195792 0.0880780111961883 1 1
0.0792220946566359 0.0768683358739438 1 1
0.04832045934327 0.048033159196448 1 1
0.0303169631220899 0.0296837916151384 1 1
-0.0914268096489805 -0.0898594643215263 1 1
0.0518362515898327 0.0510021315631371 1 1
0.0111376864468402 0.0108736949507808 1 1
-0.0728122337629874 -0.0709840272599281 1 1
0.104116023542276 0.102002401365137 1 1
0.0703370228196857 0.0703550384124183 1 1
-0.126960929964019 -0.125563101430361 1 1
0.0114574594296541 0.0108591435992581 1 1
0.0554205661509605 0.0544157770334437 1 1
0.0091401113992137 0.00981091047091519 1 1
0.06041513812422 0.0594572909617767 1 1
-0.0212019839124991 -0.0209713444926158 1 1
0.00345771129874837 0.00332576070176948 1 1
-0.00507326130679847 -0.00527445188441322 1 1
0.0265914014605604 0.0262217157711452 1 1
-0.0366633158018995 -0.0362533625839693 1 1
-0.0915039527967667 -0.0909604130749775 1 1
-0.0967537479547194 -0.0951799348910302 1 1
0.16110781868836 0.157961134993292 1 1
-0.261144462795215 -0.256726819773949 0 0
-0.069972945683024 -0.0689256319401124 1 1
0.0806581738111683 0.0795730210663918 1 1
0.0743778838034809 0.0726553322675358 1 1
0.215732090544277 0.212264863201232 0 0
0.129407852087803 0.127122552902462 1 1
0.0657538263282068 0.0643405612920984 1 1
0.0695038068825899 0.069354628964941 1 1
-0.0699107374650768 -0.0691388393445793 1 1
0.112026488237829 0.110062981876099 1 1
0.00147662711422809 0.000301119556377849 1 1
-0.0369620734416994 -0.0359174960311002 1 1
-0.00688455571067742 -0.00658895764179731 1 1
-0.0459548926429438 -0.0451336826404475 1 1
-0.0790778236744611 -0.0772524277183021 1 1
-0.0381347142425133 -0.0374305109315027 1 1
-0.0900172027428831 -0.0880732662160296 1 1
0.040818732428673 0.0399431807074542 1 1
0.109331438992363 0.108670745278647 1 1
-0.0383338711941957 -0.0368273179203162 1 1
0.0637792376923713 0.0634087667674306 1 1
-0.15581432654579 -0.153177854103598 1 1
-0.150347191970393 -0.147795510510662 1 1
0.00253688746903928 0.00363115796979576 1 1
0.0398131787568134 0.0390181059984204 1 1
-0.0542647146466503 -0.0533769928829384 1 1
-0.00779368874447658 -0.0065733756698176 1 1
-0.152418702315505 -0.149157568256409 1 1
-0.0405563153087322 -0.0394939446754685 1 1
-0.118026215090392 -0.115634976458691 1 1
-0.135670655473757 -0.132764899124431 1 1
0.132099572091364 0.129644626824671 1 1
-0.0459264093965082 -0.044033701148491 1 1
-0.129201324409005 -0.127506960984476 1 1
0.0768504757516706 0.0749593301341508 1 1
0.0491852656646421 0.048161450624558 1 1
-0.0904686263938138 -0.0874385370065069 1 1
-0.0410281349868228 -0.04016157004596 1 1
-0.0458554629302536 -0.0452140309013809 1 1
0.0954365954045945 0.0932400133756039 1 1
-0.13498733837665 -0.132103240088997 1 1
0.20142169486689 0.197879766852856 0 0
0.0448588014958151 0.0437993024056816 1 1
0.133059513420295 0.13113402990196 1 1
0.050771241942513 0.0499558640185006 1 1
-0.259610023861896 -0.255022682734833 0 0
0.112036721868874 0.109940950324858 1 1
-0.139635593274729 -0.137006333530657 1 1
0.0771976974015612 0.0755443283939827 1 1
-0.0474388213298554 -0.0464266813888562 1 1
-0.0502586873383764 -0.0498967113030954 1 1
0.0306646402340345 0.0301561249404787 1 1
0.0126777087284385 0.0120962751591908 1 1
0.136933852102745 0.135060471784711 1 1
0.0480970173196848 0.0476039597884117 1 1
0.222463898600083 0.218381859606557 0 0
0.118024995546761 0.115996553628613 1 1
0.00275947013474248 0.00251099830190813 1 1
0.105911803687489 0.103530877349155 1 1
-0.0477888249147242 -0.0470947428091078 1 1
-0.103944660314746 -0.102170914140888 1 1
-0.0296654235757172 -0.0295873984087619 1 1
0.0496775235264589 0.0484269483042784 1 1
-0.028860630461307 -0.0284696154351636 1 1
0.00171244053660702 0.00170857603217241 1 1
-0.0836609575253409 -0.0818280185984353 1 1
0.0115807823548224 0.0103603090983355 1 1
0.142032969723219 0.139187004477147 1 1
-0.0649977201088477 -0.0638102664003379 1 1
-0.040481794225172 -0.0396237080772387 1 1
0.130297749527422 0.127837354020687 1 1
0.0565736082883614 0.0558508872949895 1 1
-0.0531123906647897 -0.0521683289866742 1 1
-0.101919905948708 -0.100136927585078 1 1
0.217705000132104 0.21358094784906 1 1
-0.0128845846828813 -0.0128052899188315 1 1
-0.0311631314909763 -0.0305290595025635 1 1
0.0821459328137466 0.0802818752113764 1 1
0.0560741630547895 0.0545811132641516 1 1
-0.128345384510318 -0.125555109169771 1 1
-0.154536281310407 -0.151965981517656 1 1
-0.0999464780765976 -0.0983666947783713 1 1
0.00431962750010809 0.00439183674802874 1 1
-0.0382435320027475 -0.0374694578012832 1 1
0.155433598289435 0.152369019283666 1 1
-0.34764668892149 -0.341012954873737 0 0
0.0866955268817009 0.0857214540550545 1 1
-0.068821387028455 -0.068092551932513 1 1
-0.0317867491509246 -0.0313398223914717 1 1
-0.0279379466244555 -0.0273972712044817 1 1
0.00823141179927355 0.00792098974681347 1 1
0.00304454363576646 0.00240755199923141 1 1
-0.0572694339435459 -0.0565295338693473 1 1
-0.0788868591544551 -0.077693731376649 1 1
0.0369789060378319 0.0363865961303666 1 1
0.137971690219905 0.135334332541139 1 1
0.104712324897654 0.102690280979863 1 1
0.0563989951251148 0.0551749992041651 1 1
-0.107061945371098 -0.105029733679348 1 1
-0.005915253016837 -0.0044512507556905 1 1
0.0475487183373891 0.046739189044225 1 1
0.155146677663369 0.151692265248083 1 1
-0.0232998117038699 -0.0227877363632624 1 1
0.0537030119847443 0.0529639952186412 1 1
0.00600413694433366 0.0064238429225677 1 1
0.156718117941691 0.152781839147265 1 1
0.207301345847214 0.203382378023587 0 0
-0.0415371890018507 -0.0411163498549262 1 1
-0.155216510465666 -0.151573328191879 1 1
-0.0158301704473922 -0.0164246339190388 1 1
0.0661899085302458 0.0644751407209953 1 1
-0.000986385141906744 -0.00107778582267969 1 1
0.0721183665834337 0.0710964150601548 1 1
0.00128965444638015 0.00103192856587312 1 1
0.114007258751973 0.112226746351711 1 1
0.132899180571937 0.131130473765581 1 1
0.188338726218397 0.18543557403684 1 1
-0.107166971074761 -0.10526467635583 1 1
0.05834655489185 0.0572202267687189 1 1
-0.0174458754407085 -0.0168679600813457 1 1
-0.0910386870717832 -0.090166874383286 1 1
-0.0977181272426517 -0.0962995885000793 1 1
0.238542533021375 0.234794976716525 0 0
-0.0135087630018332 -0.013155231498897 1 1
-0.0483769469087847 -0.0473796752239481 1 1
-0.160577738900203 -0.157579056945127 1 1
-0.0146653183491986 -0.0145842953178971 1 1
-0.0819207445661136 -0.0812930720207467 1 1
-0.00715546443173529 -0.00557062752440811 1 1
-0.00454445186903689 -0.00444898382785971 1 1
0.0995020392937306 0.0973060411071144 1 1
-0.145734547640862 -0.142449368605073 1 1
-0.0527330224879905 -0.0523493511342298 1 1
0.0551848768387433 0.0528928343659758 1 1
0.177817699368552 0.173416500138575 1 1
0.128626404471369 0.126692765828977 1 1
-0.0484333023257144 -0.0479858676688312 1 1
0.166329930760394 0.163065141008505 1 1
0.0319542020116597 0.0313505187778332 1 1
-0.110061131539105 -0.108213626803363 1 1
-0.0113477611230831 -0.0111485316562635 1 1
0.18490968962905 0.181385285536166 1 1
0.0824025905207064 0.079697197414071 1 1
-0.0757999812817821 -0.0744337597224199 1 1
0.0957013993523682 0.0951949851062244 1 1
0.0851097587805845 0.0835285443538663 1 1
-0.134440443569837 -0.131787818629667 1 1
0.137701069523172 0.135069907933842 1 1
0.098785682244383 0.0971960414885949 1 1
0.0805183551487705 0.0791499734607936 1 1
0.0389971568349949 0.0381551995819334 1 1
-0.0480496520055259 -0.0473140575847563 1 1
0.0751888955914428 0.073577714981162 1 1
0.0731399201533487 0.0724589028627053 1 1
-0.186347194364143 -0.180267563717696 1 1
0.110894655753379 0.108636755203575 1 1
0.0676128433623192 0.0665519961791657 1 1
0.0249894749792414 0.024692454942725 1 1
-1.22992837612093e-05 0.000422345481991913 1 1
-0.0126603626467964 -0.0125358379558468 1 1
-0.0555829857001278 -0.0547651896565908 1 1
-0.0242035158374729 -0.0237169679441689 1 1
0.0983655977717234 0.0968108259540591 1 1
0.257005811446276 0.252339468088038 0 0
0.0781388313937924 0.0770247927594763 1 1
-0.177958265165048 -0.174645675090625 1 1
0.0889669309162136 0.0882964879182159 1 1
0.0308239567093715 0.0302848419187244 1 1
0.123969532896686 0.121406073607528 1 1
-0.244380846160758 -0.239899006754718 0 0
0.00432176468244224 0.00428487163628495 1 1
-0.0904879307075572 -0.0878360725631607 1 1
0.000802186739935227 0.00107376425490574 1 1
-0.114862956925528 -0.112097808408215 1 1
0.0868852298369181 0.0853833506913001 1 1
0.0906668828132961 0.0893442958627461 1 1
-0.0569483243991895 -0.05551613392272 1 1
-0.142289725924244 -0.139906349622177 1 1
-0.0824122799236296 -0.0809589578680411 1 1
0.0995536272671184 0.0976218926889692 1 1
-0.0243560330409715 -0.0238677691457345 1 1
0.030046761878156 0.0296391474118759 1 1
0.0838457835137863 0.0825481074491915 1 1
-0.127112277658196 -0.1252876033616 1 1
-0.0212572203461783 -0.0190373502612304 1 1
-0.00145111780082701 -0.00133056245941293 1 1
-0.0231024138098141 -0.0226997092886931 1 1
-0.0876671039781757 -0.0860451047478542 1 1
-0.1072950432199 -0.105450216692595 1 1
-0.00760005640258581 -0.00725597513629772 1 1
0.00458630248089586 0.00466055594084671 1 1
0.123964265195065 0.120534992014542 1 1
0.138386830402673 0.135411960741782 1 1
0.152734680969625 0.15060428751704 1 1
-0.0080559417405601 -0.00759013968683599 1 1
0.10953246497973 0.107238589639562 1 1
0.0748877842287634 0.0737176214017639 1 1
-0.108828571900156 -0.10700094380913 1 1
-0.060450444612406 -0.0591837611665171 1 1
-0.021263571156316 -0.0207354925263568 1 1
0.0647896975071726 0.0641134141019467 1 1
0.0721212992399506 0.0707915263226363 1 1
-0.159541458024222 -0.155035832954692 1 1
-0.148623398010037 -0.146163015390612 1 1
0.0701746579173545 0.0688673570569462 1 1
-0.0892386279350004 -0.0878252599794541 1 1
-0.148341883794076 -0.145225688154994 1 1
0.00472213373943849 0.00318976889345433 1 1
-0.00456991271145399 -0.00397647502159001 1 1
-0.0432807651793145 -0.0429221088817167 1 1
0.0410880323228186 0.0404878500628868 1 1
-0.0903003098093762 -0.0870454159647374 1 1
-0.168872468075885 -0.165553478077489 1 1
0.130744034372473 0.128277502850189 1 1
0.0217881397176429 0.0214583636916664 1 1
0.0410205644684233 0.0401404954826229 1 1
0.135509268450372 0.133089392634141 1 1
0.0196808627340523 0.0201387587309366 1 1
-0.086422194996416 -0.0851354572342776 1 1
-0.00614924688854485 -0.00553151687541883 1 1
0.0913601680484922 0.0896500595511496 1 1
0.0571303674733151 0.0557714337765747 1 1
0.184222426321612 0.18091172795478 1 1
-0.0687381856661854 -0.0688089409175913 1 1
0.169258717373089 0.165803080758128 1 1
0.210658740198272 0.206777007979712 0 0
-0.194329990393695 -0.19076934083997 1 1
0.0881334158373055 0.085931789888784 1 1
-0.0730708131168175 -0.0716613603108351 1 1
-0.0262816590387144 -0.0249909412792342 1 1
-0.156806165668613 -0.153765942841971 1 1
0.0718471320042944 0.0702634060875358 1 1
0.0482695257467967 0.0483603157372571 1 1
-0.00943825706686502 -0.00939126257367292 1 1
0.186135437455859 0.181879181930396 1 1
0.00202557374206869 0.000988672615971617 1 1
-0.0797302821684628 -0.078214081913716 1 1
0.030450462270401 0.029950565798302 1 1
-0.0856634402881005 -0.0843563007793226 1 1
-0.0465837262433554 -0.044869952905493 1 1
-0.135655696025091 -0.132853557134427 1 1
-0.0630672219090818 -0.061872214635168 1 1
0.0549322119782381 0.0550230667104358 1 1
-0.0278396197930933 -0.0272295378572154 1 1
0.238195922751611 0.233994636698202 0 0
-0.164657244220226 -0.161371817916631 1 1
-0.0854213253782054 -0.0835494345377863 1 1
-0.0265347493876317 -0.0262366871522345 1 1
0.0721641031823259 0.0706734411286133 1 1
-0.107157119973132 -0.104369986906594 1 1
-0.0919025013146678 -0.0905677844442063 1 1
0.00382457521601939 0.00413233907153044 1 1
0.071588404234245 0.069873799104152 1 1
0.096301435273974 0.0944714846292769 1 1
-0.0499885481953216 -0.0490556992764351 1 1
0.0120834804212452 0.0117299638698537 1 1
-0.112911091218581 -0.11079961442019 1 1
-0.169799648348254 -0.16613515206077 1 1
0.038094644533499 0.0372973078889938 1 1
-0.0371984622375993 -0.0366495448202702 1 1
-0.0549329134378651 -0.0538246636038285 1 1
-0.032196225106934 -0.0307301213038305 1 1
0.0848946093974809 0.0832347743613361 1 1
-0.0244629618109526 -0.0229077145423281 1 1
0.0475960818371114 0.046951952099007 1 1
0.0279055626460336 0.0273084079140023 1 1
-0.129473885606317 -0.126558349809974 1 1
-0.0129709854053312 -0.0124992622221826 1 1
-0.271684185584775 -0.266202109514708 1 1
-0.0572263181416062 -0.0562891826081899 1 1
0.0396887798453703 0.0387156596127092 1 1
-0.16380724554155 -0.161073036622384 1 1
-0.183193375378768 -0.179749026029323 1 1
-0.367672055842806 -0.360687269846256 0 0
0.0924114381752487 0.0899938554392315 1 1
0.193097792577304 0.189236406654872 1 1
-0.0515882037404433 -0.0505129648771923 1 1
-0.0963610820034342 -0.0945848568127869 1 1
-0.0280799252783516 -0.0264914945555827 1 1
0.0866192446598035 0.0845802123095464 1 1
-0.0277086350807751 -0.0277292953035709 1 1
-0.0170553455786853 -0.0161136150249747 1 1
-0.0486679533120682 -0.0480306607927845 1 1
-0.160379525247022 -0.157155696774544 1 1
-0.0370966892339945 -0.0367938158027941 1 1
-0.129944957973905 -0.125902373561074 1 1
0.00500871180158334 0.00505678330042125 1 1
-0.105112429363354 -0.103224935476939 1 1
-0.103579739324783 -0.101842095882765 1 1
-0.0437934765403838 -0.0428513757995003 1 1
0.0515721526121654 0.0501801959466886 1 1
0.0266895782034406 0.0263426878617187 1 1
0.0540538028585395 0.0530660924092646 1 1
-0.0119826030528127 -0.0119573036839869 1 1
-0.0946109227554261 -0.0924479673407946 1 1
-0.0240904317398636 -0.0233977753388855 1 1
-0.180287956592311 -0.177485517233775 1 1
-0.0115675302441857 -0.011389527834897 1 1
0.034321262699522 0.0338665577864795 1 1
0.130141155485028 0.127391277955685 1 1
0.0148182258001236 0.0142106330605816 1 1
0.12894567841852 0.126618455130817 1 1
-0.0947813191856374 -0.0927307091195246 1 1
-0.000178489758007872 -0.000447974136925454 1 1
-0.0645234378988723 -0.0646442044056084 1 1
0.00961224104040252 0.00941520920483115 1 1
0.0997594376907559 0.0967585836271346 1 1
-0.0800255839996552 -0.0784524919418078 1 1
0.116529265051052 0.114720084634742 1 1
-0.0570537929703056 -0.0559516530603365 1 1
0.0812205747473843 0.0793477471978344 1 1
-0.188557048978841 -0.185550612227407 1 1
0.123114733612483 0.12063819539718 1 1
0.129796651097207 0.126398475421791 1 1
-0.046362257785337 -0.0455162571434206 1 1
-0.0788362016815048 -0.0773561822602267 1 1
0.0615600748881744 0.0611760748359607 1 1
-0.254665230374782 -0.249143546512002 0 0
0.0691752657143956 0.0691712601472277 1 1
-0.114066478226065 -0.112348125227685 1 1
0.0172999603495604 0.017039759319432 1 1
0.0024244143810051 0.00257815447271175 1 1
-0.0788599809046984 -0.0773000217588069 1 1
-0.164489582109217 -0.160165575160002 1 1
0.0581034885921701 0.0573179342021633 1 1
-0.144343094226555 -0.140953014346015 1 1
-0.149211287196679 -0.146378033167531 1 1
-0.0719946536262422 -0.0712441360036526 1 1
0.000375304488020759 0.000155148068321165 1 1
-0.0779485116621926 -0.0765094271278606 1 1
0.0641706534640679 0.0636641532423629 1 1
0.127117039807066 0.124467545356729 1 1
0.0242552391060105 0.0236353491639507 1 1
-0.0667302349570142 -0.0653293699428349 1 1
0.00516467400047317 0.00471532333029599 1 1
0.0321246452912999 0.0315024655135792 1 1
-0.118457226107158 -0.115944978450277 1 1
0.0380195551637661 0.0376080262106574 1 1
-0.0458314021624035 -0.0453053958429381 1 1
0.0379501886534227 0.0361484490424855 1 1
-0.0562415303119691 -0.0551543175307081 1 1
-0.0811791581898792 -0.0797040207375106 1 1
0.0732512934827872 0.0718697618995768 1 1
-0.0226969559543357 -0.0223515356657447 1 1
0.031075449104978 0.0304681619912864 1 1
0.103061485713447 0.0998305794405839 1 1
0.131925869828893 0.130258566801293 1 1
-0.0391760328571431 -0.0384334808408194 1 1
-0.0355040798968998 -0.0342312505214314 1 1
-0.0721430956266488 -0.0703878938289352 1 1
0.195368535282635 0.191306308461751 1 1
-0.160657483437731 -0.157233468076258 1 1
-0.0542992043946594 -0.0537020378859781 1 1
0.120296714059427 0.117787773499407 1 1
0.328739123528486 0.322380133439743 0 0
-0.0480858379535279 -0.0476210043460438 1 1
0.19350362769892 0.188088663567367 1 1
0.082090818202281 0.0807937129079962 1 1
-0.000212035738260053 -0.000407128096753384 1 1
-0.065481992706422 -0.0640276011324497 1 1
0.021107327687069 0.0208251726279232 1 1
0.138769155819309 0.136106193527966 1 1
0.143720333517347 0.140009115843647 1 1
-0.0956158949174774 -0.0936241198381645 1 1
0.000930902186099404 0.000899604234669359 1 1
-0.120506844315149 -0.118391632328327 1 1
0.0963529184789294 0.0942444809133533 1 1
0.0732659217663526 0.0718671996565303 1 1
-0.0443624861864547 -0.0441506275794818 1 1
-0.00697952493160787 -0.00567103713412683 1 1
0.00262041954065308 0.00254066170185198 1 1
-0.00481470229043684 -0.00488117124604374 1 1
-0.125601300781293 -0.123463542498298 1 1
0.00428632360490283 0.00421002433987627 1 1
0.0170200485861607 0.0153114547999291 1 1
-0.00437875211221199 -0.0045762958785297 1 1
-0.0659826248747021 -0.0624743239266618 1 1
0.130183630884316 0.127565384978811 1 1
0.0821759638847025 0.0808807319234842 1 1
-0.0392604000044163 -0.0384501163461581 1 1
-0.013230220948959 -0.0128607162205799 1 1
-0.0787180252717655 -0.0774247932404824 1 1
-0.242472530413204 -0.238625204795722 0 0
0.144998587954696 0.142648609300281 1 1
0.0302390120715771 0.0295554327747577 1 1
-0.000413859281588949 -1.18520763226632e-06 1 1
0.12548326199325 0.123276504530961 1 1
-0.0705214355338635 -0.0689722091091617 1 1
0.297136966607361 0.291207450223233 0 0
0.00124225150442667 0.00145157859396119 1 1
-0.217863632852757 -0.214928542616874 0 0
0.0466285817750795 0.0478837877735038 1 1
0.0192488791552708 0.0189665804628855 1 1
-0.0379962955246199 -0.0370534841584125 1 1
0.0193981817223393 0.0181943086528083 1 1
0.0428393031495636 0.041511936808044 1 1
0.0889713684764262 0.0876603840480005 1 1
-0.0147518399645129 -0.0145510414964914 1 1
-0.0211075888592504 -0.0206742653963835 1 1
0.124543884824543 0.121885622212827 1 1
-0.0321578131274977 -0.0305135127612843 1 1
0.0792397098232088 0.0772732992721973 1 1
-0.0174408289800763 -0.0183936479694304 1 1
0.0202121344211512 0.0202356546370525 1 1
0.0604486116541602 0.059049389663977 1 1
-0.0238249929657635 -0.0233367717669938 1 1
-0.0314689141448319 -0.0304046380952462 1 1
0.13175598188852 0.129667860704825 1 1
-0.120012749658129 -0.118454877882396 1 1
0.000925619423581044 0.000740058197332624 1 1
0.0781963286544814 0.0765017807031766 1 1
0.103189939519971 0.101325199567618 1 1
-0.102155423348022 -0.0999358256158253 1 1
0.0919209267972448 0.0904279444906067 1 1
-0.0428961771873722 -0.0421269711604904 1 1
0.110522396977567 0.108492826970165 1 1
0.0315691573693254 0.0309674068812336 1 1
0.0450023933151569 0.0436544925573525 1 1
-0.0676847289353119 -0.0666139551375429 1 1
-0.157242253249309 -0.154392873094391 1 1
-0.0241987824048604 -0.0231643575673354 1 1
-0.00525305728171212 -0.00538860991645489 1 1
0.00729160497084189 0.00686703739559938 1 1
-0.133975741781248 -0.131406446999479 1 1
-0.134462564252309 -0.131913515449936 1 1
-0.0522403347401065 -0.0509959921889465 1 1
0.0437002305968049 0.0424895150800935 1 1
0.0199416945124164 0.0202095038804501 1 1
0.0610370062866958 0.0598606409761834 1 1
0.198304658966082 0.195092013953174 0 0
0.136650747398677 0.134380873112784 1 1
-0.0494920308502097 -0.0491256311761053 1 1
-0.0376146414252705 -0.0370051063496175 1 1
0.0652166290928886 0.0640246841819821 1 1
0.116980998466926 0.11484034440404 1 1
0.0481103947797687 0.0470675209890115 1 1
0.0604526554720167 0.0602028956318916 1 1
0.0847092110806086 0.0829380288406233 1 1
0.0303258937770948 0.02999049948938 1 1
-0.045712030930198 -0.0447209395481076 1 1
-0.118352312661551 -0.116258034554332 1 1
-0.156627119851713 -0.153429528825555 1 1
0.0297586709254352 0.0296933541622945 1 1
-0.023100587316445 -0.0228140470184599 1 1
0.090773922807468 0.0891226468272699 1 1
-0.0236527028494641 -0.0235488112904904 1 1
-0.0798934252223378 -0.0778146643731352 1 1
0.0217288991772965 0.0209949021145849 1 1
-0.121969091986117 -0.120041593216287 1 1
0.133909705840571 0.131608731147497 1 1
-0.158972556207446 -0.156280238040329 1 1
-0.0250356549102024 -0.0243294870492646 1 1
0.0859107763124115 0.0840722058032374 1 1
-0.116889535365443 -0.113908309105602 1 1
-0.0204379479541091 -0.0203863457557988 1 1
-0.0781578760209053 -0.0769005715688499 1 1
-0.0995127758417388 -0.0981239880357686 1 1
0.0364472432805818 0.0356613704595871 1 1
-0.0575982359556721 -0.0564130650457549 1 1
-0.0289247573459851 -0.0282707871793636 1 1
-0.163792231356717 -0.16105943290666 1 1
-0.162592479815996 -0.159520990568518 1 1
-0.0571348996985768 -0.0561658146449476 1 1
0.0512807774025859 0.0502759628046176 1 1
-0.0724139253576312 -0.0698229763296844 1 1
0.0339771370897182 0.0333794152352028 1 1
0.235896214241531 0.231750928694293 0 0
0.102445084189462 0.099485272471393 1 1
-0.00369410588345364 -0.00341500896459687 1 1
-0.121294039432592 -0.11928448441768 1 1
0.281937556320164 0.276579859389031 0 0
-0.0497260163347618 -0.0485428057080489 1 1
-0.144756896190204 -0.142741603782022 1 1
0.0696450038822907 0.0688396544113142 1 1
0.0991865561177522 0.0970022847444754 1 1
0.135595035283851 0.133908923418525 1 1
-0.00402804752639999 -0.00274461695812729 1 1
-0.0195072495283444 -0.0189038979445754 1 1
-0.082089023105391 -0.0806989099702008 1 1
-0.0825707570796245 -0.0809468059536439 1 1
0.288630303973644 0.283742296888093 0 0
-0.0733375125039063 -0.0719669453895382 1 1
-0.0380908336860533 -0.0373922281561975 1 1
-0.02606010720896 -0.0258013260894589 1 1
-0.146292433501673 -0.143699356842644 1 1
-0.0853253886899186 -0.0827500087440352 1 1
-0.0189617737316468 -0.019355837201394 1 1
-0.215139679726246 -0.211330106954855 0 0
-0.0626791019966659 -0.0614954242797966 1 1
-0.00850196856039486 -0.00716858967300097 1 1
0.0354451475922408 0.0342483295797447 1 1
0.098458423299418 0.096187302762682 1 1
0.0251863804322999 0.0245220879674649 1 1
-0.0437369231719232 -0.0431935455008678 1 1
-0.211545165763581 -0.206902289024109 1 1
-0.137906373464891 -0.136202622473046 1 1
-0.0306428838118252 -0.0316882040875987 1 1
-0.0910164040944556 -0.0892907436725681 1 1
0.056946377357868 0.0559014688258127 1 1
-0.0744849452233824 -0.0731414511014622 1 1
0.170485873611159 0.167616996174472 1 1
-0.130824301675573 -0.128701799725627 1 1
0.0132738301658556 0.0129213814058953 1 1
0.0801424657602657 0.0788648806412229 1 1
-0.0322661854351633 -0.0315933742806183 1 1
0.132618468136829 0.130273197435328 1 1
-0.0854322457846303 -0.0819437687258245 1 1
0.132935168115705 0.129817896885752 1 1
0.0175045227953574 0.0159998770030254 1 1
0.018779106931936 0.0186945639812603 1 1
0.154606458719265 0.150995427474176 1 1
0.0794054895349678 0.0777402647625362 1 1
-0.106749682788055 -0.104892319052655 1 1
0.0949334046578689 0.0927542097786962 1 1
-0.0223935306232612 -0.0215868163614857 1 1
0.0326883623917435 0.0329955591316651 1 1
-0.10493957120069 -0.102898421169975 1 1
-0.0617024040452459 -0.0606988212516696 1 1
-0.0213102075017629 -0.0211533352584457 1 1
-0.194469817873658 -0.190436200832051 1 1
-0.157717392378163 -0.154628128354349 1 1
-0.00152451493474977 -0.000512081015057524 1 1
-0.000100941512463764 -8.00500861030343e-05 1 1
0.0486439854697595 0.0471567566944837 1 1
-0.26097093528055 -0.255501911439405 0 0
0.223520383456061 0.219388571064474 0 0
0.00700073831679001 0.00693630339946796 1 1
-0.0460196545426858 -0.0450397361471455 1 1
-0.178539883336142 -0.175575040153168 1 1
0.0386596598416027 0.0377407863900652 1 1
-0.0109244288144791 -0.0109020563429318 1 1
-0.0699811056810093 -0.0686328854044521 1 1
0.0562716972270354 0.0547352389147431 1 1
0.0369202548355535 0.0364795483199913 1 1
-0.0281694093493203 -0.0282151791403541 1 1
-0.0312762582095881 -0.0315008675371579 1 1
-0.233378984674517 -0.228881876853649 0 0
-0.0538177088403 -0.0526979643629393 1 1
-0.0589000985901141 -0.058673921769079 1 1
0.0196373845444781 0.0191971079069671 1 1
0.0555138073161249 0.0550733279082929 1 1
0.0609677601528973 0.0582730987782461 1 1
0.106642130674218 0.102717549508102 1 1
0.0734404326631693 0.0722457542605602 1 1
0.161059357263966 0.158462191976885 1 1
0.0613143995957014 0.0602168791478918 1 1
-0.143804951717359 -0.140909437790963 1 1
-0.0543241071010893 -0.0535098855362657 1 1
-0.0948725658832575 -0.0935088540182654 1 1
-0.190172885842535 -0.187160935057064 1 1
0.0573998313531776 0.0563711594667358 1 1
0.135156564829334 0.132668548843998 1 1
0.0142510432253457 0.0141193396281965 1 1
-0.0791251656910345 -0.0779721321163168 1 1
0.000289137469073546 0.00121500039112256 1 1
0.175852763526558 0.173493137628632 1 1
0.0556860345124062 0.05512906907401 1 1
0.128739597418559 0.12682902697423 1 1
0.131039847010936 0.127884874659687 1 1
-0.0266701838052069 -0.0261815849883346 1 1
-0.0354598623753991 -0.0347377112387643 1 1
-0.057133224754489 -0.0559359743760819 1 1
0.167061593293301 0.164710149914278 1 1
-0.101683129706307 -0.099840951489672 1 1
-0.0519683305462405 -0.0512602074259095 1 1
-0.0487824246333211 -0.0478315809969107 1 1
0.0524464192205348 0.051450088078761 1 1
0.0947974373800624 0.0934844107372751 1 1
-0.0296798412090439 -0.0294137278926805 1 1
0.025659567460469 0.0253201070253605 1 1
-0.100543260014161 -0.0984221035929471 1 1
-0.0996330398985676 -0.0981161722481725 1 1
-0.0414306070659598 -0.0411188888628935 1 1
-0.017796611995056 -0.0176164004806895 1 1
0.0428891136206366 0.041906522088892 1 1
-0.0577754100154858 -0.0568920584006555 1 1
0.0370322279020055 0.0361899673067764 1 1
0.0162883977198911 0.016040438033172 1 1
0.115097895986734 0.112886971799536 1 1
-0.0448065746221921 -0.0438632187856623 1 1
0.0747840105041565 0.0729113696021391 1 1
-0.0286401669188301 -0.0271320892427624 1 1
0.174566079436881 0.17081465310074 1 1
-0.097126702546123 -0.0950402738060451 1 1
-0.00190061374025621 -0.00183322212658865 1 1
0.0263849278413217 0.0246671714048248 1 1
0.0385132735956659 0.0365889926069498 1 1
0.134817267570407 0.131728541784997 1 1
-0.0200080137419848 -0.0205464313446484 1 1
-0.158453247417335 -0.155536878266993 1 1
0.125858822354967 0.122662037480901 1 1
-0.069714926990999 -0.0680085263552761 1 1
-0.0937363587205537 -0.0918157732935424 1 1
0.0199637980967028 0.0193425146258887 1 1
0.0247516481179847 0.0247207466401344 1 1
0.0406071295432174 0.0401226541380027 1 1
-0.028202170745301 -0.0272010554892525 1 1
0.0556728194231265 0.0544605496327903 1 1
0.0826759448479751 0.0810404377774786 1 1
-0.0654727586693777 -0.0638162029948599 1 1
-0.176479223331685 -0.1727296035139 1 1
-0.123295450123473 -0.120897268217793 1 1
0.0730117684970937 0.0719186912803949 1 1
-0.0212361697222836 -0.0218015831954784 1 1
-0.0514854644905949 -0.0499624964401327 1 1
-0.02772945731616 -0.0267589571399684 1 1
-0.0925448938764891 -0.0910059426136601 1 1
-0.0876361991332494 -0.085268341560929 1 1
0.0773577306032009 0.0760334619905656 1 1
0.0270824683618908 0.0260888277429484 1 1
-0.0885313346509968 -0.0872757077111176 1 1
0.0707355355152466 0.068101003927314 1 1
0.173275700387129 0.170119849483559 1 1
0.0673080510728183 0.0661798536075234 1 1
-0.00316144047860547 -0.00293190469069096 1 1
0.00587076157678424 0.00594212003348231 1 1
-0.109601160637937 -0.107718349230169 1 1
0.166953106641275 0.164601734419178 1 1
-0.135194077935391 -0.132575116915322 1 1
-0.037536720369372 -0.038977057929663 1 1
0.0232166615963528 0.0228571488377206 1 1
0.0551547772161096 0.0544389793109263 1 1
-0.00690878123099715 -0.00722069861091407 1 1
0.0113937102474854 0.011752543945906 1 1
-0.0569953944768532 -0.055973628779852 1 1
-0.107082767748259 -0.105654236562572 1 1
0.012523532058087 0.0121939301817591 1 1
-0.0758692130536069 -0.0746233822159824 1 1
-0.0473518415247088 -0.0467842193308911 1 1
0.232179005496804 0.228352415397799 0 0
-0.187435404992142 -0.184368364972635 1 1
-0.116899763724472 -0.114455315774904 1 1
0.0735698511125966 0.0723545292756651 1 1
-0.189987093805169 -0.186241826659932 1 1
-0.00639587957072397 -0.00643731132585246 1 1
-0.120068412782192 -0.118168400730247 1 1
-0.0460439797085686 -0.0454206056840725 1 1
0.0313097639333069 0.0297861510349098 1 1
-0.0471850626794533 -0.0456509186424953 1 1
0.0528898340647656 0.0519428874819633 1 1
0.168631646191835 0.165154612863329 1 1
0.182152794381784 0.178057288238278 1 1
0.0628742732090514 0.0614587337440831 1 1
0.0510737257367679 0.049947446321251 1 1
0.161845248263017 0.158531420552612 1 1
-0.0590438877730799 -0.058214601059483 1 1
-0.130168860471591 -0.12845196993198 1 1
-0.0970372069613134 -0.095732654322632 1 1
0.0326044769953149 0.0305789986272808 1 1
0.0303237565652423 0.0296537977485153 1 1
-0.0687763546560017 -0.067230645977043 1 1
-0.127734729501726 -0.125393789716568 1 1
-0.179894308553741 -0.177156176685503 1 1
-0.00565219920355855 -0.00542602823043651 1 1
0.165717244275851 0.162807606230757 1 1
0.0489870891417447 0.0484919154389558 1 1
0.073517570307539 0.0721702124447933 1 1
0.0672348856383944 0.0663154791281218 1 1
-0.119827813737006 -0.117549599935167 1 1
-0.0912093252418432 -0.0901658568462171 1 1
-0.0457588893410165 -0.0455061681488376 1 1
-0.0222125313114088 -0.0217826350983352 1 1
-0.0811726462402427 -0.0796885454851916 1 1
-0.0854578863900307 -0.0844697857784476 1 1
-0.0534443421112319 -0.0524286314126028 1 1
0.12096088062085 0.118788251810637 1 1
-0.231969922168123 -0.227693214179313 0 0
0.246944388108749 0.241740746692057 0 0
0.0478183821099224 0.046903086214608 1 1
0.0831657335117914 0.0814271979997812 1 1
0.0898883379877417 0.0878987757238301 1 1
-0.014536516658428 -0.0142727245183174 1 1
-0.0835342946280648 -0.0814302898246866 1 1
0.0182941720589306 0.0175896979072361 1 1
0.111345694087918 0.109389831055787 1 1
-0.0838148061702425 -0.0826387017557713 1 1
-0.0685881899502576 -0.0670334014833081 1 1
-0.158366073483036 -0.155015443295537 1 1
0.119197435937089 0.116889552449322 1 1
-0.10914059594699 -0.107140358560487 1 1
0.122746028787954 0.120425154498601 1 1
0.0485847240116434 0.0472029532450162 1 1
0.0539768938730202 0.0527587489885582 1 1
-0.118353059741056 -0.116047290047167 1 1
-0.0458328841387072 -0.0445561355408697 1 1
-0.0613930383889985 -0.0602884393116761 1 1
0.1024416176514 0.0997650372937275 1 1
0.282781346001277 0.278369326894812 0 0
-0.0475254545208937 -0.0471257534958942 1 1
0.0213665339246868 0.0210081329163573 1 1
0.0657366654611674 0.0644515850405499 1 1
0.199404792985308 0.196042589681875 1 1
-0.11174038943138 -0.110144204573606 1 1
-0.0673223904400935 -0.066405292127744 1 1
0.158947353391496 0.15610832228875 1 1
-0.00930412841737917 -0.00912665123263358 1 1
0.141577301321611 0.138655128178683 1 1
-0.101718083145341 -0.100266460480029 1 1
-0.102988126318339 -0.0991153795122877 1 1
-0.106699235377839 -0.104874943465886 1 1
-0.0395475308433044 -0.0384432707512003 1 1
0.076117215860063 0.0744935959739668 1 1
0.0525441141333894 0.0512555362965939 1 1
-0.0545328227070931 -0.0538027822293623 1 1
-0.061478160244315 -0.060475174822345 1 1
-0.0742084859749965 -0.0725805775699044 1 1
-0.0186640318893826 -0.018824455701695 1 1
0.0242588105478565 0.0235061134148689 1 1
-0.00971796275984176 -0.00888536727574036 1 1
-0.093677732177739 -0.0915952098898324 1 1
-0.265429525499465 -0.259679904981744 0 0
-0.0314822944116253 -0.030740335428351 1 1
-0.115805038220619 -0.113695375624284 1 1
-0.0564543938096363 -0.0556333812622631 1 1
0.0209626726519011 0.0209887674487322 1 1
-0.123612996661397 -0.121758929504692 1 1
0.0702498132302606 0.0678397878486452 1 1
0.175842663370002 0.172182364848384 1 1
0.0109606041424274 0.0109813128405574 1 1
-0.0779834150348443 -0.0765372480216545 1 1
0.073505495984533 0.0718521325076822 1 1
0.0151545238328547 0.0143649650292954 1 1
0.0136864818477872 0.013227823902719 1 1
-0.093319504172796 -0.091141326241484 1 1
0.0189461246105548 0.0185920837542063 1 1
-0.198348825305138 -0.194750463820926 0 1
0.108698730543083 0.106084974048381 1 1
-0.0482017747987877 -0.046879777800345 1 1
-0.0455609934141838 -0.0432729694290777 1 1
0.0540938037209734 0.0529172027582557 1 1
-0.182349913871 -0.178444128936433 1 1
-0.0118085130588379 -0.0110353213810623 1 1
-0.0618041467460654 -0.0596627011239367 1 1
-0.179837291426973 -0.177009137028047 1 1
-0.0224508831718671 -0.0224241111209595 1 1
-0.146769676154339 -0.144465816272036 1 1
-0.103621963317984 -0.10248635985237 1 1
0.00652071712197622 0.00710252878147269 1 1
0.143892621656053 0.14143414625384 1 1
-0.0583486388998026 -0.057792560036957 1 1
0.0869540009689836 0.0852782503827917 1 1
0.111889029016364 0.109586433345103 1 1
0.225734087661908 0.221318024725119 0 0
0.0547053844725415 0.054197883112358 1 1
-0.0318896319053746 -0.0312698113743946 1 1
0.0582050613558718 0.0564735726454871 1 1
-0.0167022017548284 -0.0175338268388365 1 1
-0.0303339215017481 -0.0301613467584559 1 1
-0.0526960553310369 -0.0518233374824641 1 1
0.0234554550984137 0.0244066863041534 1 1
0.0532495785873272 0.0530064933256357 1 1
-0.161857763777746 -0.159588555626893 1 1
0.00102690996277319 0.000791393390260572 1 1
0.122265456891719 0.121886003103739 1 1
0.0347140117111152 0.0341000808781372 1 1
0.0711930743134301 0.0699026917533826 1 1
0.100804220108842 0.0984883335523755 1 1
-0.00441456012120666 -0.00445902145222329 1 1
-0.0631240574772251 -0.0607276224739887 1 1
-0.0759411257283993 -0.074627528897551 1 1
0.0659198276358404 0.0648625933278281 1 1
-0.103728561488793 -0.10168193603034 1 1
-0.196857838210497 -0.193446660989214 0 0
0.0842294258694668 0.0826541804482105 1 1
0.0236254670214075 0.0230190422452823 1 1
-0.0769876099609346 -0.0750271469471379 1 1
0.0167974563474067 0.0161325668602579 1 1
-0.0450089446086781 -0.0441319010315043 1 1
-0.065588266855095 -0.0641214561130891 1 1
0.0420569121680891 0.0416768793044456 1 1
-0.164668146322693 -0.160460086167558 1 1
-0.203565596935447 -0.199799105444371 1 1
0.0560397697688325 0.0551866875278097 1 1
0.0882101026167634 0.0874316195830987 1 1
0.104885009884571 0.102733723855252 1 1
-0.0824363764711718 -0.0805989101141239 1 1
0.0106408369575008 0.0100702952199037 1 1
0.0790018555919918 0.0769257048872687 1 1
0.0125769548345215 0.0112977102119796 1 1
0.0893386088660889 0.0872492924769518 1 1
0.0234517090883404 0.0228327522568449 1 1
0.0306055539375069 0.0303389719220381 1 1
-0.0676975289257227 -0.0666876556914226 1 1
-0.0772084114867565 -0.0762859820023081 1 1
0.119489394985595 0.117332667536651 1 1
0.0465598831260499 0.0445038392254583 1 1
-0.0193100424473149 -0.0184272281109502 1 1
0.227882472598006 0.224055613200752 0 0
-0.164216954713764 -0.160976134536805 1 1
0.100534163572404 0.0988060247113141 1 1
-0.0757862366559004 -0.074033732368326 1 1
0.058201559111042 0.0557437961784403 1 1
-0.160829696062437 -0.157762103591253 1 1
0.00466522918806685 0.00547303664710496 1 1
-0.00332778112755078 -0.00309968646807009 1 1
-0.210718121233731 -0.207200339605715 0 0
-0.0440973202407496 -0.0431945999376734 1 1
0.0109746268488881 0.0106036586159727 1 1
-0.0653019603921286 -0.0638981168637702 1 1
0.149640544763736 0.146441024822313 1 1
0.0642764839212652 0.0632042075460094 1 1
0.0369282975573593 0.0356767787697593 1 1
-0.0258489513797512 -0.0252067190003663 1 1
-0.186085337293585 -0.182152053320982 1 1
-0.0478495097566418 -0.0466397225558583 1 1
0.0717584654984022 0.0704873311029433 1 1
-0.0387459699955599 -0.0387304716969771 1 1
-0.00199218216514464 -0.00189462126943457 1 1
0.00941560817311712 0.00905536910309909 1 1
-0.272464683182996 -0.267156660931942 0 0
0.0816317392286324 0.0805703385673031 1 1
0.0833524692948643 0.0815353395663244 1 1
0.100839778149032 0.0993361465742159 1 1
0.0060726006675232 0.00603552878520898 1 1
-0.0301403173917682 -0.0296518741069353 1 1
-0.0523896293251963 -0.0516031256882317 1 1
-0.196315763597651 -0.192150774794552 1 1
-0.0644396739072626 -0.0630990299122693 1 1
-0.0935007807616965 -0.0919610055952501 1 1
-0.0748911324003077 -0.0731409614931273 1 1
-0.064527764012458 -0.0631627590311941 1 1
-0.0811208273228808 -0.0798713672436098 1 1
0.145305430447618 0.142818753433752 1 1
-0.0758849467867747 -0.0748167964659972 1 1
0.0911919973754129 0.0898667328088106 1 1
-0.0312535936300162 -0.0305288347706866 1 1
-0.137645246099452 -0.135465414864255 1 1
-0.0138925845448652 -0.0129729839889634 1 1
0.0808549834571178 0.0789246443398231 1 1
-0.185727622858638 -0.182473059367352 1 1
0.215888162482215 0.211882433892191 0 0
0.0448910267748724 0.0428119015138936 1 1
0.110203930201852 0.108543419185325 1 1
-0.00456043367807933 -0.00499038421552009 1 1
-0.00297044907870616 -0.00325111615059832 1 1
-0.00185749672209615 -0.00180591542503827 1 1
-0.214465636149702 -0.209895943049591 1 1
-0.0870010772475563 -0.0846535369156961 1 1
0.0193455933725509 0.0195436254639375 1 1
-0.00478446436636294 -0.00456765040462413 1 1
0.0741389343663136 0.0726722413689681 1 1
-0.0247223029263003 -0.0238972692391915 1 1
-0.153696685414136 -0.151284233667898 1 1
0.00610137223095668 0.00574448702535814 1 1
0.129240444013895 0.127068085759954 1 1
-0.0145814008026099 -0.0139617394791505 1 1
-0.0143176475686778 -0.0142143210183066 1 1
-0.0563120622686757 -0.0548398946818518 1 1
-0.0265184216865265 -0.0259024847165591 1 1
-0.056685015789206 -0.0556042443353817 1 1
0.0791872525930572 0.0786148210348745 1 1
0.0340358633309006 0.0337190306381596 1 1
-0.00356359872824939 -0.00352548631481619 1 1
-0.116014820140415 -0.113992309943979 1 1
-0.129946843959409 -0.12902536128108 1 1
0.00784853361280599 0.00757023734263444 1 1
-0.00747321475046443 -0.00743318456145272 1 1
-0.0172847668423293 -0.0168767711008618 1 1
-0.174722178457057 -0.171505227890152 1 1
-0.0145953818177254 -0.0147683858261759 1 1
-0.115623204687602 -0.113481131113276 1 1
-0.157169326166344 -0.154381616357716 1 1
0.0283965936555656 0.0274115822077461 1 1
0.10172008376558 0.0994992494969285 1 1
-0.112594147959192 -0.110185789228847 1 1
0.0880925348211149 0.0866112809336491 1 1
-0.0293386130773463 -0.029895330745592 1 1
0.0139704379715087 0.0145578366752748 1 1
0.106521330996166 0.104247711431123 1 1
0.051543825305516 0.0508880972198063 1 1
0.107094560730222 0.105063507429465 1 1
-0.0586332266986171 -0.0578517849490467 1 1
-0.026808787576181 -0.0263724405223444 1 1
0.0376111320980728 0.0368211996403197 1 1
-0.0306578905035558 -0.0286837576931674 1 1
-0.224560716367231 -0.220237443430147 1 1
0.100524441451978 0.0987303386545431 1 1
-0.0020390512531173 -0.00189998047719393 1 1
0.0382551358357041 0.0375240877544359 1 1
0.00211868018351144 0.00209239955920076 1 1
-0.0135263328270416 -0.0128029844275417 1 1
-0.0648478823214294 -0.063706384109014 1 1
-0.141672354177032 -0.138900449609215 1 1
-0.102430174769429 -0.100579028492781 1 1
-0.0755750187883081 -0.0740269166696462 1 1
-0.079902661953257 -0.0782739851915796 1 1
-0.143456924340084 -0.142084664049278 1 1
0.0414298759965704 0.0408295236905509 1 1
0.193050179831478 0.189429129143775 1 1
0.0678978295059957 0.0670301855447939 1 1
-0.0271594948944448 -0.0257918394219394 1 1
0.0247700738673898 0.0237298802456773 1 1
-0.0403722144732863 -0.0395194335523131 1 1
-0.00509104709518945 -0.00387566577279367 1 1
0.0432825010444805 0.04225357000784 1 1
-0.204498662120463 -0.200666141944404 1 1
-0.0246552391865825 -0.023917765881167 1 1
-0.0967950741092762 -0.0949232500288576 1 1
-0.0619487285660627 -0.0604883744480491 1 1
-0.0549338043208784 -0.0538694476193586 1 1
-0.106548970189414 -0.105130802094812 1 1
0.111712822497437 0.109835998177173 1 1
0.105534210307615 0.102906627306737 1 1
0.134808542556473 0.132851324295644 1 1
0.0235937623632304 0.0228283262024063 1 1
-0.173303610350409 -0.17017221242309 1 1
-0.046905831298275 -0.0459608226887782 1 1
0.0280777202145503 0.0277222698739212 1 1
0.0209007375451077 0.0202441976759417 1 1
0.104955211322139 0.102826228744194 1 1
-0.109214249137684 -0.106804413369905 1 1
-0.100686949544702 -0.0983053933776986 1 1
0.300583451413461 0.29409756341289 0 0
-0.0502327215717382 -0.0482175178451444 1 1
-0.0991700903455087 -0.0975098997062165 1 1
-0.0346131135193073 -0.0334299267516577 1 1
0.108593182499878 0.106537542328563 1 1
0.0845375669585974 0.0830036035176413 1 1
-0.128307322623343 -0.125786477761491 1 1
0.0553995334773462 0.0542075823501061 1 1
-0.0884258384685155 -0.0883480994213086 1 1
0.0743361252226077 0.0719213603891899 1 1
-0.0160440663007108 -0.0159180715734882 1 1
-0.15306294842167 -0.151618870696027 1 1
0.00547727440014602 0.00594444330924077 1 1
-0.0528422534317109 -0.052863202889818 1 1
0.161157121924271 0.158232148662213 1 1
0.175883126828029 0.172360154809154 1 1
-0.0317238038201773 -0.0308172300896909 1 1
0.0430016339652553 0.0423468083828408 1 1
0.0606189294149581 0.0593886492731238 1 1
0.0751892807604394 0.0737920736536256 1 1
-0.0882481237413729 -0.0862169764889278 1 1
-0.0820898529497371 -0.0803801464211842 1 1
-0.00461290249712778 -0.00446191562994868 1 1
0.0931832842032883 0.0910630368044568 1 1
0.0786759829365365 0.0784453270039962 1 1
-0.093269515886312 -0.0918472225871505 1 1
-0.0503525600894838 -0.0495785008563653 1 1
-0.0643808171947404 -0.0631238633385244 1 1
0.067559674392475 0.0660392341952418 1 1
0.0331768705709237 0.0315986344880824 1 1
-0.0255798486337884 -0.0247947339089966 1 1
-0.0645828925346458 -0.0635668757418018 1 1
0.00502516407768361 0.0051627752213596 1 1
-0.176027344847346 -0.171838058110067 1 1
-0.092894346095191 -0.0907170221907803 1 1
-0.105885143746678 -0.104146196414097 1 1
-0.0152915240313595 -0.0150559358415487 1 1
-0.0865911403031598 -0.0853743296192447 1 1
-0.0140205283570126 -0.0137050890406717 1 1
0.132833288296871 0.130270943758724 1 1
-0.0436983269774201 -0.0430009614277194 1 1
-0.00771687129746939 -0.0078575368789683 1 1
-0.08666301292034 -0.0861587392192927 1 1
0.0892145303848012 0.085870858807907 1 1
0.14656031683615 0.144078205681655 1 1
0.0670863535632726 0.0661862249707359 1 1
-0.00105106888633486 -0.00140807467137375 1 1
0.0756910230139792 0.0746521213165377 1 1
-0.000944191137314483 -0.000727435138112451 1 1
0.0444552628064636 0.0438890218793477 1 1
-0.0988408556413937 -0.0971923955216034 1 1
0.0433823428402268 0.0426270786683968 1 1
-0.00144509993388382 -0.00113127873718458 1 1
-0.0471646600352652 -0.0461960519188862 1 1
-0.0531754472138965 -0.0518151867687401 1 1
-0.157716152520619 -0.155533466289624 1 1
0.0429763227121982 0.0425774090520817 1 1
0.0988926257688025 0.0971679867138747 1 1
0.083262943314908 0.0806809183052305 1 1
0.0994909735635978 0.0969014857936332 1 1
-0.00898616718233762 -0.00894237193393627 1 1
0.0058810686894921 0.00583019593246229 1 1
-0.0523026740393571 -0.0522638164282719 1 1
-0.138593768686906 -0.135435929710568 1 1
0.235356203819216 0.231841163750556 1 1
-0.00870890195746942 -0.00857971846321279 1 1
0.230079842953179 0.225296343229029 0 0
0.0167258287173869 0.0166550550985592 1 1
0.263963376522618 0.257838173214463 0 0
0.0943658374146949 0.0919209070977578 1 1
0.00853481410179543 0.00814760941306636 1 1
0.0798191867379291 0.0786511451763066 1 1
-0.0130032806832111 -0.0126905441986792 1 1
0.290807458450395 0.285489368015252 0 0
-0.0140864668874561 -0.0139293241507327 1 1
0.109331483897376 0.106880630539708 1 1
-0.0476010604834023 -0.0464473101894418 1 1
-0.0580231693962383 -0.0570560507100612 1 1
-0.00276069351681876 -0.00274873920062819 1 1
-0.0306264674481873 -0.0300922904678382 1 1
0.0325192775585209 0.0316281493347881 1 1
0.134433121317062 0.131664253880204 1 1
0.022906803533352 0.0226587084347803 1 1
-0.0225710997586257 -0.0217570140012482 1 1
-0.0901374295045781 -0.0904911942746969 1 1
0.0402269182026792 0.0407423841729767 1 1
-0.0622017415384859 -0.0590826065901111 1 1
0.104681908742027 0.102670975572506 1 1
-0.10540489203348 -0.103635612907968 1 1
0.141391112457811 0.138904030491377 1 1
0.106203672873803 0.10434523807223 1 1
-0.0257125682813002 -0.0255381861931612 1 1
-0.0844044004641035 -0.082944759149583 1 1
0.0408486165385434 0.0396697092904746 1 1
-0.0153873333193156 -0.0148493612236789 1 1
0.154910123555935 0.151201997958889 1 1
-0.10155055009934 -0.0992322220045141 1 1
-0.093157833936818 -0.0912519769903744 1 1
-0.017693266654879 -0.0173932743640399 1 1
-0.00892326581120716 -0.00771799851794349 1 1
-0.0283685130535267 -0.0280686427479387 1 1
-0.0159506773554963 -0.0155771447678133 1 1
-0.114690481930704 -0.112277545251761 1 1
-0.112864494595357 -0.110693973754458 1 1
-0.0756829613496457 -0.0744203186620753 1 1
-0.00244811094838215 -0.0027305508993838 1 1
-0.0148908043138537 -0.0147495622959269 1 1
0.0543425232880738 0.0535204750699732 1 1
0.0846834592095674 0.0834408896588386 1 1
0.140430086037964 0.13770633301054 1 1
-0.191079527378856 -0.187441128112137 1 1
-0.08165563409299 -0.0799214543211068 1 1
0.0184879470060162 0.017916584933251 1 1
-0.105784144729993 -0.103929288785154 1 1
0.00333246666040335 0.00353450948621773 1 1
-0.0689502610559177 -0.0665732026417505 1 1
0.0665310952338611 0.0656793463435365 1 1
-0.110066393045917 -0.107640642645371 1 1
0.0378055158913358 0.0364991942583374 1 1
-0.0172986251022637 -0.0171039334184908 1 1
0.0765646466170643 0.0748688276297649 1 1
-0.0894787628149633 -0.0880845235470773 1 1
0.0113195966190235 0.0112879319646062 1 1
-0.0309119928645381 -0.030053288156472 1 1
0.03629859091686 0.0362362279757477 1 1
0.103134553353534 0.100925622892146 1 1
0.0102501725639819 0.0109209449593234 1 1
0.14651590557207 0.143605991386652 1 1
-0.109642726069716 -0.107599175731512 1 1
0.00532365378036702 0.00531390356229671 1 1
0.0924478829069249 0.0911845856329956 1 1
-0.0687743923348695 -0.0677853573599553 1 1
0.0459532488572078 0.04424932423533 1 1
-0.0455862105851525 -0.0449217228464351 1 1
0.0445329772573882 0.0425983428366325 1 1
0.00787190084976275 0.00748129853033185 1 1
-0.0230742618341072 -0.0223157210655733 1 1
0.0181206370502009 0.0178493287856148 1 1
-0.0216435457417844 -0.0208339255308792 1 1
-0.132855463073242 -0.131988436216014 1 1
-0.0478737394433361 -0.047017204649969 1 1
-0.0682054909653098 -0.0662505133679213 1 1
0.0295408575891636 0.0290652778830934 1 1
0.0109439879476701 0.0105368712501866 1 1
-0.128580817064786 -0.126511368999243 1 1
-0.0193168359190603 -0.0190003878552741 1 1
0.047839309405901 0.0480363330552159 1 1
0.0800010549492256 0.0774383529603553 1 1
0.185636997184032 0.18280703998447 1 1
0.0214090297280913 0.0212328386379723 1 1
0.0478113092250638 0.0468156493988336 1 1
-0.0797943755535812 -0.0786780364445795 1 1
0.01893102724341 0.0185292570195366 1 1
-0.0407606085874434 -0.0394542538766554 1 1
0.146419645017404 0.144296560588447 1 1
-0.035457639125056 -0.0349362756656871 1 1
-0.00944825652018808 -0.00948407253808591 1 1
0.112254474521707 0.110091529597838 1 1
0.0526629506259276 0.0517587323780883 1 1
0.020125333926308 0.0199171340817617 1 1
-0.141060904221474 -0.138316762652125 1 1
-0.00965104204574344 -0.00882416427266578 1 1
-0.0834243650533318 -0.0815373003533126 1 1
0.10293823493559 0.101115284580051 1 1
0.0165968152572978 0.0163406295688374 1 1
-0.0929031075576403 -0.0916239954435965 1 1
0.0438213614918734 0.0425550948347813 1 1
-0.0178876875893668 -0.0166429018844776 1 1
-0.129935447050912 -0.128236611784124 1 1
-0.00217595174126195 -0.00221740227289918 1 1
-0.0459422422125878 -0.0452878762069987 1 1
0.0804062678554462 0.0782527528361014 1 1
-0.0234987293072594 -0.0232073305375527 1 1
-0.0200510916132454 -0.0191421909026566 1 1
-0.0444506589832797 -0.0440642013422676 1 1
-0.0920928933804316 -0.0906365594378211 1 1
0.226332481678371 0.22265737090099 0 0
0.0189310494784948 0.0184654615389256 1 1
-0.0853790357117611 -0.0842275357480195 1 1
0.0778946767689349 0.0772042655697009 1 1
-0.0224745143663811 -0.0219236295610678 1 1
-0.0260415614101408 -0.0255315320021639 1 1
0.155823744802815 0.153202733934617 1 1
0.130728958985621 0.127322346227573 1 1
-0.0680535876596672 -0.0665884403297695 1 1
0.0448611389769091 0.0426885762806707 1 1
-0.0168561370328792 -0.0159594399660629 1 1
-0.0455072241852618 -0.0447859812096952 1 1
-0.0446478593859708 -0.044056038342275 1 1
-0.0737963149532563 -0.0719497257769247 1 1
0.00855708935916598 0.00830023905786484 1 1
-0.128465624200615 -0.126519045714538 1 1
-0.00539080758138995 -0.00610669378613716 1 1
0.00434071433044793 0.00426342857998848 1 1
-0.145157361721902 -0.14141234072957 1 1
-0.0242071546134713 -0.0235555747528654 1 1
-0.14525680241412 -0.142206655776108 1 1
-0.157892698716155 -0.154885375005767 1 1
0.0427048993791611 0.0415847788642534 1 1
0.111950944816548 0.109721961313857 1 1
-0.030917890960653 -0.0309013614910879 1 1
0.0838099482935236 0.0822090332868165 1 1
-0.0235290987014399 -0.023023036130193 1 1
0.0239618703473552 0.0237866343801463 1 1
-0.208232226053499 -0.204353110519171 0 0
-0.0756691025105045 -0.0733725402531675 1 1
-0.217002560608971 -0.213054218475684 0 0
0.0369469133289922 0.0360210147389555 1 1
0.0571862462775676 0.0574092617523355 1 1
0.115789917483698 0.113287735500986 1 1
0.138492674377314 0.135501708905438 1 1
-0.000887325858836538 -0.00114995886507395 1 1
-0.110127542286578 -0.108202036553005 1 1
-0.164650638799327 -0.160050054061137 1 1
-0.0423720292406997 -0.0402752793469468 1 1
-0.0200028987297166 -0.0203942101518943 1 1
-0.0442748175151512 -0.0433905732542354 1 1
0.00666238691462195 0.00675348697349273 1 1
0.220188149629175 0.215691592238097 0 0
0.0464309877976355 0.0454566810697452 1 1
0.0811382794678556 0.0797767364648055 1 1
-0.112419761505926 -0.110501319119492 1 1
0.111503129937387 0.109225929199511 1 1
0.160275004863558 0.157309508406645 1 1
-0.00676323438034545 -0.00637341762991261 1 1
0.184321708017337 0.181465949141721 1 1
0.058866270758456 0.0593788974799066 1 1
-0.00173970339781775 -0.00232797536636747 1 1
-0.229386877670138 -0.225246520231485 0 0
0.0174332769883292 0.0171210791928204 1 1
-0.105393005675783 -0.103278679618412 1 1
0.0962788418103175 0.0953546137399336 1 1
0.0140034908529585 0.013736099884346 1 1
-0.18573948522099 -0.18194686414067 1 1
-0.063846560953511 -0.0626484918600047 1 1
0.161679277543402 0.158811061902603 1 1
0.00848527410815309 0.00811056252411739 1 1
-0.142067069091327 -0.139482782618658 1 1
0.0973880711197412 0.0956431877595262 1 1
-0.144817967290679 -0.14170850870919 1 1
0.120556351032489 0.118588404390389 1 1
0.0719303146886253 0.070167743237107 1 1
0.0388259236384782 0.0392487153138989 1 1
-0.01077593089818 -0.0107776013599911 1 1
0.0806956345108814 0.0790606123023601 1 1
0.0025064592893865 0.00222782028194095 1 1
-0.0770084683462204 -0.0756284294176383 1 1
-0.087916065477859 -0.0872075507571271 1 1
0.145786263819855 0.142992978382935 1 1
-0.0420953760807944 -0.0410805689670331 1 1
0.0721951821967675 0.0705724162740252 1 1
0.151798512142568 0.148842954762245 1 1
-0.196713603990539 -0.191031443963398 1 1
-0.145965432028818 -0.143825476630323 1 1
0.0247168387532024 0.0243967078477183 1 1
-0.164117418135838 -0.160487074169416 1 1
-0.136962725686039 -0.134884365947962 1 1
-0.0215274956381504 -0.0213405791549063 1 1
0.103715219620928 0.101849715068569 1 1
0.0317073199980896 0.0318461495021475 1 1
0.0688936866957312 0.0677022872205194 1 1
-0.0102408782852313 -0.0100350198512091 1 1
-0.0120356908406626 -0.0114096577219245 1 1
0.204657248301051 0.200257292333222 0 1
-0.082831420108694 -0.0810912675639598 1 1
-0.0145132008639826 -0.0149245079235812 1 1
-0.185385909406667 -0.182299804011898 1 1
0.0981842335952218 0.0972291448083192 1 1
0.132014019638846 0.130015057881504 1 1
0.1790849142698 0.176316608247484 1 1
-0.166538482800126 -0.163440878031912 1 1
0.105915731635172 0.103479819255487 1 1
0.118447634790079 0.116053403729991 1 1
0.122592251296968 0.119937015977227 1 1
0.125723883011676 0.123023633098972 1 1
0.0700189785848203 0.068332777162247 1 1
0.10494165767403 0.10289779895448 1 1
0.0878162560402583 0.086472617143387 1 1
-0.0682499725447738 -0.0677813014657327 1 1
-0.024543121438376 -0.0248644673413517 1 1
0.126596888223162 0.124566091127087 1 1
0.0964168043728604 0.0946269051326576 1 1
-0.021044397616321 -0.0207382850332133 1 1
0.122546021602729 0.120465497145372 1 1
-0.0352495540788258 -0.0346199933776832 1 1
-0.142962164776896 -0.140232371626803 1 1
0.0290826729122874 0.0286743904933635 1 1
0.000618368631027354 0.000775922006615479 1 1
0.0320535554002779 0.0311016993875027 1 1
0.0939873384038544 0.0925070923841308 1 1
0.0156131732359872 0.0153503053187942 1 1
0.0734853463889401 0.0729418201646348 1 1
-0.215498214698831 -0.211209106587314 0 0
-0.0874098408255469 -0.0854733438377187 1 1
-0.0694246573411264 -0.0684085057351311 1 1
-0.128295506160585 -0.125944041645387 1 1
0.00975823474441838 0.00983996754128969 1 1
0.0023880490025745 0.00225505396354199 1 1
-0.103350113761452 -0.101222554553629 1 1
-0.0588998691423373 -0.0573813664241356 1 1
-0.101001132057562 -0.100152363455278 1 1
-0.123251302010428 -0.120833465937659 1 1
-0.152268772107339 -0.148739736630219 1 1
-0.0541013515017781 -0.0537725982086243 1 1
-0.310980980040127 -0.305594133374068 0 0
-0.157313232391381 -0.154367641203207 1 1
-0.0938046318833374 -0.092262546935696 1 1
0.0784702688244528 0.0768573474402741 1 1
-0.0430910059411075 -0.0424920543990917 1 1
0.148620844046179 0.14715781994183 1 1
-0.112848841335129 -0.110250828082942 1 1
0.227296642568016 0.222901978133307 0 0
-0.00330028528264225 -0.00280245823465333 1 1
-0.0971474828884562 -0.0953213847907249 1 1
-0.12172590552128 -0.119303743364111 1 1
0.0135253037449234 0.0137190930759245 1 1
-0.17182742957965 -0.168732402480462 1 1
0.166756388743236 0.16382991899013 1 1
0.0196619054918132 0.0196036916390574 1 1
0.0906801023612253 0.0887724408014743 1 1
0.0886812657531394 0.0868878815252985 1 1
-0.128920364047067 -0.127336668386483 1 1
-0.18163903485415 -0.178318650202447 1 1
-0.0204737041085729 -0.0203548801556729 1 1
-0.0489799020085818 -0.0480949855597746 1 1
0.0354408503707703 0.0350916247213135 1 1
0.0249369320342257 0.0252683374198013 1 1
-0.100801530123459 -0.0973480556755799 1 1
0.0648753752318735 0.0637978370568508 1 1
-0.0339819029852156 -0.0329715696505832 1 1
0.193590348912652 0.189983197147159 1 1
0.0702038956592869 0.0685220837145257 1 1
0.102877139623918 0.10097927141483 1 1
-0.053884715177713 -0.0530010418506155 1 1
0.0564606294333655 0.0546334361063591 1 1
-0.125647808575158 -0.123518768100426 1 1
-0.0580884444606559 -0.0572238204675536 1 1
-0.0285662448716807 -0.0282601434485643 1 1
0.187358203910609 0.183569350710252 1 1
-0.0642573240580361 -0.0628377111744925 1 1
-0.0408895004905857 -0.0402641556702393 1 1
-0.121445051186153 -0.119472676023627 1 1
-0.0834564298456941 -0.0822399805048016 1 1
-0.0550561120316131 -0.0534936715652114 1 1
0.0986956803207182 0.0969533565285832 1 1
0.126679027311753 0.124192068636603 1 1
-0.0306821849148446 -0.0304535292780333 1 1
0.0713716935476148 0.0701973471562173 1 1
-0.0519397565104755 -0.0517104599544126 1 1
0.231042399699259 0.226471705746043 1 0
-0.0636643371619253 -0.0632521599855723 1 1
-0.169440296257401 -0.166333163210598 1 1
0.0613127713115884 0.060759259931084 1 1
0.104685395802242 0.102306912454163 1 1
0.0330552386413328 0.0320707581103737 1 1
-0.0325716952736676 -0.0321731478701586 1 1
0.03362697352689 0.032971471528289 1 1
-0.0368738932818916 -0.0362483335351748 1 1
0.1345806092157 0.130734162017909 1 1
-0.00885962100528225 -0.00852334643505302 1 1
0.0542226693572407 0.0530610166623761 1 1
-0.173069859677765 -0.169379119768373 1 1
-0.0541034068647258 -0.0524490776734959 1 1
-0.0156415720625863 -0.0152144230698686 1 1
-0.104784890669316 -0.102680791347265 1 1
0.148330157333785 0.145703472257517 1 1
0.123953349669736 0.121299577897819 1 1
0.0106495908360148 0.010637818315806 1 1
0.0804826336141112 0.0787503520898517 1 1
-0.0698573757766183 -0.0689899580042981 1 1
-0.0355242048451163 -0.0350836374267522 1 1
0.0263715826369233 0.0258288822849148 1 1
0.0464780927063004 0.0466208128740433 1 1
0.20288699452756 0.198743605046049 0 0
0.0327722674020102 0.032045860451273 1 1
-0.105401838072943 -0.103764129510759 1 1
0.0505420979796174 0.0494194291429219 1 1
-0.0134927500072906 -0.0135788379489988 1 1
0.0701999090973608 0.069131070445067 1 1
-0.0530858954607566 -0.0522090233960783 1 1
0.0699809372614563 0.0691697906437584 1 1
-0.0582940479513403 -0.0567702270699988 1 1
-0.0365374735721387 -0.0360790537192089 1 1
0.0869330973851987 0.0849825208731597 1 1
-0.124737662945167 -0.122042470363981 1 1
-0.151485181659786 -0.149093341830755 1 1
-0.120259180603991 -0.117476498981306 1 1
0.0856668006951521 0.08387796288682 1 1
-0.180540105095904 -0.17743056740099 1 1
-0.0294967518187102 -0.0293321489694209 1 1
0.0964870632229462 0.0963060891122336 1 1
-0.169963459017712 -0.166418572810678 1 1
-0.0568019040130791 -0.0554582530641089 1 1
-0.00254802929905603 -0.00313185140101911 1 1
0.012011571663414 0.0118726243260983 1 1
0.0474061881114452 0.0462110826117893 1 1
0.114075923583501 0.111875364378511 1 1
-0.212778372803851 -0.209371105595764 1 1
-0.0789418736040167 -0.077126807253297 1 1
0.0887742233847488 0.0869635192096298 1 1
0.143100664459802 0.140617574313963 1 1
-0.0442345591851327 -0.0424754806361073 1 1
0.0818439914602356 0.0809301258540083 1 1
0.251311921480825 0.246428888234498 0 0
0.0327919233942942 0.0324551474869879 1 1
-0.000262173962910664 -0.000284658348627538 1 1
0.139190958811813 0.136414578348883 1 1
-0.11529457663627 -0.113569879404178 1 1
-0.101732143942531 -0.0995500745795182 1 1
-0.235621594398596 -0.230954644322375 0 0
0.0321678436649332 0.0301454057597558 1 1
-0.00736627025263431 -0.00686155646310363 1 1
0.0506949978504666 0.0501541595632908 1 1
-0.0556495713814666 -0.0551203406016535 1 1
-0.0812360077514456 -0.0797833205379737 1 1
0.0965346147104654 0.0947591196290667 1 1
0.220333394254378 0.216646928671219 1 1
-0.230653819443668 -0.227109360044776 1 1
0.0566085674157218 0.0554340876925405 1 1
-0.0151435349275141 -0.0147986154164106 1 1
0.108535601739166 0.106288686063602 1 1
-0.2226210156979 -0.218456166153487 0 0
-0.0170352988586223 -0.0167010766624834 1 1
-0.0806921829543345 -0.0785851446990415 1 1
0.0515210869219238 0.0504643219891143 1 1
0.12273268595802 0.119915600954633 1 1
0.129090281899892 0.126451335830467 1 1
0.055732084314548 0.0551121858608092 1 1
-0.0620831048744432 -0.0612090012943562 1 1
0.121177631363528 0.118895830523705 1 1
0.0391822739724846 0.0374880166681573 1 1
-0.034001274710853 -0.0334882302885705 1 1
0.0625165027797278 0.0611164852480264 1 1
0.0788521557542776 0.0774112532431351 1 1
0.0184826303754192 0.019483199520624 1 1
-0.044350849536194 -0.043352519409778 1 1
-0.0258110212186331 -0.0255513431561432 1 1
-0.129563027935121 -0.127198708509373 1 1
-0.0185399479531245 -0.0181758238344046 1 1
-0.0693446065618218 -0.0680787895204022 1 1
-0.0559232181272513 -0.0541336028140212 1 1
0.0242775465161013 0.0250148024354814 1 1
-0.000543908684400705 -0.000994071210683737 1 1
-0.0810148549471346 -0.0794251096578239 1 1
-0.0547372372582545 -0.0539979565865317 1 1
0.0649738234986015 0.063548740318203 1 1
0.0996833379117541 0.0970574017338476 1 1
-0.108615791182072 -0.107639435843835 1 1
-0.0781143809685285 -0.0766085211809049 1 1
0.0884783177627635 0.0868030619129897 1 1
0.0536164983681982 0.0526294214916521 1 1
-0.0149909401547623 -0.0144562039959035 1 1
-0.114481064772142 -0.111905342541852 1 1
0.115216774361635 0.113090306248102 1 1
-0.0287173195165238 -0.0280921211339822 1 1
0.0344449351342489 0.033786472462316 1 1
-0.0524500443553925 -0.0518600983620862 1 1
0.104959165244187 0.10180387053868 1 1
0.122686503321214 0.119215345480976 1 1
-0.0771233807256876 -0.0742081356750863 1 1
-0.122412507441513 -0.122052216599481 1 1
-0.0917405626332675 -0.0901569128631997 1 1
0.0166785037984573 0.0165070550207962 1 1
-0.237701812804044 -0.232799587322073 0 1
0.0576045203408054 0.0570284251412045 1 1
0.0287134770964528 0.0281152737857314 1 1
-0.0863134035472839 -0.0859544495280213 1 1
-0.0481130240250922 -0.0470724818672294 1 1
-0.103600403924257 -0.102833593954971 1 1
-0.0691654618726518 -0.0677649426522605 1 1
-0.0249247375246506 -0.0241648451262851 1 1
0.239474965677157 0.235516538347035 1 1
-0.0739106096384761 -0.0725832527966284 1 1
0.076963580492566 0.0760196667377589 1 1
-0.154409956256338 -0.150762389705198 1 1
0.0351868032000415 0.0344353219256487 1 1
0.0486260720030248 0.047631448541534 1 1
0.137337086885701 0.134047158659488 1 1
-0.0618747553177195 -0.0605398339551462 1 1
-0.220447419343404 -0.216083092792917 0 0
-0.108503023496246 -0.106647297002579 1 1
0.10324103886425 0.101290925489605 1 1
-0.151215536736127 -0.147543769005617 1 1
-0.0588697635726069 -0.0578585528166863 1 1
-0.0197069945996259 -0.0195398667598426 1 1
-0.137483114222974 -0.135278494446978 1 1
-0.0151384884123663 -0.0140320183290985 1 1
-0.0223429648498008 -0.0221985277596241 1 1
0.0205753884415144 0.0199262437708623 1 1
-0.0153906970491863 -0.0148544570052952 1 1
-0.0343659032619688 -0.0335133284670293 1 1
0.0702221995163443 0.0686605183747685 1 1
-0.135895424387861 -0.134437954722682 1 1
0.0439570255104574 0.0434835307919352 1 1
0.031791000917076 0.0309954056120336 1 1
0.0890526689490897 0.0873389663925666 1 1
0.228969428184984 0.224657994140714 0 0
0.125340484473201 0.123388128813153 1 1
0.14567621446718 0.143314616958217 1 1
-0.137100330908353 -0.133129073477855 1 1
0.064895150077584 0.0636648595970944 1 1
-0.123638474946675 -0.121343343347167 1 1
0.0193590462447493 0.019135242849049 1 1
-0.101835577179066 -0.100054039572691 1 1
-0.175912986433341 -0.172387987705089 1 1
0.00073965687157046 4.43791486799266e-05 1 1
0.0870145175553421 0.0850444035007197 1 1
0.202652083728223 0.198283824911485 0 0
0.0323517349131762 0.0319150821513074 1 1
0.326886187924203 0.320662627743458 0 0
0.0495997040018456 0.0483713336357806 1 1
-0.160291791517169 -0.157381396241408 1 1
-0.0715019315569072 -0.0696514011048962 1 1
0.057144323382673 0.0558035463233695 1 1
0.107296967527016 0.105289298763272 1 1
-0.119147347809617 -0.117349416004338 1 1
0.11791876195949 0.114908716293868 1 1
0.0311712059633152 0.030304310651477 1 1
-0.0301496261916465 -0.0293810523518619 1 1
0.0584218975788835 0.0571672505680518 1 1
0.0341705828788685 0.0335319831602123 1 1
-0.0643777582327847 -0.0626584277841997 1 1
0.0625235611426888 0.061024964138789 1 1
-0.0366905839901834 -0.0360792250465529 1 1
-0.0413533387476724 -0.0399928158132322 1 1
0.0976252784475249 0.09608054902545 1 1
-0.0113481403761455 -0.0106835024468218 1 1
-0.0830834732470168 -0.0818504077017694 1 1
-0.143858330186862 -0.140982975899429 1 1
0.102606466895187 0.098674740283472 1 1
-0.115708992288571 -0.113178899583682 1 1
0.00990948775675991 0.0100202058692598 1 1
-0.0738278240286964 -0.0719702549018654 1 1
-0.0702930364478624 -0.0687337944421335 1 1
0.281131290281411 0.275477477958639 0 0
0.090650895300632 0.0893977949596423 1 1
0.0532148622268588 0.0524450189500097 1 1
0.100454385926087 0.0990683312097154 1 1
-0.0794437027384876 -0.0778600731883204 1 1
0.0701509512097509 0.0680686655817206 1 1
-0.103204169820589 -0.102967085182009 1 1
-0.0656151241647707 -0.0641571049523326 1 1
0.0480958447517093 0.0465791155700101 1 1
0.00300139528954446 0.00322694106743735 1 1
-0.0922878276624332 -0.09060659479287 1 1
0.0293621216798711 0.0284689923160126 1 1
-0.018488972552356 -0.017652519670842 1 1
-0.0396002676114361 -0.0386915092531772 1 1
-0.0398344031868808 -0.0388787704112108 1 1
-0.147001962826413 -0.143900372779523 1 1
-0.0144351191321839 -0.0139435947171373 1 1
-0.0335125812524946 -0.0325781500466322 1 1
0.0910240203117187 0.0893682006425942 1 1
-0.0797918873366453 -0.0786779322310739 1 1
-0.032451521549093 -0.0325233979460438 1 1
0.182810041509053 0.179784883456889 1 1
0.0735835276556224 0.0721993681786777 1 1
0.0427576851437794 0.0419968440919409 1 1
0.0697173594779123 0.0688172284233162 1 1
0.0726603686973983 0.0705563599306399 1 1
-0.244855721725632 -0.240297900255958 0 0
0.006864997129609 0.00648513092891968 1 1
0.092216755581304 0.0904252715814049 1 1
0.00438804094856213 0.00448077433950421 1 1
-0.156046730608286 -0.154214325681143 1 1
0.0438733209180529 0.0435138714861911 1 1
-0.14781422746271 -0.144833542614424 1 1
0.274979186621061 0.268569335758738 1 1
-0.0865793110495619 -0.0850760907994558 1 1
0.00238255959115748 0.00239700907463837 1 1
0.0287365603623264 0.028333851752283 1 1
0.0745802487049578 0.0735216222582431 1 1
-0.153515767188989 -0.150976608857799 1 1
0.0815206241776878 0.0795228474521627 1 1
-0.101407500827388 -0.10014385984293 1 1
0.0104007693764762 0.0105210716835315 1 1
-0.106448792216669 -0.10426221415443 1 1
0.0312030055925027 0.03094061309519 1 1
-0.072297479225375 -0.0717020444298385 1 1
0.0420243482055343 0.041003447780435 1 1
-0.0511040781323743 -0.0502567490665163 1 1
0.042161673392517 0.0413133983540256 1 1
-0.0108451252676191 -0.0101271620574603 1 1
-0.0951077621770235 -0.0927533354839888 1 1
0.060327991727402 0.0596796570759278 1 1
-0.0474839300447254 -0.0446068660952127 1 1
-0.0312066742409622 -0.0311352692019383 1 1
-0.0389356932489754 -0.0383657046581683 1 1
0.039406788687461 0.0387585329429475 1 1
0.0609791649346363 0.0599996930648046 1 1
-0.0737474279312495 -0.0729221054794505 1 1
0.14293818404631 0.140403682068353 1 1
-0.101931928506032 -0.100891343729946 1 1
0.00229188040801747 0.00230904988447529 1 1
0.138663313734975 0.137109682113009 1 1
-0.0853895610413355 -0.0837071036953461 1 1
-0.1702378752188 -0.167058560300959 1 1
0.0992600377825276 0.0974377491241215 1 1
-0.165922782551086 -0.163248520655046 1 1
0.143038185648692 0.14030590552927 1 1
-0.0139292263784715 -0.0131744032976501 1 1
0.109523358245038 0.108290405097387 1 1
0.0534571554272845 0.0514858436969233 1 1
0.175571140693013 0.172607217024358 1 1
0.110733749123527 0.107967936510779 1 1
0.0310350430136438 0.030443941559659 1 1
-0.153707733402581 -0.150379261334968 1 1
0.0859037893681773 0.0838836651343483 1 1
-0.0656143427474727 -0.0642035314592094 1 1
0.140148540833332 0.137720217210345 1 1
-0.00645700657947592 -0.00598689699120437 1 1
-0.194244407443767 -0.191080064521657 1 1
0.0357580178387791 0.0354243217114038 1 1
0.0710513105962817 0.0697190841533424 1 1
-0.0377760670378734 -0.036843783949823 1 1
0.0992562230628859 0.0972035081555833 1 1
0.0774191728508194 0.0768035635801879 1 1
-0.0190839986835114 -0.0185547632513895 1 1
0.0684627747397303 0.0674891019858371 1 1
0.197180013708917 0.19329202406966 1 1
-0.0333931378792265 -0.0332068926900205 1 1
-0.0548391636652944 -0.053810693843252 1 1
0.0556355174103763 0.0544756222156413 1 1
-0.203491493843105 -0.199100907843395 0 1
0.132251402305046 0.129062411532454 1 1
0.0871197084624145 0.0856022323061026 1 1
-0.0073260536778292 -0.00716917572502439 1 1
0.172911430302486 0.169429841927898 1 1
-0.0719032196343906 -0.0704004653907688 1 1
-0.228360743262068 -0.224216977296077 0 0
0.0573075079738484 0.0563782710997339 1 1
0.0125784964435855 0.0120059776803804 1 1
0.117988744943551 0.115616713144697 1 1
-0.0165150773103755 -0.0165349605542787 1 1
0.188599376028701 0.185756016684668 1 1
-0.0535543355667216 -0.0525360229699429 1 1
0.278527184486464 0.271786735237768 0 0
-0.0297451777989717 -0.0292443137479262 1 1
-0.0588582124301404 -0.0575695407907861 1 1
-0.0581539360809772 -0.057202003877428 1 1
0.0553142161075161 0.0546405664382675 1 1
-0.0263872772184147 -0.0257204723363347 1 1
-0.0945954335545846 -0.0930070205209053 1 1
0.134811220993751 0.132067786795365 1 1
-0.0110252573122071 -0.0107165496172023 1 1
-0.0991329993660893 -0.0985320111154121 1 1
-0.0126388273591627 -0.0106583448388596 1 1
-0.0277790958743912 -0.027902104856349 1 1
-0.195298641348064 -0.19153094555838 1 1
-0.077710856394217 -0.0765080858533844 1 1
-0.106654376961092 -0.104658704706561 1 1
-0.109910495374768 -0.107528149397596 1 1
0.0632773692251201 0.0618719833127533 1 1
0.130753296122897 0.128687905494413 1 1
-0.0284394897810682 -0.028263966381589 1 1
-0.107752760409329 -0.105036583106792 1 1
0.127108497321635 0.124692640551253 1 1
-0.104162062094927 -0.102278394938937 1 1
0.116309145392653 0.11439800908477 1 1
-0.0627363650558422 -0.0611877784428447 1 1
-0.0455858536909875 -0.0446899834921882 1 1
0.0668996236316786 0.0651747937124278 1 1
-0.0427543650797306 -0.0409676446780954 1 1
-0.1369918866648 -0.134763881218195 1 1
0.0569681004801565 0.0566186378202676 1 1
-0.0346769638315701 -0.0344426561538456 1 1
-0.126475888397415 -0.124372586815249 1 1
0.0881289623945555 0.086009645176454 1 1
0.0727472612252551 0.0718238165665542 1 1
-0.0957673009097641 -0.0934853495656961 1 1
0.011319570876146 0.0123705254773847 1 1
0.0812941408975699 0.0793751679886313 1 1
-0.110464134839016 -0.109139243853814 1 1
-0.000620591527527609 -0.000545181458202398 1 1
0.108187843803758 0.105073212772686 1 1
0.0318750854193036 0.0320285320812902 1 1
0.0244379580929329 0.0251855192012077 1 1
0.0367873460833655 0.0360797188561167 1 1
-0.0505260951420861 -0.0503341239955264 1 1
0.124546751719518 0.122308654758542 1 1
-0.0585123624341989 -0.0583669930124957 1 1
0.0258094249875921 0.0253523759938572 1 1
0.0950982051606973 0.093410844333194 1 1
-0.0139176826509236 -0.0139689269359189 1 1
-0.0575565932381815 -0.0558913241787075 1 1
-0.037603894906669 -0.036973380638916 1 1
0.00629298867650221 0.00635712032966237 1 1
0.00280012308727575 0.00258336944260757 1 1
-0.0573077225641321 -0.0558036658321722 1 1
0.0749142745229895 0.073485951391138 1 1
0.0260494908172691 0.0254677766204023 1 1
0.0539083772043054 0.0526483997120851 1 1
-0.0642621347561141 -0.0632433512560038 1 1
-0.0897760771586165 -0.0892589130612627 1 1
0.024559023412758 0.0244304715375944 1 1
-0.0576669997453201 -0.0563450111608663 1 1
0.0222104440411896 0.0216585164425205 1 1
-0.105327504323506 -0.103618647493553 1 1
-0.123970098948376 -0.120766721359924 1 1
-0.0826349611745269 -0.0821912159665597 1 1
0.0220901860151142 0.0219170205141556 1 1
-0.00800077491740658 -0.00835557949697704 1 1
-0.015516977490403 -0.0153751099733683 1 1
-0.0796901829628535 -0.0784687380852849 1 1
0.0810413887512442 0.0808447376707643 1 1
-0.223636016888732 -0.219115187649271 1 1
-0.0672997076957755 -0.0659541170112125 1 1
-0.0541983217855214 -0.0532100033423509 1 1
0.0677020986336384 0.0661884283601645 1 1
-0.117864828429842 -0.115568278292082 1 1
-0.0716012960605376 -0.0704842205951411 1 1
0.0146663280223905 0.014127576589777 1 1
0.231442864495608 0.227810016778687 1 1
0.0595520105952361 0.05852562208382 1 1
0.0147775498504489 0.0130010496676563 1 1
0.00543207503886135 0.00618538689520155 1 1
0.065235029148596 0.0639403631121548 1 1
0.0552751232807751 0.0538121783759032 1 1
-0.0303512234567938 -0.03006136128303 1 1
0.0836985484630653 0.0821430059502781 1 1
-0.108309044250923 -0.106394458841843 1 1
0.185280810750413 0.181265460818009 1 1
-0.0644644382493143 -0.0628599630906038 1 1
-0.0937154426629627 -0.0912295921364566 1 1
-0.214672422291385 -0.210266134264354 0 0
-0.0593295210288618 -0.0581912253998308 1 1
0.0144399031580829 0.0145628810778076 1 1
-0.100265500405309 -0.0983246986989746 1 1
-0.162318108829514 -0.160041494785923 1 1
-0.0978838897467434 -0.0958610220273292 1 1
0.0307681752513582 0.02997778356462 1 1
-0.132052157894953 -0.129556861946809 1 1
-0.143398988141815 -0.140909192181734 1 1
-0.140745471423759 -0.137891196681117 1 1
0.167633118507507 0.165903787208918 1 1
0.0638499187860697 0.0622394413614532 1 1
-0.0644930475396648 -0.0629354937608106 1 1
0.100046751185651 0.0980217102739537 1 1
-0.0813844303734592 -0.0808918530352832 1 1
-0.108077799994332 -0.106050504198807 1 1
0.0522051074108998 0.050914715826258 1 1
-0.113523393289755 -0.111330652484916 1 1
0.121564376046451 0.119569374249288 1 1
0.0170876006265652 0.0169642734032287 1 1
0.110472550002046 0.108613734600866 1 1
-0.013352775250774 -0.0134833198123019 1 1
0.0964290063439827 0.0943904783730725 1 1
0.0694196341036643 0.0676979989003103 1 1
-0.0178725783431146 -0.0176949482945999 1 1
-0.0435894583433306 -0.0431436512407563 1 1
-0.0243033087645849 -0.0240867991245321 1 1
0.0577345136267189 0.0566162194709724 1 1
-0.0422581465197117 -0.0414940856871747 1 1
-0.218169254723974 -0.214209477134477 0 0
-0.0647669908861283 -0.063971224069223 1 1
0.039375134781055 0.0395961905358716 1 1
0.0169124510557023 0.0167995815416635 1 1
0.0600455402451247 0.0584169765027949 1 1
-0.0234300966521926 -0.0226203914486643 1 1
0.0163286152163283 0.0160243329472221 1 1
0.0222813929486767 0.0216579772571412 1 1
-0.0285864648295506 -0.0271853237392445 1 1
-0.0964558713407239 -0.0943189832258328 1 1
0.0248850655735224 0.024573519629329 1 1
-0.157989509820261 -0.15528195699833 1 1
0.119057975821012 0.116834899736388 1 1
0.00525357523182417 0.00562350029058354 1 1
0.149038641121733 0.147139779186252 1 1
-0.0119866867885341 -0.0109329458571409 1 1
0.185208985784595 0.180948389287365 1 1
0.10194333986698 0.100982413202223 1 1
-0.170895312110917 -0.167650958958523 1 1
0.0387890657716789 0.0380476246009197 1 1
-0.157670383991443 -0.154151890108405 1 1
0.155085940582909 0.15213541689687 1 1
-0.0346444380448011 -0.0344394951561397 1 1
0.0689829627936336 0.0678902338887163 1 1
-0.0357432432475805 -0.0353439874701457 1 1
0.180850980570426 0.177706237290943 1 1
-0.0487321202852447 -0.0470806427190296 1 1
0.167670111992719 0.164210865296306 1 1
-0.00108621659837649 -0.000308060621482763 1 1
-0.202730608403491 -0.199537212559861 0 0
0.0163580503443811 0.0163326541703875 1 1
-0.00544374434064096 -0.00478928232248809 1 1
-0.0379298495388599 -0.0369260251139834 1 1
-0.0789263566343579 -0.0774898471399955 1 1
0.026890796913997 0.0260347992707178 1 1
-0.0580338528767805 -0.0564592118504473 1 1
-0.0800317811274134 -0.0786399139892951 1 1
0.0445029031507428 0.0425624361210935 1 1
-0.00709585755151438 -0.00711714477858584 1 1
-0.0182907431221903 -0.018147286515565 1 1
0.0467305157841655 0.0458923650078588 1 1
0.0289780486241751 0.0280093005618766 1 1
0.110783488592557 0.108571172329259 1 1
-0.0582187783114941 -0.0573465899283768 1 1
0.027569625284787 0.0281471588393591 1 1
0.106737413258138 0.104447543945266 1 1
0.188788341911511 0.185424308110091 1 1
-0.0515643839900105 -0.048457650278213 1 1
0.104432738177346 0.103822239546244 1 1
0.176056102591578 0.173356053527672 1 1
0.0547757007553209 0.0536628765396509 1 1
-0.0970523637929237 -0.0950427763476742 1 1
0.158694768255756 0.155562912931856 1 1
-0.00124545793341314 -0.00176439150580109 1 1
0.0776364879098287 0.0756456199525891 1 1
0.0964264447181576 0.0945422898334547 1 1
-0.13626232799265 -0.133878515637135 1 1
0.0693868928297151 0.0678745849761859 1 1
-0.094623507806775 -0.09291315947454 1 1
0.0250004935091744 0.0241360600669435 1 1
-0.154222488874609 -0.151153598811104 1 1
0.0868492430618588 0.0857030810112588 1 1
0.00290489296351536 0.00334806705889234 1 1
0.134720834777956 0.132238036818448 1 1
-0.000832451352682159 -0.000356286854724141 1 1
-0.0179477686896383 -0.0168039356859352 1 1
-0.0606883217977414 -0.0597154307263419 1 1
-0.0741108031717019 -0.073576911719626 1 1
-0.0752849746060084 -0.0745890483264379 1 1
0.0392351945340528 0.0393131399229581 1 1
0.165692248410053 0.162677574355385 1 1
0.104556874693955 0.102707809878048 1 1
0.158458050009584 0.155997632276865 1 1
0.117160805083062 0.114635838170875 1 1
0.051901784707416 0.0511382962187493 1 1
-0.0557718390611208 -0.0548887475344011 1 1
-0.103779790689004 -0.101572904025227 1 1
0.00904828599471882 0.00867560575935245 1 1
0.132392507756587 0.130154832432297 1 1
-0.0350035334430443 -0.0341087769856877 1 1
0.0736015596989891 0.0721124158962212 1 1
-0.0290946958789894 -0.0275093791655408 1 1
-0.0265119968404733 -0.0260787584954872 1 1
0.10193635280214 0.0992497998931197 1 1
-0.206494474336714 -0.201626964058257 1 1
-0.083387366267474 -0.0808666026572473 1 1
0.0641182382375719 0.0631280996296803 1 1
-0.0502734040417891 -0.048774978852519 1 1
0.0442173857808453 0.0434229928792118 1 1
0.0587490994951816 0.0576943393367128 1 1
0.0659080466872783 0.06433639298771 1 1
-0.0265933402669634 -0.0264630152568088 1 1
0.131209221764676 0.128355519773787 1 1
-0.157331427683825 -0.153683120613839 1 1
0.0539634223106754 0.0528921700410405 1 1
0.0282607965495952 0.0271182425238387 1 1
-0.0948997549772647 -0.0926941243671153 1 1
-0.0210271944676532 -0.0206142001358911 1 1
-0.179343501497273 -0.175222917510026 1 1
-0.150163553153826 -0.146737068642157 1 1
0.180540992591005 0.176995709743937 1 1
-0.132698844622684 -0.130536752195919 1 1
-0.0169586192542582 -0.0150002264400039 1 1
0.119545412303449 0.117065224957566 1 1
-0.0519431448814549 -0.0513106957384178 1 1
0.158797182849331 0.155935933464739 1 1
0.0389624412649922 0.037700013643246 1 1
-0.039324781568172 -0.0387628486801361 1 1
0.047468963378436 0.0461609518309742 1 1
0.12531917923427 0.122866018807235 1 1
0.17699400234183 0.174054091047279 1 1
-0.0929126492576956 -0.090935224374715 1 1
0.0406226606584782 0.0400759061901175 1 1
-0.123687464034374 -0.12219244539168 1 1
0.0460458522803334 0.044386174559016 1 1
-0.00560979180452348 -0.00558599347911697 1 1
0.0710531139023428 0.0694519866649439 1 1
-0.0415110228942307 -0.0405659401272685 1 1
0.0518789163051124 0.050847907931054 1 1
-0.0312118898943448 -0.0307538971274862 1 1
0.0912462901961043 0.0898858544100329 1 1
-0.0728143748766112 -0.0717800271527139 1 1
0.0825556977424359 0.0820886101834005 1 1
-0.0118375338892866 -0.0114884461056748 1 1
0.0158520503635842 0.0157498082598163 1 1
0.124205481237997 0.122272068454633 1 1
0.0611210302595518 0.0600625054034454 1 1
-0.00647300366810786 -0.00570387112840579 1 1
-0.0182835533318867 -0.017936826478678 1 1
0.0972222799210094 0.0953122160546097 1 1
0.0577603614655191 0.0570472427070286 1 1
0.1078550890029 0.105018716910871 1 1
0.0421484048128626 0.0412795082592258 1 1
-0.0832439512855581 -0.081640230085594 1 1
-0.135603117399359 -0.133029629111266 1 1
0.172403809192094 0.16886023811073 1 1
-0.0757427137639239 -0.0741573456950159 1 1
-0.110675315508234 -0.108403149207392 1 1
-0.0646099973357686 -0.063159985302152 1 1
0.0988274456583352 0.0973190586585354 1 1
-0.0316025176272752 -0.031592084883834 1 1
0.0305153486843116 0.0297423343327399 1 1
0.115391465136787 0.113173500706323 1 1
0.135671003856966 0.133246513759453 1 1
0.105945525197271 0.102701069518564 1 1
0.0747020088168244 0.073259596512424 1 1
0.053853745764645 0.0529205905997451 1 1
-0.0426175733745028 -0.0416571084615101 1 1
0.0444484213795573 0.0437308617776121 1 1
0.114049605648227 0.111701912761282 1 1
-0.126321898071314 -0.123886165320344 1 1
0.146330668372044 0.143413811526927 1 1
-0.088944648899184 -0.085944361551412 1 1
0.0134069588582378 0.0132646659069057 1 1
0.00618984739694735 0.00580761787150181 1 1
-0.0358159277511512 -0.0344305161994422 1 1
0.0117375636499032 0.0118472760265427 1 1
0.0135687420119874 0.0139053532202901 1 1
-0.113892784501289 -0.112060368612964 1 1
-0.0237817371910704 -0.0230613818728565 1 1
0.163632357319456 0.160581865291428 1 1
-0.0129493727202986 -0.0125203039364812 1 1
-0.0717880916611821 -0.0706143059323879 1 1
0.0240199098096979 0.0238397255233976 1 1
0.0120676406879821 0.0116280691853909 1 1
-0.0331218105089599 -0.0326842447034472 1 1
-0.170194900367354 -0.166565683347996 1 1
-0.0432188605765168 -0.0424257068621225 1 1
0.118930727664998 0.116398401649419 1 1
-0.0223014406618765 -0.0212651209206179 1 1
0.119262212364267 0.117240373386095 1 1
0.0112347237373008 0.012851210073431 1 1
0.0938872048557724 0.0925024737496694 1 1
0.0104319311346364 0.010138250042672 1 1
0.250949139763401 0.246878919491852 0 0
-0.109278598226805 -0.107461896111702 1 1
-0.0879234181955369 -0.0869009883095996 1 1
0.0434893154827311 0.0421926319825178 1 1
0.105763864376795 0.103893668014843 1 1
-0.067358038071677 -0.0660877361271869 1 1
0.0308424769250822 0.0298116025791977 1 1
-0.0938265544865643 -0.0919884572904371 1 1
0.126308955540509 0.124002687846848 1 1
0.00595768913354531 0.00580249373143231 1 1
0.100361465064796 0.0999431974742812 1 1
0.116215306920906 0.113711633884818 1 1
-0.0600319372538843 -0.0584252988113534 1 1
0.114331754126342 0.112247648858404 1 1
0.112011037490829 0.110421902841811 1 1
-0.0731558303877326 -0.0702283900790202 1 1
0.147091473136908 0.143909228338432 1 1
0.143756210975869 0.140407195358981 1 1
0.0134903187328204 0.0136609258373288 1 1
-0.0680646204302982 -0.0668562183539219 1 1
-0.0777469746035305 -0.0762890346866379 1 1
-0.204637042318051 -0.200962228094839 0 0
0.260886823645914 0.254992634422149 0 0
0.0955972386347704 0.0938608505475139 1 1
0.0604407058962435 0.0598287015999057 1 1
0.041586206769642 0.0408186373486888 1 1
0.00318739854929589 0.00327777390536865 1 1
-0.100206601776102 -0.0984556680768348 1 1
-0.0938713397808831 -0.0921010539827842 1 1
0.0663317884842444 0.0652715479986903 1 1
0.147882305337791 0.14411126143963 1 1
0.0469091889773981 0.045849303786679 1 1
-0.0651374805724236 -0.0640949635228762 1 1
-0.0259510318040436 -0.0254351146494984 1 1
-0.0609168217468519 -0.0602587187347083 1 1
-0.213038791051659 -0.208878863741632 0 0
-0.0106293924302133 -0.0104240976877718 1 1
-0.0259438391921825 -0.0251910473840413 1 1
-0.0947566169976615 -0.0926422193729708 1 1
-0.0910036446174655 -0.0892272935716029 1 1
-0.0778782897956028 -0.0756403575581103 1 1
-0.139521670365047 -0.136452184235968 1 1
-0.157746668893075 -0.154939902466447 1 1
0.134859290284671 0.131824042617769 1 1
0.0378632472578857 0.0369783056701448 1 1
0.0280760265830809 0.0276185243888888 1 1
0.12999148494822 0.126835248223646 1 1
0.156443035114361 0.153653749284321 1 1
0.0153689670999179 0.015121596451103 1 1
-0.146529539730621 -0.143302956352275 1 1
0.0323801696754416 0.0313158779660971 1 1
0.13383022912267 0.131767346254178 1 1
-0.0972726787814463 -0.0955322951405709 1 1
0.0679525804464588 0.0667210447907515 1 1
0.0447974703291345 0.0438405479069889 1 1
0.0659205944581192 0.0646410573812137 1 1
0.109214169130666 0.107105361824325 1 1
-0.0754541105509965 -0.0741104748776746 1 1
0.143428366605473 0.139794723014989 1 1
0.0110416513718406 0.0111640529763146 1 1
-0.187114066776142 -0.183913331719659 1 1
-0.0926743911849623 -0.0900492956879107 1 1
-0.0229258372680171 -0.0227104814305799 1 1
-0.0985884012079407 -0.0967547689782986 1 1
0.0298231028929937 0.0288217501330937 1 1
0.0851561879708951 0.0834878837059507 1 1
-0.0126387318902127 -0.01264547940521 1 1
-0.0207384749676895 -0.0202186473171277 1 1
0.180208443805445 0.177081935598424 1 1
0.0714516006285836 0.0703371403487884 1 1
-0.0944078122251246 -0.0921049607917282 1 1
-0.0513675978571866 -0.050768450962736 1 1
0.0326135833025029 0.0318650446494704 1 1
-0.0329922472259885 -0.0324526737948425 1 1
0.0974504239275596 0.0958430843241535 1 1
0.0754933787478658 0.0741006612997057 1 1
0.089944881742327 0.0882054667430289 1 1
-0.061109564945968 -0.0598526321928467 1 1
0.0978501745984968 0.0961393347164001 1 1
0.0814642713537117 0.0798718961200393 1 1
0.076328528440416 0.0746292520916025 1 1
0.0268442569669812 0.0265692779860675 1 1
-0.0365921615436301 -0.0361667004441807 1 1
-0.0430221534041782 -0.0423913730285212 1 1
-0.01947746968796 -0.0189579266283769 1 1
-0.143483267618052 -0.14133781887783 1 1
0.123241140866579 0.120697096421199 1 1
-0.0326912965766862 -0.0321433354990861 1 1
0.040753594084057 0.038673847639556 1 1
-0.166748130462454 -0.162057449165813 1 1
-0.0359654436030766 -0.035143024635649 1 1
0.0947277364562513 0.0928809601377214 1 1
0.0511146774449003 0.0498792779027675 1 1
0.0521630418314035 0.0520520259101078 1 1
-0.00655446871289899 -0.00671641893223593 1 1
0.00776659135347839 0.0074884107479102 1 1
-0.227051297217141 -0.221354161785093 1 1
-0.178859905136105 -0.175422337027573 1 1
-0.0212897920068067 -0.0200358719239511 1 1
-0.105653463901892 -0.103865787780588 1 1
0.113498920677089 0.111794016595225 1 1
0.0838115209760089 0.0821143789311478 1 1
0.0592459144429152 0.0578711713333991 1 1
-0.0616945610961566 -0.0613709689757658 1 1
-0.0874403340818886 -0.0858608260177998 1 1
0.229717892176879 0.225703329658643 0 0
-0.104144598910622 -0.102235135642863 1 1
0.0213951997653687 0.0206960804667242 1 1
0.0160628699433902 0.015961433039457 1 1
0.104095047755511 0.100236406363333 1 1
0.0674175726838687 0.0660589350358153 1 1
0.0071643833058308 0.00721268798038027 1 1
-0.0370043652946364 -0.0368294893011834 1 1
-0.025794769722724 -0.0252077588646776 1 1
0.0710873723239864 0.069222214636482 1 1
0.0653435730517785 0.0640177841735449 1 1
0.198885319677842 0.19533134029665 0 0
0.137322527650473 0.13468271102159 1 1
-0.0946594857509764 -0.0933238960970727 1 1
0.1278287969192 0.123968574468645 1 1
0.265376265652155 0.26035909477328 0 0
-0.0963005494748581 -0.0950268085937148 1 1
-0.0711475948009102 -0.0701232853704872 1 1
0.0165659562152311 0.016777577677482 1 1
-0.0534391170804389 -0.0508079020714598 1 1
-0.193019443998388 -0.189424544075753 0 1
0.118193547927909 0.116164902869403 1 1
0.0814560207238226 0.0796355885273685 1 1
-0.103328289266394 -0.101034337404095 1 1
0.0429647611133334 0.0423477536394918 1 1
-0.174796739248803 -0.171757505592712 1 1
-0.211629236355593 -0.207307984461709 0 0
0.0889656211836264 0.0872672354528384 1 1
0.0425565107619139 0.0417848787082741 1 1
-0.0662496877118078 -0.0657834402737545 1 1
-0.139216280916504 -0.136320659912882 1 1
0.205301679719944 0.201084415461423 1 1
-0.140896506492164 -0.138375122570407 1 1
-0.103023245941543 -0.101004354954163 1 1
-0.280555317633652 -0.274877665937287 0 0
-0.0753066860205213 -0.0740214305619298 1 1
0.00847473940490694 0.00811518755590513 1 1
-0.00941304479965837 -0.00794816027280474 1 1
-0.000143273186978592 -0.00127189702684696 1 1
-0.0734141891274479 -0.0716626036880945 1 1
0.125693603227081 0.122286168871093 1 1
0.0481138342654022 0.0472243565395464 1 1
-0.0548296079519482 -0.0539008211856976 1 1
0.10002904836283 0.0987273880279675 1 1
0.00725070562669057 0.00738703610581457 1 1
-0.12589983083386 -0.123573276579158 1 1
0.0754398636443406 0.0742042011938068 1 1
0.139385054134486 0.137094475754976 1 1
0.0239046612294248 0.023401325103059 1 1
0.0501908159238839 0.0490928293520929 1 1
-0.092848087224681 -0.0915166368789501 1 1
-0.194498192744605 -0.191196594544752 1 1
-0.0167805750756893 -0.0162550074408804 1 1
-0.0492880747124811 -0.0492067527514865 1 1
0.341423488465623 0.335156859461613 0 0
-0.0827903366032774 -0.081291499325266 1 1
-0.00762899984227698 -0.0074460388637542 1 1
0.0418302823277074 0.0413715321861526 1 1
0.112817637024535 0.111175370122805 1 1
0.165916482866507 0.163096769047069 1 1
0.0925203055454349 0.0906959117523824 1 1
0.0615376130875672 0.0597997950810609 1 1
0.164469064320879 0.161722151134706 1 1
-0.0884044768635632 -0.0860097808140751 1 1
0.0216492534799722 0.0210072297854708 1 1
-0.130987597223689 -0.12966879073073 1 1
-0.110321212190772 -0.108397043092303 1 1
-0.0374857679646736 -0.0367886640564652 1 1
-0.0331510371320893 -0.0337738311148427 1 1
-0.114174003268846 -0.112395228177273 1 1
-0.0578506519575026 -0.0565445074668346 1 1
-0.0313344888632493 -0.0301738806342137 1 1
-0.0935829205352264 -0.0915973149239362 1 1
-0.0560533705260478 -0.0556666452958446 1 1
-0.10920071663494 -0.108075079932522 1 1
-0.0560412558056533 -0.0543257681782358 1 1
0.00109048411439037 0.000815309590184932 1 1
-0.0647551068199226 -0.0643115797076552 1 1
0.0113891197515068 0.0124777415601521 1 1
-0.0616204480079663 -0.0595623509419828 1 1
-0.0515529739940767 -0.0517521453957866 1 1
-0.182530354918832 -0.179292423873701 1 1
0.14667246400578 0.143975994609291 1 1
-0.0180414279104651 -0.0181990653325175 1 1
0.125527212578185 0.123276706734064 1 1
0.0984888622395068 0.0967666688197865 1 1
-0.0498436901276011 -0.0481774092262054 1 1
-0.0613546434842726 -0.060452988906269 1 1
-0.148056282140521 -0.145570409698506 1 1
-0.129943696612213 -0.127812822927417 1 1
-0.0184659396714156 -0.0185944829431152 1 1
-0.0524083072707394 -0.0515639505133103 1 1
-0.0367858754760004 -0.0362036983643837 1 1
-0.0569349313025968 -0.0558212866615966 1 1
0.00943836372182776 0.0098193833665638 1 1
0.00472412410070857 0.00445144294838181 1 1
0.0160484896020249 0.0153479968876588 1 1
-0.14400836633338 -0.140191057893571 1 1
-0.0345475274680211 -0.0337943686480795 1 1
-0.0750566807928945 -0.0743559334579754 1 1
-0.0633955303842586 -0.0619614066713539 1 1
-0.0927751540264582 -0.0923794655417837 1 1
-0.145811019057439 -0.143396394860999 1 1
0.0826930470985442 0.0810679243170904 1 1
-0.0956872579057958 -0.0954878808731486 1 1
-0.108004221182997 -0.105677916168671 1 1
0.0049575352349996 0.0046217069337567 1 1
-0.121968055336769 -0.119459833466019 1 1
0.0968115284472861 0.094389603084968 1 1
0.110575478098753 0.109196004554851 1 1
0.0947635146845156 0.0939330843475915 1 1
0.0677132225149013 0.0664461393616021 1 1
0.0658204214002361 0.0644651359148353 1 1
0.160644356167673 0.15760953187915 1 1
-0.169115329093138 -0.165774232440704 1 1
8.66382866508428e-05 -8.77659127439924e-05 1 1
-0.0424646657652199 -0.0418105914886051 1 1
0.0755463761050044 0.0730909481578262 1 1
0.0731131870248364 0.072002630035503 1 1
0.137075731289299 0.133276660631826 1 1
0.0882619966718517 0.0865074537755603 1 1
-0.0751429966097275 -0.074027965540159 1 1
-0.15028941076703 -0.148176129628664 1 1
0.174151457104493 0.170633165595142 1 1
0.0239147115888598 0.0229591850103504 1 1
-0.0973674470330302 -0.0958704313650564 1 1
-0.0940877571767238 -0.0921840142453968 1 1
-0.00728055268390895 -0.00660501810954225 1 1
0.0847416799726844 0.0834240097179877 1 1
0.070011660018574 0.0681140556554605 1 1
-0.104175211026493 -0.102907542585145 1 1
-0.0711167116536968 -0.0698036165765468 1 1
0.0442325220229926 0.0435625475612845 1 1
-0.0955875643481662 -0.0937573559804519 1 1
0.0246707757595253 0.0240614007546843 1 1
-0.218161290936955 -0.213857525182511 1 1
-0.0932753617474379 -0.0906503084338743 1 1
0.0819494037346398 0.0807912195941111 1 1
-0.0619261909280667 -0.0602130625222264 1 1
-0.186064105599565 -0.181334030847651 1 1
-0.00278421410428743 -0.00273511083017923 1 1
-0.069205352756565 -0.067917848355408 1 1
-0.00972121174536474 -0.0093418413822297 1 1
-0.00178037731560009 -0.00196070007219057 1 1
-0.178283082458531 -0.175339213646762 1 1
0.0378351749295455 0.0374767300408712 1 1
0.0507548039068461 0.049635399151343 1 1
0.0458810705492397 0.0451561722674906 1 1
0.179494145550849 0.175879595026799 1 1
0.103843228160086 0.102444060128089 1 1
-0.0219071487477356 -0.0217855087435072 1 1
0.148469544054454 0.145650128280013 1 1
-0.0386775523192356 -0.0382751186516856 1 1
0.139146509922726 0.136708856116716 1 1
-0.0246718083936221 -0.0239680842411705 1 1
0.0680287706235961 0.0663515392062985 1 1
0.0303477038516391 0.0308430981158503 1 1
0.0424070396915402 0.0407506244428726 1 1
0.0711648452803072 0.0698438420647421 1 1
0.0240181291918374 0.0247956271387178 1 1
-0.0096839789659909 -0.00911630864874734 1 1
-0.191587828739941 -0.187508183789523 1 1
0.00791572593841684 0.00766981669044854 1 1
-0.0428179426243812 -0.0414816541189192 1 1
0.0064058609560063 0.00625838944232346 1 1
0.00336590383403959 0.00335364065429053 1 1
0.178807268452107 0.175364828180906 1 1
0.0273635824235695 0.0259151613351451 1 1
0.134931943597874 0.132628966727879 1 1
-0.0769195690410989 -0.075204137597687 1 1
-0.0187859391972679 -0.0183094900474622 1 1
0.110540092750051 0.109494054710501 1 1
-0.159898658506683 -0.156510272412634 1 1
0.160688276280064 0.15816021533386 1 1
0.0474419334616684 0.0464990375364414 1 1
-0.141888666859206 -0.13974709268091 1 1
-0.0419766730002155 -0.0423633638204844 1 1
-0.0620514316410338 -0.0611035404223208 1 1
-0.1191893988598 -0.117151705477659 1 1
-0.00233151633949942 -0.00202277807205222 1 1
0.0175573561932623 0.0173481721608136 1 1
-0.043820877489708 -0.0434190729807233 1 1
0.122355055177395 0.119909308096017 1 1
0.217699619347695 0.214183877837726 1 1
-0.0385486761389153 -0.0386681293457798 1 1
0.0388602884941774 0.0380188062158117 1 1
-0.0684069204289019 -0.0674518522644456 1 1
0.148997339957083 0.145851808669663 1 1
0.0441517807963405 0.0442266065363346 1 1
-0.112060667776028 -0.109907770007052 1 1
-0.124231094711698 -0.122144848004714 1 1
-0.00945475628336659 -0.00926561490039266 1 1
0.0717267843810067 0.0703397939502224 1 1
-0.072513378409966 -0.070846583858411 1 1
-0.0818087782178805 -0.0799731826048087 1 1
0.0193205612965077 0.0190087815079936 1 1
0.13181464415733 0.129417751510507 1 1
-0.0517090295453997 -0.0509714368112727 1 1
-0.124186644774321 -0.123587070733017 1 1
-0.101235291162903 -0.0996078628655037 1 1
-0.00179418786401282 -0.00176698332314741 1 1
0.015631474074359 0.0153591913678962 1 1
0.151503635600502 0.149340918236162 1 1
-0.099299302739493 -0.0979360489200159 1 1
-0.0818946987115722 -0.0800653958805327 1 1
0.0567691413273695 0.0557592092099059 1 1
-0.0322317667880732 -0.0311413918380134 1 1
0.157178417275382 0.154567465582877 1 1
-0.131120439981603 -0.129092262006593 1 1
-0.100563323642522 -0.09910667040269 1 1
0.079740703259389 0.0768206166453434 1 1
-0.0360359795491994 -0.0355330678818206 1 1
0.0396223827089698 0.039138775678204 1 1
0.0871192605906163 0.0854983119006362 1 1
0.160864988659028 0.157317636207404 1 1
0.0679569222593287 0.0666161601047858 1 1
-0.0832995026441886 -0.0818523424770585 1 1
-0.091713284104517 -0.0899653008308497 1 1
0.0495701877796103 0.0484769965859034 1 1
0.0718606346927332 0.0706481205063902 1 1
-0.119614354037556 -0.117411770831375 1 1
0.0550602740350766 0.053657042958994 1 1
0.0960950745974421 0.0944026362555364 1 1
-0.0886490260199513 -0.0866538797997033 1 1
0.132463912943658 0.129911077457803 1 1
-0.0264908008120334 -0.026163833566586 1 1
-0.132389090745591 -0.130944126671612 1 1
0.0478362617259738 0.0479062564558279 1 1
-0.0520516208794612 -0.0510801380491703 1 1
0.0339001733440194 0.0326826475654721 1 1
-0.0636856773727246 -0.0615251896030332 1 1
0.238928779316505 0.234744821242597 0 0
0.0443550241668167 0.0433362449609642 1 1
-0.135672862237885 -0.132668934011865 1 1
0.0120807932848034 0.0121389227685851 1 1
0.0486246366344161 0.0475748172005526 1 1
-0.179131079719211 -0.175575561101442 1 1
-0.0256560554484491 -0.0248464717690749 1 1
-0.0397194767152561 -0.0389537809693537 1 1
0.00920609382322565 0.00965310958483111 1 1
0.0180000540544813 0.0172164655426949 1 1
-0.134502985927123 -0.132247189333667 1 1
0.0903207778882714 0.0883801884734891 1 1
0.121542524192867 0.119405185484259 1 1
-0.0895722097099233 -0.0876951071419289 1 1
0.0880750414824694 0.0870031539195709 1 1
0.00698416505461302 0.00690219372156344 1 1
0.0664227375985398 0.0650895473670701 1 1
-0.00519265179462696 -0.00505183449463435 1 1
0.00570140409090653 0.00562168027493955 1 1
-0.00625137850868038 -0.00602782794210244 1 1
-0.1515728680676 -0.148171047376609 1 1
0.00180772631276751 0.00162184548227183 1 1
-0.00541282096261207 -0.00530424535591921 1 1
0.0637736255989585 0.0625392479728765 1 1
-0.00612733457173122 -0.00695035779121515 1 1
0.0382087723994316 0.0372625644964198 1 1
-0.0124765107198615 -0.0124894869907049 1 1
0.0378979408708426 0.0366761133280526 1 1
0.0073271982867018 0.00667140535841909 1 1
-0.299502070409744 -0.29358784975972 0 0
-0.11575366270072 -0.113464740338674 1 1
0.0935001028627232 0.0919138354376709 1 1
0.191206210114333 0.187828592902698 0 1
0.0281943178718177 0.0275504938449424 1 1
0.18397875961443 0.18185575907254 1 1
0.0738708348510452 0.0723243519407075 1 1
0.0881934527689975 0.085852996764643 1 1
-0.0891856866340639 -0.0871393139903867 1 1
-0.0409668168319021 -0.0400497148507161 1 1
-0.0472415751567724 -0.0461675633364503 1 1
0.158085571938184 0.155303152012618 1 1
-0.116474725977868 -0.113961727792783 1 1
0.0659609141414285 0.0643633655348766 1 1
-0.135873650862773 -0.13358893838354 1 1
0.194582518354075 0.191526144978892 0 0
-0.0395403246582409 -0.0387531192489261 1 1
0.0169475689487283 0.0165409655033207 1 1
-0.0069044276047722 -0.00705582735990666 1 1
-0.0302685627179308 -0.0294549004511412 1 1
-0.0381989765078096 -0.0377092565450627 1 1
0.000142750918829742 0.000133307205074189 1 1
-0.0598547052237205 -0.0587709453482156 1 1
0.0232360609303077 0.0226577847411903 1 1
-0.0881030338642015 -0.0866090283227759 1 1
-0.107534086869032 -0.104836598576053 1 1
-0.106229573574377 -0.103994960127049 1 1
-0.101731976080835 -0.0997037042507224 1 1
-0.103419742668586 -0.101491766794056 1 1
-0.0992971013719323 -0.0976390995324933 1 1
0.0295447897407432 0.0288900567239353 1 1
-0.212697292637232 -0.209323092443119 0 0
-0.0724023186093977 -0.0712079064972991 1 1
-0.115919517301681 -0.113453455236159 1 1
-0.22156559503303 -0.217322866761198 0 0
-0.139652850007985 -0.137441569411294 1 1
0.0559408095531999 0.0560897745973232 1 1
-0.0201693747827086 -0.0196413587266638 1 1
0.12326879930981 0.120828849448734 1 1
0.0588039143011015 0.0576744444845504 1 1
-0.17015814643983 -0.166593822007826 1 1
-0.0763392250863826 -0.0740438927565192 1 1
0.0197782107295784 0.0196517538444401 1 1
0.0358711321690873 0.0354884986046967 1 1
0.174539540413239 0.171614334361875 1 1
-0.0124670014220533 -0.013274713723218 1 1
-0.153010326513351 -0.150338703737175 1 1
-0.113886922411709 -0.111898077733117 1 1
-0.0685603931075735 -0.0675776653828421 1 1
-0.105268304461084 -0.10317021880769 1 1
0.00116998620065214 1.14511156650149e-05 1 1
0.0275894089253768 0.0271864743304927 1 1
-0.0362995904775906 -0.0355935308780924 1 1
0.0839980607412514 0.0826232567079363 1 1
-0.0544727759835764 -0.0533287392370708 1 1
0.0204042390270181 0.0203181811112164 1 1
-0.0165062152387402 -0.0160787778200045 1 1
0.00836364479742157 0.0078644466094487 1 1
0.0632264219761472 0.0626595145058295 1 1
0.0455606239185669 0.0442806570018334 1 1
-0.0189020414019615 -0.0186453891800367 1 1
0.127192120140656 0.124469442841522 1 1
0.15560122761893 0.152663891803217 1 1
0.017972975109885 0.0175901612615558 1 1
-0.00659293507225898 -0.00635605886423302 1 1
0.0361582836875144 0.0354544304477308 1 1
0.149050395991957 0.146215106858748 1 1
0.17251694390915 0.169246761072121 1 1
-0.0280985592838534 -0.0275595999675281 1 1
-0.0377720267441739 -0.0366542703337541 1 1
-0.0424221182189128 -0.0420256703000544 1 1
0.0811744436465233 0.08049149934714 1 1
0.00318050601240124 0.00254218506546325 1 1
-0.0567738891795976 -0.055587083705545 1 1
0.128811101090911 0.125923657626822 1 1
0.0282991419897511 0.027874556323998 1 1
-0.0299154798145617 -0.0290567246606929 1 1
-0.0314168136692934 -0.0309569873365613 1 1
0.0202111739688437 0.0205600506131587 1 1
-0.0223585905501306 -0.021634341100636 1 1
0.00886250710721805 0.00878736979548012 1 1
-0.0311738226020604 -0.0312984798473574 1 1
0.0105243841291127 0.0101596699360293 1 1
0.0473633639055217 0.0463675704201193 1 1
-0.0521352056757364 -0.0513114714576815 1 1
0.0130705185152605 0.012968328215777 1 1
-0.0477254694736886 -0.0467152741447221 1 1
-0.0479914436178398 -0.0477965722187375 1 1
0.0768972156945956 0.075249518558282 1 1
-0.0732224112999082 -0.0721030471764907 1 1
0.0769405916596338 0.0757061585940391 1 1
0.053414155311354 0.0521883378463927 1 1
-0.088050296636804 -0.0861164392771547 1 1
-0.0478275267258432 -0.0470308631120607 1 1
-0.266990229515127 -0.261528514858781 0 0
0.087290777282339 0.0858417740356326 1 1
-0.00426978226735399 -0.00401611198492445 1 1
-0.0935965835346486 -0.0918436295251002 1 1
0.189410870553216 0.185570652019059 1 1
0.060904162004643 0.0615704094906655 1 1
0.0964366475002803 0.0943994686502276 1 1
0.223925282462453 0.219354690494008 0 0
-0.0753336740749986 -0.0741230862812321 1 1
-0.0196950265514606 -0.017082119680267 1 1
0.184818990076734 0.181535882046279 1 1
0.0944643254487084 0.0926655496757945 1 1
-0.0130952198980552 -0.013072771815105 1 1
-0.0588799956005433 -0.0570125625512634 1 1
-0.160111404076267 -0.156083016122097 1 1
0.123496505933951 0.12182084098076 1 1
0.0399234405409719 0.038321710280543 1 1
0.0386650438837641 0.0378849589488201 1 1
0.0854940162782674 0.0840810274519354 1 1
-0.0956779989405228 -0.0932895854163915 1 1
0.134674809567675 0.13206847671459 1 1
-0.0319689890439022 -0.0314626619640721 1 1
-0.0838551977539391 -0.0822912543310885 1 1
-0.0835064726323616 -0.0811428988027122 1 1
-0.175807787569164 -0.172926920453282 1 1
0.014149947418742 0.0134462193013874 1 1
0.084518724111082 0.0831719494149665 1 1
0.115430731637304 0.113227924043454 1 1
0.0118299126513805 0.0118194586535835 1 1
-0.0447258114826563 -0.0435352687551749 1 1
-0.227603327128117 -0.223222055571369 0 0
0.026059219634135 0.0255793935121134 1 1
-0.0993635478607877 -0.0978126327814266 1 1
-0.0685393371321073 -0.0669424643997741 1 1
0.0508525922801986 0.0496807363601737 1 1
-0.0502033061669377 -0.0506687666562905 1 1
-0.0456637124774677 -0.0448766923319895 1 1
-0.113510284377096 -0.111248112146411 1 1
-0.083802974442339 -0.0822032191830061 1 1
0.190813539864669 0.187098305197911 1 1
0.0451744040843642 0.0431192202972189 1 1
-0.0564209147925138 -0.056222397951929 1 1
-0.0864165407531138 -0.0851567322702648 1 1
-0.115023211217957 -0.111681926006494 1 1
0.0104228564985557 0.010449933834671 1 1
0.0405163384129873 0.0399488717734008 1 1
-0.0501526562774901 -0.048072915453729 1 1
0.033656870612098 0.0326951635697482 1 1
0.0658350707342317 0.0646964797916522 1 1
0.0797310618225791 0.078260395116589 1 1
0.0406876574155626 0.0404281668927989 1 1
-0.0379707855186273 -0.036850247882027 1 1
-0.22655653814294 -0.222836990059123 0 0
-0.0625370300945399 -0.06142085077332 1 1
0.0918537317753626 0.0902778488457237 1 1
0.0230503733577612 0.0227311244350216 1 1
0.00644168772935921 0.00650771008591036 1 1
-0.241452664185075 -0.237399070247759 0 0
-0.0807460807311191 -0.0791862325290162 1 1
0.234786570545703 0.23053742610273 0 0
0.0534266942300463 0.0523182281296836 1 1
0.150806514932176 0.148259461545597 1 1
-0.0314893343498479 -0.0306201231095897 1 1
0.0934638616649845 0.0916155534774022 1 1
0.00199294564636632 0.00248238547986721 1 1
-0.0137919674811414 -0.0137145896523739 1 1
-0.121670635618531 -0.119372929100524 1 1
0.0425306193691033 0.0421125103194134 1 1
-0.00816700887131397 -0.00778704548971937 1 1
0.0816636016064068 0.0808808838160769 1 1
0.0769833011324399 0.075555813758023 1 1
-0.087311438363786 -0.0862257773046217 1 1
-0.00903011862875035 -0.00873946719355313 1 1
-0.0505343275452607 -0.0479773637605127 1 1
-0.125091897773094 -0.122849603964701 1 1
-0.0267938026533449 -0.0264471220806646 1 1
0.150516602385376 0.148535331251998 1 1
-0.147492336084073 -0.144336064987913 1 1
-0.0647248775794567 -0.0639613544142042 1 1
-0.0816664760615964 -0.0801497344393316 1 1
0.0740142068508768 0.0731272619406644 1 1
-0.0622432830378299 -0.0608079362962172 1 1
-0.184784116354862 -0.181546740386502 1 1
1.4471659808871e-05 -0.000101404042971836 1 1
-0.0795194379499333 -0.0780787047653167 1 1
0.0191891179931983 0.0187715320585258 1 1
-0.0100794941686729 -0.00995492251299276 1 1
-0.00552664076816533 -0.00504904072520153 1 1
-0.125349731939963 -0.123403367882096 1 1
0.0651429354702904 0.0638573703715614 1 1
0.0365782044105786 0.0358566438412428 1 1
0.0590640886908308 0.0576927169249924 1 1
0.0867326847673721 0.0849318932620843 1 1
0.00201028266548576 0.00212186813596262 1 1
-0.0270642065794671 -0.0261820287323863 1 1
0.139868860471931 0.137328167206886 1 1
0.110864270218905 0.108290678374511 1 1
-0.099365814216559 -0.097430376399741 1 1
0.207774380414969 0.203826095944605 0 1
-0.00761789802320857 -0.00952372407277766 1 1
-0.0452087518735939 -0.0446762639347508 1 1
-0.0513228478394362 -0.050750778302274 1 1
-0.165140337179741 -0.161779866357773 1 1
-0.0143869981717378 -0.013760516907772 1 1
0.0106995341013775 0.0109433457672563 1 1
-0.0338455356682256 -0.0335025693675989 1 1
0.0437852239923694 0.0438489490092383 1 1
-0.066461663759739 -0.0637429375651674 1 1
-0.0581688721297763 -0.0569265956129089 1 1
-0.0539730955369928 -0.053044548325917 1 1
-0.0405386363571478 -0.0398547216311132 1 1
0.0110011636631512 0.0119267784577602 1 1
-0.0899609610505342 -0.0877961139903927 1 1
0.13935815280202 0.136425078196892 1 1
-0.111593408949872 -0.109582323466641 1 1
-0.0570726541221582 -0.0562761515878984 1 1
0.206804160459149 0.202676048972553 0 0
0.0814456941002018 0.0798337934360732 1 1
-0.0106396548182587 -0.00930538002260264 1 1
0.0412009164254639 0.0407571225856474 1 1
-0.152449355008645 -0.149349108449488 1 1
-0.00870026054874526 -0.00601541873613101 1 1
0.0460045108830011 0.043570412195423 1 1
0.0494322685188268 0.0482608366732846 1 1
-7.79158057333737e-05 -0.0020215679759074 1 1
0.149676480316876 0.146537114597583 1 1
-0.115347781218786 -0.113282882027506 1 1
-0.060832400950079 -0.0595122496091078 1 1
-0.00812373459042117 -0.00820240529403419 1 1
0.0544218806616727 0.0534532809907202 1 1
-0.0620805974488195 -0.0610488372470177 1 1
0.0181197366352547 0.0176465356556325 1 1
0.160395810204463 0.156387044235183 1 1
-0.147447688642277 -0.143350214503664 1 1
0.120714631208873 0.118475545699269 1 1
0.0874624293941625 0.0858073165028072 1 1
-0.120889675606607 -0.11950715521571 1 1
-0.104682095347456 -0.101262867858388 1 1
0.0846223572963118 0.0829228479976965 1 1
-0.0712460829315545 -0.0701019111447623 1 1
0.101538950130164 0.0990693523024971 1 1
0.0428242848910371 0.0419728521196993 1 1
-0.181875131914065 -0.178398993864902 1 1
-0.0550337336262126 -0.0536977690270185 1 1
0.0804067012911423 0.0788993138821808 1 1
-0.0277894284171451 -0.0271158762912887 1 1
0.0322316369781602 0.031570922062175 1 1
-0.291180286765995 -0.285736322685562 0 0
0.109881357805921 0.107921121206174 1 1
0.274959980320138 0.268767812119911 0 0
0.0216300332578585 0.0213961759434571 1 1
0.147819357166078 0.144378130007592 1 1
0.134056943728586 0.131465729725378 1 1
-0.190399787297991 -0.187550951178467 1 1
-0.127445865022002 -0.125183963683578 1 1
-0.235284774726269 -0.230391105872977 0 0
-0.0399277615590946 -0.0396429291242318 1 1
-0.00407586810502784 -0.00495576453252794 1 1
0.0477159409431363 0.047204394011413 1 1
-0.0867622995970561 -0.0838055941908686 1 1
-0.0182748826577536 -0.0181687196321203 1 1
-0.0635911379409433 -0.0623258463926002 1 1
-0.138869003167317 -0.135830529892529 1 1
-0.00926568908440031 -0.00898781966600277 1 1
0.0208767720748142 0.0208931459558729 1 1
0.129015477064523 0.125994799368308 1 1
0.139025688447021 0.136606812946173 1 1
-0.138479163824965 -0.135359356119302 1 1
-0.0714100292844704 -0.0706568339847415 1 1
-0.134020579488432 -0.131126661923442 1 1
-0.0153089216540607 -0.015316165253021 1 1
-0.00152100770469161 -0.000860903809643314 1 1
0.0831706126552302 0.081643996576808 1 1
0.0737412084728632 0.0707529363279883 1 1
0.0427704673153223 0.0429742319370027 1 1
-0.0937807454213101 -0.0923076699336202 1 1
-0.0463713277843218 -0.045706538076857 1 1
-0.0294620349850386 -0.0288116577288707 1 1
0.0230397125113165 0.022841068111794 1 1
0.0949532210140689 0.0931714415362611 1 1
-0.0350145022130161 -0.0334903100389211 1 1
0.11210988523144 0.110280442666903 1 1
-0.0523891048291211 -0.0516927812209831 1 1
-0.0211443950519212 -0.0222199775137718 1 1
0.0600116424183307 0.0597646429366763 1 1
-0.221510246322593 -0.217695035238761 0 0
-0.0864259805850427 -0.0848592620650369 1 1
0.0634682139363889 0.0616638692418442 1 1
0.0742170636068086 0.073132080112436 1 1
-0.00868939687582448 -0.00839741316117465 1 1
-0.0724664497441166 -0.0706146580976016 1 1
0.0775483805782429 0.0759976079554626 1 1
0.0239794175513401 0.02349667997943 1 1
-0.0918042861644106 -0.0904547675126039 1 1
-0.0889598639911949 -0.0877927961146246 1 1
-0.131811408724764 -0.129311157411093 1 1
0.0445539542065782 0.0444891929308973 1 1
-0.120613490275534 -0.118711332184161 1 1
0.0111699136886471 0.01104142434688 1 1
-0.0822364217074741 -0.0807355109748271 1 1
-0.121115056548781 -0.118843275293915 1 1
-0.242892930681846 -0.239000337651642 0 0
0.0281073589873969 0.0271689801156603 1 1
0.0270414590100213 0.026750164555606 1 1
0.0898139354331874 0.0877351270229616 1 1
-0.121901865686281 -0.119252779786449 1 1
-0.126545540095215 -0.124168529459111 1 1
0.00113198917530603 0.00237561185578265 1 1
0.0504000754646325 0.0497129598659835 1 1
-0.0594947783911439 -0.058154780779851 1 1
-0.10893488158343 -0.106955001911907 1 1
0.171657378597761 0.168620971019323 1 1
-0.228940955668457 -0.224682497984191 0 0
-0.0293719729010422 -0.0283276137416422 1 1
0.18006307381013 0.176494990308974 1 1
0.0361677592168261 0.0356947956152022 1 1
-0.0959522446297418 -0.09422759339627 1 1
-0.0322947200140724 -0.0318209039684619 1 1
-0.0209705985561757 -0.0205767402281982 1 1
0.20357823480458 0.199848119466209 0 0
0.0697862437973844 0.0685258298698886 1 1
-0.0223827232418064 -0.0222507225350162 1 1
0.160553985548336 0.158911941320929 1 1
0.0574931948236305 0.0567303196413658 1 1
0.0903529989000632 0.0884139320203472 1 1
-0.067690504046972 -0.0666137884507925 1 1
-0.038220379449181 -0.0373400212275972 1 1
0.0813910265465781 0.079847656073545 1 1
-0.0299733063602258 -0.0276307919702024 1 1
0.0767348553814879 0.0752451575486674 1 1
-0.104033055626958 -0.102474978884388 1 1
-0.0862173433004102 -0.0848140029391436 1 1
0.0242459238168862 0.0236836530221151 1 1
0.159451631817649 0.156866441743703 1 1
-0.0214112444617496 -0.0223628378232121 1 1
-0.0688609594356305 -0.0668920337730978 1 1
-0.0656589150680121 -0.0628855234128869 1 1
-0.0712876189305441 -0.0708215172540719 1 1
-0.102858896378807 -0.101450332061155 1 1
-0.0752663483901398 -0.0741992453070065 1 1
-0.0177982642775675 -0.0176307077624999 1 1
-0.0301519798363147 -0.0282222974439107 1 1
-0.108219239128248 -0.1077494036963 1 1
-0.175813368355213 -0.17244004408448 1 1
0.0302250725235393 0.0291185705568316 1 1
-0.0198015571035509 -0.0198999160338267 1 1
-0.0128696670116153 -0.0125783134951395 1 1
0.167757916818022 0.16476629735886 1 1
0.06980508269347 0.0686098826473171 1 1
-0.0242728676175917 -0.0237509052555581 1 1
-0.0783169113315502 -0.0767884770573327 1 1
-0.098825194195188 -0.0966593031106331 1 1
-0.0915322614531858 -0.08990256421715 1 1
-0.0999707644070005 -0.0983416835694813 1 1
0.085418575454668 0.0839252049095882 1 1
0.0817393825828075 0.080176417699854 1 1
0.026217546212129 0.026605681879936 1 1
0.0463784765540634 0.0458948324041043 1 1
-0.0139834246427695 -0.0142053297392545 1 1
-0.142736618241641 -0.139894777696959 1 1
-0.0170549684372804 -0.0166044802012411 1 1
0.196432656555664 0.192520580208063 1 1
-0.231578158359056 -0.226651754429984 1 1
0.0793841567612498 0.0782135491199787 1 1
-0.0782835749499843 -0.0777202703313224 1 1
-0.0725566010640884 -0.0710884759899977 1 1
0.0828265509175157 0.0816798762848032 1 1
-0.0691407062392163 -0.0678178177494947 1 1
-0.13777974273033 -0.135373208325802 1 1
0.270501320230434 0.26545955717223 0 0
0.0346325445444836 0.0338773467883179 1 1
-0.0660601027679213 -0.0641246382381402 1 1
0.0243626949776185 0.0239107554444316 1 1
-0.10254746117826 -0.0992595107225241 1 1
-0.0322399608756316 -0.0313837582212252 1 1
0.0934614170080749 0.0915212568316589 1 1
0.0680796794655972 0.0670724829785889 1 1
-0.0656110504870554 -0.0643345599320667 1 1
-0.224456294871181 -0.21968687279963 0 0
0.0227813739480034 0.0226566402290462 1 1
0.013379452350473 0.0130648938196 1 1
0.236572938570265 0.231789287615789 0 0
-0.0961926999810569 -0.0933597823610685 1 1
0.0822091190093212 0.0804079241809184 1 1
0.107002501050424 0.103641156689062 1 1
0.123806665384391 0.121205204816117 1 1
-0.135190343514111 -0.132455276130629 1 1
-0.115642379623028 -0.113484595626544 1 1
0.0660867992479911 0.0646799976629885 1 1
-0.0257744853321383 -0.0255134143810281 1 1
-0.197438555839856 -0.195318759456585 1 1
-0.21322060711495 -0.209617386510245 0 0
0.176517574933093 0.173320245083429 1 1
0.0616258795882891 0.0603194921458341 1 1
0.010967527942434 0.0112049471029694 1 1
0.142679394343628 0.139808024407739 1 1
0.179572058437657 0.176221634794408 1 1
0.0237235086185639 0.0233889483328702 1 1
0.0410414170398346 0.0392346999229427 1 1
-0.0692088207613405 -0.0700791081346324 1 1
0.0230204122390064 0.023738946431302 1 1
-0.114712079871663 -0.112561621521268 1 1
-0.120945196533002 -0.118663284163307 1 1
-0.0539317579571785 -0.0530703668144196 1 1
-0.128746089388797 -0.126585794547983 1 1
-0.0914725544409996 -0.0897716101820837 1 1
-0.116478513752921 -0.114999030150684 1 1
0.0804383110562279 0.0795756356518214 1 1
0.0398182538809156 0.0388573066798381 1 1
0.0293158903411867 0.0284151057696269 1 1
0.00780084726342517 0.00745327337146988 1 1
-0.029043941628567 -0.0286204935825742 1 1
0.0525005929623726 0.0514542925459447 1 1
0.0495110936307203 0.0493009047152106 1 1
0.088171597823077 0.0864919240697509 1 1
-0.198843357500862 -0.195598788140459 1 1
0.0391956553663691 0.0384906546578415 1 1
-0.0113429861370494 -0.0111203162552217 1 1
-0.0554669208737322 -0.0546401822180716 1 1
0.0223013541144166 0.0217713253992569 1 1
0.0203364058731843 0.0196834330868641 1 1
-0.0142510767957595 -0.0147378604094064 1 1
0.218378964084193 0.214569018416191 0 0
-0.163014872319555 -0.159797940741781 1 1
0.157250085818238 0.154899503526886 1 1
-0.00926537125617648 -0.00898165766811177 1 1
-0.0382260468070166 -0.0376516081043073 1 1
0.0952733827411884 0.0936656236182039 1 1
-0.0570434045589608 -0.0566105564212295 1 1
-0.166777361510652 -0.163106723022732 1 1
0.163845215921882 0.161041415129973 1 1
0.0045951892620345 0.00462511026728295 1 1
-0.0920839140573789 -0.0902591431113491 1 1
-0.0517053212453878 -0.0503745394467708 1 1
-0.0468955058726209 -0.0462126251927835 1 1
0.0633909538047018 0.0621745820455273 1 1
-0.0131685368297447 -0.0118281022204948 1 1
-0.00715938608436423 -0.00531819193081456 1 1
0.155952950126471 0.153030731527739 1 1
-0.0705209668917904 -0.0690453540302926 1 1
-0.0640622674211278 -0.0630660457412891 1 1
-0.0397726899954422 -0.0388619675802145 1 1
0.0786225917049264 0.0774618450969856 1 1
0.328510342447361 0.322860475539192 0 0
0.113083038816896 0.110866471961802 1 1
-0.12122029820763 -0.119509814309704 1 1
-0.0313427567040645 -0.0314688735278937 1 1
-0.0937335663630939 -0.0927599789533434 1 1
-0.138929777794165 -0.136639800824717 1 1
0.304725575094204 0.298188676274584 0 0
-0.0747076763592612 -0.0733382094632138 1 1
-0.0328074659336187 -0.0314176709245595 1 1
-0.057765872617708 -0.0561988586481348 1 1
0.00816096690837463 0.00770655955188031 1 1
0.0617914741868492 0.0616896442312192 1 1
0.19552195339251 0.191421061013489 1 1
-0.0291774714237112 -0.0283268348487155 1 1
-0.0124578128350042 -0.0120116882160272 1 1
-0.216144337606411 -0.211542254575099 0 0
-0.0529271259093212 -0.0521363074360035 1 1
-0.0894404438262451 -0.0878908395835083 1 1
-0.0014867853187981 -0.00122538180395604 1 1
-0.188143200689138 -0.184591716494074 1 1
-0.0851426286786562 -0.08184172027113 1 1
0.00777613161632966 0.00631666930625587 1 1
-0.179436029281628 -0.176689467117707 1 1
0.0205815976225347 0.0200051341518384 1 1
0.100657382413252 0.0994693950534897 1 1
0.0477215077774734 0.0466062443122434 1 1
-0.155616270837975 -0.152827917350415 1 1
-0.0731553379800673 -0.0720985519540448 1 1
0.133508397551058 0.13155721376338 1 1
0.245641195257652 0.240787885715947 1 1
-0.0427210490166278 -0.0411132608786487 1 1
-0.165143554865945 -0.162925759716433 1 1
0.0692298949939407 0.0680129185169846 1 1
-0.0640543667569573 -0.0634243393974225 1 1
-0.00224728180644647 -0.00268078582194724 1 1
-0.060937582012877 -0.0602374018019147 1 1
0.0817870218141668 0.0793592428467971 1 1
-0.167240094280241 -0.164296140071991 1 1
0.0724371798767221 0.0715758149165324 1 1
0.0138899556267702 0.013886175614452 1 1
0.0106233696216246 0.010289099301665 1 1
0.000927004237291373 0.000982746694981709 1 1
0.0315802684769644 0.0308450378122941 1 1
-0.215903263005883 -0.212812528673201 1 1
-0.0130778045645175 -0.0129574881455401 1 1
-0.0688426864381226 -0.0672758625921134 1 1
0.0561833761700689 0.0553929353531354 1 1
0.0935628511573548 0.0916645462843124 1 1
0.0483296686999391 0.0476671393712368 1 1
0.0846150066847897 0.0834869412343102 1 1
0.0600703845030952 0.0590466943322839 1 1
-0.0466497845387054 -0.0458913156747256 1 1
0.0408890575245279 0.0405533178983217 1 1
0.0921074500668652 0.0903116764268518 1 1
-0.0262095826750927 -0.0255097846522321 1 1
0.123398767954053 0.120782829274155 1 1
-0.049251417936791 -0.0484905704481493 1 1
-0.0031659966211167 -0.0021235622018803 1 1
-0.192182620879957 -0.187755948873097 1 1
0.00254286115526538 0.00226132606842976 1 1
0.0161240526759546 0.0161121339835423 1 1
0.100481942028257 0.0979508702242695 1 1
-0.0742443728018033 -0.0731888726453358 1 1
-0.0671207658850872 -0.0657260139607439 1 1
0.036459247471268 0.0347475538680835 1 1
0.0890247621032027 0.0873042754286127 1 1
0.117645520253384 0.115383593715951 1 1
0.0357821452412328 0.0347004040942094 1 1
0.0340553428686034 0.0334679489221132 1 1
0.0550523932884722 0.0548014981020068 1 1
-0.111108408143652 -0.108997034255112 1 1
0.017628196639946 0.016951806341289 1 1
-0.0489184519186002 -0.0484083259898256 1 1
0.00251184367091056 0.00206896951674086 1 1
0.0737890163102771 0.072317060688457 1 1
0.0806294275713307 0.0783783271940266 1 1
-0.110851736373666 -0.108919803034797 1 1
0.130849422714921 0.127423745591853 1 1
0.139799388970769 0.137380685139114 1 1
0.00494672467579639 0.00546717189425717 1 1
0.00136743582005524 0.00126507175102791 1 1
-0.0421873084904268 -0.0415799312088683 1 1
0.189569863806729 0.185586841346471 1 1
0.0363672644904202 0.0357165587587449 1 1
0.127318078848781 0.125703680643387 1 1
0.138112671667178 0.135667618362104 1 1
0.0660823704630848 0.0655796851411038 1 1
-0.062601720924868 -0.0614994999627838 1 1
0.0405102720410055 0.0397508741397411 1 1
-0.15557573580304 -0.152501491016087 1 1
0.0865442358807098 0.0844448752445884 1 1
-0.0645662807584226 -0.0616612890765399 1 1
-0.00207807719755079 -0.00224594349362294 1 1
0.0431672129960351 0.0422324576456141 1 1
0.0128646095328393 0.0120868440068175 1 1
-0.0567924569488066 -0.0558759814897277 1 1
-0.105436097417406 -0.1035364918312 1 1
0.062499107254603 0.0608186732582835 1 1
0.0733846971307693 0.0720474673135132 1 1
-0.05884620690978 -0.057932569583304 1 1
0.124580258413422 0.122613851039012 1 1
-0.0537399848335835 -0.0525544805295767 1 1
0.0538764850558545 0.0528541124109199 1 1
-0.228777695697679 -0.223889038644416 0 0
-0.0849265702905232 -0.0831349868280341 1 1
0.099450271707799 0.096879327418176 1 1
-0.0726337451895524 -0.0704711971517457 1 1
-0.232882929254689 -0.227548788017873 1 1
0.10032825481863 0.0975513832093269 1 1
-0.124044038228805 -0.121890655585206 1 1
-0.0168582099250469 -0.0168328973085809 1 1
-0.0369579753662629 -0.0360540999674024 1 1
0.0769263317611328 0.0751569451092002 1 1
-0.106545769028676 -0.105794808709028 1 1
-0.0998864156161777 -0.0981885116516122 1 1
0.111529417176864 0.10916804474906 1 1
0.0393271059835428 0.0383242455040717 1 1
0.258700349825252 0.25430329181163 0 0
-0.00362086120524354 -0.00354420123740019 1 1
0.104757150719724 0.102989202392067 1 1
-0.0173767986070215 -0.0175273454218207 1 1
-0.0813377081635882 -0.0794830425047553 1 1
-0.0151514565195204 -0.0147291586280763 1 1
-0.058369843591574 -0.0586810505894282 1 1
0.0063123376293828 0.00562999509507752 1 1
0.0343262131338738 0.0338905257741266 1 1
-0.346402010600367 -0.339138415682801 0 0
0.0286229948600798 0.0283011361366602 1 1
-0.167941040524294 -0.163595908482761 1 1
-0.0508507786317668 -0.0500799157628873 1 1
-0.110616656682131 -0.109131883720079 1 1
-0.146122150129706 -0.142692102383313 1 1
0.0314882743847625 0.0316647620740442 1 1
0.042727612937286 0.0413256241188917 1 1
0.0911190671213593 0.0896336179632153 1 1
0.190999911145697 0.187456021714917 1 1
-0.0154938906731869 -0.0143918873854408 1 1
-0.153715154665342 -0.151092629189139 1 1
0.062881609781745 0.0614159744936361 1 1
0.200387278739414 0.196196858822816 1 1
-0.00703479552127094 -0.00778891492873225 1 1
0.0653958568948817 0.064543642268495 1 1
-0.0303965095694782 -0.029628429256133 1 1
0.0856956445417106 0.084056130999355 1 1
0.146970318191322 0.144466102001609 1 1
0.0433553451994654 0.0427688317124663 1 1
0.210274510161405 0.206395234534159 0 0
-0.130939329996864 -0.128630832625974 1 1
-0.0104717662577335 -0.00978382922762705 1 1
0.0873885092663639 0.0856116593346655 1 1
-0.022814934987472 -0.0219982557703174 1 1
0.136361977849247 0.133971140876525 1 1
0.145866110285686 0.143106898397118 1 1
-0.2382181295718 -0.23344568562642 0 0
0.0701731360991251 0.0687262264525348 1 1
0.0130747500488617 0.0129731603346865 1 1
0.115594642398368 0.114444860426026 1 1
-0.0567693070032146 -0.0564262739455892 1 1
-0.12571257496263 -0.122230708010149 1 1
0.0455922636918018 0.0452344868280169 1 1
0.00659193456455664 0.00690210711770351 1 1
0.008256875373845 0.00815222921651194 1 1
-0.104670508258439 -0.102363313086335 1 1
-0.0768531761159846 -0.075141055285803 1 1
0.0791383575410258 0.0773935649262647 1 1
-0.0577993913499406 -0.0564354083029412 1 1
0.133350303694838 0.12967082778691 1 1
-0.110195735003572 -0.108327858329627 1 1
0.224072626888917 0.219598358183626 0 0
0.0244777739812698 0.0239540954040557 1 1
-0.0117552293022504 -0.0120543259219666 1 1
0.0829852479589692 0.081262436577143 1 1
-0.0704776747595844 -0.0678714204149257 1 1
0.111357625427287 0.109151616441501 1 1
-0.0519461600416786 -0.0497907990900522 1 1
-0.067128950764889 -0.0661973381778327 1 1
0.0293397426180422 0.0285526615234005 1 1
-0.254740154627927 -0.250769485985938 0 0
-0.0672201952143295 -0.0659451328434462 1 1
0.0380325141262707 0.0373106739577988 1 1
0.138133392640971 0.135778318126217 1 1
-0.00254356372272944 -0.00229412335742795 1 1
0.0900985819217791 0.0881821637128504 1 1
0.0244896979762884 0.0240347418609665 1 1
-0.0309543980114825 -0.030353700841387 1 1
0.00850216626155752 0.00797955569978682 1 1
-0.0599350401481844 -0.0588808777728883 1 1
0.000222637604431378 0.00103432543218102 1 1
-0.191233936025735 -0.187466456211283 1 1
-0.0223763983472174 -0.0218197229764103 1 1
-0.10654425335745 -0.104438582976756 1 1
0.0343744804494357 0.0341279357293577 1 1
0.182727516865875 0.179573138067129 1 1
0.000635952655173938 0.00124713911235187 1 1
-0.195868390270862 -0.192222148258677 1 1
0.00514017940339079 0.00457723134750023 1 1
0.00122062003804778 0.00105439561637714 1 1
-0.0634851422539649 -0.0624271972086724 1 1
-0.141054279852811 -0.138496268411394 1 1
0.0448977686850967 0.0441176006396406 1 1
0.0789744078720652 0.0774766358353705 1 1
-0.0948962975385056 -0.0928305042022776 1 1
-0.0460776333417285 -0.0454410374632132 1 1
0.221215418998474 0.217056208068166 0 0
-0.010386563136852 -0.0099219399641845 1 1
0.0600563684513129 0.0589799318596871 1 1
0.0552913272796089 0.0560851127594733 1 1
-0.145183118133838 -0.142750636112412 1 1
-0.126822293888667 -0.12415514161889 1 1
0.187509771909312 0.184556422140775 1 1
-0.0241336368134978 -0.0237133109023473 1 1
-0.0395279433455965 -0.0395669951166581 1 1
-0.093153375482799 -0.0914014416863968 1 1
-0.0676742912096676 -0.0664499341818391 1 1
0.070178195109147 0.0687448628385723 1 1
-0.00454528222649361 -0.00447961505020177 1 1
0.0736608799193982 0.0725033529795648 1 1
-0.0951519578765368 -0.0941116884230313 1 1
-0.0588846104102187 -0.0578693889495199 1 1
-0.0752942645234126 -0.074005049486364 1 1
-0.107506314119591 -0.105917210339205 1 1
0.0206597434651808 0.0202664315915605 1 1
0.017239315568155 0.016835014511217 1 1
0.0395827531579016 0.0399965275723289 1 1
0.0468977036011011 0.0460478280186549 1 1
0.0114620235209631 0.0113510449770777 1 1
0.114572782405342 0.112276229036602 1 1
0.0850645243389096 0.0845407854741864 1 1
0.0437160954862193 0.0432844949928304 1 1
0.0125778655515232 0.0121004346826183 1 1
0.0400489830153142 0.0395060980359828 1 1
-0.11621287053205 -0.114437897208997 1 1
-0.0175966384674864 -0.0172160591860632 1 1
-0.116813188163298 -0.114924814920496 1 1
-0.104650260924907 -0.102602218132153 1 1
0.0762591391137548 0.0737792471620497 1 1
0.173154395410198 0.170151815309063 1 1
-0.0822759735096795 -0.0809634115614322 1 1
-0.164937324580197 -0.160283767902791 1 1
-0.0203265959027403 -0.0200643695674314 1 1
0.0271764261726926 0.0264558361772134 1 1
0.0811346187112644 0.0794151158190574 1 1
0.00818780294178021 0.00906178313168299 1 1
-0.0879465262957367 -0.0859386472423398 1 1
0.0145405126881773 0.0137539431062512 1 1
-0.0911917818114421 -0.0900160607172171 1 1
0.0235930807486368 0.0232252287513302 1 1
-0.0690994261466133 -0.0677217752094332 1 1
0.0435555682435492 0.0420126208566865 1 1
0.0875465970642682 0.0855875581155209 1 1
0.172435968190371 0.168982898311079 1 1
0.0785310677227551 0.0773368800868978 1 1
0.0115583192506217 0.0120414613835175 1 1
0.0355124573493955 0.0348879658243633 1 1
-0.11197728535167 -0.109724746919578 1 1
-0.0738655217397837 -0.0717407372088339 1 1
0.102124054431595 0.0998234053620792 1 1
-0.18422139751285 -0.181022078100073 1 1
0.125109199244736 0.122487303849896 1 1
0.0538563806887724 0.0519150249215992 1 1
-0.0244562195311239 -0.0240902517162215 1 1
0.154021098477612 0.150663077914856 1 1
0.106999998760904 0.104943033424078 1 1
-0.0648257532006413 -0.0635852817709643 1 1
0.124263647902393 0.121439431697978 1 1
0.0634898958207077 0.0626764150317439 1 1
0.0347672491601292 0.0331835029061125 1 1
0.184015949530234 0.181019182180454 1 1
0.0269309279489907 0.026991584665762 1 1
-0.0592300383689259 -0.0579294725335011 1 1
-0.0119271934200804 -0.0115561677405253 1 1
0.0949660278709675 0.0932759732330309 1 1
-0.0675422685521131 -0.0662739330248955 1 1
-0.0726126059268413 -0.0713667484675124 1 1
-0.0803770288980774 -0.0789685143671187 1 1
0.00602295827721305 0.00605517639471569 1 1
-0.0740048473108246 -0.0744933929327776 1 1
0.0273094139378422 0.0265546263154112 1 1
0.0586386174069375 0.0577061473530828 1 1
-0.00818932857597424 -0.00831752753165801 1 1
0.0280359539839771 0.0268352761459977 1 1
-0.0454877951894645 -0.0441814173200971 1 1
0.173605891660143 0.169578415310081 1 1
0.0478503438547588 0.0467127298618076 1 1
0.0974203546693712 0.0953818255681395 1 1
0.0213077747667332 0.0206492792689368 1 1
0.0100114549994459 0.0104994377337642 1 1
-0.0401232179458755 -0.0393369108439166 1 1
0.0697779850853571 0.067992071388706 1 1
0.0878966997742086 0.0874272773698136 1 1
0.0144369751338254 0.0140036272810685 1 1
-0.0136537732127912 -0.0119991645713223 1 1
0.0350192945940523 0.034499230943095 1 1
-0.0728023152329996 -0.0714508396135831 1 1
-0.0890792882719485 -0.0876391436712347 1 1
0.0307942538674581 0.0299913494928005 1 1
-0.13133192359954 -0.128853348498722 1 1
-0.0544843114228612 -0.0539586886137187 1 1
0.0903131273331698 0.0886608850924057 1 1
-0.0147097874526358 -0.014673607713399 1 1
-0.0430520823122702 -0.0426334993595839 1 1
-0.0357973255706602 -0.0351467681331281 1 1
-0.0123574131745497 -0.0124121292118288 1 1
0.172684192227187 0.16965091054654 1 1
0.00468836232100928 0.00465977370663433 1 1
-0.000480374261935227 -0.000231212476929371 1 1
-0.0573290885635113 -0.0552774712869351 1 1
-0.0196579016775508 -0.0193591537333472 1 1
-0.0052548880460907 -0.00507931383374961 1 1
-0.0959966669023851 -0.0942117324670214 1 1
0.119724572559786 0.118416229513524 1 1
-0.140241010364161 -0.138067848444085 1 1
-0.000333629477781958 0.000895255292796247 1 1
-0.0365254696965476 -0.0359430895617751 1 1
0.0377805932835456 0.0374079501335139 1 1
-0.144268652046716 -0.141727494198459 1 1
0.0595126489180119 0.0593875327956794 1 1
-0.0083052996577758 -0.00811218412228286 1 1
-0.173118573945722 -0.170056257153119 1 1
-0.0650612331676571 -0.0641513573701963 1 1
-0.0872823656060976 -0.0853616869096267 1 1
-0.0805287374651062 -0.0794539831036927 1 1
0.0285505018985381 0.0281864496127105 1 1
-0.0367172515819061 -0.0361151901049252 1 1
-0.0785790498194582 -0.0776462017567965 1 1
0.0038841107985808 0.00335475644968763 1 1
-0.0425257007175615 -0.0420091405839826 1 1
0.0724441929885151 0.0711970717356 1 1
0.0254120429451627 0.0248860240155217 1 1
0.101261696712617 0.0986340420421187 1 1
0.0311282082243554 0.030862567619709 1 1
-0.0916338867855021 -0.0898108040810799 1 1
-0.0042320621999843 -0.00429171102690929 1 1
0.218694343484074 0.212759439734635 1 1
-0.0644460483203998 -0.063227402973253 1 1
0.130185784265754 0.127826799262381 1 1
0.203308620547034 0.199526031374579 0 0
0.0609492600291995 0.0591164867683018 1 1
-0.14477137184166 -0.141665578113144 1 1
0.00111040728655104 0.00100638383503862 1 1
0.138883311530493 0.13624871913718 1 1
0.0280136589128562 0.0274933657889541 1 1
0.0311544858665272 0.0305274683000649 1 1
-0.10706892768595 -0.105211529995491 1 1
0.116988686960589 0.113358737406468 1 1
-0.09477257169871 -0.0932320334398557 1 1
-0.10699125135016 -0.104937609014783 1 1
0.0595523203836205 0.0581140700744918 1 1
0.00759979892083571 0.00616203618878619 1 1
-0.0250570473092402 -0.0247735686809056 1 1
0.0737156856625651 0.072145737496751 1 1
-0.0470645007812753 -0.0463567640352328 1 1
0.00570283350319439 0.00538297398664778 1 1
-0.0132357663532949 -0.0127793624182663 1 1
-0.118257618074783 -0.11612664218006 1 1
-0.0403202436258743 -0.0393353502108224 1 1
0.0705946899825593 0.0684753097843482 1 1
0.117311988946894 0.115211555215972 1 1
0.0597436847241804 0.0587199392733396 1 1
0.0947190982670408 0.0924955871421864 1 1
-0.122702422822442 -0.119427420812761 1 1
0.0423951533794745 0.0406822096576643 1 1
0.0630269620738882 0.0615302739991676 1 1
-0.0557818448067333 -0.0534967247983048 1 1
0.0720894838813304 0.0704333998118941 1 1
-0.00890934103651327 -0.00875219570133371 1 1
0.0307990138795081 0.030146533524122 1 1
0.143317435274104 0.141583786674877 1 1
0.0191098453153874 0.0183857234604665 1 1
-0.0437368436388192 -0.0433541404306086 1 1
0.108807078749165 0.106963329992238 1 1
-0.0807613807717039 -0.079137201981128 1 1
-0.23716139379028 -0.232858396178792 0 0
-0.0584744805982796 -0.0568711984015911 1 1
0.129819524557194 0.127516781302885 1 1
0.0436106710241752 0.0436891736328575 1 1
0.00917705684662522 0.00923248473037081 1 1
-0.013700397861783 -0.0130624257411562 1 1
0.119890769911755 0.118967720033626 1 1
0.0925463203612193 0.0904891741246552 1 1
-0.0176472461194607 -0.0176321183970877 1 1
-0.0258624167760959 -0.0246764173876919 1 1
-0.148433245006672 -0.146686156118068 1 1
-0.112417073654626 -0.109142676058291 1 1
0.0859386466905774 0.0850156240717447 1 1
0.253789532435198 0.248896829054589 0 0
-0.0434130365474459 -0.0425853175178847 1 1
0.112770742560028 0.110619877356585 1 1
-0.0498588920349246 -0.0485127312336818 1 1
-0.0572860262919172 -0.0557909362927924 1 1
-0.0900301028518598 -0.0882367260642222 1 1
-0.0923971560768641 -0.0899595703456062 1 1
0.095019686655697 0.0932996510553909 1 1
-0.0374668632524358 -0.0367649648345459 1 1
0.0245144108222462 0.0240296225907159 1 1
0.138336176874173 0.136108817780877 1 1
-0.0150245277007991 -0.0137831171688344 1 1
0.177196503931219 0.17326372201954 1 1
-0.0770970897302838 -0.0740088964648062 1 1
-0.116090997089264 -0.115131795819168 1 1
-0.102979949082124 -0.101637341763683 1 1
-0.0770990052715785 -0.0749953817129767 1 1
-0.0943596339838506 -0.0925352031530714 1 1
-0.0901567723623398 -0.0881886381507095 1 1
0.223237397996049 0.219241593352806 1 1
-0.16465656420271 -0.161353695519524 1 1
-0.0550132610403365 -0.0535771206980575 1 1
0.0990298427581772 0.0972495517988654 1 1
-0.0640951411194601 -0.063272047267884 1 1
0.0673887313632191 0.0666104509342516 1 1
0.11089253955193 0.110019861984985 1 1
0.115897059675463 0.113991773192017 1 1
0.0634747432271989 0.0619637188944621 1 1
0.000661098084947579 0.00102063117896578 1 1
-0.154562624739835 -0.151620176378477 1 1
-0.174783858694929 -0.171909284241935 1 1
-0.145834204022063 -0.142786760991988 1 1
-0.0367201280764206 -0.0373988486415729 1 1
0.128964701965385 0.126813661636691 1 1
-0.0348402445265679 -0.034378568103002 1 1
-0.0739433293245376 -0.0709406526044771 1 1
-0.0121137640794143 -0.0115805805157613 1 1
-0.169856356448434 -0.166665244777942 1 1
0.00586970536831326 0.00554124199159085 1 1
0.0710476690036095 0.070487348245366 1 1
-0.110416487861342 -0.108658444444886 1 1
-0.00855681760417428 -0.00858051333550603 1 1
0.0983801141501786 0.0965042454173661 1 1
0.263354762892384 0.258944316485058 0 0
-0.0313623352694415 -0.0306284298622341 1 1
0.101256520296549 0.0995902124271627 1 1
0.0348433475427811 0.0347946615594572 1 1
-0.203679648690875 -0.200273575286992 0 0
0.125417420428838 0.123182447050873 1 1
-0.188591869519593 -0.185080197743981 1 1
-0.215301171775264 -0.210385545628743 1 1
-0.0232474916425753 -0.0231664872745123 1 1
-0.0599910086485512 -0.0592572689826357 1 1
-0.134657478114606 -0.130758402056737 1 1
-0.0796633799126424 -0.0786761797892973 1 1
0.20764817142759 0.203879667517466 0 0
-0.131995653113576 -0.129186101765332 1 1
-0.0960554675179445 -0.0939410198985016 1 1
0.00452636376500218 0.00439155494098147 1 1
-0.0130220615692867 -0.0127166902229188 1 1
0.091782432441439 0.0897402336436522 1 1
0.0360175018242806 0.0355383428682067 1 1
0.0145309248340021 0.0149426061345049 1 1
0.00110506605272231 0.00113389486980102 1 1
-0.0798563507866645 -0.0791161568020529 1 1
0.0915810916847431 0.0901474044336142 1 1
-0.0134016585516448 -0.0128091282870645 1 1
-0.135503939674959 -0.133336826385821 1 1
-0.0351169663611028 -0.0348654938457269 1 1
0.011429599160883 0.011171099814562 1 1
0.0604706427511604 0.0578372285632801 1 1
-0.110660631727277 -0.108589048118344 1 1
0.0759823384351817 0.0744629952666658 1 1
-0.0716815506748347 -0.0707441566590339 1 1
-0.111380232955322 -0.110294998237924 1 1
-0.025237434788987 -0.0248526307384221 1 1
0.231303728874882 0.227467829274697 1 1
2.71229271684367e-05 5.44823631266188e-05 1 1
0.10827189264063 0.106328480902804 1 1
0.0699643535470134 0.0683560029252843 1 1
0.060702136506244 0.0584571211392597 1 1
-0.139029578668378 -0.137422410456248 1 1
0.0546797689574435 0.0535148035090573 1 1
-0.0737242096906408 -0.0715682425541861 1 1
0.138316618412282 0.135869898683079 1 1
-0.123294057887859 -0.120753252231638 1 1
0.137286312450886 0.135499144817958 1 1
-0.0208447582607172 -0.0205376615993261 1 1
-0.0816264211801058 -0.0801692784146162 1 1
-0.23585090403897 -0.230780171029539 0 0
0.0178881837429887 0.0176122257793829 1 1
-0.0629035544639057 -0.061739185951816 1 1
-0.230314866876494 -0.225599005783214 0 0
0.0722592993913779 0.069240652454625 1 1
0.142495450529656 0.140472276499648 1 1
-0.071039940247538 -0.070265851663549 1 1
-0.0854374275294619 -0.0850991519258145 1 1
-0.0518571907635622 -0.0512333786952037 1 1
-0.1354193368553 -0.132784414450802 1 1
0.0707961616098034 0.0693977392956908 1 1
-0.115008239514153 -0.112719841632677 1 1
0.170891007111896 0.166736619858911 1 1
-0.00742303103584234 -0.00618084752184573 1 1
0.114897681776493 0.113297155289301 1 1
0.0408557409354569 0.0401794280125132 1 1
0.0225987118463524 0.0217081361004693 1 1
0.0234213924435527 0.0231883938723587 1 1
0.141644969756293 0.138419226572785 1 1
-0.0982856611663199 -0.0966290067315733 1 1
0.0628665686182884 0.0605365557798337 1 1
-0.0570892607068947 -0.0558470980138265 1 1
0.10609653062273 0.104157602747604 1 1
0.00530584291057615 0.00545996230658441 1 1
0.00166942287118067 0.00135475545955883 1 1
0.0833426757202561 0.0818128461315088 1 1
0.165812626724423 0.162926052245949 1 1
-0.0559963271968152 -0.0551995069155257 1 1
0.0607500384688749 0.0594896804555597 1 1
-0.0448533055523828 -0.0440727780270345 1 1
0.154335623269919 0.151587598935986 1 1
0.143229771622539 0.141004281610411 1 1
0.0339277750858462 0.0334824152998498 1 1
-0.0271149279579955 -0.026732038069223 1 1
0.0143805829722716 0.0130283344213951 1 1
-0.222487523605087 -0.218694393751462 0 0
-0.0385978577910879 -0.0383273394712737 1 1
-0.00792497850633504 -0.00764437545094394 1 1
0.0914577111858808 0.0897934991308191 1 1
0.108598031496689 0.106393666190466 1 1
0.0954391146114371 0.0936869231218654 1 1
-0.0846474567251831 -0.0831442402834774 1 1
-0.0521276081439072 -0.0523024640061895 1 1
-0.0252809346262474 -0.0243694140706242 1 1
-0.245212560321694 -0.240152749039055 0 0
-0.0099781686139143 -0.00977424855563869 1 1
0.0323549953011013 0.0317673474491678 1 1
-0.0137687662483363 -0.0134462595635 1 1
-0.0257920773587296 -0.0256496301759915 1 1
0.0989117055359213 0.0969625263123579 1 1
-0.110859397289338 -0.108891997129232 1 1
0.0848431247321893 0.0827170748053867 1 1
-0.0416103086642253 -0.0407378630023774 1 1
0.0144953863929769 0.0137775690818687 1 1
0.0951814248203754 0.0944102599633305 1 1
-0.0849756847638305 -0.0833206773794225 1 1
0.138979570048836 0.136614272266464 1 1
0.00879467434195991 0.00944360619100022 1 1
-0.0135088867761748 -0.0131357763848354 1 1
-0.10161219514793 -0.0997712925422423 1 1
-0.125526532798511 -0.123390456178804 1 1
0.0107586397086335 0.0110107866510202 1 1
-0.0383984030569088 -0.0363807465881791 1 1
-0.104386034589505 -0.102708536418938 1 1
-0.208171269824245 -0.20445336966403 0 0
-0.00473665208612136 -0.00404055685824872 1 1
0.062609057973379 0.0593419278567612 1 1
-0.0173225810355048 -0.0166870209753301 1 1
-0.0964407160170781 -0.0943077897196525 1 1
-0.117320585347132 -0.114252118091946 1 1
-0.0197662273662541 -0.0197548999924516 1 1
-0.0617891339815359 -0.0614944009649124 1 1
-0.106106485437107 -0.103787546301448 1 1
0.0959511332883158 0.0939461606324233 1 1
0.0209043799335585 0.0204332963720084 1 1
0.0603153430255285 0.0588751769510356 1 1
0.0945259425610153 0.0927934310995572 1 1
-0.0670681935285466 -0.0673870068552911 1 1
0.0279677392993352 0.0276058889705082 1 1
-0.0286534639983712 -0.029800869380566 1 1
0.0840075834619939 0.081376635156969 1 1
-0.119864475372238 -0.117435474545116 1 1
-0.226576599924005 -0.222735237945695 0 0
0.0716947753773726 0.0701438859270305 1 1
0.0686415672612022 0.0672898775872457 1 1
-0.0295619749607396 -0.0267592361798443 1 1
-0.0848704749087415 -0.0839337251248339 1 1
-0.201539536436394 -0.198031367359784 1 1
0.156438473359025 0.153737098853079 1 1
0.0864785694211711 0.0851702395170462 1 1
-0.125784019273337 -0.122506376977431 1 1
-0.156919486154382 -0.154233846930179 1 1
-0.0347518441944225 -0.0340063263207089 1 1
-0.0187780151060286 -0.019165101513973 1 1
0.0179670876901609 0.0173691940685019 1 1
0.0017984038514526 0.00180704072626737 1 1
0.068756510022304 0.0678568331747977 1 1
-0.12458472185115 -0.122368368050138 1 1
0.108294557690426 0.106325016816669 1 1
0.051066478146871 0.050103729089589 1 1
0.0118414616026368 0.010842562454635 1 1
-0.0184894539250554 -0.0182858924575649 1 1
-0.00844474248596142 -0.00831990153345483 1 1
0.0083461382611029 0.00813022661194716 1 1
-0.0977102887324803 -0.0961925551450245 1 1
0.175826623785864 0.172545454542165 1 1
0.120071985125122 0.117812288142322 1 1
0.0561880692735203 0.0551717208658547 1 1
-0.0251020452677139 -0.0244047527046458 1 1
0.010258553883874 0.0101264852604139 1 1
0.107226244315803 0.104411153500398 1 1
-0.0287516929170833 -0.0285780008441983 1 1
0.0169009719926491 0.0170334649507917 1 1
-0.00321102575808143 -0.0038501814079615 1 1
-0.0953433757325858 -0.0936597884136001 1 1
-0.0794047180125928 -0.0778045040376879 1 1
0.000587353519983999 0.00192101295967712 1 1
-0.0589761643794719 -0.0582490740523591 1 1
0.0102890700450869 0.00950438343657947 1 1
-0.111900065845194 -0.110574468085492 1 1
-0.0570473015168729 -0.0564506244133686 1 1
-0.163207916722505 -0.160414053852262 1 1
-0.156725512468312 -0.154768355668208 1 1
0.0556283843771569 0.0550548136620012 1 1
-0.0395759586016678 -0.0388267757851787 1 1
-0.0278940128404338 -0.026633655383094 1 1
0.00894349752753804 0.00959926965931216 1 1
-0.165396132022067 -0.162886209349092 1 1
0.137305821610475 0.134653298460562 1 1
-0.0483331136839008 -0.04783764986915 1 1
0.268544585371866 0.263859862904175 0 0
-0.177899374667742 -0.174759968934101 1 1
0.130628553976478 0.128146641783312 1 1
0.0895538164393406 0.0881509347729489 1 1
-0.00701340556433098 -0.00806796789459861 1 1
0.209359886658482 0.205043895866538 0 0
0.0996815693937541 0.0979606497706336 1 1
-0.0146089863322776 -0.0127968369081584 1 1
0.123787896822859 0.12026922079506 1 1
-0.0435453615622204 -0.0428180287495663 1 1
-0.024404969218965 -0.0249012347843172 1 1
0.101853130490076 0.0996450569958238 1 1
0.130136424766374 0.127861432005048 1 1
-0.330923020526599 -0.323740109707483 0 0
-0.115553005393385 -0.115206980623611 1 1
-0.152120166337418 -0.150231252447106 1 1
0.0627924495195789 0.0615949205774989 1 1
0.0482936846664054 0.0469371987270107 1 1
0.0536031706892919 0.0533593728694252 1 1
-0.0359510838579761 -0.0351681293614017 1 1
0.0838265023256307 0.0820078237026313 1 1
-0.0808074533831114 -0.0794163306147614 1 1
-0.0676088197747716 -0.0662443779174954 1 1
-0.0203115583668719 -0.0204920941836105 1 1
-0.214395416021431 -0.210286643808793 0 0
0.189481434506484 0.18577813058125 1 1
-0.000879286083005801 -0.00120532573851705 1 1
0.0788976169137156 0.0778942162257981 1 1
0.184184034148493 0.180658972978985 1 1
0.0917510328245233 0.0897410359323698 1 1
0.055637136419745 0.0547295613548103 1 1
-0.0460185322759529 -0.0457070145140502 1 1
-0.161497125659478 -0.15761341734503 1 1
0.0867863567845184 0.085250647326696 1 1
-0.111383324658759 -0.109061719632176 1 1
0.0781201274521826 0.0762683116217623 1 1
0.0784220364619583 0.0773436781811789 1 1
-0.127951486764551 -0.125879814741737 1 1
0.11805729374747 0.11595428905798 1 1
-0.208516430618135 -0.204940047841242 0 0
-0.00265957139474597 -0.0026613744150384 1 1
-0.076809257524579 -0.0751249462682163 1 1
0.00982314124395615 0.00952334595386255 1 1
0.0693905796070508 0.0683295182003608 1 1
0.12924283786806 0.127028140299926 1 1
0.0152096876651841 0.0147638615652492 1 1
0.134785659366676 0.132576182821965 1 1
0.186970708627161 0.183603307059514 1 1
0.0539064053474983 0.0527792909980384 1 1
0.00841485594331253 0.00769406496077438 1 1
-0.265165074057662 -0.260484545861006 0 0
-0.0417409074252518 -0.0397054728378828 1 1
-0.00568992665797581 -0.00594284643425252 1 1
-0.04397584183772 -0.0432362511618639 1 1
0.0112571354672238 0.0104182686122688 1 1
-0.0697065569441135 -0.067861530205581 1 1
0.0620859543757215 0.0608632084629241 1 1
0.165512349765435 0.162431631317826 1 1
0.0302284143917783 0.0302392480037159 1 1
0.184454104243814 0.179814710176964 1 1
-0.0809757754063892 -0.0797800420337169 1 1
0.00799212331260895 0.00747499275311202 1 1
0.0380952653732699 0.0375761036156074 1 1
0.145728855263694 0.143258597273005 1 1
0.0600751064385512 0.0592701649516816 1 1
-0.176061029029415 -0.173669659273553 1 1
-0.0200104950626127 -0.0195663873056616 1 1
-0.0792775054249789 -0.0780747910986146 1 1
0.000101105877969127 0.000188752889525774 1 1
0.0606217201697383 0.0591517494054818 1 1
-0.0420722358558082 -0.0413173172823085 1 1
-0.0431684874438769 -0.0427016426820199 1 1
0.0807289679993282 0.0791763359000893 1 1
-0.0167079356194875 -0.0181807340279584 1 1
-0.106690811727972 -0.10524282733876 1 1
-0.0454892286438368 -0.0445437792588126 1 1
0.0751715027079134 0.0735157332410955 1 1
-0.000352894808391995 -0.000301873184551608 1 1
-0.0542926611212939 -0.0542411323272678 1 1
0.0192415893713988 0.0181489707222874 1 1
-0.0739705976767675 -0.0731489116829493 1 1
-0.196845661765503 -0.193531017462615 0 0
-0.0615242266133845 -0.0600504075615527 1 1
-0.106560420886711 -0.104742525633528 1 1
0.171085613795557 0.167124996686234 1 1
-0.117372241684031 -0.115100662364978 1 1
-0.0226365914561254 -0.0224500775509194 1 1
0.129269279980196 0.126624668523575 1 1
0.0666892442045621 0.06549659924392 1 1
0.19044673058597 0.186583885058189 1 1
-0.216082022183228 -0.212898959483264 1 1
-0.0122800199542958 -0.0121768602685878 1 1
-0.0237325819075274 -0.0242217448433224 1 1
0.0949440063120345 0.0926701911427355 1 1
-0.10085899629195 -0.0989281950455077 1 1
-0.0787230517984363 -0.0777178461632018 1 1
0.0853516308668972 0.0839663776307269 1 1
0.0341145882477573 0.0342097910799915 1 1
0.0344749202510611 0.0346677406594183 1 1
0.0229571706732581 0.0224405651841255 1 1
0.0670980965056669 0.0647350713236951 1 1
0.0397539276458053 0.0390848545321772 1 1
-0.0573755072990092 -0.0565661003879351 1 1
-0.0121891470896559 -0.0121408132214688 1 1
-0.110335526584269 -0.108642624019906 1 1
0.0176908824645192 0.0176813963631761 1 1
-0.137564586361009 -0.135513103832939 1 1
0.0534218925091279 0.0523358122021414 1 1
-0.12112011482493 -0.118980344139871 1 1
0.352636437487967 0.34556994561163 0 0
-0.0811481708227047 -0.0793074175302403 1 1
-0.0602205753384931 -0.0587111567235363 1 1
-0.205726116297253 -0.203705543558677 1 0
0.0726752224890329 0.0713610822388271 1 1
-0.00261575718938071 -0.00246940903077275 1 1
0.0641260120317523 0.0633134338977233 1 1
0.0296978353514142 0.0288680398663487 1 1
0.0442427510339843 0.0434616346440868 1 1
-0.113822152520453 -0.112572263598739 1 1
-0.0551348998015291 -0.0543331867646806 1 1
-0.0679635001404137 -0.0669317228012895 1 1
0.181945367266079 0.179258040038224 1 1
-0.0175874089521667 -0.0167599359675532 1 1
0.0497739950025643 0.0493983695349266 1 1
0.0362711710130161 0.0354802855196042 1 1
0.125831239855339 0.123716981492457 1 1
0.153276627599276 0.150489643176368 1 1
0.0835513612225018 0.08228887781795 1 1
-0.0418839266112108 -0.0420908730981017 1 1
-0.0483535591326456 -0.0463831681897275 1 1
-0.024491434716464 -0.0239332178572353 1 1
-0.0266225703023179 -0.0248544503743234 1 1
-0.132171159699743 -0.12768306575222 1 1
-0.0235621036101154 -0.0229599342653962 1 1
0.17011499184097 0.167030753540318 1 1
-0.0644374686635409 -0.0635402285937249 1 1
0.0792433038000957 0.0782622501853846 1 1
-0.0553392264086811 -0.0544889920572846 1 1
-0.0181518183860307 -0.0181339829041923 1 1
0.0382869522247374 0.0376466794246275 1 1
-0.00370644672639179 -0.00317921852707808 1 1
-0.104062556528835 -0.102098917350641 1 1
-0.063442053527389 -0.0618518341960687 1 1
-0.319041719593845 -0.312603701908 0 0
-0.079230487897693 -0.0775701476750207 1 1
0.0184466346414753 0.0184177570782526 1 1
-0.0103621363368242 -0.00982987591162682 1 1
-0.0362897221832873 -0.0359366501352902 1 1
-0.0288779096910524 -0.028350380397683 1 1
-0.209349569754287 -0.204908950122397 1 1
-0.0777825838346545 -0.0761635495027102 1 1
-0.104095720424254 -0.102172775085715 1 1
-0.0683981563485891 -0.0673154911391638 1 1
-0.0594500138634646 -0.0576686049885846 1 1
0.0157085467496514 0.0144452562496551 1 1
-0.0650291393470922 -0.0635660089404024 1 1
0.0879901254824658 0.0858114010804877 1 1
-0.210863323002324 -0.20639423496639 1 1
-0.200710663074284 -0.196757573506145 1 1
0.12772877679819 0.126078286465196 1 1
0.0440559345898336 0.0434404464523433 1 1
-0.11881203749194 -0.115469633822946 1 1
-0.0604430563301532 -0.0584829666311579 1 1
-0.153793110519294 -0.15108352157897 1 1
0.150478988106038 0.147248052789482 1 1
0.0346022760387025 0.033955484745795 1 1
0.031415954123849 0.0305308018655789 1 1
-0.032747613043531 -0.0320795979428427 1 1
-0.134840219077995 -0.132285762190882 1 1
-0.0674471592094656 -0.0664344208470461 1 1
-0.0568885325514076 -0.055314979409412 1 1
0.129554851274793 0.127571474886461 1 1
0.0662140032661884 0.064884545243371 1 1
0.135218700892872 0.132796760043175 1 1
0.200377296669633 0.196502589842487 0 1
0.106211320299205 0.105280288603214 1 1
-0.0100431102758654 -0.009817713417921 1 1
-0.0924194004315952 -0.0890064329122045 1 1
-0.0212066228070714 -0.0198166714522043 1 1
-0.175321867509929 -0.171942982122997 1 1
-0.00229010072511389 -0.00242257420556224 1 1
-0.104450550552882 -0.102386039956832 1 1
-0.0255870912299448 -0.0252272521820379 1 1
-0.0783529821805999 -0.0768956984847622 1 1
0.152563354954632 0.15109536703045 1 1
0.0402803540968314 0.0395385018308224 1 1
0.200421415184382 0.196382690736457 0 1
0.0614124434931109 0.0601899253504711 1 1
-0.0461637741692786 -0.0440491218912281 1 1
-0.320605665220399 -0.315045205653169 0 0
0.0026385259576479 0.00405848921362803 1 1
0.157913261174047 0.155155697092122 1 1
-0.0182353037643264 -0.01808204873157 1 1
-0.0455297082487459 -0.0444749158017869 1 1
0.0589412486292764 0.0580341291161625 1 1
-0.0202734861976396 -0.0198637233665232 1 1
-0.0202920883615559 -0.0197255293477685 1 1
0.0472653016411482 0.0456407242707231 1 1
-0.110748784289877 -0.108288235887783 1 1
0.0419022061260439 0.0412212561010371 1 1
0.0797960581679838 0.0783801004683017 1 1
0.162538901941951 0.160213451507428 1 1
0.00913672100236841 0.00933363670104247 1 1
0.10234362813938 0.10033383456978 1 1
-0.143724515839398 -0.140443932474818 1 1
-0.0254387705207658 -0.0257488790123619 1 1
-0.0565833644947306 -0.0537935243756447 1 1
-0.0325011323239119 -0.0307685275040478 1 1
-0.0644814673843231 -0.0633094845640825 1 1
-0.179432123784234 -0.175641755803348 1 1
-0.0216066715763803 -0.0212945442072892 1 1
-0.21220600927983 -0.209124982790549 1 1
-0.0218630233697925 -0.0216656456331715 1 1
0.0177108960973004 0.0169992612341928 1 1
0.0214290944796515 0.0212872159368442 1 1
-0.133699207030195 -0.131452647920196 1 1
-0.13994372487963 -0.138588571541255 1 1
0.0301226750561043 0.0300673465218498 1 1
-0.111319202521575 -0.109972111140477 1 1
-0.00899211785945428 -0.00808415725687569 1 1
0.0792244462968299 0.0773816075674065 1 1
0.123000392516616 0.12121661411487 1 1
-0.0511365986210413 -0.0514135329155467 1 1
0.0518393113899509 0.0509893651877956 1 1
0.186213730705053 0.182131137369192 1 1
0.0672006021818588 0.0660789852835427 1 1
0.0275740611935043 0.0267437781487013 1 1
-0.0455806144186335 -0.044673026316197 1 1
0.0229533687899308 0.0223703076172744 1 1
-0.0349445882281881 -0.0335956564455286 1 1
0.122158634448679 0.119529524556281 1 1
-0.171051406784794 -0.166471630580821 1 1
0.0230273924304418 0.0220348230593632 1 1
0.00756483752398272 0.00884266316180203 1 1
0.0384323283449124 0.0375722541832849 1 1
0.0208879737266557 0.020635444517582 1 1
-0.0975708664898228 -0.0962745144517776 1 1
-0.229675805112233 -0.22537088070084 0 0
-0.110301008666218 -0.108378700308094 1 1
-0.110468492595609 -0.108947373351899 1 1
-0.0440302827311688 -0.0429559337599433 1 1
0.12580099138304 0.124881346753902 1 1
0.0270461341797892 0.0264528996336731 1 1
-0.0812883847990963 -0.0796414258775985 1 1
-0.113844474073087 -0.112021773116417 1 1
0.00435238821613853 0.00390120129075936 1 1
-0.0217847065941909 -0.0210087823447033 1 1
0.0419729459970424 0.0412439543657052 1 1
0.0434171445069285 0.0427395296020726 1 1
-0.0532672746991211 -0.0521676638540385 1 1
-0.0451997448155394 -0.0443570848950764 1 1
-0.0922980691014983 -0.0909865390270557 1 1
-0.0178799932495637 -0.0170499863124106 1 1
0.0767132949854633 0.0752838467478415 1 1
-0.0556341288658491 -0.0544996962939712 1 1
-0.0429790660708377 -0.0424082289159837 1 1
-0.100901787506881 -0.0988812221138693 1 1
-0.0101901187504558 -0.0110301807961583 1 1
0.139111418364399 0.136884635910706 1 1
-0.179850976547851 -0.175831605696754 1 1
0.00316715920560681 0.00340345659411946 1 1
-0.269714203657522 -0.264108853238521 0 0
0.144547698381747 0.142920689626508 1 1
-0.00612704590821727 -0.00601198964078114 1 1
-0.0735757394364162 -0.0725785444887022 1 1
-0.0856327396450479 -0.0840867559311276 1 1
-0.0996044168573691 -0.0974210463299388 1 1
0.0414898663164588 0.0407613612963255 1 1
0.0659295123121758 0.0648860209470195 1 1
0.129183618779707 0.127059827396822 1 1
-0.0834279709578056 -0.0820581793847217 1 1
-0.10271356251571 -0.100715369443063 1 1
-0.0195412471960783 -0.0190441534219182 1 1
0.0121386354862158 0.012040285823506 1 1
-0.0643217549397893 -0.0627823798988787 1 1
-0.010428026587618 -0.0105070840760049 1 1
-0.148786482451773 -0.14661308814974 1 1
-0.0738020755206685 -0.0724456713842562 1 1
0.0991699695487433 0.0980493134872965 1 1
0.0264499627837592 0.026471224986601 1 1
-0.0158234975961738 -0.0154498066935079 1 1
-0.0714978966419336 -0.0700855560218595 1 1
-0.0521844346870391 -0.0509978402793362 1 1
-0.0342015570916103 -0.0330827387764375 1 1
0.0772490720605177 0.0760405908057105 1 1
-0.0376625375218293 -0.0360751417492397 1 1
-0.0293248461551424 -0.0289550402516 1 1
0.168127848038125 0.164762602741167 1 1
0.113333360518283 0.111037963683571 1 1
-0.214925003111458 -0.211275495113729 1 1
-0.0757751831557438 -0.074373321924637 1 1
0.0909450793124246 0.0896351204566643 1 1
-0.0553079225562027 -0.0539142533780485 1 1
-0.00819635197889962 -0.00809089354723838 1 1
-0.00497844060444218 -0.00492991362497306 1 1
0.032868733988276 0.032246451734034 1 1
0.0428254377761421 0.0420838232107926 1 1
0.0558409555685689 0.0547784239684804 1 1
-0.0365325890823336 -0.034430454757117 1 1
-0.0412582798661447 -0.0401846562699145 1 1
-0.0676966036384644 -0.0662410235467744 1 1
-0.069930888858391 -0.0685272993436933 1 1
-0.0371497979432241 -0.0364730916066674 1 1
-0.0244254426279551 -0.0241190097804702 1 1
0.0542822481859309 0.0534640444757858 1 1
-0.157100123722717 -0.154070010398445 1 1
0.107148753697772 0.105147707866533 1 1
-0.129151778704277 -0.128029097336917 1 1
0.0184432268629343 0.0186968391888932 1 1
-0.00337900211362627 -0.00198717439970758 1 1
-0.000842450494820204 -0.00230929079950282 1 1
0.104123807504512 0.102223954150417 1 1
-0.0173221457867718 -0.0169725456111469 1 1
0.00630674695594323 0.0059572303105958 1 1
0.198534670885916 0.195558073256532 1 1
-0.129699585096699 -0.127389284781994 1 1
-0.0326274654132568 -0.032240226599023 1 1
0.062143326051633 0.0612057336526231 1 1
0.00767446846683875 0.00766367111693488 1 1
0.183248397661939 0.180128423769325 1 1
-0.181504094399231 -0.1783456079639 1 1
0.0275425678087753 0.0272578978430102 1 1
-0.141559240882779 -0.137868163664189 1 1
-0.0232781322066439 -0.0201391277987808 1 1
0.00192690273717932 0.00257687006175765 1 1
-0.149444949823363 -0.146279351563415 1 1
0.0362960088311096 0.0352018621730726 1 1
0.086825619373812 0.0852770974806775 1 1
0.119518955859444 0.115947107752758 1 1
-0.0286314784923088 -0.0277703207717052 1 1
0.0442224520021108 0.0435441871750916 1 1
-0.139383259425558 -0.136881533045624 1 1
-0.120830387171348 -0.119369015246311 1 1
0.128224714279809 0.125886706662535 1 1
-0.0225580199882636 -0.0212759724656124 1 1
0.145059022309513 0.142229465534276 1 1
0.015857889663819 0.015539859768426 1 1
0.0239657368682498 0.0237453347360147 1 1
0.327967730037322 0.321287637050412 0 0
0.131740734539481 0.129227752550392 1 1
-0.126472605917123 -0.12341557359029 1 1
-0.0487564441714052 -0.0479918314843134 1 1
0.0927978606582846 0.0920636346124191 1 1
0.027146479343892 0.0262093990429627 1 1
-0.110403787154971 -0.107746521606315 1 1
-0.0203703582443717 -0.0209903548526347 1 1
0.0736365642575178 0.0721417714344099 1 1
-0.0319289093715374 -0.0315902159898858 1 1
-0.0320795213116094 -0.0313818872887815 1 1
-0.0761689873363243 -0.0745587870453825 1 1
-0.00101113261240665 -0.00176262484398786 1 1
0.0327606230595297 0.030934486539154 1 1
-0.101399621616274 -0.0991531291456218 1 1
0.0592233130730168 0.057900100061366 1 1
-0.0747240322835179 -0.0734926344008588 1 1
0.170710428349687 0.166919441439276 1 1
-0.151542550401343 -0.148831951514829 1 1
0.0381637434841145 0.0363468302851132 1 1
0.184287267383428 0.180741307285536 1 1
-0.205666160404229 -0.201356686268292 1 1
-0.0879525361834868 -0.0865661675522371 1 1
-0.0292194045645645 -0.0296289535171363 1 1
-0.00762541065803029 -0.00760398557660658 1 1
0.074379870602155 0.0730786957677517 1 1
0.0188960064525903 0.0188014179660336 1 1
0.0626824252906315 0.0628331906215802 1 1
-0.10984291549077 -0.107353653473694 1 1
0.141093378968501 0.138161559821697 1 1
-0.0357816939865787 -0.0359728267386033 1 1
-0.0720739020211363 -0.0707273214017436 1 1
-0.171008696317247 -0.167404753756471 1 1
0.0674954780753991 0.0656188455168062 1 1
0.0991860482710652 0.0978027042246256 1 1
-0.00900921439256835 -0.00838244905117506 1 1
0.110665963711427 0.10888143646169 1 1
0.16075998346767 0.157761206835903 1 1
0.0446789668905703 0.0441572494912103 1 1
0.0646502030846089 0.062911095107625 1 1
-0.0385514013774327 -0.0355724896958231 1 1
0.102900782110132 0.101149063167874 1 1
0.203881414329126 0.199717190496909 1 1
0.0265655469960306 0.0261052061295041 1 1
5.39523840660527e-06 -0.000631561106512843 1 1
-0.0404518593442499 -0.0397572419494874 1 1
-0.122823847540744 -0.120232847504735 1 1
-0.00332694038293084 -0.00337629704503456 1 1
0.0282633580755589 0.0278329957733809 1 1
0.0197897720006174 0.019592456955412 1 1
-0.00455609595697458 -0.00474427888347108 1 1
-0.0231864672702807 -0.0226968467412202 1 1
-0.124383166713497 -0.12216078524713 1 1
-0.0145796556263087 -0.0141961226575756 1 1
0.149466353742074 0.146448703489679 1 1
0.0370424326249019 0.0362214918806403 1 1
0.253980226635487 0.249105332863641 0 0
0.000591464744545064 0.000486347929038455 1 1
0.0582383674725816 0.0562562225199947 1 1
0.012248335179842 0.0119761212444988 1 1
0.0572885864866082 0.0560219109589481 1 1
0.00493250182487104 0.00457173616652368 1 1
0.146712503984708 0.143876409006057 1 1
0.0296696257673684 0.0283772929846989 1 1
0.0173621146341232 0.0169488058996972 1 1
-0.0162922092084112 -0.0144002621155051 1 1
0.177524452521449 0.174300881348793 1 1
0.06203789059805 0.0607391635440078 1 1
-0.123803772851648 -0.121103117693763 1 1
-0.18895354673624 -0.186157599466647 1 1
-0.194582527766824 -0.191344095363779 1 1
-0.124654820317581 -0.122822869390405 1 1
0.0766838428127922 0.0753319099448989 1 1
-0.0497790315015406 -0.0477942545107317 1 1
0.0358199635122402 0.0357210436795406 1 1
0.0802719197137633 0.0789249083864338 1 1
-0.12324775138768 -0.121038586792682 1 1
-0.0508830944133102 -0.0496692250533149 1 1
-0.201563354953644 -0.197524552804197 1 1
0.180256935492226 0.178052924124318 1 1
-0.0862990734846304 -0.0846530615337603 1 1
0.0378319230595524 0.0363034549058096 1 1
-0.093955524211978 -0.0926549726962904 1 1
0.253471271652857 0.248153438870085 0 0
-0.143289125226246 -0.140776472729765 1 1
-0.0862601054605346 -0.0844281184765951 1 1
-0.190385177293604 -0.18678210071747 1 1
-0.10479256853992 -0.102626847072402 1 1
0.0399480988632022 0.039522105944351 1 1
0.040627921472959 0.0394962812443167 1 1
-0.093086130438706 -0.09178679848324 1 1
-0.00668768591404524 -0.00645891034492161 1 1
0.0921207516038564 0.0903026825355748 1 1
0.153118974738958 0.148914062487932 1 1
-0.115899576601014 -0.113801851637454 1 1
0.0467315363226674 0.0454807918931054 1 1
0.124156221645291 0.121719018552758 1 1
-0.0788960295441516 -0.0786866250619226 1 1
0.0889381830235719 0.0864168469384943 1 1
0.200181624098301 0.195964301050645 1 1
-0.117783739477039 -0.114911640818222 1 1
-0.150014952924971 -0.145500844705921 1 1
-0.168438915991263 -0.165758465542726 1 1
0.0133308601103287 0.0122658338076912 1 1
-0.0755425758463929 -0.0742939578990732 1 1
-0.0959704791664053 -0.0946794117010264 1 1
-0.109057953123111 -0.106822018940337 1 1
0.00711068471775346 0.00632711016673656 1 1
-0.0155390072924431 -0.0154765294620216 1 1
0.0209870818298604 0.0206905062961149 1 1
-0.0307067340254602 -0.0293191052893338 1 1
0.0128937394840659 0.01376191729095 1 1
0.0463982643226076 0.0451070466773685 1 1
-0.022091012006992 -0.0214611728704894 1 1
0.0452227569601796 0.0432992971447779 1 1
-0.106685547097696 -0.104627718636496 1 1
0.0488643056405724 0.0483338049485947 1 1
-0.0231286638701817 -0.0210080015091534 1 1
0.100212029654194 0.0987247333413998 1 1
-0.0858307969016973 -0.0852109164720863 1 1
0.00367994170727906 0.00362842418976909 1 1
-0.0436256897632453 -0.0427451625978504 1 1
0.010145243946776 0.0100155077123518 1 1
-0.2101773638309 -0.206213864360476 0 0
-0.146359093512627 -0.143025521322495 1 1
0.0676785764187694 0.0665397450532971 1 1
-0.149252903014971 -0.146394029543834 1 1
0.029883482584708 0.0285355544970429 1 1
-0.0823526363233839 -0.08092674189244 1 1
0.118077869194547 0.115640100902285 1 1
-0.0165195353641213 -0.0170275663808662 1 1
0.0485815586770784 0.0477161855825051 1 1
0.00880227284627385 0.00847943398272768 1 1
-0.0502392303316071 -0.048402384927517 1 1
-0.0868912179184715 -0.0855517225366491 1 1
-0.0503300032431753 -0.0493199928703202 1 1
0.0501741256456431 0.0490926709943143 1 1
-0.122821376746821 -0.12038947335435 1 1
-0.068211131219427 -0.0678681876972906 1 1
-0.122232414661013 -0.120097411059459 1 1
0.255932099463935 0.25119169269135 0 0
0.117819007307109 0.11562365959778 1 1
0.0695750800542648 0.0684492816326268 1 1
0.0160904199729347 0.0160867766906425 1 1
0.0166125379556617 0.0151398708410859 1 1
-0.00370111415532298 -0.00339604216280696 1 1
0.114999146663309 0.111843752980953 1 1
-0.196173958156155 -0.193195526658844 1 1
0.272739673782245 0.268549846714558 1 1
-0.0877547991187802 -0.0856342046761339 1 1
-0.0808154841914543 -0.0790182205346968 1 1
0.0289737882229569 0.0286616055075176 1 1
-0.0103712683895135 -0.0101850389102332 1 1
-0.0521035213782118 -0.052371062605611 1 1
0.138509145347005 0.135404732641487 1 1
0.0284262493923268 0.0271910236903083 1 1
0.0692512223282929 0.0683848249007404 1 1
-0.0503402933869082 -0.0488406802162631 1 1
-0.0462255072755016 -0.0450337052334762 1 1
0.0607759615901386 0.0593126883522956 1 1
0.0221304828243013 0.0210138577529238 1 1
-0.145794112804033 -0.143123044965863 1 1
0.0116061558526949 0.010504158429237 1 1
0.0153176840269177 0.015347933688425 1 1
0.206647660584103 0.202817620412716 0 0
0.114063416261385 0.110627071458479 1 1
0.0225405448194293 0.0212599981449218 1 1
-0.0244262281405846 -0.0239443982325189 1 1
0.00416906612411942 0.00417396613254369 1 1
0.102482127781888 0.100320994625333 1 1
-0.000944409604693993 -0.000745412838750313 1 1
0.129748534713503 0.126819491851862 1 1
-0.0160894610908651 -0.0159253496225206 1 1
0.0479285871744846 0.0474603726312975 1 1
-0.0376240811536521 -0.03705431634659 1 1
-0.22506003754669 -0.220890830762548 0 0
-0.0955684154334571 -0.0938969617782751 1 1
0.223202418563973 0.21924322343223 1 1
0.157089945126577 0.153986070925959 1 1
-0.020917384028315 -0.0205809513152708 1 1
0.0589484167594388 0.0580005036254092 1 1
-0.0889771228133405 -0.0870012890498076 1 1
0.00765625542930262 0.00648238083626001 1 1
0.0616553056003805 0.0609396309445052 1 1
-0.0128495014598424 -0.012941243086369 1 1
-0.25177546384661 -0.246172827157314 1 1
0.114865520486513 0.112607538110936 1 1
-0.159301610200927 -0.15655282600488 1 1
-0.0337057358290644 -0.0330836399847553 1 1
0.143250834555703 0.140896507358432 1 1
0.0950335514724182 0.0934541217781615 1 1
-0.0603568741365867 -0.0591155830796427 1 1
-0.025480954003029 -0.0245288893685591 1 1
-0.0612006415133984 -0.0601875678871838 1 1
-0.207425655262339 -0.203782070511537 0 0
-0.0659022275307791 -0.0634972055908228 1 1
0.150047937181072 0.146532679396388 1 1
0.174060717254872 0.170316171090419 1 1
-0.0153172889840665 -0.0155016297614529 1 1
0.0653432804805765 0.0638638066929456 1 1
-0.0195640348210981 -0.0185707214791557 1 1
-0.00292449393371208 -0.00308815219812749 1 1
-0.0169096836512888 -0.0167982934384368 1 1
-0.040444780607488 -0.0395049551625136 1 1
0.0865299697888932 0.0848378383384293 1 1
0.00202385905003218 0.00167546622942254 1 1
-0.0818027252878456 -0.0801810517485269 1 1
0.00675451625946722 0.0061530703470991 1 1
-0.0085086628041536 -0.00800657883037453 1 1
-0.0311748031565352 -0.0305838932254021 1 1
-0.0461548159321128 -0.0456934500634938 1 1
-0.0145501364580694 -0.0145013736357375 1 1
0.0978537459463977 0.095321096556106 1 1
-0.112583665782471 -0.110708868053288 1 1
0.157114447051366 0.154297866641976 1 1
-0.0709591984088243 -0.0693122827159006 1 1
0.0809494574523116 0.0800473901627149 1 1
-0.132448804246737 -0.129641405990003 1 1
-0.0892680751230347 -0.0868398112253287 1 1
-0.0312415343979018 -0.030904974801215 1 1
0.0947002089907049 0.0939159301495957 1 1
0.015454430121982 0.0154004602623784 1 1
0.0931608191598222 0.0909055014143123 1 1
-0.117268578886398 -0.116988194161557 1 1
-0.0117236094428264 -0.0118337840246475 1 1
-0.147764169779854 -0.145159329342647 1 1
0.175833082648139 0.172608634618876 1 1
-0.111309891037098 -0.109375153217832 1 1
0.107188385160214 0.104920897145523 1 1
0.15009248358351 0.146332155514397 1 1
-0.0719703045457397 -0.0700212117627617 1 1
0.00306551725491105 0.00260736746646252 1 1
0.0767129198229614 0.0751380798281186 1 1
-0.0934440996021783 -0.0918402485605963 1 1
0.214364922493084 0.21043521822421 1 1
0.178146019517079 0.174958285769005 1 1
-0.127107006657421 -0.124572130656704 1 1
-0.0157514912457497 -0.0158156040230803 1 1
0.0900449863408463 0.0872454668120377 1 1
0.03730370209891 0.0366655697735766 1 1
0.117122828027508 0.114914901772084 1 1
0.0931868653956934 0.0916967195883357 1 1
0.0934259483199063 0.0917198113876169 1 1
0.0922346838021214 0.0908841034623208 1 1
-0.118292556264207 -0.116297834077485 1 1
0.312407072774878 0.306434239464322 0 0
-0.0466701128299176 -0.0462823533602025 1 1
-0.00547744478312429 -0.005506161801785 1 1
0.0727167405253916 0.0715514057513355 1 1
0.011753504402544 0.012255909224891 1 1
0.00499947690971718 0.00438673817896934 1 1
-0.0539532951848533 -0.0533772617778008 1 1
0.09998683350343 0.0980577419618961 1 1
-0.00891482249697428 -0.0086893471104367 1 1
-0.014317288418584 -0.0135941749458482 1 1
-0.0235152888842594 -0.0227152098291835 1 1
0.0630926844176001 0.061897501379131 1 1
-0.0641510452209436 -0.0616806685090415 1 1
0.0850103491378034 0.0837203372013663 1 1
-0.152086427340942 -0.148138984079627 1 1
0.104091304613398 0.103422962901231 1 1
0.0616515013649533 0.0607487946208465 1 1
-0.12156756927192 -0.119280829882202 1 1
-0.0617853364813489 -0.0617613326822221 1 1
0.00592107613118403 0.00585256603458475 1 1
0.0632409575567807 0.0619092877809819 1 1
0.0136106899122309 0.0130044146802425 1 1
-0.0548152974433688 -0.0539169033924814 1 1
0.190706408295245 0.187683396575431 0 0
-0.115460155619525 -0.113486259444922 1 1
-0.00656226551218147 -0.00614496263701441 1 1
-0.0731136320068859 -0.0710309723637298 1 1
0.0168173242366206 0.017556137407407 1 1
-0.150822908544937 -0.148924809197884 1 1
-0.0592136754457925 -0.0580161900851345 1 1
0.139333007586479 0.136801274165958 1 1
0.244828940280421 0.240463889666527 0 0
-0.113733710739216 -0.111607171961851 1 1
0.025399335070997 0.0248846430620761 1 1
-0.0863798657714451 -0.0855301229746284 1 1
-0.268175892066694 -0.262775833750936 0 0
-0.0501369532019872 -0.0493910683528598 1 1
0.00711241318338969 0.00586503932571467 1 1
-0.0975442268701673 -0.095725117689248 1 1
0.0204988761455652 0.01932158540053 1 1
-0.00590695337939927 -0.0060090963543093 1 1
0.232389031756769 0.227653960512818 0 0
-0.134814126834392 -0.132347715368355 1 1
-0.166041464676003 -0.164016830477754 1 1
0.0812593023756122 0.0799607472093469 1 1
0.0345409850897929 0.0333076475283075 1 1
-0.0448937972733782 -0.0437900593128192 1 1
-0.000921889587036165 -0.00128137244938731 1 1
0.00535735929460915 0.00487840723057038 1 1
0.00325412965013985 0.003016469790254 1 1
0.0209825093891185 0.0206943903735035 1 1
0.188066395800681 0.183535733970096 1 1
0.0229058362428826 0.0218810839987227 1 1
0.0572124554005296 0.0559834513160822 1 1
0.0061222748629403 0.00606421493665967 1 1
-0.211669128331716 -0.207558847992413 0 0
0.0036210652140978 0.00353355674602043 1 1
0.114087795994716 0.110480902641106 1 1
0.00611131403941215 0.00527874144402729 1 1
0.0254029591413233 0.0248069660478724 1 1
-0.0899661804779018 -0.0890063481576709 1 1
0.0498532936652226 0.049163323261132 1 1
-0.0600557563295332 -0.0592124208440604 1 1
0.00250950988259759 0.00187424563966065 1 1
0.063638277284232 0.0640913839687388 1 1
-0.0393210483133645 -0.036696297305318 1 1
0.125077726472372 0.122933830724313 1 1
-0.0288633891419915 -0.0283303531920996 1 1
0.00558881908155844 0.0035215548601652 1 1
-0.117346191919307 -0.115393009383234 1 1
-0.0531973583265063 -0.0521087111202628 1 1
0.0862558386556762 0.0846072507349195 1 1
-0.0124432965928612 -0.0129504115091453 1 1
0.25025272732647 0.244583000465195 0 0
-0.047963403966486 -0.0468202569880036 1 1
-0.0437009292134892 -0.0430462213526978 1 1
0.156246189591016 0.153343070024358 1 1
0.120643257152187 0.118390238427996 1 1
-0.152925265958892 -0.150217900235187 1 1
0.0220088133466554 0.0214229438612075 1 1
-0.053758098052277 -0.052610811550576 1 1
0.0487844230380628 0.0463240015936812 1 1
0.11858272205879 0.116814642162463 1 1
0.00169538645824924 0.00166410880819749 1 1
0.057912308488692 0.0563759454448372 1 1
0.0122684240424545 0.0119122452170638 1 1
-0.154017352845324 -0.150677975841774 1 1
0.155206450785176 0.151419376108501 1 1
0.0699132379623272 0.0679639167767465 1 1
0.0651863598200262 0.063123320596605 1 1
0.0764827244881866 0.0742788883435091 1 1
-0.141853208962163 -0.139545943442121 1 1
0.0351829108451954 0.0351457247687824 1 1
-0.0880024286239309 -0.0866534028029012 1 1
-0.0827012864542487 -0.0812106871573218 1 1
0.0640983513045527 0.0628132888987382 1 1
0.0264450901776588 0.0258543978982898 1 1
-0.0177913692644644 -0.0170499493501475 1 1
-0.0182524623384374 -0.018247033890225 1 1
0.122046311679177 0.120482044963437 1 1
0.0114033568437685 0.0124074289786871 1 1
0.153237812492827 0.15081694972225 1 1
-0.0149955465239294 -0.0148528812417138 1 1
0.0988538457558915 0.0966416681232055 1 1
0.117007384136415 0.115258024929028 1 1
0.0210361076423263 0.0201197055945932 1 1
-0.103662815348117 -0.101550986628371 1 1
-0.0758086128258614 -0.0738471462606301 1 1
0.0707397863880707 0.0697871062462008 1 1
-0.0471824253111682 -0.0460530991756839 1 1
0.0107466722914809 0.010382201464027 1 1
0.0128203673783449 0.0125597445854225 1 1
-0.157458364091229 -0.154186522575319 1 1
-0.0373932331396079 -0.0372156383069329 1 1
0.0231885184711691 0.0228004665983717 1 1
0.0489158039192118 0.0476343773962277 1 1
-0.18918511964948 -0.185843190950521 1 1
-0.0979344671955754 -0.0962814230975921 1 1
-0.0854373034061814 -0.0838011903582283 1 1
-0.03802001702587 -0.0375170995593881 1 1
0.0416705770977114 0.0399883550997021 1 1
-0.0627716357491331 -0.061787000749829 1 1
0.0585427961466321 0.0577133816219159 1 1
0.021238067219882 0.0204703835196187 1 1
0.214873211725577 0.210258347617156 1 1
-0.0107427868313599 -0.0103954899626223 1 1
0.245605875396824 0.24137816989183 0 0
0.0366431458665885 0.0361322965057046 1 1
-0.181984095882689 -0.178553676961718 1 1
0.0288043264795351 0.0281390848992161 1 1
-0.0462863131956716 -0.0455231740420322 1 1
0.128318223571342 0.125891700202497 1 1
-0.145327415084081 -0.1427675868735 1 1
0.00506339346139706 0.00515214985759131 1 1
0.0238029049382642 0.0234362632395634 1 1
-0.0138761255348639 -0.0137377124031498 1 1
0.105644487960775 0.104005094184758 1 1
0.0718129828586005 0.0704024643845839 1 1
-0.029377163439765 -0.0284571828769012 1 1
0.0805680715022554 0.0797526757123007 1 1
0.239661062891768 0.235370169788896 0 0
0.00918115925212032 0.0089645856792915 1 1
0.15426512972616 0.152538248472544 1 1
-0.111030275087277 -0.108997918792835 1 1
-0.0685732524142088 -0.0677301954788605 1 1
-0.0789769223735332 -0.0762641272085535 1 1
0.224643298847756 0.22075803735245 0 0
0.0256443269160561 0.0250366027794594 1 1
-0.0176623443098615 -0.0171777230102288 1 1
0.20559941345926 0.201745237258775 0 0
0.00212168780378407 0.00251906503340213 1 1
0.117555161327717 0.115118019707047 1 1
0.0171307815782952 0.0176312166581631 1 1
0.0913895612616576 0.090224935720268 1 1
-0.0133045419464779 -0.0128768536537609 1 1
-0.0953262368573717 -0.0931881188744222 1 1
-0.0414919092127442 -0.0404988111092219 1 1
-0.248882565445413 -0.244091545327572 0 0
0.0243353771507649 0.0237767751558428 1 1
-0.0613388781644355 -0.0585718116885968 1 1
-0.0380612668007646 -0.0371334237780778 1 1
0.0652002649537695 0.0646613136170539 1 1
-0.000944380942889098 -0.00115088801178022 1 1
-0.0717773326074027 -0.0720494581451003 1 1
-0.106673895357575 -0.104548573331781 1 1
-0.0750861408978154 -0.0738145618572262 1 1
-0.0201070647792186 -0.0197062326230814 1 1
0.0738241546639403 0.0722689437424797 1 1
0.0145545177903182 0.0143356571258889 1 1
0.120904829051132 0.119507689888661 1 1
0.0213496587431538 0.0208990072873951 1 1
0.100178489497526 0.0985217385621179 1 1
-0.0444077601364277 -0.0437597424933158 1 1
-0.169175231113092 -0.165046940309051 1 1
0.230013494418168 0.225647613961953 0 0
-0.161609796691034 -0.158158317802478 1 1
0.0361802301225214 0.0355020608090897 1 1
-0.125785458754878 -0.123273841041931 1 1
-0.0370478039194979 -0.0365536260162735 1 1
-0.0678144650261678 -0.0656853731629191 1 1
0.000544046175549182 -0.000530635926909061 1 1
-0.115521145476883 -0.11385558636584 1 1
-0.253814797707332 -0.249233691213541 0 0
0.122620050504013 0.120509554507853 1 1
-0.0912797620905885 -0.0897737619710123 1 1
0.0883141710641159 0.0872863280846542 1 1
-0.0264998632536986 -0.0265067978563665 1 1
-0.0221167634987823 -0.0215488336374098 1 1
0.0511485662362083 0.0499970336858515 1 1
0.0668918699116884 0.0653818400850025 1 1
-0.0340695169569089 -0.0340135396644874 1 1
0.186005109979723 0.182934068022085 1 1
-0.108417699029674 -0.10686350044325 1 1
0.0647741175544418 0.0618767355878969 1 1
0.114954134956316 0.113107361015567 1 1
-0.142338557655649 -0.139702721437678 1 1
0.00494660096506402 0.00577764627587087 1 1
-0.0249607620086025 -0.0256947460113354 1 1
-0.00234533389942841 -0.00138279301869335 1 1
-0.0495521800090601 -0.0485850034711931 1 1
0.0548377913223325 0.0539988252875062 1 1
-0.159325756460099 -0.156455464685887 1 1
0.198589345620249 0.194360832663991 1 1
-0.0469209782385467 -0.0461671699622675 1 1
-0.058761112593834 -0.0566018951482185 1 1
0.231064722819889 0.226414246161756 1 1
0.0099943197628219 0.00992631915544891 1 1
-0.126395223046182 -0.123993162206446 1 1
0.175711878406354 0.172386272417202 1 1
0.129449816130531 0.127715794026198 1 1
-0.181380585708187 -0.178136499340728 1 1
-0.134637357475901 -0.132105462239787 1 1
0.0103626141742251 0.0102203129423153 1 1
0.0889327332852586 0.0874576774397554 1 1
-0.117921759347179 -0.116046376466162 1 1
-0.0927010223977412 -0.091130706397816 1 1
0.000756980546185983 0.000400473488184706 1 1
-0.0644550234720355 -0.0633605866701243 1 1
0.0409102889403802 0.040534150978079 1 1
-0.0435716617563144 -0.0433909315817359 1 1
0.139162353805563 0.135636301957536 1 1
-0.102974235781778 -0.10121491716847 1 1
0.0917974327324239 0.0901337004282222 1 1
-0.12509090782975 -0.123060969058547 1 1
-0.0785140133003987 -0.0776478035036885 1 1
0.0109167175081091 0.0104305630566415 1 1
0.0106632400917875 0.0107587094360184 1 1
0.0995822030920721 0.0976406256681454 1 1
0.125001404626226 0.122765858154188 1 1
-0.055712753774298 -0.0545534549830854 1 1
-0.0548989813306243 -0.0536474572462854 1 1
0.137140302501453 0.13460017316765 1 1
0.140854192543248 0.138440389812611 1 1
-0.0596789973005965 -0.0585183843762713 1 1
-0.127872113609823 -0.12577908200248 1 1
-0.0128970615792646 -0.0112483726593927 1 1
-0.0344381559212169 -0.033388653544114 1 1
-0.0437483974779046 -0.0430985531035368 1 1
-0.0983683085435033 -0.0964944778601271 1 1
0.0809203901797181 0.0794605023398944 1 1
0.147433876077282 0.143953939068656 1 1
0.195151535798776 0.192377781007905 1 1
0.0365317355963517 0.0359933358889334 1 1
-0.0967443797486905 -0.0962989270405546 1 1
-0.034061027983875 -0.0337751365449723 1 1
-0.0281817166956644 -0.0283208715489674 1 1
-0.132832989404087 -0.130313299691292 1 1
-0.171599313883465 -0.16777188973245 1 1
-0.0367916733911514 -0.0363282568165935 1 1
-0.120801565459525 -0.119522603450975 1 1
0.0643425260816677 0.0634939469249326 1 1
-0.130033000807588 -0.127533178214472 1 1
0.0894518648170211 0.0878882690030061 1 1
0.0961368133393928 0.0948957466257682 1 1
-0.0420253550792533 -0.0407431209234483 1 1
0.238947883764473 0.233679347905956 0 0
-0.111472828193496 -0.109240388843892 1 1
-0.202847122231483 -0.199020266448387 1 1
0.0594861205869542 0.058613625657234 1 1
-0.0524736536809024 -0.0515731192310543 1 1
0.170461832850168 0.167086312246404 1 1
0.0359829111680184 0.0351434611878141 1 1
0.0184716631611635 0.0182895403845705 1 1
0.0744656154245737 0.0734941780012351 1 1
0.0335427885389259 0.0329912946565061 1 1
-0.0819893562186477 -0.0805047645303415 1 1
0.00020375464559013 -0.000570255222274357 1 1
-0.0381313125907347 -0.0369703878454652 1 1
-0.0503008074246134 -0.0490056666262279 1 1
-0.0921253151243294 -0.0910605471723693 1 1
0.121370397868843 0.119582712826768 1 1
0.0966524208163407 0.0953535697990926 1 1
0.0180653732371505 0.0179474015101399 1 1
0.0627796968646284 0.0617539648491983 1 1
0.0920073563847722 0.0905051390834343 1 1
-0.0463592223337755 -0.0449612175754506 1 1
-0.160046049372593 -0.15599343804731 1 1
0.136328387578425 0.13265583681037 1 1
-0.0815472373384496 -0.0798582893792467 1 1
-0.0800979757061329 -0.0776762275476298 1 1
-0.0601721439673593 -0.0588457912065912 1 1
0.0333326059811165 0.0327077660225632 1 1
0.0461527290692291 0.0458506725406942 1 1
0.0691863279581433 0.068115731462554 1 1
0.0227648706419956 0.0227045984159807 1 1
0.0289236734274884 0.0278443443564768 1 1
0.195818816639214 0.191867860624958 1 1
0.0660474122521171 0.0649558191416109 1 1
0.0441957885202666 0.0428194827206423 1 1
-0.0798657836837775 -0.0783817826608656 1 1
-0.0177026952476253 -0.017342112449322 1 1
0.174538277489239 0.17107956945778 1 1
0.0350034013053098 0.0343478537122734 1 1
0.173236780230796 0.169802490995735 1 1
-0.043538349676687 -0.0427412390099157 1 1
-0.0686475644191189 -0.0674070514709164 1 1
0.0349153892009681 0.036182901183366 1 1
-0.0549326684498354 -0.0537975341179833 1 1
0.101004414831337 0.0990183165042168 1 1
-0.127219387159732 -0.12489904683621 1 1
0.0591946372057158 0.0582230997821962 1 1
0.212986852206961 0.208928382188762 0 0
0.0445886369872733 0.0442151719264699 1 1
-0.0212496799685563 -0.0205274287093668 1 1
0.00148882305691755 0.00124656911428441 1 1
-0.103899652312229 -0.101592695231253 1 1
0.117622109185208 0.115193404182093 1 1
0.0705791057778594 0.072085073529166 1 1
0.0297158425649574 0.0289474521023659 1 1
0.148575560292839 0.147256913997759 1 1
-0.122567268067419 -0.120283267340711 1 1
0.019421298870156 0.0201101777608777 1 1
0.0916752199701195 0.0899107464138698 1 1
-0.0160444376797171 -0.017265570628244 1 1
0.0966166149779305 0.095027286588812 1 1
0.0360141166263333 0.035741271239507 1 1
-0.0901065713407074 -0.0885317049363142 1 1
-0.0512612123635051 -0.0501982669470195 1 1
0.0658989422975766 0.0646507006713723 1 1
-0.0168660992470669 -0.0158869717531406 1 1
-0.00939901097760399 -0.00923368081524455 1 1
0.028450945371283 0.0276694773365196 1 1
-0.0174158309251466 -0.0169113972761484 1 1
0.122994616346847 0.121106214796435 1 1
0.00684793731907087 0.00700372228189433 1 1
0.107299112634921 0.104000500861502 1 1
0.277457163535352 0.270502905318713 0 0
-0.0235146743664827 -0.0232983499411262 1 1
0.0491194624110238 0.0481746614420191 1 1
-0.0874673153074758 -0.0861556367977096 1 1
-0.0627054604896725 -0.0593809398813654 1 1
0.123490836240885 0.121612033550406 1 1
0.101063090181823 0.0981664291651008 1 1
0.15935938170957 0.155552053648214 1 1
-0.126648172913245 -0.12296431515648 1 1
0.0579683380331095 0.0569780387019919 1 1
-0.21957242875317 -0.216952292095943 1 1
0.0359406070994049 0.0361872095602118 1 1
-0.0643485965022815 -0.0629422228147865 1 1
-0.0694332732821978 -0.0680859362724991 1 1
0.0438646450916933 0.0448072368183137 1 1
-0.0210712259846865 -0.0206496033938317 1 1
-0.0846720038846822 -0.0823472855177819 1 1
-0.0652517783686689 -0.0642435670327103 1 1
-0.00236464017584979 -0.00236983045230773 1 1
0.0726097110501198 0.0710644392045921 1 1
0.183782583883397 0.180010615462305 1 1
0.0904423387917752 0.0887576781992867 1 1
-0.0848988213877619 -0.0831986837957734 1 1
-0.134555083615584 -0.130780630842638 1 1
0.0615412816704145 0.0604307170185355 1 1
0.0808656962956095 0.0797079153192641 1 1
-0.085154511005258 -0.083600857278999 1 1
0.0318793127167192 0.0315036387910701 1 1
-0.00369315375439643 -0.00353658787064236 1 1
0.047423962889859 0.0469550976138296 1 1
-0.019297850699959 -0.0187997300498927 1 1
-0.0760218186770781 -0.075186162717271 1 1
-0.0718917388895084 -0.0704325554852164 1 1
0.186307858244285 0.183024565920564 1 1
-0.0012270396633258 -0.00103978570286457 1 1
0.0561007704451423 0.0548483955060602 1 1
0.0162467614338643 0.0157736105500345 1 1
0.095757028642649 0.0936775883809186 1 1
-0.177870329339255 -0.17346180692916 1 1
0.0233283679111402 0.0228192045136442 1 1
0.012848422067622 0.0126617645393641 1 1
0.0891962423349476 0.0873584551463636 1 1
0.0670593594413348 0.0644491429694277 1 1
-0.183433945373928 -0.180381056569706 1 1
-0.152740038185761 -0.149093768099123 1 1
-0.224943651430449 -0.221135235731543 0 0
0.0916842749309427 0.0903997739152809 1 1
-0.0538076007566543 -0.0518172662803505 1 1
-0.00267311419964493 -0.00270910150520277 1 1
-0.08665535137713 -0.0844607409381657 1 1
-0.00502224745331044 -0.00534739379201194 1 1
0.014946493442151 0.0127511052169294 1 1
-0.0966245054590986 -0.0949863834068914 1 1
-0.197839733757234 -0.193949513826171 1 1
0.0717282348703011 0.0706005066512942 1 1
0.27282407937645 0.268802624729202 0 0
0.0312315070160723 0.0302175841626795 1 1
-0.0422603367860354 -0.0418754921233001 1 1
-0.031362488511582 -0.0305335391346971 1 1
-0.0950229150724003 -0.093384141141934 1 1
-0.0342473514480273 -0.0336310581288003 1 1
-0.0969793188101557 -0.0950998468908062 1 1
-0.110330409942483 -0.107887595191122 1 1
0.100434612738784 0.0987412192952853 1 1
-0.0789037080441206 -0.0770820563123278 1 1
-0.0257716389465561 -0.0249527961616004 1 1
-0.0678378521141856 -0.0669979114330813 1 1
0.112672605961207 0.110567671730967 1 1
0.0248067577370493 0.0241184899722421 1 1
-0.169650194110042 -0.166628156888761 1 1
0.0461109651971431 0.0455222211764356 1 1
-0.0390766149508344 -0.0381452659458461 1 1
0.0783568859146744 0.0766016440928737 1 1
0.0124317228195055 0.0124014078678225 1 1
-0.0786722410838937 -0.0772980161515862 1 1
0.0453879053552548 0.0445996397739423 1 1
-0.00491242233237109 -0.00563138763200446 1 1
0.0169740404974562 0.0168533376011071 1 1
-0.145807052822598 -0.143151768261279 1 1
0.210846439622604 0.206822453343111 0 0
-0.0316564847442802 -0.0309741150749576 1 1
-0.0824012742900653 -0.0812369553221862 1 1
0.0943420933343158 0.0922304960509255 1 1
-0.16277796811314 -0.159496534605153 1 1
-0.0906046604198484 -0.0889518891847737 1 1
-0.0100799257798746 -0.0109024526340853 1 1
-0.0972508208113285 -0.0950106090196306 1 1
0.109367661061323 0.10749250880644 1 1
-0.0162557717756388 -0.0161405828451946 1 1
0.123367630450417 0.120832248009289 1 1
0.00260176016082492 0.00308537172153808 1 1
0.0203130735870723 0.0199497337605742 1 1
-0.0254998687324436 -0.0249601293520597 1 1
0.0523026559146124 0.0504161076177091 1 1
0.0228532017658024 0.0214082642411184 1 1
-0.10923633342952 -0.106022040026968 1 1
0.0615399317739977 0.0603575172930239 1 1
-0.0641902772879226 -0.0629274939267714 1 1
0.218883092040016 0.213803879830957 0 0
-0.0182969927875192 -0.0179108353354298 1 1
-0.000323719023506829 -7.70776925846095e-05 1 1
-0.00840432821348593 -0.00747094072877259 1 1
0.00715747631370373 0.00746686063327843 1 1
0.219291695343574 0.215140314248431 0 0
-0.114272436259615 -0.112199566351992 1 1
0.0732235717361423 0.0717483167958493 1 1
0.0630517501941294 0.0616426857061713 1 1
-0.0179108084339082 -0.0180655680915939 1 1
-0.021303332477548 -0.0215764017048421 1 1
0.196640703008296 0.19286835858176 1 1
0.00760942253120554 0.00771305508000556 1 1
-0.0902285221517941 -0.0895312417649362 1 1
-0.110318621503579 -0.107935878911313 1 1
0.0672672256873241 0.0663225888265635 1 1
0.0292018067615845 0.028682137938856 1 1
-0.00950033816736381 -0.0101405181836832 1 1
0.0481725579480873 0.0473026099774214 1 1
-0.0876873295621738 -0.0859063411438792 1 1
-0.118295530816416 -0.117064864965092 1 1
0.153292344603811 0.150404674492112 1 1
-0.127910730492929 -0.12556672334614 1 1
0.0756602463811927 0.074714118175594 1 1
-0.112307739468027 -0.110328218464096 1 1
0.0200149631982029 0.0195946854006065 1 1
0.00420590448340114 0.00408118682356774 1 1
0.0488260806364575 0.0479428471081981 1 1
0.131227931996641 0.128850591093526 1 1
0.0993562730438215 0.0983496801967371 1 1
-0.0431788647383391 -0.0429139618669725 1 1
0.0103247619464989 0.00995538699110913 1 1
-0.128296727826064 -0.126245386585727 1 1
0.0113880363014903 0.010715189332576 1 1
0.0279300210613525 0.0267847519982449 1 1
-0.173856718300594 -0.170833788974703 1 1
-0.0815927334502043 -0.0791260910493508 1 1
0.0852638133970618 0.0848567365331251 1 1
0.0305327754905871 0.0306359241911934 1 1
0.230807931614906 0.226535992610115 0 0
0.0141427420895314 0.0141811579884785 1 1
0.0161078443882243 0.0160961676203479 1 1
0.0234065439174068 0.0228994009684738 1 1
0.104728159733197 0.102878586441626 1 1
0.0525031323198372 0.0517273966513156 1 1
0.00965421863825537 0.00933386422162891 1 1
0.158665333624778 0.154644294935481 1 1
0.0127025040753504 0.0122006022962091 1 1
-0.0726173601618997 -0.0719956268215671 1 1
-0.130581439182608 -0.128296066906127 1 1
-0.0276778733244185 -0.0272658264512834 1 1
-0.132713395737225 -0.130551032519013 1 1
-0.0884844962463057 -0.0868006965591908 1 1
-0.112558209606245 -0.110596954311711 1 1
-0.0772027924265893 -0.0752304634882747 1 1
0.0314382530197872 0.0304108909420217 1 1
0.126233416566857 0.1218912288909 1 1
0.0394776020908505 0.0382829149492862 1 1
0.187544855034541 0.184719063537872 1 1
-0.018094048646561 -0.017998568962701 1 1
-0.0298320416300786 -0.029014645026326 1 1
-0.00499856809457231 -0.00551305622347264 1 1
-0.00127641921798781 -0.00167331729534639 1 1
-0.0479974369391315 -0.0471254830677093 1 1
-0.1198393222875 -0.117542447670201 1 1
-0.0398223079718592 -0.0389797349185312 1 1
-0.0421180446089545 -0.0413901304252356 1 1
-0.152185070203649 -0.149127432366675 1 1
-0.0793090451091734 -0.0776408191303464 1 1
0.145910169226695 0.142926256765211 1 1
0.22620455416137 0.222471017771454 0 0
-0.153963281140902 -0.150949683661188 1 1
0.170676137265585 0.16712060704385 1 1
-0.111561586158056 -0.109190862174622 1 1
-0.00814130220205877 -0.00811534774757104 1 1
0.0832604384831047 0.0827579832681891 1 1
0.0282127977604396 0.027487950956813 1 1
-0.0239336022730177 -0.0237935060536821 1 1
-0.184614728774273 -0.181456373748828 1 1
0.0352910827829217 0.034513634619585 1 1
0.0324046334875556 0.0316346759978782 1 1
-0.180333468324281 -0.176762547705234 1 1
0.0607338676588735 0.0599918824808747 1 1
0.0525267718142339 0.0518092556769147 1 1
-0.00130412890714221 0.000593497823559691 1 1
-0.134467356598182 -0.131101435198027 1 1
-0.0590010484075743 -0.0595934119993495 1 1
-0.132662299131821 -0.130481296679978 1 1
-0.00524562157898886 -0.00580452824061659 1 1
0.0100023182732161 0.00977785913291881 1 1
-0.0561867154639016 -0.0549253513569859 1 1
0.121104961611162 0.119181845251689 1 1
0.0539830165270261 0.0531536792931879 1 1
0.176212436088495 0.173487601310125 1 1
0.0939632599337365 0.0921756143623526 1 1
-0.188613773081127 -0.185441548978227 1 1
-0.111963727645984 -0.109136622680099 1 1
-0.0381389181792303 -0.0376335939253845 1 1
-0.0207528797710361 -0.020316627567692 1 1
-0.0650178899663413 -0.0637823478438376 1 1
-0.165013193755501 -0.162319738248952 1 1
0.0140258526076113 0.0130173865351216 1 1
-0.075239444060382 -0.0750870684851839 1 1
0.0708189698006135 0.0694220474980846 1 1
0.119065640975704 0.115519339447776 1 1
0.0451322989290726 0.0442931881328909 1 1
0.0285847839310336 0.028122560263692 1 1
0.0428478499764686 0.0421484427183241 1 1
-0.0882146938415223 -0.0866541605662209 1 1
0.212105635446902 0.207893469778082 0 0
0.0863439535711467 0.0846969759864688 1 1
0.0186574426502345 0.0181233544243283 1 1
-0.096006364785244 -0.094351576518044 1 1
-0.254411799290583 -0.248965358130556 0 0
0.0420988812059125 0.0410440891100838 1 1
-0.0429065724655061 -0.042043312776034 1 1
0.210611857809515 0.206413623724169 1 1
-0.099330488987846 -0.0973865549342345 1 1
0.0529931250231912 0.0524981637120031 1 1
0.0683735030542199 0.0666445188360905 1 1
-0.139985522464969 -0.138657230799501 1 1
-0.181705299347444 -0.178115038721985 1 1
-0.00496852304750252 -0.00458621298530521 1 1
-0.0538327524074493 -0.0532927301919139 1 1
-0.11008792722948 -0.108711730690497 1 1
-0.0681763345054789 -0.0672206270064375 1 1
0.0317709233711396 0.0310038996720391 1 1
-0.0141396213859752 -0.0123530248875956 1 1
-0.341839081039754 -0.334457500245077 0 0
0.037711242753981 0.0375191826758874 1 1
-0.0673652192819152 -0.0658963410067206 1 1
0.0474580009992875 0.0470329140327688 1 1
0.15130244426797 0.148405425846683 1 1
0.266535399584544 0.262216975600277 1 1
0.091411095096908 0.0889670516988192 1 1
-0.127579490917187 -0.125507857944575 1 1
0.00891961405640797 0.00889912264988591 1 1
-0.0311622660582889 -0.0308073894592489 1 1
-0.00131008014017301 -0.00114944920302697 1 1
0.0171277584225459 0.0170987960899309 1 1
-0.198133730703875 -0.195344988109136 1 1
0.107724987220327 0.106242009304239 1 1
-0.0345658973700073 -0.0339636323136048 1 1
0.102371124032167 0.100511505134271 1 1
0.0431904110763305 0.0425038689547029 1 1
-0.0543839062971614 -0.0526850789743779 1 1
-0.0582617982842921 -0.0577177366581042 1 1
-0.0459658481393617 -0.0452264996969797 1 1
0.0868880972771622 0.085044310224923 1 1
-0.116579901614551 -0.114168684006784 1 1
-0.110913028896134 -0.109768004703195 1 1
0.00542485148223081 0.00485437538384684 1 1
-0.127458105477768 -0.126258146647875 1 1
0.0720404282754737 0.0711225365938082 1 1
0.0509073588635823 0.0501287072550624 1 1
0.000753926490095966 0.00104035203678382 1 1
0.0823193064529321 0.0818771145501592 1 1
-0.0166799438301773 -0.0164143204857929 1 1
0.0353694904339492 0.0347837224277916 1 1
0.110430690918762 0.108418092377862 1 1
0.046728055839989 0.0466072010602518 1 1
0.151592427937061 0.147622204390693 1 1
0.0231331397810323 0.0230402299498147 1 1
-0.0474852676094538 -0.0466458663380542 1 1
0.126483008867514 0.123881180239531 1 1
-0.0404895830456445 -0.0400017543279786 1 1
0.0929659259815608 0.0907321816701267 1 1
-0.0228607287264588 -0.0223478588638648 1 1
0.25942318435795 0.253804904992643 0 0
0.00204696530903057 0.00176561520133055 1 1
-0.210942518160619 -0.205410688842799 1 1
0.0838538219398633 0.0820409093353766 1 1
0.0624866425748264 0.0611161314881586 1 1
-0.0497878040206735 -0.0491062038374118 1 1
0.140335966594286 0.138173791455588 1 1
0.0436987876767944 0.0427795833129305 1 1
-0.0239711921710789 -0.0233019225736772 1 1
-0.0741944586138638 -0.0745997372738165 1 1
0.127754900305061 0.125200977100773 1 1
0.127385646119703 0.124471806817935 1 1
0.0502695797751395 0.0492138586681049 1 1
0.0899643668446873 0.0874079022903692 1 1
0.115013010711941 0.113071533994729 1 1
-0.132404015098555 -0.129804893123514 1 1
0.0110780085911512 0.0111893691959555 1 1
0.0130326232474551 0.0126946814916318 1 1
0.0989722631498899 0.0987344366843581 1 1
-0.102089357128989 -0.0997672597854547 1 1
0.0279783920683024 0.0274644684165284 1 1
0.0812153440167643 0.07943070235925 1 1
-0.0233397107350603 -0.0226250270659041 1 1
-0.026972653360758 -0.0265335808033316 1 1
0.153795061178436 0.151048280245435 1 1
-0.100041222440924 -0.0974580282429094 1 1
0.237967796926817 0.23383965257056 0 0
-0.083212947157546 -0.0813268153040765 1 1
-0.163675062494074 -0.160821627276902 1 1
0.0399401906266938 0.0397597533965529 1 1
0.0645191040644376 0.0626214586077946 1 1
0.0820075301972918 0.0812222285537132 1 1
0.0525150851339624 0.0514596464704386 1 1
0.0767040224474447 0.0756738449525218 1 1
0.201262934249171 0.197431744481842 0 1
0.047262472999265 0.0460790225284965 1 1
-0.0221807331968419 -0.0229881023501095 1 1
-0.00524222659375724 -0.00524665311301371 1 1
0.0737786035114125 0.0723126392732688 1 1
0.15166056603322 0.149010618108299 1 1
0.00249616758196772 0.00264192173233827 1 1
0.190753228221138 0.187294642152894 1 1
-0.0517857029183975 -0.050781339828915 1 1
-0.140779286056438 -0.138745826374807 1 1
-0.00931941231427456 -0.00876763516597125 1 1
-0.0237940889931447 -0.0230778207284752 1 1
0.0944061310162114 0.0935087752619215 1 1
-0.0490453268619163 -0.0479150441830792 1 1
-0.0342744325986775 -0.0335834075772951 1 1
0.0810986550721922 0.0795907171177479 1 1
-0.00652575413089797 -0.00665077280212995 1 1
0.100887920710021 0.0990446411810058 1 1
-0.113051240944811 -0.110697054960437 1 1
0.158022580844745 0.154934458406731 1 1
0.0794939220391053 0.0787703748283648 1 1
-0.00317457723686224 -0.00329687427802951 1 1
-0.131590289881327 -0.128660647208354 1 1
0.0978210976493552 0.0960621553320833 1 1
-0.119760880192702 -0.118399478414403 1 1
0.177886227986512 0.173015527411157 1 1
0.11315291475241 0.11086809895392 1 1
0.139285767647323 0.13711987622757 1 1
-0.0156469939453856 -0.0154058123770893 1 1
0.198671560456651 0.194850451693641 1 1
-0.0229300528764942 -0.0225278637152086 1 1
-0.0753763377266204 -0.0738334956141196 1 1
0.0968954328663329 0.095987164892061 1 1
-0.0464051998821742 -0.0451352683621288 1 1
-0.0163118420882166 -0.0163692180799363 1 1
-0.0984213787226872 -0.0955207030392545 1 1
-0.0697966095738535 -0.0684395268705463 1 1
-0.0888626955456241 -0.0874401031089696 1 1
-0.0304193114811538 -0.0298320917325452 1 1
0.0157476378898306 0.014236369801489 1 1
0.116080523471527 0.114135072547485 1 1
-0.00574524242887593 -0.00618132657100339 1 1
-0.0359540744437571 -0.0358084228759583 1 1
-0.0841914778979172 -0.0826203804436075 1 1
0.0313828339086839 0.0314590185231278 1 1
0.0486097953141497 0.0469172876723532 1 1
0.0768331539313371 0.0753616743760534 1 1
-0.00984860076073476 -0.00973396572486866 1 1
-0.141358037506422 -0.139085574205746 1 1
0.319453938318246 0.313738249281113 0 0
-0.0219310597892061 -0.0216283012479826 1 1
0.00358292297715963 0.00315752605700923 1 1
-0.0253406877767436 -0.0247814467627351 1 1
0.0138347857505784 0.0135450069942631 1 1
0.0355567868120338 0.0343234302214366 1 1
-0.147888302788976 -0.145080474167902 1 1
-0.0849597666505688 -0.0842046460603187 1 1
-0.102810805448023 -0.101802635330801 1 1
0.109467128209683 0.10705949224707 1 1
-0.0961680604544534 -0.0944170962874552 1 1
-0.130956289408749 -0.128084816695309 1 1
-0.176202755966953 -0.172879767904239 1 1
0.0338086614454188 0.0329939261288471 1 1
0.0322270105598482 0.0307035111738616 1 1
0.189936998977039 0.186337299540451 1 1
-0.107286765176352 -0.105321430536737 1 1
0.144410851785386 0.141297070025533 1 1
0.0610148145742407 0.0594123592307667 1 1
-0.0142139248257827 -0.0141873414518669 1 1
-0.116046667484201 -0.114586766028105 1 1
0.0944317006002274 0.0923202524177482 1 1
0.122925796496919 0.121200849371991 1 1
0.0274641553515467 0.0268877223192218 1 1
-0.0680834505024918 -0.0674559882326688 1 1
0.127035279289648 0.12484349136721 1 1
-0.13971171706205 -0.137559348789682 1 1
-0.00454773827121662 -0.0044103009074714 1 1
-0.139499957537069 -0.137064509400956 1 1
0.0145252608249484 0.014036090531797 1 1
-0.167640535814481 -0.164586360768529 1 1
-0.0427911197313201 -0.0420888688792064 1 1
-0.0993925917670659 -0.0980601805834218 1 1
0.0120016736448046 0.012427267801515 1 1
-0.0285168713964196 -0.0281845886951631 1 1
-0.0656418101399724 -0.0648675913883091 1 1
0.0783023575485445 0.0766485579849158 1 1
0.0572535051632748 0.0559960241381657 1 1
0.0590918071711983 0.0577363087786481 1 1
0.159462948804877 0.156993349678604 1 1
-0.000869978388322038 -0.000808379844653477 1 1
0.007552508174196 0.00884912620667241 1 1
0.0100271634718659 0.0106651252779429 1 1
-0.0669729096101034 -0.064088896656746 1 1
0.127537296938163 0.125632784056392 1 1
-0.0316040033053376 -0.0313715776380651 1 1
-0.0118086655499911 -0.0113673175322591 1 1
-0.00230923013694126 -0.00276953716208862 1 1
0.0825702964861313 0.0806422865733995 1 1
-0.0587891276314906 -0.0564031774341846 1 1
-0.0830893520620548 -0.0801984880895979 1 1
-0.091490214019804 -0.0877795749321985 1 1
-0.0493238083763287 -0.0478591725511163 1 1
0.124202044217246 0.122226532051969 1 1
-0.135523110852953 -0.131997550233638 1 1
-0.060221891421689 -0.0589167769897815 1 1
0.0426407782920768 0.0416428982431193 1 1
-0.0779597308603532 -0.0749938801496412 1 1
-0.0876285506357837 -0.085929988092448 1 1
-0.0924736731855818 -0.0907104593767815 1 1
-0.0461170323576828 -0.0453333002965924 1 1
0.196435182200521 0.193385280504432 1 1
0.0974991437274624 0.0960259464646102 1 1
0.0833272889168339 0.0816276447497985 1 1
0.0912605428096592 0.0895035189097487 1 1
-0.0978910196375139 -0.0974716510038686 1 1
0.017451296154808 0.0172114429749834 1 1
0.0229555990092824 0.0227746768211889 1 1
-0.0721028991740006 -0.0714637896420456 1 1
0.0291544717320507 0.0286705359625077 1 1
0.144781529385553 0.142083793231887 1 1
-0.213761326841798 -0.210460260424314 1 1
0.134054130231505 0.131861061355866 1 1
-0.0160133376070265 -0.0145992211163166 1 1
-0.0260839207744493 -0.0253281912272167 1 1
-0.0201436694113143 -0.0183193575859763 1 1
0.0640886737039793 0.0629282078652994 1 1
0.0872240792538211 0.0855886747088808 1 1
0.08868526708019 0.0868671097699374 1 1
0.164054991126522 0.160769101377519 1 1
0.136202483948769 0.133868920044294 1 1
0.0981719077497891 0.0960736855862864 1 1
-0.0169184429965924 -0.015750828108387 1 1
-0.0895622638748415 -0.0879097054240064 1 1
0.0369595301521964 0.0347364891449842 1 1
-0.0699491206554132 -0.0686107182655997 1 1
-0.103618075980759 -0.10167696668358 1 1
0.055543610653322 0.0544600650375888 1 1
-0.220306574589754 -0.216451879179861 1 1
0.0511531925821989 0.0503513643923332 1 1
0.121364227107782 0.11774726715099 1 1
-0.0386049790921001 -0.0375983081045216 1 1
-0.0813308626423384 -0.0796568284432839 1 1
0.135091109383218 0.132583014645111 1 1
0.104543955071406 0.102691685394124 1 1
0.0568209517800835 0.0561495852356677 1 1
0.0325759776261083 0.0315855083850078 1 1
0.325418271264109 0.31921012242521 0 0
0.0663139358104883 0.0643576701117355 1 1
0.131551692283852 0.129067882804113 1 1
0.0927911266755881 0.090909616227645 1 1
0.0538229168486465 0.0528171413544989 1 1
0.00502395554587284 0.00578307363580289 1 1
-0.034141955955218 -0.0333686218135403 1 1
0.0294101927310744 0.0292138931627146 1 1
-0.037861835582363 -0.0373471253791722 1 1
-0.0282051652994219 -0.0278117271528444 1 1
0.139669626452644 0.13635754674262 1 1
0.00628347139936174 0.00520746765854185 1 1
-0.0180280126973407 -0.0175268622232016 1 1
-0.166682501145579 -0.1633291990675 1 1
0.181188138138082 0.177961975427402 1 1
-0.171394992048792 -0.168750366324376 1 1
0.00310254906915178 0.00395816271532846 1 1
-0.144205567041915 -0.142182718680234 1 1
-0.221486696305068 -0.217583495430637 0 0
0.0109370968055104 0.0110617288814533 1 1
0.0333722407210638 0.0327441162966733 1 1
0.00234680798864481 0.00243953713527611 1 1
0.093923372867266 0.0923878421752518 1 1
0.011318909735204 0.0107050020239439 1 1
0.115140901433271 0.11372591734428 1 1
0.0785313089453195 0.0760895571725549 1 1
-0.0742816906661538 -0.072340764684763 1 1
-0.022994181661803 -0.0227705771616365 1 1
0.0219865449099599 0.0214046997575415 1 1
-0.0463110366798902 -0.0462041827539806 1 1
-0.125292397085029 -0.122993211580932 1 1
0.119890269905437 0.117638670723311 1 1
0.0462829316128303 0.0462807780714677 1 1
0.0248107998929196 0.0247977267169933 1 1
0.0304031492550111 0.029549130767425 1 1
0.101548811980277 0.100412545372693 1 1
0.000322629140915347 0.000451736382800629 1 1
0.194184201147568 0.190748983255527 1 1
0.0271484507438983 0.0272900531905394 1 1
0.0993066821242221 0.097424287319836 1 1
-0.113992905664059 -0.113783905218436 1 1
-0.120092656741762 -0.117941155685428 1 1
-0.0194365970746326 -0.0190925574646244 1 1
0.051050743123497 0.0503659297344089 1 1
-0.0720974225819865 -0.0709035044117859 1 1
0.0244302486722808 0.0238715556079891 1 1
0.0397243582136022 0.0392732497907596 1 1
0.0952630424208671 0.0938830799588566 1 1
0.0294470573705139 0.0288207386028412 1 1
-0.0847244155782201 -0.0828236281444831 1 1
-0.0298809140080519 -0.0297752805919927 1 1
-0.152387101080731 -0.149718553658953 1 1
0.0845439606866172 0.0826296656723655 1 1
-0.028446301564933 -0.0280148239579165 1 1
0.118897045136804 0.116602982466098 1 1
-0.0135630399053259 -0.0139776886048696 1 1
0.150172674148009 0.147549977269156 1 1
-0.0828931829296198 -0.0813156126591165 1 1
0.12425691948473 0.123059966051067 1 1
0.108377323571918 0.108310204391764 1 1
0.144519582912697 0.142395979270528 1 1
-0.170316633803537 -0.167172939339597 1 1
-0.0923766371417951 -0.0902093885773656 1 1
-0.0119098191554871 -0.0113069826704104 1 1
-0.00602537359669975 -0.00557662804319711 1 1
-0.00561799559711491 -0.00551945694767308 1 1
-0.111168779833917 -0.107752697942153 1 1
0.079449457929961 0.0786228102343848 1 1
-0.048039111219496 -0.0472738035569103 1 1
0.118050872927404 0.115892105794247 1 1
-0.175590893587113 -0.170958555178483 1 1
0.122144255224564 0.120123705508297 1 1
0.157901500144177 0.15331719183534 1 1
0.146338552674328 0.143494710506228 1 1
-0.0503427894492877 -0.0496244512449898 1 1
0.152903214104434 0.150036978024498 1 1
0.0410868424525644 0.04054763027557 1 1
-0.0676704094432306 -0.0666949507322976 1 1
-0.051423263137135 -0.0504191903776704 1 1
0.0654738052114709 0.0641758501386352 1 1
0.0605465606571484 0.0596743023684587 1 1
0.0764641621489334 0.0754080134300122 1 1
0.00842712882792036 0.00822615710202817 1 1
-0.045872613796769 -0.0457641159772364 1 1
-0.132387806978275 -0.129396108824969 1 1
-0.123098116816939 -0.120988640528022 1 1
0.0834285759717799 0.0821146755305779 1 1
-0.042058474988705 -0.0411380001612089 1 1
0.167705721948442 0.163752450389229 1 1
-0.036997077094319 -0.0362677879452018 1 1
-0.0443238040547739 -0.0434032843907353 1 1
0.156925705561639 0.153457309732014 1 1
-0.13171379392786 -0.129391438028178 1 1
-0.17371785402227 -0.170838546134176 1 1
-0.145310908225535 -0.141179837997586 1 1
0.0785467332043351 0.0771513505361418 1 1
-0.0894994525022301 -0.0878885314975055 1 1
-0.0531191710250747 -0.0519143074620423 1 1
0.0987903333096 0.0968325769901547 1 1
-0.0495643140806232 -0.0482739581877236 1 1
0.167109725695544 0.164179175765475 1 1
0.0473336838663309 0.0464974599190107 1 1
0.122334533151723 0.120150496432793 1 1
-0.0143298718180613 -0.0148389117380561 1 1
0.0209510634842796 0.0208888657928166 1 1
0.000582686901689909 -7.46770137941902e-05 1 1
0.0582817623435357 0.0570132979226572 1 1
-0.0398978339330072 -0.0376098284674932 1 1
-0.125981962773932 -0.123615313476826 1 1
0.0759205796190868 0.074944535850393 1 1
-0.0745338744140426 -0.0730384695483986 1 1
-0.0229669641638324 -0.0218567954803378 1 1
0.118688144137049 0.117535726224208 1 1
-0.0580082950765241 -0.0577809604870106 1 1
-0.276347084811769 -0.271794533943625 1 1
0.104132993181746 0.10218172078793 1 1
-0.234040396553945 -0.2293537980358 0 0
-0.0136862721325142 -0.0141524206159503 1 1
0.118106404441342 0.116332494174236 1 1
-0.0742129815566607 -0.0724740533604129 1 1
0.103802121563117 0.101983618603194 1 1
0.0464469149348668 0.0447067835352629 1 1
0.224968019877456 0.221488068286579 0 0
0.186028092144613 0.18287265671329 1 1
0.078775517617216 0.0770320288802108 1 1
0.0488003203871672 0.0493592792062433 1 1
-0.0544712807668383 -0.0536426756859396 1 1
-0.222205429654998 -0.218430117627954 0 0
0.0929441284611825 0.0906457390882691 1 1
-0.147383412968863 -0.143804351388797 1 1
0.295265460011301 0.290533467915308 0 0
0.0286031054601268 0.0279243771158295 1 1
0.00087463998288953 0.000762466751374678 1 1
-0.0314198150594383 -0.0310699540654711 1 1
-0.00938566644878465 -0.00917291646505572 1 1
-0.0437498909279621 -0.0428954270042824 1 1
0.116521502258573 0.115107227849298 1 1
0.010900163040737 0.0101626105735896 1 1
0.125600107348305 0.123284140493588 1 1
-0.0356203115959318 -0.0349158815025545 1 1
-0.0608248763513087 -0.0595791633220391 1 1
-0.0520085448865314 -0.0510623506185925 1 1
-0.0374535589584791 -0.036885899615555 1 1
0.113522385513523 0.112163575167004 1 1
0.174195587518023 0.170356477983791 1 1
0.117194586117861 0.115299914286385 1 1
0.090990971900438 0.088370662629221 1 1
0.122821519256277 0.12022680822956 1 1
-0.134695075872921 -0.132464707707779 1 1
-0.098532140524318 -0.0977487313911728 1 1
0.101067089713337 0.0992356879201178 1 1
0.0695182840602295 0.0678285309791609 1 1
-0.0854596066991304 -0.0838213294085953 1 1
0.0729343919818061 0.0716066168758423 1 1
-0.0413961655579819 -0.0404945106125589 1 1
0.155794356099326 0.153148320945223 1 1
0.0717151908256577 0.0705801269223891 1 1
-0.108171167505406 -0.106896557496007 1 1
-0.0424992721613875 -0.0414997135230151 1 1
0.124613221952111 0.122657329252574 1 1
0.15545777250704 0.152382804170172 1 1
0.0382440481899427 0.0377837244338856 1 1
-0.116346063892951 -0.114227250135888 1 1
-0.00763479810325663 -0.00786067509229804 1 1
-0.0218652996457116 -0.0214533814095096 1 1
-0.0966464412511865 -0.0947607568726946 1 1
0.163886808933976 0.161269733587008 1 1
0.13231152291185 0.129634806049027 1 1
-0.00424030075502678 -0.00459177937614803 1 1
0.0165082311264696 0.0170453547025705 1 1
0.151194080993558 0.148519385802561 1 1
0.0214880326699386 0.0209212405520873 1 1
-0.0304321817913614 -0.0302035396697866 1 1
-0.0136379125996774 -0.0132566626470209 1 1
-0.260685586279944 -0.254112309847707 0 0
-0.125826334520632 -0.123341982635457 1 1
0.0814322276831762 0.0798341751972708 1 1
-0.0263924614696681 -0.0256666338203702 1 1
-0.0362709961584465 -0.0358387679705036 1 1
-0.144481153459219 -0.141662531871451 1 1
0.10265369690604 0.101026147769764 1 1
-0.0723574740117449 -0.071987266798634 1 1
0.198317993201413 0.194794469651272 1 1
0.0173847447612564 0.0187846607688999 1 1
0.102436146707215 0.0992004928686318 1 1
0.00254987368902544 0.00195458068643755 1 1
0.0780304798960881 0.0759365543133033 1 1
0.129870950891906 0.128466167534832 1 1
-0.102757071812772 -0.101252517205351 1 1
-0.0357054179546665 -0.0340509607962751 1 1
-0.0881206801887796 -0.085837499033517 1 1
-0.113309474815047 -0.110986678360459 1 1
0.17300832819602 0.170257532612004 1 1
-0.0671611532852371 -0.0655724234189649 1 1
0.0248208381110837 0.0237243237298692 1 1
-0.0475890475543282 -0.0466763256295116 1 1
0.0363477350319457 0.0357354481281026 1 1
0.00244747728716264 0.00236166399415424 1 1
-0.01174507849759 -0.0110324317503877 1 1
-0.0247344730261705 -0.0241419080624709 1 1
-0.164091603476288 -0.161238572431813 1 1
0.10528229762477 0.103604756936663 1 1
-0.0903330059344462 -0.0880873574481802 1 1
-0.0909040926362735 -0.088782464205056 1 1
0.0254491476369573 0.0244997242592941 1 1
-0.0206730959456471 -0.0205578778446447 1 1
0.0630912784828028 0.0618370523405183 1 1
-0.222575971568859 -0.218477010527093 1 1
0.0470920421808039 0.0478109870985948 1 1
-0.22696105602568 -0.223601327997566 1 1
0.0622646603035017 0.0612395009616858 1 1
0.0943727205389865 0.0921420456511244 1 1
0.00208752936682907 0.00217327104725276 1 1
-0.0816760445762418 -0.0795602911514715 1 1
0.021752535579576 0.0214611131625848 1 1
0.113261274639775 0.110583184440849 1 1
0.0488920692890725 0.0476576665607602 1 1
-0.100131831650494 -0.0980905179147204 1 1
0.130661142962024 0.1291148069876 1 1
0.132262340468461 0.130369832322973 1 1
0.00715934412328367 0.00733775320908295 1 1
0.241900808546658 0.237844731944001 0 0
-0.0160491647166424 -0.0174984153029169 1 1
0.198744268271002 0.196705774106039 1 1
0.127361083575694 0.124453982917522 1 1
0.00550714451007696 0.0055322945011693 1 1
-0.000753958365490297 -0.00224200290596695 1 1
0.0329258773010124 0.0309005068396156 1 1
0.0740204894216417 0.0733410062149874 1 1
-0.0961468251189935 -0.0955743549191687 1 1
0.231434795976922 0.227259365881574 1 1
0.00960882911393491 0.00997839671787423 1 1
-0.0834495188866769 -0.0819535619774747 1 1
0.0942213245911706 0.0927079142670902 1 1
0.142276644501098 0.139663484674955 1 1
-0.0591851137109786 -0.0583562301356516 1 1
0.0967585206945005 0.094921087715841 1 1
-0.0954664201725764 -0.0935163451619366 1 1
0.0499136291530531 0.0487863663452505 1 1
0.041914677324974 0.040999489375183 1 1
0.0231000651335518 0.0227948324538928 1 1
-0.0285349178561951 -0.0272696483762572 1 1
0.0915097244126222 0.0895726459987145 1 1
0.190412391275831 0.185522912905461 1 1
-0.0964036114158392 -0.0947095046870106 1 1
0.0702632864930076 0.0689289596736499 1 1
0.0345373011992818 0.0333216829240355 1 1
0.209217456476016 0.205073305936343 0 0
-0.173035582690834 -0.170383443353216 1 1
-0.00308014863310871 -0.00310974871555379 1 1
0.00515682885380709 0.00519161315426469 1 1
0.120593950067289 0.118329548367589 1 1
-0.0405035932934773 -0.0395379568421391 1 1
0.0167292186492668 0.0165846934905007 1 1
-0.0837730197571189 -0.0821676667509526 1 1
-0.103186998793786 -0.100999161262189 1 1
-0.0935028362301628 -0.092309620146045 1 1
-0.00216632414216192 -0.00209806142416092 1 1
0.0796204909057546 0.0783077848990827 1 1
0.0585685113352563 0.0575473778503421 1 1
0.0442792108972865 0.0428295794448799 1 1
-0.168091972218417 -0.165799803345818 1 1
0.0288753904222028 0.0285289513569999 1 1
-0.117488373460513 -0.115909376445103 1 1
-0.0604032440362942 -0.0591055059246082 1 1
0.0371882311068817 0.0362086903416249 1 1
0.0611068871672702 0.059598076070606 1 1
0.0574931697287928 0.0563248746534901 1 1
0.0105740054821514 0.0106012147368929 1 1
0.0060151956360783 0.00586234586939138 1 1
-0.0545686711099438 -0.0527923663610499 1 1
-0.0312444011120409 -0.0306842497130592 1 1
0.00411430919130785 0.00370445224056535 1 1
0.112553425654795 0.110576199900438 1 1
0.217898898822649 0.213500384252086 0 0
0.147857553791047 0.145076321343607 1 1
-0.167079400303642 -0.164472460190097 1 1
-0.102820815882125 -0.102249367918389 1 1
-0.0292582776318469 -0.0289189512813683 1 1
-0.0179138565594387 -0.0161175314780143 1 1
-0.0198487375062319 -0.0202072712520467 1 1
0.130937312713945 0.128522732893416 1 1
-0.0720592548306212 -0.0711098905705461 1 1
-0.309590044880268 -0.303665421820294 0 0
0.144573663967126 0.141445617052895 1 1
0.0250419689404334 0.0244923007743103 1 1
-0.0077563853305371 -0.00761394389434294 1 1
-0.136191732898325 -0.133715099719344 1 1
0.044129564686304 0.0435194311669595 1 1
0.082446206981107 0.0806982126627432 1 1
0.206155241723269 0.20244543956506 0 0
-0.0452740532009486 -0.0450744626410648 1 1
0.0253302985555333 0.0249041973259794 1 1
0.00602240861669699 0.0047935272712032 1 1
-0.028596730634168 -0.0281854685335015 1 1
0.0763236084319086 0.0742129952512981 1 1
-0.159177524675618 -0.155774826119418 1 1
-0.110615397729407 -0.108606333898852 1 1
0.144512067619722 0.141527097477562 1 1
0.0785879344821596 0.0773517725253118 1 1
-0.214990485144825 -0.210405879697423 0 0
0.0452758107674278 0.0442539783967059 1 1
0.0437445851694072 0.0441078819294539 1 1
-0.215609782585731 -0.212360502472538 1 1
-0.0298024783566827 -0.029579492093509 1 1
0.211894542581086 0.207820050500523 0 0
0.00119570019541931 0.00140963732278347 1 1
-0.0591888813069 -0.0578349567066494 1 1
-0.137899167133941 -0.135303324319342 1 1
-0.0570018532200844 -0.0546177394985638 1 1
-0.0774097759555305 -0.0752958951912469 1 1
-0.01466263225685 -0.0143515633468884 1 1
0.0725512725375624 0.0723959537472101 1 1
-0.0117724736376033 -0.0117784064738442 1 1
-0.0279604735531103 -0.0259575988473735 1 1
-0.0518339300953826 -0.0515086861800016 1 1
0.0899679752255835 0.0880886104497293 1 1
0.0426761381115316 0.0415160170319811 1 1
-0.0134845168285468 -0.0137415159455739 1 1
0.022348296429448 0.022553598803039 1 1
0.00791303056874983 0.00802519432767242 1 1
0.107868409831742 0.105721629043199 1 1
-0.0551172156542893 -0.0544355520638001 1 1
0.0264294234202644 0.0256536409917706 1 1
0.00536412193027801 0.00605655109223825 1 1
0.0819422779778629 0.0803370076841151 1 1
0.043214961053997 0.0424173920472897 1 1
0.0167343651123505 0.0166627064929333 1 1
0.120408996564864 0.118067801627522 1 1
-0.161259560765794 -0.157251124193082 1 1
0.0267765763278321 0.0261845538611945 1 1
0.00946290596590464 0.00954979966004591 1 1
-0.0948671087170224 -0.0921836184197808 1 1
0.0227802902514009 0.0215976908427646 1 1
-0.154027977460681 -0.150604117862197 1 1
0.0303804825308249 0.0290896147400603 1 1
-0.0131253097320801 -0.0127697345177135 1 1
-0.221969242423431 -0.218010118002156 0 0
0.1612177414772 0.156980324737661 1 1
0.226001005918026 0.222279617719531 0 0
-0.0222320574663341 -0.0218846756896419 1 1
0.0854000542464088 0.0834901272503901 1 1
-0.0438181903694022 -0.0431710893561978 1 1
-0.0511274504531394 -0.0505055859676607 1 1
-0.302877522855113 -0.296942495183367 0 0
-0.165499289158906 -0.163057950167186 1 1
-0.027118270906075 -0.0266464192958817 1 1
0.0660286743910287 0.0649957491338407 1 1
-0.0880810371315956 -0.0860793503458913 1 1
0.00334854284623661 0.00340638012776866 1 1
-0.0820919774170176 -0.0811587962022276 1 1
-0.0620140371561916 -0.0609429255041071 1 1
-0.0628993492880548 -0.0612526599835846 1 1
0.0704102755573329 0.0709499726729124 1 1
0.0307114491469311 0.0300725698677369 1 1
0.0943867345032539 0.0930495484922411 1 1
0.11778123721779 0.113996095271582 1 1
-0.158716665239962 -0.155126514768661 1 1
-0.0751806524455209 -0.0732070889282416 1 1
0.0949439064430273 0.0930506579479505 1 1
0.0647076673229808 0.0642620850446785 1 1
-0.0575346371441118 -0.0566864173918792 1 1
0.0572810527174913 0.0564255834320113 1 1
-0.148901100880576 -0.146459869853615 1 1
0.000457895644183576 0.000571914351044676 1 1
-0.152079393822659 -0.148906831956686 1 1
0.115598379474881 0.113496437737746 1 1
-0.00873594381535758 -0.00838745411426084 1 1
-0.284886680202983 -0.279852747850303 1 1
0.222278017962032 0.217442598492913 0 0
0.0224109608161245 0.0219529913503198 1 1
0.00418827228734046 0.00440188495897522 1 1
-0.209699992672706 -0.205583767175066 0 0
0.0582145200346292 0.0568481206588994 1 1
0.103158184611845 0.10112492601225 1 1
0.115552521585497 0.113174987574339 1 1
-0.017518062327583 -0.0169911182494554 1 1
-0.0265016634938903 -0.0265726690898779 1 1
0.158289664514732 0.155394741619825 1 1
-0.0177867308530638 -0.0173161137129148 1 1
0.032742198895873 0.0330523321566712 1 1
0.110025957959554 0.10751079074072 1 1
-0.121284229481245 -0.118964215317967 1 1
-0.223258116263434 -0.21985328928602 1 1
0.0260439849291284 0.0253208305301906 1 1
-0.0641573341585815 -0.0630907151347769 1 1
-0.012445437824769 -0.011889155557734 1 1
-0.0962343320949143 -0.0945101484491972 1 1
0.0836694196471245 0.0816971448298046 1 1
0.107743585865823 0.105759174620376 1 1
0.0839466622764605 0.0837510697223826 1 1
0.0631231033475082 0.0619171651978514 1 1
0.0637323049287181 0.0624546826990082 1 1
-0.103528352939034 -0.101289943923358 1 1
0.160032693181605 0.157012460447851 1 1
-0.0722430980273377 -0.0726788675677603 1 1
0.247950359062603 0.243108365240463 1 1
-0.103316442809055 -0.101321788835161 1 1
0.111377120838887 0.109232792498244 1 1
-0.0654140049415486 -0.064094444073343 1 1
0.0973243524493438 0.0956370818715658 1 1
-0.0413175236962978 -0.0410269622251474 1 1
-0.0266502113706617 -0.0258703762747421 1 1
0.0475707616597815 0.046022206698665 1 1
-0.0577036423339055 -0.0565534457843161 1 1
0.140074316287748 0.136722668280719 1 1
-0.276315681791538 -0.271210535158318 0 0
-0.166169946623927 -0.162782823301888 1 1
-0.068565426243273 -0.0672391717991898 1 1
0.198639134029875 0.19550064482943 0 0
-0.0338273636125197 -0.0340428882880669 1 1
-0.221612052475866 -0.217311459409756 0 0
-0.114502385790088 -0.112171171869638 1 1
0.00014834722539199 0.000329738470558595 1 1
0.0671711878887267 0.065751894418583 1 1
-0.0515147244532704 -0.0514109172679538 1 1
0.0886461911588935 0.0868326996216763 1 1
-0.0605991144530649 -0.0594303447151637 1 1
0.0219293004793522 0.021477835342267 1 1
0.0551191686608884 0.0539696907892299 1 1
0.00369930542823731 0.00383738386109758 1 1
-0.0818590211274458 -0.0806398239941396 1 1
0.0971674951607796 0.0953679357473296 1 1
0.174182484193655 0.170587762053813 1 1
-0.00466967250131423 -0.00459911125883266 1 1
-0.0872603931816042 -0.0862213862750949 1 1
-0.0495592171219685 -0.0485717862178209 1 1
0.184353842664055 0.180183236757665 1 1
-0.0237796246383002 -0.024498255252207 1 1
-0.0484088487842247 -0.0476072293889125 1 1
-0.114912175153627 -0.112402705886028 1 1
-0.0179073277523106 -0.0178143184397887 1 1
0.0117974304250205 0.0117417667294653 1 1
-0.105711653419852 -0.103789283337824 1 1
-0.0553139463887134 -0.0535115827908928 1 1
0.108467699739497 0.106483706162575 1 1
0.0973350676876534 0.0957755375956899 1 1
-0.13502513883483 -0.133771462837194 1 1
0.244296469269247 0.240240299614165 0 0
-0.0702504052322807 -0.0690850843004179 1 1
0.0299694389958112 0.0287893093481838 1 1
-0.015834425858174 -0.015330151355129 1 1
0.0323624006755269 0.0323108500724649 1 1
-0.133877849429434 -0.130469925873318 1 1
0.0368991973999254 0.0358318909748869 1 1
0.180814955976775 0.17616390293991 1 1
-0.0799143287043295 -0.0781697419437303 1 1
-0.0627594365095743 -0.0615508015390701 1 1
0.0419356104742922 0.0419222699722235 1 1
0.121547772260963 0.119607286043728 1 1
0.00436853189709741 0.00413096104092003 1 1
0.0401204621341567 0.040455194088742 1 1
0.035242860517065 0.0346641611374184 1 1
0.0461579364802764 0.0454105160389617 1 1
-0.00203071212386195 -0.00181378942237142 1 1
-0.0683468295797196 -0.0669905205871116 1 1
-0.0596975827378843 -0.0588075266089797 1 1
0.149051564015519 0.145551978445219 1 1
0.0880608832243788 0.086738123172025 1 1
0.0638134611851551 0.0624299406070146 1 1
-0.305070299179622 -0.299578236910618 0 0
-0.0519035798132059 -0.0515467219184383 1 1
-0.115815489250789 -0.113881618001883 1 1
0.125020148308984 0.122531714251971 1 1
0.0259448657394099 0.0257664802044232 1 1
-0.0408424053726188 -0.0404840179708522 1 1
-0.0744097479075323 -0.0730667909101766 1 1
0.173556584836785 0.16944188544879 1 1
0.125697003188997 0.123314352673059 1 1
-0.143004110044742 -0.140402353654829 1 1
-0.0346008933898077 -0.0337679744873687 1 1
0.0674726430736005 0.0660306052497694 1 1
-0.0784153320310559 -0.0774070758439365 1 1
0.0128051353156629 0.0124355567090868 1 1
-0.0495029765016611 -0.0485903212836515 1 1
0.00627769938153638 0.00625916033185014 1 1
-0.124825183350676 -0.12264469695266 1 1
-0.0863171712255888 -0.0848872124573018 1 1
-0.131537308220849 -0.129470063770909 1 1
-0.00489809566053803 -0.00467884712009133 1 1
-0.0956685024566406 -0.0934308311594952 1 1
-0.0100129731127745 -0.00986250453695029 1 1
-0.0307158637731932 -0.0309187659314493 1 1
-0.00824456800245348 -0.00751463513623628 1 1
-0.00805118586662642 -0.00818002161477353 1 1
-0.143514160281869 -0.141678225768483 1 1
0.0209015795672115 0.020631772964454 1 1
-0.0364631942214774 -0.0358537068221202 1 1
0.253693048226588 0.250541055616308 0 0
0.0494181128306246 0.0492599168796291 1 1
0.142157740479715 0.139721993857036 1 1
-0.339108710004721 -0.332678303583733 0 0
-0.0674214428542818 -0.0658818784086053 1 1
0.0626885903556019 0.0620807769929646 1 1
-0.0773831878963174 -0.0759564219864058 1 1
-0.0324262852664178 -0.0318569230907651 1 1
-0.089039546889696 -0.0868681145289967 1 1
-0.29385247611245 -0.28818015080416 0 0
-0.0142561456965806 -0.0140341132357155 1 1
0.0281736223055855 0.0270458836877972 1 1
-0.0631722425494024 -0.0619998315808736 1 1
0.0990402513114671 0.0966870985169349 1 1
-0.0732105365128514 -0.0711072529059366 1 1
0.130006867120226 0.127878495141662 1 1
0.199856071292061 0.196101143452778 0 0
-0.121490710135357 -0.119475936368672 1 1
-0.0994652999792499 -0.0974579809563836 1 1
-0.0737490270276595 -0.0722392307186065 1 1
-0.031116339115716 -0.0305612051033273 1 1
-0.0180535895370597 -0.0174197542209505 1 1
-0.0204898782442421 -0.0201065463951239 1 1
0.237501908561699 0.23311009467353 0 0
-0.0671426707532193 -0.0667622355825641 1 1
0.107984822134873 0.106490575603913 1 1
-0.393311488232908 -0.385995565593304 0 0
0.0150930598427339 0.0146016506398838 1 1
-0.0672141021545396 -0.0664816624048744 1 1
0.126175863721052 0.125135907558551 1 1
-0.0536708424016294 -0.0520128635359602 1 1
0.142563690412979 0.139791713014567 1 1
-0.0716671914550679 -0.0695513317543741 1 1
-0.0442047364149883 -0.0430592682987874 1 1
-0.00928952233529416 -0.00963519684648972 1 1
0.0674150606295079 0.0657056939454085 1 1
0.0490553584976311 0.0484633082438536 1 1
0.0856301613690723 0.0849830803464063 1 1
-0.0327380712056827 -0.0320154064991574 1 1
0.0211522751363326 0.0193088042103129 1 1
0.0556890674913895 0.0548671023281022 1 1
0.0756593142577129 0.0746504416506939 1 1
-0.0010568378073211 -0.000943065494368039 1 1
-0.00732861280936364 -0.00637087871112234 1 1
-0.102096198077587 -0.100353855540385 1 1
-0.0523471317932225 -0.0507694859628365 1 1
0.0481555299501504 0.0474110058551769 1 1
0.00819756581830284 0.00962032551561782 1 1
0.13900672865081 0.137055918771184 1 1
0.0248801630443112 0.0245454232751728 1 1
-0.0503095848753801 -0.0507084136882104 1 1
0.177382216379513 0.174233415607857 1 1
-0.0286431070214867 -0.0274600292355726 1 1
-0.0550146040199561 -0.0538214697829705 1 1
0.0819488619694938 0.0799831904477811 1 1
0.0389198678241714 0.0387477925620261 1 1
0.100257938790093 0.0974758984203734 1 1
0.0586693082925701 0.0578889453792576 1 1
0.0337503248088625 0.0331216574341757 1 1
0.0582019589095086 0.0571118650611015 1 1
-0.184791023404659 -0.181847801896672 1 1
0.0251356092343404 0.025070659224009 1 1
-0.0978452543546767 -0.0964022709906269 1 1
-0.105782810589958 -0.103984832540878 1 1
-0.0686980277605118 -0.0675496613353628 1 1
0.0297920457462137 0.0303372194087014 1 1
0.0488819981702571 0.0474914154683022 1 1
0.0782884337079028 0.0768283981753754 1 1
0.0328620717246044 0.0320186992142942 1 1
-0.0370096735339766 -0.0371404535132693 1 1
0.0431261527289065 0.0423117832140493 1 1
-0.112532554330427 -0.112002288417569 1 1
-0.0288696011335466 -0.0277218685621495 1 1
0.0795960119315028 0.0756615078031911 1 1
0.00372710750726161 0.00342106687620164 1 1
0.0145631084898803 0.0145400184545926 1 1
0.115421659261329 0.114074633798205 1 1
-0.0781076011828743 -0.0759430473136965 1 1
-0.0112147799180861 -0.0110634886751633 1 1
-0.0907077364284136 -0.0882366079714784 1 1
0.0235346609844835 0.0230536495434922 1 1
-0.0782496908585113 -0.0769696934257687 1 1
0.334988234006052 0.328738561048827 0 0
-0.0191623313758463 -0.0184428002314389 1 1
0.0560717687407459 0.0552152865890317 1 1
-0.0561907125818675 -0.0557452403242827 1 1
0.10986451773236 0.107860803045091 1 1
0.10796787151632 0.106414823478133 1 1
-0.00908236809046914 -0.00890993868814634 1 1
0.184679384427682 0.181594181607148 1 1
0.134380839824466 0.131964262626995 1 1
0.127213287844444 0.124294498489143 1 1
0.254175133954006 0.248674079840794 0 0
-0.0436686644672189 -0.0431982031719424 1 1
0.111786503500374 0.109779139305884 1 1
0.180075847912045 0.17711892502555 1 1
-0.0556695903402451 -0.0545106473959008 1 1
0.0359979861563446 0.0353208433188602 1 1
0.0187891905578393 0.0182662509176158 1 1
-0.0203514777104051 -0.0201415041176464 1 1
-0.0288244930375384 -0.0282108675780252 1 1
0.234301232523465 0.230100680362865 0 0
0.225194993880984 0.221296616692553 0 0
-0.0920468508209567 -0.090196761983204 1 1
-0.0465522501458738 -0.045647680258257 1 1
0.0261082023252673 0.0260523546406069 1 1
0.055903671994101 0.0545169724802179 1 1
-0.0552012782864229 -0.0542993791229893 1 1
0.0145222187565915 0.0138835869341446 1 1
-0.0820542153794524 -0.0805635748709232 1 1
-0.272687756298812 -0.266981635932352 1 1
0.0313166425453746 0.0308002973663269 1 1
-0.0308734876214983 -0.0303967912462944 1 1
-0.000813093448531659 -0.00183596277809798 1 1
-0.212730343271266 -0.208964080294776 1 1
-0.0511431262190659 -0.0499940274856304 1 1
0.137834608224422 0.135357525516 1 1
0.228941304052631 0.22370212602959 1 1
0.0160109679732977 0.0160860821367214 1 1
-0.0506306280481505 -0.0497422096091826 1 1
0.0874818800165567 0.0854152240962645 1 1
0.0439125572338297 0.0431705817299168 1 1
0.00121213279413815 0.00140146113927835 1 1
0.0300650462845032 0.0302109155095448 1 1
-0.143736926237984 -0.141183178728604 1 1
0.100202508633433 0.0980247429975117 1 1
-0.0407921192383893 -0.0403368289248861 1 1
0.0379959458655737 0.0362312078310856 1 1
-0.0767652191793638 -0.0748276756806434 1 1
-0.0168658951556675 -0.015410445296289 1 1
-0.0589502787174069 -0.0582838337487777 1 1
-0.188441159486025 -0.185234888435492 1 1
-0.0756165882566012 -0.0736438799599717 1 1
-0.0159545456926175 -0.0158545924624108 1 1
-0.0251883540091732 -0.0245578130640784 1 1
-0.0717404007540434 -0.0704146156731335 1 1
-0.127635197373377 -0.12514608160167 1 1
0.0288994327729965 0.0282188457092353 1 1
0.105100506235559 0.102908240233105 1 1
-0.0101907888609236 -0.00834070762413557 1 1
-0.0587444774777935 -0.0583936713072866 1 1
0.114088580110823 0.111599290937556 1 1
-0.172294252164175 -0.170409049472314 1 1
0.0305168787465749 0.029612154993583 1 1
-0.0480046224093569 -0.0471397961653745 1 1
-0.151280873423629 -0.147754411374999 1 1
0.103589428145263 0.101940102078915 1 1
-0.18236346709887 -0.178059600145037 1 1
0.0650934963065234 0.0639278514650479 1 1
0.104253868035619 0.10239704972467 1 1
-0.0165170667482099 -0.0164474205680958 1 1
0.180018110950871 0.176672194210034 1 1
0.0667130511553606 0.0655375876567496 1 1
-0.00889468676186424 -0.00959251437045492 1 1
0.0440353106357695 0.0429164630871663 1 1
-0.139663782842597 -0.137064205280188 1 1
-0.00192410210323 -0.00200812471584345 1 1
0.0488106564869526 0.047673180028777 1 1
-0.0427756450138169 -0.0424501928768123 1 1
-0.12171575533394 -0.119432259479333 1 1
0.0481889836882567 0.0476091325159891 1 1
-0.100124167793496 -0.0979411845225958 1 1
0.145595514838821 0.143487192241921 1 1
0.191418059973973 0.187761888121088 1 1
-0.004955688091156 -0.00495530571209814 1 1
-0.0601998993626084 -0.058862919726113 1 1
0.0876050441245725 0.0859997122018118 1 1
-0.000589082337076108 0.000926684243952522 1 1
-0.153441100853521 -0.151178545798159 1 1
0.0466001592315037 0.0461309310678203 1 1
0.0356767469217984 0.0348567524125349 1 1
-0.114115717107439 -0.111594889343194 1 1
0.107782724674897 0.105968052724486 1 1
-0.0530213711882159 -0.0519513852182904 1 1
-0.00401641003657334 -0.00377302138953381 1 1
0.127810162361942 0.125473810696916 1 1
0.091873110216895 0.090927868880778 1 1
-0.0867557702810914 -0.0843454315908848 1 1
0.135376447208449 0.132585541894896 1 1
-0.129030483232699 -0.127016258330469 1 1
-0.0827815318734392 -0.0812921995306784 1 1
0.0407399558407579 0.0402029926675798 1 1
-0.025483099370583 -0.025965017689244 1 1
-0.0325270110804408 -0.0336422487944715 1 1
-0.128875504761405 -0.12721261375882 1 1
0.0728597729852219 0.0712031573223584 1 1
0.0159424495536557 0.0156549032930007 1 1
0.0762954104323733 0.0752003208346295 1 1
0.0759364086129004 0.0747890120153612 1 1
0.137465382047677 0.134338627101615 1 1
-0.0214372696281606 -0.0211850761025604 1 1
0.00950866880111595 0.00942821136068465 1 1
-0.163252188920481 -0.160525014887597 1 1
-0.162530368468251 -0.159688126638374 1 1
-0.0284489578296812 -0.0292364812350237 1 1
-0.0474148281093524 -0.0466559471241088 1 1
0.182825813993819 0.179417375934391 1 1
-0.159989352916714 -0.156690475271646 1 1
-0.0730538455984217 -0.0716058200548509 1 1
-0.143285274905253 -0.140672945501303 1 1
-0.205890886002826 -0.202124820401215 0 0
0.1967401398579 0.192727256521257 1 1
0.145447248837069 0.142086469103819 1 1
0.0619971825986474 0.061210784696901 1 1
-0.190838031365037 -0.187001168194661 1 1
-0.123816468494091 -0.120151728762834 1 1
-0.0756040161652066 -0.0742209081947914 1 1
0.180599136059454 0.177367410335973 1 1
0.0122511173453009 0.014166609841185 1 1
0.136018953084748 0.134179979562977 1 1
-0.13997587026349 -0.137461010160777 1 1
-0.118087779981333 -0.116180337062494 1 1
-0.0283646106474301 -0.0287804666791632 1 1
0.00512431544393847 0.00537296306670531 1 1
-0.0249392140080588 -0.0245376519145853 1 1
0.0109170154079415 0.0116830334187853 1 1
0.0950933728345518 0.0930708939945454 1 1
0.13500479351198 0.133237813369227 1 1
-0.0086279094992927 -0.00902176937804748 1 1
-0.00701506282670386 -0.00657811652550117 1 1
-0.0729648349981278 -0.0715804057274785 1 1
-0.103947336424566 -0.101905992128136 1 1
-0.0160982429772244 -0.0156013741411827 1 1
0.054351288480466 0.0529113567212879 1 1
-0.133315336831949 -0.129452471604054 1 1
0.0508966523811102 0.0496461822857779 1 1
0.190431977054434 0.187081510870326 1 1
0.124731902482108 0.122390028079473 1 1
-0.109348886138247 -0.106011237463037 1 1
0.125520289543957 0.12283722906179 1 1
-0.0644772580192079 -0.0628413112293506 1 1
0.00858337805438041 0.00873136362186439 1 1
-0.177369566067826 -0.174345791483576 1 1
0.0751618819961683 0.0740506555375824 1 1
0.259677095290407 0.254547596832747 0 0
-0.0130664309657866 -0.0129122195235108 1 1
0.0808313742731579 0.0788590010197334 1 1
-0.018443821243555 -0.0171246997613119 1 1
-0.0830865742695664 -0.081373397248583 1 1
0.113604586615267 0.11175273530124 1 1
-0.070413240158541 -0.0692685079718847 1 1
0.082723700527638 0.0807541656997574 1 1
-0.162726413470205 -0.159128005963864 1 1
0.0469773851587274 0.0465909547219015 1 1
-0.169786756264169 -0.16674851098916 1 1
-0.142007289461268 -0.138922884348675 1 1
-0.00855508712852645 -0.00834624237468697 1 1
0.186271715749944 0.182568534963566 1 1
0.167916478994735 0.163918575892235 1 1
-0.0413116794177328 -0.0404802593856993 1 1
-0.0397876376250053 -0.0393409574767659 1 1
-0.00515694220973728 -0.00440488047602673 1 1
-0.0888187608373504 -0.0860149067091358 1 1
0.1190271377797 0.116481012337959 1 1
-0.0227346583374489 -0.0217025637016165 1 1
0.10583967238874 0.104017691423555 1 1
0.0933898672670362 0.0911022223613323 1 1
-0.0915374950429446 -0.0879148446604575 1 1
-0.194465908157678 -0.191784698687635 1 1
-0.0206342233324705 -0.0212261755303485 1 1
-0.0188455636115269 -0.0174810990649684 1 1
0.0265565563021602 0.0261161166585303 1 1
-0.057137305323175 -0.0558573794796507 1 1
-0.117518662964259 -0.115599295390824 1 1
0.0456316230290153 0.0446287167687729 1 1
0.110519764616492 0.109270979479664 1 1
-0.0116069939452335 -0.0111253775705607 1 1
0.0373151807130121 0.0378382482814748 1 1
0.0701912267192061 0.0688912321945244 1 1
0.121492034512157 0.118860306634119 1 1
0.0490145562984749 0.0479320445123863 1 1
0.0557328242617156 0.0543811768524585 1 1
0.0271426425702787 0.02587878333144 1 1
0.0724779456446905 0.0713477664102033 1 1
-0.0726780136501869 -0.072232539056107 1 1
0.0240910231955321 0.0235620458119654 1 1
0.0488176489312719 0.0476768374610229 1 1
0.305675552154723 0.299960154403561 0 0
0.0744886369017453 0.0734266168699541 1 1
0.0762694533794656 0.0748493105746407 1 1
-0.138608343096912 -0.135611638122654 1 1
-0.0720217462806922 -0.0704449450784624 1 1
0.0300512831462122 0.0294147849375064 1 1
-0.214166888039289 -0.210783892770228 1 1
0.025143507943087 0.0244854458238503 1 1
-0.108850725588322 -0.106454643430914 1 1
0.112955384684396 0.11047929606029 1 1
-0.0662123388676873 -0.0641007799823488 1 1
-0.0346717256867123 -0.0333330894202822 1 1
-0.132510699752522 -0.130174201170868 1 1
0.164752922932662 0.161103311584904 1 1
-0.207391852597353 -0.201553533552737 1 1
-0.0831509385160764 -0.0816753713553291 1 1
-0.0431128377333093 -0.040533873730399 1 1
0.113171421448492 0.111217593781466 1 1
0.0280343221765818 0.0274828706470179 1 1
-0.0064130282569014 -0.00638551991254093 1 1
0.0643728021768021 0.0634640778198965 1 1
0.108383284519141 0.106463934259569 1 1
0.0904668659794866 0.089595372902151 1 1
-0.0349283053472573 -0.0343343292944514 1 1
0.00663809439022867 0.00658557471715181 1 1
-0.0946056068863159 -0.0928726925904876 1 1
-0.187504686375457 -0.183524138905838 1 1
-0.0522181138937332 -0.0507260572108896 1 1
-0.186596540040581 -0.183003100527405 1 1
-0.0613393248468116 -0.0602323192337107 1 1
0.0553498642252603 0.0545616601965354 1 1
-0.0437201163049052 -0.0435905166891224 1 1
-0.00509946657775432 -0.00383480566721688 1 1
0.0469365271778602 0.0457892104274466 1 1
-0.047197738297366 -0.0463844670354314 1 1
-0.0384782117398198 -0.0375847419112963 1 1
-0.086468865401383 -0.0850227419127108 1 1
-0.192192344736734 -0.188641078110076 1 1
0.208237649042327 0.203423806476971 1 1
0.00100570847535235 -0.000244114133261454 1 1
0.0458653580589035 0.0440594015161656 1 1
-0.0982020297488791 -0.0965852760707436 1 1
-0.0117404480665857 -0.0114108434956824 1 1
0.0206712211607484 0.0201311074338315 1 1
0.0339670193374434 0.0331880190207493 1 1
-0.0162739830427227 -0.016101179254946 1 1
0.239083089804812 0.234392400612158 0 0
-0.0695954283127439 -0.0681694618848376 1 1
-0.122006374812555 -0.119771838531333 1 1
-0.0119471091798254 -0.011483631759877 1 1
-0.0522004407227161 -0.0511580912863462 1 1
-0.079724472062216 -0.079040241884895 1 1
-0.0478070726896016 -0.0466567459358433 1 1
0.139883765506859 0.137894750452103 1 1
0.030225674827881 0.029713193649085 1 1
0.12404023168042 0.120363943959702 1 1
0.163463136967938 0.160982102037898 1 1
0.0855419743782147 0.0837040373066382 1 1
-0.0435380494267179 -0.0429071352902811 1 1
-0.0325892857449947 -0.0318486631868713 1 1
0.0307702709958439 0.0315775594076502 1 1
0.0507191346836678 0.0496696891996085 1 1
0.039859380054763 0.0394231848385386 1 1
-0.160305081606205 -0.157632760149376 1 1
-0.103798874972845 -0.103139988315734 1 1
-0.0800016429574198 -0.0781856997802783 1 1
0.0491590843050432 0.0483671762514262 1 1
0.00795615735716584 0.00720686582044106 1 1
0.0336892148810197 0.0333282797533152 1 1
0.012669681077242 0.0118439022852848 1 1
0.00557712564337814 0.00664719870337341 1 1
0.0844922282447605 0.082361843203509 1 1
0.102639864373505 0.0997457056692851 1 1
-0.110796261398059 -0.109435777783308 1 1
0.152431475376115 0.149586091790668 1 1
-0.0475744551713676 -0.0473052576502341 1 1
0.244831481149443 0.240483849771022 0 0
-0.0610093748877503 -0.059583330852642 1 1
-0.0548627713936873 -0.0541081466683521 1 1
0.0594140633937455 0.0586802228959956 1 1
0.111862883946431 0.108554380368324 1 1
0.0680456356118615 0.0667639063418618 1 1
-0.183782120633712 -0.180344490262712 1 1
0.0109666039516461 0.0113377704345873 1 1
-0.13069545440518 -0.12830865897303 1 1
0.079574015825509 0.0774963454696588 1 1
-0.068450324370628 -0.0663722027634416 1 1
0.0123776457226073 0.0120125875114407 1 1
0.0829508524507857 0.081687158145393 1 1
-0.162752857502449 -0.159676381238664 1 1
0.0836233151247387 0.0833803844564023 1 1
0.103773147741364 0.101495930770123 1 1
0.0639963160020915 0.0615257970262517 1 1
-0.0816410229022462 -0.0805797036795785 1 1
0.0998117327962582 0.0976284420163501 1 1
0.0789696276027614 0.0765652883282897 1 1
-0.0748418162568383 -0.0733400657492274 1 1
0.126273448436934 0.123587699176252 1 1
0.083868061043056 0.0821242512448708 1 1
-0.0100014336558882 -0.00989283267122041 1 1
0.0345541882876305 0.0331344835213303 1 1
0.225203787210532 0.220899794217687 1 1
0.0717974287035647 0.0701160420634745 1 1
0.126583617164902 0.125372286458222 1 1
-0.135475061152259 -0.133301343048034 1 1
0.0649241631043375 0.0637181092104398 1 1
0.0693903002778191 0.0678687565899817 1 1
0.0241778791170899 0.0238007764397261 1 1
0.112113454255115 0.110011077817353 1 1
0.0221130998172559 0.020635505491064 1 1
-0.0810144469176988 -0.0795954762527968 1 1
-0.0697303856074866 -0.0683669112921236 1 1
-0.229396679296259 -0.225337015713763 0 0
0.0648634276530581 0.0633455213664953 1 1
0.130044223557822 0.12759463876593 1 1
0.191034351120556 0.187868185695767 1 1
-0.165448204615846 -0.162952514922301 1 1
0.254716047168237 0.249644596632581 0 0
-0.0857048888113166 -0.0838747878677596 1 1
-0.0480222963637062 -0.047060971615295 1 1
0.0336653708666499 0.0326922838812829 1 1
-0.0344612615906505 -0.0339138172869104 1 1
-0.0983375259072888 -0.0963806746453702 1 1
0.030650815845193 0.0299658866659432 1 1
0.101091063264817 0.0992725467494486 1 1
0.141943859593134 0.139197411564721 1 1
-0.180621933584883 -0.17729463236771 1 1
-0.0248466962739907 -0.0246655796101392 1 1
0.150928649328113 0.147825361065689 1 1
-0.0959982086442116 -0.0940821015342506 1 1
0.129345140785872 0.125514423573633 1 1
0.116297651176927 0.11380909661245 1 1
-0.2216165098549 -0.218348663121752 1 1
0.0970975892671157 0.0953897201462228 1 1
-0.0337068813432752 -0.0327060959894905 1 1
0.0695636746517286 0.0674449386712315 1 1
0.113802386408539 0.111303701584641 1 1
0.0446856871698141 0.0436785527837216 1 1
-0.099355359017048 -0.0980479556587203 1 1
0.10448956980967 0.10279669001612 1 1
-0.00306002166214814 -0.00332186945075019 1 1
-0.0876173613445148 -0.0859046582555966 1 1
-0.108455262123701 -0.106455390497409 1 1
0.0504764638045877 0.0497757840746635 1 1
0.0549386430952252 0.0545205515361462 1 1
0.0311150623554276 0.0307477614716822 1 1
0.0309675444925696 0.0304918810483096 1 1
0.00806173909862256 0.00802637554086915 1 1
-0.108422697143299 -0.106432265991565 1 1
0.00688690802041636 0.00689848862120527 1 1
0.13587331987051 0.13285508800619 1 1
-0.172435828853674 -0.16941401591698 1 1
0.195222072855692 0.191732274442918 1 1
0.0155399028902936 0.014680799004641 1 1
0.195800674006011 0.191821052755267 1 1
-0.0586808586488479 -0.0575145951417729 1 1
0.0914862690223237 0.0902498842670955 1 1
0.193409162988784 0.189710894774572 1 1
0.0298328978389654 0.0294300302880686 1 1
-0.126210253624843 -0.124107845050263 1 1
-0.0749030830685361 -0.074280270591533 1 1
-0.0185354873633384 -0.0190812052303624 1 1
-0.0407750900770298 -0.0391402984194557 1 1
-0.0649524240207607 -0.0635331141067327 1 1
0.0924722148949114 0.0900521784112625 1 1
0.0807291016717265 0.0789539920451955 1 1
-0.0115254702706409 -0.0115299104918987 1 1
-0.00576236614326223 -0.00554750078949813 1 1
0.0890266045762792 0.0876687785986293 1 1
-0.121725522163292 -0.11868425962829 1 1
-0.0325285175062888 -0.0322940540684716 1 1
-0.0562952218386993 -0.0551438512736294 1 1
-0.197321061890646 -0.192381909093955 1 1
-0.0134019752683152 -0.0130246561258453 1 1
-0.00287886427906441 -0.00256247862627336 1 1
0.023007037373157 0.0225232953102236 1 1
-0.0988099954697065 -0.0970728653345795 1 1
0.038945308065291 0.0381973374712073 1 1
0.0951117262847171 0.0931123830054048 1 1
0.00152098602537329 0.00185121543878039 1 1
-0.154083734004017 -0.15090856715379 1 1
0.101975190276836 0.100402794927984 1 1
-0.0698545383737849 -0.0686807282465295 1 1
0.127562782377446 0.125195321150964 1 1
-0.125357564664531 -0.122871873058625 1 1
0.0673919003953741 0.0667318594288688 1 1
-0.0182820171199796 -0.0183550044936526 1 1
0.0582989548038837 0.0579722380062792 1 1
-0.0521590651536044 -0.0513544299356902 1 1
0.0909990033379079 0.0897266299951174 1 1
-0.107213376764495 -0.104306599267377 1 1
-0.00217246046256226 -0.00251283198554282 1 1
0.0332677380404886 0.0319977704593049 1 1
-0.0383068299889317 -0.0369198613183757 1 1
0.0412239350137577 0.0402528736224736 1 1
0.100353353328048 0.0988077813582077 1 1
0.0347785933815365 0.0339101470444367 1 1
-0.0857223999514 -0.0841857310557986 1 1
0.132262412340031 0.129631611056448 1 1
0.101952276006923 0.0999930184161777 1 1
-0.18535560410329 -0.181713043294136 1 1
0.109693272736353 0.10762006078751 1 1
-0.0801580813646088 -0.0790748282917438 1 1
0.0193091831279159 0.0187083121383796 1 1
-0.180940946635357 -0.177302217543767 1 1
0.0787319939129555 0.0772309248480814 1 1
0.0118528975544395 0.0114786131175409 1 1
0.0728352699677561 0.0708556466952361 1 1
0.126983486663768 0.125091996423122 1 1
-0.0141380682087723 -0.0136390239759436 1 1
0.035519968861652 0.035198434740209 1 1
0.0145008109422238 0.014238288920869 1 1
0.0269579570291593 0.0264556989896504 1 1
0.0122843363168159 0.0120438407819947 1 1
-0.0434136063184948 -0.0424956938129053 1 1
-0.0495830802967181 -0.0491216240800793 1 1
0.065851102894121 0.0646868708224378 1 1
0.129439576650053 0.12547984382155 1 1
-0.0603715221429984 -0.0600756611802016 1 1
-0.061994468052904 -0.0610304130475324 1 1
-0.00278708651539469 -0.00254440587938169 1 1
0.302492018582999 0.297113386249036 0 0
0.110084122119027 0.107365114295642 1 1
-0.0919362570518771 -0.0901851373043081 1 1
-0.151005213008862 -0.148372917227334 1 1
0.0104534521925708 0.00949232666619196 1 1
0.221640269250906 0.217427511909712 0 0
0.13371177317433 0.130669341709549 1 1
-0.0829849265576474 -0.0817608520440729 1 1
-0.0343294236241299 -0.0334863205130988 1 1
-0.0636549387285279 -0.0623314148980886 1 1
0.0304549847568521 0.0302611977338945 1 1
0.036132120465855 0.0363833286951631 1 1
0.0337833235028624 0.0349783268765668 1 1
-0.0907349219697391 -0.0889420007321139 1 1
0.084815872279515 0.0830011116831328 1 1
-0.184798155841001 -0.179861238254079 1 1
-0.0425538988386328 -0.0420605528595945 1 1
-0.0145872828285022 -0.0145272104768613 1 1
-0.0518555760257581 -0.0510630018903401 1 1
0.00230885710793231 0.00252922815633058 1 1
0.0320933791325786 0.031390943408012 1 1
-0.103630519567359 -0.10105099705535 1 1
-0.0173286682703267 -0.0169452517096355 1 1
0.20106938180434 0.197410086764377 0 0
-0.0267722382986426 -0.0257389435277626 1 1
0.157218463942617 0.153936080094276 1 1
-0.152095962043615 -0.148368650884793 1 1
-0.104043812470944 -0.1011473639703 1 1
0.149080685035913 0.145926650903314 1 1
0.0944190306400501 0.0926687043700296 1 1
-0.0469753851627651 -0.0457967732374506 1 1
-0.0432171973624085 -0.0426900471619368 1 1
0.0401096257478076 0.0394879369180406 1 1
-0.0374444326970482 -0.0368510620818137 1 1
-0.0125430005525144 -0.0125489007161887 1 1
-0.0215448202093992 -0.0212320301312958 1 1
0.0107134610968362 0.0104540766778284 1 1
0.0413403311119594 0.0395487486169455 1 1
-0.08100899892212 -0.0794588324314901 1 1
-0.176836849986902 -0.173712857492431 1 1
-0.0686230927366197 -0.0675851534962009 1 1
0.101697726302296 0.0998719619621824 1 1
-0.0511563323886648 -0.0504409853230722 1 1
0.03103615876095 0.0315210747845514 1 1
0.0213125014599423 0.0207356093327627 1 1
0.00224016153750113 0.00189153917071411 1 1
-0.139824169121466 -0.137616313040474 1 1
-0.100865690434023 -0.0986885525413493 1 1
-0.0345521913294523 -0.0341530005227914 1 1
0.154730105031824 0.151895188149657 1 1
0.00432839661324698 0.00422207320604765 1 1
0.2281468288328 0.224468793513701 1 1
-0.00309076359196811 -0.00290608857576716 1 1
-0.21428956961828 -0.210117231413287 1 1
-0.191322003532701 -0.187409694963361 1 1
0.00333312622827353 0.00359612061471249 1 1
-0.184721880954102 -0.181873451937167 1 1
-0.0743564120383393 -0.0728688038232381 1 1
-0.148007098781978 -0.144783512674705 1 1
0.00380460273122627 0.00394581892200787 1 1
0.0128571109630014 0.0110734882993481 1 1
-0.166760656222263 -0.164658826490102 1 1
0.126033305304317 0.123726252496832 1 1
0.253506953833167 0.247769886697439 1 1
0.0936580423941896 0.0923236860339699 1 1
0.0702191245069325 0.068737454289383 1 1
-0.00829266771090498 -0.00778213725529118 1 1
-0.0624261320390313 -0.0612019597865993 1 1
-0.159597333529331 -0.157567979504299 1 1
0.138893047088583 0.13660626420377 1 1
0.102785045326104 0.101309904192457 1 1
-0.179848680708733 -0.176831648671881 1 1
0.0883860434788721 0.0855142069305009 1 1
-0.0855392669140655 -0.0836238978942299 1 1
-0.136931827969805 -0.13400910971961 1 1
0.140770335389644 0.138548346155733 1 1
-0.0836991323576186 -0.0820301929985642 1 1
-0.000215176457710131 -0.000360655103657449 1 1
0.086517992739479 0.0848924827436638 1 1
-0.0696596640746325 -0.0693169537834579 1 1
0.046634418749243 0.0459536421051478 1 1
-0.0815392432908285 -0.0800369499456132 1 1
-0.0693465629490698 -0.0683346366828483 1 1
0.0606595955128658 0.0595112822542666 1 1
-0.0774259705830631 -0.0758389979849095 1 1
0.0405125483465717 0.0394624157469072 1 1
-0.0175457048819364 -0.0182203352192687 1 1
-0.0598406880188379 -0.058754091747684 1 1
-0.00512978799486486 -0.00515864973471099 1 1
0.155374219473245 0.153378180715434 1 1
0.0851707964545239 0.0831820208367791 1 1
-0.0717045380189411 -0.0701669753656716 1 1
-0.103907856560857 -0.102089223925329 1 1
0.0113531850549593 0.0109071415213476 1 1
-0.0754020159548224 -0.0744186072465128 1 1
0.0323396738395481 0.031866233967382 1 1
-0.0437326934083006 -0.0420775426753249 1 1
-0.0982855781070122 -0.0965211772405743 1 1
-0.0242292249622727 -0.0227149051210386 1 1
-0.083790035369178 -0.0812089787760587 1 1
0.086330364085581 0.0839791765963902 1 1
0.102703525824569 0.100359071703424 1 1
-0.0944307518907576 -0.0932760681535336 1 1
0.0427619934546829 0.0420869392481828 1 1
0.0410455733798546 0.0398166971041918 1 1
0.0504648152589986 0.0493505230612137 1 1
-0.00805015960225178 -0.0080301808369732 1 1
0.0116242533424227 0.0111023268849042 1 1
-0.103485864173911 -0.101100025224288 1 1
0.0236519643391977 0.0232276879172787 1 1
-0.00553687304497314 -0.00520814669664354 1 1
-0.0107020293240103 -0.0104251549861297 1 1
-0.0186324389015693 -0.0183362521231551 1 1
0.0984046431982111 0.0965039431310129 1 1
-0.116803318345331 -0.114922180589727 1 1
0.112623793380582 0.11044495307601 1 1
0.0606625617369595 0.0596017585565096 1 1
-0.094214889290303 -0.0922570412097554 1 1
-0.15696482462858 -0.153544276809217 1 1
0.181678949031575 0.177341888158017 1 1
-0.104017881362414 -0.102025677869081 1 1
0.0746685968409347 0.0731888151041494 1 1
0.0500956654655797 0.0493816920085477 1 1
-0.228771477931515 -0.224460187633507 0 0
0.136409868170047 0.133887126905585 1 1
-0.116652977018374 -0.114550450453111 1 1
0.0202317987009933 0.0189590953073422 1 1
-0.0131599601615236 -0.0130882274065811 1 1
-0.0559912519247308 -0.0551028070076086 1 1
-0.0312310260950374 -0.0306693254002392 1 1
-0.156961634558796 -0.155145605292687 1 1
0.200457977969934 0.196842457284004 0 0
-0.0224037535354418 -0.021830781384413 1 1
0.0202716290621569 0.0212072680088231 1 1
-0.215392449816606 -0.210910799988096 0 0
0.133338371316909 0.130888878474073 1 1
0.0440239209039871 0.0429533957354566 1 1
0.12122188860158 0.117649546808433 1 1
-0.02745502998507 -0.0278525589359341 1 1
-0.0514923155148394 -0.050503730918684 1 1
0.102847965050615 0.10067791385554 1 1
-0.00975298892468958 -0.00965611106397145 1 1
-0.169301107844453 -0.165852924645929 1 1
-0.035351662682473 -0.0331529831741664 1 1
0.0832108036037915 0.0817406218647002 1 1
0.0562311588755248 0.0550654597060026 1 1
-0.0345437858638639 -0.0341077582886978 1 1
-0.00267612813548895 -0.00231286180527464 1 1
0.141207019699962 0.13861801358509 1 1
-0.0932545895438045 -0.0921950088432385 1 1
-0.00416312763473839 -0.00256382588105314 1 1
-0.100817208527756 -0.098765234509391 1 1
0.0070490733251191 0.00678149368575574 1 1
0.0146506016116401 0.0152287453795611 1 1
0.104824769809984 0.10312723497353 1 1
-0.122288296668351 -0.119836499435399 1 1
-0.060443582030497 -0.0591049196432209 1 1
-0.0506219892620151 -0.0487879673042249 1 1
0.211052072848514 0.206615912827822 0 0
-0.225103975575771 -0.221048994939688 0 0
-0.00690481088061059 -0.00666223977583913 1 1
-0.0503550213322654 -0.0493616052531461 1 1
0.0330520030357503 0.0325047599309963 1 1
0.0825610091767945 0.0799670426440349 1 1
-0.127079459069225 -0.124861901972657 1 1
-0.0488781859812295 -0.0481960603594861 1 1
-0.0712424377919708 -0.070098939096115 1 1
-0.146050594415881 -0.143116747699567 1 1
0.104176309657145 0.102241804334259 1 1
0.0211790791110234 0.0208438021611963 1 1
-0.0156920640932857 -0.0142133862239132 1 1
-0.0558372758572749 -0.0542430411806865 1 1
0.138330208524438 0.13597299878365 1 1
0.0042698523740254 0.00393815581244757 1 1
0.302934683618108 0.29856852732807 0 0
0.0522332916597039 0.0511413546632254 1 1
0.203533135210856 0.199946472238337 1 1
0.0920678232569623 0.0902497629159616 1 1
0.0889624336276007 0.0874882332297748 1 1
-0.0188186331349544 -0.0178310409963543 1 1
-0.00380907864687085 -0.00477198239662899 1 1
0.148428789936193 0.146062417462553 1 1
-0.01118800115845 -0.0109333423795201 1 1
-0.0454176578367387 -0.044610912459187 1 1
0.0173682852397475 0.0170379925994305 1 1
0.0937841341990332 0.0919001786175041 1 1
-0.0808095609842138 -0.0788215830728964 1 1
0.0196202719187537 0.0208516213489837 1 1
-0.116991607594464 -0.114109095965184 1 1
-0.0922985492717399 -0.0905056538068485 1 1
0.145979631777545 0.143285960517765 1 1
0.125151777406631 0.12281317030536 1 1
-0.0150628500230093 -0.0140172432966592 1 1
-0.0113762022741064 -0.0100215444731246 1 1
-0.0256912291179402 -0.025420820804991 1 1
-0.123072848362984 -0.120859017042993 1 1
-0.139747825861693 -0.137343217018745 1 1
-0.075574298480796 -0.0742532130723239 1 1
0.0937387216155034 0.0919673500879275 1 1
-0.213619901718872 -0.209139927662813 0 0
-0.180738007007105 -0.177786254048168 1 1
0.00994009376944294 0.0100505192940773 1 1
0.149499820807941 0.1462950258354 1 1
0.122341479550606 0.118012660043923 1 1
0.0564282444884708 0.0551206642809033 1 1
0.0834347560077077 0.0827531302974302 1 1
-0.146651093698884 -0.142992608770773 1 1
0.163283582917386 0.161184070092037 1 1
0.231784949059991 0.228024170425808 0 0
-0.105147669569327 -0.103397338533346 1 1
0.191811618883415 0.188241000849061 1 1
-0.164584321628365 -0.160584330967636 1 1
-0.118418920033239 -0.116305100290928 1 1
0.00284474493785788 0.00279015246017477 1 1
-0.172634284696369 -0.169546129575824 1 1
0.138107588905356 0.13516939184581 1 1
-0.0879157125559856 -0.0861130565226719 1 1
0.135724619095726 0.133361083078599 1 1
0.0364441725325047 0.0355830834017364 1 1
-0.0276355356714978 -0.0270454871618846 1 1
0.00955898116557991 0.0091562152867844 1 1
-0.0083059192981936 -0.00785110068480232 1 1
-0.125952689183854 -0.123155319917841 1 1
0.035594961343221 0.0350556031643862 1 1
0.133374918279513 0.131458688928756 1 1
0.0248956894477235 0.0243571386871445 1 1
-0.0160997125267266 -0.0160204824422602 1 1
-0.0662070648996928 -0.0644185765096595 1 1
-0.204569234860829 -0.202062707471731 1 1
0.0907901640882783 0.0898727455545639 1 1
-0.045019204378407 -0.0440469235016216 1 1
0.0679171711350175 0.0665412975408081 1 1
-0.122086347807283 -0.119576328079594 1 1
-0.104620231121914 -0.102887392220544 1 1
0.0445915562758006 0.0438815915210981 1 1
0.133639664000177 0.132011602726778 1 1
-0.133494251492232 -0.131230566211159 1 1
-0.135921403308385 -0.133642867846937 1 1
0.0375305411230892 0.0372182124080698 1 1
-0.0421714463066805 -0.0414828281047038 1 1
-0.0672425148586792 -0.0653395527665767 1 1
-0.0622438501187591 -0.061350562256305 1 1
0.0895992999991116 0.0874370999762823 1 1
-0.0639413198787833 -0.0627507690762744 1 1
-0.0194773553497301 -0.0191179863656051 1 1
0.0261143645871478 0.0258175692287057 1 1
0.185668640161706 0.181891323154553 1 1
-0.236212985379752 -0.232320924352092 0 0
-0.0289796548028379 -0.0287755426112543 1 1
-0.148805919356475 -0.146140630518779 1 1
-0.018151999867283 -0.0181595483160848 1 1
0.0359012775834693 0.0352869882582767 1 1
0.0491625195613941 0.0494100416185105 1 1
-0.0287101422324696 -0.0278824795585134 1 1
0.0195195251721475 0.0193943611715949 1 1
-0.0484367649282095 -0.047362111526416 1 1
-0.0662807856830677 -0.0650092359684986 1 1
-0.0447895392953663 -0.0435347656054677 1 1
-0.112038159961913 -0.110374088962722 1 1
-0.0096756684487176 -0.00977820418498373 1 1
0.124786701774325 0.122467575795358 1 1
-0.114315915099596 -0.110788784437747 1 1
-0.0621322548217026 -0.0607248119293438 1 1
-0.1800621505607 -0.176482537803811 1 1
0.0781838599953625 0.0777041649870682 1 1
0.000512401103165499 0.00038982276104219 1 1
-0.052448385648538 -0.051324894957232 1 1
0.166571395385487 0.1635655598093 1 1
0.00343934447129338 0.00348996582643249 1 1
0.00746033442745758 0.00740140524323297 1 1
0.0408578766275404 0.0402592535126202 1 1
-0.0472343615054651 -0.0464517630245587 1 1
0.0116593280084918 0.0118064265118048 1 1
-0.132273529425933 -0.130497630671043 1 1
0.0454668860080964 0.0446156757311411 1 1
-0.128020123513154 -0.1266889039122 1 1
0.0356331438709751 0.0349822677369262 1 1
-0.0624398680417316 -0.061752765991679 1 1
-0.0503844845292428 -0.0496432494875237 1 1
-0.0288825292204489 -0.0286747335803605 1 1
0.111659928168669 0.108996874185459 1 1
0.00782718679583668 0.00772660509387717 1 1
0.0720684700485464 0.0711813087511339 1 1
0.102571985652823 0.100630991461737 1 1
-0.0118158909369488 -0.0122237106739478 1 1
0.0241159385003143 0.0232553530809088 1 1
-0.0461569567542256 -0.045296403125438 1 1
-0.0577476274351291 -0.0556181755124223 1 1
0.105915670613502 0.10443831969419 1 1
-0.038082124986978 -0.0377684044671781 1 1
-0.00307913440992289 -0.00320125359162895 1 1
0.0394923555000312 0.0388564747025742 1 1
-0.171373041888046 -0.16868510752574 1 1
0.0116750289639922 0.0112191836554698 1 1
-0.10990410804097 -0.109356039760207 1 1
0.142925182419732 0.13990267125762 1 1
0.0309140326195766 0.0304212851377484 1 1
-0.0230695374898195 -0.0226410393800823 1 1
-0.0871354043406879 -0.0847476190450612 1 1
-0.0935765999279742 -0.0932725295442131 1 1
-0.0372162357636334 -0.0371535091370029 1 1
0.0676951403045005 0.0662814271263852 1 1
0.0744667263796495 0.073828240280506 1 1
-0.0231248324940931 -0.0224349578643476 1 1
-0.222278371411175 -0.217709464731957 0 0
-0.00834737668505826 -0.00886207144182957 1 1
0.0437355873313681 0.0426630454061312 1 1
0.127183449977693 0.124659212921666 1 1
0.0195953367781745 0.0193091118857045 1 1
-0.0431200460896196 -0.0422234503544626 1 1
0.203435642983741 0.199372491599422 1 1
0.159110802132875 0.156145752692367 1 1
0.00812137080923164 0.00799746015121328 1 1
-0.0709752149703969 -0.0697356614271038 1 1
-0.0698716242213524 -0.0684245409077549 1 1
-0.0745159129347298 -0.0727316326182321 1 1
-0.172202383074931 -0.168685441696161 1 1
-0.0396010170241141 -0.0387989697496432 1 1
0.0457167679686155 0.0454612229745021 1 1
-0.0761628225014963 -0.0747303137526178 1 1
-0.069902525995311 -0.0689570293026914 1 1
-0.104355347379528 -0.102810650041597 1 1
-0.040427933879238 -0.0402886116021466 1 1
-0.0708422094842866 -0.0697530970268068 1 1
0.0745224808384989 0.073613702706229 1 1
0.0326961994123241 0.0322258005690847 1 1
0.183317232776997 0.180580920937551 1 1
0.18850476216051 0.18386105659661 1 1
-0.132220912761478 -0.129929097792139 1 1
-0.0652884812205737 -0.0643640437532275 1 1
-0.180190487295376 -0.177062797394689 1 1
-0.0393259220625068 -0.038285009749769 1 1
-0.0692002111952769 -0.0669713907530433 1 1
0.0114279536050226 0.00997073188590929 1 1
0.0839011768254763 0.0826135409533028 1 1
-0.0617867382907202 -0.0607186249876205 1 1
-0.18700846780174 -0.183664292596992 1 1
-0.0547204475430129 -0.0535076186486386 1 1
-0.140726386653077 -0.137784907201109 1 1
0.19957996296901 0.195520808900516 0 0
0.0693238375885911 0.0681403134807075 1 1
-0.0248677735635017 -0.0241039679170807 1 1
-0.0132609856440899 -0.0130249729760351 1 1
0.0589962501913456 0.0576810754939307 1 1
-0.02145806066458 -0.0204528937229019 1 1
0.220985049044821 0.217042721524138 0 0
-0.0156518210961173 -0.0163144637586704 1 1
0.0837557682725329 0.0826134184325058 1 1
0.00564516739257175 0.00545706633897815 1 1
0.016038152589314 0.0154414875371476 1 1
-0.0640603498790077 -0.0624474332537057 1 1
0.0528044706381218 0.0518815445911542 1 1
0.0453803300648655 0.0439110321546293 1 1
-0.064494950545908 -0.0638742348839145 1 1
0.027634448133449 0.0263901152183135 1 1
-0.0313594007888679 -0.0307620791560518 1 1
-0.125304271139014 -0.122740143904834 1 1
0.0124263460679274 0.0122866889543423 1 1
-0.0456886937251806 -0.0449481684452424 1 1
-0.0391520592913937 -0.0389460091464856 1 1
0.0982095659900953 0.0963454384919638 1 1
0.0197262420483205 0.0193105425952858 1 1
0.00745971360444657 0.00752489728255346 1 1
-0.157176431136206 -0.155014289573828 1 1
-0.0176997791460308 -0.0176022739541794 1 1
0.044105386910856 0.042998381557718 1 1
-0.0816750549201909 -0.0799037134903221 1 1
-0.202926473321207 -0.199246566566701 0 0
-0.147322078370366 -0.145357559368184 1 1
-0.00906551336518223 -0.00861049434431305 1 1
-0.00700321322605541 -0.0078290895696045 1 1
-0.0809095472905437 -0.0791389676075785 1 1
-0.183154261429247 -0.17966841342998 1 1
-0.0845198486798873 -0.0830710900872077 1 1
0.0520809841341717 0.0511638675749251 1 1
-0.0221120861928412 -0.0219212163647666 1 1
-0.0300781153299605 -0.0294859965081635 1 1
0.0169642474517069 0.0167905118528187 1 1
0.0052476612433368 0.00519807084034055 1 1
-0.0764678022327862 -0.0759290504727774 1 1
0.0823085876821994 0.0807983496287715 1 1
0.0522752015760814 0.0508763837820132 1 1
-0.0917510930329302 -0.0898845270580776 1 1
0.0437356013343643 0.042847272399832 1 1
-0.175761570256252 -0.172443170367401 1 1
-0.341400648948689 -0.334763037738249 0 0
-0.124285583124423 -0.12149343183839 1 1
0.0704089581803985 0.0692242024896121 1 1
0.0636844653915803 0.0626252884930787 1 1
-0.0509942143685296 -0.0493719187701822 1 1
-0.0869679094819018 -0.0857435770474855 1 1
-0.0205487682815012 -0.0203916160469511 1 1
-0.0280391251856343 -0.0266717651861703 1 1
0.159475908492818 0.156660634830831 1 1
-0.0983391033042433 -0.0962443691648504 1 1
-0.0290609301019767 -0.0290607309970669 1 1
-0.137507854471868 -0.134681401870496 1 1
-0.0727641221190788 -0.0710997508009657 1 1
-0.102670995864072 -0.101115010389624 1 1
-0.0326050357918285 -0.0318671977536344 1 1
-0.00818939442870142 -0.00792809994505801 1 1
-0.14622919369688 -0.144491197368409 1 1
0.00345728183173863 0.00388769150345485 1 1
-0.0687107503223316 -0.0673868391357924 1 1
-0.0575970379488813 -0.0564441442236259 1 1
0.0506591132777599 0.0509658950614091 1 1
-0.0614319425040644 -0.0605134530179494 1 1
-0.108237715011401 -0.105955284736977 1 1
0.0180037968874228 0.0178383064616738 1 1
-0.120738685444752 -0.11861500560543 1 1
0.0977775482795431 0.0953899888606271 1 1
0.00901982827562014 0.00949297766026187 1 1
0.127322320317552 0.125683817873442 1 1
0.0438592111655046 0.0429239798914436 1 1
-0.0365974900621054 -0.0358020099065985 1 1
0.0680544082279707 0.0669622809373172 1 1
0.103237110144398 0.101093863223391 1 1
-0.156927024901519 -0.153855167227483 1 1
0.0966177361084867 0.0945124191659385 1 1
0.0750603109107312 0.0737496915962082 1 1
0.00101741812164877 0.00115344506812695 1 1
0.165920240516426 0.163153715490399 1 1
0.155442913676827 0.152386396784881 1 1
-0.171358155162967 -0.168116473626911 1 1
-0.185812934417175 -0.18221177937201 1 1
0.0952848689996151 0.0935611112311575 1 1
0.0240701062772756 0.0234807355147891 1 1
-0.103983868327478 -0.10267931171509 1 1
0.0734578436673456 0.0715688449807587 1 1
0.110247496112686 0.107301599653991 1 1
0.234604159885887 0.229404288287811 0 0
0.0337700242656764 0.0355524802449923 1 1
-0.045080096596599 -0.0439807050538812 1 1
0.0015478957111577 0.00153743440321688 1 1
-0.00690108624228095 -0.00608053522894407 1 1
0.0534164883162018 0.0525764389935154 1 1
-0.210521483206853 -0.206486328932546 0 0
0.0729368161828398 0.0718687370361757 1 1
0.0193127166102365 0.0190635120073073 1 1
-0.045550628031632 -0.0449665818842655 1 1
-0.117574545989991 -0.11542339747981 1 1
0.0650750728761385 0.0628240867053117 1 1
-0.0760890644025779 -0.0756978162673587 1 1
0.0802546658823595 0.0785330115071483 1 1
-0.00485093583870105 -0.00445717045224301 1 1
0.218334708034847 0.214293919296362 0 0
0.0503623044923291 0.0484937127976325 1 1
-0.000253592091505467 -5.33610212245517e-05 1 1
-0.0953629660075219 -0.0945538392304572 1 1
0.242779782994979 0.238115924833978 0 0
-0.127491004316098 -0.125201825085681 1 1
0.0528837620671092 0.0521391163392164 1 1
0.21106547070596 0.206548584914204 1 1
-0.0409187531434281 -0.0400989305996345 1 1
0.0964003181927529 0.0945884556181848 1 1
0.0174767364390851 0.0169817640068839 1 1
-0.0438165492012838 -0.0408976572090831 1 1
-0.178098725336803 -0.17580420319312 1 1
-0.211929644860231 -0.208483844789996 0 0
-0.0222017302361529 -0.0220224013508135 1 1
-0.031763926707946 -0.0309814391235627 1 1
0.019750073205939 0.0197889174472151 1 1
-0.0391433781487983 -0.0382907913348411 1 1
0.0607438503488041 0.0595094267232459 1 1
0.050782960352548 0.0499894591025668 1 1
0.0202772903100981 0.0198700245057588 1 1
-0.0896541346624387 -0.0877478391941787 1 1
-0.114803559116445 -0.112679499887762 1 1
0.144138236570351 0.141338246396478 1 1
0.0153250393160425 0.0147354312334201 1 1
0.20403114288455 0.20136557253575 1 1
0.226580609643344 0.222697393037799 0 0
0.0736989177896738 0.0722188535854294 1 1
0.0498655614009021 0.0490072427884754 1 1
-0.171603636373106 -0.167159498990106 1 1
-0.0240766884595266 -0.0224664435873412 1 1
-0.00155880723707724 -0.00140663455676664 1 1
0.116562870031167 0.114675484853918 1 1
0.0289391462048768 0.0281557548384295 1 1
-0.0663943882736737 -0.0657926329575545 1 1
0.0418029140933164 0.0404871735120952 1 1
0.195522863310138 0.191517157771681 1 1
-0.133719670416161 -0.13126325953984 1 1
0.00445712401058124 0.00447916333521141 1 1
-0.0223316266096057 -0.0225298215871045 1 1
0.133406572904008 0.131238673779005 1 1
0.25332153780911 0.248731154896767 0 0
0.0294605761473413 0.0287703811384187 1 1
-0.230838216421516 -0.226498506149013 0 0
0.0349641959654065 0.0331320628481124 1 1
0.0877707535123294 0.0860041964309377 1 1
0.054115607104185 0.0529348134899875 1 1
-0.151692921360305 -0.149079755645734 1 1
-0.0274467160859492 -0.0268113059536623 1 1
0.0743461919891884 0.0727732764976227 1 1
0.201312754203365 0.197627190694968 0 1
-0.0626863037084595 -0.0612783442720531 1 1
-0.154031019428656 -0.151010911072498 1 1
-0.00656758566862201 -0.00643903641704015 1 1
-0.104570089290864 -0.102947395863749 1 1
-0.00643430694728995 -0.00665052618383954 1 1
0.0810190028153167 0.0789977354607382 1 1
-0.0772956453087401 -0.0769263841451866 1 1
-0.0307955859350228 -0.0304263553901899 1 1
-0.0397932031808738 -0.0396750331065322 1 1
0.0615820714530422 0.0606599812103392 1 1
0.0631037694422173 0.0619951509543748 1 1
-0.0846721299851298 -0.0831568333896815 1 1
0.169728729896475 0.166883705570743 1 1
0.150482026106002 0.14720555463331 1 1
-0.015175376127805 -0.0152814881727078 1 1
-0.0941681029432689 -0.0923160348605043 1 1
0.033895229644459 0.0335027805148075 1 1
0.000358598057364252 0.000809023299212926 1 1
0.0230758755585108 0.0228577614596893 1 1
-0.139593637396189 -0.135416955112702 1 1
0.0580683207735969 0.0567812256014916 1 1
0.0268911014898238 0.0261260722943246 1 1
0.177999492683899 0.174770354001492 1 1
0.0130100329903673 0.0134311646859061 1 1
-0.0399195126469175 -0.0389368411433438 1 1
0.0919061347353043 0.0892227567259417 1 1
-0.146847011080303 -0.143284850410693 1 1
0.0701106511770095 0.0685977795338946 1 1
0.089251185937626 0.0871474788674518 1 1
-0.0280573909689054 -0.0268970339909197 1 1
-0.0449358090964191 -0.0433358621657314 1 1
0.0693916543705939 0.0677348971721213 1 1
0.0819271934379967 0.0815001175888769 1 1
-0.0666169806698738 -0.0655838739990866 1 1
0.066627328553733 0.06464311701206 1 1
-0.169326341377587 -0.166446957195177 1 1
0.090474278686585 0.088852372967763 1 1
-0.0466920770554663 -0.0461871362230638 1 1
0.0227565231584439 0.0224835575541426 1 1
-0.0465302539659623 -0.0454635789963198 1 1
0.147547929793648 0.144754881226868 1 1
0.0471347265894262 0.0472257550115355 1 1
0.104968033673177 0.101655251777438 1 1
-0.0735291355909113 -0.0721356229987693 1 1
-0.00934302243519911 -0.00943819579221549 1 1
-0.00810798961931667 -0.00795068222584584 1 1
0.0781950536176128 0.0770967139894659 1 1
-0.0430059974527341 -0.0420693208901136 1 1
0.0367602285176622 0.0357986436130292 1 1
-0.201582108569085 -0.197564359618502 0 0
-0.147547569058697 -0.145471864399525 1 1
0.0509664382129053 0.0500674615272005 1 1
0.0734787061257344 0.0730234848724289 1 1
0.00126078165054353 0.00109072227868347 1 1
0.0570471049156105 0.055631924331465 1 1
-0.237190916814276 -0.233654903531519 1 1
0.0395858611508571 0.0408352381218977 1 1
-0.0890748223694459 -0.0883804387713999 1 1
0.0259603166147805 0.0255161205787079 1 1
0.0592166851874686 0.0583447783236469 1 1
-0.131875318118023 -0.128984931955621 1 1
-0.156505994813361 -0.153576624317695 1 1
0.0349187001446372 0.0340104569888171 1 1
-0.0568709801581282 -0.0560177899369516 1 1
0.0635673247508672 0.0624277820601325 1 1
-0.0492073621682276 -0.0484323890835658 1 1
-0.097106182938768 -0.0955699433122214 1 1
0.13110023768901 0.129024150353892 1 1
-0.104137760257402 -0.102027507895526 1 1
-0.262999977342444 -0.258183276347068 0 0
-0.0454472088632002 -0.0437385970898397 1 1
-0.0199035135569425 -0.0183740887159127 1 1
-0.00772309107014842 -0.00732689338572177 1 1
-0.0105726892546282 -0.0102850710742476 1 1
0.0636897773912026 0.0624225734793957 1 1
0.0436930795438055 0.0427608307556824 1 1
-0.0703510079849115 -0.0680286221838269 1 1
-0.116648904604094 -0.113634633041727 1 1
-0.136922910300421 -0.135852683786914 1 1
0.0725957048770375 0.0712205721025142 1 1
-0.156077374189837 -0.153061569746549 1 1
-0.147442062175382 -0.144179383960622 1 1
0.109394298421435 0.107588285801093 1 1
0.085731577304184 0.0843073041631363 1 1
-0.104115854414703 -0.102370740043069 1 1
-0.0162202335991086 -0.0158007090778448 1 1
-0.111169732758214 -0.1094362555233 1 1
-0.00354097625917641 -0.00328050341462321 1 1
-0.0553081835353423 -0.0516681921751258 1 1
0.0445551210997412 0.0433104959390767 1 1
0.100184660701338 0.0997739342061884 1 1
0.0192236141612947 0.0187082251283147 1 1
-0.110646543032943 -0.108807829437839 1 1
0.0370778594565149 0.0360136280200841 1 1
-0.139631733735468 -0.137440945929816 1 1
0.0811482195482236 0.0791354533532812 1 1
0.235358324001101 0.230687476569339 0 0
0.00800580871455617 0.00799793466086932 1 1
0.0897180118594046 0.087900670762195 1 1
0.230868366737476 0.227196393082394 1 0
-0.0449157400757236 -0.043709739703719 1 1
-0.0387455562650622 -0.036970012285129 1 1
-0.0156600208413748 -0.0156674839199437 1 1
-0.121080301262586 -0.117435029106973 1 1
0.10226758847506 0.100189074388258 1 1
-0.121834378344831 -0.119445194025865 1 1
0.118931917943619 0.116144296320935 1 1
-0.0123247010378822 -0.0118886370833006 1 1
-0.0619388074505667 -0.0606607757890387 1 1
-0.0568209632925184 -0.0558227134743867 1 1
0.122669695095808 0.121413461953404 1 1
-0.0941354763204184 -0.0923551968306568 1 1
-0.0221003712519228 -0.0217674166269905 1 1
0.0729225966826882 0.071858876165305 1 1
-0.00670062197556707 -0.00686699768975323 1 1
-0.0556921663029694 -0.0546849635318728 1 1
0.0279738185484846 0.0269879847916036 1 1
0.0390916776354493 0.0385482568327137 1 1
0.0182507516757212 0.0178764097365837 1 1
0.0366423888998161 0.0342775445125747 1 1
0.0473077259421868 0.0467833549431578 1 1
-0.0356114718995186 -0.0345587699167703 1 1
-0.257796182976109 -0.253254040671646 1 1
-0.130558040572677 -0.128129025695855 1 1
0.0326665104395439 0.0323455418398469 1 1
-0.069642053668456 -0.0684577132492289 1 1
0.157821924787625 0.154386086631167 1 1
-0.218253689551997 -0.213562967662026 0 0
0.0611587678753335 0.0602207992870765 1 1
0.14246379867511 0.13923962806132 1 1
0.182788879563797 0.179041739695698 1 1
0.0447402977878317 0.0439977107117484 1 1
0.104325927425819 0.102623739877496 1 1
0.121170110562195 0.119068644822289 1 1
0.125868744627909 0.123568576188182 1 1
0.0400872923344833 0.0393755984920833 1 1
0.095053356811398 0.0946265262916855 1 1
0.156882373785314 0.153441292279812 1 1
0.043165345348146 0.0417942388746725 1 1
-0.160050878539417 -0.157278596506737 1 1
0.129025508209572 0.125538906050984 1 1
0.127328373576599 0.124613937642625 1 1
0.108331674907494 0.106029387085357 1 1
-0.142823879077094 -0.139934117533484 1 1
0.137046435799082 0.133514247578759 1 1
0.0132084752424308 0.0131151543744153 1 1
-0.0775484387268845 -0.0767908999554748 1 1
-0.0826151431802974 -0.0810918341178206 1 1
-0.148851213736351 -0.14635009185558 1 1
0.0645926771309566 0.0635904104131156 1 1
-0.0272842516707877 -0.0274942461035965 1 1
-0.00768763904074614 -0.00728580040579837 1 1
-0.00385159110810951 -0.0048398701123237 1 1
-0.178860716549008 -0.175284091872799 1 1
0.0547392962841123 0.0536427289266946 1 1
-0.0345788176113378 -0.0345435408938067 1 1
0.109160810472289 0.107878970253698 1 1
0.0397132819284533 0.0391066269355522 1 1
0.0042251301802479 0.00230982563747484 1 1
0.0882267911540498 0.0858468843358911 1 1
-0.105696163848174 -0.102154938044727 1 1
-0.189202609040171 -0.185792691749891 1 1
0.0673104345877445 0.0651728985205297 1 1
-0.143573361833046 -0.140998435654401 1 1
0.0910052829351286 0.0892526051673838 1 1
-0.100516797916547 -0.0984467247003673 1 1
0.151809723800031 0.149814827629823 1 1
0.0100614146966237 0.00904009589133748 1 1
-0.0715911825645242 -0.0711347775627874 1 1
-0.115571047899116 -0.114284519483122 1 1
0.064515957495011 0.0631260068544815 1 1
0.0877637565187975 0.0868360177653961 1 1
0.0109029628155768 0.0107983565408504 1 1
-0.143868426588811 -0.141185278836607 1 1
0.0470908784056724 0.0460367098534864 1 1
0.157598194436542 0.154766033605527 1 1
0.0544464036536834 0.0539203385871598 1 1
-0.0439659968454654 -0.0421303060244019 1 1
0.146012420362697 0.142972420102501 1 1
0.0367111272806324 0.0371066137268397 1 1
-0.0752705716979497 -0.0736930913527865 1 1
-0.0911335613128533 -0.0900062173572692 1 1
0.0852702849204667 0.0834724812829189 1 1
-0.0103715955612365 -0.0102832830261073 1 1
-0.210187035064442 -0.205894745862171 0 0
0.222596051578598 0.21764543564679 0 0
-0.140559021545709 -0.138163062507764 1 1
-0.123445963437558 -0.12127168949497 1 1
-0.0368388360093416 -0.0363780145460828 1 1
0.0821104203048692 0.0802502409859096 1 1
0.0436178469118692 0.0434260408346295 1 1
0.0471056479117793 0.0472492977091955 1 1
0.119925929895712 0.117129497447737 1 1
-0.00486357399245325 -0.00503731634916353 1 1
0.144037975700014 0.139878161223005 1 1
0.16883953220321 0.166083768847188 1 1
-0.0401706905013191 -0.0392505657791463 1 1
0.0577561295621185 0.0567474102564808 1 1
-0.0265458823010772 -0.0257262706791308 1 1
-0.138157632473304 -0.13551717564098 1 1
-0.086771953163414 -0.0838706728697779 1 1
-0.139458184066761 -0.136949809505635 1 1
0.0328858268665749 0.032285382636826 1 1
-0.0415508599823595 -0.0409823665604395 1 1
-0.0376600058160345 -0.0362548443321975 1 1
-0.147504027489854 -0.145115631929621 1 1
0.0542615148069741 0.0532004448208103 1 1
0.0216568035657343 0.0194164134602931 1 1
0.101446423706208 0.0992122422133277 1 1
-0.0691430423728131 -0.066837275130956 1 1
0.0755283465380551 0.0737772829442063 1 1
0.0298008768840919 0.0292273138380436 1 1
0.137765274849001 0.13381632867 1 1
0.00871544737577178 0.00886023398418368 1 1
0.0152941673757663 0.0151179255586594 1 1
-0.0189452115658147 -0.0188761480614784 1 1
-0.0091295481496949 -0.00885951166314651 1 1
-0.0625034379317519 -0.0614104901043887 1 1
0.077189714248337 0.0757713494509335 1 1
0.0223121803403063 0.0221695996355192 1 1
0.00978769236249452 0.0104713026270795 1 1
-0.0601955004370226 -0.059274341799963 1 1
0.107337391349079 0.104960349929633 1 1
-0.12318236244485 -0.121352484199798 1 1
-0.0440824201580216 -0.0431166677532675 1 1
-0.180305168204085 -0.17733954181484 1 1
-0.00840918354916701 -0.00836578519949585 1 1
-0.0238847974216397 -0.0232870758832625 1 1
-0.172595832535341 -0.168884944815409 1 1
-0.0570541803055319 -0.055945820903035 1 1
-0.117711794130173 -0.115417167265554 1 1
-0.131180099977176 -0.128153797245419 1 1
-0.0864355927827926 -0.0855287542102193 1 1
-0.0958419635520092 -0.0939752604629989 1 1
0.0310834861259394 0.0296360904894386 1 1
0.0897408463310877 0.087867442755518 1 1
-0.135384283521787 -0.132290596713103 1 1
-0.00283032440543188 -0.00334750363988997 1 1
0.0941093049807485 0.0925041387023596 1 1
-0.0740961671365627 -0.0725255402061657 1 1
-0.152572561773809 -0.149802627469142 1 1
0.065050075095312 0.0643762923577143 1 1
-0.0857069327079817 -0.08429761325553 1 1
-0.121927795649156 -0.11957882831516 1 1
-0.121750732348875 -0.119524047711566 1 1
0.071177770558283 0.0694101131520684 1 1
-0.0491592079453516 -0.048555379369404 1 1
-0.0261158065617819 -0.0256290599534978 1 1
0.0451619395468532 0.0449847445022544 1 1
-0.0927214147557522 -0.0901863138361735 1 1
0.0728181381290062 0.0712061034036268 1 1
-0.080752181985999 -0.079165115716905 1 1
-0.0373462851516508 -0.0364605587028201 1 1
-0.0331585070812158 -0.032022856965245 1 1
0.0573369636089586 0.0564624383080563 1 1
0.0763154383930847 0.0750577148528919 1 1
0.215739230931824 0.211252292672521 0 0
-0.00620938538517109 -0.00570486581845567 1 1
0.00418762555175911 0.00427054350128953 1 1
-0.03096707271292 -0.0307270995656466 1 1
-0.0963947576619281 -0.0930994755314703 1 1
-0.0388822725451248 -0.0381084547520768 1 1
0.0782332355709363 0.0768079299607697 1 1
-0.0956465389300784 -0.0937895014754923 1 1
-0.0859336475185526 -0.0846546836867428 1 1
0.147677676532658 0.143778533855227 1 1
-0.0459160153123166 -0.0457157845318926 1 1
-0.0711200468288176 -0.0696616671429152 1 1
-0.165245137928464 -0.162681465410168 1 1
-0.100925856771518 -0.0983883202676861 1 1
0.134553722196426 0.132118898656493 1 1
-0.177807285032708 -0.175061771617555 1 1
-0.0391393345461665 -0.0382741104135265 1 1
-0.100765606309209 -0.098496053030219 1 1
-0.0911631350976512 -0.0890668585318675 1 1
0.00142240959980137 0.00123246398542907 1 1
-0.00962075895808583 -0.00876661962473418 1 1
0.101796042664991 0.0997556522594546 1 1
0.149798969249941 0.146630593723132 1 1
0.139776990563202 0.13756437693611 1 1
-0.19809578265468 -0.193868929924554 1 1
-0.0119932050333691 -0.0116584398626297 1 1
0.0449000489396712 0.0445092222845085 1 1
0.142438169691286 0.139633541495513 1 1
-0.0219993171732723 -0.0223623526274286 1 1
-0.0255656288779488 -0.0251578877967846 1 1
0.162190457320353 0.1591107246551 1 1
0.0345239701005391 0.0340951687517669 1 1
0.0159825026174751 0.0155508087359424 1 1
0.0918352128797976 0.0901925514641937 1 1
-0.0810679535101802 -0.0791989386009613 1 1
-0.13168881553277 -0.128520034345474 1 1
0.0547315590812017 0.0537175248258218 1 1
-0.119707588026144 -0.117609607420778 1 1
0.0922497623731237 0.0904877150798971 1 1
-0.0168160151333932 -0.0170412553725977 1 1
-0.0282377454178992 -0.0275120827224639 1 1
0.0802839333043243 0.0783928134184668 1 1
-0.0831161485510423 -0.0816715248095364 1 1
-0.0815733169314571 -0.0800085995677133 1 1
-0.0625465369647566 -0.0601379626039601 1 1
-0.124663513711484 -0.122413122896086 1 1
0.112232547037833 0.11042055055016 1 1
-0.0519040833202816 -0.0510714018272268 1 1
-0.0216400225027736 -0.0211817937136046 1 1
0.174767869585248 0.170776941218588 1 1
-0.0654577709340895 -0.0639847809574587 1 1
0.110938182298078 0.10907807408776 1 1
-0.00896555760949642 -0.00863391503494994 1 1
-0.132176157006949 -0.12953102975669 1 1
0.0106174015339356 0.00959847110864641 1 1
0.0364992997684789 0.0357735321849055 1 1
0.155083984625322 0.151836044550143 1 1
0.123558341488349 0.120877479942335 1 1
0.0821170487449125 0.0805680568958337 1 1
0.120195793717899 0.118044131358132 1 1
-0.0422459490651313 -0.0417125695704854 1 1
-0.0926607940753556 -0.0913140016124561 1 1
-0.075739971823625 -0.0751852081633971 1 1
-0.252225455445829 -0.247139777803152 0 0
-0.0447106424284051 -0.0437953320054256 1 1
0.116384872229202 0.114001718088757 1 1
-0.160396060039979 -0.157162947463357 1 1
-0.0624687441347526 -0.0612667467040506 1 1
-0.103218815730854 -0.101861181395128 1 1
0.0707149072267442 0.0691328501105672 1 1
0.0404669408536527 0.0400545452698213 1 1
-0.123969480129146 -0.121736699160438 1 1
0.0876241117626939 0.0858582173770453 1 1
-0.0158851219036821 -0.0158078391104102 1 1
-0.0431292218474157 -0.0410595773454577 1 1
-0.0720624786548174 -0.0703905687333454 1 1
0.0864370725152986 0.0851701400988794 1 1
0.0433795769410674 0.0421603123201068 1 1
0.0392650242234053 0.0387081413898621 1 1
0.0290262307106837 0.0282496675676976 1 1
0.116187929318959 0.11436933340857 1 1
0.0949375263425398 0.0932309899219043 1 1
-0.0830233555588264 -0.0819301355205903 1 1
0.167936924171522 0.165272001072345 1 1
0.174442942439544 0.171195602615844 1 1
-0.0196300704968713 -0.0193082564258602 1 1
0.10569778156887 0.10326117163861 1 1
-0.00442401061395159 -0.00329024436367784 1 1
-0.0639424073703493 -0.0623641485605541 1 1
-0.0373186390558633 -0.0373005779074853 1 1
0.0799419030670831 0.0790385661996343 1 1
-0.0255188393059744 -0.0244132087454112 1 1
-0.027877386931209 -0.0270999227114615 1 1
0.0411940876344708 0.0403371484780982 1 1
-0.0354044104412257 -0.0356884339708753 1 1
0.0657257464215883 0.0641113246404891 1 1
0.0394736530740484 0.038502811611325 1 1
0.282204887900181 0.277573594101117 0 0
0.105097360888667 0.101692006473126 1 1
0.0425008040377255 0.0420541853238861 1 1
-0.102095516438546 -0.1002242312805 1 1
-0.110386172803495 -0.108658519642268 1 1
-0.0860996699734244 -0.0847252666180552 1 1
0.153295899826656 0.150006042212894 1 1
0.153372225691921 0.150142396920603 1 1
-0.0716205340694641 -0.0701203394917574 1 1
-0.0847680110178625 -0.0835528418313718 1 1
0.100855240302288 0.0983232655933843 1 1
0.0346372262844292 0.0337473559892463 1 1
-0.00945915330346722 -0.00973848023184073 1 1
0.0597017515205373 0.0585637016288019 1 1
-0.0578500934277075 -0.0567974543639135 1 1
0.122535062098589 0.119950960101777 1 1
0.0646345716850297 0.0630805567631377 1 1
-0.0115898628185594 -0.0115886005795169 1 1
-0.0856510314336289 -0.0841905733979975 1 1
0.0995132513345629 0.0976677691153701 1 1
-0.0106761849038804 -0.0106615425525257 1 1
0.181599476380458 0.177854860495896 1 1
0.0686380434021706 0.0676233201560815 1 1
0.191570218660687 0.188069998540931 1 1
0.0258444609941084 0.0260399924914677 1 1
0.00178180988564055 0.00198054258081784 1 1
0.0991133320655232 0.0964560098435571 1 1
0.0369950000207774 0.0371134108333143 1 1
0.0426918245861494 0.0416834676455959 1 1
0.0634177936206431 0.0625341834083131 1 1
0.0691407655859181 0.0685071306658172 1 1
0.120464665956751 0.118393743752094 1 1
-0.00801795724350151 -0.00762568776529728 1 1
-0.0924740059036985 -0.0903753188104259 1 1
-0.0159458577791591 -0.0155129808692982 1 1
-0.00514254831932157 -0.00535755252792992 1 1
0.103009031769425 0.101133628055386 1 1
0.088395734315969 0.0871711522022266 1 1
0.0364872026549548 0.0352342365086924 1 1
-0.0117268151368905 -0.0117666786942422 1 1
-0.139765762876427 -0.136705558663202 1 1
-0.0753748752307569 -0.0736933516704566 1 1
-0.0844387967261544 -0.0819119987996939 1 1
-0.042044721830749 -0.0407948018181037 1 1
-0.0395176508984471 -0.0389907900316352 1 1
0.0265826636863673 0.0265558489223856 1 1
-0.0743719389175056 -0.0724786386668521 1 1
0.0071330676194864 0.00630277808099271 1 1
-0.0683326178251634 -0.0670067335803518 1 1
-0.177002577057176 -0.174248953616139 1 1
-0.0421742128988563 -0.0404950048529285 1 1
-0.054116146451287 -0.0531368406903161 1 1
-0.115883377679952 -0.11330532053224 1 1
0.0179594632795582 0.0171564313381176 1 1
0.0738312800251834 0.0724829476673682 1 1
0.0479074761066245 0.0481408119706852 1 1
-0.0303091054310172 -0.0310257399659935 1 1
0.0267107140698048 0.0262492839355156 1 1
-0.0390266357457087 -0.0381337253642049 1 1
0.05429146501865 0.0530767441002545 1 1
-0.0189573102310861 -0.0184056519833051 1 1
0.141857264965099 0.138752017655285 1 1
-0.0522657299815135 -0.0522748867425275 1 1
0.0418534385977698 0.0406391225135066 1 1
-0.0221897565120925 -0.0203866746165446 1 1
0.134312642188608 0.131806740982785 1 1
-0.0615630696579247 -0.0607300380266297 1 1
0.195512158963678 0.191970554491995 0 1
-0.0976195492201259 -0.0961376859490323 1 1
-0.177092017326063 -0.173978303502162 1 1
-0.0491403417075814 -0.0479462409917981 1 1
0.0536854336617944 0.0532337057809504 1 1
0.0635725154126755 0.062225414545798 1 1
-0.0201264304099345 -0.0183418016441193 1 1
-0.0412703756650381 -0.0409997801553035 1 1
0.0523963456622768 0.051526466360037 1 1
-0.0320422345094297 -0.0323907029683941 1 1
0.0639075596804176 0.0625014559902353 1 1
-0.0881091859774692 -0.0855329772757837 1 1
0.0404062992856911 0.0392974437204013 1 1
-0.0581923340342533 -0.058410718680354 1 1
0.125858294082957 0.123567154953586 1 1
-0.0275690877771768 -0.0276138335575633 1 1
-0.102480863696689 -0.100495604935702 1 1
-0.0528787630438519 -0.0523996118832042 1 1
-0.081933450417621 -0.0808252772773064 1 1
0.0483380518232434 0.0484040963454294 1 1
-0.0855909746407381 -0.0843823915912819 1 1
-0.0441807488251679 -0.0431434671106228 1 1
-0.0773544700538259 -0.0758037229425566 1 1
-0.0889233497378714 -0.0862684586682008 1 1
-0.0267154992686203 -0.0268045892974801 1 1
-0.0193711120333693 -0.0190660575866895 1 1
0.182079655720917 0.179191326300344 1 1
-0.0587930385823954 -0.0575306435401775 1 1
0.0563198109603636 0.0554681880621712 1 1
0.182487670476201 0.178699862708939 1 1
0.0140137563682369 0.0135754059668159 1 1
0.0890584920918272 0.0877305257227124 1 1
-0.016323804569146 -0.0162255547121836 1 1
-0.16286882994414 -0.159439549010519 1 1
-0.0424626256022956 -0.0414280295381938 1 1
0.0297631451222785 0.029283322863787 1 1
0.127586059186194 0.125038839353165 1 1
-0.00354937895891229 -0.00397955172584951 1 1
-0.0323928093050531 -0.0320150116066267 1 1
-0.0282426587850568 -0.0275261137974883 1 1
0.126811725144563 0.12443575801161 1 1
-0.149373881264253 -0.146601084459376 1 1
0.0558681709154001 0.0547050596817272 1 1
-0.0532345370287436 -0.0522712845172076 1 1
-0.108159263493998 -0.105829583113522 1 1
0.0205253519412856 0.0199973750481371 1 1
-0.0987332062037369 -0.0972781736532182 1 1
-0.0461359872581463 -0.0450141586701993 1 1
-0.109848391224135 -0.107688844148096 1 1
-0.272597950446425 -0.267146590224883 0 0
0.0975231281835893 0.0950586852506106 1 1
0.0180805652966675 0.016695495104888 1 1
-0.0788165328038378 -0.0770806373161892 1 1
-0.136455793249583 -0.134172836045245 1 1
-0.0811718974464068 -0.0793496586116566 1 1
0.0227682108665808 0.0227100510311483 1 1
-0.0169881671918046 -0.0162340994737177 1 1
-0.0654481310300222 -0.0640069928171165 1 1
-0.0661812907564954 -0.0651557289127988 1 1
0.0616598781324162 0.0601663854086246 1 1
0.0156658847834293 0.0151849836035854 1 1
-0.209217147811217 -0.205045264307437 0 1
-0.0350933076561355 -0.0344075770304879 1 1
0.0461444417627989 0.0462116085336297 1 1
0.165078590528822 0.161595630911004 1 1
-0.0383103089664152 -0.0376748991346481 1 1
0.0332882532670819 0.0329014703446898 1 1
0.00163401283221483 0.00111383876273826 1 1
-0.0834745836919013 -0.0823857248166713 1 1
-0.0721649466692526 -0.0708246870934053 1 1
0.125338598223184 0.121743390654529 1 1
0.0168061522098218 0.016440287235998 1 1
0.00105991704833487 0.00142729374767503 1 1
0.0159181267891098 0.0158384061764137 1 1
0.140080405623867 0.137884642032128 1 1
0.182686441924644 0.179030684706017 1 1
-0.0450811675847909 -0.0436924046611687 1 1
0.00246852082490744 0.00251271997283178 1 1
-0.077818378588186 -0.0764529316061705 1 1
-0.0785044087393057 -0.0771898242138135 1 1
-0.0748714164995062 -0.0743726723054223 1 1
0.0131902392945559 0.0129613804653459 1 1
-0.056150536250821 -0.0535398002525292 1 1
0.0806025877467402 0.0794246094494315 1 1
-0.118671939480497 -0.116008181793679 1 1
-0.0298573882115039 -0.0298715958903002 1 1
0.193352242022098 0.189276730617984 1 1
0.0409723529885645 0.0403720823795947 1 1
-0.111528114213634 -0.109983749666191 1 1
-0.0125414194954344 -0.0123392928775456 1 1
0.155217999743796 0.152146026274782 1 1
-0.191009558830655 -0.187893282562075 1 1
-0.0615079625634646 -0.0599075737638976 1 1
0.111717717723899 0.10985063851751 1 1
-0.031557032686696 -0.0321992022279299 1 1
-0.108670013342957 -0.10639057582069 1 1
0.0633925331291277 0.062324414879958 1 1
0.0383448677143564 0.0374553081505207 1 1
0.0967516897905017 0.0951614337344867 1 1
-0.0206871885887568 -0.0202753618707743 1 1
0.106148372451533 0.104041701035937 1 1
0.0371432571400195 0.0368045670106079 1 1
-0.0285394713409748 -0.0278678998624836 1 1
-0.0459588246162835 -0.0453356787518715 1 1
0.0574493872421685 0.0569058150126517 1 1
-0.0016584874589184 -0.00161405578511995 1 1
0.180411441223324 0.177957997298828 1 1
0.0341443646319299 0.0333977635894816 1 1
0.215223184762124 0.212001530520538 1 1
0.109105619390061 0.106578298004826 1 1
0.0867753195974076 0.0848800994795722 1 1
-0.170035505823428 -0.166999803059077 1 1
-0.0438871303317901 -0.0430641455305712 1 1
0.147780983365204 0.145273449571637 1 1
-0.0159146323080004 -0.0156134264881957 1 1
-0.114431390401568 -0.113108763313912 1 1
-0.0396147719648716 -0.038950556165195 1 1
0.32291142999491 0.315574889253039 0 0
-0.106597120017481 -0.104425075438094 1 1
0.00241535392002349 0.00192610674973556 1 1
0.0555484343139335 0.0532271534296977 1 1
-0.0736121984808934 -0.0715583106677567 1 1
0.0747577468752769 0.0732407757144758 1 1
-0.0367920803157596 -0.0362447752415926 1 1
0.129635394724183 0.127351857671546 1 1
-0.0366196894636169 -0.0365989529000835 1 1
-0.0698995361235179 -0.0683136419883288 1 1
0.146052494660126 0.144022625886004 1 1
0.0374135710589222 0.0371028808212046 1 1
-0.086604943362614 -0.084945393263352 1 1
-0.0305660021546569 -0.0293216062806099 1 1
0.00415025261286577 0.00381109037726965 1 1
0.0392188938992789 0.0383745919445751 1 1
-0.0469710793534644 -0.0463114789223517 1 1
0.0281575900069364 0.0283903598080028 1 1
0.120544474135829 0.117345581035349 1 1
0.054451523905375 0.0537595517189328 1 1
-0.0216297117699505 -0.0213308713424062 1 1
0.110842461106381 0.108937487891348 1 1
-0.0858876709335293 -0.085144541763243 1 1
0.0667678015843225 0.0654184539380986 1 1
0.0467886798561256 0.0459975459160209 1 1
0.0674261877717562 0.0664874211862489 1 1
-0.102988092451528 -0.101845281450678 1 1
0.0443129996295103 0.0419453160497896 1 1
-0.0487313089170426 -0.0473183110137211 1 1
-0.0811792663478162 -0.0799756418687564 1 1
-0.0358266177976464 -0.0354247548026308 1 1
0.064857018759939 0.0636246267450881 1 1
-0.0140616794186374 -0.0138533016458383 1 1
-0.00511861570837943 -0.00648984374208002 1 1
-0.0411692346385541 -0.0416745862240191 1 1
0.119660105619063 0.118349311277242 1 1
0.121877499744981 0.11933530506381 1 1
-0.133174412609112 -0.130771641311177 1 1
-0.0137137407935866 -0.014351230402553 1 1
0.169995320192509 0.166584243329057 1 1
-0.0161367237079891 -0.0161564701334761 1 1
-0.0663468124844764 -0.0644142840606968 1 1
0.0506532372018762 0.0492544061379397 1 1
0.0882885523682824 0.0874032198463035 1 1
-0.00271912468978381 -0.00318034929758738 1 1
0.0121907751843331 0.0122252508196134 1 1
-0.0301877812991037 -0.0295824490701612 1 1
-0.0767426307538217 -0.0757360136222699 1 1
0.0937807245492856 0.0922546353543067 1 1
0.142536624466345 0.140181746038882 1 1
-0.0549613935645082 -0.0551079437558075 1 1
0.0689709897128681 0.067434725185866 1 1
0.077070727009722 0.0750736443903896 1 1
-0.0160390969344604 -0.0154096626855461 1 1
-0.031434417550013 -0.0309290214059038 1 1
-0.0742689672495679 -0.0725935433922699 1 1
-0.0475422508871975 -0.0470747482291945 1 1
0.0259538024781402 0.0253387756224066 1 1
0.136867132344214 0.133801500324203 1 1
-0.1239933728144 -0.121468818259046 1 1
-0.0474231894159964 -0.0467084818510268 1 1
0.20250885021444 0.198534051759686 0 1
-0.120016182885656 -0.118071391569785 1 1
-0.0809634420949929 -0.0795924924285343 1 1
0.0912225250102083 0.0882993775850536 1 1
0.0902989807397395 0.088849648016996 1 1
-0.0519375647167323 -0.0504349030930689 1 1
-0.075949859293256 -0.0742433035424803 1 1
-0.0325221105874995 -0.0312439611190064 1 1
-0.0649557439609338 -0.0631770434609561 1 1
0.0411462348528022 0.0403650470105812 1 1
-0.0387580733331058 -0.0372576919729298 1 1
0.302138799393461 0.296518637091441 0 0
-0.235358039245305 -0.231056734940795 0 0
-0.0409757828671813 -0.0387641724104096 1 1
0.133348310736017 0.13027468343325 1 1
0.156772487111519 0.153794685960038 1 1
-0.0539365539197692 -0.0531072948548186 1 1
0.033111446905043 0.0326026955377222 1 1
-0.256328706966334 -0.251321474295584 0 0
-0.136775018355017 -0.133747516579982 1 1
0.118978041391727 0.116789411357257 1 1
-0.0564813882681898 -0.0555229468707626 1 1
-0.14152092874879 -0.139429898284023 1 1
0.110398555403155 0.109016743710097 1 1
-0.0859391275406322 -0.0844178904980059 1 1
0.0536088376808655 0.052567765066419 1 1
-0.0422248482350274 -0.0413803385625627 1 1
0.00814382092970218 0.00775373639917326 1 1
0.0374256262567119 0.0365752612631638 1 1
-0.0469546909762404 -0.045166359245004 1 1
0.209589739818076 0.205153878764063 0 1
-0.101161186708137 -0.0990513379597834 1 1
0.104594503390943 0.10245727021328 1 1
-0.015724824471071 -0.0156366529714277 1 1
-0.0462004518045385 -0.0451833672089284 1 1
0.0781997406241003 0.0758059864894967 1 1
-0.0919144738860503 -0.0903614071157494 1 1
0.116930594264539 0.114523088077928 1 1
0.0758161018228982 0.0750688380189186 1 1
0.0578691518727635 0.0569494604862042 1 1
-0.00686992822529843 -0.00682989633129523 1 1
-0.0387357064009834 -0.0371250911029249 1 1
0.0812252979541053 0.0794808634176407 1 1
-0.049879099558028 -0.0494468783755695 1 1
-0.175564352053062 -0.170498782583045 1 1
0.0817795747019306 0.0804628461942779 1 1
0.0171247219719252 0.0170209953277621 1 1
-0.0823320912604082 -0.0806192181289081 1 1
-0.0422336641115875 -0.0416818539984998 1 1
0.0227440577830977 0.022170984012499 1 1
-0.198575723795076 -0.193522104277974 1 1
-0.194361701531028 -0.191361605021723 1 1
-0.33025942893412 -0.324426448570205 0 0
0.0473603479803399 0.0469274213362215 1 1
0.0390124701076947 0.0381688324398365 1 1
0.0689819634846901 0.0673568994223255 1 1
0.126764340004469 0.125008770616873 1 1
-0.126666186413804 -0.124369709159847 1 1
0.0161656428633881 0.0155487108301624 1 1
0.0941597037827812 0.0922538296982658 1 1
-0.0679533294280908 -0.0665493503706371 1 1
0.0169053467869325 0.0166502690491449 1 1
0.0608177468800748 0.0612383454418827 1 1
-0.193931421991983 -0.190770133366768 1 1
0.0887453396482281 0.0872264615337196 1 1
-0.190067757785309 -0.186902134605028 1 1
0.171090332832327 0.168643514105699 1 1
-0.0329697184732064 -0.0332776204083972 1 1
-0.117015477905895 -0.116635915805322 1 1
0.00870080555553943 0.00865009831132673 1 1
0.0903084677593571 0.0885016048995288 1 1
-0.0422363644388983 -0.041670632273417 1 1
0.157656099945191 0.15445705791062 1 1
-0.0345483190402378 -0.0339109929687637 1 1
-0.027196550822628 -0.026839259791801 1 1
0.0498247079339427 0.0496605000663764 1 1
0.0110371910214243 0.0106245233061658 1 1
-0.0576737344243534 -0.0561419452664188 1 1
-0.182082212605677 -0.178379374271881 1 1
-0.0528973275323522 -0.0520440089350335 1 1
-0.0726149089926748 -0.0713161867429281 1 1
-0.00711794294810263 -0.00583041079538664 1 1
-0.0134054195363643 -0.0128793711084947 1 1
-0.093929523894945 -0.0923332141754578 1 1
-0.0498777650939647 -0.0491080211066656 1 1
0.0363136579297583 0.0357295843398568 1 1
0.143713596213379 0.141224357138748 1 1
-0.129973734826422 -0.127384862985085 1 1
0.148759636786994 0.14462314708548 1 1
0.0336234416674535 0.0331816838232975 1 1
-0.222155145226415 -0.217827223557285 0 0
-0.048894455884147 -0.0481234372111299 1 1
-0.108895337249691 -0.108054978010886 1 1
-0.0923411212332139 -0.0907965246144677 1 1
-0.0726891677690703 -0.0707087461886425 1 1
0.108809771187178 0.106406779098548 1 1
-0.0870674647464747 -0.0852631187965836 1 1
0.00262281206856269 0.00336627987485196 1 1
0.0598745059204133 0.0578144674382839 1 1
0.0870205791454241 0.0856326765286724 1 1
-0.0348781904175107 -0.0339036412734031 1 1
0.195177044852732 0.191475245395123 1 1
-0.141494256790751 -0.139150270306239 1 1
-0.0166766227595129 -0.0167729297134506 1 1
0.0961061276631595 0.0942598578130422 1 1
0.0550071717237302 0.0539398087725141 1 1
-0.103785336292398 -0.101865191594219 1 1
0.068179041989238 0.0669264378909641 1 1
-0.193694142328919 -0.190323522633646 1 1
0.231726112299312 0.226537608159293 0 0
-0.039013097757472 -0.0375083502596535 1 1
0.0965355721086242 0.0947499076419435 1 1
-0.038470067612259 -0.0383554147080964 1 1
-0.0920625455679313 -0.0905764824580361 1 1
-0.0671346119129171 -0.0667289804976231 1 1
-0.0866674585953298 -0.0855758745173439 1 1
0.0555515126228979 0.0532978167963599 1 1
-0.240219404970687 -0.235676085252627 0 0
0.143038722665802 0.140424190644278 1 1
-0.0124594762105326 -0.0116728879618087 1 1
-0.0975209844848616 -0.0958728275523225 1 1
-0.0389131464110118 -0.0380580166057623 1 1
0.0488756052482745 0.0480505553837184 1 1
-0.121778479661841 -0.119588777401267 1 1
-0.245604656351005 -0.240769224747376 0 0
-0.362970155748461 -0.356046820760042 0 0
0.292305573277255 0.287457809271696 0 0
-0.0626151218070803 -0.0616363780191375 1 1
0.132846354847693 0.129994181984494 1 1
0.127517234099597 0.124917158293373 1 1
0.0436462857469343 0.0434683111694131 1 1
0.058197728742066 0.0567936837794535 1 1
0.117097216182789 0.114947720952482 1 1
0.141497990998837 0.13923619937765 1 1
-0.0693370661954143 -0.0682758100948758 1 1
0.129097513238886 0.126848085478288 1 1
-0.134529974254889 -0.132042837658724 1 1
-0.0931182218639517 -0.0914412539264089 1 1
0.016414823302449 0.0162373680788301 1 1
0.0463089857682446 0.0458362502582175 1 1
-0.0624606568784889 -0.0605493768108131 1 1
0.0520494958584828 0.0511324088816559 1 1
0.136366421813711 0.133449308543642 1 1
0.0684454009495675 0.0669326499826162 1 1
-0.124055676572965 -0.121563024195053 1 1
0.141633488714154 0.140254452235519 1 1
0.136399339836032 0.134087819008878 1 1
-0.05382540220619 -0.0523058675366954 1 1
0.134396174798827 0.132287061547472 1 1
0.14501103149345 0.143608139854515 1 1
-0.0490324829024733 -0.0484258616033492 1 1
-0.0324717695166993 -0.0322595405490443 1 1
0.0292272573805614 0.0289144825429028 1 1
0.21042076615793 0.206378181796532 0 1
-0.083412035109931 -0.0815119700569227 1 1
0.00287394495566246 0.00228402863805495 1 1
0.0665362382366758 0.0654931518932636 1 1
0.0526813572530914 0.0519265015097083 1 1
0.0571383239429995 0.0559584510510761 1 1
-0.0352039137407234 -0.0336364159118889 1 1
-0.0521265247891266 -0.0512454440702383 1 1
0.0694582286466037 0.0682677943364034 1 1
0.00238500162849695 0.00300881033504376 1 1
-0.0652866367167627 -0.0640032849265448 1 1
-0.165063388373098 -0.162221585135877 1 1
0.0121920511596434 0.0118350963578858 1 1
-0.0657248628531537 -0.0646197681898983 1 1
-0.0414637555887355 -0.0418863625736103 1 1
-0.026324091442752 -0.0257863292254543 1 1
-0.145882191424586 -0.143575748431406 1 1
-0.183994068343448 -0.180442121814882 1 1
-0.0895698563039519 -0.0879872926803936 1 1
0.0522592431751426 0.0520550307899181 1 1
0.0392817582923695 0.0390781708582298 1 1
0.0107087495674122 0.0106198121169012 1 1
0.114567990184063 0.11266275027324 1 1
-0.0249038623304458 -0.0244076982142894 1 1
-0.0374846617208587 -0.036843395469625 1 1
0.010167107776101 0.0103496619300326 1 1
0.0263285369425532 0.0263133938615851 1 1
0.0761999791486974 0.0746907403361933 1 1
-0.156224592794201 -0.152033149833899 1 1
-0.0747094648260924 -0.0738080012814161 1 1
-0.257486350553553 -0.252818676932017 0 0
0.0384727489514877 0.037678063475116 1 1
-0.201833915335445 -0.198458812517871 1 1
0.0991008954637247 0.0971781570522071 1 1
-0.0199415720572683 -0.0196165902356204 1 1
-0.0271382208626909 -0.0264727929399339 1 1
0.246861811917484 0.242038691670888 0 0
-0.144228804250979 -0.141785304278362 1 1
0.0696294093689747 0.0679978689859843 1 1
-0.0120275614288386 -0.0116980581639924 1 1
-0.153232899432525 -0.149337882281671 1 1
-0.00540417770415758 -0.00583638147723497 1 1
-0.0301015082373022 -0.0297825736478864 1 1
-0.0422928831997334 -0.0413181588537289 1 1
-0.142219864505435 -0.139958732497994 1 1
0.160998870188327 0.157449799621742 1 1
0.0264742372334712 0.0259603196315297 1 1
-0.062334571449768 -0.0616444128588985 1 1
-0.157930270295432 -0.154844950105093 1 1
0.0553159578889045 0.0537312425813587 1 1
0.117145626484851 0.115061861519279 1 1
0.0216823105278087 0.0217149624875473 1 1
-0.10409991726043 -0.102154308928774 1 1
0.00129251649763994 0.00123635327273954 1 1
0.00167814926149063 0.00185092599390661 1 1
0.141605230114514 0.141114828595738 1 1
-0.0521770777925628 -0.0507666263999252 1 1
-0.0499000766539557 -0.0476065698281691 1 1
0.120421851051558 0.11771619411856 1 1
0.115101250184707 0.113138548927478 1 1
-0.138304019997352 -0.135882390071789 1 1
0.0913872825043376 0.0897934926086626 1 1
-0.0290173023921551 -0.029035605505247 1 1
-0.0620126446594527 -0.0611095250327661 1 1
-0.105798843997802 -0.103694782450098 1 1
-0.0458274097126689 -0.044798577849739 1 1
-0.0831037775553866 -0.0809429915968719 1 1
-0.00755616706120389 -0.00734083144438904 1 1
-0.072215138529554 -0.0709364941097133 1 1
-0.0178076599013517 -0.017929935587149 1 1
-0.0707731633611209 -0.0696077889180468 1 1
0.0678951583834317 0.0665943781746906 1 1
-0.0178452153555251 -0.0177642083898423 1 1
0.118758983404192 0.117417927450911 1 1
0.0218752283929274 0.0218330263416913 1 1
0.11175046089696 0.10958917255802 1 1
0.0582350961207998 0.0569093166593807 1 1
0.113168214030846 0.112209826159104 1 1
-0.0217161964748367 -0.0215653661910998 1 1
0.0450701426760829 0.044012749868953 1 1
-0.103564450926704 -0.10193537158357 1 1
0.0216091547358486 0.0218348860498387 1 1
-0.0238244711198813 -0.0233443529050024 1 1
-0.0873746897339755 -0.0857676650837287 1 1
-0.150117383558153 -0.146920231846325 1 1
-0.00941470096158877 -0.0100006329748206 1 1
0.0412233759649139 0.0405248364809332 1 1
-0.0500023998362329 -0.0505811352839619 1 1
0.095523123632561 0.0937504370274251 1 1
-0.000567935453928713 -0.000541978938864499 1 1
-0.17301891897885 -0.170054941477091 1 1
0.0726196913450998 0.0714005578634635 1 1
0.10358385842329 0.101611711983138 1 1
0.0324020430247185 0.0313929842198874 1 1
0.0763327424389059 0.0740241232329574 1 1
0.000248933120605192 0.000654236394409053 1 1
0.039829200942626 0.0378506935233848 1 1
0.0176540781877675 0.0173387523685056 1 1
-0.0668535274192091 -0.0656938385135603 1 1
-0.0224157898491755 -0.0220976773084937 1 1
-0.0922719903096177 -0.0900047583084432 1 1
0.148130489370027 0.145596820254999 1 1
0.0481763528036473 0.0469384986546915 1 1
-0.0355040157654962 -0.0346273481326662 1 1
-0.00627015210268186 -0.00623346365638745 1 1
0.121152844787456 0.118822655663154 1 1
-0.0713695742086862 -0.0706007551738042 1 1
0.0366494637254082 0.0349700108652061 1 1
0.230764120331699 0.225880754215068 0 0
0.211343963033921 0.206627842822218 1 1
-0.00982109460877009 -0.0097024901243367 1 1
0.0242095990929409 0.0234235311086591 1 1
0.0192927604227647 0.0193242384845384 1 1
-0.0586130405526202 -0.0574813627731497 1 1
0.0979136840401924 0.0961552596110199 1 1
0.0320484059509706 0.0316601436647946 1 1
-0.0997202982031949 -0.0974174751467715 1 1
0.0340784487456036 0.0341360849344824 1 1
-0.0779660695865833 -0.0771733901983912 1 1
0.0607517019996279 0.0593102352996847 1 1
-0.0570149813401383 -0.0561150979274284 1 1
0.0748092028973465 0.073892464435882 1 1
0.0536418087076386 0.0521197059080674 1 1
0.0340305107710182 0.0323261188669505 1 1
-0.0542307757892003 -0.0524727435365777 1 1
-0.0588381406741812 -0.0571162918519071 1 1
0.0843546061293729 0.0816685555378076 1 1
-0.0541673189065184 -0.053021408055425 1 1
-0.18055886837803 -0.177264473728322 1 1
-0.143869304622415 -0.141647925760402 1 1
0.280042452569559 0.275180706910262 0 0
-0.0570350682357974 -0.0557746622969528 1 1
0.106933440229031 0.104446295338753 1 1
0.0311339743370394 0.0315920090677179 1 1
-0.204850043598513 -0.201965993309847 0 0
0.0717849936623751 0.0707242971455336 1 1
0.11695220312663 0.114530278492957 1 1
-0.11057719000176 -0.108839652473516 1 1
-0.123464771694146 -0.121388844501297 1 1
-0.0545344341014488 -0.0532323719187908 1 1
0.087272834864889 0.085678408224382 1 1
-0.0116621107213575 -0.0120645670940724 1 1
-0.110110543942003 -0.107704552920923 1 1
0.0784996170561602 0.077017627337399 1 1
-0.0602296927896198 -0.0589783820371394 1 1
0.152395672014634 0.149652112358535 1 1
-0.134814735756545 -0.132189653212529 1 1
-0.219582203026257 -0.215849329551189 0 0
-0.0450904224044833 -0.0450143661270368 1 1
0.0236435073479542 0.0231655599039192 1 1
-0.0480547553680645 -0.0473773908937999 1 1
0.0885371799827268 0.087299499846474 1 1
-0.16630189260862 -0.163774250101132 1 1
-0.181107226351028 -0.17784960173746 1 1
-0.0570987558653909 -0.0560128680995969 1 1
-0.042555310300814 -0.0419927363443295 1 1
-0.0614410357610601 -0.0595541794827218 1 1
-0.045430032905322 -0.0448225524297286 1 1
-0.0417690115150942 -0.0392071746256266 1 1
0.0555194296554984 0.0548990873529711 1 1
-0.0228177803400725 -0.0226922046519498 1 1
0.0311371401686229 0.0294536132714383 1 1
0.0297799239326574 0.0275346571794077 1 1
0.0280417805034561 0.0272941652609244 1 1
0.0563735178697976 0.0557199224709735 1 1
0.114841355589826 0.112410453585852 1 1
-0.0431250228849548 -0.0427746168257664 1 1
-0.0529047676086536 -0.0520180686878887 1 1
0.0180370021636686 0.0176678138745819 1 1
-0.0837845276877389 -0.0817789588403488 1 1
-0.135517240375901 -0.133247152533038 1 1
0.228123520241729 0.224121576469629 0 0
0.129221358494887 0.126696965448855 1 1
-0.119204371836646 -0.117194807649911 1 1
-0.145500763739447 -0.143564335177148 1 1
0.0275695946456194 0.0267788146700122 1 1
-0.0342631498129833 -0.0332463137099204 1 1
0.112039413084461 0.110699118957461 1 1
-0.142340554577724 -0.13998924971084 1 1
0.0300613528148886 0.0302578946109482 1 1
0.00130172395322946 0.00172704667598498 1 1
0.0880828727289136 0.0866067701623566 1 1
-0.00321182197726787 -0.00277611271143654 1 1
-0.0276006939283397 -0.0269378325318312 1 1
-0.119924196951997 -0.116391906799865 1 1
0.0330895599442604 0.0329861405143316 1 1
-0.0101342104423897 -0.0101044568806547 1 1
-0.0639356649614175 -0.0621458590847059 1 1
-0.129362294759301 -0.126923200527419 1 1
0.0266347912900355 0.0273036064534895 1 1
0.178646613595011 0.175678765485737 1 1
-0.0742370674707638 -0.0724936715768595 1 1
-0.0438473229040784 -0.0430042601955084 1 1
0.160243646548344 0.157171011741533 1 1
0.0686887423915699 0.0683825262459102 1 1
0.0639353186115728 0.0628133238720867 1 1
0.128603557322513 0.125020538038608 1 1
-0.0742350620452925 -0.0720803232403088 1 1
-0.0841402411723628 -0.0825515789171826 1 1
0.147410175425263 0.14461313385289 1 1
-0.0601213946772594 -0.0586042505787157 1 1
0.151032058276545 0.148424145371089 1 1
0.119036126653268 0.117225380842742 1 1
-0.127904607759134 -0.12537564819342 1 1
0.145529230237461 0.142770198936789 1 1
-0.10270839694662 -0.100916185587445 1 1
-0.0127986124392666 -0.0132664419133752 1 1
0.195581817909989 0.191843019174817 0 1
0.0843157996693275 0.0816275833291387 1 1
0.161667048261008 0.158629950753368 1 1
-0.109173044920103 -0.107209555889494 1 1
0.01058924100258 0.0099462286307218 1 1
0.00251190497017025 0.000317882911847103 1 1
0.127445151091353 0.125460566072221 1 1
-0.133237481087397 -0.130693522943484 1 1
-0.104618529354849 -0.10270504790492 1 1
-0.167002918613661 -0.163653819007666 1 1
-0.125830539440097 -0.12385424396022 1 1
0.00472322730569652 0.00464283337698963 1 1
-0.00220885461499235 -0.00322142014141413 1 1
-0.0328534073556116 -0.0322497268324826 1 1
0.176598665082994 0.173231787704068 1 1
-0.0624667179041763 -0.0605397587000722 1 1
0.200132191116624 0.196352482593316 0 0
0.150161535704417 0.147786457140874 1 1
-0.0878305319720521 -0.0844269004062492 1 1
0.0674297837818974 0.0660548369768853 1 1
-0.1508583375578 -0.147934224251896 1 1
-0.0102922292518086 -0.010370274796486 1 1
-0.0715088983305952 -0.0703190220615062 1 1
-0.00198738653428333 -0.00188870233745553 1 1
-0.0538721597520106 -0.0527109746665291 1 1
0.154005677998666 0.150767129645309 1 1
0.0995037298194774 0.097251673306764 1 1
0.0243296451470753 0.0239566522365912 1 1
-0.120544049996827 -0.117498721454623 1 1
0.117016930912041 0.114417856809164 1 1
0.0884004385800373 0.0865408639542336 1 1
-0.0555777389679828 -0.0547153904989482 1 1
-0.0527864939196406 -0.0515213083933288 1 1
-0.0309912621719881 -0.0305315782976183 1 1
0.182697210013062 0.179789795483135 1 1
-0.0208676793363698 -0.0206122327147072 1 1
0.197864907734726 0.195336230325247 1 1
0.10140619306406 0.0996779315650663 1 1
0.128200536020458 0.126111288870874 1 1
0.0951192255542875 0.0948471272628629 1 1
-0.178634190629108 -0.174448231749726 1 1
0.0628489044174538 0.0615572995820188 1 1
-0.0106115927501442 -0.0101435808515122 1 1
-0.0818543545208006 -0.0804852439822997 1 1
-0.0703491771810244 -0.0689096903013951 1 1
-0.0654671771651082 -0.0633980693673645 1 1
-0.0455817630283638 -0.0444456544948488 1 1
-0.0187204030943267 -0.018611406156548 1 1
-0.049665661583094 -0.0488629524521271 1 1
-0.105000124263423 -0.103277154360242 1 1
0.011284965314749 0.00974639924141877 1 1
0.12461253217322 0.122022418699089 1 1
-0.12885759277682 -0.126428130561066 1 1
0.000135531959017436 0.00026275322968243 1 1
-0.105336335689929 -0.103255056711662 1 1
-0.10371235308227 -0.102303687471727 1 1
0.0283731339622181 0.0265963417399492 1 1
-0.00644940536641662 -0.00583199058380575 1 1
-0.0955416473529712 -0.0944904397606617 1 1
0.0909690069303881 0.0887775631268127 1 1
-0.181482100119414 -0.178224540268033 1 1
0.0663126689992096 0.0650197303060339 1 1
-0.228385899120477 -0.222435612877448 1 1
-0.315792219786494 -0.30958762422711 0 0
0.0455506642424136 0.0442735607638726 1 1
-0.138364740153676 -0.135783035825966 1 1
-0.110942470864452 -0.108772500230318 1 1
-0.0500212040167331 -0.0494174952230938 1 1
-0.00222237619346598 -0.00217228292000679 1 1
0.0423338793116719 0.0414990306897198 1 1
0.102496100331042 0.100823319200367 1 1
0.0769937580779443 0.075313008271978 1 1
-0.060068529378774 -0.0586237412006414 1 1
-0.142474838931701 -0.139948544508333 1 1
-0.00963884836605262 -0.0103729454244141 1 1
-0.0321151932254935 -0.0314238115899343 1 1
-0.0767889176128743 -0.0752888589806348 1 1
-0.139183289270845 -0.137066058305568 1 1
0.0630994203888789 0.0617315908323518 1 1
-0.0389455071347983 -0.0376309841332439 1 1
-0.018948700910147 -0.019102030721906 1 1
0.109172025521715 0.106924354878131 1 1
-0.0163568136550027 -0.0161809897454629 1 1
-0.130453089217953 -0.129397670600575 1 1
0.0205163954956605 0.0203245777251951 1 1
0.0307720523052629 0.0288302539898592 1 1
0.0830359009364351 0.0815375703691902 1 1
-0.000185964844132187 -0.000123344789868672 1 1
-0.0577177128209971 -0.0568654006519413 1 1
-0.0154975349516758 -0.0147738204581672 1 1
-0.115596655383709 -0.113988569772525 1 1
0.0398459499604639 0.0391002596035927 1 1
-0.27554019169352 -0.270246487909337 1 1
0.00426338759837599 0.00546804326412016 1 1
-0.0435534634900508 -0.0429072248546832 1 1
0.00910596561364109 0.00933154876125218 1 1
-0.060684896344163 -0.0599451354109536 1 1
-0.0491133505256814 -0.048298819578413 1 1
0.0115528640390876 0.0112924591575052 1 1
-0.0284981639877695 -0.0276701899283799 1 1
0.035335579184092 0.0346509292554229 1 1
0.0296576696137575 0.0293858422138711 1 1
-0.0433893280865776 -0.0429553061854387 1 1
-0.105931336413273 -0.103626944006917 1 1
-0.0815272069717251 -0.0802991455505881 1 1
0.077637883962161 0.0758503144272592 1 1
0.00803137183164421 0.00832065246934665 1 1
-0.0549644775295052 -0.0543514746542715 1 1
0.153163198102014 0.150421842660837 1 1
-0.136415958887919 -0.13353600344968 1 1
0.203367744225861 0.199432631510226 0 0
0.000352804563830533 0.00106879290982826 1 1
-0.0577978392851403 -0.0571535707551711 1 1
-0.0227971168256851 -0.0221467677238109 1 1
-0.113852035734687 -0.1116676548519 1 1
-0.0557495143857608 -0.0547576669727735 1 1
-0.0978222438857454 -0.0961004805841905 1 1
0.104556176543251 0.10317815243472 1 1
0.0884901142519728 0.0868243139610747 1 1
-0.148835881950131 -0.146243084846591 1 1
-0.0788961716252615 -0.0771874803983793 1 1
-0.128864274507765 -0.126311658718907 1 1
0.157318106181677 0.15438147418449 1 1
0.112462271969001 0.109907538941407 1 1
0.147673029295782 0.145178659456876 1 1
0.00456193193727251 0.00453708873051838 1 1
-0.0382093138121712 -0.0371346206880258 1 1
-0.0387978419862234 -0.0367850786366809 1 1
0.0368822277005412 0.0363392279919051 1 1
0.0712421045492313 0.0706062622159401 1 1
0.0480659259982195 0.0468597573445948 1 1
0.0626772536508042 0.0618003692767273 1 1
-0.132308341899403 -0.129764937396152 1 1
-0.100739714286777 -0.0989743140160695 1 1
0.0934279388606516 0.0922103596106168 1 1
-0.0522476367163515 -0.0517359294015891 1 1
0.11629805904842 0.114006610635898 1 1
-0.0162200836727622 -0.0172724189465862 1 1
0.0309076019417542 0.0310697310119554 1 1
-0.189683978606391 -0.186167847064573 1 1
-0.138500018531571 -0.13564264861713 1 1
0.000413568939253959 -0.000153507924356224 1 1
-0.0788247849066343 -0.0767996444764838 1 1
-0.0631233534657715 -0.0613358795720392 1 1
0.0124256439605023 0.0118404264659111 1 1
-0.17943225742691 -0.175811131542169 1 1
-0.0276749998664054 -0.0272486878201282 1 1
0.113187019076217 0.110810362565821 1 1
-0.0947455956042666 -0.0931916360098151 1 1
-0.00149281514507988 -0.0014396447045387 1 1
0.0489141966530473 0.0476459215941017 1 1
-0.0141278909294392 -0.0137738754883107 1 1
0.00653508821259737 0.00628682531129196 1 1
-0.117815730271147 -0.115237633152912 1 1
-0.107521255919962 -0.105302682391454 1 1
0.107995594847647 0.106033837189254 1 1
-0.0783993452782548 -0.0770716530179028 1 1
0.077187122896035 0.0766445691674142 1 1
0.0271115584339251 0.0264790322570439 1 1
-0.153973439546874 -0.151261573594079 1 1
0.0508480586320856 0.0503364789190635 1 1
0.00307953433395476 0.00309463615808103 1 1
0.231969623997776 0.227243528736774 0 0
-0.0561295078668755 -0.0536217370898877 1 1
-0.120908990686598 -0.118885746972078 1 1
-0.100043904241299 -0.0976893542042956 1 1
-0.153380003674862 -0.150660044653183 1 1
0.207160653220945 0.203214768986185 0 0
-0.215243782184497 -0.210833983482413 0 0
-0.028061847850614 -0.0272886166195043 1 1
-0.00316801156437422 -0.00299824073933351 1 1
0.0771998920113253 0.0745274231709805 1 1
0.101948949206748 0.0998184888828538 1 1
-0.00140941854720873 -0.0014752716020021 1 1
-0.213765705280987 -0.209830139291587 0 0
-0.0509910095320638 -0.0501572411076371 1 1
-0.0315480086607877 -0.0312492550642327 1 1
0.0816496588332425 0.0797766564473396 1 1
0.125350310894514 0.122681656328754 1 1
0.029062360475774 0.0282856901977704 1 1
0.0374492041983035 0.0371105585153672 1 1
-0.00418994974491548 -0.00453048751938529 1 1
-0.137211108168385 -0.134569232415394 1 1
0.00220921326821041 0.000777884837373208 1 1
-0.149017199933351 -0.145921365011321 1 1
-0.0968261987705121 -0.0950344320567576 1 1
0.0601026819537262 0.0580739019024074 1 1
-0.0713627119856235 -0.0705591811364376 1 1
0.0406262138462539 0.039623309433139 1 1
0.168749264648853 0.165474625141993 1 1
0.00675631582211397 0.00694025702569712 1 1
-0.0522961323858365 -0.0516260193885664 1 1
-0.113597776044978 -0.111553344112609 1 1
-0.101474463981763 -0.0993838464896559 1 1
-0.0273237311102745 -0.0266719692053318 1 1
0.0233722638977395 0.0223215005900579 1 1
0.167287200788286 0.164633213821814 1 1
0.153034309614524 0.150197341906165 1 1
0.064215147274851 0.0629141944881955 1 1
0.0980453114794101 0.0967791909623181 1 1
0.0861971161645691 0.0847285544195416 1 1
0.149599112483161 0.146713979732443 1 1
0.0637625753828725 0.0625876378770059 1 1
-0.128934042283915 -0.126901797752687 1 1
0.0447446374173036 0.0437148616666163 1 1
0.009600189414651 0.00907442985875339 1 1
0.0750710338807676 0.0738082916618052 1 1
-0.0326998997626481 -0.0311602508915289 1 1
0.0107957748823311 0.0113409216486913 1 1
-0.0198142413540136 -0.0202648740241079 1 1
0.0504836526757096 0.0484038426956661 1 1
0.0469209189497505 0.0463133836921629 1 1
0.0393561807450512 0.0387842934844855 1 1
-0.0135920419460515 -0.013065798119104 1 1
-0.0378484765624503 -0.0375340999312744 1 1
-0.017470678961584 -0.0181004272938476 1 1
0.00849474768219875 0.00721184401082944 1 1
0.103911151703957 0.101967288458205 1 1
-0.00353462110561635 -0.00340887600607876 1 1
0.0719556942795776 0.0689889652237536 1 1
-0.0216750151189937 -0.0214134765945137 1 1
0.0198645117328918 0.0196773861100835 1 1
0.081503008219397 0.0788512931117341 1 1
-0.0581605573755623 -0.0569052711834993 1 1
-0.0806707324861311 -0.0788830727875915 1 1
-0.171080542004171 -0.167959525762797 1 1
0.0439468169987043 0.0431961927312378 1 1
0.102245670259721 0.100283349150668 1 1
-0.143906152036619 -0.142231838798307 1 1
-0.150973602565104 -0.148476690492935 1 1
-0.00651175141840591 -0.00635122618366473 1 1
0.00347351310787667 0.00337925422138056 1 1
0.0410948069761872 0.0406268226812267 1 1
0.0554773826137449 0.0545163862843724 1 1
-0.173074505723751 -0.169479418157006 1 1
0.0155884266748372 0.0162754359770334 1 1
-0.112275345803602 -0.110770878318163 1 1
0.121296235941874 0.119268175615152 1 1
0.247064023491797 0.242521782308157 0 0
0.0477055237788429 0.0484306016223014 1 1
-0.0342372200364087 -0.0333357396889985 1 1
0.0632926914614853 0.0603795635837876 1 1
-0.015491061215228 -0.0145771012395626 1 1
-0.108923733999066 -0.106695742513609 1 1
-0.159852575522955 -0.157004465894981 1 1
0.0727426184022367 0.0710329613162836 1 1
0.0282054593170917 0.0267120876232076 1 1
-0.0482119083157527 -0.0476764743803404 1 1
0.355222295000361 0.348712381081305 0 0
-0.233878809928058 -0.22907910698705 0 0
0.106435651274613 0.104231234406765 1 1
0.0300225037745171 0.027973165843856 1 1
-0.102949878549897 -0.100949219752216 1 1
0.079583043723612 0.0782928193946432 1 1
-0.0322441687103154 -0.0314858844858972 1 1
-0.0493817206071158 -0.0487563899345159 1 1
-0.0655868252965119 -0.0642580260601629 1 1
-0.064225693310088 -0.0633180811526643 1 1
-0.00879519694184227 -0.00895861121976972 1 1
0.091794124848365 0.0905068807058044 1 1
-0.0393715115570332 -0.0371784113238018 1 1
-0.0237403374138399 -0.0229354461800327 1 1
0.0208193731668007 0.0201956058089464 1 1
0.0443704322169121 0.0436409063749888 1 1
-0.144743103935609 -0.14219810940048 1 1
0.00601030263625501 0.00575162758902195 1 1
-0.0398461871213956 -0.0389609766584418 1 1
0.14414420531309 0.141455546303523 1 1
0.0422287186010895 0.0417727744670692 1 1
0.110197327942031 0.107809509099386 1 1
0.0587989716517701 0.0572921890336355 1 1
0.0397171474859884 0.038876162644539 1 1
-0.0724124740092094 -0.0711578152671668 1 1
0.0284188860582399 0.0272595897370996 1 1
0.135410147833306 0.132974113999657 1 1
-0.179098913076374 -0.175345756176353 1 1
-0.0535033726621253 -0.0524952045209405 1 1
0.251036151758062 0.247695086424481 0 0
-0.00945330906836434 -0.00884023316267254 1 1
-0.0968198455883439 -0.0945979538733905 1 1
0.127755156478859 0.124970961392548 1 1
0.0509350630113568 0.0498664217441272 1 1
0.068729291712617 0.0679875087503957 1 1
-0.0657288573279056 -0.064667161100996 1 1
-0.196907549651204 -0.193140984374186 1 1
-0.123678269411508 -0.123050352336196 1 1
0.00800287418065825 0.00780454065005573 1 1
-0.00233777873426369 -0.00208174194281339 1 1
0.159052236166969 0.155882272349651 1 1
-0.118756080560375 -0.114941942309573 1 1
-0.154147370774117 -0.151115300999653 1 1
-0.283346166477683 -0.278269551788092 0 0
-0.0196383723628257 -0.01888201994795 1 1
-0.0668357625740326 -0.0663138575529287 1 1
0.013254957497494 0.0135598521680653 1 1
0.012689349510338 0.0127915133384481 1 1
0.0329204789029453 0.0323888481206644 1 1
0.260259000159477 0.256105603499788 0 0
-0.0184131982035799 -0.018065816481185 1 1
-0.0397838592821201 -0.039016780315385 1 1
-0.0159875556398281 -0.0168878902205364 1 1
-0.0849494991191881 -0.0831532990174775 1 1
0.120436068644036 0.117566674904716 1 1
0.0701130480931541 0.0676829864702935 1 1
0.0601265049531683 0.0584732153611061 1 1
0.0237433423492164 0.023310228794513 1 1
-0.0686923863138536 -0.0673341416476446 1 1
-0.132888987535435 -0.130780167841161 1 1
-0.104204096226187 -0.102273071363005 1 1
0.118334949302271 0.115775573180113 1 1
-0.105992118092229 -0.103777729619487 1 1
-0.00220663273085868 -0.00214067768242679 1 1
0.159322660064321 0.155773258509539 1 1
0.022722673722537 0.0225819876667339 1 1
-0.0080083184860339 -0.00887070354409249 1 1
-0.214375798314678 -0.210555508982386 0 0
-0.0316655246424067 -0.0314249080784132 1 1
0.0957359407270791 0.094467777384739 1 1
-0.0540050223880176 -0.0536632363997799 1 1
-0.0820948665690336 -0.0809625694774249 1 1
-0.0720136838449439 -0.0711422560656873 1 1
0.0166548888365823 0.0164472007508229 1 1
0.00321673245225532 0.0031559206483996 1 1
-0.00092328259290396 -0.00117816458847849 1 1
0.125653965368839 0.122770797587106 1 1
0.134313283806537 0.132085273146308 1 1
-0.0417568575952502 -0.0410383087394257 1 1
0.0369547183483937 0.0360730555320995 1 1
-0.044770875587904 -0.0439918096286892 1 1
0.0464426912455615 0.0458714934636191 1 1
-0.195150476661486 -0.190317648110395 1 1
-0.067250777283051 -0.0669705786842917 1 1
0.12542906034843 0.123312809176899 1 1
0.0407303926534254 0.040255066036304 1 1
0.0971008541217834 0.0955780880786927 1 1
-0.108079585484446 -0.106198979634424 1 1
0.00476347610866153 0.00487624839460551 1 1
0.00192364581723361 0.00279832677345652 1 1
-0.0128344120883257 -0.012422016040246 1 1
0.150678477497613 0.147880723329782 1 1
0.0255180948254354 0.0252001276713055 1 1
0.0967972665742647 0.0955741790425978 1 1
-0.0732566954290964 -0.0722283134515234 1 1
-0.147795963080855 -0.144626153424061 1 1
-0.131999757763752 -0.129746148092806 1 1
0.0847666862409975 0.0833493921324946 1 1
0.0768812774649709 0.0754176900277851 1 1
-0.0832682189793789 -0.0819236802605064 1 1
0.0607963981114818 0.059519138100181 1 1
0.0557734764904939 0.055981482992044 1 1
0.124875285592778 0.12177060561374 1 1
0.131318125608045 0.128763473213487 1 1
-0.0228186611385243 -0.022360595854748 1 1
-0.154333666375103 -0.152002133939951 1 1
0.187407584358894 0.183859733558928 1 1
0.14313338372294 0.140146010343474 1 1
0.00205468679334781 0.0020707825231368 1 1
-0.118312905808937 -0.116383242605267 1 1
-0.0203072328387798 -0.0202061586063405 1 1
0.044354754294877 0.0438571195675133 1 1
0.0895507548668544 0.0880472966628316 1 1
0.0493373892305748 0.0476934105713026 1 1
-0.00962131225564869 -0.00995936098997253 1 1
-0.0191959383511832 -0.018792771748174 1 1
0.0612401811609785 0.05994086024493 1 1
0.152693200473114 0.150004810731358 1 1
-0.0795727211841599 -0.0775107825641258 1 1
0.103525265702141 0.101953689512083 1 1
-0.0577356114549225 -0.0568977964103532 1 1
0.0654756383491329 0.0643224579779511 1 1
-0.131286446725344 -0.128890526432995 1 1
0.0985535700640775 0.0970154370508825 1 1
-0.0940718121160344 -0.0920487630136531 1 1
0.183545586090691 0.180071457217918 1 1
0.00212736007509898 0.00207280745317802 1 1
0.0903616460164443 0.0900341514520301 1 1
-0.0999973473641877 -0.0983709117775266 1 1
-0.123479629767243 -0.121319599635773 1 1
-0.0095925016356265 -0.0101430813257576 1 1
0.191726922837301 0.187969285801233 1 1
-0.0108283898430436 -0.0107580368473625 1 1
0.0248055195935704 0.0243157339364541 1 1
-0.134988743817505 -0.132808502252565 1 1
-0.122350707194219 -0.11981518734901 1 1
0.117018770234336 0.114995559594305 1 1
0.0133914864419059 0.0133566378862946 1 1
0.146788697988186 0.143999440553469 1 1
-0.169302682176615 -0.166236509141026 1 1
-0.0812580406922599 -0.0800601239941521 1 1
0.0140125371631904 0.013245224449557 1 1
0.0651477035339496 0.0631070654058017 1 1
0.0235918865550909 0.0228411396481856 1 1
0.0589584804990626 0.058129890629496 1 1
0.171348410600096 0.167996019967777 1 1
0.0406844193286757 0.0401061265294847 1 1
-0.0574193080294035 -0.0573184976069871 1 1
-0.11564810339626 -0.113460767749728 1 1
-0.058774356373644 -0.0577430347013314 1 1
0.0322139922355161 0.0315880881415267 1 1
0.0137807254420391 0.013438238559731 1 1
0.132443347132544 0.129851158265976 1 1
0.00719431144497945 0.00721196689785418 1 1
0.0762681677009748 0.0746178186687404 1 1
-0.0413655269028425 -0.0402967351563677 1 1
-0.0766605818685464 -0.0753426317328301 1 1
-0.148521946449374 -0.145764416084831 1 1
-0.067251876810782 -0.0664062620119919 1 1
-0.0852247958236622 -0.0842148296270947 1 1
0.0536833730037821 0.0519345734163267 1 1
0.090399445601593 0.0886680601381975 1 1
0.0354690667657818 0.0355384632310144 1 1
0.161416625242009 0.15758755607819 1 1
0.0633273377844625 0.0631615101697993 1 1
-0.0192671272668603 -0.0188745663383383 1 1
-0.0647992631842907 -0.0639302041270139 1 1
-9.88003206419119e-05 -0.000284342156507328 1 1
0.0515370449506359 0.0502240413722757 1 1
-0.252058574974712 -0.247913819261163 0 0
0.0222189380250987 0.0216195029571865 1 1
-0.190190291665624 -0.186836706084405 1 1
-0.149026878744069 -0.145816041768137 1 1
0.0430143685118109 0.042734194417678 1 1
-0.212883193776323 -0.208584175415652 1 1
0.0520858955723206 0.0522469412348326 1 1
-0.222727111303897 -0.218521429965509 0 0
0.200818989124513 0.197036455613626 0 0
-0.109584029027686 -0.107825230562293 1 1
-0.00232099981109721 -0.00227465179578921 1 1
0.126183669277235 0.123942236169668 1 1
-0.00657471194112846 -0.00639708076237601 1 1
-0.00811005353766792 -0.00821945753795626 1 1
-0.198986888478368 -0.196715450740788 1 1
-0.113639905038825 -0.111534359817523 1 1
-0.0749489098794186 -0.073760962464819 1 1
0.0125172679076051 0.0120400575785561 1 1
0.03053494156786 0.029407935881799 1 1
-0.0173795945606398 -0.017588841526612 1 1
0.0165233880789152 0.0158963282637435 1 1
-0.0380675261356293 -0.038109191853428 1 1
-0.00730070307122054 -0.00657236666901394 1 1
0.0744973451779366 0.0728585689326792 1 1
-0.0529195745480111 -0.0523528067000542 1 1
-0.22377746598852 -0.219689173934804 0 0
0.125913293999294 0.124125571432497 1 1
0.0870245595045743 0.0853840531845639 1 1
-0.105245777823775 -0.103185842031949 1 1
-0.0755728515065912 -0.0752434465632133 1 1
0.0791954459626451 0.0792481050909649 1 1
0.0940691180769494 0.0924271678268982 1 1
0.18451018177447 0.180941225219551 1 1
-0.0726560195226082 -0.0709128038816284 1 1
0.0194645888053124 0.0193646295506493 1 1
0.113738088505677 0.11149632783967 1 1
0.221848759447075 0.21790567649979 0 0
-0.072373022031887 -0.0710869429660613 1 1
0.248120309306281 0.24352080066818 0 0
0.198129393554256 0.193714708003037 1 1
0.0959089374216816 0.0943130016921925 1 1
-0.0673806144955223 -0.0670397773711603 1 1
0.033038033100775 0.0321969195141849 1 1
0.222491698774065 0.218375251803508 0 0
-0.056534035482149 -0.0554673213865866 1 1
-0.0338921475705223 -0.0332632688560312 1 1
0.0736792016073167 0.072302832466438 1 1
0.0423129838521105 0.0421092325020004 1 1
0.0567989603419187 0.0555114737916851 1 1
0.109489455584723 0.107384314958243 1 1
0.0527198857202572 0.0517571591331908 1 1
-0.0976975746692118 -0.0955759537877215 1 1
-0.0911625184479706 -0.0894018004907633 1 1
-0.222896532258092 -0.219534330898187 1 1
-0.126594162702389 -0.123957572045008 1 1
-0.184271655275108 -0.180758152769684 1 1
-0.244424548386384 -0.239819216655402 0 0
-0.0220112259781202 -0.0212032840165547 1 1
0.0169299714303152 0.0171227830129002 1 1
0.113176050772144 0.111185689327421 1 1
-0.132380144371543 -0.129939154614901 1 1
-0.0672042495003931 -0.0649413487213475 1 1
-0.0046780651035518 -0.00462821155486962 1 1
-0.0427600616297993 -0.0418082042332116 1 1
0.100084356435749 0.0991786121925068 1 1
0.0493311025160764 0.0485717384552672 1 1
-0.275761501727021 -0.271077984063206 0 0
0.106365568175991 0.10336233054403 1 1
-0.143500412099883 -0.140602600113056 1 1
0.0112701949384491 0.0107155916600286 1 1
0.0999562334878643 0.098607860733805 1 1
-0.093874407012494 -0.0921043053366712 1 1
0.043476957053304 0.0426485633267659 1 1
-0.0377187705881559 -0.0373346337007568 1 1
-0.00789239027427274 -0.0077094916997301 1 1
-0.114318100539982 -0.11207614155734 1 1
-0.075146832530368 -0.0737972173087733 1 1
0.100009685745766 0.0980974869392067 1 1
-0.0411545654167073 -0.0393502812015595 1 1
0.0468567290744173 0.0469272629699769 1 1
-0.0371625499206829 -0.0358894059313193 1 1
-0.0298900526017654 -0.0290037786188436 1 1
0.143833907117495 0.141192200720678 1 1
-0.0488385875581943 -0.0480055149541982 1 1
-0.258187460675073 -0.252557414276836 0 0
-0.0339145976917748 -0.0334754481973612 1 1
-0.0386788084514008 -0.0379687347549827 1 1
0.210101336221905 0.20716090587602 1 1
-0.100591088986955 -0.098693308699601 1 1
-0.0224513964209528 -0.022578849481241 1 1
-0.168672730154862 -0.165576290459258 1 1
-0.0188814959859475 -0.0188577420825898 1 1
-0.0789614472142453 -0.0775230040187686 1 1
0.0571836508165683 0.0548155182405428 1 1
0.0425473659613549 0.0415565852779607 1 1
-0.00494370768920883 -0.0045290741266295 1 1
0.153364518034317 0.151571029937058 1 1
0.00379252732956854 0.0038930590949857 1 1
-0.0368068206826418 -0.0363899912975225 1 1
-0.0286324867076306 -0.0290112399487633 1 1
-0.0103123481647772 -0.0104376894181188 1 1
-0.102254264104939 -0.100402503044718 1 1
-0.123477383146905 -0.121263088723002 1 1
-0.0633003136880213 -0.062178576720166 1 1
-0.0459765012675615 -0.0450509419239272 1 1
0.00556087268579007 0.0053013816645879 1 1
0.197744997562196 0.194642696560343 1 1
-0.0337823706661254 -0.0333716746844791 1 1
0.0292130063979487 0.0285092571207945 1 1
0.0377210876979598 0.0377658693262594 1 1
0.0730041681008311 0.0717131437182776 1 1
0.1474723686675 0.144310616396659 1 1
0.00325324238615625 0.00348605296719176 1 1
0.0649779058016612 0.0636405919893459 1 1
-0.0719073249690135 -0.0704446283681675 1 1
-0.0226598171328805 -0.0218801955713402 1 1
0.0488397147838505 0.0478330751903141 1 1
0.14292703114867 0.140092155385405 1 1
0.157715878136005 0.154964266071978 1 1
0.0602450183018628 0.0596326401134183 1 1
-0.190267376197934 -0.186786139353959 1 1
-0.0138965931625837 -0.0135625394790289 1 1
-0.0343575025873882 -0.0319018349185724 1 1
-0.105576691225161 -0.103103676430471 1 1
-0.0208051221799176 -0.0195290212905408 1 1
0.0452466650953008 0.0455592556365069 1 1
0.00655737196944117 0.00614289370027544 1 1
-0.0756266618082656 -0.0747055439208391 1 1
-0.0787729570953557 -0.0768878216696213 1 1
-0.077947610039788 -0.0768315872267815 1 1
0.0680220083366192 0.0666296921782596 1 1
-0.144665492806069 -0.141668896158499 1 1
0.134335635482744 0.132736937602891 1 1
0.0964793538629659 0.0950231619254829 1 1
0.14511426384484 0.142172696665983 1 1
0.0466899651513371 0.0458472418502436 1 1
-0.0773695306494654 -0.0764282549272491 1 1
-0.173000812223307 -0.169475021584578 1 1
0.0705410940832456 0.0694868446480805 1 1
-0.00320651362807174 -0.00307868349096827 1 1
0.0320607651857923 0.0311359972381393 1 1
-0.0777713924498109 -0.077363344331412 1 1
0.0720790863580075 0.0709077894192218 1 1
0.0551783643054072 0.0547092170448033 1 1
-0.185989523165243 -0.182414709568093 1 1
0.105706419792746 0.103680511076705 1 1
0.0335052807310793 0.033150574584311 1 1
-0.17288564013367 -0.168903376997903 1 1
-0.0130499254533436 -0.0122649114601357 1 1
-0.0933009072146077 -0.0912467014434966 1 1
-0.0328269875818464 -0.0317302084790279 1 1
-0.0126277660823653 -0.0123008191261353 1 1
-0.0154982548781952 -0.015272026581214 1 1
-0.085627174785441 -0.083140144155642 1 1
0.0212177710957821 0.0211358404335289 1 1
0.134523966080392 0.131746435042452 1 1
-0.106882009287806 -0.104726262806404 1 1
0.0628403718391079 0.0614253084165136 1 1
0.0196117634185223 0.0185667317154029 1 1
-0.194230345025711 -0.190703746555107 0 0
-0.237261984286199 -0.233204623718029 0 0
0.0835631424424338 0.0824099962279835 1 1
0.106500246785097 0.104421262120952 1 1
0.178519686257106 0.175095476754947 1 1
-0.194873664314899 -0.190789168778364 1 1
-0.0535390796798396 -0.053128761036208 1 1
0.0537590631422872 0.0527207043292289 1 1
0.0923352608006763 0.0906740617989517 1 1
0.118488485727535 0.116581974603958 1 1
-0.081445404849746 -0.0800407941784112 1 1
0.0703734539794456 0.0689012882027809 1 1
0.0461077475038952 0.0452586138467136 1 1
-0.256543980834216 -0.252228712213549 0 0
-0.0567220014269633 -0.055776596604409 1 1
0.00413500699373146 0.00418879175722616 1 1
-0.11666267394131 -0.114125493502422 1 1
0.083964856245855 0.0821103364956469 1 1
0.0821969044788882 0.0805680914330879 1 1
0.1063056133167 0.104056299847118 1 1
0.0119768509867242 0.0125396506005435 1 1
-0.0866009285038291 -0.0849571245840555 1 1
0.0376064323952541 0.0365087145056882 1 1
-0.14728085352745 -0.14426520872572 1 1
0.187838723984016 0.184587125723803 1 1
-0.159314425946736 -0.157148262126099 1 1
0.0162639935671845 0.0148267674735077 1 1
-0.071011710348245 -0.0703199559963962 1 1
0.0377059413980832 0.0373605158363826 1 1
0.0687082375797743 0.0672022050481212 1 1
-0.118754972970681 -0.116388704920128 1 1
0.0847063888219009 0.0834001938203714 1 1
-0.125098062044992 -0.122830881611011 1 1
0.0247143048018122 0.0241689351140441 1 1
0.0896024055440363 0.0878003425326326 1 1
0.0522120079349445 0.0506567179556947 1 1
-0.245988416140113 -0.241100471849422 0 0
0.165081399837487 0.161197252412815 1 1
0.0596848451901256 0.0580730294104939 1 1
0.147531561055296 0.144822011793094 1 1
0.0333668795316132 0.0319261548704767 1 1
0.110165210897559 0.107864619223048 1 1
-0.0447618450408464 -0.0421826078251672 1 1
-0.148533228099679 -0.145138532338541 1 1
-0.0302444931291541 -0.0299627029359653 1 1
-0.0107898587601187 -0.0110218211796589 1 1
-0.141918790925753 -0.139675665532514 1 1
0.0906700362154485 0.0890678524106925 1 1
0.00116402847167397 0.00191666829214634 1 1
0.0713568293177688 0.0681847728189608 1 1
-0.100992725606843 -0.0989751530273677 1 1
-0.0472438054962914 -0.0460198074893246 1 1
-0.0719550758004762 -0.0717135736745782 1 1
-0.120649792570941 -0.118831296794646 1 1
0.0741997584315558 0.0725091693737522 1 1
0.0541262769507229 0.0517953122100686 1 1
-0.0185774419612637 -0.0183279745994996 1 1
0.0711629571734484 0.0699824860089411 1 1
0.175841419895201 0.172126519711502 1 1
0.1442421914484 0.142617250155961 1 1
0.125653927995765 0.122748996626631 1 1
-0.0857741069482622 -0.0842512505792865 1 1
0.0826807069446532 0.0808893093432338 1 1
-0.0720204760074305 -0.070702438424981 1 1
0.0384788284173832 0.0389044902325029 1 1
-0.0947236310836787 -0.0936359128630757 1 1
0.0370180391435969 0.0340948277323914 1 1
-0.0466466925980429 -0.0464228835747733 1 1
0.101965335081568 0.100153992714038 1 1
-0.170592732119128 -0.167374009304929 1 1
0.0455771179518736 0.0442401322002687 1 1
-0.0658118943029751 -0.0662712451992452 1 1
-0.000224063009136102 0.000765511259964106 1 1
-0.00334825481189927 -0.00351145626135719 1 1
0.0780748409748195 0.0764306488430466 1 1
-0.0776402270678337 -0.0768406488562252 1 1
0.120012976483514 0.117963853242174 1 1
0.0121457158454699 0.0111251965590116 1 1
0.0104292809567127 0.00964967213888613 1 1
0.181429236342391 0.177429131716446 1 1
-0.028264417032855 -0.0276776874637692 1 1
-0.145118567897089 -0.141496350495109 1 1
0.0327011977910113 0.0321902303049779 1 1
-0.116653969533669 -0.114613571753866 1 1
-0.0553437905388411 -0.0553730210390922 1 1
0.00592847560719828 0.00645199809797613 1 1
0.043268765230943 0.0428923064319099 1 1
0.0717425334907963 0.0695983559482779 1 1
-0.0243160130722101 -0.0239938661256987 1 1
-0.090418834030422 -0.0886109775022914 1 1
0.0955826758893259 0.0937855228658325 1 1
-0.030152382712608 -0.0290244772649448 1 1
-0.0296922046378758 -0.0293946909510797 1 1
0.124988171141636 0.123051353020199 1 1
0.10931191046059 0.107141493783717 1 1
0.155719850944153 0.153263063254162 1 1
-0.0906979258479923 -0.0886997243585746 1 1
-0.0479475204232234 -0.0468985959139412 1 1
-0.0222732672992437 -0.0218313556091487 1 1
-0.0535977289735192 -0.0521726901202622 1 1
0.0879892867789526 0.0863799073587556 1 1
0.0651995193706423 0.0643284300610251 1 1
-0.0162210773631871 -0.0159729071260648 1 1
-0.141042299235287 -0.138505380390883 1 1
-0.135988078015214 -0.133479425212207 1 1
0.0243067614259129 0.0236735875378851 1 1
-0.0568364123322054 -0.0552894470517403 1 1
0.0575436115311747 0.0565446313564348 1 1
0.0712959445582991 0.0709021927425049 1 1
0.0335229179865929 0.0326134929544864 1 1
-0.150373042024759 -0.146898612718322 1 1
0.100355424346214 0.0988762328730735 1 1
0.0616068628649171 0.0591908428899218 1 1
-0.0782088325822365 -0.0762002888650704 1 1
0.0227997779774417 0.0226831009171572 1 1
0.0554897766334616 0.0548022377714182 1 1
0.0429485009824058 0.0408886974005851 1 1
0.0341570453886941 0.0328218930479137 1 1
-0.0375721156553892 -0.0368015225560646 1 1
0.0307493965591413 0.0298946924221792 1 1
0.0225133207886198 0.0215188520349537 1 1
0.16440127502987 0.161265021540361 1 1
0.126900668639914 0.124400166510595 1 1
-0.0534398467259365 -0.0521450394234254 1 1
-0.0648018598401158 -0.0642867968695677 1 1
0.0295121663246867 0.0293020395083087 1 1
0.0549118087885891 0.0538502727847382 1 1
-0.0317841769106086 -0.0311317543025327 1 1
-0.0856727081935973 -0.0839771213465378 1 1
-0.14443136279645 -0.14189047290519 1 1
0.0373843146527545 0.0368574117647964 1 1
-0.163897357814573 -0.160968922117726 1 1
-0.0928405425567215 -0.0907592541554382 1 1
-0.0293761120585795 -0.028519287586207 1 1
-0.113823295629185 -0.112185770042571 1 1
0.0714820613713928 0.0702565426441918 1 1
-0.198271209723601 -0.194516025673478 1 1
0.0908337991929947 0.0879842739300215 1 1
0.0152989840263154 0.0142479996270487 1 1
0.0679363774164741 0.0686794285123633 1 1
-0.0205303710987453 -0.0192610608963096 1 1
0.0975222176870103 0.0955491445575353 1 1
-0.0404763507081532 -0.0404175825723633 1 1
0.183353242725161 0.178868228641676 1 1
-0.0591141956029084 -0.0575799499079761 1 1
-0.0298142048746854 -0.0288993189315596 1 1
-0.01253068726736 -0.0131290099105888 1 1
-0.0515359602654618 -0.0508470522275845 1 1
0.133406804679178 0.131203887264388 1 1
0.123059598499368 0.120911747441978 1 1
-0.164244908537537 -0.16098259264054 1 1
0.0110887890170016 0.01112889687929 1 1
0.00184844848379479 0.00179703194070011 1 1
0.24814620859782 0.243262578457057 0 0
-0.0340029628767025 -0.0334665855564155 1 1
0.158127516527782 0.155442153408154 1 1
0.0754330773999034 0.0740067944155701 1 1
0.0700815104460329 0.068529603579829 1 1
-0.0750825872613237 -0.0738873475762956 1 1
0.0356018379393733 0.0359129224591833 1 1
-0.127131079191404 -0.124648198057833 1 1
0.038250556336269 0.0373929412249332 1 1
0.107521045242389 0.105288326749645 1 1
-0.0603276590515547 -0.0595193829388983 1 1
-0.0772520597617383 -0.075726481914082 1 1
0.0710480498562953 0.0691212601868959 1 1
-0.0869642982672214 -0.0855767481889404 1 1
0.00199031152444052 0.00199906491764107 1 1
0.0176952318421891 0.0164205939682428 1 1
0.0412925929131914 0.0405956190003182 1 1
0.00258550105574401 0.00274674665279282 1 1
0.17626293059838 0.17293311099924 1 1
0.21399838394791 0.209615337578209 0 0
0.0127722302716144 0.0126179724853377 1 1
-0.167582588769118 -0.164474401516545 1 1
-0.103505291938742 -0.10158095853618 1 1
-0.067227125300459 -0.0656865608171323 1 1
-0.0593100732096841 -0.0575662410527149 1 1
0.0778362811168783 0.0761629224604575 1 1
0.0365428482978241 0.0361824912942285 1 1
0.066504646568116 0.0650214376377749 1 1
-0.213939160336835 -0.210578220321316 0 0
-0.0163334846445403 -0.0162149581939831 1 1
-0.133083811198702 -0.131165739664912 1 1
-0.111523663260117 -0.109683605205848 1 1
-0.0185234581950204 -0.0191049427468854 1 1
-0.0735582390147447 -0.073407743783446 1 1
0.0461678078923274 0.0454049139951713 1 1
-0.114683189910119 -0.112442859411227 1 1
0.0512323968812261 0.0501679135293561 1 1
0.121643371460019 0.119476297868027 1 1
-0.0219333093685917 -0.0223442818147743 1 1
0.0425381464951004 0.041383909757595 1 1
0.106051131814108 0.104257249971203 1 1
0.0303008105028834 0.029441205280788 1 1
0.0204780200377225 0.02034073687332 1 1
-0.0301186509728584 -0.0297314344070241 1 1
-0.00941375498280381 -0.00785238523684689 1 1
-0.0744265590251805 -0.0726206514479701 1 1
-0.240920776606378 -0.236628565731315 0 0
0.262499842829384 0.25747657616067 0 0
0.0494346392835166 0.0488119011634419 1 1
0.00749668145959172 0.00754944565616721 1 1
-0.115379022240757 -0.112219478991212 1 1
0.188846979954512 0.18546646035518 1 1
0.0861925599197429 0.0846202673400217 1 1
-0.0202824991779811 -0.0198968326868647 1 1
-0.0337944531127435 -0.0331642823271882 1 1
0.0644429736228934 0.0636459353067254 1 1
0.0165632198838062 0.0162325750340682 1 1
-0.0746812054062939 -0.0743362036742029 1 1
-0.077282500397204 -0.0759245721732998 1 1
0.0236094036738578 0.022911097294928 1 1
0.0722380134425068 0.0712318633082123 1 1
0.0770432824838514 0.0767418155788355 1 1
-0.13652353308364 -0.134358272601478 1 1
-0.0883759043539103 -0.0883356187609314 1 1
-0.0393883070349684 -0.0386639361095897 1 1
-0.0139773920217997 -0.0138044501314364 1 1
-0.0452243994991852 -0.0442302575885874 1 1
-0.160466515508177 -0.156051096490372 1 1
0.181701620958787 0.178292138834604 1 1
-0.0355766854452318 -0.0339661283878654 1 1
-0.0761100027542725 -0.0745387599914602 1 1
0.0833768095381867 0.0813653412235371 1 1
-0.142956773805429 -0.141058703598688 1 1
0.22180829087528 0.218915386457504 0 0
0.0161212883433763 0.0158911019525885 1 1
0.0233102990435091 0.0227278553415873 1 1
-0.00807616094018635 -0.00787791245149031 1 1
0.150619115172505 0.147527563391207 1 1
0.11832210083356 0.116185355690321 1 1
0.15441502300084 0.150340447539492 1 1
-0.122057439507632 -0.120171723563729 1 1
-0.0518617787031212 -0.0510577222290677 1 1
0.0677036424415926 0.0661589007222893 1 1
-0.0100370526189392 -0.00951963327261491 1 1
0.0750443738596536 0.0733412182577785 1 1
-0.0485818354180135 -0.0469945495590701 1 1
0.139617429291005 0.136866735841049 1 1
0.0789268306656051 0.0775903140889679 1 1
-0.10753903914336 -0.10408328232232 1 1
0.054428809794425 0.0530099537921213 1 1
-0.164889203567815 -0.162875993958532 1 1
-0.0201048436699214 -0.0198734497113271 1 1
0.0767907360230303 0.0752449303903593 1 1
0.000328224384941324 0.000544230601592428 1 1
0.16787397841382 0.165869793266048 1 1
0.0823923200528078 0.0800902878399152 1 1
-0.0954198039985252 -0.0937126018818269 1 1
-0.0635408919051092 -0.0622949274864198 1 1
-0.207526338314389 -0.203329439727772 1 1
0.156704193468174 0.153709564869067 1 1
-0.0167188256810535 -0.0163024236372913 1 1
-0.171895902109643 -0.168752763830875 1 1
-0.0604311971245356 -0.0596755267528427 1 1
-0.153885333659358 -0.151199935767545 1 1
0.0647958147115438 0.0634602970784787 1 1
0.0685179273661066 0.0668069186025807 1 1
-0.0584798509018826 -0.0582606966922598 1 1
-0.109031054598476 -0.106825845130915 1 1
-0.142286411779746 -0.140230895392312 1 1
0.0557893778908242 0.0539831006946431 1 1
0.0288928408298847 0.0284573705804362 1 1
-0.0824526431113383 -0.0808977790419694 1 1
-0.262638313642242 -0.258036911884018 0 0
0.0349318801172926 0.0334066510918994 1 1
0.0584454872876656 0.0575443369330562 1 1
-0.0518262926964163 -0.0505046848866508 1 1
-0.139883320966236 -0.135974576683274 1 1
0.144247417442981 0.142716251011658 1 1
-0.131663755871846 -0.129279945918868 1 1
-0.0529735337968125 -0.0518405706340524 1 1
-0.110333539690932 -0.108330972535116 1 1
-0.0770910805341681 -0.0757203991877557 1 1
-0.0239900326172985 -0.0234912882536431 1 1
-0.112807491025311 -0.111010552094223 1 1
-0.0520689740859959 -0.0514078590242531 1 1
0.0286456106182692 0.0297155081608225 1 1
0.0723583320151051 0.0708000199654808 1 1
-0.0698255018456007 -0.0683861362566787 1 1
-0.0259558861432312 -0.0260619152435887 1 1
-0.214515110349636 -0.210280006223592 0 0
0.015777976513772 0.0153922795835477 1 1
-0.0645657034573695 -0.0633554715777657 1 1
-0.163980834666987 -0.160614012014735 1 1
0.136049693298616 0.133783482784625 1 1
0.0778287288105707 0.0769038428720972 1 1
-0.0101527677076903 -0.00959919099507672 1 1
0.102287782757477 0.100645941587709 1 1
-0.0618612618414754 -0.0608460130424966 1 1
-0.13915932012046 -0.136782369503277 1 1
-0.096675973754203 -0.0936074875812633 1 1
-0.0112219375894717 -0.0113813940628646 1 1
-0.144393435831707 -0.141497382438399 1 1
0.0391634088116433 0.0383595701767083 1 1
0.00213672536652442 0.00159191763096092 1 1
0.0682249350569104 0.0669860622523709 1 1
-0.0951891268211938 -0.0923676084379895 1 1
-0.0630111110018409 -0.063095187813832 1 1
-0.24175988584509 -0.237518746098751 0 0
-0.0885176549854795 -0.0864362183394154 1 1
0.000853933996685492 0.000696823914324192 1 1
0.0163616425379692 0.0163823028310275 1 1
-0.0111569822876859 -0.0109659223996387 1 1
0.108896930774537 0.106914521211555 1 1
0.0356173051400218 0.0350339143580034 1 1
0.0631462097289772 0.0619610257558955 1 1
-0.11468182872324 -0.112217404424059 1 1
0.122163112977437 0.119665384958676 1 1
0.0232441685221017 0.0228099840913564 1 1
-0.0348738589458785 -0.0345230008807272 1 1
-0.0501967232811472 -0.049173681453367 1 1
-0.0487326668026893 -0.0483052177674023 1 1
0.0733504183666124 0.0715228371636344 1 1
-0.137300645157309 -0.133854902907818 1 1
-0.204691600953086 -0.200471430795736 1 1
-0.0698299901233287 -0.0682708847355372 1 1
-0.0236080527181262 -0.0224323451555703 1 1
-0.0107596146455175 -0.0103856496511393 1 1
0.122531283701976 0.120726436857753 1 1
0.0781070553877529 0.0766057811773496 1 1
0.193294732489217 0.189772444241049 1 1
0.0187337278296444 0.0179482223350834 1 1
-0.232180434729157 -0.227002830318677 1 1
0.0376972611862095 0.0368116939835304 1 1
0.178249924547999 0.17539561536139 1 1
0.0109809014244429 0.0106345972052856 1 1
-0.0383726858208683 -0.0377837117782158 1 1
-0.102348960625425 -0.100343556835949 1 1
0.0358764702200905 0.0350115298747875 1 1
0.101160807695999 0.0991507176907893 1 1
-0.154540511018933 -0.151522663251098 1 1
0.108089990762783 0.106150504238308 1 1
-0.00254660632882057 -0.00283701739363873 1 1
-0.0258747917912559 -0.02566226201801 1 1
-0.0501710362889492 -0.048953912863584 1 1
-0.227508325617202 -0.222661349581673 1 1
-0.131777127709192 -0.12958974968538 1 1
0.0734570859317508 0.0717548932990307 1 1
-0.0396832800993284 -0.0388552204006861 1 1
0.0511421590784855 0.0504370538885753 1 1
-0.137767269478103 -0.135275791531654 1 1
-0.151622663714983 -0.149502324259147 1 1
-0.0077159374971161 -0.00851329623385746 1 1
-0.0408648405408783 -0.0405716051324321 1 1
0.0181145209105081 0.0174340946529696 1 1
-0.0859067661738833 -0.0846003994475667 1 1
-0.0504665369506602 -0.0501931799015859 1 1
-0.050633771614969 -0.0504435430308592 1 1
0.0167107349257856 0.0165056583541308 1 1
0.0132519900915601 0.0128400654628103 1 1
0.261355183195049 0.25639654147617 0 0
0.0345401885631788 0.0336982637393292 1 1
0.05869721091661 0.0575677789043658 1 1
-0.0627856053675484 -0.0613459018591868 1 1
0.0437769213096738 0.042867544184847 1 1
0.0611583047066225 0.0600719656961147 1 1
0.0460197370692808 0.0446185334211488 1 1
-0.0124308968290029 -0.0122252455401435 1 1
-0.210259143413882 -0.206886437070961 0 0
-0.17879973958382 -0.175272815869632 1 1
0.120409837303809 0.118209211800556 1 1
-0.0911637662228344 -0.0898756944227963 1 1
0.00105605484504269 0.000917800165712156 1 1
0.0125031146688408 0.0125309152242132 1 1
-0.039758649308029 -0.0389545926676642 1 1
-0.129986040712179 -0.127688427596919 1 1
0.118476956101875 0.117586631616592 1 1
0.00202489198917786 0.000805202360523505 1 1
-0.0293778846440271 -0.0291730821603573 1 1
0.0599134774944008 0.0590087135832665 1 1
0.00493792030251199 0.00451810702913526 1 1
-0.165640354618253 -0.162638575979264 1 1
-0.130369030546268 -0.128591161389249 1 1
0.12378525902315 0.120053599787535 1 1
-0.0327056325989637 -0.0320264145497816 1 1
0.0710033771547025 0.0696357340564236 1 1
-0.154230999757656 -0.151020848258107 1 1
-0.0742988455868202 -0.0728359665970568 1 1
0.0508088198218108 0.050099031479066 1 1
-0.0747919147150263 -0.0732211791269201 1 1
0.045964324138415 0.0449804525928475 1 1
-0.0535909454818086 -0.0526681063137783 1 1
-0.0339431747810292 -0.0336687287952383 1 1
0.177350799327339 0.17417802491175 1 1
-0.0517368993716757 -0.0508851010332773 1 1
-0.0246459015061156 -0.0249739680317463 1 1
0.127610293842231 0.125834029071305 1 1
-0.126362724050287 -0.123828910669022 1 1
0.0814089309982469 0.0793312524212198 1 1
0.0857624742584269 0.0838151259520949 1 1
-0.0422379613659898 -0.041488994293586 1 1
-0.00893311608292286 -0.00895855686561212 1 1
0.103138566181445 0.100787003252691 1 1
-0.181849862567852 -0.178244315081131 1 1
0.102839929325597 0.0987489893605517 1 1
0.1075834853473 0.104584025721519 1 1
-0.0246827954722639 -0.0234599641140606 1 1
-0.110751845780065 -0.108730240087593 1 1
0.0424280553270133 0.0410875527668484 1 1
-0.121170740943041 -0.119007947373551 1 1
0.128186148102609 0.125760876488372 1 1
0.0516959894828399 0.0508064098168328 1 1
-0.0987334962869699 -0.0977023180238523 1 1
-0.0441484636382277 -0.0432929722943907 1 1
-0.0917999823520843 -0.090326430837419 1 1
-0.0897159547993924 -0.0877778948420472 1 1
-0.00691958674954833 -0.00767320216055997 1 1
0.130300105438311 0.128071594758448 1 1
-0.0879526721870996 -0.0862482820386336 1 1
0.0109657892438118 0.0109244181171887 1 1
0.0113605327478802 0.0112976889190472 1 1
0.0839724080593419 0.0828318062276628 1 1
0.0183819347708296 0.0184845957763282 1 1
-0.111370639908642 -0.108579250479431 1 1
-0.0273142005159677 -0.0269950991429208 1 1
0.0655118990490951 0.0641857700964171 1 1
-0.115047893727735 -0.112885078352932 1 1
-0.0225407593212321 -0.023261195772539 1 1
0.0280724357483438 0.0284023377952183 1 1
-0.130697659354216 -0.127672449704216 1 1
-0.04573777550714 -0.0451799714822574 1 1
-0.0992250916145972 -0.0974948771655113 1 1
-0.101251224048282 -0.0996302082883376 1 1
0.0248200898391795 0.0245527174986801 1 1
-0.112485239360851 -0.110697351598174 1 1
0.0387363564565118 0.0380248828936624 1 1
-0.211047135508829 -0.20746148116312 1 1
0.174014214902638 0.17115178388008 1 1
-0.0700524377281918 -0.0683968135793664 1 1
0.200591399698554 0.196277959094609 1 1
-0.227977439579852 -0.22326519465206 0 0
0.153470487839958 0.150696671807866 1 1
-0.0302614418387692 -0.0297948923396555 1 1
0.168892271289586 0.166145942492919 1 1
-0.0847227589225956 -0.0822934164800646 1 1
0.109097803235642 0.106476799693621 1 1
0.0503636543024162 0.0489961332967372 1 1
0.104165762773844 0.102311317663183 1 1
-0.0191287150930723 -0.018913843550692 1 1
-0.0210965751784852 -0.0213697904002171 1 1
-0.0665135652519268 -0.0650431756147492 1 1
0.107541854858372 0.105216734944717 1 1
[truncated: 23,418 more chars]
