# Supplementary material for: Bias caused by sampling error in meta-analysis with small sample sizes
Source: PLoS One. 2018 Sep 13;13(9):e0204056. doi: 10.1371/journal.pone.0204056 (PMC6136825; doi:10.1371/journal.pone.0204056)
Supplement: S4 File — (ZIP) [file pone.0204056.s004.zip › results N = 10 theta = 0 tau = 0 sz = 5-10.txt]

"cohen.dl.theta" "hedges.dl.theta" "cohen.dl.cp" "hedges.dl.cp"
0.228121768972759 0.214522064222997 1 1
-0.135015852234042 -0.126603989875498 1 1
0.203698354387262 0.214161126174469 1 1
-0.0938950127765245 -0.0729400846129513 1 1
-0.162949772317202 -0.152910096505994 1 1
-0.211500816316572 -0.245889959596577 1 1
-0.0333239367569869 -0.0472998511042112 1 1
0.160971374851834 0.14986649452909 1 1
0.183923506199267 0.174444433348336 1 1
-0.0889412221075747 -0.0819259869032407 1 1
-0.443196513645145 -0.399071142420209 1 1
-0.00225373658316744 0.0148650686864644 1 1
0.160206805107825 0.114698433885906 1 1
0.493343567234636 0.441007764724752 1 1
-0.42776764147292 -0.407110491609437 1 1
0.0361220872887247 0.0385348853655864 1 1
0.0187731843632277 -0.000160904052805083 1 1
-0.448838948307478 -0.411951552698896 1 1
-0.0591080304274915 -0.0395783926480561 1 1
-0.427786765351453 -0.379574475625216 1 1
-0.0823680896917333 -0.0475493673941427 1 1
-0.0366257259090113 -0.0338523660708554 1 1
-0.265231958909053 -0.244259391865044 1 1
0.346728472399853 0.315716928207504 1 1
0.596740202271529 0.533526307333387 0 0
-0.0240341235123835 -0.024146720012826 1 1
-0.360276345919648 -0.340727283231601 1 1
-0.0987988723807786 -0.0850876611989667 1 1
-0.16050199354444 -0.146479574675154 1 1
-0.373175304141583 -0.362093942859774 1 1
0.371471312899883 0.341538808147212 1 1
-0.280831632589306 -0.240457652539726 1 1
0.14974743950898 0.120649891736591 1 1
0.0969881025941112 0.101637886387499 1 1
-0.229405618860234 -0.2062681370403 1 1
-0.0851334746253785 -0.0720735330484818 1 1
0.15569394963881 0.134842512665175 1 1
-0.210431893202267 -0.1997330024853 1 1
0.139548654905433 0.13297895155166 1 1
-0.195481794000963 -0.178984293297572 1 1
-0.33812062568176 -0.306097808742389 1 1
0.362442168860237 0.247987680709222 1 1
-0.295536026629007 -0.248703993040635 1 1
-0.199376919016482 -0.157454241391712 1 1
-0.0395908114095385 -0.0507642458827964 1 1
-0.268121288028934 -0.247836794084609 1 1
0.111106695425924 0.108648488786774 1 1
-0.122323842401332 -0.0947814532663327 1 1
-0.38707979120943 -0.35480248889724 1 1
0.279336973106702 0.280289597552408 1 1
0.0112088511433571 0.00119602101351193 1 1
-0.34433585837337 -0.295967937945525 1 1
-0.0280974619308302 0.0155107200280514 1 1
-0.0720688337153332 -0.0547291394113893 1 1
0.207124897757458 0.190521444794662 1 1
0.323406486973781 0.285381545172471 1 1
0.330193313048227 0.254466189521828 1 1
0.0511409969783029 0.0794086026782361 1 1
0.0866393243208089 0.0981566403128625 1 1
-0.33774798819579 -0.303230873386979 1 1
-0.254509852908395 -0.237768320605653 1 1
0.54769611458553 0.467844895840439 1 1
-0.0804432128278912 -0.0802552324752623 1 1
0.0779228155700961 0.0737752132503649 1 1
-0.14694612935582 -0.110820487097029 1 1
0.174223554510848 0.170734032258987 1 1
-0.0901064956324423 -0.0648325696974455 1 1
-0.365590364800278 -0.337404443481007 1 1
-0.100616374209914 -0.0845817880051775 1 1
-0.263251477058041 -0.264528014495078 1 1
-0.0440746720617771 -0.106402253674794 1 1
-0.0266264348395537 -0.027375139531874 1 1
0.159731827188481 0.158912483157304 1 1
-0.042065083163058 -0.0143500311155927 1 1
-0.00817961992918571 -0.018094417724307 1 1
-0.356111456601038 -0.314095276597668 1 1
0.0888959369231369 0.0453671588643886 1 1
0.11303201539938 0.100061629399915 1 1
-0.0415718305948753 -0.0285591673576569 1 1
-0.585435304897892 -0.507694048085045 0 0
0.0429422557052255 0.0556228574986149 1 1
0.113888785060552 0.0916613203975356 1 1
0.108996636521867 0.0842919614637569 1 1
-0.0339259283012407 -0.0209745245403129 1 1
0.149347122721621 0.133023726714023 1 1
0.00635874916270394 -0.00144688022614209 1 1
0.4003223033622 0.358584870596263 1 1
-0.0126137075016093 -0.00868838237371905 1 1
0.387101579216192 0.385070599678702 1 1
-0.030960205192977 0.0246565178797721 1 1
0.00730058438454492 0.00331541155582096 1 1
0.367571886925947 0.330936235020163 1 1
-0.524782839568572 -0.481093439742942 0 0
-0.208558131969315 -0.178980188159705 1 1
0.0718418888546182 0.0498923204368402 1 1
-0.0922747603376235 -0.0907251182837336 1 1
0.0497876999153475 -0.00133160438086422 1 1
0.0257119636840463 0.0202221204107892 1 1
0.0224045075899047 0.021872313406973 1 1
-0.160829097114131 -0.151337474878424 1 1
-0.407359957451309 -0.391224536580255 1 1
-0.216338861029326 -0.184155577674928 1 1
-0.113854108683039 -0.101710054164778 1 1
0.160941916058888 0.133908682253459 1 1
-0.075280630963009 -0.0766104284992309 1 1
-0.0350290809067744 -0.0343023365565697 1 1
0.138227900848413 0.144251962480574 1 1
-0.0262244116193104 -0.026995913075935 1 1
0.46442614154385 0.400901260726476 1 1
0.379386215041612 0.312446473504096 1 1
-0.044545197719725 -0.0353644328319734 1 1
-0.0906397544293696 -0.0645426329783187 1 1
-0.242026219519169 -0.210432942363682 1 1
0.526589133108547 0.476114550672527 0 0
0.0963595563488828 0.0748484210902118 1 1
0.286165592976341 0.307016869504625 1 1
0.084260640579048 0.0514412742037239 1 1
-0.297734381199084 -0.276891803274994 1 1
0.463529861062447 0.446216348741633 1 1
0.313551243177489 0.259771276907066 1 1
0.0580392488039162 0.052835926034729 1 1
-0.0271194097522144 -0.0174781042642786 1 1
0.0737455700564913 0.046296551429679 1 1
0.531044895166754 0.478119524470327 1 1
0.0874235792448522 0.0598962152421163 1 1
-0.23320220612739 -0.224632638059673 1 1
0.187702554349918 0.166748358806569 1 1
0.153650647684679 0.103761515172812 1 1
-0.0511764548484578 -0.0347649177303848 1 1
-0.163182075809142 -0.150222906577573 1 1
-0.01339621333711 -0.00486355880127882 1 1
-0.439725040261943 -0.395684627176362 1 1
0.109755873598198 0.123716864855315 1 1
-0.0244923859065455 0.000769636455126326 1 1
-0.113533118363117 -0.143452829957345 1 1
-0.0442600735974597 -0.0624707207913433 1 1
0.232915411319828 0.237269621478319 1 1
-0.196644035889299 -0.191688254194998 1 1
0.526620284910947 0.464089221640887 1 1
0.365449326238607 0.369340922368374 1 1
-0.110677813731309 -0.101500359901749 1 1
-0.200174021153118 -0.169939561356652 1 1
0.0523582228838493 0.0477828648476994 1 1
-0.223775553569127 -0.192464839958602 1 1
-0.0188977417884298 -0.00572079727673765 1 1
0.0696513212500602 0.0568989814530262 1 1
0.302704200364877 0.300396335459487 1 1
0.0744008749071434 0.0557888330539096 1 1
0.388132648832662 0.347912844833002 1 1
-0.402256438325369 -0.361658734786679 1 1
0.0984832289325389 0.0538538182683391 1 1
0.17635762217413 0.167450524323208 1 1
-0.103810365981646 -0.10262737777718 1 1
0.0203822340657647 -0.0148085759110248 1 1
-0.0960467059223449 -0.0895963570549116 1 1
0.0443064205284168 0.0707468857580078 1 1
0.0153065573844406 0.0366427795149579 1 1
-0.249913667154995 -0.211891791312444 1 1
-0.453551061099705 -0.427027334464963 1 1
-0.112670572519656 -0.122549699831922 1 1
0.219990481764452 0.197924212718558 1 1
0.118658917750936 0.0939653796024265 1 1
0.131283647070771 0.119334624722902 1 1
-0.539518627254447 -0.485720152148121 0 0
-0.129465065917152 -0.119865929084267 1 1
-0.100431354814031 -0.13087847894357 1 1
0.0472062531308824 0.0464888095351516 1 1
0.0333651996076469 0.0339272821088933 1 1
-0.0536111199667352 -0.0333537384660729 1 1
0.0162991055915171 -0.002132136747747 1 1
-0.299420709410114 -0.26544637618842 1 1
-0.101572205766964 -0.112250015437314 1 1
-0.159629000712455 -0.136362840839161 1 1
-0.0705061875243327 -0.110866049520907 1 1
-0.436826831314747 -0.390135858643534 1 1
-0.20554531495231 -0.201718777263736 1 1
-0.158778832847432 -0.156892038114377 1 1
0.47712725625242 0.422433757262442 1 1
-0.588071770229648 -0.53139964029787 0 0
-0.0530268386137168 -0.0330801945687883 1 1
0.0314163648277635 0.0348189179298155 1 1
0.0796207736149543 0.0688992448468097 1 1
0.0347045594858618 0.0311121165480406 1 1
-0.0788305011296095 -0.0614628735284748 1 1
-0.0508122304576445 -0.0287433052243821 1 1
-0.165618743516963 -0.156252575499849 1 1
0.0757911304376085 0.0667695061336018 1 1
0.1462213803233 0.162616059881872 1 1
0.0739910873352524 0.0691518774817519 1 1
0.459017553328978 0.403563619663917 1 1
0.0299649158771816 0.0294302943349764 1 1
0.359651065615011 0.352126231477408 1 1
0.634328458966314 0.562105753295887 1 1
0.217589355296498 0.200960134104011 1 1
-0.132599673706686 -0.110008772065609 1 1
-0.389268353541 -0.358463491452114 1 1
0.249399766529541 0.253386301262365 1 1
0.145201620331761 0.133215533254629 1 1
-0.239159747494471 -0.21664683415934 1 1
0.212457573238622 0.178493171159335 1 1
0.292180680777123 0.267328713239299 1 1
0.365590110965357 0.31855432144613 1 1
0.207653416308622 0.183970181629343 1 1
-0.293314441241049 -0.25207663735764 1 1
0.554109394991504 0.513784852092563 1 1
-0.30708796660435 -0.301525831748446 1 1
-0.0163757104572071 -0.00379132084439901 1 1
0.147116916998046 0.129725433019143 1 1
-0.563008838415043 -0.519417734245411 0 1
0.0270281395192421 0.0296196646087207 1 1
-0.0395207260816432 -0.0396939949202252 1 1
-0.205756425140641 -0.197961033478408 1 1
-0.121589986060893 -0.0880865532642733 1 1
0.356595863462919 0.316980934944093 1 1
0.14532037710002 0.19934573398347 1 1
0.0801761280551862 0.0697983109918346 1 1
0.281177214627089 0.230495545554996 1 1
-0.186758546917208 -0.166543063222388 1 1
0.026020237264042 -0.00522580774041695 1 1
-0.18235994518506 -0.129363449540844 1 1
0.398757729363944 0.354953090077365 1 1
-0.275188553761403 -0.230475441809149 1 1
0.00676280082598178 0.0327992349313892 1 1
-0.486758105791659 -0.452164492770178 1 1
-0.176399053507704 -0.11641179604015 1 1
0.23797183021968 0.207697753335651 1 1
0.0476858435002576 0.017744077657183 1 1
-0.168592830758295 -0.143965106770416 1 1
0.11893020327725 0.129534331937281 1 1
-0.0719898050789022 -0.0732156073498607 1 1
-0.397633068473873 -0.355894182640802 1 1
-0.228729999959882 -0.20479628435641 1 1
0.0724516112150823 0.0636453477123287 1 1
-0.41285739722645 -0.371298634671731 1 1
-0.194293229620266 -0.16598867424504 1 1
-0.44825102804195 -0.414936534601804 1 1
-0.320928135833983 -0.3109373418566 1 1
-0.12564966848771 -0.119594138157431 1 1
0.05034322165739 0.0431332252093575 1 1
0.455469279074198 0.388404241712256 1 1
0.113214282888724 0.100818171033546 1 1
0.380475159860677 0.346309084933233 1 1
0.459303144967369 0.398895878983283 1 1
-0.0139588040137218 0.0342817627149503 1 1
0.0932089908257909 0.0865659066012476 1 1
-0.071485752249145 -0.0694275477069837 1 1
-0.190656127653349 -0.186318660916867 1 1
0.139181591761436 0.0575228306741525 1 1
-0.209102039517496 -0.173941068379776 1 1
0.341439782618981 0.304874650181859 1 1
-0.374467715404825 -0.347342185564193 1 1
0.0597785621832551 0.050418833408809 1 1
-0.1217705499706 -0.0659200734970782 1 1
0.194990122405672 0.165006307620468 1 1
0.0389733844618446 0.0626429467059417 1 1
0.556320834568074 0.51419398240979 0 0
0.0719833075102154 0.0520828170005374 1 1
-0.269155709963467 -0.247075232085977 1 1
-0.0491922995236222 -0.0542375223430533 1 1
0.263503865193717 0.239352665119296 1 1
-0.199948486392948 -0.184146592372272 1 1
0.229672979157232 0.208016428169171 1 1
0.264926077727431 0.230590284496658 1 1
-0.203010079863172 -0.189895811430494 1 1
0.210339658859858 0.189630581319439 1 1
-0.201642030961472 -0.148361403472776 1 1
0.365320331289377 0.32259230118395 1 1
-0.334388286034027 -0.291517789830244 1 1
-0.0152858712675342 -0.059287581689814 1 1
0.327150282637071 0.288358241294548 1 1
0.348696040647674 0.285009356016477 1 1
0.165400206999782 0.160335404412324 1 1
0.211762159073513 0.209120627215635 1 1
-0.112539379959633 -0.103117060041593 1 1
0.251054068048917 0.228142997229422 1 1
-0.129437758261313 -0.127708131700923 1 1
0.17931994022728 0.148470470512009 1 1
0.0273353781216286 0.0447604042246226 1 1
0.529533359666646 0.492102475013327 1 0
0.205110559030738 0.173645096239581 1 1
-0.464280928171678 -0.407352221730268 1 1
-0.128463248684993 -0.106167896191858 1 1
0.149201594267825 0.104705342823444 1 1
0.255360661437845 0.245289411585166 1 1
0.0764169079015192 0.0766131486260588 1 1
0.17478368650542 0.160368121754308 1 1
-0.0833143589926623 -0.0702491724472832 1 1
-0.151361222082442 -0.143740884347128 1 1
-0.172783602852841 -0.117588941714207 1 1
0.111277126642849 0.114296591145064 1 1
0.345707397729548 0.304354034698309 1 1
0.376617333665115 0.352558232273424 1 1
0.110917789625506 0.0665142284052341 1 1
-0.0731374270463748 -0.0577859367649426 1 1
0.0655849169765004 0.0430813410105958 1 1
0.162309145168631 0.149746958019018 1 1
0.113181418719626 0.100058843963345 1 1
0.15385064441192 0.134807762685169 1 1
-0.0570085618665083 -0.0504696231845855 1 1
-0.00217644398857424 -0.00421205626863907 1 1
-0.362529227507563 -0.368098250116206 1 1
-0.167892397355917 -0.157561370415235 1 1
0.352497367433688 0.31744668319517 1 1
0.311880985045573 0.277017698940726 1 1
0.133097547903483 0.131050986383778 1 1
0.205664350737751 0.165911914566825 1 1
0.226139822031195 0.22706958837692 1 1
-0.097508625962969 -0.0567083155844596 1 1
0.437863192442579 0.403146478008711 1 1
0.10153200058882 0.104270910276803 1 1
-0.0329676499927854 -0.033404967244973 1 1
0.0335480272143465 0.0317320411474876 1 1
0.199754338318086 0.189894459508354 1 1
0.0997494406249317 0.0863036954926837 1 1
0.0798213842051175 0.0730462857882199 1 1
-0.0573486888834505 -0.049513951898022 1 1
0.282507402694286 0.255901049718579 1 1
-0.00378446071015379 0.0156993613752877 1 1
-0.226190552566845 -0.215161710284077 1 1
0.657038709926528 0.59849644320563 0 0
-0.0607699336890138 -0.0576976916725729 1 1
0.406884170209695 0.36780785851863 1 1
-0.0461879965264486 -0.0699281825210492 1 1
0.261718681252665 0.224668632517058 1 1
-0.184287513016893 -0.130885445222399 1 1
0.0339977213281973 0.0323550879076382 1 1
0.338694487852261 0.29601945195858 1 1
0.215192675293567 0.168354926681274 1 1
0.280263466056139 0.256350052457103 1 1
0.069134395676446 0.0546811102120001 1 1
0.140661086090816 0.122549297538768 1 1
-0.257598631466449 -0.228475865496381 1 1
0.461170588375132 0.449028971952527 1 1
0.125689962642929 0.1035624844443 1 1
0.0428379647123423 0.0319971550648406 1 1
0.372993428135081 0.355256794630239 1 1
-0.110429293529573 -0.108471217735979 1 1
-0.0462865313037322 -0.0449177782610152 1 1
0.0167760778576391 0.0086074893146053 1 1
0.101592224477727 0.110973384438953 1 1
-0.147024418552047 -0.112350264227559 1 1
0.0331597347556294 0.0361081763377023 1 1
0.074997172817085 0.077697867884025 1 1
-0.0427132487760316 -0.0374932315760578 1 1
-0.0101461519491917 -0.0115762507622486 1 1
0.102416909161074 0.102190996476578 1 1
0.0475742557961465 0.0776030265586345 1 1
0.110987999133386 0.104530787656052 1 1
0.0649474278734356 0.0487367052238198 1 1
0.278224686460964 0.308976315916602 1 1
0.0841890618427139 0.0766809353180627 1 1
0.492050929459061 0.458428879489347 1 1
0.342092309598576 0.282373402347625 1 1
-0.226981654566751 -0.187957267613212 1 1
-0.238520529738212 -0.211006969362708 1 1
-0.0430538131966846 -0.000775332527088095 1 1
0.285011270795054 0.255486909180919 1 1
-0.108807743409759 -0.0987952767169443 1 1
0.055745344063418 0.0355531293212138 1 1
0.318025227396494 0.279834474042726 1 1
0.259308168748495 0.223043237708393 1 1
-0.119393912646841 -0.106463166806562 1 1
-0.0737109695290672 -0.0671317203981334 1 1
-0.205070564801468 -0.169177805038394 1 1
-0.233694068173978 -0.269056993109985 1 1
-0.0980465265689026 -0.0841679572788333 1 1
-0.2174512403829 -0.191421747677426 1 1
-0.358596772355392 -0.334941378388015 1 1
0.276731315684359 0.266668068230536 1 1
-0.206722685788837 -0.206628497883331 1 1
-0.148613334527804 -0.155526282922765 1 1
0.00480789697772842 0.0216516717914124 1 1
0.331852670952587 0.291383448513072 1 1
0.198629856819173 0.175232303790354 1 1
-0.0667756448366918 -0.0500795569896345 1 1
0.147672666312847 0.140184609186003 1 1
0.177626556527215 0.16994793705275 1 1
0.251445461669692 0.246803839124766 1 1
-0.631854903737704 -0.560751883073956 0 0
0.214268957999806 0.194371261960869 1 1
-0.424546588194353 -0.385898336144642 1 1
0.24356055397789 0.208687998161292 1 1
-0.0720673134369981 -0.0962558865474346 1 1
0.312332612555897 0.324979674226266 1 1
-0.0482004617024523 0.0032046033339557 1 1
0.0506818190228349 0.0920245310604222 1 1
0.406889614432585 0.363903374114357 1 1
0.15079080047177 0.145773612635124 1 1
0.236650458015941 0.235820320448766 1 1
-0.229146591328853 -0.218828153674077 1 1
-0.135772373750353 -0.137583080697169 1 1
-0.135387833222423 -0.124319896164092 1 1
0.174219675403069 0.159052971590115 1 1
-0.178407879914024 -0.131941720786747 1 1
0.181990950694194 0.198235511120376 1 1
0.00732070447052684 0.00660304753769482 1 1
-0.341462084211144 -0.31285225201577 1 1
-0.210499043241111 -0.210950249418882 1 1
-0.349604253223808 -0.325045058907273 1 1
-0.0543442709631498 -0.0436952052876785 1 1
0.0493978314646574 0.0375100843575187 1 1
-0.0121897403555117 -0.012278957940237 1 1
0.00240043153733367 0.0244709414895721 1 1
0.0323195924344199 0.00509118111323185 1 1
-0.0588297283273616 -0.0401701516390374 1 1
-0.273744165617919 -0.240686335702172 1 1
-0.258934886152996 -0.202824649722621 1 1
-0.228643802110407 -0.216540210155027 1 1
-0.0246698830516009 -0.00798923172632111 1 1
0.179523215971165 0.15630127996825 1 1
-0.0128047069455544 -0.0178604184322648 1 1
0.227162347621071 0.183101350976888 1 1
-0.228103054533036 -0.221943911058243 1 1
0.0940800634981126 0.118015490077234 1 1
-0.141291406492556 -0.16349693441434 1 1
-0.552178322142871 -0.480875346209871 1 1
0.25420282273213 0.247089197505355 1 1
0.183388543771972 0.170463929548009 1 1
0.0662204479559974 0.0538637063068483 1 1
0.148104469909801 0.145735119123775 1 1
-0.217682029697886 -0.179731514042554 1 1
0.0329823877822523 0.0191131853842174 1 1
-0.0702569997453681 -0.0704766823012553 1 1
-0.125476614808813 -0.107347629971132 1 1
0.748056165952461 0.681302704011999 0 0
0.156014537662302 0.14910010143801 1 1
-0.408670918086249 -0.361118898168099 1 1
0.494414193089457 0.434664940620968 0 1
0.0262740591578985 0.00242467544228923 1 1
0.252735640238699 0.217194194729063 1 1
-0.0403274907594632 -0.0360635885643762 1 1
-0.0196180653102426 -0.00811215209395709 1 1
-0.372160284729441 -0.335123330664703 1 1
0.231373943218923 0.210966820165485 1 1
-0.380100772570914 -0.345607966879266 1 1
0.15589958119743 0.152390298654869 1 1
-0.136368120237933 -0.129056845944391 1 1
0.0283247127193371 0.0396846319135027 1 1
-0.124104651070513 -0.104255708962361 1 1
-0.0418447850852496 -0.049350053522691 1 1
-0.0166420079474357 -0.0336847360181027 1 1
-0.0783906668892813 -0.0955207423696329 1 1
-0.000810866806951561 0.0174759510331901 1 1
0.163418225065603 0.144824960760361 1 1
0.162596041034141 0.12882522283925 1 1
-0.243865225569637 -0.192948449734589 1 1
-0.0710465745001057 -0.062464927174753 1 1
-0.306045240768708 -0.316423912161132 1 1
0.182609350659257 0.176374530919998 1 1
-0.302162970930877 -0.270423328039046 1 1
-0.23109484159142 -0.195095412866558 1 1
0.366319190425936 0.328229757718407 1 1
0.16853914386602 0.141827401111632 1 1
-0.0296964574279133 -0.0188836562565338 1 1
0.614847655745509 0.553961958326622 0 0
0.0931338371472646 0.0740185987731294 1 1
-0.229573894816085 -0.242713496610728 1 1
0.300416599256624 0.298378734356897 1 1
-0.349148027195828 -0.30794147627794 1 1
-0.211474128496159 -0.174563372968646 1 1
-0.100632529968043 -0.105067026439433 1 1
0.162419446924675 0.147928851341487 1 1
-0.472239695066931 -0.430602721105158 1 1
-0.17334391949733 -0.186158880915357 1 1
0.180094705052381 0.174658980663979 1 1
0.293408064450598 0.219259722058471 1 1
0.50525640820623 0.448107252834132 0 0
-0.424460962879789 -0.39289508959093 1 1
0.128572921869993 0.119371018350771 1 1
-0.0915953133704464 -0.0715179300134715 1 1
0.431218327052593 0.382835431256731 1 1
0.162297736219198 0.174358934443938 1 1
0.360191229434278 0.332243196514459 1 1
-0.353286429476921 -0.317362333210399 1 1
0.076112495739192 0.0170840814263858 1 1
-0.0994273560513531 -0.0562799922262767 1 1
0.136523057661316 0.123291415424357 1 1
0.286158650216921 0.257775087242893 1 1
-0.0375119185990525 -0.0153253776148837 1 1
0.197659411194077 0.166038449980391 1 1
-0.376150391705979 -0.297920503714014 1 1
0.0900634684055748 0.16632534981192 1 1
-0.644982014418204 -0.587616716714728 0 0
0.108329889469079 0.113934890659779 1 1
0.295986705646141 0.303067021145921 1 1
-0.143823710039834 -0.141709939669829 1 1
-0.279494080635214 -0.24935208583835 1 1
0.479089794425734 0.421511885577677 1 1
-0.265258303109927 -0.260135414150721 1 1
0.0840159183891264 0.0752654793227766 1 1
-0.325335678737987 -0.340219829090816 1 1
-0.0197737976273759 -0.024711048791327 1 1
0.0174760508088074 -0.0418850659108349 1 1
0.346267265897601 0.302908362739565 1 1
0.0775971812219805 0.0700741996873439 1 1
-0.0797846503066841 -0.0812042711208476 1 1
-0.130305405085381 -0.109815327676847 1 1
0.362601478445291 0.324658082615982 1 1
-0.26643107006805 -0.244359779119576 1 1
-0.483636510582084 -0.421716323688269 1 1
0.0354635818349665 0.0572991824969368 1 1
-0.324189501809993 -0.313907500549242 1 1
-0.0243460197777321 -0.0139329566597936 1 1
-0.478907762642692 -0.427547619527066 0 1
0.032339404254187 0.0217744836562441 1 1
0.183331536308987 0.121856077395861 1 1
-0.555763021678902 -0.479020497249995 0 1
-0.257148235837503 -0.24036689479265 1 1
0.432427571939039 0.402548641838074 1 1
0.130308500209223 0.11136882589535 1 1
-0.295690690055805 -0.266509821819723 1 1
-0.234101302255402 -0.231177056262338 1 1
-0.0904332170358573 -0.0914739114586602 1 1
0.604907083096635 0.515231991011635 0 0
-0.197126735519179 -0.172049332862146 1 1
0.0662012582523762 0.0268713011666356 1 1
-0.125858699924505 -0.122317499698082 1 1
0.184327675162215 0.145596977580129 1 1
0.334639930248749 0.348660119268246 1 1
0.396445285111891 0.353172801194665 1 1
0.025521610585361 0.00842027668962489 1 1
-0.215255514168245 -0.193582400086594 1 1
0.0864317174924561 0.11921117474469 1 1
0.312774990394349 0.28465046276447 1 1
0.244231728645579 0.220012594805957 1 1
0.351168767153039 0.297217382123043 1 1
-0.0420014010707294 -0.082891249426324 1 1
0.486116469309836 0.452024532362344 1 1
0.332504083894573 0.2894029828409 1 1
0.202563607557034 0.200215602147378 1 1
-0.134740949464014 -0.120759625923808 1 1
0.414600230155261 0.349498499816103 1 1
0.0858881640604317 0.081913423185269 1 1
-0.235582760660393 -0.228686000062458 1 1
0.0577691723723798 0.0485113578432584 1 1
0.144695942815909 0.128299657598725 1 1
0.0215545511419907 0.0168888755322334 1 1
0.133615500396245 0.141010709483752 1 1
0.440022668156762 0.41059110502448 1 1
0.146902720751823 0.120757612451359 1 1
-0.00136825679397604 0.0228624565746519 1 1
-0.0405402426154545 -0.0473719144812821 1 1
-0.222680079292688 -0.199788250468751 1 1
0.115897988146616 0.100501855214365 1 1
0.377583353993593 0.327137059605064 1 1
0.0539448332915768 0.068087660910634 1 1
-0.452084600795855 -0.410254430613842 1 1
0.0479997366043133 0.0480954699978586 1 1
-0.0684610068945681 -0.0478033318661078 1 1
-0.00552106641633696 -0.0128311511053568 1 1
-0.15459925759774 -0.158249587466844 1 1
-0.136334284240534 -0.11385314529482 1 1
-0.170384987262691 -0.128040370828321 1 1
0.245957964427279 0.219367710158537 1 1
-0.299277773113394 -0.2607768833743 1 1
-0.0593373318412265 -0.0519032539730916 1 1
-0.0531224852169464 -0.0391867999753414 1 1
0.0575942014552501 0.043322446803589 1 1
0.120398268970929 0.139665784357914 1 1
-0.126963543624029 -0.125603197377465 1 1
-0.353863346654501 -0.326665812917265 1 1
-0.11872694858452 -0.109447661488446 1 1
-0.258535736743634 -0.285205179114299 1 1
0.199491526054323 0.179589427058933 1 1
0.382794250785113 0.338679112719788 1 1
0.196814854544437 0.180874406546936 1 1
-0.158593518467772 -0.139292345560037 1 1
-0.0118567108110809 -0.0178537625333888 1 1
0.115977129948032 0.10873104662169 1 1
-0.0330455262537922 -0.0308559153616491 1 1
-0.0213442440081463 -0.0212407563697778 1 1
-0.15253393807352 -0.150124539208224 1 1
-0.211941767175984 -0.183627102400992 1 1
-0.176096434466841 -0.157944598402288 1 1
-0.177968630965296 -0.182544218652068 1 1
-0.355729130893073 -0.333255333473472 1 1
0.210974021290842 0.187832649049471 1 1
0.0814363137239705 0.0930639737797244 1 1
-0.00796534851495072 -0.00379520000137281 1 1
0.342922440054625 0.312296174985832 1 1
-0.298815054619919 -0.257369325095933 1 1
0.0519285537052476 0.0487013800896311 1 1
0.183937219677896 0.161741185256612 1 1
-0.268132181519763 -0.220763453794133 1 1
-0.105140285004366 -0.103412108392395 1 1
-0.158419528760967 -0.130669340896706 1 1
-0.0791928170807006 -0.0646082724125189 1 1
0.0277409607779729 0.0232311709311902 1 1
0.345471070887628 0.335120282516829 1 1
0.247972015320613 0.235486098841115 1 1
0.103393995306709 0.0924812582646304 1 1
0.281811292607843 0.281451756633706 1 1
0.0901173100414468 0.0937260990962546 1 1
-0.0679304837927994 -0.0568643275244122 1 1
-0.0878005391007691 -0.0423230614645867 1 1
0.00453036361667832 0.00338952558044925 1 1
0.101254887620042 0.102992515570361 1 1
-0.206636652189136 -0.18973986705956 1 1
-0.107930645974099 -0.110093448484263 1 1
-0.318557118807105 -0.354316660512888 1 1
0.125476519117406 0.108772399569369 1 1
-0.150427753380732 -0.130099608137155 1 1
0.0895830262280177 0.109669300017126 1 1
-0.195429302047174 -0.196555003620928 1 1
0.251847580649785 0.222234160380256 1 1
0.150082528895103 0.139844203012971 1 1
0.0498899487778326 0.0450718118462105 1 1
0.0268407001917259 0.0183101184543278 1 1
-0.0498091865017946 -0.0276837118292694 1 1
0.188254466208803 0.181569096332934 1 1
0.014207325314983 0.0129127423726742 1 1
0.248340059584382 0.221326169281309 1 1
0.0837073136625303 0.0650436971835712 1 1
-0.13264965854839 -0.0753981313129445 1 1
-0.17198011076135 -0.149333333174355 1 1
-0.0363205179869402 -0.0365192411154589 1 1
0.138454102445286 0.131666996525002 1 1
-0.212802410145934 -0.154518866121405 1 1
0.0707651600186346 0.0639152999548629 1 1
-0.148393052017567 -0.132049389664262 1 1
0.101943825213027 0.115783753450283 1 1
0.0529299601658669 0.040091036777567 1 1
0.0918820941116538 0.0766019356840144 1 1
0.0433717016527423 0.0447400142866132 1 1
0.274262681833541 0.251293742626894 1 1
0.071475640761402 0.0541041833803731 1 1
0.211543633603461 0.187080647423152 1 1
-0.134895425987969 -0.126055964724163 1 1
-0.422303911119787 -0.390102536783822 1 1
0.011797772982005 -0.0458632514883609 1 1
0.0269453772027073 0.0180332397988111 1 1
0.0241303482348134 0.0221584156767832 1 1
-0.183778328288312 -0.179759210004938 1 1
0.179060170395997 0.168978641531035 1 1
0.126209477840948 0.107696553602597 1 1
-0.309559594894315 -0.273379599555384 1 1
-0.146881417740344 -0.144987170752045 1 1
0.241218664705857 0.235164831986708 1 1
-0.123030639869894 -0.118936749607116 1 1
0.373468046942572 0.349886073821611 1 1
-0.161725462689608 -0.129764885673611 1 1
-0.1062059105564 -0.0937091463735004 1 1
0.229549419790813 0.226192680065207 1 1
-0.298977123803572 -0.257680365879441 1 1
0.250606261996499 0.247369611400514 1 1
0.141603838414549 0.110769969014332 1 1
-0.0491782059665156 -0.0428344500981927 1 1
-0.838608275226422 -0.818516667266741 0 0
-0.0603063308929803 -0.0618779335435838 1 1
-0.102228748474121 -0.110466910785917 1 1
0.717554820775279 0.66089761570942 0 0
-0.0678699325827588 -0.0625780795589009 1 1
0.117745283523707 0.103756353944768 1 1
0.235885288016829 0.226547641860533 1 1
-0.159038195278076 -0.156283166672468 1 1
-0.482937707815024 -0.415117289940374 1 1
-0.000396106694691409 -0.0105173365805904 1 1
0.372017514014103 0.318886124586674 1 1
-0.249575614406769 -0.217071551068424 1 1
0.153989816321303 0.138780057237901 1 1
0.187074717411962 0.164338547038401 1 1
0.131121864495752 0.131133435021147 1 1
-0.629999368033171 -0.552750956490496 0 0
0.270659403289832 0.238306731067551 1 1
0.414460872465714 0.368618048986668 1 1
0.144158479518653 0.126553654223165 1 1
0.0168190864860363 0.020307360132884 1 1
0.0706472627784273 0.0905432918323286 1 1
-0.187053978072003 -0.168805401192234 1 1
-0.00447319030343296 -0.00953699006093925 1 1
-0.244385918022889 -0.219668487875336 1 1
-0.026570704122212 -0.0173486231406848 1 1
-0.273673833854392 -0.253444899175495 1 1
-0.188213483992026 -0.159368372842869 1 1
0.187122223621352 0.18908336782498 1 1
0.347120026212412 0.314247375441202 1 1
-0.0527924769016963 0.0218530813936719 1 1
0.157018109666742 0.14506089759665 1 1
-0.0236751825003464 -0.0159696064086527 1 1
0.198155057868942 0.16042606067131 1 1
0.0634847264110293 0.0496290043252183 1 1
-0.180295099667539 -0.165909749156001 1 1
-0.0195095255601861 -0.0234749062122979 1 1
-0.135699649618443 -0.136171514731798 1 1
-0.0441383041589002 -0.0493869453486209 1 1
-0.459574052573809 -0.445417134889966 1 1
-0.108902984119313 -0.101058682684567 1 1
-0.112932120382154 -0.110094943611569 1 1
0.0928421905022951 0.106003218833763 1 1
0.00826819956219538 0.0108013885461101 1 1
0.386049417039252 0.319806970999039 1 1
0.0344763520462348 0.0279167545193927 1 1
0.255589907089628 0.238450196832974 1 1
0.0649864388179117 0.0459741955600758 1 1
0.137505991455418 0.125660105989606 1 1
-0.327564186367625 -0.292980774906006 1 1
-0.123041312287439 -0.113073381562786 1 1
0.234575168733576 0.216749644274972 1 1
-0.0576254731714818 -0.0565607825703019 1 1
0.0649705066929172 -0.0154813501583613 1 1
0.179517049971677 0.171137139092527 1 1
0.0329496522586142 0.0260416792973132 1 1
-0.169730806025909 -0.148203112732939 1 1
0.107575307464051 0.0946514851238872 1 1
0.0856406054730235 0.072771006574022 1 1
0.293485337471237 0.238404905201958 1 1
-0.187751276315992 -0.179315066286595 1 1
0.124790061559208 0.109793989675422 1 1
0.0033846109267994 0.014127073076911 1 1
-0.0431723560487901 -0.0023536764589344 1 1
-0.123129884142555 -0.107748485720512 1 1
-0.60284330229784 -0.545915182331663 0 0
-0.263014528039318 -0.253039457759241 1 1
0.1330534849056 0.097825462149821 1 1
-0.158477024639385 -0.154321006282849 1 1
0.226576237188694 0.18038219268916 1 1
0.0590129005291764 0.0561776292633741 1 1
-0.146332519781761 -0.125457413325824 1 1
0.210138421858264 0.139526994632888 1 1
0.12871508858854 0.119503336719691 1 1
-0.2115555675734 -0.188742765883631 1 1
-0.0223226382734311 -0.0389333077966269 1 1
0.0923307677695318 0.0759513082703366 1 1
0.0130853499620336 0.00394517825162392 1 1
0.343225014678402 0.299759946742611 1 1
-0.0688467093211838 -0.0629357143015749 1 1
-0.186305525272502 -0.175218168763225 1 1
-0.04450618840213 -0.0367854043986213 1 1
-0.0176951496732229 -0.00462024518874384 1 1
0.00153636464848164 0.00766906662821781 1 1
-0.344873118655015 -0.28534862072666 1 1
-0.101002928963754 -0.0852193097152007 1 1
-0.15122939469786 -0.159122551671502 1 1
-0.207421855592847 -0.189529537817009 1 1
-0.061010148007468 -0.055964698194298 1 1
-0.0019483737750866 0.0226393581934043 1 1
0.108285664863067 0.100293392162914 1 1
-0.1123410614958 -0.108956403198513 1 1
0.012748417394628 0.0219929024604669 1 1
0.414930197951269 0.35662685201104 1 1
-0.122665523292926 -0.113078329158628 1 1
0.0473027856460002 0.0486557278923491 1 1
-0.141479663940239 -0.130639665527352 1 1
-0.0344699748509766 -0.0514254987560961 1 1
0.469813568115093 0.415312691814894 0 1
-0.0479189202673971 -0.047523926020463 1 1
0.120741469536061 0.0967361859876121 1 1
0.0852426166971575 0.0585799709504248 1 1
-0.0729923704742365 -0.102515119826781 1 1
0.148685680822181 0.141163624032331 1 1
-0.13769681532249 -0.131062022611332 1 1
-0.328542060390077 -0.288501680647709 1 1
-0.120550951120044 -0.129074599653389 1 1
0.269258962616721 0.249946190893673 1 1
0.14006003286245 0.125532546536373 1 1
0.156218515073274 0.14316955501326 1 1
0.196059283706859 0.191589338272153 1 1
0.0339479006192133 0.0120989578558632 1 1
0.0339185048420871 0.0400033821558944 1 1
-0.31472788229777 -0.330097982097704 1 1
0.0698819878224547 0.0603329709112888 1 1
0.444080453842679 0.383350178617896 1 1
-0.190350186698468 -0.177457710305807 1 1
0.107964201995534 0.0679682110771051 1 1
-0.186554863858158 -0.171606556547177 1 1
-0.0528096082428384 -0.0416148167455357 1 1
0.296540316061791 0.330027620005154 1 1
-0.244123644829754 -0.265255721221904 1 1
0.17759966047615 0.15067406074761 1 1
0.463358677990263 0.431367249594905 1 1
0.227384577558831 0.234557268709162 1 1
-0.133934657574798 -0.134168872672667 1 1
0.604486587766039 0.560903909576105 1 1
0.0110598435890978 0.0567687663201047 1 1
-0.269334311735669 -0.226219053050492 1 1
-0.417050060584623 -0.35804969803808 1 1
-0.177572470551626 -0.140653889604412 1 1
-0.161383103014606 -0.16141918105607 1 1
-0.161920234921041 -0.0975334503613516 1 1
-0.034388067281044 -0.0363000226756175 1 1
0.325903128657044 0.312939944610882 1 1
0.0961397239339739 0.0724525875038372 1 1
-0.0832470962563218 -0.0532486750642666 1 1
0.35791763682535 0.324798506221937 1 1
-0.260188984132573 -0.226621497678201 1 1
0.0765905358119853 0.0499550406060268 1 1
-0.347093555976543 -0.331789933089811 1 1
0.0591438083079816 0.0684292160396284 1 1
-0.0553343993643873 -0.080968203609105 1 1
-0.198335700681483 -0.195744880112459 1 1
-0.0917740494610352 -0.0663510177072728 1 1
0.110849356071958 0.0190828995510852 1 1
0.0760568114892926 0.0700079767564393 1 1
0.00300228433369339 -0.00239715941588319 1 1
0.0361594824495502 0.0241616121402799 1 1
-0.116051315369898 -0.121931759795558 1 1
0.0278267530762248 0.0160290278993828 1 1
0.0249161666661881 0.0527525270026169 1 1
0.0217927454658797 0.0223520046210976 1 1
0.012377218656894 0.0227803674216705 1 1
-0.182779810815811 -0.164861517930236 1 1
0.00878536096574596 0.0083461327907232 1 1
-0.217622202323184 -0.206258383274226 1 1
0.533191250137985 0.503617031161874 1 1
-0.140987205067659 -0.129440011272104 1 1
-0.103908894605005 -0.0978619366243897 1 1
-0.368357448309239 -0.35470050155204 1 1
0.437463082868243 0.396077398161458 1 1
-0.553537582150989 -0.499756242893809 0 0
-0.315521666067031 -0.282100078458509 1 1
0.223430055237345 0.193268097309761 1 1
0.402241348013989 0.378368314713741 1 1
0.135376535442598 0.139171306078879 1 1
0.286232510600055 0.253424897305383 1 1
-0.277720189485504 -0.253463595589123 1 1
-0.108963479087035 -0.11015157193402 1 1
-0.0774514299592434 -0.0789442431353733 1 1
-0.091501868685085 -0.0846539549182039 1 1
-0.0771856268185335 -0.0885248795689923 1 1
-0.0862913726655461 -0.071638178850543 1 1
0.00773557534289267 0.00840785091792681 1 1
-0.0928254509272205 -0.0849262254633632 1 1
0.574264537151825 0.510382261108639 0 0
0.0918024560756203 0.0581238699689094 1 1
0.0962613918342964 0.0852897798189648 1 1
0.311379792023676 0.282062994788952 1 1
0.259809492790147 0.218070528461438 1 1
0.148191476164639 0.130504412614279 1 1
-0.0110662266521769 0.0319860766285275 1 1
-0.444879223116036 -0.407568930560963 1 1
-0.368288416056312 -0.354082353140866 1 1
-0.1889747765979 -0.186801475774953 1 1
0.00451694148319456 0.00543284003470527 1 1
0.28741901391305 0.245736928994708 1 1
-0.321001387542169 -0.27820015697978 1 1
0.106943024620243 0.0865711829521425 1 1
-0.185051223329119 -0.159501304348219 1 1
-0.0931353043396276 -0.0797541808625299 1 1
-0.102703760874726 -0.0887767425034373 1 1
0.586685741775751 0.543164117800298 0 0
-0.0155591240089196 -0.0242549034617991 1 1
-0.37994296529242 -0.321590307061948 1 1
0.0451491282244435 0.0438038430572077 1 1
0.114118750022982 0.0936300740222879 1 1
-0.109952662373646 -0.103871790959591 1 1
-0.193494802413511 -0.164791406151173 1 1
0.053654540236776 0.037110575015534 1 1
-0.2175049552803 -0.11659463143739 1 1
-0.225598152311082 -0.172340371451495 1 1
-0.0751164891057677 -0.0690738863349698 1 1
-0.181910404691599 -0.180290137157355 1 1
0.297297617941089 0.274115356693341 1 1
0.00910262846469995 -0.000799781933653685 1 1
-0.109001741138515 -0.0948613513627382 1 1
-0.0585922503920863 -0.0378216201297355 1 1
-0.0413921185689141 -0.0217619139501575 1 1
-0.434222546550343 -0.415734776702049 1 1
0.235164940071371 0.209077640619671 1 1
-0.189948156191802 -0.171511609402727 1 1
0.328133165555141 0.299879928746341 1 1
0.305980791789387 0.269830260422523 1 1
0.165530068151249 0.145111585438592 1 1
0.268291909915802 0.264818489478804 1 1
0.0867671678017797 0.0730071287565104 1 1
-0.248653821904448 -0.225259987640678 1 1
0.279755763051356 0.266093027564798 1 1
0.0328162563264394 0.042391800102943 1 1
0.0142051920343492 0.00646791381171047 1 1
0.024242741112502 -0.00477987936092357 1 1
-0.189939224802669 -0.160504620654919 1 1
-0.0903062412588516 -0.0704658256791669 1 1
0.522496027736231 0.475640437495648 0 0
-0.249679046274118 -0.237064574176916 1 1
-0.312233087300044 -0.275558913611209 1 1
0.0854578445311996 0.0929777206266949 1 1
0.260373537063262 0.338986166818585 1 1
-0.190164511833474 -0.173763539893336 1 1
-0.120591084768062 -0.131755658733041 1 1
-0.248456322760578 -0.239237727965243 1 1
-0.157717550162487 -0.203376413052359 1 1
0.128833733491402 0.113901716957857 1 1
-0.30218582786626 -0.275122680837668 1 1
0.0489511393660555 0.0511025878265016 1 1
0.322803570573319 0.304544649893889 1 1
0.194531497790308 0.1663133328978 1 1
0.243452308554702 0.245745068507634 1 1
0.328493568987847 0.331968895001298 1 1
-0.110186070477176 -0.0947224042332571 1 1
0.0490157390315415 0.0591606409651927 1 1
0.176904147124564 0.175444576220069 1 1
-0.0117683793663685 -0.0118025324023772 1 1
-0.133042792767794 -0.158381389816091 1 1
0.156765198375635 0.137030146133463 1 1
0.0324790123082185 0.0510603576274645 1 1
-0.231442249299219 -0.226800381011294 1 1
-0.0982348905840209 -0.112745227209851 1 1
0.466962431408861 0.435043775976146 0 1
0.095345781303179 0.111233568694029 1 1
0.112499975477508 0.0951147883709924 1 1
-0.0174233334742881 -0.0133586815122917 1 1
0.280704500764085 0.178577275374693 1 1
0.335513177047915 0.324443652767479 1 1
0.628609211880046 0.617141667154964 0 0
-0.2921072035703 -0.264086157699627 1 1
0.13428617606489 0.111489103432221 1 1
0.0968356941832945 0.0921317424403029 1 1
0.0143478761022191 0.0188538390777002 1 1
-0.264782172805839 -0.235893642349734 1 1
0.356436706252418 0.25093257383431 1 1
0.169149695986183 0.159575717092164 1 1
0.606105447586202 0.486209275679627 1 1
0.196732299021208 0.214522402787387 1 1
0.293088579101083 0.273521822172825 1 1
-0.0776948652705889 -0.023628305672875 1 1
0.223531354271521 0.234797184999751 1 1
-0.202149411748025 -0.166069961577827 1 1
-0.100962808064848 -0.0941303804575224 1 1
-0.212273880096081 -0.213029515105352 1 1
-0.118218432592701 -0.131315266930867 1 1
-0.0186793359014896 -0.0245669296133282 1 1
-0.154607739593727 -0.146216723447548 1 1
0.348642724478334 0.324264046271626 1 1
0.0861797494114965 0.127259698604006 1 1
0.153723278855882 0.140309284550669 1 1
0.0745237168848948 0.070628341035706 1 1
0.550285382374704 0.526548427085679 0 0
0.145572010890229 0.144504381334776 1 1
-0.100145713958638 -0.111720935311866 1 1
0.183947499241266 0.174264230582566 1 1
-0.11747044694387 -0.0959968856159368 1 1
-0.308605565194696 -0.253252786395225 1 1
0.125105816692135 0.119555206118198 1 1
-0.294458612000717 -0.285740161743817 1 1
-0.0343312784125643 -0.0287966946429231 1 1
-0.552514497371031 -0.492958214046124 0 1
-0.124675512277738 -0.100851477133973 1 1
-0.241085059298721 -0.23234857979748 1 1
-0.217036490179488 -0.214520076614485 1 1
-0.48198611280453 -0.426435194572322 0 1
-0.182240328896647 -0.160331895348115 1 1
0.416621783134522 0.375997974311022 1 1
0.0870155482575947 0.0685880761209998 1 1
-0.197040411888578 -0.183005622136388 1 1
0.374194434890141 0.339205652746739 1 1
0.0332597465266951 0.0542072578061007 1 1
0.0974499768042689 0.109572032121517 1 1
0.100883574842075 0.102524226150702 1 1
0.211299771807551 0.173570317189379 1 1
-0.154043100902806 -0.114207680550356 1 1
-0.444809116230942 -0.395862795659435 1 1
0.0189449333585742 0.0165681317068856 1 1
-0.138172718203774 -0.177236731280192 1 1
0.166300821664337 0.150160081919469 1 1
-0.072579568533009 -0.0513680721744463 1 1
-0.0379314682219144 -0.0507616438072515 1 1
0.109705294022092 0.0795754155162036 1 1
-0.265891369686298 -0.211424240034659 1 1
-0.24699534621063 -0.243433052141103 1 1
0.345989490170744 0.325412479625521 1 1
-0.0696978372817963 -0.0446326235493904 1 1
0.141752257229842 0.124720790944117 1 1
-0.115289730348255 -0.125137153348883 1 1
0.043597266794741 0.0424682165636336 1 1
-0.225913123536648 -0.211697229654661 1 1
-0.0983766649167309 -0.081341931236526 1 1
0.207555255824252 0.166755467673073 1 1
-0.327177438195543 -0.32009688698357 1 1
0.0297856819239095 0.0269471527848466 1 1
0.15391813209411 0.180253970782257 1 1
0.261612203340171 0.247248695421914 1 1
0.0415130811251631 0.0306748055939509 1 1
-0.176613276613999 -0.173766778447618 1 1
-0.144608302081475 -0.170573440355989 1 1
0.363555616382255 0.334872786589592 1 1
0.135420643916696 0.1285012818537 1 1
0.200747520538411 0.181556118911463 1 1
0.66452494595105 0.664972148622446 1 1
-0.308354214329506 -0.279579996627494 1 1
-0.00660117610202704 0.0044174472167627 1 1
0.12616330202356 0.112611736346972 1 1
-0.0592931954696001 -0.061584542065735 1 1
0.066103665422805 0.0481220541573725 1 1
-0.00539107540012482 0.0288016232111877 1 1
0.0614765106174626 0.0618025831468599 1 1
0.215505456118447 0.198386206485672 1 1
-0.0699867624434978 -0.0526613272745953 1 1
0.260415468946013 0.23366585594201 1 1
0.567987443604193 0.528927240953447 0 0
0.418825243624383 0.377863178062005 1 1
-0.205021027254958 -0.173319451184288 1 1
0.00735103629711088 0.00906670326282103 1 1
0.364331155650822 0.266855401057707 1 1
0.168507986162007 0.173158564995908 1 1
0.15343939506481 0.163684084539241 1 1
0.162873591956596 0.184718286865131 1 1
0.325186535167612 0.284150929483278 1 1
-0.157847962435993 -0.131467156327573 1 1
0.0158814931734552 -0.022846532241372 1 1
0.153611636183469 0.123224595781493 1 1
0.0680661159986618 0.0632459430123836 1 1
0.0459053201611829 0.0292194138685307 1 1
0.229711817925474 0.19130791298062 1 1
-0.175025242464894 -0.158921874866451 1 1
0.0341234848090595 0.0218486638062878 1 1
0.0271572100435066 0.0285059664186811 1 1
0.320821084205323 0.272026643460757 1 1
-0.101717061469189 -0.0782526038805073 1 1
0.379842117175047 0.350138108582657 1 1
0.0331096822609114 0.0385325301662684 1 1
-0.0227360032271326 -0.0141763998927221 1 1
0.197707236180102 0.177754263136342 1 1
-0.520518939808032 -0.500018469915045 1 1
-0.0236703415090306 -0.0222017695245567 1 1
-0.119877001144171 -0.0651041951054965 1 1
0.206394913361532 0.196418306820987 1 1
-0.10630103074582 -0.0895344365185311 1 1
0.374730683916094 0.355946170088063 1 1
0.214458650849335 0.194381848391602 1 1
-0.0388343005689784 -0.0356135901959898 1 1
0.112514867497666 0.11811807303327 1 1
-0.00932848758115423 -0.0158253891066266 1 1
-0.22024387965029 -0.187052485546024 1 1
-0.253741904757495 -0.220940245040562 1 1
-0.276174448788639 -0.25341405019083 1 1
0.309838770360701 0.283077590570359 1 1
-0.165576569929581 -0.149337976789252 1 1
0.0431643970340201 0.0460252073134694 1 1
-0.0846877838673927 -0.119126097805966 1 1
0.153681246234975 0.119652536051041 1 1
0.520550223062452 0.445578855605673 0 1
-0.00934698418257884 0.0108043262980048 1 1
-0.113216374443567 -0.139976940978012 1 1
-0.0707617182227887 -0.0361062755546757 1 1
-0.195909562340642 -0.18382198332079 1 1
0.362329786894659 0.321761695240361 1 1
0.116432425538842 0.121069435433743 1 1
0.0208886583175737 -0.0149423861208351 1 1
0.108871885762184 0.109401555426709 1 1
0.525473100563179 0.4741916807472 0 1
0.0173076806977837 0.0157563253848042 1 1
0.132440546273463 0.125895532518981 1 1
0.204134342200722 0.174224214679697 1 1
-0.467815018589595 -0.409940757245706 0 1
0.277040319727219 0.264986442433645 1 1
-0.149509503125739 -0.145439990653187 1 1
-0.0601737882991454 -0.0114979475959456 1 1
0.230250480578401 0.218023826071582 1 1
0.0985701657181181 0.0501030275784646 1 1
0.0958229355094235 0.0739740189051147 1 1
-0.419695084371557 -0.36407159387503 1 1
-0.302691902868573 -0.24291445260516 1 1
0.312422033241274 0.221714199461597 1 1
0.329060927656543 0.282671680691497 1 1
-0.326623677792429 -0.28361061119826 1 1
0.628629522059106 0.588502063295146 0 0
-0.0109967897157518 -0.00219238523954989 1 1
-0.186210080408522 -0.167910949158123 1 1
0.0522485491837466 0.058072813112976 1 1
-0.570922737466475 -0.530948317503246 0 0
-0.174661825791727 -0.155427148076269 1 1
0.447609979123854 0.4122781769037 1 1
0.282618124000735 0.22537343819731 1 1
-0.0101988747951178 -0.00505735612970044 1 1
-0.18359052891727 -0.126383219092458 1 1
-0.487061340848253 -0.451256020461039 0 1
0.331978259415 0.305841010418078 1 1
-0.228935981073971 -0.218120282802965 1 1
0.0396254986035517 0.0343396483800352 1 1
-0.683405728345958 -0.525941141534379 1 1
-0.0523645140752601 -0.0452111202422739 1 1
-0.0948095230124976 -0.0855550897138083 1 1
-0.118061689912311 -0.101701245172663 1 1
0.0626445689400367 0.0544958380170278 1 1
0.0408482773018305 0.00712564658335103 1 1
-0.22234472832602 -0.234459112190339 1 1
-0.173890340522794 -0.1760144379909 1 1
-0.189309021263903 -0.165087121674753 1 1
0.277025783014913 0.257952308324534 1 1
-0.287760611816253 -0.27278719362714 1 1
0.829961688537417 0.748713746211554 0 0
0.291974264267548 0.258835467128986 1 1
-0.101809342864295 -0.0923924123491379 1 1
0.126521611118008 0.106649947657625 1 1
-0.0661958610755284 -0.0596992661472887 1 1
0.0322032102385097 0.040781267925934 1 1
0.0227015707376085 0.0244036911512279 1 1
0.472482109598067 0.440891703306691 1 1
-0.199967728280954 -0.167620338341991 1 1
-0.29330844540876 -0.252353161418009 1 1
0.403829512521638 0.363485536605585 1 1
-0.17182418129336 -0.163881492933884 1 1
-0.0325056718810589 -0.0247687970334343 1 1
-0.24285690829085 -0.219028436807459 1 1
-0.464704511226064 -0.413059622871159 1 1
-0.057032158786291 -0.0370924229059112 1 1
0.0968446595847468 0.0942683918165984 1 1
0.0927327178484921 0.0926996863303704 1 1
0.160945762160338 0.177616382148172 1 1
0.313417831566277 0.264643416824271 1 1
0.135623607130678 0.132655685168576 1 1
-0.172101928293949 -0.148710262486015 1 1
-0.223631986316147 -0.207683839680832 1 1
0.0819722081038093 0.0914953018758209 1 1
-0.0758612664118913 -0.0677131468602386 1 1
-0.292532395842425 -0.29676749565491 1 1
0.165074949922572 0.150781243094089 1 1
0.167221931789269 0.149767059538384 1 1
-0.16160521012601 -0.154331731037923 1 1
0.125411279373181 0.121661883537247 1 1
-0.359119103820965 -0.34245350873283 1 1
0.283337164278004 0.247315448874137 1 1
-0.654733852103475 -0.586118375398639 0 0
-0.15867415114932 -0.119986286362004 1 1
-0.182883063988971 -0.174434692143933 1 1
-0.0178641613736606 -0.0162732630567533 1 1
0.0409737937215673 0.0038559226960884 1 1
0.0183293177195146 0.022503662831953 1 1
0.160383384654287 0.137386581736976 1 1
-0.167056438922419 -0.160785651965574 1 1
-0.175302012195216 -0.157650576799929 1 1
0.264940353559293 0.245757515600953 1 1
0.54988774807317 0.495647741393397 0 0
-0.157318573873663 -0.128152403613445 1 1
0.0797050557070939 0.0710693667768071 1 1
0.177757442082998 0.205572081501089 1 1
0.426061422408061 0.381541674064657 1 1
0.060075884960158 0.0670243699888697 1 1
0.122212179651085 0.0583971541712593 1 1
0.0075012571643149 0.00871843604325285 1 1
0.0311739952715091 0.0294743575005125 1 1
0.0545542698264426 0.062192682459352 1 1
-0.252013357399869 -0.244698526836294 1 1
-0.396817127366387 -0.374101496693271 1 1
-0.051421485265495 -0.0438833615655553 1 1
0.199281796628666 0.250496398150507 1 1
-0.266885380525668 -0.217832395233291 1 1
-0.253240442596054 -0.235544543246126 1 1
0.245166810656355 0.222304010091006 1 1
-0.0762455729697741 -0.0779841408199373 1 1
0.194525978943878 0.152956498733137 1 1
0.141525769885664 0.126508525812036 1 1
-0.148239789577675 -0.135631896776777 1 1
-0.152799863537903 -0.137959646749204 1 1
-0.311120844972605 -0.304657747539633 1 1
-0.373243553999746 -0.303838468127379 1 1
-0.830073033929656 -0.751054586125428 0 0
-0.222567592120435 -0.187874780789694 1 1
-0.140935810395868 -0.142142974645235 1 1
-0.0556985335875511 -0.0483986886541203 1 1
0.148231245155127 0.138996860135731 1 1
0.224289418189341 0.216588943524525 1 1
0.0430071050305849 0.0385608381657772 1 1
-0.683650711307436 -0.625202747935485 1 1
-0.0665828524382419 -0.0570548789656551 1 1
-0.00478971909609383 0.00133833340617331 1 1
-0.0935625859122944 -0.0836334249467958 1 1
0.317613568524572 0.282677608261148 1 1
-0.104761956440535 -0.0659309362323479 1 1
0.21449330567014 0.193097500753251 1 1
-0.0391527851026211 -0.0391502569771952 1 1
-0.00986571148099183 -0.0217363895154151 1 1
0.169977672829127 0.158755954004622 1 1
0.0705787387675248 0.0720264485803379 1 1
-0.127595549601772 -0.0991335301839166 1 1
0.111768980595059 0.105870167132169 1 1
0.0138913211305988 0.000706760155191034 1 1
-0.00850652345569985 -0.022267690450484 1 1
-0.096862166087868 -0.0975949343305359 1 1
-0.0429657553088661 -0.0367983568238325 1 1
-0.00636476413382467 -0.00268075222506109 1 1
0.182246633422666 0.18111001649725 1 1
0.0123903426342446 0.0223418321335002 1 1
0.50592354295332 0.457071421984201 1 1
0.0763438300783335 0.0841252350998741 1 1
0.357787713496948 0.307650795005727 1 1
-0.247528660169063 -0.212621171835863 1 1
-0.259160228874387 -0.268620804371121 1 1
0.315071165196145 0.273639390085143 1 1
-0.0668734594222094 -0.0658080286143566 1 1
0.0553780074227086 0.035768222431329 1 1
-0.245290474749436 -0.221126888862025 1 1
-0.206168107545068 -0.186701202388949 1 1
-0.0775722006463519 -0.0639937983044488 1 1
0.0295500512461095 0.0215573005989886 1 1
-0.106307852281627 -0.0951035129406955 1 1
-0.131685283673274 -0.116012921645083 1 1
-0.160918927860466 -0.11573813923283 1 1
-0.0608560053977873 -0.147706574915128 1 1
-0.205909362669116 -0.18331717263021 1 1
0.310239044105239 0.252401432843606 1 1
0.180039932623434 0.15184399373328 1 1
-0.13015914341166 -0.11018234867131 1 1
0.261962617580053 0.258402983853104 1 1
0.23926974472947 0.208040394012115 1 1
-0.285054367138369 -0.250877698021564 1 1
-0.16289652661661 -0.157651160430892 1 1
0.13397062322235 0.113432479871601 1 1
-0.0493290304821099 -0.0267299208785726 1 1
0.0126204923633325 -0.0582374969552808 1 1
0.133339535163479 0.112530416900514 1 1
0.130038447380805 0.116525537682461 1 1
-0.404913725966034 -0.364252189267725 1 1
0.111443266585078 0.107543993276718 1 1
0.349280563586749 0.331999774283931 1 1
-0.25643580836102 -0.224736002711587 1 1
0.433547659850294 0.387601534686096 1 1
-0.139288938490315 -0.134321210529912 1 1
-0.0263683852233507 -0.0377841261138539 1 1
-0.308275281995819 -0.289965215537419 1 1
0.334321522410138 0.339488908912545 1 1
-0.152545263592262 -0.131460643013722 1 1
0.0494476612356776 -0.000857731277670776 1 1
-0.216027499122383 -0.191075508912103 1 1
-0.0560946632669397 -0.0342722811237148 1 1
0.145533442275599 0.129087936612231 1 1
0.311467838020029 0.277838915935369 1 1
-0.236839744134012 -0.217994620298442 1 1
-0.0248567373599689 0.011886850914245 1 1
0.118099509602265 0.0965863737298454 1 1
0.0271699676217804 0.0252623086971463 1 1
0.127554494273223 0.124048362130518 1 1
0.185970714727754 0.154313851037916 1 1
-0.0412744918353516 -0.0470527403869542 1 1
0.330096271125897 0.295606768132833 1 1
-0.118587612367986 -0.0956002972687561 1 1
0.0125055630574014 -0.0195691934297964 1 1
-0.0804769129410147 -0.0766826841023068 1 1
-0.391402613509543 -0.344158474355766 1 1
-0.110694983294066 -0.107137656677502 1 1
-0.399175386232878 -0.368151160201295 1 1
-0.0924770525912924 -0.0848691380263936 1 1
-0.0548442458620114 -0.0509457229510731 1 1
-0.718930334683277 -0.602549678585785 1 1
-0.149457121161849 -0.125551361518898 1 1
-0.241247932052405 -0.208476034096516 1 1
-0.457024243090693 -0.429897244708116 1 1
-0.187183221529767 -0.157559549140438 1 1
0.0234068556297592 0.0290579108786835 1 1
-0.115432616399167 -0.105089710013204 1 1
0.361139926253775 0.273177523888228 1 1
-0.0609111061808719 -0.0481384642259909 1 1
0.191305942302509 0.187093406085182 1 1
-0.0748204710904188 -0.095395849691899 1 1
-0.106638296782094 -0.0852712908989236 1 1
0.33900697455876 0.286491297231761 1 1
-0.362755593659396 -0.316645615773258 1 1
0.372807097803436 0.324088740362085 1 1
-0.216245537827115 -0.191759021221546 1 1
-0.212644431766733 -0.209663994058075 1 1
0.0300764968008017 0.0440311246578982 1 1
0.169495098744447 0.149721608239677 1 1
0.0148960628782786 0.000374170065918944 1 1
-0.369856700589164 -0.331959751400656 1 1
0.288981965885173 0.259795006873421 1 1
-0.0969373106903888 -0.118180018475101 1 1
-0.271396940874754 -0.232307143305527 1 1
-0.154807127093338 -0.156484260463127 1 1
0.164843940229853 0.16291332336567 1 1
-0.367498501756168 -0.340841041815273 1 1
-0.180561811686624 -0.171305866234902 1 1
-0.166694697979035 -0.144236578441201 1 1
0.258131229939484 0.238228469310787 1 1
0.182359484312707 0.182365606627731 1 1
0.184394674119794 0.151460734601082 1 1
-0.309686497783232 -0.26422456475329 1 1
0.131801793412225 0.137541560471433 1 1
-0.440734086667219 -0.398311858073095 1 1
-0.213222339109506 -0.198666846589052 1 1
0.0399837046886429 0.0459028877042694 1 1
0.384077905472403 0.362246261436269 1 1
-0.620823617557648 -0.572863758734423 0 0
-0.136027500598621 -0.129297851429617 1 1
-0.27583996769253 -0.255655549260045 1 1
0.324907874048708 0.281929249301405 1 1
0.204858631747609 0.169260965841512 1 1
0.164346326643205 0.157443812045222 1 1
-0.206498867209995 -0.177603343457291 1 1
-0.197779225321618 -0.175506477194559 1 1
0.146032113181889 0.174218794193346 1 1
0.222873615511702 0.115462109252614 1 1
0.0834265682203262 0.132221954467713 1 1
-0.569221489059508 -0.524527398309454 0 0
0.341358588052393 0.323297431392552 1 1
0.343325982223642 0.306951914766441 1 1
0.0413322903132899 0.0374415222351326 1 1
-0.0338680508172822 -0.0387579794224709 1 1
0.424478460789113 0.371279408585802 1 1
0.173917249732516 0.134172929344722 1 1
0.397363193491167 0.374309723244472 1 1
-0.107661655917672 -0.145467584108736 1 1
0.280641312473777 0.224562242537051 1 1
0.417265915960832 0.370127634302477 1 1
0.509739294261128 0.461770524346346 0 0
-0.288656127969348 -0.247318624670684 1 1
-0.546312849401609 -0.483583482699589 1 1
-0.186702962228227 -0.172492991847854 1 1
0.174521728341189 0.148130304526305 1 1
0.0941104702063529 0.0806556033968597 1 1
-0.334815608244274 -0.258458742305592 1 1
-0.292529103155208 -0.258248945578175 1 1
-0.000461368966659464 -0.00561709980811363 1 1
0.067411176726304 0.165136491769539 1 1
-0.193635683253723 -0.199052633430612 1 1
-0.0286258345445928 -0.0383834760625271 1 1
-0.161624121759461 -0.14612937653507 1 1
-0.00893966761032351 0.0172109047018971 1 1
-0.250885186446567 -0.258123199451388 1 1
-0.0491238203819115 -0.061380532158127 1 1
-0.0475014032951743 -0.0380188141165118 1 1
-0.0664646241829475 -0.0408601323701866 1 1
-0.0511395707194909 -0.037254009160115 1 1
-0.314824078442543 -0.317199911192007 1 1
-0.0499696391154373 -0.0344499346734838 1 1
-0.157988310521113 -0.163806429632358 1 1
0.194809383110333 0.171345688863583 1 1
-0.20624955885064 -0.195574277701584 1 1
-0.349606472996853 -0.322871513552084 1 1
0.30022023518962 0.217921835736059 1 1
0.0720734632803618 0.0606328713605556 1 1
-0.0216617682389173 -0.0340619236474071 1 1
-0.262151654802362 -0.237343771414792 1 1
-0.318272020322774 -0.264432520829493 1 1
-0.281598273428528 -0.234445946369638 1 1
-0.22514703201655 -0.189641538891713 1 1
0.0798828608966015 0.0595491102571954 1 1
0.032803911152392 0.0328207583127647 1 1
-0.295984349619442 -0.225385774644615 1 1
-0.0794982837433415 -0.111599865561416 1 1
0.0939333114055484 0.0850825949046379 1 1
0.121271470255289 0.101765203367659 1 1
-0.16620338019219 -0.157601306862315 1 1
0.363759792263779 0.331039677284227 1 1
0.239499772268106 0.215825004009575 1 1
-0.0588501554341759 -0.042397583333446 1 1
0.198774040376141 0.164948055341558 1 1
-0.242823156796885 -0.201938720066004 1 1
-0.282919785336591 -0.269403198713889 1 1
-0.319097737601712 -0.268134476740281 1 1
-0.125870519670061 -0.116494094048468 1 1
-0.117585003523006 -0.111414590932591 1 1
-0.0306712454419915 -0.0172780704697711 1 1
-0.0709390478585788 -0.0752659006405507 1 1
0.162658271181483 0.136850080204319 1 1
0.111779284106427 0.115034191080896 1 1
0.141754106414707 0.142997935316014 1 1
0.102443298145408 0.11094764551699 1 1
0.384903946415011 0.363094166848261 1 1
0.321154937801543 0.330382732471343 1 1
-0.0922050842735344 -0.0785921788048003 1 1
-0.158700407488206 -0.196710488798012 1 1
0.0431996223468735 0.040415707372633 1 1
-0.258212221693927 -0.291887144825969 1 1
-0.0498000730160664 -0.0467378480832278 1 1
-0.0360192101350365 -0.0379644159801113 1 1
-0.12464034087859 -0.104484164958953 1 1
-0.0962817898198861 -0.0231082018586794 1 1
0.0144561387486125 0.0214925630542835 1 1
-0.314572225645925 -0.294320279177142 1 1
0.0326773924308878 0.0384490749412023 1 1
0.159510793032953 0.180294680653228 1 1
-0.426439945325194 -0.401346173316261 1 1
-0.299336740113193 -0.264739772682628 1 1
0.0253812301098482 0.0527612324600484 1 1
-0.27253775044835 -0.245745840286137 1 1
-0.212376909956213 -0.217957809613637 1 1
0.118420520081392 0.111580269428239 1 1
0.00354772034611606 -0.00931187396759499 1 1
0.281262532770186 0.258063558288401 1 1
0.183294798551239 0.221321782506018 1 1
-0.351029069084454 -0.344854694158789 1 1
0.215340977224892 0.183908118247611 1 1
0.070477851925115 0.0493354956354994 1 1
0.494485618067872 0.413990014209272 1 1
-0.600780111575048 -0.549717144077319 1 1
-0.250199040767734 -0.208281819685917 1 1
0.128839881962729 0.0752131761098765 1 1
-0.190293468674973 -0.104552016610864 1 1
-0.0309239369946941 -0.0302149552921671 1 1
-0.0125760262073363 -0.00754088765785466 1 1
0.181869929225846 0.121130386727043 1 1
0.00655535410571174 -0.0136069862076171 1 1
0.162652149875794 0.125342023964595 1 1
-0.2628885904467 -0.23914107766495 1 1
-0.097916414026638 -0.0860853162523602 1 1
0.157403577190612 0.173155636637964 1 1
0.264591370028101 0.226093608879729 1 1
-0.59834194879988 -0.528903243738972 0 0
-0.188219207432844 -0.173969148324282 1 1
-0.189650715450755 -0.171835725324796 1 1
-0.0246811894728182 -0.0228837311983986 1 1
-0.168093189377192 -0.146132883614777 1 1
-0.477400063830564 -0.414687083730906 1 1
-0.0283197499633087 -3.81009947575854e-05 1 1
-0.022263868481999 -0.0298794303690247 1 1
-0.324613536913754 -0.284755083350589 1 1
-0.201565696319747 -0.156026499137241 1 1
-0.0504096646977527 -0.0598731387825764 1 1
-0.0270338407411337 -0.0266298191856714 1 1
-0.056767117641866 -0.0544867732197007 1 1
-0.0146145834426235 -0.0121149034153921 1 1
0.20142859605182 0.184545061095838 1 1
0.00422334137999984 0.000905416028386577 1 1
-0.219587361861001 -0.195410967558162 1 1
-0.0835424460509724 -0.0684098463544526 1 1
-0.20596343923462 -0.154205244097834 1 1
0.214759856440158 0.186666825742239 1 1
0.0988152703325817 0.0938782504732507 1 1
-0.132655240523627 -0.137142541214252 1 1
-0.322218078801427 -0.275801822185973 1 1
-0.0547766447027909 -0.0446948166678659 1 1
0.291232214409927 0.218962497188074 1 1
0.0763222222528794 0.102826040527922 1 1
0.16860126095815 0.140259390932206 1 1
-0.00683450397758165 0.030010772820714 1 1
-0.00428562907054103 0.000300290119906232 1 1
-0.277434260487907 -0.24078183455536 1 1
-0.42188536533285 -0.382217423687765 1 1
-0.67435408147344 -0.614207091169635 0 0
0.163639812551021 0.132707626247073 1 1
0.0213279939224086 0.0201183263382645 1 1
-0.0859948226976575 -0.0651945493145434 1 1
-0.0546236045864407 0.00397769849086251 1 1
0.0442278059967244 0.066023620872413 1 1
-0.163926278234401 -0.127589574659047 1 1
0.424858472421346 0.388709913336871 1 1
0.120313085053219 0.0724556961369412 1 1
0.332837778895744 0.323166593465676 1 1
-0.0467810071987541 -0.0310340063351972 1 1
0.0447739545339991 0.0447748311406192 1 1
-0.213815100521707 -0.185583721083999 1 1
-0.149558776946691 -0.136373046050618 1 1
0.148742636639409 0.124253548979981 1 1
-0.0405987263004541 0.0159847338260175 1 1
-0.166974852090815 -0.166691971165958 1 1
0.315126922096739 0.255729284651135 1 1
-0.30468311859844 -0.404135582756524 1 1
0.0467732495646325 0.0640671738186573 1 1
0.139765635184 0.16405922919703 1 1
0.145244072395901 0.146275004506933 1 1
-0.120127123222849 -0.0882450879750515 1 1
0.135484818894837 0.11609913101309 1 1
0.00410375415733101 -0.00242446508749243 1 1
0.256011805344796 0.205429030481854 1 1
0.172286566995213 0.140514496548371 1 1
0.125326513975666 0.114224164471901 1 1
-0.43129652579338 -0.386062987554776 1 1
0.220352695285031 0.211670845045127 1 1
-0.169296115492576 -0.17664298809696 1 1
0.0825520343738993 0.098021394736934 1 1
-0.220918743355341 -0.194084286948113 1 1
0.105946601044746 0.0981142014683489 1 1
-0.227987538269549 -0.20060290461226 1 1
0.240510621507921 0.185528114069569 1 1
0.0877189502073464 0.0668122869939672 1 1
0.108914462092209 0.0917820287122769 1 1
-0.117167478060421 -0.111814917751925 1 1
-0.0651217475003998 -0.0801804353094195 1 1
-0.104158610994441 -0.0978063886774996 1 1
0.281832209287192 0.239446364954163 1 1
-0.170094964031382 -0.137925204879945 1 1
-0.259259989711725 -0.247726384092843 1 1
-0.13477239581058 -0.084540403426088 1 1
0.00928602282010189 0.0245214253796442 1 1
-0.543741566037468 -0.511033756426051 0 0
0.187737393059046 0.177782771210423 1 1
-0.579642096076192 -0.550600637659047 0 0
0.0406591882974043 0.0241244943287516 1 1
0.177941852390848 0.163393179621944 1 1
0.237398290480441 0.2023165727976 1 1
0.0612620002342891 0.0567076025005773 1 1
0.430818896400789 0.386697333862764 1 1
-0.204547778131272 -0.174938375983242 1 1
-0.0484605814630534 -0.0484382132375201 1 1
0.522544377424579 0.485211819723873 0 0
0.151733297207521 0.144957587238163 1 1
0.0455997730837637 0.0686292153647505 1 1
0.293233007050539 0.271358131772223 1 1
-0.262996834546823 -0.252225066598036 1 1
-0.420460289739988 -0.413953802527192 1 1
0.13558948650147 0.113989661381804 1 1
0.114185865708134 0.10280207420045 1 1
0.191028625677186 0.171329624302672 1 1
0.15782061216978 0.144404948480931 1 1
0.22759819295222 0.207787773025329 1 1
-0.0937449604091645 -0.10631618689604 1 1
0.104755211806086 0.110700464880151 1 1
0.106060620207457 0.0341513157129053 1 1
0.249455366139189 0.225953551133151 1 1
0.247947815218607 0.244971495581767 1 1
-0.0372990076478791 -0.00971384233134853 1 1
-0.0979441846048605 -0.0975833620689151 1 1
0.00409273941063613 0.00507201865221971 1 1
0.102007846181393 0.100750390705646 1 1
-0.0926805870387401 -0.0920260971529061 1 1
0.0718018328952502 0.0705953674802492 1 1
-0.208950684998269 -0.184767992941242 1 1
-0.014291703083153 -0.0258412466605919 1 1
-0.0174186310785537 0.00966737802271925 1 1
0.115499328541048 0.105354604621148 1 1
-0.159540836452708 -0.162407166088326 1 1
0.315254100464622 0.272546787551037 1 1
-0.0136629650020047 0.0192371879293413 1 1
-0.138035455327547 -0.164061978937915 1 1
-0.272525633982868 -0.295988721165683 1 1
0.365673757737957 0.33004006011861 1 1
0.15086651587859 0.134232594824443 1 1
-0.271062148387549 -0.238843269842693 1 1
-0.250407562399352 -0.230367263841598 1 1
-0.107768742353995 -0.101598235958072 1 1
0.0477134191931646 0.02447508071598 1 1
-0.0519153379273195 -0.0454960792738483 1 1
-0.0209131971350725 -0.0168637414362469 1 1
0.307351087861676 0.240874512704076 1 1
0.128310805076522 0.119137329479386 1 1
-0.0162621356526816 0.0395257650910337 1 1
-0.483665258110706 -0.453614303829721 1 0
-0.0367624444241954 -0.0291372445170254 1 1
-0.00706767298567984 -0.00990417805465313 1 1
-0.00325353235703826 -0.018981786447618 1 1
-0.166004217101268 -0.145350768746094 1 1
0.378073864989843 0.319057256941615 1 1
0.100941608496656 0.102616165614006 1 1
0.0418775405202254 0.0396682102816551 1 1
-0.252195175088894 -0.229915725833382 1 1
0.475644899980547 0.419516639323323 1 1
0.116068703940174 0.104389944026601 1 1
-0.105418622637213 -0.0866419981152335 1 1
-0.213660972127241 -0.19460699083888 1 1
0.359222573575622 0.356062304823817 1 1
-0.371291115108517 -0.316614586935084 1 1
-0.0641886616689841 -0.0430032882391426 1 1
-0.0512912188694923 -0.0550450398729047 1 1
0.259700108619189 0.227931706580339 1 1
0.0367997699087516 0.0298773977874117 1 1
0.191672114902677 0.14412722546823 1 1
0.161974066717107 0.165400863268633 1 1
0.350281775815466 0.327718819910033 1 1
0.108300376706255 0.0640121318425673 1 1
-0.376380400955247 -0.343740635629422 1 1
0.0202386685606856 0.0208826344545695 1 1
0.080615225863358 0.0132381324751156 1 1
0.145273913252479 0.0752860350076951 1 1
0.0299536177405611 0.0465164354885223 1 1
-0.0388739822892516 -0.0658222206185544 1 1
0.189911328884622 0.170868683670248 1 1
-0.24375022580128 -0.189692039177723 1 1
0.387045776641987 0.337675965604997 1 1
-0.111347416272438 -0.0637330257760997 1 1
-0.319653186279872 -0.286837732645986 1 1
-0.509239147270208 -0.454992046039195 0 0
-0.0921156486411303 -0.076437219811102 1 1
0.245710970033447 0.18754510431918 1 1
-0.131264455229044 -0.120684417997222 1 1
0.175926481051762 0.176004786809702 1 1
0.386553024110055 0.354940267617201 1 1
-0.00173450793368463 -0.00255305178056629 1 1
0.112672341378591 0.0924613281493511 1 1
0.0113316771344131 0.016418769161333 1 1
0.093384911812627 0.0682412003005245 1 1
-0.0646156161829849 -0.0696747698006837 1 1
0.354996086972443 0.330050588317079 1 1
0.283231152195299 0.260303283650756 1 1
0.141457477908294 0.11776152911912 1 1
-0.195321686421899 -0.190703989889738 1 1
0.101400075218993 0.0701356805231638 1 1
0.143544028722749 0.102397999689964 1 1
0.0629337179565076 0.0670730699131037 1 1
-0.0193826552552037 -0.0330173245488111 1 1
-0.166583304789423 -0.159112659937552 1 1
0.172864054513801 0.165764798506663 1 1
-0.207519953054138 -0.193587758442106 1 1
0.282139301413378 0.255994130101086 1 1
0.241808734549406 0.24119219099331 1 1
0.0602306812647171 0.0616386794050255 1 1
0.538319033223459 0.498174653383613 0 0
0.0142338789936118 0.00868412239872058 1 1
0.762578458999236 0.676613260848191 0 0
0.256606350530951 0.241165098611781 1 1
-0.141609280575339 -0.152345017501931 1 1
-0.449795485079146 -0.41718141642318 1 1
0.0974030725795382 0.0760044235135992 1 1
-0.375052856033472 -0.35517975943109 1 1
-0.18077274295157 -0.169831127907266 1 1
0.169786417036259 0.14746461787188 1 1
0.683921869896168 0.604922046665431 0 0
-0.648374716594482 -0.558183406689908 0 1
-0.371160130924179 -0.343742043346225 1 1
-0.368202689450396 -0.327703869516267 1 1
-0.0186247257890606 -0.0144443487962284 1 1
0.0808104997944699 0.0734081921441146 1 1
0.3956260533403 0.355187073415969 1 1
-0.162615128805312 -0.142857825812175 1 1
0.00361708720962844 0.0249292829176561 1 1
0.0933387443681516 0.0543822491933005 1 1
0.251297711233859 0.212983118616538 1 1
0.0912870606656763 0.0768799990939981 1 1
-0.0605702869599089 -0.0593077028226939 1 1
-0.361212858780744 -0.315047852587554 1 1
-0.0328971537880676 -0.0328796722438689 1 1
-0.120561148829099 -0.104908174618904 1 1
-0.273336800306464 -0.299713533544653 1 1
0.149448635702192 0.131966017944326 1 1
-0.032273985895762 0.00694815869498535 1 1
-0.492723842737775 -0.435727297532367 0 1
-0.261194428511242 -0.23930150005594 1 1
-0.104445664633188 -0.0801099901023639 1 1
-0.37986051688508 -0.324227013519143 1 1
0.139275516427756 0.121014369933009 1 1
-0.213677385282517 -0.165380230442773 1 1
-0.0772495606608839 -0.0611888918458339 1 1
0.0556994769564867 0.0922991330792123 1 1
0.0117162284264938 0.00651881646968974 1 1
-0.174907443000572 -0.153025742129526 1 1
0.107252648665219 0.13982424104496 1 1
0.336867047535535 0.296038388695635 1 1
-0.434623593319509 -0.45172181451428 1 1
-0.23721786402396 -0.193920011602621 1 1
0.0427574270744613 0.0156965776845327 1 1
0.479088332167576 0.431653131901229 1 1
-0.0493410694375604 -0.0280684723075801 1 1
0.373350014208486 0.372930168614458 1 1
-0.0359158639846878 -0.0427175420708397 1 1
0.130325471589741 0.125575470194231 1 1
-0.0740779649166766 -0.0801825889189269 1 1
0.139746466642318 0.125085581767812 1 1
0.428483577299664 0.385625294794921 1 1
-0.398607276914471 -0.368209367337587 1 1
0.0563367247098374 0.0557355278852304 1 1
-0.398767660629416 -0.315340868434556 1 1
-0.111900505179977 -0.083192774820074 1 1
-0.35075350413258 -0.337909326614964 1 1
-0.0813440247688626 -0.113469943181636 1 1
0.216993817449115 0.177009916331198 1 1
0.14486999840975 0.135950039253793 1 1
0.343352724001187 0.321269948592089 1 1
0.306863300861199 0.27322275423617 1 1
0.159153058027143 0.150415315036759 1 1
0.103473468266792 0.120587662068207 1 1
-0.0416498887127666 -0.0304182832970408 1 1
0.077586581440567 0.071662373342839 1 1
0.628165904941186 0.565048949658841 0 0
0.0763855958102591 0.078321596579077 1 1
0.00491565703635663 0.007462168269339 1 1
0.0561864714987784 0.0502952021530774 1 1
-0.509345206666112 -0.441751840533773 0 1
0.257438029820605 0.231442353235666 1 1
0.00712259918456763 -0.000492534980709877 1 1
0.0409627693533794 0.00437916884139415 1 1
0.0120564371506789 0.0174098749251398 1 1
-0.34395277436642 -0.307706288341633 1 1
0.373386956280883 0.358691676269945 1 1
-0.165364358691176 -0.164211553453726 1 1
0.019622169835655 0.0187889211287904 1 1
-0.324387504296968 -0.292362257552339 1 1
0.169678070029181 0.154000292016128 1 1
0.0695728552366026 0.125144567395606 1 1
-0.143996215324752 -0.116771633516791 1 1
-0.107048177882757 -0.0877342609858829 1 1
0.240516507262373 0.216422868529261 1 1
0.0258670407519488 0.0443835703990364 1 1
-0.118783887129156 -0.0957789966447684 1 1
0.038659883080421 0.0532367039991785 1 1
-0.289584400889609 -0.262483794462668 1 1
0.162235910313403 0.125659405884725 1 1
-0.222161993051122 -0.196505484329551 1 1
0.295593672131977 0.262884947206773 1 1
0.226947159399792 0.140565721753715 1 1
-0.147854763990635 -0.119850497422178 1 1
0.210983221485897 0.174996567726548 1 1
0.14087137923049 0.126166808195328 1 1
-0.251453134980831 -0.21312925603598 1 1
-0.0835550729812894 -0.0769467337802614 1 1
-0.0375957373528707 -0.0234359481329345 1 1
-0.17446086913518 -0.16301086308668 1 1
0.104740260653018 0.0946206681319661 1 1
-0.0733294398851355 -0.1080318925613 1 1
0.200479737056089 0.209548841655623 1 1
-0.375253415157903 -0.343252451342094 1 1
-0.0519331357376231 -0.050003900179219 1 1
-0.00505010437981136 -0.0742499274624773 1 1
-0.181829408707246 -0.180210612912354 1 1
-0.347464939749757 -0.297341771963595 1 1
-0.345556489288458 -0.34326237469264 1 1
0.242217783278115 0.208048286448168 1 1
0.160294422346432 0.14908439780218 1 1
0.231341979045019 0.191731098960932 1 1
-0.0226776133806237 -0.0208599210662146 1 1
-0.0693682224365783 -0.069124381331672 1 1
-0.258765966377224 -0.192212541336186 1 1
0.262093006898964 0.317792506602177 1 1
-0.0825159474528637 -0.0740987123223847 1 1
0.255377427779281 0.225465733302533 1 1
0.159104654508381 0.143974690681134 1 1
-0.0522317507083313 -0.0494305265696671 1 1
0.100824183037487 0.0934523640148066 1 1
-0.0549030927780842 -0.061163121088177 1 1
0.000176597041625673 0.012230676950404 1 1
-0.226111400510572 -0.230979789855776 1 1
-0.0158744146742086 -0.0103644081434126 1 1
0.0856553910122997 0.0743782409432773 1 1
-0.108456578483194 -0.114679331823997 1 1
0.119245061323027 0.12344044865425 1 1
0.35621848619266 0.317941481541118 1 1
-0.191829911903872 -0.179846769752539 1 1
-0.0990442627283749 -0.0949165389781008 1 1
-0.00540602728871291 -0.0155516556122095 1 1
-0.636509370521428 -0.55527867772792 1 1
-0.15867213835858 -0.166029530569717 1 1
0.107147187614224 0.10100982560376 1 1
-0.118777695165253 -0.0889323607901279 1 1
-0.111422596240849 -0.114191371870655 1 1
0.471769966942823 0.410866351743094 1 1
-0.112545854569882 -0.088268013627109 1 1
-0.242849926186561 -0.173393906955491 1 1
-0.146317015911238 -0.155002890066339 1 1
-0.0315468798506121 -0.0324917633068572 1 1
-0.0606166091518601 -0.0786234004959307 1 1
-0.147352603543584 -0.102596465209655 1 1
0.0965515984265548 0.0750880252215744 1 1
-0.192897399862174 -0.190917596434548 1 1
0.236384738038498 0.229648706542246 1 1
-0.288777113740572 -0.248995762598271 1 1
-0.161405499500922 -0.151756110602647 1 1
0.197669876007403 0.188512036931708 1 1
0.0640186565601252 0.0824909263658703 1 1
0.342216178250105 0.310684969309256 1 1
-0.499566936723762 -0.466398402102314 1 1
-0.384341615653202 -0.354197480944789 1 1
0.477690235864854 0.431659141842405 1 1
-0.23551593918729 -0.203095783702202 1 1
-0.602360230729188 -0.453405354250882 1 1
-0.612606692680004 -0.53255008052024 0 0
0.32147991981436 0.27614907931433 1 1
0.374477547811871 0.345593483590707 1 1
-0.181133662625057 -0.176936838619054 1 1
0.367917488556866 0.324772543467196 1 1
0.253081081827631 0.238754451792332 1 1
-0.150796357341323 -0.122550353105368 1 1
0.11368303740122 0.0993910296959125 1 1
-0.184763007454473 -0.208293238994601 1 1
0.0453653036676239 0.0461199147773727 1 1
-0.332132791243582 -0.305935270243957 1 1
-0.213266465159962 -0.204479267386418 1 1
-0.431526007760614 -0.383988534995568 1 1
-0.0120926075493756 -0.0772169615965748 1 1
0.297687550499456 0.250748978783819 1 1
0.00590427706398757 0.00576616661878724 1 1
-0.00397057201227048 0.0158716781969021 1 1
0.223364656424554 0.205580091854095 1 1
-0.147349955857165 -0.053429114911816 1 1
-0.00237050289086012 0.004307673146669 1 1
-0.0312155304898019 -0.0515808472563087 1 1
0.133410504389223 0.106271586705184 1 1
-0.101279532755559 -0.0916576856154198 1 1
-0.184138158389101 -0.15650366683464 1 1
-0.190768879192894 -0.170723630620137 1 1
-0.23346192483415 -0.21441933013823 1 1
-0.218943022926701 -0.185918341107981 1 1
0.0435022561543801 0.0502192205611309 1 1
-0.106564505127659 -0.0599599702641763 1 1
0.0815478858077215 0.0790184240112064 1 1
0.196138129367787 0.173331719007888 1 1
0.132695453041933 0.126584167443591 1 1
-0.113139869177984 -0.117386089941983 1 1
0.0301987306386714 0.0284615483994345 1 1
0.218521171006681 0.188189929952649 1 1
-0.11293476343869 -0.101027361237814 1 1
0.31569305459714 0.285545514816147 1 1
-0.663938219144992 -0.496412626961772 0 1
0.355248819231802 0.314051610547266 1 1
0.0294221547908858 0.035856403777262 1 1
-0.032633344254211 -0.0275748321130614 1 1
-0.216410598071927 -0.17585611265891 1 1
-0.0344049753203559 -0.0422928273977786 1 1
0.0128573441043559 0.01688548561526 1 1
0.215829635254506 0.192845656977936 1 1
-0.248910101662011 -0.230251217890503 1 1
0.331948714700662 0.285566186320616 1 1
-0.0572997339118792 -0.0570500239379035 1 1
-0.301008359143903 -0.245439425726495 1 1
0.187415444367872 0.16475544671077 1 1
0.112839463745886 0.0955626004514556 1 1
-0.0239009415399141 -0.0248183342455414 1 1
-0.0637718473062348 -0.0379724734255898 1 1
-0.053526081573006 -0.0509920282819788 1 1
0.129004514120976 0.113916073718786 1 1
-0.121830246902562 -0.117376586043928 1 1
0.162032759192038 0.119545337728588 1 1
-0.456436331927549 -0.415652285728749 1 1
0.0153147809628579 0.0270060880928175 1 1
-0.632765415224275 -0.596801435817542 0 0
0.264770550514678 0.241452968143841 1 1
-0.0306871775229388 -0.0123123199603637 1 1
-0.587146500400151 -0.52642941172563 0 0
0.324981950529818 0.288806994584462 1 1
-0.667204148869847 -0.646494211789706 1 1
0.159506290611831 0.0772812812491883 1 1
0.282480183483405 0.278752839214539 1 1
0.314751613557677 0.278887766194194 1 1
0.518478421212667 0.503117962646722 1 1
-0.231868557969721 -0.225129317209674 1 1
0.0108957978921734 0.00493136991865904 1 1
0.157329557962574 0.159930504202656 1 1
-0.262230121395232 -0.244240974970328 1 1
0.192254845908093 0.156212233394422 1 1
-0.0917022092074807 -0.072573487660887 1 1
-0.154088966736521 -0.101678189783134 1 1
0.267665122175961 0.210916181313868 1 1
-0.2085093135384 -0.178668406561752 1 1
-0.429395857340548 -0.379662866284789 1 1
0.12989915408335 0.17907360690372 1 1
-0.099548457847368 -0.100953954130143 1 1
0.168792092682577 0.153145864294601 1 1
-0.107654278078096 -0.115752572664314 1 1
-0.0372364283873639 -0.0138821568755605 1 1
-0.151336411243731 -0.142715976313571 1 1
0.0621379985107635 0.0540636714944161 1 1
0.647862714312082 0.58570891413093 0 0
-0.213778565483752 -0.18141618365405 1 1
0.314791590588536 0.325888527420419 1 1
0.0127209430555143 0.0228325091305991 1 1
-0.179851552294748 -0.139353518690244 1 1
0.311025498310075 0.273962206060773 1 1
-0.0839743973938046 -0.077387199203471 1 1
0.397355379553322 0.306505408119226 1 1
-0.197663431855081 -0.114631042919717 1 1
0.170221100001384 0.17395568334332 1 1
0.0489450866728753 0.066154220320121 1 1
0.201740354518031 0.226216027548449 1 1
0.0797350983181047 0.0668940346455883 1 1
-0.126709229918391 -0.115599248273012 1 1
0.0730797645639424 0.0499825865969136 1 1
-0.086565382217064 -0.0616476016772168 1 1
-0.125969292957797 -0.129335018209508 1 1
0.227358964890151 0.188772165627401 1 1
-0.0820388765315595 -0.116170931523983 1 1
-0.474236921333423 -0.423050473596977 1 1
-0.355784045567132 -0.31417918748064 1 1
-0.557526889608924 -0.47488463511435 1 1
-0.12471588633162 -0.163777582135143 1 1
0.220795577803936 0.198437877071244 1 1
0.540594396502657 0.477846894808832 0 0
-0.286858987159631 -0.261404872882238 1 1
-0.0350576113130757 -0.035367702024247 1 1
-0.0373435464138515 -0.0486673679121716 1 1
0.0822988708448791 0.0722284840802781 1 1
0.154475861107775 0.138596136462514 1 1
-0.24939625749264 -0.23508635955065 1 1
-0.0991152625056211 -0.087968480976996 1 1
-0.416497882550955 -0.379348767735193 1 1
-0.162797912043098 -0.173220269883933 1 1
0.0699542215267599 0.0807337982562866 1 1
-0.116717820174434 -0.101361697664626 1 1
0.200978234551031 0.175794544182527 1 1
0.0437552625595494 0.0271250275816189 1 1
-0.124168223156502 -0.106443840338597 1 1
0.0909013789852017 0.0187431873946351 1 1
-0.188164070571246 -0.174188784948553 1 1
-0.296435067928251 -0.264272052232541 1 1
0.0962629717733231 0.137511890746769 1 1
0.654490877909224 0.607179001483872 0 0
0.286541484406389 0.238893290108254 1 1
-0.0061078466308695 0.0139820686316709 1 1
-0.393405926685082 -0.34859029958355 1 1
-0.564595697419725 -0.503450309353517 0 0
-0.0883654137607787 -0.0626501732190052 1 1
-0.0327932370953775 0.0103013200360551 1 1
-0.102603362506227 -0.0777515298774239 1 1
-0.121658946234709 -0.0964454661918029 1 1
-0.092723554881109 -0.0741319434319754 1 1
0.0159303115991145 0.0169869341428213 1 1
0.0545502916598903 0.0486820644037358 1 1
-0.149657515594628 -0.0965575064846182 1 1
0.246250427845463 0.238812142907898 1 1
0.116134554487566 0.102304714006844 1 1
0.00371223219984837 -0.00127661004480704 1 1
0.0565058032784767 0.0585836594762669 1 1
0.0158566604198979 -0.00331975951316246 1 1
-0.188674246598163 -0.179238882511453 1 1
-0.00826072306948284 0.0100885520716201 1 1
0.259398176261699 0.240189394975676 1 1
-0.0665650614656123 -0.0312029465982413 1 1
-0.241381469746189 -0.243160568240487 1 1
0.274913982260061 0.219865946501491 1 1
0.113806223926083 0.0863671760459267 1 1
-0.143213750737889 -0.132841204625122 1 1
-0.233017552092908 -0.21633474012847 1 1
-0.0894336181110006 -0.0573831978737623 1 1
-0.0487826699789745 -0.0420956195278005 1 1
-0.0918461592152538 -0.0671151292928289 1 1
-0.0725398436608428 -0.0619939335237507 1 1
0.111948085945813 0.114674614340177 1 1
-0.00573848244563584 -0.0240436413230477 1 1
-0.338106848863733 -0.355833241669851 1 1
-0.0126743366348203 -0.0135876800178515 1 1
0.0528749809343382 0.0552121004104228 1 1
-0.319382447350959 -0.300195854549326 1 1
0.0555098394144508 0.0289863502753697 1 1
-0.0296188240831893 -0.00846157946858495 1 1
-0.0281488131061516 0.0181524324728794 1 1
-0.198771525853192 -0.184452479869908 1 1
0.177068166322905 0.153987528849808 1 1
-0.0122529972150177 -0.0401259597215322 1 1
-0.110677812961737 -0.123187888720777 1 1
0.231164573692257 0.216295686220134 1 1
-0.240696977125734 -0.221803059941136 1 1
-0.116431070530895 -0.108893258556561 1 1
0.0066636650821607 0.0113368436610621 1 1
-0.607397417768061 -0.542526690394746 0 0
0.0279901940706085 0.0286606083536364 1 1
0.428410906664421 0.381859004899444 1 1
-0.297937776447372 -0.277182430547789 1 1
-0.0614582008313356 -0.0505237796905822 1 1
0.190695958617656 0.157185703699643 1 1
-0.205977357994056 -0.22220969231776 1 1
-0.533005246253879 -0.484126805709088 0 0
-0.137001381276206 -0.110184700100632 1 1
-0.0275387292921405 -0.0243131303513106 1 1
0.232858403918381 0.206904319075284 1 1
-0.0797773214114805 -0.0690349299260653 1 1
0.136285180026992 0.102340375579606 1 1
-0.069276464965002 -0.0565123343456662 1 1
0.130552028333781 0.134778455751949 1 1
-0.338788214661766 -0.308964762281099 1 1
-0.037719221088957 -0.0394849132345304 1 1
0.265059339493505 0.233812221023413 1 1
-0.0685538179673768 -0.0634582713855237 1 1
0.138425735713619 0.126397161748166 1 1
-0.0514576146885908 -0.0511540728172118 1 1
0.354015002761988 0.322398189851271 1 1
-0.0366393921082849 -0.0567098118065083 1 1
0.437070968837705 0.381462102900957 1 1
0.24390614466126 0.212132721078255 1 1
0.440644665829396 0.379408627273361 1 1
0.267152702648979 0.223724105848862 1 1
0.442913403595623 0.368387246384828 1 1
-0.452772990371412 -0.401925117971553 1 1
0.314125259523015 0.282238412519721 1 1
-0.409664555604093 -0.368565352712694 1 1
0.221612663040765 0.188731058180966 1 1
-0.0333775032063447 -0.0314686684086343 1 1
-0.0175569940248417 -0.0215088759484309 1 1
-0.0718709011544493 -0.0551431019838342 1 1
0.219716458084047 0.169129273706683 1 1
0.0181916873047053 0.0019619764041555 1 1
0.238666154364643 0.201642256817484 1 1
0.147255982772149 0.140044167342399 1 1
-0.0763862195949388 -0.0784112264433231 1 1
-0.172476885207651 -0.15658804775071 1 1
0.142994855859178 0.122038467551312 1 1
-0.284287167666896 -0.246106755871715 1 1
-0.00967306871606258 -0.0295990004920098 1 1
-0.210966771281427 -0.188592587834259 1 1
-0.0513786809425092 -0.0463204951378432 1 1
-0.0315094355257228 0.00494809239380001 1 1
0.107653153866133 0.105620707219835 1 1
-0.0416774652409181 -0.0206151368373277 1 1
0.170940665336366 0.11293306649549 1 1
0.0780249032009373 0.0478782534625466 1 1
-0.0478542147606775 -0.0364884152520322 1 1
-0.161548044798308 -0.141210448043611 1 1
-0.236161951735707 -0.220526553882788 1 1
0.117857387378657 0.116274772839964 1 1
-0.146854879020448 -0.16378232263739 1 1
-0.208948079672392 -0.207095583773172 1 1
-0.583977213778493 -0.555026867698284 1 1
-0.0417394836260724 -0.0457003269548929 1 1
0.469343455655387 0.488723707269406 1 1
0.500972249223748 0.447314972114161 0 1
-0.0818870393309765 -0.0488478633083915 1 1
-0.274769996154511 -0.237257901284262 1 1
0.0869199757672553 0.077620717470533 1 1
0.357399830110985 0.310301810969561 1 1
-0.0293777547428714 -0.0446820950645239 1 1
-0.0238332214028443 -0.00818001748225338 1 1
0.246141766933782 0.203765907692209 1 1
0.184780128389883 0.165789751398516 1 1
0.130319323397922 0.129036435534896 1 1
0.111468610344308 0.118682740949881 1 1
-0.261824340295366 -0.232100699874645 1 1
0.485044717456783 0.476430980322794 1 1
0.0488291091286023 0.0321034413440891 1 1
0.511973539864878 0.44399280942074 0 1
0.480322826085476 0.419935045011216 0 1
0.113814304711018 0.0931388118668859 1 1
-0.532434830694237 -0.426705974386482 1 1
0.0707352289022702 0.0613164280654267 1 1
0.113016911315877 0.1616472275987 1 1
-0.170277779663126 -0.19394269108456 1 1
0.170233699734277 0.158148445191799 1 1
-0.168694874402451 -0.152728699247451 1 1
-0.170800664198836 -0.151297413959728 1 1
-0.153507967101898 -0.110380233231798 1 1
0.0675855366769148 0.0763110653717319 1 1
0.195988151278578 0.187848009605006 1 1
-0.136334043369804 -0.127440448445024 1 1
-0.0271083940464195 0.020565616544306 1 1
0.105617443778968 0.101102878171384 1 1
-0.353770721843633 -0.323996938171249 1 1
0.187464202150883 0.164524096972452 1 1
-0.333526918812916 -0.282306824368798 1 1
0.0477961103836761 0.0452576128237317 1 1
-0.258675028081276 -0.23027657522638 1 1
-0.252270472722315 -0.204747761485814 1 1
0.168410631309666 0.148733664639764 1 1
0.14256275267773 0.103067037609903 1 1
0.251254335180875 0.231638324783912 1 1
0.16876825702033 0.146512517516824 1 1
-0.229564811191356 -0.207125371774481 1 1
0.0244243071471616 0.0431473746668144 1 1
0.150664126482527 0.138541934424795 1 1
0.134505510895494 0.104867809100053 1 1
-0.314169903047511 -0.279169390911766 1 1
-0.510427308551027 -0.449354362938482 1 1
-0.294171150979419 -0.247319842579961 1 1
0.0311675395188203 0.00637557692760857 1 1
0.106945318172479 0.0911364444531134 1 1
-0.149784279539999 -0.135975511911857 1 1
0.236970086431073 0.209737586459692 1 1
0.186153038845107 0.16322215040173 1 1
0.181724280936652 0.19967779676351 1 1
0.03423274577359 0.0529858503782315 1 1
-0.250766797510453 -0.229387239886264 1 1
0.186494521176408 0.204342713626079 1 1
-0.0964101439338244 0.00660073130778352 1 1
0.185370971301608 0.169426822441848 1 1
-0.0296622735252164 -0.0167927460986522 1 1
-0.309089947992997 -0.281276609120939 1 1
-0.129502192614361 -0.0971165550797107 1 1
0.415887254382495 0.407425500964539 1 1
0.240134432494868 0.224255659681489 1 1
0.103764151746045 0.093671439876051 1 1
0.137333286007757 0.144658104392623 1 1
0.139341476133928 0.142253681738168 1 1
-0.0943023346846763 -0.0540795762327168 1 1
0.0173093602649456 0.0664499837633155 1 1
-0.105264618987338 -0.0939896222321357 1 1
0.289073831765643 0.280670441447289 1 1
0.0787295653697553 0.0788700797287621 1 1
-0.14796663828327 -0.1290227947111 1 1
0.315854778751235 0.332662162643988 1 1
0.202512982151571 0.178515847719446 1 1
0.000126550515890687 -0.0383483840919105 1 1
-0.101574606810219 -0.0875468315528686 1 1
-0.136910027338862 -0.148444699112692 1 1
-0.277949130041349 -0.236297269781102 1 1
0.140994462129262 0.172672813043644 1 1
0.152219676632661 0.11254253196446 1 1
0.10613368882986 0.137055247195076 1 1
0.349885593758995 0.350629437294987 1 1
-0.310314364054726 -0.276967400624421 1 1
-0.0180334057868494 -0.087526325180342 1 1
0.209235542313003 0.187599042441172 1 1
-0.215236621759054 -0.189934309054774 1 1
-0.319904416927246 -0.27230384154417 1 1
0.324487815396008 0.314685946754893 1 1
-0.387051957321372 -0.353438798872007 1 1
0.259361945306903 0.233437477533851 1 1
0.246300628847858 0.228480141342492 1 1
-0.0104034129843324 -0.0306170433196599 1 1
-0.203492835355653 -0.155815711649732 1 1
-0.10261004437533 -0.0974093761078393 1 1
0.0438335006486257 0.0424780206246664 1 1
0.296902676404205 0.309707526099351 1 1
-0.381467989887001 -0.33903799765287 1 1
-0.0489390290060881 -0.0565657095592425 1 1
-0.153897217340516 -0.174744365448301 1 1
0.445889415187239 0.397076676903629 1 1
0.225942982182807 0.170670493958223 1 1
0.266211828988704 0.215953450735956 1 1
0.248124308063039 0.194636819418755 1 1
0.321653143459649 0.312066506996547 1 1
0.243263975390911 0.215262680980965 1 1
-0.0788474191156635 -0.0841488342923902 1 1
0.142675593670584 0.147837575419828 1 1
-0.11079102904581 -0.0684003263112748 1 1
0.117381023476097 0.103475269849842 1 1
0.147358616324154 0.134011832243168 1 1
0.113541068318394 0.0939703878217444 1 1
-0.0792134929523752 -0.0729173518141923 1 1
-0.0463046543295977 -0.0699475932283687 1 1
0.123510040611385 0.116739674369551 1 1
-0.522290801731617 -0.526704908040452 1 1
0.0371079072726186 0.0100177845211522 1 1
-0.0963128839870498 -0.0935529188131892 1 1
-0.07769825164844 -0.0887707057598956 1 1
-0.124623341451738 -0.137707504731332 1 1
-0.272235505401005 -0.230461513026415 1 1
-0.113553153963805 -0.11225911375582 1 1
-0.0786768045172207 -0.0645023716305365 1 1
-0.153662747314539 -0.130966011630375 1 1
-0.0965609480320313 -0.0779675665379625 1 1
-0.240148936764619 -0.221253232474397 1 1
0.0572967968975173 0.0486650860610287 1 1
0.199001890182386 0.208240645816918 1 1
0.166367224931343 0.163888175478341 1 1
-0.112142621935925 -0.106063662092427 1 1
-0.311031088177421 -0.292387621224216 1 1
-0.140937064731479 -0.124800188867706 1 1
-0.0249886330701329 -0.0314899720196604 1 1
-0.297202915095309 -0.320197286721716 1 1
0.106091809229376 0.0747983915163649 1 1
0.244365675554829 0.217616090568426 1 1
0.125221339435876 0.0973973676500942 1 1
0.34506410330314 0.233072035326477 1 1
-0.00834083588691359 -0.00916112972566685 1 1
-0.228387524789725 -0.220207985677947 1 1
0.133041257802435 0.0105455714455204 1 1
-0.172871439297884 -0.155313831435398 1 1
-0.352067921663994 -0.314964322487719 1 1
-0.234709349618625 -0.227383255577292 1 1
-0.0953672274403479 -0.0498299969664459 1 1
-0.118587836064256 -0.0770357143663644 1 1
-0.0637788492769555 -0.0641467635060739 1 1
0.305057597367085 0.251610482524763 1 1
-0.116520964026108 -0.114715002712046 1 1
-0.128912714726392 -0.120627808383849 1 1
-0.244947496692757 -0.211032194692716 1 1
-0.0430884739513098 -0.031935818245627 1 1
-0.214513045327989 -0.208351692510896 1 1
-0.0781268613796685 -0.0382575560360157 1 1
0.323760975389713 0.285992864926345 1 1
0.399305206315324 0.353633988909283 1 1
0.115563224139271 0.11783219909164 1 1
-0.147867138771694 -0.128883920935556 1 1
-0.602131994331809 -0.523884307549773 1 1
-0.0909991237466168 -0.094338948999026 1 1
0.151299411662986 0.143538666325703 1 1
-0.218788764112827 -0.195219091801567 1 1
0.129378902675468 0.121701319490961 1 1
-0.426260894041026 -0.405269215423118 1 1
-0.0228816524409239 -0.010699101876168 1 1
0.280867061366659 0.264082702553877 1 1
0.236498198280241 0.212174954675927 1 1
-0.429020680461326 -0.338828550558986 1 1
-4.31663645578118e-05 -0.00794401171664185 1 1
-0.622345042595886 -0.561585469795925 0 0
0.13904964267642 0.132713953196346 1 1
0.32084097446471 0.283768841701604 1 1
0.325240347086945 0.293297810542597 1 1
-0.0726303392566211 -0.13042342826045 1 1
0.00257485613608013 0.0108112025009423 1 1
-0.0237834432953727 -0.0258259544366056 1 1
-0.0953599111689663 -0.0370206657396571 1 1
-0.0318632521592307 -0.036507457427712 1 1
0.0469084773283536 0.0448918291421939 1 1
0.276934310109855 0.240598765750179 1 1
-0.0876485959031832 -0.0834798567432528 1 1
0.293378751615405 0.257006829488282 1 1
0.00980045343971029 0.0218555384304673 1 1
-0.0924766540164916 -0.0765438646744001 1 1
-0.317612931932868 -0.280658434844919 1 1
-0.156211099009799 -0.144861309821373 1 1
0.0752279245928645 0.0820484053058167 1 1
-0.155350025897147 -0.117224399265876 1 1
0.244195889433303 0.181877186265635 1 1
0.206080726225939 0.17283558675557 1 1
-0.0173347914501826 0.0119871528220624 1 1
0.29319879003114 0.284347813335295 1 1
-0.0471719933068816 -0.038127604231714 1 1
0.458885527883394 0.39375558870134 1 1
0.030144536167646 0.0132834554472873 1 1
-0.174915829515076 -0.091066417911363 1 1
-0.256731583768881 -0.270008087464078 1 1
-0.139861517888488 -0.137040089807907 1 1
0.331430962201095 0.32405821539686 1 1
-0.241014706574532 -0.210450740070817 1 1
0.244040406387636 0.220734829000441 1 1
-0.55797696319046 -0.509566810633641 0 0
-0.0756156658323334 -0.0843381051402627 1 1
0.171958884576221 0.168427120715424 1 1
-0.0835546475601432 -0.0642695168953568 1 1
-0.0734639217617114 -0.0842753853103489 1 1
0.0355528976858186 -0.0054999487545668 1 1
0.106245048984794 0.126469342898663 1 1
-0.113007689034903 -0.111984986170758 1 1
0.123652499380676 0.0817427179478688 1 1
0.0294376122487851 0.0332894924218942 1 1
-0.0810531189038344 -0.0719727068980547 1 1
-0.198318791217893 -0.164866904662933 1 1
-0.10910856729161 -0.113891556242995 1 1
0.180889833256096 0.206085936145798 1 1
-0.0779590948406296 -0.0777449560067301 1 1
-0.26786709104652 -0.267570554611222 1 1
-0.123499935172642 -0.133194636304773 1 1
0.206739160976986 0.183460710237437 1 1
-0.378597154976352 -0.324764021222251 1 1
-0.0129427342546871 -0.00830196801001559 1 1
0.0622054249354073 0.0688637369839993 1 1
0.0165554900044779 -0.00307829565886286 1 1
-0.0230147284912736 -0.0153699688781541 1 1
-0.262906621170687 -0.241023059318348 1 1
0.0637171090057612 0.0852634005706374 1 1
-0.405489714568818 -0.363034896438051 1 1
-0.114524131209394 -0.0905941006954596 1 1
0.317176141984917 0.298335977984523 1 1
-0.123779177118246 -0.10717325096764 1 1
0.398389815245905 0.359967317895621 1 1
-0.284934870291576 -0.27474164832163 1 1
-0.0103586144354041 -0.0264041897233871 1 1
0.502132930956573 0.434586951353867 1 1
0.719369888272364 0.645900710075904 0 0
0.00570397701365916 0.0317364616160811 1 1
-0.186743564717026 -0.157810893273189 1 1
-0.00339557567406748 0.00611914151107427 1 1
-0.0531944562075518 -0.0401831376015086 1 1
-0.011839634681764 0.00792234548732107 1 1
-0.160514261647182 -0.117139471003278 1 1
-0.157254047424692 -0.150231530352537 1 1
-0.168912675334277 -0.128002987682576 1 1
-0.239316941540278 -0.228378603543069 1 1
-0.00457913103998136 -0.0103512585241468 1 1
-0.164013919993849 -0.131067335921718 1 1
0.0179070234578199 0.0281716763006951 1 1
0.303048430440092 0.261821126622346 1 1
0.113119589783876 0.0695139993851761 1 1
0.267655993511053 0.24611643673631 1 1
0.116584594842003 0.103082772609634 1 1
0.237968540072642 0.201420780359935 1 1
0.424637326529338 0.379122597452721 1 1
-0.0336142042034336 -0.029473849328495 1 1
0.472800149045469 0.419150181772358 1 1
0.063991255746371 0.0691796032014683 1 1
0.0504814501914199 0.0484368628121006 1 1
-0.149217159580961 -0.134577909899555 1 1
0.0330433793153681 0.0115691685574418 1 1
0.885082373037049 0.815051900125349 0 0
-0.0765823691953824 -0.0324340908581028 1 1
-0.190617496807675 -0.226231859641935 1 1
-0.407975243412584 -0.363716782200453 1 1
-0.0316890926159131 -0.0232279949946744 1 1
0.0030183888403683 0.00368069415376766 1 1
-0.283065514306349 -0.24662007036471 1 1
-0.238955993783123 -0.260013966575158 1 1
-0.0240200514156295 -0.0389881410348655 1 1
-0.380005019713706 -0.385971601395825 1 1
0.138983253019793 0.133525283826029 1 1
0.296685954282953 0.277147616885564 1 1
-0.077751284887519 -0.061022902503755 1 1
0.103843158726941 0.0758001799400891 1 1
0.0540123573639944 0.0277671321892125 1 1
0.1961513124264 0.175697296063923 1 1
0.0560051645769534 0.0694058790260971 1 1
-0.406508665869916 -0.34151813155727 1 1
0.164464352042704 0.16099951950567 1 1
0.00295056367257053 0.00413744195305788 1 1
-0.115870855927446 -0.140481648258986 1 1
-0.332301509570531 -0.316616237267515 1 1
-0.327568833955247 -0.291144915160463 1 1
-0.272850924019034 -0.214039107635986 1 1
-0.0321707012993945 -0.0313219490984573 1 1
0.112274504354359 0.0906253043198896 1 1
0.024205591750799 0.0161161447486924 1 1
0.332551876017875 0.363096918333768 1 1
-0.0738996287871245 -0.0743460801977689 1 1
0.120539551640417 0.0696922934843202 1 1
-0.476187294580061 -0.404211364456443 1 1
0.126224107948009 0.07950089507584 1 1
0.130532050035715 0.120506516119521 1 1
-0.15478053722365 -0.0809174544939769 1 1
0.031437170662501 0.0332694202872468 1 1
0.0179779197919944 0.00660290704994938 1 1
-0.137845864298207 -0.118002232551629 1 1
0.135845414065024 0.136276025172285 1 1
-0.492099425824665 -0.457877799689833 0 0
-0.540951595470152 -0.529062281315438 0 0
0.0701666428741635 0.064656724503427 1 1
-0.00398996516071232 -0.000807915525913888 1 1
0.177534021593832 0.163788533948528 1 1
-0.295340422638538 -0.278961847051844 1 1
-0.159679633770988 -0.139651613172054 1 1
-0.0362974986347531 -0.0835766763806183 1 1
-0.0133240882060706 -0.0155480233387874 1 1
0.341776704253538 0.294619820546093 1 1
-0.00666513591720583 -0.00405700919592071 1 1
-0.208591750251405 -0.222017866209724 1 1
-0.402376302472477 -0.352674374137948 1 1
0.306406291121515 0.25555344401652 1 1
0.19702356549241 0.191086967936863 1 1
-0.346628318322361 -0.250492158154911 1 1
0.00654249637921622 0.00200014588112449 1 1
0.0370715815143974 0.0297513641392555 1 1
0.53403835114397 0.50641065615952 0 0
0.402095371468292 0.353035608457137 1 1
-0.678432023380963 -0.623862436502548 0 0
0.0782153080604852 0.0963170934169344 1 1
0.269284512086001 0.24869195934991 1 1
-0.371250413569586 -0.336482159256681 1 1
-0.497563416469608 -0.474489761352838 1 1
-0.162137929116476 -0.130878984366744 1 1
0.0414022552659957 0.0281762263736334 1 1
-0.210780533923611 -0.203229123497001 1 1
-0.0477461008635261 -0.0505091939410085 1 1
0.497464436459566 0.439456597380491 1 1
-0.0451595778648387 -0.0428795700653756 1 1
-0.189695921137959 -0.16588372822124 1 1
0.00608277893021231 0.0152381641736155 1 1
-0.43209746780055 -0.391751301093796 1 1
0.170034031244479 0.116766023472879 1 1
-0.0845001404441582 -0.0744929449380059 1 1
0.0382471498430549 0.0239115443879981 1 1
-0.479418054220858 -0.436497808147577 0 1
-0.440139462798306 -0.388345016651452 1 1
0.108457031525302 0.0939236112805194 1 1
-0.154701394384834 -0.135423082199988 1 1
0.165278352453001 0.125712206714845 1 1
0.234276798670918 0.201487088519887 1 1
-0.060668176277199 -0.130903817531629 1 1
-0.226805838161221 -0.196973127973767 1 1
0.0922180519341687 0.0262224334099806 1 1
0.0638829398549232 0.055900043437683 1 1
-0.0663663304600472 -0.0492094989504669 1 1
0.11591956730817 0.102880131651215 1 1
0.166639819408724 0.172949475586504 1 1
-0.00825669755648278 -0.00887438366619694 1 1
-0.1752298692182 -0.146470048249154 1 1
-0.135608285146738 -0.181618604404575 1 1
0.364440289784928 0.319393839280088 1 1
0.280308898827036 0.201861966268677 1 1
-0.319999139034027 -0.281660585830846 1 1
0.0752011819371413 0.0695059880798166 1 1
0.0973012089513268 0.0956416017373121 1 1
0.0777754078084429 0.0855440538282133 1 1
0.198437996024442 0.213815792174141 1 1
0.0812145663110511 0.0673015259192805 1 1
0.147818076219331 0.139469895186492 1 1
0.175034396793189 0.162274253189586 1 1
-0.416371394482701 -0.359098589911903 1 1
0.26332424025933 0.228914075060581 1 1
-0.160133882730765 -0.150760740676581 1 1
-0.36679330132797 -0.313941252526598 1 1
-0.115098889942079 -0.0898288998535859 1 1
-0.12904883891606 -0.147901295472246 1 1
0.608778708176438 0.553008331481817 0 0
0.0991969045778534 0.0814478717746652 1 1
-0.101654360525135 -0.0583327117775635 1 1
0.29655621324053 0.260415837199224 1 1
-0.0476244637809941 -0.052275380517463 1 1
0.0381668393293108 0.0183867728138155 1 1
0.243656053301507 0.239132778849425 1 1
-0.139077990205033 -0.128599893340328 1 1
-0.27247755737861 -0.240208595062315 1 1
0.167157728082407 0.150703830946255 1 1
-0.00553439801982739 -0.00808307332721201 1 1
-0.110359567593984 -0.0795753579833861 1 1
-0.485182221399814 -0.484266637094582 1 1
0.225927766965471 0.195053563843796 1 1
-0.0786256868370991 -0.0605436993813159 1 1
-0.0910949910837812 -0.0840869754353615 1 1
-0.2860662635309 -0.24628540716966 1 1
-0.0446760173121071 -0.0673705405497268 1 1
0.251365476043046 0.251855092777244 1 1
-0.162220983707477 -0.141678792114175 1 1
-0.195157465086508 -0.18251625939915 1 1
-0.160575545954498 -0.106477678173023 1 1
0.0293213917540935 0.00728294182966079 1 1
0.000224345467207593 -0.0045327333146367 1 1
0.139330215032564 0.126310883468423 1 1
0.0556581277927947 0.0715664125703478 1 1
-0.145578566706254 -0.152824267640916 1 1
0.159535981133756 0.141702680870302 1 1
0.321459919508182 0.30709360297218 1 1
-0.0697931956176099 -0.0570535098642083 1 1
0.27519946667803 0.266505902280445 1 1
0.0914345679093212 0.0984940669544176 1 1
-0.15535044573804 -0.146772863602001 1 1
0.0829060299250863 0.0658069085917859 1 1
-0.0211008492581844 -0.00785297656086807 1 1
0.139725042960855 0.125170804395662 1 1
-0.66726628013581 -0.597112857155196 0 0
-0.083306987315509 -0.0768316505267123 1 1
-0.0217509715566231 -0.00828905995766247 1 1
0.474121721247699 0.446689920294696 1 1
-0.236115970019907 -0.210633547615134 1 1
0.110635351196394 0.087193908239513 1 1
0.0603587761582439 0.0465254576869866 1 1
-0.155590338166082 -0.161156092689131 1 1
0.312328106605587 0.285247233079635 1 1
0.107848654879684 0.0631831578309152 1 1
-0.0874823892524465 -0.0986621798745473 1 1
-0.171368397124943 -0.16843417661607 1 1
-0.489100207906872 -0.464831046998733 1 1
0.0414019356022571 0.0368439986700556 1 1
0.356551353634594 0.331330439590196 1 1
0.02135487325252 0.0265381029389728 1 1
-0.0624656307260517 -0.0878914617219617 1 1
0.220218445020219 0.21952809677911 1 1
0.334348514030027 0.309010047513759 1 1
0.366536751594103 0.335124538695964 1 1
0.355192677212548 0.331551957023993 1 1
-0.141577918168555 -0.122891886741554 1 1
0.0484527360833137 0.032320832994022 1 1
-0.0215087347795431 -0.00646510799020966 1 1
-0.0675442619089277 -0.0540279102783769 1 1
-0.0461980959583575 -0.0908482087664497 1 1
-0.164668144792466 -0.138441863045123 1 1
0.25023647622078 0.222406706467268 1 1
-0.34881832723419 -0.282261815237371 1 1
-3.07837350348936e-05 -0.00165077230881893 1 1
0.322857612776228 0.312293644561329 1 1
-0.542242670277727 -0.480614466129725 0 1
0.167509176885231 0.137300944114676 1 1
0.110991131086753 0.0977538275567054 1 1
-0.497958089615588 -0.445399902316385 0 1
0.0560458950511789 0.0538407792429158 1 1
0.0753542036448082 0.0532916246626956 1 1
-0.25058037777225 -0.21579953165723 1 1
0.339227268564454 0.30852523833942 1 1
0.0756327830658056 0.118464257229703 1 1
0.136923191710872 0.123405844785829 1 1
0.203711283241919 0.157420961649278 1 1
-0.0610347441959234 -0.058681130171914 1 1
-0.0149850455791487 0.000578308851754576 1 1
-0.595339915994126 -0.567043970237744 0 0
0.270441940208095 0.236388657947193 1 1
0.255432249882386 0.210540818300835 1 1
-0.134155365889761 -0.127333456642153 1 1
-0.150614028564106 -0.179997470308066 1 1
0.0748804027171071 0.0545319343433029 1 1
-0.115729718495705 -0.115617928685842 1 1
-0.354913938412935 -0.344344672689515 1 1
-0.0417431263662953 -0.0202805043927148 1 1
-0.271899162149759 -0.238580161095914 1 1
-0.0249780900570866 -0.0203668047108664 1 1
0.000841095277055878 0.000698186321205607 1 1
0.132058104723562 0.120158052742839 1 1
0.191443092613812 0.17912053574828 1 1
0.237747288584257 0.222090884395965 1 1
-0.203598185466464 -0.195628988638284 1 1
0.278286207801288 0.225499597322647 1 1
0.35406343699513 0.357018709481967 1 1
0.196004527776858 0.156598134669488 1 1
0.0374705356364792 0.0352757013563336 1 1
0.0832979176497831 0.0642157732811107 1 1
0.082607360458027 0.0711706773437859 1 1
0.159704207015157 0.121552024367892 1 1
-0.300230187691732 -0.259437242416151 1 1
0.492765266194124 0.424163420170185 0 1
-0.272904750240406 -0.233430103530173 1 1
0.0728774215207692 0.127833322328794 1 1
0.0163024193291565 0.0164952987318327 1 1
0.0240697770170025 0.0211807957576581 1 1
0.0173168042336949 0.0431526276118032 1 1
-0.105813652175013 -0.111264306312676 1 1
-0.152970117567199 -0.137986910481434 1 1
0.18466777489269 0.219521074528561 1 1
0.182147083225303 0.164953173538532 1 1
-0.208892462379073 -0.191447506508617 1 1
-0.240439951835763 -0.206291921370831 1 1
0.401608012191958 0.366967762786822 1 1
0.029920039896692 0.0654022137759839 1 1
-0.127013370678295 -0.125805937207002 1 1
0.429270748096737 0.466909266920339 1 1
0.0490460578123143 0.0428503327167537 1 1
-0.659409360045988 -0.629769492571877 0 0
0.0253157203350863 0.0186936534522112 1 1
-0.587383519647096 -0.557576551708424 0 0
-0.110516995263834 -0.114499908203773 1 1
-0.226474875258732 -0.216809282362298 1 1
-0.308866555968672 -0.276902186014136 1 1
0.283037784140278 0.245652973838182 1 1
-0.203633746400678 -0.200720008813012 1 1
-0.0206934934406812 0.00215363822640684 1 1
-0.255421246591238 -0.253177691133885 1 1
0.301044722778666 0.269068362278495 1 1
0.163929511469836 0.154791978141948 1 1
-0.240782371509281 -0.196803964674949 1 1
-0.3756148248056 -0.317898668390273 1 1
0.249919551900332 0.218374666064314 1 1
-0.0542708974845003 -0.0445084463971984 1 1
0.194857696737511 0.166109390254228 1 1
-0.0523911741672233 -0.0577954550118838 1 1
-0.122397883379927 -0.0707474345990009 1 1
-0.0547738416838056 -0.0178090633134057 1 1
0.204615840510402 0.191295187885737 1 1
0.0822520759435225 0.0780978359745653 1 1
0.0529854585243238 0.055002600266941 1 1
-0.163266703082906 -0.117778393906092 1 1
-0.204489559244093 -0.0869087541233628 1 1
0.00786148709889747 -0.017799176621148 1 1
0.103892423190574 0.0847038248892388 1 1
0.246317308422206 0.226292677871758 1 1
-0.271981657796283 -0.244712874043669 1 1
0.0352056110783383 0.0324652884983196 1 1
-0.552438269245117 -0.510771903567865 0 0
-0.145046185246911 -0.131611179798256 1 1
-0.123735656765223 -0.136318229431419 1 1
0.121235036978291 0.111044945660206 1 1
-0.191149072556139 -0.173469589369717 1 1
-0.151733633183433 -0.153504135286242 1 1
0.100026260241212 0.0829533118856241 1 1
-0.246024002145607 -0.225654459737141 1 1
-0.0024714470979536 -0.0022771485683217 1 1
-0.254536848781973 -0.242853640037615 1 1
0.156857933261971 0.148338416413367 1 1
-0.0162013449906948 -0.0139283075165404 1 1
0.241484920043811 0.196055746512908 1 1
-0.047787508770357 -0.0104949897739755 1 1
-0.538885006259094 -0.492808243141866 1 1
-0.229383286081532 -0.199443079711518 1 1
0.0926747386874729 0.0846324797284963 1 1
0.224722088873245 0.203579807087193 1 1
-0.0166810657708008 -0.00620733693861098 1 1
0.120367456597825 0.0980034443159632 1 1
-0.460360346755883 -0.42304959955904 1 1
-0.262393468674645 -0.232856291235142 1 1
0.221861293330398 0.211689663984907 1 1
-0.252103053158058 -0.223949684008732 1 1
-0.428963000340248 -0.378945482771199 1 1
0.104173078989638 0.0797357920308682 1 1
0.254392221184233 0.215802119096345 1 1
-0.261535188819419 -0.235558613557322 1 1
-0.191600482080144 -0.222875290281871 1 1
0.175799368667962 0.169622830459344 1 1
0.180107723197182 0.176252446209072 1 1
-0.102590168992698 -0.103980560768942 1 1
-0.0611476294591991 -0.0261026401997802 1 1
-0.236592207435628 -0.236288137794535 1 1
0.0250581335728065 0.031721108537904 1 1
-0.25045172589387 -0.235502339783361 1 1
0.189756236671769 0.201940434944175 1 1
0.288382042105076 0.339548269528533 1 1
0.111456643525982 0.0806775109143006 1 1
-0.203351245812312 -0.168833150961063 1 1
0.382964217478374 0.352433464828039 1 1
-0.0429012486880006 -0.0351284248268568 1 1
0.138815476151427 0.141464958154178 1 1
-0.114196962213392 -0.102209468241177 1 1
0.378166886501046 0.286984344033271 1 1
-0.149745579379897 -0.149143557742667 1 1
0.0380934172642069 0.0467331962845053 1 1
0.0142431085650454 0.0263005826118452 1 1
-0.211033464996332 -0.226607330669018 1 1
-0.168389458269153 -0.142052844682308 1 1
-0.516452173344107 -0.45607921201695 0 1
-0.2098185384166 -0.199731026807463 1 1
-0.0388998381170817 -0.0373426866558896 1 1
-0.206822422278462 -0.195874649383813 1 1
0.00687764019326774 0.0194961743035714 1 1
-0.182042393416582 -0.153535517023295 1 1
0.162764461106109 0.14409018036799 1 1
-0.00617989468989465 0.0042009976022638 1 1
0.21006798656915 0.204513002802807 1 1
-0.027181950433612 -0.0395686469362416 1 1
-0.264604950943326 -0.225242353282502 1 1
-0.468080179923333 -0.478490175862442 1 1
-0.0220919468914931 -0.0355347103545459 1 1
0.200418263937804 0.208884603394958 1 1
0.102507342003028 0.0866113797406524 1 1
-0.0111833691221711 -0.0251254650750475 1 1
0.185319197353532 0.160975491152361 1 1
0.455281219513834 0.405443052277411 1 1
0.119743655589775 0.122339031297976 1 1
-0.163798615163325 -0.151705822635032 1 1
0.048214747151978 0.0878038718573788 1 1
-0.326687536109091 -0.287314092307644 1 1
0.208466467619374 0.196204279491523 1 1
-0.109435500965382 -0.0916635575881752 1 1
0.0559776497805541 0.0272773701792036 1 1
0.244758211502044 0.226206312480986 1 1
-0.0326128473458517 -0.0318854126055442 1 1
-0.19105776507278 -0.244860848740971 1 1
0.119466942539618 0.101399881817815 1 1
-0.13955828676412 -0.125380385799525 1 1
0.0594033972989316 0.0533797854712617 1 1
-0.191663309139503 -0.188003060179017 1 1
0.30880966698423 0.161743330699912 1 1
-0.287311106545275 -0.29001223021011 1 1
0.120991046628982 0.116791532378887 1 1
-0.160203733452791 -0.0875689678987705 1 1
0.417286875963793 0.372261323376338 1 1
0.257127987739283 0.211096771178545 1 1
0.328008268392735 0.32002151736182 1 1
-0.162388122012546 -0.0737508446168703 1 1
-0.044839239585388 -0.0368989005849746 1 1
-0.114531881932955 -0.0928142234866444 1 1
-0.0084818348823891 -0.0140334750856686 1 1
0.043994888546917 0.0154135030398817 1 1
-0.2604704718462 -0.258474644137898 1 1
-0.150418070315445 -0.154521423686614 1 1
0.199830670216849 0.187928514145143 1 1
0.126624978336006 0.110388373434812 1 1
0.141021211667988 0.11090234101206 1 1
-0.353020830566614 -0.315610361627271 1 1
-0.133246340173721 -0.140023358835828 1 1
-0.360497901344144 -0.354406664105147 1 1
0.345010251024131 0.292225406590937 1 1
-0.442942735533458 -0.384373692383585 1 1
0.317943582822887 0.38144620524572 1 1
-0.186559310766892 -0.180050505142588 1 1
0.22411298147108 0.204067486492904 1 1
0.0208267382474086 0.0612365426562028 1 1
0.276549883280517 0.298525579515063 1 1
-0.149984098134301 -0.127029104342137 1 1
-0.435803650164594 -0.385505199382171 1 1
-0.0877321605612425 -0.0651221131965224 1 1
0.387265122126223 0.349418012081711 1 1
0.0870723765408623 0.0963291744188681 1 1
-0.003273357173762 0.0137028939930471 1 1
-0.187461645862954 -0.163014837055812 1 1
-0.15203077544033 -0.133571518949912 1 1
-0.247139587674844 -0.217759251518483 1 1
0.658457763541747 0.559317062797643 1 1
0.158763433173763 0.190962921842562 1 1
0.0576237358034998 0.0461575120154873 1 1
-0.147347197856219 -0.141135153794291 1 1
-0.0432554896455813 -0.0629258583270187 1 1
0.0106149978123966 0.0352999582589084 1 1
0.0579980624993405 0.0573666491227697 1 1
-0.361051535603613 -0.329951982582292 1 1
0.0649778784510395 0.0530379070513098 1 1
0.271093579999427 0.251504330528671 1 1
-0.0666214513308563 -0.0649970413886691 1 1
-0.00874786812072233 0.0180332303406354 1 1
0.0305242474368869 0.0219378827359633 1 1
0.0945579463509445 0.0931082621890811 1 1
-0.211824305688071 -0.20252432225214 1 1
0.137708257807981 0.123437132892356 1 1
0.106748013695051 0.0885728226972388 1 1
-0.131083174560851 -0.0840833539099673 1 1
-0.149517686695455 -0.149027784620477 1 1
-0.207547989163712 -0.185793658821213 1 1
0.0258186959790041 0.0230910296435624 1 1
0.261727568917897 0.232815733282474 1 1
-0.180074880303642 -0.153366499183936 1 1
0.0643182826277707 0.0435864618583885 1 1
0.170938254340843 0.135374169559127 1 1
-0.0509371591124756 -0.0456337067309344 1 1
-0.353678478921919 -0.364790802725264 1 1
0.170829731857765 0.150738534095505 1 1
0.353630852467089 0.323017424535247 1 1
0.128196292947212 0.111299121880112 1 1
-0.174366955777848 -0.141850298969023 1 1
0.0829162660584097 0.0369068801217907 1 1
-0.190782566161275 -0.246210426943289 1 1
0.00524348511982628 -0.00851407056220388 1 1
-0.236285863443414 -0.206417774058676 1 1
-0.169120373419111 -0.153394808074772 1 1
0.282810244056547 0.250288588824993 1 1
-0.0141125459817436 -0.00859674255274495 1 1
0.348226926891679 0.257072733578532 1 1
0.206790066465088 0.188716242252043 1 1
0.0824312893392153 0.0663412803186066 1 1
-0.511500156729159 -0.452966151643503 0 1
0.0669042583126677 0.0355239121483949 1 1
0.149099887767641 0.133377224922947 1 1
-0.255719596839227 -0.229951752308691 1 1
0.406393310695911 0.369042766316675 1 1
-0.174821818131901 -0.180064657464822 1 1
-0.00476982768177715 -0.0318701556596109 1 1
0.219162139855505 0.197620789228003 1 1
-0.327298817972225 -0.300060014912283 1 1
-0.103149834666399 -0.0864326523186877 1 1
-0.0525624811865481 -0.0503099811057435 1 1
-0.745203522282887 -0.675457617428236 0 0
0.200411025193942 0.160397606313974 1 1
-0.155612600417859 -0.179488914239996 1 1
0.18553385143041 0.180009058095886 1 1
-0.0207949586865304 -0.0318207610330503 1 1
-0.183159364469663 -0.165048779556964 1 1
-0.0898686347591398 -0.0788129460073163 1 1
-0.09828607091556 -0.0650189715348037 1 1
0.242962383029755 0.212933859119453 1 1
-0.0285067428058489 -0.00338261415361087 1 1
-0.0343422303741649 -0.0347589690854352 1 1
-0.54925974272005 -0.489238373853019 0 0
0.238759062883671 0.257581801281864 1 1
0.0278464595345189 0.0342395494545117 1 1
-0.0855734886570721 -0.0754609850134559 1 1
-0.336820815522631 -0.304950484606896 1 1
0.326769827890456 0.296055589913088 1 1
-0.0121552997306502 -0.0270890048372278 1 1
-0.0164742243154557 -0.0161140652433309 1 1
-0.146491396059632 -0.134321500201602 1 1
0.151872483591233 0.13291623278456 1 1
0.177242243640928 0.158710276219516 1 1
0.0637987786999084 0.0594620599446919 1 1
0.118858610572525 0.090632863852102 1 1
0.415885114171536 0.353167097198269 1 1
0.0586723980271783 0.0621407268387987 1 1
-0.197971718008236 -0.185004784241901 1 1
0.231548582542701 0.197107385187291 1 1
0.343438031113857 0.329176550878623 1 1
0.229712449900853 0.212520778794176 1 1
0.174282646292991 0.151244625890673 1 1
-0.138199096780924 -0.134198689156393 1 1
-0.0372784879515928 -0.0234610940769938 1 1
-0.0467143594643822 -0.0324694842988845 1 1
0.164050472375995 0.156911356472641 1 1
0.112564833023852 0.0915773657637066 1 1
-0.111044529477264 -0.0962487263898275 1 1
-0.108171695432105 -0.101581943812223 1 1
-0.163879536626472 -0.113311968068212 1 1
-0.277280046408341 -0.269174223516898 1 1
0.113920455603068 0.11317558386375 1 1
-0.473488570507586 -0.438515954836457 1 1
-0.489421100771722 -0.423435862139037 1 1
0.114260152772019 0.109068066885086 1 1
-0.00596193195065672 -0.0507607138553988 1 1
0.120947755996963 0.106411277299078 1 1
-0.149007111933319 -0.143905735485579 1 1
-0.0710291415970131 -0.0879994301852532 1 1
0.200687995276017 0.181085092013465 1 1
0.12797385355249 0.128687843433366 1 1
0.344943109088951 0.298947366592784 1 1
0.16710885518504 0.136003680965662 1 1
0.0227457082164813 -0.00892146405291853 1 1
-0.010924313965879 0.00111024774784566 1 1
-0.149833722244739 -0.0867856954462379 1 1
0.396526526052538 0.341296466091522 1 1
-0.285934033094941 -0.221595525736066 1 1
-0.00343236906076681 -0.0374220354439896 1 1
-0.199824429556237 -0.174920585828669 1 1
0.488133702651948 0.443204968085975 1 1
0.0699964444295785 0.0583820187331993 1 1
-0.0461926525826132 -0.0681097201906638 1 1
-0.223226994629582 -0.196523883008738 1 1
0.148759879556407 0.149789411329941 1 1
0.414969061977299 0.398400697646161 1 1
0.05690560866148 0.0427111403189918 1 1
0.351156208989175 0.280146033644599 1 1
0.417465848095754 0.416558876944396 1 1
0.134276357946452 0.121786761985797 1 1
0.0176975439446697 0.00569384944433831 1 1
-0.209659373610467 -0.18987771660889 1 1
0.594997978853132 0.481738898738518 1 1
0.0915078321561704 0.0608509206879365 1 1
0.134529532002822 0.126808621774458 1 1
0.149891964110765 0.162982993581589 1 1
-0.0967299210414402 -0.0998313750916449 1 1
-0.171472884966369 -0.169169833942652 1 1
0.275041798395298 0.219643218936679 1 1
-0.0141185395955619 -0.0412637738911079 1 1
0.209806509315782 0.206594084451414 1 1
0.338450145381642 0.293615937339472 1 1
-0.0367362555811828 -0.0462337620523605 1 1
0.0975952300732391 0.104013990641915 1 1
0.0986959269127072 0.0900382118384541 1 1
-0.0936909449167269 -0.0760690484701718 1 1
0.209224804895321 0.203207589613358 1 1
0.117672744276983 0.114535975750031 1 1
-0.115756251848893 -0.181913252675576 1 1
-0.0332504154769965 -0.0508405593430513 1 1
-0.113886211872599 -0.129346748881782 1 1
-0.404796408432563 -0.381767180447324 1 1
-0.0668871895406286 -0.0655496282078777 1 1
-0.0743989868774446 -0.0707684555675987 1 1
0.139423700720373 0.115436683530476 1 1
0.186607241767766 0.155933175371077 1 1
0.142931130393978 0.131742006555939 1 1
0.0640035612240339 0.0808335097076324 1 1
0.0177542230453842 0.033300575300524 1 1
0.204159382406035 0.208952493876163 1 1
-0.450797414424119 -0.449533954380205 1 1
-0.109540619846748 -0.0922184524634372 1 1
-0.0869538948029222 -0.0845548038202478 1 1
-0.210367716802495 -0.182221086469581 1 1
-0.326149891779816 -0.267459516442347 1 1
-0.159376962449605 -0.1396747559946 1 1
-0.0148231233376674 -0.0170919541322789 1 1
0.106425511111835 0.12062955036621 1 1
-0.317561500581107 -0.289806468286641 1 1
0.110907073042043 0.09386639364819 1 1
0.207376147217326 0.179296815126582 1 1
-0.0189975940077008 0.0236741163814861 1 1
0.0060910999523977 0.0385893702284213 1 1
-0.108905865659405 -0.098730101533572 1 1
0.50349312474289 0.489068015434594 1 1
0.405017009702838 0.365670303907645 1 1
-0.320101748874799 -0.287895598073903 1 1
0.139314473519518 0.130843915921424 1 1
0.0805172057081591 0.080413756046717 1 1
-0.207651921286149 -0.193817931504959 1 1
-0.00871282271228753 0.00264926485514516 1 1
0.124891556345753 0.134783206876821 1 1
-0.289385315415574 -0.275032480054036 1 1
0.0951940987711629 0.0656335667592327 1 1
-0.063755565486164 -0.0549987045158502 1 1
-0.0842818512082542 -0.08262759604196 1 1
-0.27536540156891 -0.262166053734021 1 1
0.0148753615693226 0.0146479979615706 1 1
-0.2375276365824 -0.215623856991392 1 1
-0.164518437726739 -0.152852332938329 1 1
-0.428141261014662 -0.396712216517649 1 1
0.25259298103119 0.256543375497764 1 1
0.189180038618045 0.172510991502321 1 1
-0.145973453751492 -0.152289781367818 1 1
-0.395026864276063 -0.351154786910205 1 1
-0.0726134530320392 -0.0664445876182958 1 1
-0.275616680998277 -0.228719314461722 1 1
0.0539203654926195 0.0609223646140929 1 1
-0.139671372562533 -0.122360335091823 1 1
0.17126499951008 0.115206872834663 1 1
0.200521664056847 0.198518257353915 1 1
-0.0920179438544033 -0.088557176170732 1 1
-0.497577101226915 -0.410987237899398 1 1
0.364034971790574 0.331025948652461 1 1
-0.107509704398561 -0.0642228580572299 1 1
-0.0213283764757317 -0.043555851173844 1 1
0.171035459876989 0.14511800638205 1 1
0.235637735560871 0.2214356425721 1 1
-0.039438825007221 -0.0192539571528601 1 1
0.034624723690255 0.0452508333328135 1 1
-0.417955787770872 -0.381880602653782 1 1
-0.0741154770279399 -0.0569350781187014 1 1
-0.143273922179668 -0.124909475135774 1 1
-0.0647072064147699 -0.0243031747596984 1 1
0.0536711138223894 0.0444714367328083 1 1
-0.0117231124433067 -0.00983646294199376 1 1
0.0196483337250027 -0.0583099663711985 1 1
0.144594350058483 0.132239696780547 1 1
-0.00930725124509502 -0.019393951943065 1 1
0.465322508664174 0.400241798242989 1 1
-0.2240436146915 -0.21261378559516 1 1
0.312543918980531 0.283257222848453 1 1
0.0867334516689465 0.0983522768361102 1 1
0.355969306943172 0.313459788964264 1 1
0.115427929901341 0.0943903683669778 1 1
0.0675636623128314 0.053543531178032 1 1
-0.0738631117814118 -0.0952603614027515 1 1
-0.324679379936218 -0.284635316289484 1 1
-0.00927227224056937 0.00727473761714825 1 1
0.157698961353355 0.120101875622049 1 1
-0.0581308863313234 -0.0190497277461425 1 1
0.0816725222589599 0.0597902398869309 1 1
-0.251565394523114 -0.221738435875893 1 1
-0.339675783419562 -0.310881024758871 1 1
-0.000685346521695898 0.0124643518798619 1 1
0.0535670713941117 0.0481769575361654 1 1
-0.11791632720242 -0.103542115373146 1 1
0.0052740335751192 -0.0209696992173234 1 1
-0.185973948590402 -0.161931403534958 1 1
-0.395866975245885 -0.343086928207974 1 1
0.00619682027967863 0.0742887469623938 1 1
0.244826892152224 0.218161410928284 1 1
0.0502709015789576 0.139181167765497 1 1
0.0128557329502384 0.0108759646081811 1 1
0.0927616478962727 0.0821221363536175 1 1
-0.0253380404058524 -0.00689062302182022 1 1
0.166800800130686 0.173745450214432 1 1
0.270246455470222 0.235550234741669 1 1
0.189907953547581 0.167954838177666 1 1
0.128964978998028 0.122559702445496 1 1
0.338350302954662 0.289389483616317 1 1
0.472953953488711 0.442220233246855 1 1
0.280947016635115 0.259654005912891 1 1
-0.115244980044197 -0.101044795224966 1 1
-0.157974848366847 -0.141439959849919 1 1
0.534546496875021 0.413438474328333 1 1
-0.184580039237412 -0.153354158661422 1 1
-0.333346452919758 -0.327680669725245 1 1
0.291598757358578 0.234761003530581 1 1
-0.159272969366679 -0.146187477482264 1 1
-0.257306991235081 -0.229345635586987 1 1
-0.167414227314833 -0.16652119585856 1 1
0.142234669102439 0.12119364410779 1 1
-0.0848306012202129 -0.0745859258576356 1 1
0.23752504353011 0.218076329338815 1 1
-0.10103880320496 -0.125440847661716 1 1
-0.218954923081717 -0.212378497440857 1 1
-0.0817392358278297 -0.0664654767119211 1 1
0.108319239590435 0.116892204033058 1 1
-0.104549665405533 -0.136604900614077 1 1
-0.334185073048918 -0.277644548241499 1 1
0.00879761134798897 0.00662413786544123 1 1
-0.0660806014664887 -0.0551463389989744 1 1
0.231184531340647 0.195492681332969 1 1
-0.188954169932598 -0.180246871419382 1 1
0.0205692861932668 0.00715965315064467 1 1
0.436562236857056 0.384964982516002 1 1
-0.484458552944436 -0.423474174960237 0 1
-0.125722530650151 -0.09243679708743 1 1
0.147644707421531 0.134374596445224 1 1
0.139154108433078 0.123644317607348 1 1
0.105220651489299 0.107909737692231 1 1
0.0515315911055638 0.0393481844347082 1 1
0.23170678702051 0.240829506783051 1 1
0.140348392110893 0.114095876016505 1 1
-0.0575250266241157 -0.052481706540912 1 1
0.035994207960431 0.0693383094351502 1 1
0.0835383089277612 0.0763214104144662 1 1
0.27945409427341 0.269867992007116 1 1
-0.0232238420963243 0.0307077032858709 1 1
0.231033262346668 0.189177791098455 1 1
0.284045387161535 0.300676248084653 1 1
-0.266957985670059 -0.245797888136275 1 1
0.558161563706069 0.508924138906278 1 1
-0.158179296120763 -0.18247680419906 1 1
-0.083428400965853 -0.0675103894868541 1 1
-0.265927065789593 -0.243554755860095 1 1
0.07289204477129 0.0354722257162454 1 1
-0.259069647680724 -0.219728085402827 1 1
0.621513932280106 0.561177718334717 1 1
-0.158954945118878 -0.1685490486627 1 1
-0.395570600465844 -0.345440143321975 1 1
0.541954597705363 0.499628471503066 1 1
-0.322877631480367 -0.282426491063222 1 1
-0.232151759216597 -0.206807116710224 1 1
-0.080271237493136 -0.0391727124847476 1 1
0.0246983861399553 0.0175794182699067 1 1
-0.316786034739948 -0.290215150596206 1 1
0.103717558279576 0.0961808709287413 1 1
0.414796473083244 0.382959046616066 1 1
0.110957622917128 0.0966815685902864 1 1
0.297690082843214 0.256025476453289 1 1
0.524824723846157 0.471261093169958 0 1
0.0993697004409693 0.0744514015713548 1 1
0.0619473244960941 0.0620479205599653 1 1
-0.0229846861748146 0.00350358850940628 1 1
-0.072287866883347 -0.0508688894605644 1 1
0.0791869564233519 0.0365360365449897 1 1
-0.0757526181135464 -0.0833852552364335 1 1
-0.0138373421704766 -0.0206786198236299 1 1
-0.130406764505327 -0.0967691116551075 1 1
-0.118287720959185 -0.098729176099068 1 1
0.153382661584684 0.119459193036478 1 1
0.223708530305967 0.217878705108101 1 1
0.465363579191871 0.42351495432384 0 1
-0.292697857618467 -0.264677878247696 1 1
-0.0888554726546354 -0.050455377167125 1 1
-0.455318082672781 -0.426556745080105 1 1
-0.214508753747536 -0.209599018403411 1 1
0.234811691721325 0.214090136488023 1 1
-0.349725060159478 -0.339155824082699 1 1
0.386394695463818 0.365558319496616 1 1
0.190005151050244 0.175635003246245 1 1
0.123525433963192 0.0897419470726229 1 1
-0.615922827251827 -0.561252972297286 0 0
-0.0191650323992198 -0.0501605387859178 1 1
0.125041548773176 0.120138440039108 1 1
0.300061633028742 0.247281260858611 1 1
0.0776000028416346 0.0721140976906058 1 1
-0.234243374292421 -0.222178485629734 1 1
0.457092916374807 0.428499242921551 1 1
-0.220759859532806 -0.185594084185306 1 1
0.161211631888233 0.214434389481911 1 1
-0.143241932518446 -0.131682926682165 1 1
-0.327474174689706 -0.279381530137056 1 1
0.289983465160167 0.231035560547279 1 1
0.0318432623342221 0.0209911151261001 1 1
0.0666959159684224 0.0699833414234954 1 1
-0.175526040900911 -0.156569007698066 1 1
-0.0143533650225855 -0.00156323448771407 1 1
-0.0684180592649302 -0.060571076947471 1 1
0.204025792114879 0.187475285420091 1 1
-0.0322388609005664 -0.0135965164227562 1 1
-0.145626157395226 -0.128623649385598 1 1
0.0534630542739709 0.0709967883412914 1 1
-0.515003412247349 -0.467577096676781 0 0
0.0393617545741204 0.0235618082579984 1 1
-0.103332166011211 -0.088938627902521 1 1
-0.00547220816440946 -0.0228526456430941 1 1
-0.2627953902206 -0.225343354100116 1 1
0.555046303664037 0.503263189292565 0 0
-0.210019250306667 -0.208337498510108 1 1
0.0241653273133642 0.0435084646002392 1 1
-0.168222307763008 -0.160355072760307 1 1
-0.124602640222001 -0.111668767144744 1 1
-0.475592548944548 -0.319719813888943 1 1
0.236935380355217 0.223300961563579 1 1
0.324778828007124 0.293374650211714 1 1
-0.200942767977877 -0.178339382213297 1 1
0.0272914525523582 0.0233402186669626 1 1
-0.0263029098968308 -0.0273593454871577 1 1
-0.169526755080388 -0.154787041617386 1 1
-0.210096129927555 -0.201314160268388 1 1
-0.2592534912048 -0.236783371303465 1 1
0.0782448658934968 0.0471171153333804 1 1
0.100604129335792 0.129996335260816 1 1
0.10925392715984 0.0998874338373936 1 1
0.381537003538057 0.312404273237397 1 1
0.347444161890045 0.322807495222199 1 1
0.206857052006452 0.197367790351693 1 1
0.224934173644105 0.218097196492712 1 1
0.0953052296028761 0.0754958024051235 1 1
-0.315145095760458 -0.27826713011659 1 1
0.0355775260935497 0.0604042861559879 1 1
-0.342652209622417 -0.315538043742899 1 1
-0.132492752353249 -0.127960349677332 1 1
0.406660591364168 0.352122981781416 1 1
0.213769820447215 0.191905555446402 1 1
-0.148833480926158 -0.124090862625895 1 1
0.0305460555708421 0.0264450072070514 1 1
0.00992377689457535 0.00993707702212192 1 1
-0.625819406310922 -0.529148222399843 0 0
0.0965165872862725 0.079094638473203 1 1
-0.028031000468627 -0.0406219792749352 1 1
0.191134741937649 0.165379586924754 1 1
-0.13306216863748 -0.114614838037511 1 1
0.365631870625844 0.323818995572678 1 1
0.146759928973843 0.13368880182854 1 1
-0.00480015598666574 0.00907790143616671 1 1
-0.320827321242549 -0.285406056782117 1 1
-0.229423224484365 -0.188501465830675 1 1
0.302270220682564 0.304584881831911 1 1
-0.114594487524581 -0.096880395470452 1 1
-0.055101065421782 -0.0862143845662209 1 1
-0.0814404805100405 -0.0408863382599694 1 1
0.209438697409968 0.238615372900674 1 1
-0.0661652130690552 -0.0638859788999002 1 1
0.00963763484580612 -0.0328865341789758 1 1
-0.0314270219560432 -0.0363072996936425 1 1
0.369832858098428 0.331952190560195 1 1
-0.0328610708706706 -0.0150835779518394 1 1
0.0758869349993238 0.0583095406659172 1 1
-0.0218229024070255 -0.0232386870933335 1 1
0.490091700673469 0.45425174687251 0 0
-0.0591170456647663 0.000685063803300662 1 1
0.0730595431922682 0.065052371922222 1 1
0.291385947729395 0.267615743867936 1 1
0.0978334247744062 0.137710308802065 1 1
-0.153708288758661 -0.133532329522556 1 1
-0.0550474635817952 -0.0556369595539141 1 1
0.0471148807779965 0.042722709375602 1 1
-0.369943408213039 -0.265826725652493 1 1
0.0207238226853005 0.00748771109964182 1 1
0.237190879015161 0.232312402812452 1 1
0.125361045960461 0.0986978480193354 1 1
0.0850786523243908 0.0905768156203552 1 1
-0.092672819623501 -0.0838446633987291 1 1
0.126542385176254 0.116455189658538 1 1
0.0299063274756093 0.0201350348594339 1 1
-0.0105451249105855 -0.00634736317472495 1 1
-0.0443339051375046 0.0110488461847392 1 1
-0.322845413636959 -0.298703116658028 1 1
-0.0195540205819712 -0.0218932279129007 1 1
-0.132258887547042 -0.123127378827945 1 1
0.301709295199285 0.345305664747499 1 1
0.254772639515656 0.280067176542422 1 1
0.154480727609825 0.105043362772067 1 1
-0.0660305253139471 -0.0612462309783749 1 1
-0.065680744537647 -0.0582777418571832 1 1
-0.0701431656437554 -0.0912627460471849 1 1
0.0201772772846746 0.0231309776168224 1 1
0.146809145997358 0.194762361100426 1 1
-0.0027799107885012 0.00655197328010387 1 1
0.225377099745139 0.211679893210931 1 1
0.131081877982336 0.128882942511805 1 1
0.233859526576557 0.230390897172085 1 1
-0.325323645200874 -0.263584045426949 1 1
0.185367535479277 0.147777570020415 1 1
0.054054221253879 0.0771236342088021 1 1
0.184184439616942 0.179096325004395 1 1
0.129273156450208 0.122087439995134 1 1
0.242367506119561 0.210099259882797 1 1
-0.410804855183318 -0.335259214448508 1 1
-0.534618350829701 -0.516977503613844 1 0
0.105866367506343 0.128373552702254 1 1
0.0449844548877553 0.0350578346042679 1 1
-0.259693882738041 -0.278341714840288 1 1
-0.228966851297372 -0.198330984901206 1 1
0.203543340559425 0.122161920470894 1 1
0.0414668679356441 0.0282335925719704 1 1
-0.0935200353705364 -0.0829847379047077 1 1
-0.0987430710795389 -0.0701329967637392 1 1
0.0621301764985245 0.0468249752723099 1 1
0.0736822228900344 0.0612161997566878 1 1
-0.316381287773283 -0.28019947723192 1 1
-0.117392829977747 -0.105989354379211 1 1
-0.661828504982946 -0.606199000435425 0 0
0.300048409402731 0.288332446495257 1 1
0.0121182089679127 0.0099058536439095 1 1
-0.0870102323223443 -0.092080494473894 1 1
-0.130502980326103 -0.130318931931405 1 1
-0.146168879638511 -0.117266439919915 1 1
0.104362156807811 0.111620790665158 1 1
-0.511605574755624 -0.458155751884976 0 1
0.604123097631121 0.578358786603623 0 0
0.297879022081436 0.266279171474089 1 1
0.287827431346369 0.264368019689485 1 1
0.200449681324834 0.165858209400193 1 1
0.12662959880182 0.123251348420844 1 1
-0.0451613218431522 -0.0625907770158122 1 1
0.0698843978255368 0.0654608107182486 1 1
0.224796115817523 0.202750361792268 1 1
0.134327732013938 0.0901531801903521 1 1
0.0607782901316945 0.0581811242891099 1 1
0.112931346789346 0.111674703498868 1 1
0.0679836614279006 0.052426464575842 1 1
0.295635930249742 0.2845315793235 1 1
0.216680572934201 0.179427620651737 1 1
0.144667418304683 0.174137397705195 1 1
0.0728815931074357 0.0486262669344611 1 1
-0.149525653825777 -0.129689624213146 1 1
-0.530747149718443 -0.473146512133791 0 0
-0.193192332562757 -0.196919457228186 1 1
0.0012782875084137 -0.00458033813758601 1 1
0.0169471956315995 -0.00170217547153166 1 1
-0.0560412877685237 -0.0570471693060723 1 1
0.0947992787719165 0.0361574174880268 1 1
-0.262821350801257 -0.221863546766728 1 1
-0.0948268589215493 -0.0960045813425405 1 1
-0.137446382393363 -0.124810432735044 1 1
-0.0837771553446909 -0.095956417241161 1 1
-0.275377655684747 -0.245723147845653 1 1
0.171610555524504 0.162569463182412 1 1
-0.148854082002214 -0.115426503661577 1 1
0.0534338735389984 0.0655263844041984 1 1
-0.0341043821637365 -0.0306506276635651 1 1
-0.465023051113363 -0.347313409132214 1 1
0.233045309675369 0.21722985115895 1 1
-0.539543188678027 -0.50133793121313 1 1
-0.358308498786109 -0.327298703235786 1 1
0.0369790932501523 0.00397943981027435 1 1
0.0654215921181024 0.101904713852685 1 1
0.0790369184884591 0.0734759164793634 1 1
0.152606008385149 0.124595832438343 1 1
-0.127201366490525 -0.112643623935042 1 1
0.0290187941489567 0.00857938807948505 1 1
-0.240961516786799 -0.218828467198732 1 1
-0.143030907043088 -0.145148246310097 1 1
-0.160357571888404 -0.176757262096385 1 1
0.396004347311579 0.364330062451345 1 1
-0.298257276446279 -0.277069986299349 1 1
-0.0519668744971185 -0.0505216769033832 1 1
-0.0610623851260843 -0.0246529875115202 1 1
0.130060883952047 0.111555892646518 1 1
-0.0927759907688052 -0.105607177776231 1 1
-0.185333839976703 -0.161990770661218 1 1
0.172542228456852 0.159101237303485 1 1
-0.0602024019285865 -0.0407003118228602 1 1
0.270554659634366 0.269963846184294 1 1
0.129013542474721 0.113868696418581 1 1
-0.241521360329909 -0.221928083342195 1 1
-0.0359885162770006 -0.0361861067248887 1 1
0.366928054715674 0.350146360251612 1 1
-0.280200700701242 -0.255903439546462 1 1
-0.0183722444358558 -0.0234284762747699 1 1
0.139903450681017 0.141659581156926 1 1
-0.144032153565953 -0.151320249646661 1 1
-0.0366750682883886 -0.0208162532784175 1 1
0.24471220926133 0.214955313818257 1 1
-0.0023173895090304 0.0090676292726317 1 1
-0.407599125026883 -0.374013397890843 1 1
0.00458920665853652 0.00554544186898791 1 1
-0.151342706197499 -0.131950236577249 1 1
-0.068031522639828 -0.0659826708407841 1 1
0.155564384889557 0.136373094961904 1 1
0.00334000494941397 -0.00331032194045327 1 1
-0.549550457035887 -0.487040223405763 0 0
-0.177497799881254 -0.170380129217622 1 1
-0.188567601904407 -0.161739263339668 1 1
-0.370734329352645 -0.307850353581867 1 1
-0.112727772464054 -0.0860517496458679 1 1
-0.108078914741885 -0.112038377487297 1 1
0.33218223063035 0.316310346440347 1 1
-0.0951165347807418 -0.0923562516400798 1 1
-0.202509921853101 -0.170818910066623 1 1
-0.175622134084004 -0.153574352152772 1 1
-0.133691018652622 -0.168601317905213 1 1
0.11490588155679 0.107303919018697 1 1
0.358517529317823 0.321072177798575 1 1
0.184747728998084 0.196367703254089 1 1
0.103486858209519 0.0928501534598392 1 1
-0.41196549882265 -0.329551351239198 1 1
0.18478124642875 0.156691649024173 1 1
-0.177430641737745 -0.165180675155416 1 1
-0.0884857384959277 -0.0708749873587738 1 1
-0.051569650488642 -0.0273882739451213 1 1
-0.0676153262986623 -0.0524670750870917 1 1
0.134219632199545 0.118742799068113 1 1
0.251093596750577 0.229586017437665 1 1
0.00119512982473242 -0.0359357818324141 1 1
0.0548251230263627 0.0839698181587902 1 1
0.171652682478591 0.157592569567358 1 1
-0.147281256694102 -0.135805731406896 1 1
-0.262748968502304 -0.279484359162505 1 1
0.160032993431266 0.205494564468868 1 1
0.0413727280308537 0.0401581627874654 1 1
-0.128325410653252 -0.112472223126008 1 1
0.3458349403207 0.321776423961952 1 1
-0.23934558219091 -0.211557605212761 1 1
-0.0846575651479452 -0.0819995067877945 1 1
-0.230146902192008 -0.238217323118508 1 1
0.0598595188131249 0.0558238802217014 1 1
-0.300150659070374 -0.288428088760861 1 1
-0.0119015007388682 0.0155886967388935 1 1
0.0999520858091331 0.0938733871379018 1 1
0.185880548836422 0.181723858670294 1 1
0.244745301511285 0.189500367460138 1 1
-0.425747256600611 -0.390073543635377 1 1
0.0914062085233461 0.0938957307894761 1 1
0.346634289565673 0.303257269096918 1 1
0.0242295463494277 0.0347377753124437 1 1
0.170225114872403 0.136634744262435 1 1
-0.256824281132675 -0.240242085297577 1 1
0.00646067416202227 -0.00573564129860367 1 1
-0.0745611351236189 -0.0663587228307909 1 1
0.220540381996338 0.196329855498049 1 1
-0.213206999299355 -0.2075253017412 1 1
0.217629028130237 0.188322051231225 1 1
0.222657448173111 0.159340021614311 1 1
-0.174862924356168 -0.161846394306306 1 1
-0.193515887709987 -0.196244528074964 1 1
-0.00100523059099893 -0.0112556138943474 1 1
-0.147053693849334 -0.135721510354197 1 1
-0.329712920498386 -0.318962989081848 1 1
0.382445388446058 0.343258827862589 1 1
0.0378234062074541 0.041903635158014 1 1
0.136787758882328 0.137260635912938 1 1
0.358204144812028 0.325732493017636 1 1
-0.062642278366959 -0.0509648194230268 1 1
0.131921412690052 0.101232602023059 1 1
-0.235348557171338 -0.208926697382035 1 1
0.193398193533398 0.157666717479605 1 1
-0.136952813450959 -0.126088639587554 1 1
0.14536880925664 0.139770248898133 1 1
-0.0906078323374576 -0.0816666216575949 1 1
0.287403307940084 0.265492550439606 1 1
-0.131926213722747 -0.11964741887817 1 1
-0.270862415591993 -0.257284641600943 1 1
-0.00489364915491927 -0.110799235058575 1 1
0.16942758484183 0.154462629204712 1 1
0.137637610867805 0.125832022125376 1 1
0.103400964148317 0.0890196847064102 1 1
0.118494167258568 0.106900226411118 1 1
0.290349320730991 0.287185457071538 1 1
-0.426966241353983 -0.404813718859396 1 1
-0.0751255236126589 -0.0334831720434972 1 1
0.756261724790311 0.751064328397696 0 0
-0.146081372720182 -0.145812699305744 1 1
-0.005541592562828 0.0259945851526157 1 1
0.209803864445645 0.202240366278792 1 1
-0.0593992372598731 -0.0654418390910669 1 1
-0.258124755131956 -0.221476965292965 1 1
0.289364476903944 0.27278690418392 1 1
0.255695985093134 0.225395614224981 1 1
0.114739290978779 0.117680993444129 1 1
-0.285312344128419 -0.221882262717401 1 1
0.455190727675127 0.399519291659285 1 1
0.300325896900445 0.246704134761282 1 1
-0.228909211461318 -0.185070890976159 1 1
-0.000941360070062673 0.0523943954216465 1 1
-0.147695068908868 -0.118869843070232 1 1
0.200838403802231 0.175282563481747 1 1
0.242488405862618 0.213419076695488 1 1
0.0562479195898695 0.0350756834380169 1 1
0.475037844733589 0.42385430898887 1 1
0.0100161857183723 0.000226637789158909 1 1
-0.178767373704168 -0.149686544976098 1 1
-0.164452854319763 -0.145717857023026 1 1
-0.294696382646948 -0.248820119647083 1 1
-0.293483054462079 -0.254480263695271 1 1
-0.0986108504914408 -0.0974110167203615 1 1
-0.123173758914917 -0.107838020632718 1 1
-0.0439786589668844 -0.0590324259209351 1 1
0.057826140098914 0.0404520460663108 1 1
0.0396369697027746 0.0405386088803978 1 1
-0.0239609910419639 -0.00201232368602944 1 1
0.296590696359819 0.26775355336328 1 1
0.07741565554085 0.0665564513266367 1 1
0.258804744696363 0.230651702844723 1 1
0.0298984581483304 0.017442166650299 1 1
0.150573156739189 0.139241118139015 1 1
-0.609267523464698 -0.551947610813538 0 0
-0.0510516191437682 -0.0223692357123565 1 1
-0.109944081996125 -0.10266288965137 1 1
0.220799745906809 0.19743798226892 1 1
0.272849715723085 0.248528449564232 1 1
0.199014376773076 0.180200669810962 1 1
-0.161032595159609 -0.140143002643737 1 1
-0.0593159170791683 -0.0572758854659144 1 1
-0.135816715283915 -0.0936447881664924 1 1
0.150099095890608 0.127386617190621 1 1
-0.385447708838155 -0.342735671913216 1 1
-0.0703258378726119 -0.0784396986373123 1 1
-0.110489563917129 -0.121539866220357 1 1
-0.428278168871616 -0.346836258862934 1 1
-0.116916548043198 -0.115826984057651 1 1
-0.324308469586987 -0.307098658031045 1 1
0.0448177925772017 0.0484922363392412 1 1
-0.174841273073203 -0.154217427088543 1 1
-0.0451139984317983 -0.0348690116692631 1 1
0.201228240261195 0.172557869728379 1 1
0.191548238856156 0.174833494644839 1 1
0.704652494338492 0.626377300203928 0 0
-0.269394413674333 -0.253399212938139 1 1
0.27816878561021 0.250867868534745 1 1
-0.0367756352426525 -0.0624916914183825 1 1
0.221180924951411 0.221151365680916 1 1
0.30762690743601 0.27042045865308 1 1
-0.470016934373088 -0.426919994994712 1 1
0.56023948563032 0.488079166281272 0 0
-0.109211626438743 -0.110944727695032 1 1
-0.00709758224341629 -0.00571222925762969 1 1
0.288638316521653 0.27238678960002 1 1
0.218495320484797 0.216278081956105 1 1
-0.0617443423562812 -0.0525648722456441 1 1
-0.0277254866829019 -0.0252761296234825 1 1
0.345690730270348 0.305499821750074 1 1
0.15118811179665 0.141758047167183 1 1
-0.0392099680128295 -0.0387276176986387 1 1
-0.228340864737111 -0.172005880693804 1 1
0.0634252883820764 0.0708872436922145 1 1
0.210571079573252 0.220321246337559 1 1
-0.468941202374622 -0.339832537685574 1 1
0.175246395710582 0.145496978345065 1 1
-0.299260571086095 -0.2531145951203 1 1
-0.00858110388164973 -0.0205157569439773 1 1
-0.0709085185047809 -0.0625344037335201 1 1
-0.11007675174694 -0.0988912469667755 1 1
0.000842882378719354 0.0513689320132615 1 1
0.182103238148274 0.14441840427733 1 1
0.37467279336753 0.364554019121199 1 1
-0.094006624706372 -0.101612239051503 1 1
0.126292548877629 0.0821153377527764 1 1
0.0839019210629365 0.083702979551728 1 1
-0.28346492288331 -0.25103849976028 1 1
0.230680396670313 0.217323898657516 1 1
-0.0488659444515517 -0.0123493061642463 1 1
0.525538000620786 0.455816670560242 0 1
0.0253147233408261 0.0456979499415033 1 1
0.0760020407551897 0.0680658591005933 1 1
-0.077655819981772 -0.0866541680641414 1 1
-0.0128825182197815 -0.00616044442545061 1 1
-0.0375393620205437 -0.0408924293576151 1 1
0.181007316660297 0.164813150247408 1 1
0.050411950354034 0.0449589889664723 1 1
-0.334128815012862 -0.314015612256027 1 1
-0.198527671946924 -0.193212430700864 1 1
-0.483454589098899 -0.443485110382775 0 1
-0.583181528885419 -0.514986251980326 1 1
0.255239579827362 0.230130336676396 1 1
0.212627123236262 0.20161085561696 1 1
0.0140506038243559 0.013072985165716 1 1
0.0649374734574993 0.0679881888210978 1 1
-0.347023675774314 -0.28036097379799 1 1
0.2056124810051 0.153413116935969 1 1
0.220242512175997 0.226994109691258 1 1
-0.419821095010555 -0.395044157823227 1 1
-0.284246050180744 -0.258300066270902 1 1
0.184337473568854 0.155607009889314 1 1
0.078911337625688 0.030408734704846 1 1
-0.0216934448912755 -0.038666522046239 1 1
-0.37541419982953 -0.356000214704791 1 1
-0.359122490764092 -0.329270084657381 1 1
0.300609567091203 0.305568651682125 1 1
-0.0397339803107587 -0.0427402263930394 1 1
0.0196522192470245 0.0258764302206805 1 1
0.261810206811298 0.229981775275408 1 1
-0.0833841520897639 -0.012911954365356 1 1
0.12193648638538 0.117171703122253 1 1
0.348505274415538 0.338345834071162 1 1
0.299164199333531 0.294899087022691 1 1
-0.0689610783764339 -0.0523321314024323 1 1
-0.112353772221532 -0.0911390446787732 1 1
-0.255495741071932 -0.232147822349094 1 1
0.252997281746377 0.242077760829193 1 1
0.123369217305081 0.104092844151887 1 1
0.149823711261017 0.152204962043541 1 1
-0.432725449234421 -0.392123592671442 1 1
0.265877047971215 0.241022129450314 1 1
0.172689622978769 0.193283463284994 1 1
0.00413471784897835 0.0257041773336609 1 1
0.606091612855487 0.567894998129402 0 0
-0.217991694178661 -0.166748161591147 1 1
-0.100640533191652 -0.0575738902070783 1 1
0.0870646099183168 0.0940378831779316 1 1
-0.0172599306455617 -0.017612760882934 1 1
-0.10770949340826 -0.0920075727945172 1 1
0.57623779720529 0.483936107983652 0 1
-0.130864068312352 -0.169130893961445 1 1
-0.165448945451473 -0.101913748618047 1 1
0.00918426561952318 0.0380797422021552 1 1
0.151237735627657 0.142854709691144 1 1
0.285929868629791 0.236958122070764 1 1
0.0328862019934792 0.0300073872122959 1 1
0.0144563740186765 0.0148934389086199 1 1
-0.376345935281833 -0.359761382740921 1 1
-0.0404099915055949 -0.0789735091175344 1 1
0.245401029037072 0.226387731542045 1 1
-0.209535140219919 -0.16431564721911 1 1
-0.123703508910808 -0.109084163917531 1 1
0.120488218882542 0.10709841120641 1 1
-0.177232130010557 -0.182880115316021 1 1
0.0667157530619873 0.0644764812362434 1 1
-0.192078893964274 -0.186625810767627 1 1
0.113586636312771 0.088281112225369 1 1
0.109964002770056 0.121100368023539 1 1
-0.386506865046565 -0.343600689246904 1 1
-0.214365153919778 -0.189458473238537 1 1
-0.0725207950584628 -0.0530663220625914 1 1
0.0923611496208039 0.0806540761995411 1 1
0.0047783220325643 0.00764514941318671 1 1
0.165502628851493 0.155633945728636 1 1
0.0718744687834031 0.10591422523389 1 1
0.22261622266285 0.178889486464388 1 1
0.126493949293861 0.0984124456353182 1 1
0.140159388644713 0.134962862314105 1 1
0.233989774831984 0.209366922602189 1 1
0.0696081384045258 0.0408503495635519 1 1
0.304212095939131 0.279373396445976 1 1
0.0733796961772113 0.101509366368539 1 1
0.292482950672516 0.27409235665165 1 1
0.45779805456001 0.412923502948445 1 1
-0.22311865884212 -0.194357970632754 1 1
-0.318581397826965 -0.293618906585594 1 1
0.114349784201904 0.111942447160251 1 1
0.309533303413063 0.286085712985269 1 1
-0.0393300097872893 -0.0489347957704502 1 1
-0.605185651288524 -0.523092603781216 0 0
-0.0162200231116681 -0.0223473299509127 1 1
0.0438635710288843 0.0337412177634559 1 1
0.212797732185459 0.184105296800869 1 1
-0.208396545112689 -0.201828831972 1 1
-0.119818279002053 -0.149538406994873 1 1
-0.208877177443227 -0.149411123388584 1 1
-0.0656870999138662 -0.0371444197909533 1 1
0.0100020958081399 -0.00199186530688589 1 1
-0.0832671939124769 -0.129686332935266 1 1
-0.228765974114906 -0.201722442815183 1 1
-0.224399272844592 -0.228196797272156 1 1
0.0860525158502542 0.0565366703734714 1 1
-0.00590070578043968 0.0145276205645683 1 1
-0.322492485605652 -0.294505596073904 1 1
0.000876585447786321 -0.00546228078890611 1 1
0.123445709719359 0.103648256202946 1 1
0.0654121083030634 0.0607284072391992 1 1
0.0895695074591004 0.0898298100600213 1 1
0.00686107759676841 0.0116020000426597 1 1
0.406262972084267 0.352935939307315 1 1
-0.0823102953858754 -0.0878716329677789 1 1
0.325602606029763 0.284040211053754 1 1
-0.0839620515151949 -0.0760871009879826 1 1
0.0278914468634783 0.032761362309434 1 1
-0.0933262095973499 -0.0740462314670937 1 1
0.174910349928235 0.152966264124892 1 1
0.0490501489918943 0.0511893930268272 1 1
0.0354734296076051 0.0473194571560085 1 1
0.375302007011717 0.357429935389437 1 1
0.100668288317752 0.0796631831071033 1 1
0.127487553825789 0.191434047278835 1 1
-0.0199680632076304 0.00702802914632206 1 1
-0.067993951686977 -0.0980924376437695 1 1
0.396898223856384 0.370680976729571 1 1
-0.0422672775670929 -0.0398177082599479 1 1
-0.366366208236481 -0.32451738316083 1 1
-0.051065944541923 -0.0376479263135543 1 1
0.407218083525671 0.348758143257323 1 1
-0.0181480822895272 -0.0179298999764227 1 1
0.595836118415581 0.534201403801944 0 0
-0.11025180566541 -0.0933967966257817 1 1
-0.0840678010796925 -0.0651945004967343 1 1
0.237628185998276 0.162188675003242 1 1
0.160529793704698 0.137881435995204 1 1
0.12295382709211 0.0928146722585522 1 1
0.398594553385178 0.352320338100989 1 1
0.0571880740594125 0.0323916607175654 1 1
0.0526152563820159 0.0423806349238218 1 1
0.0527879001220772 0.0424362863079321 1 1
-0.2797024076335 -0.260571422228973 1 1
0.175941413538332 0.166575299740464 1 1
0.0990482635003627 0.0713619685769231 1 1
-0.0777078458104608 -0.127895552029894 1 1
0.0379377596063127 0.0318627270324731 1 1
0.0877914210745507 0.0743249032048675 1 1
-0.0356292882007991 -0.0275964123621372 1 1
-0.190991917039403 -0.184207177915913 1 1
-0.244244077608706 -0.188515884472047 1 1
-0.0332185289986779 -0.0287946602113054 1 1
0.227487770279912 0.206760816385099 1 1
0.0365122522194573 0.0295767906151604 1 1
-0.19385191501655 -0.172452074099309 1 1
0.352337417409566 0.321150507307139 1 1
-0.0892241017180424 -0.0507687223906119 1 1
-0.072042394890504 -0.0611143087790098 1 1
-0.322233707936228 -0.278700014704694 1 1
-0.158364839534616 -0.147832275436536 1 1
0.235086000874794 0.212858170925827 1 1
-0.0479756530545068 -0.0492297195495003 1 1
-0.182567974996924 -0.175009156823187 1 1
0.0542135505972337 0.0615901080582359 1 1
-0.0393569031077726 -0.0105543550884808 1 1
0.0090339854153893 -0.00484530796558177 1 1
0.0448038316585706 0.0414539210471518 1 1
-0.177744022045182 -0.158177244312122 1 1
-0.193132630751416 -0.197166619676395 1 1
-0.253548017003725 -0.25304323099632 1 1
-0.266718320644153 -0.252156665080104 1 1
0.111092219732312 0.0939702319678727 1 1
0.594345195659558 0.523377496472889 0 0
0.399475734052719 0.323474297235819 1 1
-0.18293661373237 -0.191392180725717 1 1
-0.0261479427907085 -0.0221482042632138 1 1
0.21040103111034 0.171858866227804 1 1
-0.307679436680628 -0.297774478692361 1 1
-0.672924808518736 -0.646217098863893 0 0
0.392682479813484 0.366433016336281 1 1
-0.0874856193243205 -0.0807108747062418 1 1
0.115647543548301 0.0812662876655515 1 1
0.00211841964537542 -0.000737989679781892 1 1
-0.41208532150013 -0.376538646373876 1 1
0.0894141876998727 0.0760145894318741 1 1
0.0750786376490937 0.0596585918218189 1 1
-0.552941408361255 -0.512957614375174 1 1
0.141713987178025 0.133455392242639 1 1
0.00506830176316313 -0.0172376241136073 1 1
0.183826008050335 0.161676167489427 1 1
0.0491321435760669 0.02509880438502 1 1
0.111948729788428 0.105024503405011 1 1
-0.101260290981167 -0.0969330142771598 1 1
-0.465208954384093 -0.424238875905427 0 1
0.0478264624523078 0.04519849638817 1 1
-0.054811522222928 -0.0598021105600816 1 1
-0.0703308433710412 -0.107282431108524 1 1
0.435709332333324 0.383547779313517 1 1
-0.0765974277552026 -0.0796837993859566 1 1
0.0548861730456399 0.0531478382152741 1 1
-0.139450121674248 -0.109998657698919 1 1
-0.183552792076393 -0.177828004584498 1 1
0.25310686417061 0.231616842076429 1 1
0.112911815159928 0.094214785073292 1 1
0.0805444140901309 0.0734214854270121 1 1
-0.304279399337651 -0.252767080016336 1 1
-0.0407947084730664 -0.0260633491862916 1 1
-0.338821961757905 -0.324562453933853 1 1
-0.15847310067778 -0.152923546943862 1 1
0.187098649173623 0.172656825641055 1 1
-0.202110068951278 -0.213195487640495 1 1
0.161889794430752 0.123004120624819 1 1
-0.0693143985904025 -0.0856523160426138 1 1
-0.0444073107428401 -0.0319151835941571 1 1
-0.349425335011986 -0.315983989937948 1 1
-0.0515579481343279 -0.0365130913957334 1 1
-0.157522754168572 -0.147053588396614 1 1
-0.142408705695271 -0.126547021899353 1 1
-0.0948503591384347 -0.0497123597232211 1 1
0.154109614416084 0.175922910023322 1 1
-0.264013967924611 -0.230623529421812 1 1
0.0327268508808082 0.0402574313294475 1 1
0.366997504214995 0.351597772743591 1 1
0.163382326974742 0.148686107340305 1 1
-0.268966693263576 -0.263317839381022 1 1
-0.0368854824127963 -0.0484328179797739 1 1
0.15222091099249 0.13949629064055 1 1
0.0816305666951967 0.071108210983681 1 1
0.330524836618989 0.276505632457718 1 1
0.462992588427551 0.358311586070922 1 1
0.0614018909888256 0.0647775160365879 1 1
-0.368570711540217 -0.353168634971465 1 1
0.224261110094568 0.20934626990502 1 1
0.109542313688219 0.0930785409205583 1 1
0.0771513673262067 0.0901037056058 1 1
-0.704378497178303 -0.628415252707907 0 0
-0.240803264380631 -0.225894257577249 1 1
-0.247917237333321 -0.239082702452089 1 1
0.0498612555976116 0.058173073895403 1 1
0.107482326892211 0.0949072800092281 1 1
-0.0928228474583683 -0.107723661795201 1 1
0.0392529758288977 0.052070093164432 1 1
-0.488057507194502 -0.434828374032162 0 1
-0.1074746504525 -0.0482027103276882 1 1
-0.0838314688482174 -0.0803323811996648 1 1
0.0525614227737708 0.0553387217303423 1 1
0.372800209980775 0.334956596756492 1 1
0.686483407758867 0.607793487233502 0 0
-0.0500490949056754 -0.0462836672114029 1 1
0.108093067553694 0.0927613598414193 1 1
-0.165440400448741 -0.134589157445668 1 1
0.213278748813782 0.186809061956886 1 1
-0.146024706830601 -0.128022171858099 1 1
0.153692571925315 0.165594631476429 1 1
-0.321606894060313 -0.275051396592593 1 1
0.181615530346929 0.168779555192893 1 1
-0.391454074743017 -0.342465455784823 1 1
0.111033749316025 0.0974267413381285 1 1
0.0957426513326895 0.0609919684529889 1 1
0.494822617143105 0.443037320705996 1 1
0.493337662331375 0.441804445312283 1 1
0.449158703674094 0.397497489348594 1 1
-0.0296254426582887 -0.0175572709785623 1 1
0.0687140923664486 0.03127344276749 1 1
0.0838417056815318 0.0666093551388025 1 1
0.153761192020102 0.0803259136538977 1 1
0.0387373165210751 0.0223988337619841 1 1
-0.273768108573646 -0.269761515491536 1 1
-0.0875285337892583 -0.0866696802447771 1 1
0.169289060995133 0.168692369573285 1 1
0.572981716168756 0.518173017823659 0 0
-0.171902686169189 -0.158169099552698 1 1
0.327775888984461 0.280890196974949 1 1
-0.0750119684464196 -0.0747533658019666 1 1
-0.276199425299701 -0.266662017982756 1 1
0.319848270444405 0.287618344287358 1 1
0.316208267807361 0.289996009881965 1 1
0.108971287527045 0.102617498097581 1 1
-0.336819653265848 -0.299162282860828 1 1
-0.111617888854781 -0.092085047335057 1 1
-0.348224126372881 -0.307965045626839 1 1
-0.451769183423869 -0.407389112513661 1 1
0.0783372601613971 0.0868938044158281 1 1
0.182734904435041 0.195674427750669 1 1
0.0702364039223306 0.0414599038714682 1 1
0.0431625554414676 0.00671126043916848 1 1
0.0397493662921208 0.028986620070304 1 1
0.159085879327615 0.14356422937038 1 1
-0.0851906223100085 -0.102798249513409 1 1
-0.328183384720065 -0.270588535149193 1 1
0.399654308107174 0.34454781062668 1 1
0.592688710343127 0.57942513346906 1 0
-0.33070176438244 -0.278692896263203 1 1
0.406801336183028 0.372913078352868 1 1
0.222856068437993 0.18376625617623 1 1
-0.452489178874679 -0.403625199036762 1 1
-0.146584446984923 -0.141874608651767 1 1
-0.0118497174293116 -0.0159685134476848 1 1
-0.0958325372035551 -0.0860628071444798 1 1
-0.169042394971966 -0.149214203973259 1 1
0.100912606927685 0.0859391260400637 1 1
0.124689764209249 0.0939450465158404 1 1
-0.0850238504550834 -0.0668796822675652 1 1
-0.0258634074704026 -0.0260131961809039 1 1
-0.0998429203791877 -0.144798344644546 1 1
0.106622806725746 0.114155361157457 1 1
0.0136704856066493 0.000854593105986873 1 1
0.0556650701399994 0.0597002533022042 1 1
0.0307477205324932 0.0286343671421828 1 1
0.874224463957796 0.778270730089093 0 0
0.170196636543963 0.157662985277622 1 1
0.0514677781044977 0.034909105462383 1 1
-0.238954413190871 -0.202476760644794 1 1
-0.0113950597926997 -0.0494599105972537 1 1
-0.149819986272392 -0.130082432995644 1 1
-0.231507108588165 -0.209990506561763 1 1
-0.0433072667815495 -0.035368497562014 1 1
-0.197642647767868 -0.179928555764417 1 1
-0.553031686563329 -0.494008539957266 0 0
-0.195962397395277 -0.196078046775013 1 1
0.201518520703612 0.192713711078591 1 1
-0.341828016844007 -0.294481855099504 1 1
0.255675436716158 0.230181027997596 1 1
0.0243164134251394 0.0304756821590814 1 1
0.0958759578387821 0.0960950999486022 1 1
0.142225105986339 0.138932364843208 1 1
0.137350043529863 0.113506481476075 1 1
-0.393719233372322 -0.338452730294153 1 1
-0.140851318396327 -0.135121328536642 1 1
-0.052741216231157 -0.0472583900676259 1 1
-0.0907659262635048 -0.100333877478875 1 1
-0.123283245351365 -0.0928241265768396 1 1
0.029135189103627 0.0264545167356176 1 1
-0.144392684563195 -0.138189996804828 1 1
0.141903985731672 0.126962129282568 1 1
-0.000161049640777018 -0.0280224447951479 1 1
0.0843935790665362 0.0687866580085978 1 1
0.1908330293253 0.193743232418553 1 1
0.288910142303004 0.245313839400373 1 1
-0.0179544964011203 -0.025360247838251 1 1
-0.0372967969737665 0.00594313259345559 1 1
0.0568224287768931 0.0956775984097228 1 1
0.115899570813211 0.104748550010943 1 1
-0.20412498144874 -0.191344926069351 1 1
0.221956634327138 0.164722918204866 1 1
0.070710354551016 0.0611631725481523 1 1
0.15576105807585 0.144387005607486 1 1
0.320213632006489 0.230093888184049 1 1
-0.104163950546162 -0.0765699665464876 1 1
0.142393001415712 0.14834244097968 1 1
0.314527119244828 0.288291856828476 1 1
-0.0274987213786409 -0.00725579106936837 1 1
0.333206083045691 0.320159351208622 1 1
-0.227756732853708 -0.182475011595699 1 1
-0.4713209246723 -0.409573631997592 1 1
0.0802773207656193 0.0746458039236905 1 1
-0.529071084429153 -0.483029762762199 0 0
-0.0156156825085728 0.0241281454354359 1 1
-0.0355977280470308 -0.014477888979023 1 1
0.3148431215703 0.310058636530885 1 1
0.0353818880200807 0.0311444330271852 1 1
-0.656392979975586 -0.590718913658783 0 0
0.295623800995841 0.252370381612582 1 1
0.422641185630272 0.385560873341866 1 1
-0.112735644173421 -0.134125736532182 1 1
0.338084179947653 0.316377311701651 1 1
0.335464459917513 0.290210083536617 1 1
0.0160567368286929 0.0187959218735013 1 1
0.00734770944703027 -0.0145698285104189 1 1
-0.510855676226702 -0.461028117218889 0 1
0.0610132651982271 0.0349483512929213 1 1
-0.623519158330008 -0.578931610135529 1 1
0.157563871395041 0.120399214070998 1 1
0.175473893296776 0.139029037646098 1 1
0.207541957032687 0.183130993367599 1 1
0.355743164200888 0.315566767467388 1 1
-0.127956147568747 -0.11367781942921 1 1
-0.201111052974247 -0.175261041279767 1 1
0.382577945914237 0.330912129463599 1 1
-0.172558398601154 -0.155497382119056 1 1
-0.358609071446318 -0.3516242526347 1 1
-0.032717091327968 -0.0195361641584234 1 1
-0.0823726188298758 -0.0773146264640621 1 1
-0.427770331607006 -0.388420608750096 1 1
-0.488803073000936 -0.453934450028411 0 1
0.174161134585028 0.212146150513187 1 1
-0.0017068979219069 -0.0182985282295706 1 1
0.459192681890604 0.372668703898278 1 1
0.376163812278758 0.340428186931538 1 1
0.254719686645278 0.250954689766246 1 1
-0.0193385482563827 -0.0233563136594497 1 1
-0.149684000218087 -0.0966743858369914 1 1
-0.159944040732614 -0.137441379455855 1 1
-0.151894507608718 -0.0862889803915378 1 1
-0.226699050955424 -0.216988663811079 1 1
-0.281871559337426 -0.28769875559033 1 1
-0.108285571232599 -0.0898696255476173 1 1
-0.152800238308217 -0.130807792143223 1 1
-0.364383549561053 -0.358100603424532 1 1
0.351005197416141 0.301368838638501 1 1
0.375442653679069 0.357241079522624 1 1
0.217391605385702 0.193521048936279 1 1
0.0305660263984321 0.0041160637036615 1 1
0.207437963067518 0.191590356777855 1 1
0.446850265773876 0.37166592633146 1 1
-0.371545796817661 -0.385526043207468 1 1
-0.496360264794132 -0.470786615917302 1 1
-0.165997517159042 -0.169596182493448 1 1
0.305267651544631 0.291217021358331 1 1
0.0622830314737188 0.0493574046998531 1 1
-0.290173462428931 -0.25617332073465 1 1
0.159745840722316 0.132635589671996 1 1
-0.185660923414303 -0.154437336258604 1 1
-0.0829944471001317 -0.0683451968300936 1 1
-0.193012147632857 -0.187882656972173 1 1
0.0703817156691479 0.0632915581413012 1 1
0.520237843107586 0.47335635362905 0 0
-0.0604720926367665 -0.0584143204265882 1 1
0.160117262642241 0.216934835899664 1 1
0.14269751609801 0.120310195982226 1 1
0.155253510313255 0.133815373337132 1 1
0.14858552680136 0.125838166482421 1 1
-0.204467734858562 -0.195764885349516 1 1
0.581374738984887 0.510935006111375 0 0
0.206227031625298 0.166883239355566 1 1
0.248431731948533 0.223011846442792 1 1
-0.262654465780515 -0.222031911386061 1 1
0.204604956140049 0.175860468334878 1 1
-0.116724912416015 -0.105755461482621 1 1
-0.266079667263481 -0.241523393872393 1 1
0.0920703656438722 0.0338708842706667 1 1
0.0763242773983985 0.0795961063357548 1 1
-0.257329975331896 -0.224954194592244 1 1
0.037262760928348 0.0475742321540175 1 1
0.0897519318652742 0.106843790041186 1 1
-0.215840818283699 -0.189391186087838 1 1
-0.208147373535658 -0.196305760233024 1 1
0.0500977690783535 0.0607186674517776 1 1
0.106947416726138 0.107663626721322 1 1
-0.269336506957815 -0.236951770429076 1 1
-0.126945719688645 -0.104264469697908 1 1
0.140147388015656 0.130780048636577 1 1
-0.056432005995189 -0.0551831094274578 1 1
-0.302649397907362 -0.258282673903896 1 1
0.403988327942415 0.366078356924903 1 1
-0.237328293277835 -0.208838266879317 1 1
-0.0231722022337371 -0.00269167671980183 1 1
0.161896305464084 0.148105008167843 1 1
-0.0504294406430036 -0.0354961355377664 1 1
-0.0882967325191223 -0.0795295370962527 1 1
-0.220608828350449 -0.205185460247864 1 1
-0.0814444809697935 -0.114916990632171 1 1
0.124418039646142 0.159170943073202 1 1
-0.00759621707195408 -0.0143053592508836 1 1
-0.311635960904782 -0.285334032565677 1 1
-0.0940409855275095 -0.0762143254425308 1 1
0.136781575570239 0.112968727517492 1 1
-0.29597984156533 -0.249661753937697 1 1
-0.0127646386236367 -0.010434171727848 1 1
0.282975531567274 0.249150612691313 1 1
0.290429150242994 0.253232530807766 1 1
-0.150596033538938 -0.163387293956278 1 1
0.00281425135600132 0.00915454033128447 1 1
0.0420002187131758 0.0422893771437995 1 1
0.159574113146994 0.154823034819035 1 1
-0.530826918854897 -0.480930030789545 0 1
-0.216301890698571 -0.187811571231899 1 1
-0.0414123601080276 -0.12224782181913 1 1
-0.00803415471428607 -0.030949709592509 1 1
-0.0774230175176518 -0.0827123714626136 1 1
-0.328686784069177 -0.291055627986841 1 1
0.224063851798139 0.122976475622383 1 1
0.223242805880427 0.197141692101008 1 1
-0.139676082784485 -0.107922067221239 1 1
-0.122611561263335 -0.102226553459347 1 1
0.0721671576575534 0.106255713732301 1 1
-0.0270990215277407 -0.0857923765680722 1 1
-0.0241158205335782 -0.0177455970726345 1 1
0.229919855618296 0.201981303426435 1 1
0.285703955769512 0.302995313779111 1 1
-0.186250720050476 -0.163341877502778 1 1
-0.0701427890525399 -0.0661363677604989 1 1
0.14644543108217 0.127387419231592 1 1
0.35695625861897 0.292639778925168 1 1
0.119112065942108 0.0538591725158738 1 1
-0.231460878200604 -0.215348657247704 1 1
-0.0876831210413158 -0.109984566746398 1 1
0.0537843326286454 0.0630572719458814 1 1
-0.28686084540968 -0.241328044837052 1 1
0.173602698411968 0.168206301081994 1 1
-0.23139920755806 -0.201156805241758 1 1
0.00261278610912362 0.00843175955374883 1 1
0.258275756281322 0.234792652034933 1 1
0.0434185599927989 0.0433914637584898 1 1
0.0181985783091589 -0.00727315215465124 1 1
0.0218171357890091 0.0139866168334693 1 1
-0.194436787532166 -0.177478113711568 1 1
-0.361727283302963 -0.362589228573895 1 1
0.247545659217358 0.221268282916996 1 1
0.117282828651948 0.078147031882306 1 1
-0.0261942845767664 -0.0332803028317931 1 1
0.451883266964594 0.385117980265764 1 1
0.0139475507782759 0.000391118102239088 1 1
0.118565301924266 0.146362968559334 1 1
-0.114829706086579 -0.107645368505447 1 1
-0.128594855389768 -0.124913766963776 1 1
-0.396536859893364 -0.304787216422509 1 1
0.276570680236548 0.266675656227974 1 1
0.147488024489782 0.129022705333868 1 1
0.118218961359869 0.101853286279762 1 1
0.00944299162337011 -0.0498149189752503 1 1
-0.50784442036787 -0.441708862885817 0 1
-0.17113552361628 -0.155949662609834 1 1
0.409847783313221 0.358490528757536 1 1
-2.91144458183512e-05 -0.00925380133690019 1 1
0.0164139987389847 -0.0230026078775155 1 1
0.439412324567423 0.389085693275228 1 1
0.0623139585170729 0.0532324660306431 1 1
0.0492268166461619 0.046825261083058 1 1
-0.219759245637804 -0.20667026062125 1 1
0.0922789932703332 0.0884734079345706 1 1
0.118667250986009 0.11771815746538 1 1
-0.178308926559914 -0.164953745070265 1 1
0.517259094377117 0.478644757581726 0 0
-0.102110373810619 -0.119934353878448 1 1
-0.428854437651921 -0.379355358343978 1 1
0.494030108617026 0.44141480222061 1 1
-0.272975840208944 -0.266721478126292 1 1
0.325968341876148 0.279439170401423 1 1
-0.341372057336723 -0.317537340459779 1 1
0.161958720374037 0.138990643984975 1 1
0.20206268948779 0.212685298108152 1 1
-0.282980600653807 -0.254429847664141 1 1
0.0876479636510591 0.100805933953673 1 1
0.00817592307944542 -0.00515110625145301 1 1
-0.031807198299589 -0.021568337963783 1 1
-0.215398982058793 -0.205862489952651 1 1
0.281681572194966 0.253909742800209 1 1
0.338239909200002 0.28650252939302 1 1
0.109050214231149 0.0962601107508182 1 1
-0.0616292527857133 -0.0639689313755999 1 1
-0.152578613423731 -0.136541035001419 1 1
-0.349787243217469 -0.294257059758267 1 1
-0.440634352060524 -0.382395864756071 1 1
-0.126945789651939 -0.133453956063654 1 1
0.186286955285743 0.171296886988761 1 1
-0.0327831562855085 -0.0765069821521877 1 1
0.23190805557129 0.264300234318677 1 1
-0.0506492042302518 -0.0421978675615808 1 1
0.359529802358518 0.317090826033323 1 1
0.355371295509563 0.320990994638576 1 1
-0.235159656971686 -0.22702573242778 1 1
0.486696514265316 0.464658206512169 1 1
-0.0347763945303319 -0.0352239488466638 1 1
0.369285911554373 0.304797815160887 1 1
0.0650853315658822 0.0562304372296735 1 1
-0.374973624865139 -0.349065302307936 1 1
-8.3222632608012e-05 -0.0214867705308135 1 1
-0.231461597862646 -0.222527010161959 1 1
0.0348836008571511 0.0450909107204153 1 1
0.219948622545588 0.179796759167658 1 1
0.598506963363381 0.555186115077919 0 0
-0.00662201592193548 -0.00612609144019803 1 1
0.111054925065656 0.114403041645419 1 1
-0.134257766603494 -0.135929089577282 1 1
0.376754782490782 0.33300635401098 1 1
0.200034354254535 0.170632076621371 1 1
-0.108147439611721 -0.096997940427955 1 1
-0.0199865589627825 0.00284625659169349 1 1
-0.145347810517164 -0.118480049571317 1 1
-0.239790333038341 -0.23484428152033 1 1
0.0215537181948698 0.0338462436241423 1 1
-0.170279047212713 -0.171106437331771 1 1
0.201661662260169 0.176658308029997 1 1
-0.0452891935027068 -0.0102477394823197 1 1
-0.312202579919746 -0.297594555577897 1 1
0.120925480180265 0.116260996904027 1 1
0.312841286176418 0.272454551871831 1 1
0.297677329485028 0.263723511588882 1 1
0.0202816623872065 0.00353616032676794 1 1
-0.197575363078714 -0.186681599584759 1 1
-0.117354637883542 -0.111516039205517 1 1
-0.208775139047927 -0.188969431133969 1 1
0.0115886476136971 0.00149394758516621 1 1
-0.400749498136316 -0.341523852175994 1 1
0.338422079388826 0.280381683762319 1 1
-0.210756476282406 -0.203547551929013 1 1
-0.0533576775789301 -0.052882282443367 1 1
0.0130755425305403 -0.017261606136162 1 1
-0.122872007992607 -0.111812308153435 1 1
-0.114045326925546 -0.117684690288013 1 1
0.187842392305703 0.178543766233909 1 1
-0.0928919861815252 -0.0937406508255118 1 1
0.0364963602277352 0.0277756258585447 1 1
-0.652918709432317 -0.58593938860909 0 0
-0.516259647682373 -0.475439729045973 0 0
-0.0593509134733275 -0.0561801050874204 1 1
-0.123752146855271 -0.143648006856683 1 1
-0.04219458985346 -0.0365243619337715 1 1
0.198701040494192 0.162194171125289 1 1
-0.397848168242263 -0.348693278820166 1 1
-0.125258463674129 -0.109439960814879 1 1
0.398904869059903 0.404122411550117 1 1
0.37600152753896 0.336110306659712 1 1
-0.465428097744177 -0.416872933304566 0 1
-0.0657076751673568 -0.0486210020552624 1 1
0.0402033451440384 0.0211436246617917 1 1
-0.0929640397825467 -0.101271177321847 1 1
0.360381088058123 0.325820904801463 1 1
-0.210909047758292 -0.211866739680648 1 1
-0.160321297649283 -0.139442248056701 1 1
0.219780725036896 0.20139988725949 1 1
0.0606037864037634 0.00990218412474732 1 1
-0.28674388103969 -0.264601591756367 1 1
0.208551318385042 0.186376520215876 1 1
0.207812203288699 0.183891976396564 1 1
-0.0533776159501221 -0.0335801713114154 1 1
-0.323608065249603 -0.327546972939489 1 1
-0.0792261166181381 -0.0637558731189391 1 1
-0.0517507146858326 -0.0605697940290043 1 1
0.336641657167238 0.315678787786066 1 1
0.0488876594936167 0.0201756701684037 1 1
0.116459459084336 0.105112994607854 1 1
0.521990163135774 0.478116498139168 0 1
0.391440316563927 0.350196510885889 1 1
-0.483718640537762 -0.459844670341587 1 1
-0.00994728597463951 -0.0829044054169574 1 1
-0.132120498507911 -0.138578545751484 1 1
-0.0499075817155899 -0.0583474580554761 1 1
0.0195955533919079 0.00976231556609896 1 1
-0.348543078735473 -0.250334098910443 1 1
-0.433054728309511 -0.346626414122123 1 1
-0.212592179597182 -0.190138310918421 1 1
-0.205291780063316 -0.186229102285342 1 1
-0.208655765098514 -0.164223765062945 1 1
0.40464883589162 0.361736873029881 1 1
-0.324684241326244 -0.307909154550737 1 1
-0.365334440272054 -0.35862169626716 1 1
-0.109556750789082 -0.101838639858083 1 1
-0.0255472158653387 -0.0298428284995386 1 1
0.0808696457928269 0.0191918791509586 1 1
-0.149022889813446 -0.136153373589898 1 1
0.149537409857435 0.137162507014317 1 1
0.133622990343699 0.12244095391676 1 1
0.29630536818292 0.239313991040151 1 1
0.426441794906053 0.386191961622489 1 1
-0.0673211194523154 -0.038492822290513 1 1
-0.334042202983219 -0.333852451849332 1 1
0.062260250178799 0.0602404913604682 1 1
0.328938432721364 0.298870402580095 1 1
-0.329083618272673 -0.28580054452428 1 1
-0.126124028811588 -0.203490144719138 1 1
-0.119453963377989 -0.0847579775961777 1 1
0.0261313800937807 0.0359669048264 1 1
0.0359424081679655 0.0429364241640631 1 1
0.0495351000434744 0.0652594806616485 1 1
-0.0216191498639308 -0.0258587604996985 1 1
0.387705258999862 0.343372745112257 1 1
0.299997984057997 0.272908832901945 1 1
-0.0508181223222803 -0.0627681364453569 1 1
0.164760558789727 0.119495228250812 1 1
-0.0359442651901892 -0.00268099558539582 1 1
-0.082127768293642 -0.0793586626686598 1 1
-0.14764295709843 -0.123740131820099 1 1
-0.390766359994886 -0.306129164848142 1 1
0.143612377839852 0.115585446954398 1 1
-0.249129766047828 -0.220940995193149 1 1
0.503661915606685 0.474162645160217 1 1
-0.0708519946628811 -0.0732461015703984 1 1
-0.0330558598693783 -0.0467987922083578 1 1
-0.141584118671794 -0.0973503928994719 1 1
0.388577738091194 0.351623986910805 1 1
0.376262794814763 0.369450345090466 1 1
-0.0617970713450131 -0.00149992262359558 1 1
-0.301848787908611 -0.274764980426373 1 1
-0.268112755113681 -0.258808998028846 1 1
0.551830123369965 0.505129106250843 0 0
0.0613884588484589 0.0400814408182026 1 1
-0.282610685176765 -0.263459709004442 1 1
-0.106406461469586 -0.0911981909935191 1 1
-0.20353578149599 -0.197358884960375 1 1
0.0695444290807166 0.051684565346055 1 1
0.159773328790441 0.131734092332113 1 1
0.304262514153247 0.27785603013635 1 1
0.0658855847853568 0.0323751138162877 1 1
0.486177532616813 0.392349468188732 1 1
-0.372000501886806 -0.333396975895321 1 1
0.0744022951536728 0.0653278640674664 1 1
0.251359311448551 0.218380522099471 1 1
-0.258274990913831 -0.184385624263773 1 1
0.0404747316171449 0.0433382260949809 1 1
0.087960894492426 0.104834768170902 1 1
-0.0637519671530416 -0.0478854838124802 1 1
-0.243066941941608 -0.228823953327287 1 1
0.235498214183072 0.222771940882209 1 1
0.0952728499665318 0.08254894244267 1 1
0.514532630470481 0.45409449582752 1 1
0.0332713995225727 0.0275655391619831 1 1
0.399389306428079 0.381673553949283 1 1
-0.0130601155154791 -0.00547257513943619 1 1
-0.310634309106518 -0.285917879560077 1 1
0.232540187320626 0.213341576358127 1 1
0.0238946239376202 0.0417709280409777 1 1
0.611989539833937 0.577452861502337 0 0
0.0353203073461519 0.043970376309582 1 1
-0.223928978415225 -0.179493148221638 1 1
-0.196423522456015 -0.205087768926229 1 1
0.237529431389952 0.227177587687395 1 1
0.0773513590347779 0.0561994819408931 1 1
0.180777742030185 0.156124736688933 1 1
-0.0590486197270782 -0.0554188851927106 1 1
0.0946294269543103 0.0936039820653921 1 1
0.146634464255775 0.138582006600598 1 1
-0.00107707709705013 -0.0271561300935528 1 1
0.0829677099701973 0.0778840427299813 1 1
0.351939334979734 0.336737639708025 1 1
-0.551994006180766 -0.492415837276833 0 0
-0.0593055261602688 -0.0402581460183531 1 1
0.486214092558668 0.458155612019626 1 1
0.163656958022538 0.158696046767319 1 1
0.140452882910504 0.12282568095887 1 1
0.0911737320025802 0.0928754589609172 1 1
0.0659494591731909 0.08008406037326 1 1
0.209909028680286 0.202132677863938 1 1
0.220346513088698 0.229828974788391 1 1
-0.545508442660664 -0.500486434141595 0 0
-0.505434983203221 -0.461449914132532 0 1
0.025931223968813 0.0217288164666448 1 1
0.185954861703991 0.154852232468122 1 1
0.31056262765769 0.248956054323332 1 1
-0.216973836022562 -0.19363041745979 1 1
-0.0845585834041737 -0.0840243574010578 1 1
-0.19753189295747 -0.185933273154554 1 1
-0.354776590253406 -0.315228831540793 1 1
0.130134941239436 0.11305679694156 1 1
0.0826735250527346 0.0779105225279221 1 1
-0.183787918231143 -0.164549369210961 1 1
-0.441537078695632 -0.337748304840243 1 1
0.000305790345021942 0.00260367798186553 1 1
0.202328059838746 0.198523103932097 1 1
-0.0185731703962573 -0.0232707937642838 1 1
-0.413957688980596 -0.372012207178819 1 1
0.203292959646012 0.219609436372106 1 1
0.0674305957938434 -0.0043186098262022 1 1
0.18228808233019 0.156657332631484 1 1
-0.1141290932465 -0.122184036877 1 1
0.130114202487468 0.103665151311427 1 1
-0.232134277977718 -0.21254934552381 1 1
0.0927053213882015 0.0838543202257345 1 1
-0.097001403511848 -0.0891919950455917 1 1
0.0319155743221674 -0.0150206202681511 1 1
-0.0790279398500542 -0.0890802120428658 1 1
-0.132735566534175 -0.120739471317532 1 1
0.035925549892675 0.038271434383188 1 1
-0.116581611089245 -0.111632474400031 1 1
-0.170054363967683 -0.180807181549133 1 1
-0.440738979944203 -0.398608478494106 1 1
-0.093023834590763 -0.0704239038479354 1 1
0.540052954434462 0.446330135258262 1 1
0.395913687894372 0.375736845408595 1 1
-0.103332978148286 -0.0748113176114071 1 1
-0.10251051324695 -0.103186385331669 1 1
-0.159567761247995 -0.148613078349523 1 1
0.0308695996023745 0.0511860440269008 1 1
-0.352364818003698 -0.31207857067147 1 1
-0.662944546851231 -0.60215267406965 0 0
-0.264500400652853 -0.241060782017014 1 1
0.196091010217841 0.185850744878104 1 1
-0.163131888148481 -0.147040903769578 1 1
0.0893969530031012 0.0724932980795205 1 1
-0.183647593034644 -0.156427521806267 1 1
-0.23780968279944 -0.221641222471507 1 1
0.048683251670871 0.049093338873634 1 1
0.0665821526832262 0.0473034126246364 1 1
0.440286917763763 0.416884918478714 1 1
-0.0251897022276447 -0.0321370227177486 1 1
-0.0182063674567615 -0.0464405456886636 1 1
0.397367270271011 0.328276073985873 1 1
-0.0294765286474892 -0.0621267837826882 1 1
-0.236087887826301 -0.203833028652485 1 1
-0.269244306865712 -0.264531670595712 1 1
0.0988897678052297 0.0819173351900492 1 1
-0.272875285753433 -0.259996255268464 1 1
0.650501226758647 0.594683939878588 1 1
-0.237725153594133 -0.226305474047403 1 1
0.217866935073456 0.18814461144024 1 1
-0.368328096135074 -0.325554184798147 1 1
-0.106911489575403 -0.0880907791905529 1 1
-0.174954000311126 -0.155996229459464 1 1
0.100478271113132 0.10329956999559 1 1
-0.511855351521011 -0.458437582662294 1 1
-0.348369723827913 -0.329871621822917 1 1
-0.170234625989927 -0.121005700501342 1 1
-0.273505007763916 -0.23673025582415 1 1
-0.189249098532343 -0.168332070825605 1 1
0.1156707759708 0.0849635097410748 1 1
-0.0472543698716449 -0.0450992818994369 1 1
-0.535751494742204 -0.487962377181428 1 1
0.0431832219856265 0.0552854747914385 1 1
0.389812082113331 0.339357367993577 1 1
0.225600979523244 0.204776788729839 1 1
-0.113958135245863 -0.113026203599383 1 1
0.154645087040209 0.132352713002912 1 1
-0.214330760541878 -0.195938707019613 1 1
-0.102705269118831 -0.152788177858176 1 1
0.108668819343312 0.0996074903182327 1 1
-0.136317519800156 -0.116504907927322 1 1
0.0246107722764287 0.0322523381633925 1 1
-0.219589359605781 -0.214893969629366 1 1
0.040518026612303 0.0693807829493571 1 1
-0.110432214759307 -0.0940025488523579 1 1
-0.451382822358947 -0.412856792098441 1 1
0.51258028423827 0.479930448651976 1 1
0.135434040494777 0.125062229185748 1 1
-0.0558280817902806 -0.0598514744210098 1 1
0.342701444471831 0.312974803220812 1 1
0.31447907322513 0.279405242285547 1 1
-0.114143456290396 -0.058757529006974 1 1
0.219063978447901 0.190304516033713 1 1
-0.0502291928916856 -0.0310669501173486 1 1
0.385502529374208 0.337462270134181 1 1
0.0107991276840645 0.0294935553188508 1 1
0.0799123025551823 0.0549159206133605 1 1
-0.0973879561824991 -0.149464562039391 1 1
-0.103277100005793 -0.0920803130835642 1 1
0.305604079066298 0.276224870710032 1 1
0.0627700903706014 0.0551029995117692 1 1
0.146604086115013 0.14964545868859 1 1
0.202887461641627 0.123948373884205 1 1
-0.172159031349812 -0.170223702138877 1 1
0.0796925710053764 0.0872895464184766 1 1
0.110431175747646 0.0901089770014015 1 1
-0.0653411896889672 -0.0528815370573691 1 1
-0.0576726494244535 -0.0676688520737211 1 1
0.364235686806365 0.328322485597327 1 1
0.294419950676936 0.287189191624578 1 1
-0.111972817648788 -0.0919796270663952 1 1
0.0789605503408 0.0587400628133003 1 1
0.10132963859062 0.0820020285381625 1 1
0.693339229046762 0.633292208152401 0 0
-0.0333951334630436 -0.0302514671931863 1 1
0.19784172500279 0.17895251102213 1 1
-0.296683690710573 -0.258105467787316 1 1
0.00887289482562426 0.00469811001421162 1 1
0.155760290099205 0.126972821828862 1 1
0.165276726971623 0.147914751056788 1 1
0.0354048756310416 0.0147920487733123 1 1
0.0367861723824787 0.0353286112010956 1 1
-0.381977686029451 -0.338730504954855 1 1
0.179944363069156 0.160478021976213 1 1
0.09251170365183 0.0967429382837684 1 1
-0.250885429807362 -0.194959376944488 1 1
0.152507263099663 0.135128745465156 1 1
0.16686937320864 0.148879063036781 1 1
0.538182905385441 0.490809164869337 0 1
-0.321546728012708 -0.251023977157556 1 1
0.0310500333627333 -0.0391303172911465 1 1
-0.0276704464990669 0.0073169455066973 1 1
0.211702924365832 0.173381998391416 1 1
-0.0599671870949656 -0.0862491661330647 1 1
-0.269778644236483 -0.241339182573887 1 1
-0.176256504259553 -0.142791778352852 1 1
-0.106813424140447 -0.1082106143556 1 1
0.106606307957853 0.0703266423628259 1 1
-0.128521604692943 -0.123665211906192 1 1
0.00327009346378071 0.00657639144455236 1 1
0.0926556563089808 0.0993691601875734 1 1
-0.356224909147256 -0.316767140344032 1 1
-0.299763390286734 -0.295051655628186 1 1
0.379851981404102 0.325619663322208 1 1
0.075297828136643 0.00858762678721546 1 1
0.130074780368283 0.119619727586502 1 1
-0.550526739385891 -0.51614823315171 1 1
0.169711446095734 0.121017525517755 1 1
-0.454002191370289 -0.422386296337824 1 1
-0.174279116678286 -0.137951151913912 1 1
0.061423293938628 0.065252019375228 1 1
0.0278394350056511 0.0223043852065691 1 1
0.331116161191001 0.278072890356449 1 1
0.157484864315392 0.148579084554646 1 1
0.527676008321965 0.533878998154251 1 0
-0.0708247456687687 -0.0889804182263105 1 1
-0.163860587860253 -0.143276183272563 1 1
-0.223333330624361 -0.189278167567197 1 1
0.369180369233903 0.311415445012813 1 1
0.0295057858483108 0.0243443479768071 1 1
0.265616008840163 0.240961988793074 1 1
-0.284829152800337 -0.273345449208184 1 1
0.495143444330191 0.475465002518871 1 1
-0.223374190556643 -0.206894891151616 1 1
0.185541262886376 0.159089095475731 1 1
0.0560462768504089 0.0464602429525758 1 1
0.140616826443405 0.0959775119258636 1 1
0.067242492005378 0.0719673490614942 1 1
0.270581872925343 0.236676968768226 1 1
-0.242086970112098 -0.186909705719666 1 1
-0.0673040995436649 -0.0940048065977434 1 1
-0.303518618481473 -0.254944506459434 1 1
0.17650646180731 0.159018041357004 1 1
0.187597116426133 0.172523709585427 1 1
0.0865273125921086 0.0888414289633229 1 1
-0.0638901820783159 -0.0636022245046703 1 1
-0.0299224717226859 -0.04451579111407 1 1
0.00352385745403254 0.0165126026011094 1 1
0.461973640658069 0.429260972417942 1 1
-0.144330631931134 -0.157436012309481 1 1
-0.133640762360797 -0.125928549063914 1 1
-0.00645064996106505 -0.0184487506431165 1 1
-0.396372977982525 -0.358507508531874 1 1
-0.200906663843557 -0.176624798347348 1 1
0.0818383034971769 0.0606866699908807 1 1
0.379793614129906 0.348560214210555 1 1
0.0514951014161052 0.0431980674489808 1 1
-0.0929082235319799 -0.0798445959262003 1 1
-0.0354735965033106 -0.0350973562414251 1 1
-0.156375437743009 -0.139971214168531 1 1
-0.301048101844766 -0.227846267309217 1 1
0.165497195662135 0.142511170580301 1 1
0.202862656151004 0.171728262829962 1 1
0.00755649459033038 -0.0321309855109143 1 1
-0.343721780367879 -0.279459223795335 1 1
0.271471399231335 0.252080131051779 1 1
0.388643373121355 0.370176071963594 1 1
-0.0522302144344063 -0.033299731295008 1 1
-0.141677551431388 -0.12529323835044 1 1
0.163696208511472 0.167129074619365 1 1
-0.273719268959676 -0.24620601171325 1 1
-0.404193354565762 -0.357440877959074 1 1
-0.269337854176976 -0.247559651261887 1 1
0.0395525771866864 0.0454141475260932 1 1
-0.237668280445572 -0.247341873725157 1 1
-0.321951157434983 -0.26748239009299 1 1
-0.0591075182268708 -0.101991802403206 1 1
-0.366428263884668 -0.314063428229455 1 1
0.0624354171563245 0.10083645323161 1 1
0.121212733362962 0.0998924660169838 1 1
-0.0325042352816236 -0.0791609142910909 1 1
-0.0829238798170218 -0.0823517628097335 1 1
0.026905477435412 0.0295716488485235 1 1
-0.0264431925087139 -0.031928152564463 1 1
0.35367536643676 0.304790391405897 1 1
0.0245341204917293 0.00735822156839766 1 1
-0.0268417577338392 -0.0149951397050214 1 1
0.142383585286339 0.139837614118222 1 1
-0.0904334262353182 -0.0889060116705685 1 1
-0.0870899919700275 -0.144361067743545 1 1
-0.117178269905581 -0.126378229432064 1 1
0.293271043633238 0.264593316743578 1 1
0.0120244311398879 -0.00875900580313154 1 1
-0.141550190644531 -0.121211018096869 1 1
0.0905236040190149 0.0803325658031088 1 1
-0.306838277327131 -0.256959411748873 1 1
0.0150296538886679 0.0589078065828014 1 1
-0.299115273583552 -0.280232495897044 1 1
0.421657743593461 0.347062711682944 1 1
0.0229863201164681 0.0281663173952678 1 1
0.300387242384462 0.298355782449659 1 1
0.176693479557691 0.13998315160847 1 1
-0.176288917982177 -0.13477801482586 1 1
-0.316329866137042 -0.288625344543549 1 1
0.0639576657790563 0.0681259209577587 1 1
-0.551619677648464 -0.485024609753345 1 1
0.259904003211761 0.21586002172447 1 1
-0.173338903001166 -0.190691698639208 1 1
0.443750605212287 0.383512954752209 1 1
-0.245991527102273 -0.227901596549003 1 1
0.129676095251524 0.103844504549284 1 1
0.57257264415374 0.535365352116203 0 0
-0.0535434820863943 -0.0823632547369542 1 1
0.156910846700961 0.136465936472399 1 1
0.226560572409539 0.190779392754788 1 1
-0.0829130150237849 -0.0948103034510037 1 1
0.456020048214783 0.425036771984417 1 1
0.336571225744108 0.30758683317727 1 1
0.102394424139189 0.0969760419083305 1 1
0.0055758494034466 -0.00173832683297967 1 1
-0.170881892768345 -0.158854077084154 1 1
-0.441155018587453 -0.446838719662652 1 1
0.0578095835446895 0.0626194297282149 1 1
0.319392113257342 0.313938623063568 1 1
0.0930637314932246 0.0828859572953816 1 1
0.0682024479288282 0.0839687967585535 1 1
-0.503522034249127 -0.45486541619796 0 1
-0.411008063445907 -0.36713913639075 1 1
-0.143840636946961 -0.0630719948348874 1 1
0.05874099048345 0.0683276863006099 1 1
0.32162618579219 0.311109557724534 1 1
-0.173549540223627 -0.133785338022308 1 1
0.316081357223162 0.296679526286076 1 1
0.438873945747167 0.390375652667715 1 1
-0.212291361744203 -0.185578060409866 1 1
0.0862945476998035 0.0863230537923139 1 1
-0.141439990269126 -0.131612139513828 1 1
0.117509433076577 0.108021995719522 1 1
0.373910861933444 0.313958496750923 1 1
-0.193465690874557 -0.17460763308998 1 1
-0.242195092287844 -0.240617658722921 1 1
0.259803716472315 0.162357752831927 1 1
-0.13385534689544 -0.0440824170623795 1 1
-0.222074481115985 -0.179459231341975 1 1
0.229015763340762 0.192153450018907 1 1
0.31580631544552 0.306671202696319 1 1
-0.206943684053294 -0.190324248608982 1 1
0.0345422252173309 0.0245232168385342 1 1
-0.547758579519182 -0.495658062467168 0 1
-0.126769996912929 -0.107611586929284 1 1
0.295932246108043 0.249951124805725 1 1
0.317402140719442 0.273164981740196 1 1
0.254023270996236 0.209411054075878 1 1
-0.0623775456567674 -0.0615709686294619 1 1
-0.248720692295037 -0.266718700850449 1 1
0.0703171395989795 0.0327799365999643 1 1
-0.462498514105468 -0.427627911053897 1 1
0.0729840278143292 0.103883535951479 1 1
-0.54374911426654 -0.523612483793797 0 0
0.0880450840794434 0.0734480760265553 1 1
-0.18222779347077 -0.14580934490093 1 1
0.0377790546781446 0.0366968353182569 1 1
0.254985189428698 0.209544978998039 1 1
-0.216304346550421 -0.198703576454084 1 1
0.0328254743687203 0.0334079540002668 1 1
-0.372364869342404 -0.320693146601972 1 1
0.25783062067441 0.238992144480997 1 1
0.0864530466597229 0.0813749815375328 1 1
0.0292967517273821 0.0256854509524641 1 1
0.196376534192135 0.167862167400934 1 1
-0.23583708045524 -0.22599888344635 1 1
-0.28185783661277 -0.256397112603571 1 1
0.0810511926485099 0.0800275747111595 1 1
-0.266087046759234 -0.271714312582168 1 1
-0.324316662572802 -0.247842278473387 1 1
0.0520308457914783 0.0460600111642929 1 1
0.152876388497618 0.122702564769618 1 1
-0.165183817470337 -0.184786110288522 1 1
-0.181935560279956 -0.174551086964538 1 1
0.323250818986217 0.294960721671679 1 1
-0.0653525089904602 -0.0882229843853733 1 1
-0.323369877324798 -0.350152458233752 1 1
0.549377972256182 0.451403549620052 1 1
0.145497634471889 0.168930557945795 1 1
0.0736128183546537 0.0896704822590269 1 1
0.0529467069133381 0.0414110022325704 1 1
-0.283530199130853 -0.259034032046367 1 1
0.548516938503005 0.497853086205979 0 0
0.412987895798815 0.369831570448196 1 1
-0.049285625194413 -0.0334420189549167 1 1
0.46918433235105 0.427921934584975 1 1
0.141042632190421 0.135696974453964 1 1
-0.402418192031076 -0.359387981763246 1 1
0.0884313918456452 0.0819127746552422 1 1
-0.0148030555248782 -0.0127395339622513 1 1
-0.0938152958649329 -0.108154794692 1 1
0.218273253351138 0.183363029344495 1 1
-0.31450214174759 -0.264146957729508 1 1
0.171274119339156 0.169672288544013 1 1
0.17449978655613 0.183927268344632 1 1
-0.0137649747751332 -0.0277133622716824 1 1
-0.106895172845173 -0.0913639930539875 1 1
0.0604952790729578 0.0640239673864558 1 1
-0.0730427298443186 -0.0979168276539963 1 1
-0.0393838368690847 -0.0491842066168456 1 1
-0.12410108120794 -0.108615157116334 1 1
0.155726138663023 0.133501405144717 1 1
-0.0203913064463705 -0.0320161839032427 1 1
-0.130013701546062 -0.130832914276932 1 1
0.171229010767042 0.137556903166328 1 1
-0.179941438712522 -0.135684816651897 1 1
0.27034640961406 0.230320329791508 1 1
-0.112207952168548 -0.11898836130114 1 1
-0.463719839403809 -0.419204888178933 0 1
0.0204518355643508 0.0330116720930885 1 1
-0.0841852597400277 -0.0537396854826728 1 1
-0.300922195046865 -0.263267914385146 1 1
-0.395611915808707 -0.372488575997209 1 1
0.15460247901854 0.127995430578575 1 1
0.0581580236960209 0.0395251753756199 1 1
-0.184931321260825 -0.161867793122836 1 1
0.0848918260770454 0.0923826214673148 1 1
-0.0477501195077259 -0.0536677151797456 1 1
-0.126867311986892 -0.125389074522413 1 1
-0.314838184233816 -0.303516981799718 1 1
0.423248323790448 0.391828926603128 1 1
-0.450103489823245 -0.416207000278576 1 1
-0.282840607305741 -0.245054132646564 1 1
-0.37719458130027 -0.342067287389037 1 1
0.380107294974686 0.349826925987906 1 1
-0.0322040808182502 -0.0451138941636294 1 1
-0.260091761538385 -0.258536399113857 1 1
0.154096977400103 0.108801625505575 1 1
-0.176981188661097 -0.152129672023035 1 1
0.294135040148217 0.221364775560072 1 1
-0.272463065289655 -0.25430640609932 1 1
-0.187750246786205 -0.171596484359789 1 1
0.233701956698636 0.193104240728663 1 1
0.454092714665013 0.414592015417662 1 1
0.195252822853825 0.176490043778403 1 1
0.0478640732893387 0.0718272315872797 1 1
0.0104397281289989 0.0176460287733241 1 1
0.438425997037545 0.396638077242186 1 1
0.250138597531159 0.222812372693076 1 1
-0.110229416731008 -0.0831930531976233 1 1
0.346857459072596 0.334249964311052 1 1
0.121914193298649 0.13257940881986 1 1
-0.178970930469418 -0.178653090265121 1 1
0.0316113708951271 0.0168545698043285 1 1
0.0923864253912873 0.158778561427776 1 1
0.0453154695743089 0.0423437951237124 1 1
0.240656332496988 0.24176032623122 1 1
-0.223886509673295 -0.198682659774774 1 1
0.0650893609994769 0.0572859643091762 1 1
0.375762859842657 0.385487701494811 1 1
0.0275352127970245 0.0200952133351403 1 1
0.329008405272407 0.297942364312849 1 1
-0.0212144127073075 -0.00835676674451616 1 1
-0.259257332853834 -0.216150670978903 1 1
0.310459417421142 0.264159874534992 1 1
0.216372931862916 0.174602270410606 1 1
0.23802222790137 0.199848959510227 1 1
0.122418740480671 0.0995149258959941 1 1
-0.0683973608328007 -0.070221055328012 1 1
0.0285436454205362 0.0231149249416028 1 1
-0.354842275518782 -0.324457711200148 1 1
0.104057888130734 0.102695687263146 1 1
-0.0257177906790339 -0.0198598467483298 1 1
-0.239193346413232 -0.228981456132338 1 1
-0.00272599869946647 0.00679622837832122 1 1
0.0522600819834713 0.022382260886586 1 1
-0.283173939118954 -0.28315962741814 1 1
-0.0508894581304391 -0.0511164252324798 1 1
0.00830504212639926 0.00663921753424998 1 1
-0.0765637139355856 -0.0444255398262839 1 1
-2.57283543846631e-05 -0.00530746166574325 1 1
0.272615880615955 0.21679006397266 1 1
0.149767533450038 0.165890756083058 1 1
-0.885040358016582 -0.801391025062222 0 0
0.138825856559792 0.107084039298396 1 1
0.259494291545036 0.269987542745052 1 1
0.0659101937402399 0.0554884703684568 1 1
-0.0498249250583919 -0.0532586721323233 1 1
-0.102663704179563 -0.0947344472668136 1 1
-0.269591743333328 -0.239175481748741 1 1
0.106239325622248 0.111326122781728 1 1
0.0595774344167217 0.0624186807151634 1 1
0.030136252122194 0.0185496754316351 1 1
-0.00802812389732741 0.0120531326796537 1 1
0.0777186917513875 0.0652140412693486 1 1
0.720054466934474 0.607027592954021 1 1
0.393916245520558 0.344787785333595 1 1
-0.288285748046742 -0.258906513788197 1 1
-0.136492364092691 -0.121099124158813 1 1
-0.240205842077666 -0.219114972264893 1 1
-0.00203395361163623 0.0206491555964821 1 1
0.353747388301531 0.344650381848693 1 1
-0.504438924723361 -0.446719901094921 0 1
-0.106154720035517 -0.0722432583669056 1 1
0.287894197825256 0.240960903780344 1 1
0.227546934999411 0.226507187615466 1 1
0.311219727825362 0.302664643491242 1 1
-0.500584623822038 -0.392662686539401 1 1
-0.0994102706125833 -0.0968874703618839 1 1
-0.109686820665685 -0.11804117317865 1 1
0.343221394592134 0.330386136167591 1 1
-0.0159525939051467 -0.0232275740105446 1 1
-0.275799864819163 -0.238149936988822 1 1
0.0948741571653055 0.137864528048205 1 1
0.00906561399405902 -0.00668104174460804 1 1
-0.277234542422754 -0.268513699374583 1 1
0.17236930755284 0.15993541168881 1 1
-0.0245934344843873 -0.0227781248054408 1 1
-0.0942711653775286 -0.0795361226092536 1 1
0.374589788632215 0.314469007448268 1 1
-0.0758200114149622 -0.0714173561720805 1 1
-0.032298573225308 -0.0270429226882922 1 1
0.345828166994994 0.33149724433284 1 1
0.0593206521429957 0.0481456523655053 1 1
0.261954203422491 0.245416949672879 1 1
-0.103299270001894 -0.11059708928635 1 1
0.0952355712334637 0.0815884029107478 1 1
0.00170768210125733 0.0131052496439421 1 1
-0.350520412406639 -0.329309976185277 1 1
-0.0851152946445483 -0.0746748040094525 1 1
-0.105754180134703 -0.0984175199847219 1 1
-0.212569491105218 -0.181442977901453 1 1
0.197842365459335 0.180869248512998 1 1
-0.261663434026075 -0.229195271944883 1 1
-0.027306695358282 0.000654924458260618 1 1
-0.0548615665263939 -0.0591694346226977 1 1
0.0865055743438991 0.0998924400035562 1 1
-0.0428002717346881 -0.0516300437060139 1 1
-0.424521333751789 -0.372064021647394 1 1
0.0542336202526176 0.0553479660243616 1 1
0.0372945064609922 0.0606831710761745 1 1
-0.0199203146762923 -0.01857966792601 1 1
0.0560668680764255 0.0848309468799497 1 1
0.0237022033196167 0.0202097324181164 1 1
0.203585141943301 0.176168093631819 1 1
0.123651231067385 0.145092572404608 1 1
-0.163713416702212 -0.1334489784929 1 1
-0.413128769737023 -0.374318537656404 1 1
0.105122751570904 0.104410319560257 1 1
-0.175624473059093 -0.155208244785148 1 1
0.0616918367710509 0.0429430393655147 1 1
-0.324504892716963 -0.279220332303007 1 1
-0.0633598078955906 -0.0608409193418054 1 1
0.293350211438365 0.264010508626567 1 1
0.073305504786601 0.0587200356775441 1 1
-0.227797854901363 -0.23284712018383 1 1
-0.292578311139273 -0.278922341773913 1 1
0.0288317231078574 0.0268183177505207 1 1
-0.198427445872407 -0.182172907277558 1 1
0.114049754833544 0.104543564350726 1 1
0.149244656706452 0.14651771122367 1 1
-0.390810803357417 -0.338763945056291 1 1
0.424511092266383 0.372557858055171 1 1
0.0774763062739249 0.0664301430556473 1 1
-0.198567963963495 -0.171777294954856 1 1
-0.479782758528027 -0.461287156943121 1 1
0.225404817196676 0.207254063494296 1 1
0.0162067220235879 0.0605902926805578 1 1
-0.538891170980995 -0.465476914906238 0 0
0.281959202954174 0.246667706665244 1 1
0.58717612348395 0.541329411262433 0 0
0.060451900035726 0.0472798334498361 1 1
-0.288936726338813 -0.238980732081178 1 1
-0.297012107641683 -0.259778194384616 1 1
0.0387174421955175 0.0559716934195453 1 1
0.0245179425020818 0.0255956079511973 1 1
-0.064938097823416 -0.0473747429598739 1 1
-0.0717096206100261 -0.0546930864529498 1 1
-0.560620257802979 -0.503938069744713 1 1
-0.308940684200994 -0.275389220066622 1 1
-0.181133883304193 -0.16890078805383 1 1
0.04757846341563 0.0526340540188965 1 1
-0.282252179591396 -0.252569727236314 1 1
-0.203375340235158 -0.203330070569931 1 1
0.0975526224343597 0.107867965528724 1 1
-0.131347818578938 -0.125096006480534 1 1
0.378918301153463 0.335798030110459 1 1
0.0861044615103483 0.122439179635025 1 1
-0.353951200551143 -0.300279970185276 1 1
0.056519244879198 0.0268302852948082 1 1
0.0553480242109 0.0498344553374348 1 1
-0.173306038518502 -0.162397146116657 1 1
-0.0157454736963639 -0.0297309240809749 1 1
0.460172966370138 0.434405680821383 1 1
0.146616206506763 0.162818844773003 1 1
0.0494436080301938 0.058549320331677 1 1
-0.163827520899633 -0.134049990614789 1 1
0.115888662218273 0.105795020803276 1 1
0.0661524290419455 0.0629106070137296 1 1
-0.166893878498041 -0.150097706692571 1 1
0.431534480248216 0.399879897167609 1 1
0.16436078114631 0.125602496153344 1 1
0.261872367879795 0.263756896507136 1 1
-0.223824600550161 -0.182352897805568 1 1
-0.162968515772546 -0.164779123679022 1 1
0.155317381528001 0.120131200596475 1 1
0.326694314453251 0.277355647028373 1 1
-0.0561533636505369 -0.0655904975916677 1 1
0.0642932833569749 0.0560751696093097 1 1
-0.161069146401559 -0.171273285560933 1 1
0.187915163281597 0.144856195752249 1 1
0.271697666960479 0.246401153700841 1 1
0.13607783155964 0.110018028368487 1 1
-0.172489632347812 -0.178101187558876 1 1
0.186761923634554 0.175866752966843 1 1
-0.264931847397405 -0.207454147700281 1 1
-0.186139060815926 -0.18359738777884 1 1
-0.203433999426226 -0.188291179651179 1 1
-0.00088949882513141 -0.0110311478145842 1 1
-0.163353462923505 -0.132383794008441 1 1
-0.237083280458887 -0.213861879427105 1 1
0.124403689213732 0.0897619490119202 1 1
-0.154924977725831 -0.157660942752471 1 1
0.0685787542765513 0.0861956229121404 1 1
-0.0997974358750417 -0.109646444099301 1 1
0.045731801596319 0.0446123533432002 1 1
-0.494874227122668 -0.44984175192458 0 1
-0.0588179281684948 -0.0536301956807633 1 1
0.335999953560968 0.305466439996328 1 1
-0.270518776096927 -0.247257975754055 1 1
-0.317430090234165 -0.301026054543992 1 1
-0.240567296407089 -0.211006203772813 1 1
0.390670438930298 0.354608343139529 1 1
-0.129990290527692 -0.108195716866258 1 1
-0.0823874668491342 -0.081748665266609 1 1
0.212370480193343 0.219378852402745 1 1
0.141704915054905 0.12049094116328 1 1
-0.306978059379749 -0.270605096048042 1 1
0.176438595834639 0.139608938048381 1 1
-0.170688350377706 -0.156428477517628 1 1
-0.261111532906526 -0.240650933109574 1 1
0.144570362998516 0.142473522791268 1 1
0.0343112463464765 0.000487962998799139 1 1
0.454638937290606 0.411656344023812 1 1
0.0417030434961401 0.0372525084593503 1 1
0.28452449104033 0.24942071046092 1 1
-0.226772665815199 -0.227986742378492 1 1
-0.319873180321156 -0.306872812694442 1 1
-0.082339148602014 -0.0612190526161379 1 1
0.313794666842056 0.252920612659039 1 1
-0.0215061978759199 -0.0196666587772427 1 1
0.178173340561361 0.156660230451971 1 1
-0.176212514269025 -0.162599308573695 1 1
0.207018093999616 0.177536910794831 1 1
0.129250438804527 0.121139144638323 1 1
-0.0772004338053175 -0.0705153962725121 1 1
-0.0733235506450365 -0.0210771963490198 1 1
-0.0818555417245745 -0.0705896283792884 1 1
-0.118109734993334 -0.126047511089871 1 1
0.0810684763327842 0.145176647111022 1 1
-0.063183769378028 -0.0594852598191244 1 1
0.354321583255561 0.332037162340731 1 1
0.0235777309826997 0.0110084674259619 1 1
-0.160587527956026 -0.119207418342844 1 1
-0.032349605870664 -0.0404816831012806 1 1
0.060022407269987 0.0644461651008189 1 1
-0.200574567003651 -0.208924952412672 1 1
-0.470441352836437 -0.446932424079455 1 1
0.264313305714464 0.233596750845377 1 1
-0.0337053507301001 -0.0365836392849838 1 1
-0.29709011887308 -0.220056479146391 1 1
0.194333111940848 0.106492469657005 1 1
0.0201482097416701 0.0265653570948287 1 1
-0.0371895004562933 -0.0154333429959319 1 1
-0.21516039112517 -0.193786270682112 1 1
0.0490345231156067 0.0475186731400638 1 1
0.12859538820764 0.126633049265785 1 1
-0.0904310799977947 -0.0847187474549462 1 1
-0.112068860524518 -0.0903606912281791 1 1
-0.195402385269304 -0.17287651250374 1 1
-0.367017377001541 -0.279504484096017 1 1
-0.0384093882500226 -0.00463755961040534 1 1
0.0782795463635078 0.0713652589662164 1 1
0.146421748218618 0.144053421579671 1 1
-0.0528492675902696 0.0280549505483171 1 1
-0.0634488577992537 -0.0756288136173417 1 1
-0.102263541122791 -0.0810480304076445 1 1
0.173621623305296 0.204491407615175 1 1
-0.309446231300774 -0.280346384904081 1 1
-0.165921417444506 -0.140519050185634 1 1
0.0654587349796858 0.0596437297452429 1 1
-0.0709990670013445 -0.0679966028597835 1 1
-0.0375645746853075 -0.0337713122481033 1 1
0.119325948472548 0.12283323092331 1 1
-0.219056997347099 -0.185253722414183 1 1
0.276139394873831 0.208344040594925 1 1
0.181632606200331 0.130322603908946 1 1
-0.19569128225861 -0.181123968373183 1 1
-0.186241450643181 -0.170269048048469 1 1
-0.114224257820158 -0.107983282482208 1 1
0.0438358192208728 0.0421219432758334 1 1
-0.283295421029622 -0.3328732065216 1 1
0.23475992891815 0.195015728445709 1 1
0.082981465181491 0.0168965467349422 1 1
-0.0141400385052935 -0.0151264679886783 1 1
-0.38456577613189 -0.339238764244041 1 1
-0.235905261617008 -0.202699508574554 1 1
0.0240356744884711 0.0240747312610608 1 1
0.354132000654753 0.260027682799715 1 1
0.260436503384037 0.23495534314625 1 1
0.309999635044836 0.26788493588217 1 1
0.286625115523312 0.264500072275629 1 1
0.0706030839855345 0.0725319342769017 1 1
-0.16448116600575 -0.151031628482132 1 1
-0.303138218054632 -0.226645863653882 1 1
0.360542541231552 0.320137196323035 1 1
-0.519272049973837 -0.466678255000537 1 1
0.225322455749886 0.174317468386467 1 1
0.101671379462599 0.0810914308223157 1 1
-0.487932475002493 -0.446780453368955 1 1
0.23447523830091 0.154760472720667 1 1
0.0869622704629362 0.0792585215628148 1 1
-0.349650120878715 -0.241029641326504 1 1
0.516545270191309 0.466422924126718 0 0
-0.438588008403588 -0.372105305832873 1 1
-0.19572373089393 -0.22366549390973 1 1
-0.0363021686224498 -0.034055280159411 1 1
0.0567504720233533 0.0410246467175816 1 1
-0.0698484434150548 -0.047548091626822 1 1
-0.121061771187273 -0.106192278681831 1 1
0.103033360476423 0.0991682690442163 1 1
0.169042304539026 0.155402282069617 1 1
-0.296702711504069 -0.24469009991364 1 1
0.24749418969403 0.23048715100442 1 1
0.319748064135171 0.229900375919398 1 1
-0.202010269108923 -0.155962465444199 1 1
-0.149018592318021 -0.105445437250233 1 1
-0.238992537415722 -0.219317111066758 1 1
0.22211198622911 0.19459928174824 1 1
-0.0151313454325128 -0.015802155171037 1 1
0.20416570295358 0.202065261641423 1 1
0.132510044042484 0.127603916084778 1 1
0.0513806815817853 0.0362479383321374 1 1
-0.243314867562855 -0.208888590281453 1 1
0.301717586194572 0.294365807930681 1 1
0.0114522398596572 0.0159259106325434 1 1
0.226040115724539 0.230777449931671 1 1
0.402074694440632 0.343009947216424 1 1
0.081097266109332 0.0694469322377389 1 1
0.0370462599484876 0.0381502492784474 1 1
-0.153135482991619 -0.131271356103277 1 1
-0.254489743086194 -0.24066904490501 1 1
-0.319688148319943 -0.246317914434796 1 1
0.412637680499746 0.384690989283751 1 1
-0.0349651645273574 -0.0356896000974535 1 1
0.193865697742194 0.157129772073229 1 1
0.614180347399649 0.552072382232458 0 0
0.410794599037172 0.386381483366609 1 1
-0.0475088018122456 -0.0448410531835877 1 1
-0.388375959686114 -0.333305596487225 1 1
-0.271526950435627 -0.234079896383921 1 1
0.48941459659941 0.485328683697324 1 1
-0.441313530619684 -0.430265315199483 1 1
0.23929217925178 0.205344629390581 1 1
0.211023781586425 0.194214825659531 1 1
0.477971694327666 0.445143800413234 1 1
0.0456254606405638 0.0435567323692188 1 1
0.0378519449777187 0.0354081248843867 1 1
0.181081150989738 0.183400616849902 1 1
0.302383516146245 0.254793635568458 1 1
0.615064142248106 0.579714429421884 0 0
-0.0401447651453943 -0.0483207290977748 1 1
0.102581071957712 0.0611767613241929 1 1
-0.0864638949615266 -0.143225084173055 1 1
-0.221368556368048 -0.206809434707654 1 1
-0.176581711391083 -0.15217165581471 1 1
-0.0125718146323032 0.0112615590416966 1 1
0.14048597519941 0.189794302639559 1 1
0.125868970797204 0.121346358163907 1 1
0.0697298304906868 0.0375835513374743 1 1
-0.317669548583219 -0.225302242851324 1 1
-0.298836288007843 -0.268277819371609 1 1
0.0366983621308904 0.0253590687046512 1 1
0.110070717368771 0.110149081261065 1 1
-0.146972945968354 -0.104176517034332 1 1
0.0692162569989296 0.115802990247022 1 1
-0.227457732196072 -0.212100510448865 1 1
0.128166847333193 0.116434190877365 1 1
-0.0054754372522073 0.00260264118659292 1 1
0.176937734267712 0.169134702292988 1 1
-0.162535323778522 -0.151962413659498 1 1
0.182237551736072 0.148244192942549 1 1
0.30097033325399 0.317916515863982 1 1
0.54866545948807 0.559831961593428 1 1
-0.114582850618598 -0.10608770888983 1 1
0.234391491834659 0.212899874390371 1 1
-0.0685683879510481 -0.021883696721777 1 1
0.195001679083127 0.185110122731531 1 1
0.0288825536324435 0.0223017793957736 1 1
0.0746482862638114 0.0630925714487207 1 1
-0.0500045334015571 -0.0425823199801744 1 1
0.354518466698748 0.345110021605632 1 1
-0.157497184413549 -0.116447946221263 1 1
0.209239030406263 0.175044671287768 1 1
-0.0470847031244678 -0.0131468113563241 1 1
0.169667872074072 0.147238010039763 1 1
-0.246882163655383 -0.219252055196183 1 1
-0.444131834617899 -0.407132166240109 1 1
-0.0184462232574902 -0.0221916592459233 1 1
-0.272869610437732 -0.244711731437179 1 1
-0.0250585652915233 -0.0033593084841957 1 1
0.14552603353007 0.167747145850463 1 1
0.0546204204152106 0.0245121932612755 1 1
0.439158843833811 0.406695722767565 1 1
-0.0018216432246732 -0.0128598784947699 1 1
0.456353584317037 0.402528561227647 1 1
0.278622686402908 0.277315347753607 1 1
-0.0600377186432617 -0.0600254432655197 1 1
0.0808608387089317 0.115537931196993 1 1
-0.155457666636724 -0.141627094946038 1 1
0.17790002289545 0.159139657203305 1 1
0.0919514371858025 0.136009742553702 1 1
-0.0157284063656649 -0.00920534277655905 1 1
0.119478266789029 0.0969039090585513 1 1
0.22226701399197 0.194117137238396 1 1
0.0302862170035442 0.0336898378941192 1 1
-0.0458417042932159 -0.0633998514221053 1 1
0.0708888362001695 0.0673673395850078 1 1
0.0818028116353005 0.0630424046858239 1 1
0.508789846476951 0.452130360245839 1 1
0.411013523984769 0.291430587393641 1 1
-0.195781454339949 -0.0836727991923026 1 1
0.25696704341749 0.21151900420777 1 1
0.306516760541189 0.289547234002226 1 1
-0.0867781830833249 -0.0722343852319637 1 1
-0.322270208475257 -0.294286136568461 1 1
0.10174370454492 0.118644032306486 1 1
0.0475383309134108 0.0319521313434916 1 1
-0.458163028462693 -0.430378458058888 1 1
0.125071140489538 0.106779335249093 1 1
-0.401263278029718 -0.381996297886311 1 1
0.260003452291545 0.258835206290802 1 1
0.238552234901346 0.235446703812025 1 1
0.0930653721513512 0.0989399407384814 1 1
-0.0302022225767948 -0.0243845867180901 1 1
-0.294575362626042 -0.259186625718628 1 1
-0.145420045362701 -0.14070211952863 1 1
-0.0259616333623621 -0.0127452089421315 1 1
-0.0993548029816151 -0.105344457336017 1 1
0.23795273286666 0.250158133429488 1 1
-0.324168244308886 -0.290934637234784 1 1
-0.45035790976546 -0.478526994638098 1 1
0.217512236877246 0.188212931059138 1 1
0.475132984960278 0.365790548054661 1 1
-0.0106801844865784 -0.00556080682451672 1 1
0.211686359724598 0.172047719811946 1 1
-0.0953247980363906 -0.0965584673052016 1 1
0.174570803664628 0.12393728384544 1 1
-0.00407805821248727 0.00442150352294421 1 1
-0.577382824387733 -0.520929864246322 0 0
-0.119865906159199 -0.0486093816328509 1 1
-0.0372630111778969 -0.0276499543046376 1 1
-0.432192835613649 -0.363392811381154 1 1
-0.29621971911088 -0.263428600571107 1 1
-0.239076718601671 -0.241106380002231 1 1
0.0849251261393962 0.0970337371054741 1 1
-0.430955085571066 -0.378785477462227 1 1
-0.212885017410224 -0.198994282021263 1 1
-0.0172140095561075 -0.0383005017891797 1 1
-0.0689502877041165 -0.0454158643003927 1 1
0.0684380380671558 0.0159519901328473 1 1
-0.132913686950381 -0.138010390022244 1 1
0.225154658352105 0.218986883420376 1 1
0.109882845957976 0.102508787295176 1 1
0.0657866943583759 0.0726554266202157 1 1
-0.0484819598685456 -0.0342792327218097 1 1
-0.21700037640295 -0.197421905433008 1 1
-0.110429467459616 -0.0789124559429111 1 1
-0.0354648768595747 -0.0444229560928228 1 1
0.153570906376474 0.168522784620735 1 1
0.328041345158411 0.298011041639615 1 1
-0.229381945596548 -0.210994851718709 1 1
0.270222125846424 0.233479925407674 1 1
-0.333969435581074 -0.289982948365569 1 1
0.127364456031248 0.0900196977953623 1 1
0.231772376541524 0.204283819107852 1 1
-0.058452059641022 -0.0643539826152082 1 1
0.0310502780559018 0.0868634850171731 1 1
0.0301908026999877 0.0351558638015377 1 1
0.304771578617404 0.283507664596272 1 1
0.500834958150972 0.446703774219174 0 1
0.324564623442023 0.316196919398235 1 1
0.320707675574375 0.28820877220765 1 1
0.190398209357026 0.190889969274825 1 1
0.261367449487648 0.237523489801859 1 1
-0.262610136526848 -0.269641024464194 1 1
0.243975297327998 0.218726416515468 1 1
-0.00678716156340132 -0.00877749753606375 1 1
-0.162026696106331 -0.144444655089375 1 1
0.107097728932334 0.074452476251926 1 1
0.508393465438164 0.454828014456246 0 1
-0.281881743674591 -0.251410126616283 1 1
0.242670495915092 0.216729306640285 1 1
0.0657960958627892 0.0726214441046927 1 1
-0.180710074607632 -0.210341361124472 1 1
0.116867348035554 0.10320621771376 1 1
0.0204723886171178 0.0147642861999786 1 1
0.00950016129493823 0.0229397144099299 1 1
-0.21413480853324 -0.181886951838904 1 1
-0.182882913566628 -0.177935449000355 1 1
-0.0513784272128064 -0.045714304126412 1 1
0.161496750039567 0.143034290500809 1 1
-0.0994206491832067 -0.101281492022352 1 1
-0.0661659405600832 -0.0691157864569553 1 1
0.28172705080193 0.268211527780372 1 1
-0.497969002135535 -0.488558540032825 1 0
-0.0454094086427427 -0.024938862244607 1 1
0.516858518595093 0.469167201718801 1 1
-0.240976908738107 -0.206105586458048 1 1
-0.254205593878611 -0.243168488415733 1 1
-0.039311783714988 -0.0580875231057372 1 1
0.167464713178861 0.143067870136289 1 1
0.289146700796406 0.24190389905414 1 1
-0.682229351303429 -0.627212690130745 0 0
0.136682827659697 0.0858295188495631 1 1
0.189016808473975 0.14912396818856 1 1
-0.508626243922899 -0.436532083000142 1 1
-0.0713852047437584 -0.0340840912725801 1 1
-0.0926912452358692 -0.0749561584132674 1 1
-0.542564877243415 -0.490072045080144 0 0
0.216908989705842 0.241586091880752 1 1
-0.00532769511060802 0.00136913141815291 1 1
-0.295128832479951 -0.25116219249212 1 1
-0.226164315172078 -0.199886701108705 1 1
0.139764808663155 0.108297312636523 1 1
-0.229672286450246 -0.20436752312866 1 1
0.38133776475878 0.358074216806879 1 1
0.327779546981128 0.301737826765428 1 1
0.156061596324397 0.154515303914005 1 1
0.163783978650174 0.138864778597199 1 1
-0.163580984227995 -0.155986874056827 1 1
-0.0717963296941989 -0.0689514869370483 1 1
-0.0146294851249773 -0.0152690619891697 1 1
-0.108437704576353 -0.0458831882734226 1 1
0.150790772655609 0.142454762907308 1 1
-0.208531345938124 -0.166585151931558 1 1
0.0127283814176995 0.0123119542142458 1 1
0.21205002656463 0.19407888204848 1 1
0.104399546445267 0.0622086140426627 1 1
0.0811181165709782 0.0886740481077214 1 1
-0.2506934182432 -0.249052385347799 1 1
0.26727220376504 0.164205197504693 1 1
0.199113753839574 0.185534503240612 1 1
-0.189289361972456 -0.16917023889101 1 1
-0.0564758952208791 -0.0547382443650202 1 1
0.139893294586566 0.120478247133347 1 1
0.0934035011385517 0.0916825376028881 1 1
-0.32816435561594 -0.343138713626592 1 1
-0.138500543194625 -0.108277166942725 1 1
0.271857649989893 0.263952763602078 1 1
0.108188016745066 0.0843524213696844 1 1
-0.0522926861060088 -0.0339776176583999 1 1
-0.572602461315667 -0.509553757347304 0 0
-0.303162318831732 -0.272843610042096 1 1
0.163391085746029 0.111143561567244 1 1
-0.316503236566236 -0.283470819393744 1 1
-0.0264221966053525 -0.0331495908996536 1 1
-0.168044086743042 -0.176789698267231 1 1
-0.242017344559035 -0.224666434905475 1 1
0.160861816034141 0.128863058483152 1 1
0.452822191695778 0.404430746844116 1 1
-0.0420916505940418 -0.0401733598375666 1 1
-0.047971650012161 -0.0395150736509748 1 1
0.0932050356706195 0.0753611539317834 1 1
0.0485151885592308 0.0520878560148899 1 1
0.128188138631608 0.113452948667266 1 1
-0.231619814915072 -0.220194852605933 1 1
0.255007821994912 0.246780739832409 1 1
0.0492928188428013 0.0444956209333047 1 1
-0.142913959311005 -0.122550795159581 1 1
-0.0892333352669618 -0.0829175013630737 1 1
0.321498642873485 0.296316783706455 1 1
-0.09956089632131 -0.0654032501734478 1 1
-0.534092304282378 -0.467381333853601 0 1
-0.18991472282628 -0.173075079063526 1 1
-0.203226846431895 -0.1996855465982 1 1
-0.21204224610377 -0.202578651321213 1 1
0.0469442269603133 0.0609673436834884 1 1
0.271398786187359 0.227243113115574 1 1
0.0469460358610804 0.0413901964279162 1 1
0.383549083784865 0.309382013064076 1 1
-0.236087291209815 -0.246649239292036 1 1
-0.0467114988179091 -0.0353130651350584 1 1
0.0240794362814234 0.0172991196107669 1 1
-0.11031163913126 -0.082255162446898 1 1
0.168876805123495 0.169605532985557 1 1
0.310312369149732 0.290701212266454 1 1
0.339781820714163 0.344283157320051 1 1
0.108019059792706 0.136157047860122 1 1
0.516382743129684 0.48297701360886 0 1
-0.235206607473881 -0.180970392704739 1 1
-0.264312694035315 -0.225558528903046 1 1
0.207785127822493 0.192542568399534 1 1
-0.246106678370764 -0.211462835274452 1 1
0.0635398437243267 0.0578024678137988 1 1
-0.400002214235688 -0.365794379129871 1 1
0.187206302284809 0.17781782842089 1 1
-0.432544211773325 -0.386144368454656 1 1
0.03326817066903 0.0187043189962984 1 1
0.408751196237854 0.374422314684937 1 1
-0.186238235350331 -0.169277122622184 1 1
0.05697305625536 0.0344140814108684 1 1
-0.00384055114954917 0.00416938168617208 1 1
-0.156583972952391 -0.149572929355927 1 1
0.00492773540659366 0.0135530663590713 1 1
0.00450270294356007 0.00661749510761269 1 1
-0.270505157935647 -0.24300434670797 1 1
-0.368806004334312 -0.306832558379405 1 1
0.102400746739515 0.0674911595232728 1 1
0.202531395311498 0.197650802762139 1 1
-0.259876726800979 -0.21430606889897 1 1
-0.015494527321438 -0.0249338046493357 1 1
0.0130861352657065 -0.0204094664808207 1 1
-0.0983370549223636 -0.0773021352401803 1 1
0.482312486812135 0.420765414451889 1 1
-0.221701487547734 -0.211941650761812 1 1
0.0742864032292746 0.0596319665305084 1 1
0.00370062453988285 0.0243560824598253 1 1
-0.14586125874288 -0.131029379445896 1 1
0.207217769826671 0.212837315821961 1 1
0.551606412805675 0.49205205322351 1 1
-0.0256449720371722 -0.0185594550723685 1 1
-0.534500274131575 -0.48151436367406 0 1
-0.0207561921041095 -0.0217562140201008 1 1
0.00736397977534588 0.0113141806185679 1 1
-0.270497476900416 -0.242008709791992 1 1
-0.242299190322724 -0.216912929858879 1 1
-0.245203274640604 -0.194057511452837 1 1
0.358488098724228 0.311184369264534 1 1
-0.0176775284993995 -0.0212335772004449 1 1
-0.45697319359309 -0.422926274726415 1 1
0.0488103655685671 0.0535246037737207 1 1
0.244850228754202 0.207564501582415 1 1
0.360015529271886 0.311568515058663 1 1
-0.0851115875206326 -0.0958163245202868 1 1
-0.0170618518638845 -0.0259157891833856 1 1
-0.285297214795592 -0.251616401075295 1 1
0.397620592585468 0.366112571416911 1 1
0.122339936069401 0.117178723398553 1 1
-0.0289459572313456 -0.0193685598774057 1 1
0.493298519020173 0.466641871491338 1 1
-0.243660056049906 -0.226470101286935 1 1
0.119394956421781 0.0976686683888133 1 1
0.105834344536095 0.0593485925241127 1 1
-0.099289254697021 -0.107257682387764 1 1
0.1078262852794 0.116055723648526 1 1
-0.285056192197077 -0.251233409013998 1 1
-0.263542638426625 -0.222192197436273 1 1
-0.16275540052444 -0.150888269109347 1 1
-0.228307074963151 -0.196778308778554 1 1
-0.317320610555118 -0.282777724535199 1 1
-0.114424222983856 -0.0907018098059942 1 1
0.0530467412862877 0.0545533233877774 1 1
0.441670996005094 0.398583985985848 1 1
0.0997342940133694 0.088688069248231 1 1
0.162301188742482 0.138827234323695 1 1
0.19927086890869 0.126350669965785 1 1
-0.0378304128816298 -0.0516492250242277 1 1
-0.174008494602982 -0.203035424515494 1 1
-0.207690707610829 -0.180218864592434 1 1
0.13628831439405 0.174940434791402 1 1
0.661728019945127 0.609576694641377 0 0
-0.10750131161603 -0.0956059713357935 1 1
-0.192134942417991 -0.136616032728451 1 1
0.427611367123537 0.387165485886009 1 1
-0.0458596961561749 -0.0323322788336313 1 1
0.476183682619206 0.469185466692752 1 1
-0.127252561664098 -0.0759302347702504 1 1
-0.285050213723938 -0.268590986059145 1 1
0.0503618194126323 0.0523483848168695 1 1
0.0560677791970897 0.0720410824929014 1 1
0.418172058023201 0.391538088200149 1 1
0.0294705113144711 0.0222368639201599 1 1
0.222853240305079 0.172776849234254 1 1
-0.0171515277397083 -0.0184719638018166 1 1
0.162900203796931 0.132016515874512 1 1
0.217243868591126 0.210625128230493 1 1
-0.014343475217242 -0.0371508564859922 1 1
-0.0201792970726301 -0.0348859095185903 1 1
-0.0496224735826879 -0.0378453423661379 1 1
0.139211002358991 0.138916496562302 1 1
0.0197348591637362 -0.0233976293784442 1 1
-0.0459144161563779 -0.0983954666725761 1 1
0.0396174794691651 0.0380989024507659 1 1
0.037691880902658 0.0328922338270524 1 1
-0.19818400915339 -0.167940183733411 1 1
-0.00801218819639688 -0.016826497660106 1 1
0.0935267516875388 0.126007693164349 1 1
0.0546422383207932 0.0479021326824369 1 1
-0.152033982988466 -0.135469098909572 1 1
0.451681302069337 0.414096329811705 1 1
-0.137831777837521 -0.122888593516965 1 1
-0.415450150708591 -0.374351618981756 1 1
-0.0488518776708972 -0.0562694081499899 1 1
0.194931497995091 0.177880651317332 1 1
-0.147419043258288 -0.140176942449145 1 1
-0.0486983220134906 -0.0521862430221326 1 1
0.184925379759578 0.130063586599197 1 1
0.0780981661444767 0.0707675902897161 1 1
0.200180480308171 0.202860510041293 1 1
0.572599335224574 0.540021255708416 1 1
0.0201356736830219 0.0553507591255577 1 1
0.201840960693583 0.165328281805496 1 1
-0.293191588398357 -0.270943466092636 1 1
0.0688372079862823 0.0476431943596906 1 1
-0.309797801828696 -0.282009100896691 1 1
-0.424995391723628 -0.384315947687343 1 1
0.0286989270319224 0.030930384740835 1 1
0.0428585057378883 0.0424723004107066 1 1
0.118358711177922 0.111007206410315 1 1
-0.157593501984623 -0.115555014728607 1 1
0.0385440654556196 0.046920390605067 1 1
0.174297761785336 0.16205108040279 1 1
0.653752444654272 0.622050422077323 0 0
-0.257359911324082 -0.260588990770581 1 1
-0.275659386526964 -0.214966462194892 1 1
-0.145460172920454 -0.127013037002208 1 1
0.175005067300623 0.166890616481596 1 1
0.00100249787564015 -0.00712877299964869 1 1
0.0599558425936021 0.044732210656874 1 1
-0.180076532124552 -0.174908860948044 1 1
-0.0134852854142599 -0.0100408659612079 1 1
-0.187898456624028 -0.155644922259329 1 1
0.344150335809308 0.251360576776803 1 1
-0.628574752472095 -0.573299762567999 0 0
-0.298085125871948 -0.258892061137286 1 1
-0.266642151395316 -0.239187160822368 1 1
-0.255646848316923 -0.216025037410681 1 1
0.156384693048567 0.149223431792836 1 1
0.202773895080688 0.186324464657635 1 1
0.0139815579679008 0.0233074503135185 1 1
-0.0660615419892377 -0.0617688203382234 1 1
0.208417717086876 0.210246025357407 1 1
-0.597955313717314 -0.529656379575817 0 0
0.103596215460029 0.0962044885131456 1 1
0.112999026172222 0.112702487451326 1 1
0.121975717852628 0.116483276120878 1 1
-0.252924160178337 -0.230442265590945 1 1
-0.221738488993854 -0.266720981837176 1 1
-0.0259301945163355 -0.0255863361622035 1 1
-0.114170530890753 -0.0919774642078816 1 1
0.594429943673852 0.538024888003247 0 0
0.0673228247940736 0.0523926734063221 1 1
-0.137536662285941 -0.123880975966566 1 1
0.0426320736753987 0.0623589833301252 1 1
-0.421717077843674 -0.376340121904924 1 1
0.136292975036568 0.108748150532684 1 1
-0.318244777745314 -0.316498504017494 1 1
0.345682489623571 0.307846799994713 1 1
-0.0685314622789971 -0.0724246705288332 1 1
0.104334154863486 0.0823736581464501 1 1
0.0418505080655362 0.040957129399961 1 1
0.445991854959782 0.382217557023364 1 1
-0.00418400584370144 -0.008660539909598 1 1
-0.0638976914843568 -0.0432885158318776 1 1
0.23319881523384 0.196868629881675 1 1
0.360426022058352 0.326299498384704 1 1
-0.0198422942027088 0.0280666132072635 1 1
0.0587940854859965 0.0566569573676792 1 1
0.195506372641143 0.187762642558279 1 1
0.0735656424457831 0.0614397480081088 1 1
-0.0742854244315121 -0.0679695269982784 1 1
-0.187037636214707 -0.19440944086695 1 1
0.308137096302651 0.285749270405084 1 1
-0.0222278221847925 0.0311945378123411 1 1
0.468897073425433 0.452170741641089 1 1
-0.172914359919299 -0.132457287721076 1 1
-0.107655194850417 -0.125062864998631 1 1
-0.205479241872705 -0.162065743588829 1 1
-0.0114153220829978 -0.0174298625909383 1 1
-0.301309634937194 -0.264013533784718 1 1
-0.36085981242888 -0.335869949669772 1 1
0.274914591587904 0.261245947790386 1 1
0.186085306035568 0.168172432574229 1 1
0.189742100513293 0.201549027561704 1 1
0.0398359874171128 0.00300262267016096 1 1
-0.0885381962615946 -0.0733469792411974 1 1
0.0240305645630073 0.0182748727232702 1 1
-0.186294168416275 -0.170679476153351 1 1
-0.229140615602391 -0.218458850324081 1 1
-0.131884381566242 -0.124661867642473 1 1
-0.138439499593814 -0.126850004012733 1 1
0.177499053870401 0.184557531832586 1 1
-0.485621632601849 -0.418230618478632 0 1
0.0167665428440114 0.00477574273152324 1 1
0.166006353263068 0.142083086225219 1 1
-0.097280569247177 -0.0969566058646696 1 1
-0.04841705752587 -0.0378887412694216 1 1
0.201100850072838 0.194370550250204 1 1
-0.0324901677032243 -0.0748628920729379 1 1
-0.0821622023894186 -0.0777139659287611 1 1
0.12701159560241 0.118591959876472 1 1
0.147952577517933 0.0932987702836628 1 1
-0.1308527809774 -0.121637997702389 1 1
0.469133197936321 0.419842802680712 1 1
-0.0832419588750219 -0.06422518364239 1 1
0.244962395401048 0.199463518847294 1 1
-0.00387536546805152 0.00565416170189836 1 1
-0.0566581160188271 -0.052327065788592 1 1
0.299571207463998 0.257563526668644 1 1
-0.0538221364066003 -0.0941287293426438 1 1
-0.425356176417902 -0.439641197062956 1 1
0.159882038170291 0.132105012220878 1 1
-0.198889375611185 -0.184516583197223 1 1
0.128810426254488 0.114784722871671 1 1
0.874114811550025 0.780547243395972 0 0
-0.0364364922457323 -0.00802716428413758 1 1
0.159391280293892 0.170404321999031 1 1
0.356675805050601 0.300448035442425 1 1
0.313816018897273 0.277302043089331 1 1
0.0688470145419205 0.072037596288939 1 1
-0.389491739199282 -0.349822715071426 1 1
-0.0661509479003171 -0.0687787579514148 1 1
-0.229051998566615 -0.222620478058384 1 1
0.0958093487037759 0.0737154574242407 1 1
-0.00689075630818684 0.00421713069364938 1 1
-0.167669770138809 -0.16347448550783 1 1
-0.159244204298343 -0.153582111597286 1 1
-0.295823504428579 -0.257394311827462 1 1
-0.137601182084209 -0.110284749476912 1 1
0.0405042579177525 0.0380402974662694 1 1
0.293524349552724 0.273688710889815 1 1
0.0483741622797163 0.0385528661137767 1 1
0.323454415158453 0.305824900797978 1 1
0.0300221653045593 -0.0104369895403792 1 1
0.00486992877611334 -0.00964234850187479 1 1
0.163783285896769 0.148996973078742 1 1
0.423851679659652 0.381030002751939 1 1
-0.283059568387434 -0.282392424465889 1 1
0.1698574037874 0.166731950219213 1 1
-0.489823690635323 -0.461844795632657 0 0
0.106623580549917 0.0951461026079896 1 1
0.42366851076358 0.380013690142395 1 1
0.0401502261809918 0.0955562383517455 1 1
-0.150646672703798 -0.0773947653191617 1 1
0.242214384214964 0.214955587449402 1 1
0.0682316216284628 0.0678647051886335 1 1
-0.169653077964436 -0.173993386788207 1 1
-0.374852752428009 -0.34100876543763 1 1
0.438864619501276 0.392998541075068 1 1
0.0930993557984474 0.0804925111800533 1 1
0.288272677933102 0.279484201077167 1 1
0.114448027923698 0.11531347910685 1 1
0.141278128392989 0.103878572178687 1 1
-0.142130748669133 -0.132467380075483 1 1
0.214039905184285 0.225011104815275 1 1
-0.075072077126935 -0.076575811229317 1 1
-0.205603691933059 -0.197267139991764 1 1
-0.0744103122273708 -0.0636038605904094 1 1
0.351067652800713 0.32656722181688 1 1
0.0859636917345792 0.0209900915382128 1 1
-0.348116380492258 -0.315098344326893 1 1
-0.047419856989044 -0.00617303221679181 1 1
-0.182768445020755 -0.191754654400262 1 1
0.139415778523112 0.127514080427712 1 1
-0.0971037574333314 -0.107607830844441 1 1
0.282590768487194 0.294155112313668 1 1
0.0755411301695872 0.0535343002879645 1 1
-0.285287042731599 -0.25740279385309 1 1
-0.103406654608156 -0.0996121253931294 1 1
0.2355484917595 0.225122661062664 1 1
0.298043069271049 0.271899984540566 1 1
-0.0371910730858699 -0.0369213955737414 1 1
-0.333968922898862 -0.325101699963294 1 1
-0.0453593977944311 -0.0256020838017476 1 1
-0.221354906818787 -0.20087812899324 1 1
0.02112376214359 0.0304978763393529 1 1
0.0869704213338391 0.0916343267273649 1 1
0.0559426212029383 0.0402367112293888 1 1
-0.0509245403604508 -0.0427774910436396 1 1
-0.352281982649923 -0.335778993146503 1 1
-0.211834683346975 -0.185413670523553 1 1
-0.0413574361919142 -0.0352072482244467 1 1
-0.611915694070777 -0.499038966107966 1 1
0.397666969987434 0.337286992714929 1 1
-0.257597587328036 -0.260382560380191 1 1
-0.239406637450622 -0.300822244446811 1 1
0.293772476096772 0.270225659234141 1 1
-0.154036374962066 -0.0684953063501766 1 1
-0.179821717108159 -0.197398753210488 1 1
0.103969233114281 0.0845271751505056 1 1
0.286968689083104 0.261322527100805 1 1
0.0830862031278929 0.0780026217904351 1 1
0.255464741984652 0.24149034437273 1 1
-0.54190213972035 -0.499708819371402 0 0
-0.556233809789564 -0.50570685091626 1 1
-0.347180690378396 -0.305913175441206 1 1
0.188967961426285 0.165998077486954 1 1
-0.293325493347546 -0.233889874223352 1 1
-0.164875493505176 -0.149409181208815 1 1
-0.272603036485761 -0.271495733732619 1 1
-0.0295364980126369 -0.0324510055252433 1 1
0.385226190036475 0.362284728078205 1 1
0.424020812929323 0.331198474641137 1 1
-0.132465408088509 -0.0990556923778855 1 1
-0.367258725896071 -0.317446814791136 1 1
-0.0985516729608137 -0.115946743587973 1 1
-0.214195710519864 -0.203295106499112 1 1
0.117267154433148 0.110758402908522 1 1
-0.231145950453783 -0.182132158641078 1 1
0.132839899787578 0.159385466258649 1 1
-0.0150322777163909 -0.023834629379122 1 1
-0.0551619724039615 -0.0474173611362415 1 1
-0.0730076327633593 -0.0597645111281062 1 1
-0.229330954440022 -0.244118173639781 1 1
-0.107574246955093 -0.112718511347749 1 1
0.198750480208977 0.151010141904779 1 1
0.460457394366095 0.439557929727129 1 1
-0.179977445634339 -0.148194259367589 1 1
0.012083850719832 -0.00482413546531395 1 1
0.180029278618191 0.224700607436197 1 1
0.374606686524234 0.318516488437667 1 1
0.138829053025076 0.131092748250842 1 1
-0.00704838438716958 0.0077289362405415 1 1
-0.442552069959664 -0.383451761021283 1 1
0.0241380635146837 0.00612476804080322 1 1
0.229918949952194 0.205402543401089 1 1
0.0134056071188247 -0.0152780999783122 1 1
-0.0611466512355603 -0.0650021879319704 1 1
0.153995615372504 0.13913369375014 1 1
0.0145210711288545 0.00124273763129422 1 1
0.0960406118432807 0.0891112814980081 1 1
0.155593391064484 0.148501060270631 1 1
0.250139780012348 0.229745224132851 1 1
0.0170477625988606 -0.0354996961129175 1 1
0.186153188031643 0.167550564011085 1 1
0.0991694708296045 0.0886318694600312 1 1
-0.112038528867201 -0.12295588521883 1 1
-0.152598113335212 -0.0674785642401236 1 1
0.15168844200623 0.145463791305925 1 1
-0.333061749937218 -0.309854224695282 1 1
-0.124057284218159 -0.106511759319426 1 1
-0.0197103081337699 -0.0104909714540446 1 1
-0.0303988957214641 -0.0264274698796279 1 1
0.232377324116716 0.225335998584112 1 1
-0.0438782107136684 -0.0587099938812245 1 1
0.187963334660667 0.164084962428892 1 1
0.268803018023654 0.257897063742194 1 1
0.222703808363237 0.206617061911685 1 1
-0.332991995268825 -0.311886970624182 1 1
-0.149653984562487 -0.13838243713139 1 1
-0.230657650830866 -0.205913367112958 1 1
-0.292736425643499 -0.255543758432189 1 1
0.100260584590973 0.0840901945864958 1 1
0.0140033157629532 0.0730428121869308 1 1
-0.531091649437112 -0.488720304036623 0 0
0.0567967375856553 0.048520939884901 1 1
-0.0525337253462657 -0.0343635943551241 1 1
-0.387160962283954 -0.354546289044964 1 1
0.0599440881147809 0.0593239890197318 1 1
0.278242146142057 0.219805091010746 1 1
0.0692561392298479 0.0426864971488618 1 1
0.097181537381114 0.0987590533730467 1 1
-0.15439933936406 -0.149082510109496 1 1
-0.387958782908226 -0.358409862441894 1 1
0.0163844913898768 0.00591188056449969 1 1
0.0279259910612471 0.0477864182178978 1 1
-0.0109900425115656 0.00141268010622195 1 1
-0.20148076722877 -0.185517300444876 1 1
0.222852510490016 0.186358121220285 1 1
-0.529842432927698 -0.471955004124254 1 1
-0.00649399550615307 -0.0431393515899406 1 1
0.131211025835259 0.112629558367395 1 1
0.0936368191876143 0.0994607942540471 1 1
0.0217360603551395 0.0180617973306909 1 1
-0.0312825327908037 -0.0457641932544361 1 1
-0.419395139367558 -0.394937225106702 1 1
-0.264262901562383 -0.219284778319814 1 1
-0.0868387155153875 -0.0812111794944648 1 1
0.141120633131299 0.136908803470372 1 1
0.297733774026812 0.269050445036139 1 1
-0.176361169873683 -0.154348014342146 1 1
0.155843119151725 0.149662272695502 1 1
-0.38056880800815 -0.354664750368548 1 1
0.0690601775676503 0.0332559249766011 1 1
-0.0951966426073624 -0.11346851803869 1 1
0.247846919729292 0.223845648722929 1 1
0.348861894068729 0.318483422000815 1 1
0.133466199977238 0.129613557507233 1 1
-0.175185293115171 -0.147407516571437 1 1
0.108041664252227 0.0883730715284813 1 1
0.194714638761333 0.220069417081608 1 1
0.159344256623705 0.13765401800819 1 1
-0.161532013502764 -0.0829689299016349 1 1
-0.0654449176923671 -0.0217438918053318 1 1
-0.113724459230199 -0.109418487268018 1 1
0.13580927046192 0.105539947363301 1 1
0.0667873896213122 0.0600090040385404 1 1
0.30911911654125 0.27302402866313 1 1
0.0710848700877823 0.0910801391440429 1 1
0.0925303723386086 0.0807562668275453 1 1
-0.237556558551872 -0.212539314360554 1 1
0.000216223641432471 -0.0090607151012626 1 1
-0.035592141860937 -0.0551234919858741 1 1
0.168941930246003 0.148838156021872 1 1
-0.202358432693405 -0.197357307592798 1 1
-0.397429655863063 -0.348409219898027 1 1
-0.37988115661465 -0.321230851028184 1 1
-0.179423452219869 -0.152376206492526 1 1
-0.123363919839198 -0.0935352689528775 1 1
-0.341303995606319 -0.303623710833166 1 1
0.160015339184016 0.122931319956689 1 1
0.357018830124444 0.334471920013326 1 1
0.0649980853078694 0.116608740626338 1 1
0.320836700188368 0.288661139069511 1 1
-0.0224288337882138 -0.0457973892530095 1 1
-0.311666752239682 -0.287602772145119 1 1
-0.0862983623871872 -0.091474614184177 1 1
0.247028704537061 0.20962430345874 1 1
0.288772440633094 0.252084207673841 1 1
-0.148463489927519 -0.137954405264274 1 1
0.0224035942946422 0.0125965656855905 1 1
-0.197358068642409 -0.147070466583322 1 1
-0.0306402991701552 -0.0186765522038544 1 1
0.0222617962999203 0.0335892972550122 1 1
-0.0116785529322025 -0.0287329100297512 1 1
0.129567897971665 0.112417350076169 1 1
0.0346159193577966 0.031371035220155 1 1
-0.40931228756259 -0.376456275116386 1 1
0.215102824562891 0.185823192058461 1 1
-0.369926509555441 -0.324517024453411 1 1
-0.325155222280566 -0.231021447992813 1 1
-0.014168132914534 -0.0307383221560873 1 1
0.0920473903723276 0.0857598152246153 1 1
0.068766636872094 0.0370656722891309 1 1
0.234778225750018 0.213055141009395 1 1
-0.115536269309915 -0.112620679319237 1 1
-0.296650985732634 -0.274031959462566 1 1
0.302213663266383 0.258595347510826 1 1
-0.0498375838062175 -0.0461157471171903 1 1
0.376522143893885 0.371581388759489 1 1
0.278773920126027 0.304516541304486 1 1
-0.0937389648088252 -0.082354227443997 1 1
0.12471837276663 0.125221464922472 1 1
0.292537838594726 0.307565187510265 1 1
-0.0728796874213256 -0.053737748094983 1 1
-0.456364406200487 -0.408058065153837 1 1
-0.138759359079862 -0.127028386965108 1 1
-0.314672093931801 -0.277412720042517 1 1
0.303577993723543 0.265353709054329 1 1
-0.405571472778327 -0.364016280508116 1 1
-0.437294329190868 -0.362677673232886 1 1
-0.0202766866761091 -0.011533373105927 1 1
-0.201866657524435 -0.116655371237051 1 1
-0.0584958485926333 -0.0413732367109938 1 1
0.15739821999306 0.135189599041871 1 1
0.121961126486077 0.0910884572030062 1 1
-0.220440602287311 -0.176558405188227 1 1
0.127946927807354 0.10840628716998 1 1
-0.0350839038271562 -0.0669768612746555 1 1
-0.0457077286228304 -0.0402237734204181 1 1
0.122405849411856 0.0928470564813202 1 1
0.15368477639622 0.168491338226545 1 1
0.472021839312205 0.452688027088148 1 1
0.242243881418821 0.232399851842901 1 1
0.0247993061660224 0.0188206570440266 1 1
0.0518131805913431 0.0157366641210821 1 1
0.046476729553429 0.0585302661325259 1 1
-0.432344145821112 -0.400456171566782 1 1
-0.0566654635212005 -0.0645369967283079 1 1
0.179079114684215 0.15365215228575 1 1
0.0615185288237749 0.11783443847802 1 1
-0.045190557547333 -0.0521241234185984 1 1
0.261531379242765 0.228350987815024 1 1
0.0677798429435414 0.0757712349559792 1 1
-0.261098788413878 -0.225623377211532 1 1
0.218493510002014 0.200182735245802 1 1
-0.0723038282596239 -0.0787109853345748 1 1
0.28553368753123 0.252125991855996 1 1
-0.00315192674209294 -0.0146622188570629 1 1
0.0702671387223867 0.0631773607419027 1 1
-0.0475206615040622 -0.0520922948126421 1 1
0.149860496984262 0.12473469621806 1 1
-0.40729119024807 -0.362263613154937 1 1
0.117829350929819 0.095270975700029 1 1
-0.150032129126625 -0.124263810970242 1 1
0.0255069961980609 0.0395443945883856 1 1
-0.15014010642215 -0.150870923306556 1 1
0.158023911836146 0.0835439569188045 1 1
0.0472575418421704 0.0362941810546749 1 1
0.224877946761081 0.188992086348646 1 1
0.0867442095726153 0.044229367249297 1 1
0.277671149921908 0.312314944446048 1 1
0.234889521402087 0.217562358606197 1 1
0.378370757290968 0.345234216858071 1 1
-0.0722017992739921 -0.0660765643616475 1 1
0.488090384135176 0.421627554111166 1 1
-0.00699717789940695 -0.0197098216968494 1 1
-0.0575227431939512 -0.0513151152895099 1 1
0.0324468117302618 0.0358548761533923 1 1
-0.0639006214200108 -0.0689006060967507 1 1
0.216960780067175 0.217414125519322 1 1
0.172723908582153 0.206044439049393 1 1
0.219935116754881 0.209928107116088 1 1
-0.217742491214407 -0.235289220853712 1 1
0.0258739550118422 -0.000562613616242585 1 1
0.0365701744581164 0.0375385125646551 1 1
0.0136535329067732 -0.00304887012895535 1 1
-0.113240089008803 -0.0878009434706137 1 1
-0.146878753749309 -0.135268750450533 1 1
-0.535400968921137 -0.490922335770961 0 0
0.906908145416087 0.715419203798823 0 0
-0.0984833342668006 -0.0973142031593746 1 1
-0.333961964112706 -0.305987330858084 1 1
0.0969644360665158 0.0803874493956973 1 1
-0.0602388386614013 -0.0669299218895101 1 1
-0.378604388911334 -0.327559156234552 1 1
-0.468577420917643 -0.427910807910208 1 1
0.161191872637434 0.144428005163299 1 1
0.438804667295494 0.407902575662485 1 1
0.279607081477647 0.26170727529126 1 1
0.266022014216872 0.288473355857255 1 1
-0.15648989330133 -0.138011011302148 1 1
0.0442089306264922 0.0335577659218928 1 1
-0.177755714761478 -0.119541396026293 1 1
-0.111845027569393 -0.123667893318984 1 1
-0.143254606580013 -0.128948165064999 1 1
0.0928564375125115 0.0754354762831884 1 1
0.189471753378516 0.203761002794133 1 1
0.201670301828203 0.163682288761528 1 1
-0.208066502514077 -0.169653372309551 1 1
-0.112167878714167 -0.0893964298659578 1 1
-0.0558598954507845 -0.0421391858341413 1 1
0.187470639278663 0.169719675083562 1 1
-0.057772621938078 -0.0426578725574277 1 1
-0.325932250060811 -0.297628134627777 1 1
-0.00746792132539253 0.0223994405019059 1 1
0.12365760751759 0.107053294911788 1 1
0.403179384171091 0.372417789221146 1 1
-0.456645598100762 -0.422293839226847 1 1
-0.079401624721417 -0.0581795799533044 1 1
-0.00292482401860758 -0.0109611565813641 1 1
-0.563416397388795 -0.500626335742792 0 1
0.608477921429218 0.525628769601734 1 1
-0.0474781842584424 -0.0438469504117692 1 1
-0.203868681367476 -0.197849662573237 1 1
-0.275600820174128 -0.257292202699559 1 1
-0.189540028442 -0.162839844287201 1 1
-0.406935702570641 -0.362622783101265 1 1
0.216064965692531 0.198168768450156 1 1
-0.0741164929493336 -0.0702869869714044 1 1
-0.021841575487358 -0.0183265967411144 1 1
0.351282224556883 0.324813755616812 1 1
0.0879053660936317 0.0958419667062445 1 1
0.225547991688121 0.20166347753792 1 1
0.00921483190570269 0.0173846274939651 1 1
-0.0845362889833617 -0.0695178861664225 1 1
-0.0536628123849155 -0.0555905174347146 1 1
0.178642145615339 0.146328833099149 1 1
-0.184155446623687 -0.169668412375689 1 1
-0.0759942114014267 -0.0654157277424776 1 1
-0.487091074990163 -0.441834555536907 1 1
-0.214520193081656 -0.196866533480818 1 1
0.320635790334185 0.280504101559085 1 1
-0.193508832675826 -0.181346654892731 1 1
0.102965925591304 0.0938926332081372 1 1
-0.297023501171907 -0.279590432088152 1 1
0.00684318690946235 0.0134082288245453 1 1
0.0785162666896849 0.109541877756706 1 1
-0.181426547904274 -0.196712655957363 1 1
0.093867557955572 0.119183469783371 1 1
0.447479830516461 0.482346500978866 1 1
0.143009384957663 0.123810511747537 1 1
0.282592480253708 0.24018373084557 1 1
0.102111534640761 0.101009213201926 1 1
0.071842832148153 0.0546714298593363 1 1
-0.0795905852292714 -0.0995180967875016 1 1
0.16608130355894 0.141026051959114 1 1
0.126463852310139 0.11269047176276 1 1
0.319566510260106 0.28420536665709 1 1
-0.163709291752681 -0.164346233428516 1 1
-0.0910667388921006 -0.0987617929283068 1 1
-0.326484857972582 -0.284000071217833 1 1
-0.314911320060237 -0.282668969046017 1 1
-0.345963687847061 -0.313757083645336 1 1
-0.41215481466848 -0.376053724432059 1 1
0.1776109069434 0.140901292686039 1 1
0.313711231287772 0.289138279998664 1 1
0.124589893951815 0.14912207468883 1 1
0.443210101373576 0.383630806583367 1 1
-0.0937142062617071 -0.0647173750006903 1 1
0.361090216657745 0.318069724333113 1 1
-0.028494853457186 -0.0254369852031283 1 1
0.530349767626094 0.509654480109004 1 1
-0.0754290394901983 -0.0760129385481974 1 1
-0.301686762589946 -0.31027906298614 1 1
0.254936354434221 0.247858746719742 1 1
-0.211872957217535 -0.191270117621103 1 1
-0.420620416069758 -0.383499133164904 1 1
-0.0839820573715642 -0.0960178621019242 1 1
-0.133594104684398 -0.107157067586924 1 1
0.314837721897575 0.255014855947087 1 1
-0.0355220289595938 -0.0304311729614335 1 1
0.0927522156297069 0.0711642511825583 1 1
0.0742748860702482 0.0561326306274525 1 1
0.416930389234712 0.353117912001335 1 1
0.347347948191597 0.309049121123257 1 1
0.10412591998181 0.0946472401385205 1 1
0.00765526857701387 0.0304227875652929 1 1
0.194746621483854 0.205070913023519 1 1
0.403944001323604 0.385397176650239 1 1
0.12460707172843 0.111674437611703 1 1
0.258203062898629 0.21529744497817 1 1
-0.0644388532056665 -0.054944032943235 1 1
-0.201285959691488 -0.191578135282217 1 1
0.0741891352957084 0.0546325043837182 1 1
-0.17886681090989 -0.169126441814807 1 1
-0.0435773271710983 -0.0539332019357972 1 1
-0.161846126018606 -0.13417466254553 1 1
0.560528625571908 0.588869659252494 1 1
0.0840542523565825 0.0310710102999754 1 1
-0.00392871279564815 0.00620767264775652 1 1
0.119056148807335 0.127792315478945 1 1
0.410890515370628 0.378065611106494 1 1
-0.00557637929045329 0.0288688525962046 1 1
-0.412943528663096 -0.36209519152748 1 1
-0.286255531941126 -0.269689773653221 1 1
-0.469148514336319 -0.42121704792549 0 1
0.115436345588621 0.106354481551011 1 1
0.449309364839009 0.407445958299396 1 1
-0.439351257705963 -0.399587275831832 1 1
-0.182880413115332 -0.192708134113826 1 1
0.339365240063499 0.280820185483036 1 1
-0.25483680517053 -0.265411694508764 1 1
-0.210154280367296 -0.199492976561886 1 1
-0.206628779906424 -0.159729727800189 1 1
-0.448612281036611 -0.404039520731214 1 1
0.000889782700133381 -0.000643316771751085 1 1
0.0603674714492295 0.0528405750378521 1 1
-0.068380998196852 -0.0443100864225151 1 1
-0.389915493778813 -0.339281266167316 1 1
-0.319183130750071 -0.27917939685387 1 1
0.251049078786588 0.246495357383671 1 1
0.0770537700238179 0.0764597123850224 1 1
-0.287756881068072 -0.264412292055954 1 1
0.0144843177631751 -0.0212131298621148 1 1
-0.157828147159378 -0.106040689081511 1 1
0.0309822178026695 -0.000903660007988059 1 1
0.227731619644531 0.199677090126669 1 1
-0.0702492735159604 -0.0625794346014391 1 1
0.129756114726014 0.15391738779299 1 1
-0.275761252661903 -0.24593397194486 1 1
-0.49015952799573 -0.437721915810609 1 1
-0.0212425245934327 -0.0256325681677272 1 1
0.261772292638838 0.227308062833115 1 1
-0.274696457622358 -0.201386746491298 1 1
-0.245432626422244 -0.20058015138908 1 1
-0.0593838121238345 -0.0623774397396511 1 1
-0.263398346525727 -0.238605249292189 1 1
-0.193369724131859 -0.232350897574457 1 1
-0.111249525127629 -0.0922384809999187 1 1
0.299906292461046 0.271127150957989 1 1
0.447173842825834 0.441102899472273 1 1
0.282325479155443 0.235677673676556 1 1
-0.15830476340576 -0.151491004438308 1 1
0.0690828550095316 0.0919940951628572 1 1
-0.753487809111608 -0.659081384778644 0 0
0.139246289743521 0.118238702617894 1 1
0.110749709946432 0.0951226118610073 1 1
0.180326148104847 0.194128456213648 1 1
0.0853800814398129 0.0566622040644747 1 1
0.132443620148576 0.0940615272988263 1 1
0.0322360312358868 0.041547317424837 1 1
0.0487034632507034 0.0739907067193347 1 1
0.163051512804076 0.15777348648384 1 1
-0.131998939750662 -0.142291520024958 1 1
-0.228185006963365 -0.218378112879424 1 1
-0.0222353501310592 -0.0195377387351735 1 1
0.0529535794663569 0.0448319193648298 1 1
0.332825493250575 0.297085352614215 1 1
-0.100753078552818 -0.0948065465246845 1 1
-0.109698628652876 -0.108192301920033 1 1
-0.183502427811198 -0.184829983176689 1 1
0.00296999629559581 0.017809382626845 1 1
-0.00911247239930842 -0.0310668485667614 1 1
0.0832193684353468 0.101263057236657 1 1
0.235367111213685 0.176571529766777 1 1
0.348048445012865 0.339972714411713 1 1
0.172512531952082 0.165076611517869 1 1
0.121430643324874 0.104119155376505 1 1
0.15513695589631 0.135213971372846 1 1
-0.331166804236076 -0.345966700585742 1 1
0.0111017950091221 0.00860150706334406 1 1
-0.0763302107476823 -0.0693128783319192 1 1
-0.0314217446519335 -0.0506163423500368 1 1
0.0857642463142499 0.0684643562191728 1 1
-0.134919575523605 -0.127330358500614 1 1
0.237396168497141 0.229302659151573 1 1
0.0383598445547288 0.0333251276977664 1 1
-0.2131649966635 -0.187276206928787 1 1
-0.264796003885628 -0.232942210925975 1 1
0.074143047032591 0.0979717466818337 1 1
-0.48993174620189 -0.45319058826956 1 1
-0.417506729146152 -0.38767189850936 1 1
-0.00960980180036609 -0.00122234354418713 1 1
-0.162875585893511 -0.164901629947931 1 1
0.0512084663582588 0.0672574775896943 1 1
0.0624362711280027 0.0689988082185743 1 1
-0.215089259755809 -0.174905038500511 1 1
-0.12412205613307 -0.11094299283117 1 1
0.349944881433481 0.327554566048986 1 1
0.0311540490802999 0.035740726399971 1 1
0.0803018562151462 0.0930833107376385 1 1
0.391910764976291 0.312188512406799 1 1
-0.120193309518404 -0.105888119890111 1 1
0.271833543004028 0.245806542763986 1 1
0.0763727625168797 0.0746532335682451 1 1
0.435548605737889 0.392057029846374 1 1
0.050224570503194 -0.0141656826694108 1 1
-0.119339104883524 -0.0996673873039534 1 1
0.425277989599626 0.38258104515656 1 1
-0.365629910694898 -0.336200147451796 1 1
-0.00578737549631962 0.00150869024564807 1 1
-0.341534772175453 -0.295918850631283 1 1
0.0541400995562628 0.0491027055889497 1 1
-0.099688515380469 -0.0914487678493761 1 1
-0.10517645649373 -0.0909396172810186 1 1
-0.0407677349165839 -0.0222295723986255 1 1
-0.30386908860141 -0.292546818687483 1 1
0.234053889583895 0.20408905590945 1 1
-0.273736364445151 -0.236974693730621 1 1
0.292312914844277 0.273523823307511 1 1
0.147821071138525 0.143479874101609 1 1
0.149268460686816 0.131192472705404 1 1
0.380726248494203 0.34097073203971 1 1
0.0746887923067919 0.0707919554944071 1 1
0.316325868702538 0.319769451718619 1 1
-0.11178853483146 -0.127410552816257 1 1
0.456650021565294 0.405062611829421 1 1
-0.15840180094375 -0.158096149908763 1 1
0.230354647258152 0.194757624035529 1 1
-0.0833159179448371 -0.0798594090763355 1 1
-0.419630224621398 -0.388067530599956 1 1
-0.374252134702582 -0.359542743676847 1 1
-0.0454391818888148 -0.0405539320787165 1 1
-0.175852982245093 -0.146973240304611 1 1
-0.339413582620394 -0.33756714314735 1 1
-0.216555242849872 -0.200058479950503 1 1
0.23094494453151 0.194419583896984 1 1
0.272465574000034 0.246079643157848 1 1
-0.0016493127208137 0.0518564001944902 1 1
-0.109151217277906 -0.0747816620490243 1 1
0.295256748201202 0.25272701677471 1 1
0.701742507912573 0.668240284174111 1 1
0.412887295610737 0.360001913100143 1 1
0.364058457452146 0.379031305530972 1 1
0.21209051101486 0.13377505728754 1 1
-0.194388129077209 -0.166428058875936 1 1
0.0777959673518147 0.0783645264460882 1 1
0.31874976931424 0.283554771002488 1 1
-0.00808840014676276 0.0100426715019371 1 1
0.35667990229932 0.313426258683919 1 1
0.0411430304263973 0.0317468273577006 1 1
0.45688699794448 0.454724255595752 1 1
-0.233743435811197 -0.242200740558205 1 1
-0.122141111727674 -0.119999321869584 1 1
0.0487535337983884 0.0202691063322397 1 1
0.149475318221742 0.142039502624805 1 1
0.0775592038244673 0.0887081304333132 1 1
0.42940759409297 0.387415484120278 1 1
-0.0808971951268661 -0.0949671765920287 1 1
0.0628927456466192 0.0464261737122102 1 1
-0.279900950387379 -0.2518999549446 1 1
0.229564655930666 0.250343193371535 1 1
0.0498767078798814 0.103787397715349 1 1
-0.121692447448474 -0.107327130129451 1 1
0.277288638069208 0.262329123793906 1 1
0.316062431947813 0.266369311861676 1 1
-0.0486012272443204 -0.0374299286079597 1 1
0.02328887731653 0.014632718773568 1 1
0.410691109644058 0.363100405566708 1 1
-0.357298110104533 -0.311210687211004 1 1
0.320632297786496 0.339548266379618 1 1
-0.0764685446578212 -0.0374782255985656 1 1
-0.157603970027751 -0.114144621962933 1 1
-0.128171646320387 -0.119430354474927 1 1
0.088712439874724 0.0865224951406305 1 1
-0.0747468290605845 -0.0318836117883107 1 1
-0.116443269697088 -0.0948149019871174 1 1
-0.138370041796205 -0.126422237290641 1 1
-0.463056173079178 -0.443146342398683 1 1
0.268185473676024 0.217425250600609 1 1
-0.122963157253581 -0.159485990414586 1 1
0.452099909992908 0.3821735272837 1 1
-0.163294566128037 -0.130584784532779 1 1
0.285702348586992 0.266956061378067 1 1
-0.0387075471697057 -0.0429630529942615 1 1
0.0705179491764641 0.0766045593026683 1 1
-0.536400245972111 -0.470316775186213 0 0
-0.0675335942055001 -0.0554149358655003 1 1
0.209377806165135 0.188714843733088 1 1
-0.0607451189082285 -0.0573070679272229 1 1
-0.344361176288798 -0.323191640517903 1 1
0.138375130082736 0.145040675755281 1 1
-0.237849054205873 -0.228689249064085 1 1
0.0499543885927524 0.0218455557870871 1 1
0.40794005375283 0.361665574403209 1 1
-0.176466633238202 -0.147725793625354 1 1
0.126622302275127 0.107531690072728 1 1
-0.392221622004442 -0.353974113161446 1 1
0.211185870141606 0.212880179401229 1 1
0.461833228742511 0.413798977060605 1 1
-0.124479751851407 -0.121638276268503 1 1
0.171348100675299 0.163843952275817 1 1
-0.204442386382276 -0.230070475282263 1 1
-0.119005234474748 -0.123209669655488 1 1
-0.189958206376592 -0.164113153598177 1 1
0.653003203514786 0.588056403941272 0 0
0.0329999126677699 0.0594392399739224 1 1
-0.0934088647970642 -0.109036587877603 1 1
-0.192038905328095 -0.192621652593217 1 1
-0.024281819241783 -0.0214481884830713 1 1
-0.129861655542065 -0.0958421066637769 1 1
0.0911981109263622 0.0682294236237468 1 1
-0.0735602603305575 -0.0808967239768401 1 1
0.357026038892654 0.360586720500511 1 1
-0.0668253970810846 -0.0550003511603085 1 1
0.0299043687215842 0.026047984615829 1 1
0.277531610596953 0.252478242595848 1 1
0.070625778379157 0.055312997705913 1 1
0.318346780822452 0.301602803046644 1 1
0.170040570782961 0.140294374496727 1 1
0.0615887865605488 0.0471710286470013 1 1
-0.0263542184447225 -0.0213148387246363 1 1
0.0198854072508425 0.0212279281507899 1 1
0.442458903911914 0.370370277413346 1 1
0.318950619385742 0.293878472774564 1 1
-0.222536135231634 -0.179257763868147 1 1
-0.0326873490001317 -0.0361749065861395 1 1
0.356752608998064 0.324697365018731 1 1
0.0344115438131908 0.0543791901346895 1 1
0.031111298897535 0.0092547193783903 1 1
-0.0410873592289849 -0.0633272677964816 1 1
-0.147804436927043 -0.130011497560877 1 1
0.041416600249527 0.0194357591845368 1 1
0.33924341491335 0.321738663225767 1 1
-0.234082913650161 -0.194249440276087 1 1
0.380256296505867 0.336426975059887 1 1
-0.0237931210413896 -0.035545859924144 1 1
0.0680836723460698 0.0593832450843404 1 1
0.15580660946756 0.126452161566183 1 1
0.0496585241559483 0.0370212972722978 1 1
-0.278079313695173 -0.2818449414269 1 1
-0.18431585092002 -0.162049098185599 1 1
-0.222417251494099 -0.200174103475682 1 1
0.0130811305952596 0.00769272514728988 1 1
0.151708149757477 0.119503051531205 1 1
0.293148887626588 0.262286985458208 1 1
-0.36346683531311 -0.325485576739401 1 1
-0.0788756626197737 -0.0182121901842702 1 1
0.275033822735771 0.23930635860326 1 1
-0.243005379728626 -0.208967378194898 1 1
0.30280740003869 0.254051517236073 1 1
0.262335698237961 0.233107012599852 1 1
0.0598978423817597 0.0486128168594017 1 1
-0.0298083040903293 -0.00197142211609558 1 1
-0.0743330506042795 -0.0747416643075625 1 1
-0.427199551922309 -0.332669504920322 1 1
-0.0609751663767326 -0.0546579559221003 1 1
0.0379116481613784 0.025242368165773 1 1
-0.172016056574037 -0.168787783278545 1 1
0.166358090092617 0.144060809282195 1 1
-0.068028327132714 -0.0634142640930716 1 1
0.0293543416355807 0.0283501031509821 1 1
-0.125837615717621 -0.104721678957568 1 1
0.136651717083738 0.122391850355931 1 1
0.0926562900942376 0.0913492679530883 1 1
0.053256950258832 0.0549791005062469 1 1
-0.106702770695425 -0.124572380847114 1 1
0.04480402844125 0.0472807226246154 1 1
0.0660887561662828 0.0202738283682878 1 1
0.13939923858383 0.105564073344786 1 1
-0.297747839214531 -0.212781866625766 1 1
-0.112776510002899 -0.0920685936909469 1 1
0.0603264433743662 0.0839584571942787 1 1
0.1148433976101 0.0801599066725515 1 1
-0.338254105987476 -0.323968253338741 1 1
0.263324591810906 0.259941396549169 1 1
0.0875695662010194 0.0848384983096443 1 1
-0.0898002213708353 -0.0803911772583169 1 1
0.144930590461198 0.126318658398091 1 1
0.301462900870111 0.278073593956483 1 1
0.118358326224047 0.109543290315524 1 1
0.142287384111019 0.110826165997535 1 1
-0.0621611389524733 -0.0493359210716048 1 1
0.0731897909745909 0.0848832893646808 1 1
-0.256016203254496 -0.219756030496855 1 1
0.110981398683603 0.101934726781027 1 1
-0.270683034198331 -0.255864138371673 1 1
-0.0716051652271739 -0.0783099758570465 1 1
0.142236520351613 0.122937448377077 1 1
-0.22075643739198 -0.200800950342523 1 1
-0.017474995325509 -0.0148150244705002 1 1
-0.130153830165639 -0.0983468295512861 1 1
-0.319701459532729 -0.310325295762018 1 1
0.287364302097032 0.254584905734789 1 1
0.233492202985497 0.171676658175356 1 1
-0.00733104764281123 0.0283840367024202 1 1
-0.273098276035899 -0.266391961386918 1 1
0.318500679682727 0.285818676656281 1 1
0.358628934293897 0.315020084258492 1 1
-0.366964510046724 -0.354479625463862 1 1
-0.232083406686742 -0.196703292111823 1 1
-0.331691686298665 -0.280994841863558 1 1
0.338694982243843 0.326504627806249 1 1
-0.0900138511736373 -0.0946169448268909 1 1
-0.187449840591626 -0.181919505540086 1 1
-0.374766539619077 -0.41195024654643 1 1
0.205318425306795 0.275243152581055 1 1
-0.0739830093504653 -0.0581577014363904 1 1
-0.0189418117451925 -0.040487603743544 1 1
0.144286848142206 0.122603032812629 1 1
-0.206381002034706 -0.160285773922272 1 1
0.301179369024901 0.261220761042346 1 1
-0.0660935346236239 -0.0286960339680436 1 1
-0.250130203201844 -0.211504075404551 1 1
0.0887204679524148 0.0868136348426312 1 1
-0.0123646035373964 -0.00588730511591511 1 1
-0.347295736244976 -0.285398671764857 1 1
0.0726350672413879 0.0110644668611423 1 1
0.044484739165176 0.00853593433947071 1 1
-0.12624452223367 -0.0778610519052001 1 1
0.295992607153983 0.278207480635749 1 1
0.256577146227652 0.206017873144994 1 1
-0.731850851870048 -0.666301761998021 0 0
0.188239985451454 0.179715182257811 1 1
0.241249155551527 0.221531691740898 1 1
0.0949783141818439 0.0908221898173039 1 1
0.0187209130211558 0.00559824136595606 1 1
0.0936577052968803 0.123014208601128 1 1
0.158824226873815 0.152683945349313 1 1
-0.248307099742984 -0.204889239893265 1 1
0.03871746302396 0.059277979108612 1 1
-0.267279191507982 -0.228501110515509 1 1
-0.206072375280758 -0.180203888653794 1 1
-0.030712433254097 -0.0110471305664575 1 1
0.365705466281488 0.336446582980739 1 1
-0.0813384702295612 -0.0831217572626942 1 1
-0.396345319649248 -0.338315079714699 1 1
0.179601638626537 0.166807736817512 1 1
-0.154942959635598 -0.13846069441182 1 1
-0.0601319577258394 -0.0190120616839207 1 1
-0.329994255468139 -0.2976865030595 1 1
0.379292137247887 0.345018066589509 1 1
0.16371250630016 0.107557974481728 1 1
0.108001539092103 0.0929524235821395 1 1
0.354129094123546 0.32078815502505 1 1
-0.0531550974439857 -0.0423135145023175 1 1
0.0970474789272808 0.0633457129953178 1 1
-0.0997248995677446 -0.111998055701346 1 1
-0.375601482047226 -0.349620587762168 1 1
0.21635564634835 0.210784467568376 1 1
-0.0462212054309126 -0.0365782164043435 1 1
-0.0943353275425677 -0.0996114786499881 1 1
0.310527517553609 0.296123025413381 1 1
-0.258788229816984 -0.23213135349184 1 1
-0.0920966187296993 -0.0785221180964535 1 1
-0.168559186333553 -0.133218545296511 1 1
0.0832076212585391 0.061103852285245 1 1
0.0760367157253019 0.0593402775966375 1 1
0.141210035533096 0.140694997048366 1 1
0.00699797461701644 0.0160489171369451 1 1
-0.156184094400559 -0.131880913814291 1 1
0.674473200103032 0.584330227247261 0 0
-0.210755930729621 -0.188050120156179 1 1
-0.198767600119552 -0.18881536734786 1 1
0.0552866229762738 0.0648688658338642 1 1
-0.070355454448022 -0.0356221861986021 1 1
0.199853982865692 0.117284323247607 1 1
-0.289065330088294 -0.257423524990122 1 1
-0.223862162250032 -0.206141326574484 1 1
0.23769600946559 0.214807246172167 1 1
0.0581313497446817 0.0649291492526893 1 1
-0.201783966391392 -0.181023454806174 1 1
-0.326249519196373 -0.367258811772485 1 1
-0.258651155300972 -0.245347846624921 1 1
-0.0966534845249426 -0.0798485898366479 1 1
-0.332742022242354 -0.323269655121555 1 1
0.0875857632259767 0.101248819266382 1 1
0.0384210582784839 0.00861743643778586 1 1
0.642601484866285 0.560234681244377 0 0
-0.216964481809886 -0.201368900500099 1 1
-0.449999604684717 -0.392597504136173 1 1
0.107626270174385 0.139589583514251 1 1
0.33793440906438 0.310968904184906 1 1
0.331725242054981 0.303109332461829 1 1
-0.0689308235614756 -0.0844656255297889 1 1
0.559101478677943 0.516440668600513 0 0
0.0998249570549969 0.0808935295761059 1 1
-0.0132851528436254 -0.0212927220742897 1 1
0.0335721967964541 0.00552013404401831 1 1
0.277062500373031 0.257448120018621 1 1
0.0979451162791646 0.0663670155489512 1 1
-0.138059344502288 -0.121515607325839 1 1
-0.233884616636969 -0.197759596887377 1 1
-0.151353237794031 -0.133422759275084 1 1
0.169122727080255 0.17183744767324 1 1
-0.195725742432262 -0.170456233354229 1 1
-0.144551598133382 -0.0955533022380339 1 1
0.0534092858438188 0.0275248673915408 1 1
0.1601776210887 0.141558337376207 1 1
0.166918913082481 0.145079464951799 1 1
0.210415317563649 0.206826184934789 1 1
0.0707135984668071 0.0353856002756094 1 1
-0.00722698466048051 0.000770919528195441 1 1
0.0641301554068589 0.055317895295011 1 1
-0.186987040649131 -0.157078931324528 1 1
-0.120983247126102 -0.0989330913645929 1 1
0.0658691660100667 0.0796144305085531 1 1
-0.15548223529984 -0.149156353584653 1 1
0.115639846690445 0.0907133739394274 1 1
0.00957279906830881 -0.00165168092787793 1 1
-0.30266830150479 -0.309881783713227 1 1
-0.0217043106320542 0.0450335036640276 1 1
0.0416669959584416 0.0267351176004739 1 1
0.656957351118613 0.61921723543215 0 0
0.00609817559536322 -0.0121007795916282 1 1
0.133022569582862 0.129998678949014 1 1
0.150693732839745 0.139575760122456 1 1
0.119473329265782 0.104880021004222 1 1
0.0638983644040634 0.0490565356235724 1 1
-0.271120238212427 -0.218878237783193 1 1
0.217492181075367 0.173615863800993 1 1
-0.222074435854389 -0.203844707854373 1 1
-0.257112537942525 -0.214554024059543 1 1
0.262678131154141 0.190810064654427 1 1
0.11098393576175 0.112422044966624 1 1
-0.109544160456514 -0.0833866065363967 1 1
-0.109973589994107 -0.094500531417084 1 1
0.191872690299525 0.17979549324004 1 1
-0.178713134714008 -0.155771388005738 1 1
-0.0611110495732325 -0.0373816432120685 1 1
0.197285774291754 0.199456891091132 1 1
-0.110798927652255 -0.0534075644059397 1 1
0.0736377257684342 0.0573237351574265 1 1
0.00720909285494571 0.01253869806117 1 1
-0.487640119769469 -0.45709188916287 1 1
-0.274659769058985 -0.252691229991544 1 1
0.00841297464373746 -0.0146569279652603 1 1
-0.00562854298518098 -0.00654527847864098 1 1
-0.442169316267409 -0.407819553600256 1 1
-0.0910130146731546 -0.0748544611165795 1 1
-0.177475417508944 -0.151563476596888 1 1
0.40323871910313 0.354222807891082 1 1
0.321356182127573 0.284896592689971 1 1
-0.169737464195145 -0.162198698583622 1 1
-0.60150915219347 -0.588472717326171 1 1
-0.0275481487030732 -0.0230991503037375 1 1
0.108293691541429 0.135194689620015 1 1
-0.267973042729111 -0.225774619948025 1 1
0.10627387953167 0.0982214311507011 1 1
-0.459147695140018 -0.344129350873464 1 1
0.0735311339391833 0.0810537242933985 1 1
0.0896521496621146 0.0702133342258647 1 1
0.301174598326361 0.266861736474813 1 1
0.246633600176126 0.209125230731383 1 1
-0.435308486686414 -0.36688938491095 1 1
0.0214689946072425 0.0014072408824924 1 1
-0.419246175634207 -0.376468612076239 1 1
-0.348587079652274 -0.336279180682134 1 1
0.496810645005381 0.483635846103744 1 0
0.0772540797171554 0.0666537392348597 1 1
0.174875511298699 0.120925974828735 1 1
0.65486761456822 0.564867440236122 0 0
-0.228777456206809 -0.167874422771428 1 1
0.181525602286224 0.167395474353184 1 1
0.521019001745384 0.49216898757842 1 1
-0.070304701111837 -0.0644882889066597 1 1
-0.266394040993744 -0.253605927697133 1 1
0.214803008013468 0.2003932455378 1 1
-0.318602566025854 -0.27805973067671 1 1
0.192841484350556 0.153186877105843 1 1
-0.0717492502929969 -0.0432788431968079 1 1
-0.0542922027825624 -0.0588242170514783 1 1
0.0158224245627954 0.0195127354082935 1 1
0.182443753695698 0.159823026711608 1 1
0.289649760922285 0.271150241222601 1 1
-0.0703373246140198 -0.0870719783356217 1 1
0.116074090026151 0.114093400475632 1 1
0.00932967452707888 0.010475179586373 1 1
0.143305173705935 0.113521837918835 1 1
0.0145203098525218 0.00959662217527318 1 1
0.0598607974257948 0.0550761234071592 1 1
-0.236072930188425 -0.280651075646069 1 1
0.146205477286567 0.107752137022701 1 1
0.207385871703672 0.192027233595641 1 1
-0.0377679351939684 -0.0370260846983021 1 1
-0.0587434002115491 -0.0337605888694635 1 1
0.511582076222598 0.450215082896493 0 1
0.178775301109488 0.109972009559351 1 1
-0.0396820810532324 -0.0391167048080561 1 1
0.367689103604646 0.331322139405809 1 1
-0.00212047398660651 -0.0156849033413017 1 1
-0.487785321476043 -0.459928167560126 0 1
0.104608722651102 0.0864743277401149 1 1
0.000276206666254067 -0.00245602126297621 1 1
0.104928876510267 0.0929109179944265 1 1
-0.282600853392116 -0.250225536066661 1 1
0.300709535546533 0.257979364525874 1 1
-0.293437851680393 -0.264604874875752 1 1
0.750779874321465 0.672197371145573 0 0
0.0256916084048224 0.00133611384142153 1 1
-0.213905294278871 -0.200693407336557 1 1
-0.096859809314121 -0.0796144313761765 1 1
0.0800168783687546 0.0667613621245679 1 1
-0.0979998380927321 -0.0977811451020364 1 1
-0.559729394255276 -0.463952461472235 0 1
-0.364056600457758 -0.331630635101396 1 1
-0.0664313932997168 -0.0593939128092913 1 1
-0.110806254201149 -0.105163369483703 1 1
-0.383405468197608 -0.371909677568022 1 1
0.00486496843461438 0.0101740457642256 1 1
-0.0809462991118472 -0.0705751474739816 1 1
-0.0170111989578715 -0.00334605136532894 1 1
-0.430502623273542 -0.377000723502525 1 1
0.28436853135857 0.257617095443015 1 1
0.316000543426505 0.303231534589502 1 1
0.339358974001778 0.329493607446596 1 1
-0.363668422900555 -0.351311239693055 1 1
0.195374707089872 0.156834317628217 1 1
-0.202001573637918 -0.178189159403226 1 1
-0.016516210240749 -0.0171130272017817 1 1
0.484837996172208 0.445600034071245 1 1
-0.217000150672313 -0.201331400860105 1 1
0.314242595283198 0.257880251663025 1 1
0.126721416343745 0.10878988963438 1 1
0.0908487649189755 0.11581385701722 1 1
0.111027970353674 0.105774947757471 1 1
0.0588350178293179 0.0573564688412437 1 1
0.140892440023378 0.112008514326397 1 1
0.0450670339133393 0.0728442787498928 1 1
-0.0225654642413837 -0.0420256725662579 1 1
-0.11242537069954 -0.123399168789377 1 1
0.123570679566606 0.110401260517476 1 1
0.0310583238427921 0.0306201838711222 1 1
-0.167200490417858 -0.160317891749731 1 1
-0.0293090018981909 -0.0250881398342229 1 1
0.420447939165784 0.363735059658203 1 1
0.086817372850873 0.0807262586230889 1 1
0.0574388018293169 0.0555776458748401 1 1
0.233477978433159 0.202744247493223 1 1
-0.118367965137643 -0.106446911794148 1 1
0.29782035666854 0.269443631292944 1 1
-0.121624831097301 -0.113528351043593 1 1
0.192377680348242 0.185214983210031 1 1
-0.471726129020796 -0.421446371321534 1 1
0.0860181447390072 0.0730813946695681 1 1
-0.0815488391297686 -0.0773908601745016 1 1
-0.0962114658496267 -0.0593212166361752 1 1
0.200156586372179 0.177141158681554 1 1
-0.00345691647114449 0.00131377809719981 1 1
-0.0836064443027441 -0.0841749162700171 1 1
0.730316115394436 0.674411375240625 0 0
-0.0162996082535525 -0.0528839639032967 1 1
-0.629499533053971 -0.557474610998266 0 0
0.0103327439470251 0.00681217444897386 1 1
0.356701536202333 0.338767745416495 1 1
-0.227351238360401 -0.209492981073023 1 1
-0.10107574711374 -0.0695031413300525 1 1
-0.201831626340463 -0.191514385132578 1 1
-0.0594222578865045 -0.0420291423458614 1 1
0.00136159806462342 0.0150810534210584 1 1
-0.126036184768454 -0.120670785766433 1 1
-0.232591049149902 -0.237429623479059 1 1
-0.240444315392444 -0.214758404850304 1 1
-0.398259336192686 -0.358772350646773 1 1
-0.373100135616989 -0.347953691358789 1 1
-0.0273779643626859 -0.025587182966014 1 1
0.0114449241877067 -0.0161444384998807 1 1
-0.167223412137945 -0.159857834687078 1 1
-0.167177788048715 -0.15271688475351 1 1
0.0432165191860737 0.0349815403473293 1 1
-0.125180716200156 -0.122630801235266 1 1
-0.000385853422330517 0.0362412957966192 1 1
0.102361578031751 0.0933832868265613 1 1
-0.0932888280694102 -0.0818999864103347 1 1
0.409612160580382 0.364343572503092 1 1
0.266279347473629 0.210447010787453 1 1
0.0740693215326752 0.0488736109680014 1 1
0.197120278255018 0.162263124859713 1 1
-0.0946005176880157 -0.0861518144212449 1 1
-0.144797804208913 -0.152973583709639 1 1
0.07230433156948 0.115193493031765 1 1
0.0988539592250836 0.116930648709212 1 1
-0.342230756969464 -0.307340659350547 1 1
0.418348565526219 0.371501376018069 1 1
0.152044012260743 0.136069544472881 1 1
-0.210245742349669 -0.16065227548828 1 1
-0.0340533957835913 -0.0387285336447007 1 1
0.463884362452094 0.377406809561958 1 1
0.341406316617917 0.299874090845827 1 1
-0.184754253473208 -0.158598122901709 1 1
-0.138923830807788 -0.113868195883115 1 1
0.103406893229744 0.0812277449580472 1 1
-0.112556819207335 -0.0928721524558818 1 1
0.337442775330108 0.326278183580068 1 1
0.484255023256798 0.454616033014734 1 1
-0.253253416559191 -0.211441166060113 1 1
0.305962383901799 0.289792916035473 1 1
0.106447667324803 0.138431438773856 1 1
0.0103838010811866 -0.00527065620281655 1 1
-0.361311238243413 -0.337579369597594 1 1
0.199138017894109 0.186300750695441 1 1
-0.408402116862167 -0.393960454267449 1 1
-0.245521833378282 -0.261233841052099 1 1
0.161975998358054 0.161790844586789 1 1
-0.167574921288449 -0.154114252166851 1 1
-0.145310377155426 -0.13768810783127 1 1
-0.377740182257657 -0.346620285946277 1 1
-0.378295490575278 -0.308822214781931 1 1
-0.194829634481652 -0.158437390689117 1 1
0.0556829678956416 0.0501423319489232 1 1
-0.259385539806408 -0.238988978469161 1 1
0.240948799642801 0.232522519216046 1 1
-0.309327798998118 -0.282225166584583 1 1
-0.330739040606344 -0.332264151461954 1 1
0.281924429171361 0.259997515992203 1 1
0.266807330269562 0.19287590726957 1 1
-0.0226990279170792 -0.0146336198161854 1 1
0.162296938583422 0.156876229439923 1 1
-0.314941219634456 -0.306159303114549 1 1
0.0712975329129834 0.0457294743198765 1 1
0.447355172285418 0.388073464075632 1 1
0.0371450181276429 0.020759784861754 1 1
-0.598912916425916 -0.532321316444439 0 0
-0.764929304028558 -0.7412758495771 1 0
0.188603605129847 0.184665163240489 1 1
0.173101334699368 0.134416814227114 1 1
0.0363485295722849 0.0432889256544706 1 1
0.0789475342988553 0.0650766595326583 1 1
-0.137210496147421 -0.134246068612915 1 1
-0.520629189726647 -0.443070709402985 0 1
0.121303092316337 0.115065173390391 1 1
-0.225512596842731 -0.222173841244936 1 1
-0.186614635696888 -0.165960199595992 1 1
-0.00175083013832157 -0.0114685053038158 1 1
0.244444197763636 0.219312801152555 1 1
-0.0569147055868858 -0.023599526222405 1 1
-0.00261335978771951 -0.0559769131816627 1 1
-0.117877715693986 -0.0848079738215385 1 1
-0.227831333431369 -0.208780926905389 1 1
0.338269245539493 0.31707670694414 1 1
-0.34006239749617 -0.371195822832815 1 1
0.498953437522346 0.482697831909868 1 1
0.0724587204872007 0.0879915396888317 1 1
-0.403404643188911 -0.36301508633872 1 1
0.159568042440406 0.167521114525862 1 1
0.150691249777211 0.137156136250087 1 1
-0.18183160280679 -0.169745232552882 1 1
-0.0425090539861417 -0.0846989430991395 1 1
-0.445361184073483 -0.411099942919103 1 1
0.154352220292102 0.130564838729199 1 1
-0.0701621176742474 -0.0375202788378294 1 1
0.06697719948174 0.0590528109797867 1 1
-0.0147414287820657 -0.015830514940547 1 1
0.132796262212884 0.119880043296813 1 1
-0.62704851964077 -0.635709546893992 1 1
-0.361414262609997 -0.326394991467123 1 1
0.49966105414917 0.415216528246268 1 1
-0.139635595963151 -0.138741806790163 1 1
0.153793628679472 0.148880839821183 1 1
0.017137281089335 0.00683910805427625 1 1
0.0761850506989323 0.0402851574811527 1 1
0.0753905616964171 0.0950705598404436 1 1
0.306852817574675 0.264394670822677 1 1
0.134606343472536 0.0873786079272082 1 1
0.355110111457854 0.308393009429184 1 1
-0.152944675408541 -0.133282052365558 1 1
-0.513093443147619 -0.484058178459987 1 0
-0.0623116313257039 -0.0497288079139478 1 1
-0.123110891273976 -0.109577807909208 1 1
-0.248393062598146 -0.15526468029564 1 1
0.0442003668233762 0.0519009882422447 1 1
0.136425346200014 0.119424286622832 1 1
-0.279158511834916 -0.256582590113907 1 1
-0.0285739630344966 -0.0314070985279029 1 1
0.0246280971590577 0.016095352583491 1 1
0.218404788468467 0.219989039002367 1 1
-0.156345419649007 -0.140634735343709 1 1
0.0857471853213828 0.0914455838431735 1 1
0.160021446795114 0.143804997874776 1 1
0.297178639027705 0.283457213537896 1 1
0.107519584344069 0.096201943465965 1 1
-0.110272187150463 -0.110647877553609 1 1
-0.217502477674286 -0.211690071362219 1 1
0.162359318893806 0.137605490610902 1 1
0.109985654012447 0.139163568879494 1 1
-0.121594576520226 -0.104239650879218 1 1
-0.155702579031759 -0.149615675841959 1 1
0.153860041358366 0.152478604294152 1 1
-0.169639634595316 -0.175144098269878 1 1
0.160388025519021 0.201819916056485 1 1
0.249469525279874 0.229993455331033 1 1
0.471168732667044 0.429329328823817 1 1
0.0657015054889848 0.0935708981119866 1 1
-0.220186681238883 -0.0876627970685649 1 1
0.028374672911366 0.0308241829545013 1 1
-0.728847434102173 -0.653005222866567 0 0
-0.757022290354638 -0.675719009079656 0 0
0.0838462798201477 0.0798380172308299 1 1
0.351903957899277 0.281072958305794 1 1
-0.155555773364896 -0.135213657787844 1 1
0.198216914381169 0.192455878827823 1 1
-0.0546342349670304 -0.0423618889877046 1 1
0.343362220610121 0.319206576222333 1 1
0.11517136057166 0.0994005397069277 1 1
-0.190005088236973 -0.205822867919868 1 1
-0.143122487165472 -0.131085225558713 1 1
-0.371052595022767 -0.344139952343587 1 1
0.310968283091628 0.258536316854687 1 1
-0.218425691942218 -0.19421606051917 1 1
-0.0684460247321172 -0.00928106312013197 1 1
0.050520185758021 0.0317181018234044 1 1
-0.138396183683995 -0.11981567040014 1 1
0.0275411452062007 0.0249899244886245 1 1
-0.646044890892324 -0.576898237929109 0 0
-0.261296231686388 -0.236889023405728 1 1
-0.426121330311088 -0.401625523988619 1 1
-0.063024829298155 -0.0408422341471822 1 1
0.238062641119511 0.193168786357672 1 1
0.0925123747071461 0.087075655803178 1 1
0.235141732544448 0.233621493321013 1 1
0.0807499239768458 0.0568795041816365 1 1
-0.280009351262452 -0.253474263606828 1 1
0.0480348692151817 0.0464247410375871 1 1
0.208215199710019 0.167879990123041 1 1
0.101519592247234 0.028785992691757 1 1
0.154766724254978 0.145994737347449 1 1
-0.055062322541759 -0.048015285301555 1 1
-0.355697377422706 -0.306294062520473 1 1
0.175477408998697 0.161506145801332 1 1
0.0791456037913149 0.0364032218873281 1 1
0.462581133585977 0.429833608667389 1 1
-0.126552389750767 -0.0494179110154959 1 1
-0.0586436214802329 -0.0476620320114407 1 1
-0.312825569510041 -0.299194093632119 1 1
0.280673213595716 0.243219092163625 1 1
0.365286257584938 0.324282713566402 1 1
-0.259673614271177 -0.245646747846724 1 1
-0.0271926228884622 0.00143155462317214 1 1
0.0356693920392401 0.0396572305442225 1 1
-0.0419653059091237 -0.0552656284057071 1 1
0.137145407846348 0.12260930592166 1 1
-0.141307870552189 -0.122119563567905 1 1
-0.0760154950533464 -0.0643354270474715 1 1
-0.21146399534409 -0.17184296772707 1 1
-0.417059376100956 -0.378572072209729 1 1
-0.141234914546848 -0.131737627595156 1 1
-0.134872810094667 -0.151866326455473 1 1
0.394591936234563 0.347017959262574 1 1
0.148128222429818 0.120112476848367 1 1
0.291509129439891 0.259739908731931 1 1
-0.333060426116539 -0.31383664097114 1 1
0.117558853301692 0.113027822567393 1 1
0.48420123757055 0.411697716870518 1 1
-0.103369039452808 -0.0918689617677911 1 1
0.0354498487605417 0.00938118513688646 1 1
-0.0283246630027329 -0.0131417475891897 1 1
-0.0893171479336506 -0.0780370887028167 1 1
-0.254342853747757 -0.2231462864127 1 1
0.0877252293204431 0.0746350519228536 1 1
0.151199645952373 0.142025071816742 1 1
0.0243628934665708 -0.03396236936422 1 1
0.100712236448242 0.107582684592511 1 1
0.0686904399209717 0.0728890569683803 1 1
-0.327121886983065 -0.289946488986491 1 1
-0.307667887899518 -0.283694028509861 1 1
-0.194754886440184 -0.199253491184073 1 1
-0.0967465303028899 -0.0876982280106402 1 1
-0.234049279707671 -0.219036255883566 1 1
-0.472594650017954 -0.431281918936625 0 0
0.349164012900189 0.325414576770612 1 1
-0.0203664949866376 -0.0425161933872696 1 1
0.263246271192863 0.247960690689527 1 1
-0.0672801559975116 -0.0683427396907499 1 1
-0.0645719965832065 -0.0631358184606977 1 1
0.0733237428810962 0.0684810716147466 1 1
-0.177064575542555 -0.148867453705293 1 1
0.204323339961239 0.168414679352404 1 1
-0.467505361529654 -0.401243759265726 1 1
0.0539404807227382 0.0581001518074956 1 1
-0.0454687053948388 -0.0449816718701243 1 1
0.0743444408322575 0.0439000898223695 1 1
0.0404255932623951 0.0476491229937676 1 1
-0.379210290627061 -0.308071923757207 1 1
-0.155895133940336 -0.153838665951178 1 1
-0.0535400412479748 -0.0505086894569035 1 1
0.384613299007559 0.356793565502325 1 1
0.258449563109982 0.229550361852796 1 1
-0.178122758898308 -0.16822696696355 1 1
-0.236188849135152 -0.208134697746964 1 1
0.128051986975996 0.100213025136781 1 1
0.0520293405584278 0.0422677998177728 1 1
-0.0186997860601387 -0.0242949424063113 1 1
-0.00424349521476719 -0.00558042442306743 1 1
0.200504117419992 0.177358152896243 1 1
0.127083313260798 0.0745028292021684 1 1
-0.1792331992501 -0.153854513740868 1 1
0.157592462041205 0.171964196481986 1 1
0.445391963244866 0.383331884908087 1 1
-0.0375429194417406 -0.0352730608836718 1 1
0.257543139872931 0.231547210054868 1 1
0.20438376068178 0.177964188271448 1 1
-0.471923447917022 -0.432013606489445 1 1
0.132996379146527 0.124320463876135 1 1
0.110692885129024 0.0814484606084222 1 1
-0.0546554930986817 0.00130259578120462 1 1
-0.137306150593802 -0.114815079093481 1 1
0.0708231012504041 0.063893231996665 1 1
0.235349473922789 0.234199908668719 1 1
0.422745134594052 0.371551635527344 1 1
-0.0527350174384231 -0.0455231384209841 1 1
0.359975065950538 0.3244986328392 1 1
-0.289170795799986 -0.265941182678159 1 1
-0.0864310597065605 -0.0879408880197686 1 1
-0.0431941688140911 -0.0333490072987153 1 1
0.216629394303437 0.183847498792182 1 1
0.112510247080019 0.103650882823995 1 1
0.118264876678853 0.0925684874133525 1 1
-0.087319477227884 -0.0812505246931479 1 1
-0.0434160295871892 -0.0239729936210382 1 1
-0.0527938011498465 -0.0520912136393038 1 1
-0.337626361558392 -0.29974224210936 1 1
-0.33204572149036 -0.294094482422746 1 1
0.0610994750397891 0.0272511020486067 1 1
0.0164124009541551 -0.0110437077186965 1 1
-0.188888046067321 -0.17464551481707 1 1
-0.221947199736262 -0.179227402425017 1 1
0.46867604311962 0.393869629753869 1 1
0.0235073939820735 0.0216733297967535 1 1
-0.117023689788152 -0.134427016874785 1 1
-0.362823530858248 -0.365544868955507 1 1
-0.154782844255377 -0.153215124544283 1 1
0.0366853476567226 -0.048446069638403 1 1
-0.0461074438370735 -0.0349720066003559 1 1
-0.169451848534074 -0.143654543790872 1 1
0.212811747000491 0.215359572246889 1 1
0.223046483229274 0.201906496792375 1 1
-0.1217719623867 -0.104500838351207 1 1
-0.0168394163719422 -0.0148119965281124 1 1
-0.0328470616697361 -0.0457727015551986 1 1
0.356941270600811 0.339389420154011 1 1
-0.0955321176860408 -0.132509871455364 1 1
-0.493813164823732 -0.452246580659859 1 1
0.275416596651441 0.228537667392006 1 1
-0.00673625155717861 -0.0101939887093006 1 1
0.10047330413321 0.0867990712761155 1 1
0.0318976278076436 0.026459784156702 1 1
-0.21909575298121 -0.216552628757062 1 1
-0.065915411935978 -0.0520963553193384 1 1
-0.0443481952911451 -0.0310104695166937 1 1
-0.0218415758354535 -0.0340522436833787 1 1
-0.404266419802596 -0.350789809310873 1 1
-0.403411708300615 -0.356558755182846 1 1
0.0684246041611694 0.045902302483258 1 1
0.169797771767721 0.147516932187301 1 1
-0.531715592244142 -0.485080825547043 1 1
0.181824077898715 0.160026354786349 1 1
-0.267934837117985 -0.24439352222071 1 1
0.0163373502262813 0.0236859844763221 1 1
-0.207988720804817 -0.17743390175555 1 1
-0.186845358291811 -0.180730296433428 1 1
0.0651782755349453 0.0315785019847171 1 1
-0.38763981098854 -0.371740425834453 1 1
-0.0933735229258589 -0.0766353727755133 1 1
-0.292968355655484 -0.267535647134 1 1
-0.0101020593379407 0.000585022322309954 1 1
-0.0369893537481147 -0.0380993625790648 1 1
0.231831130337336 0.196869061986307 1 1
-0.371798138160545 -0.317752124459569 1 1
-0.117174688787408 -0.0914380623744768 1 1
0.0702896503322503 0.0708254180832918 1 1
-0.666737616628398 -0.628943487218662 0 0
0.137674950812682 0.130135340018223 1 1
-0.169018323466536 -0.16110963054537 1 1
-0.178792383468009 -0.156902096978584 1 1
0.260947450004349 0.260453098508909 1 1
0.00595318190696852 -0.00402841478625295 1 1
0.0433548753572851 0.0366725765958589 1 1
-0.514348954227881 -0.454581690320485 0 1
0.112840440641157 0.117691910837754 1 1
-0.0269434422675845 -0.0221355369292464 1 1
0.2368264759017 0.194167365438852 1 1
-0.00994608697376084 -0.0274259120608943 1 1
0.108499702258439 0.0666627813582385 1 1
0.440188050989467 0.396082742320535 0 1
-0.0189894675229799 -0.0230738925917126 1 1
-0.13430712455073 -0.142938031937032 1 1
0.218951985905669 0.218691775158412 1 1
0.0444939333804688 0.0382768464205883 1 1
0.152326534658569 0.170628178382303 1 1
-0.0606907243884165 -0.056195976904724 1 1
-0.333289770076783 -0.340328129856516 1 1
0.0420801632359357 0.052662126491137 1 1
-0.26580132349184 -0.276755960751223 1 1
0.0962509817692423 0.102491330942538 1 1
-0.109512984217258 -0.0999140230319458 1 1
-0.0560857107393915 -0.0436135874085255 1 1
-0.0137803211373475 -0.0146530967482764 1 1
0.033265193657444 0.0315255802144487 1 1
-0.307336608338848 -0.285946816239922 1 1
-0.102803002547077 -0.0824301008495398 1 1
0.107619255024728 0.16129085692317 1 1
0.119578503606787 0.0956433376036177 1 1
0.180438259663955 0.124529722924872 1 1
-0.200059682583868 -0.182851689600698 1 1
0.0506726289808758 0.0591484063016326 1 1
0.077860474989306 0.0665927312165644 1 1
0.0996312924393462 0.104272279550972 1 1
0.120721982211018 0.101199478263853 1 1
-0.0255016804188094 -0.0267502072750376 1 1
-0.220363527921996 -0.173109967995486 1 1
0.135574927182493 0.0946001117806718 1 1
-0.0726310588536614 -0.0484431003376291 1 1
0.166745604360985 0.147380691101153 1 1
-0.194533004464287 -0.161939323098194 1 1
-0.147961066238288 -0.144082908871096 1 1
-0.0631181418883136 -0.0631153696855861 1 1
-0.147100467384996 -0.111976395551015 1 1
0.117441571263937 0.0962160126388389 1 1
0.197607702401005 0.239182533843597 1 1
-0.0840188234736367 -0.0677110986505196 1 1
-0.141258654305648 -0.148211007509691 1 1
0.39362312935937 0.355936796516879 1 1
-0.0492153742040049 -0.0583209799731859 1 1
-0.162710575688369 -0.141198419268202 1 1
0.0361921491774159 0.0177224118460627 1 1
-0.0958394801140688 -0.13200315158973 1 1
0.373309295339061 0.386478928785255 1 1
0.345504466514148 0.33199438756463 1 1
0.209249365809357 0.219176279281605 1 1
-0.434524300234381 -0.399033977714836 1 1
-0.0341137407522297 -0.015605268312322 1 1
0.353879819718401 0.316653830699777 1 1
0.168851546702706 0.159998126789305 1 1
-0.221754737957357 -0.223766752919523 1 1
-0.500011463205715 -0.436597442780263 0 1
-0.15971695043919 -0.11875542726111 1 1
-0.503990043011513 -0.421636516460996 1 1
-0.139110910885094 -0.128750197357989 1 1
0.0477133079578063 0.0251133242693796 1 1
0.0592030350540768 0.0444743573220544 1 1
0.437367175032402 0.398905603372268 1 1
0.110472849292398 0.111305306345582 1 1
0.0681953279351156 0.0728569884741878 1 1
-0.301004863156691 -0.300223813874597 1 1
0.0690537230510906 0.069043023077146 1 1
0.33817926581096 0.308406479956793 1 1
0.210639356296651 0.188894226278385 1 1
0.0850451190810788 0.0712280128738241 1 1
-0.345622979588496 -0.306987963547265 1 1
-0.285675951621223 -0.264311261607297 1 1
0.123845917976023 0.117003944135818 1 1
0.213765780825923 0.201944316312206 1 1
-0.15338367897688 -0.141395492388996 1 1
0.384946512515839 0.339758752892756 1 1
-0.434925178355767 -0.360812064974237 1 1
0.305242587627505 0.264960382064888 1 1
-0.217149985150569 -0.192391812635276 1 1
-0.396447977860979 -0.362181054590708 1 1
0.361616735156152 0.308889394796661 1 1
-0.177115617031686 -0.180668069974316 1 1
-0.220250391912587 -0.169112493720079 1 1
-0.0884474912912192 -0.075964055534948 1 1
-0.128691729965399 -0.125758682913802 1 1
0.0397054949162091 0.0478768195097551 1 1
0.116908110887518 0.13065434329483 1 1
-0.530378140037997 -0.474885721863551 0 0
-0.0837436499365768 -0.0892437821493473 1 1
-0.206959033596159 -0.20722894840485 1 1
0.209728624976152 0.19566651845079 1 1
-0.00570035063291204 -0.0267672903903332 1 1
-0.372739993864289 -0.334783846257014 1 1
-0.163111538374371 -0.141750140673882 1 1
0.00262089185632211 -0.00233613567015711 1 1
-0.376842307721321 -0.336211921897531 1 1
0.245949709056133 0.218197108025036 1 1
-0.0665014954889132 -0.0739472376702122 1 1
-0.0581984214103737 -0.0606633447444817 1 1
0.0993969142878439 0.0764688943154652 1 1
-0.0187788100939917 -0.00703449758635625 1 1
0.370788317221798 0.343563696411145 1 1
-0.19767516735877 -0.167503735217161 1 1
0.103656906020965 0.0852449132798408 1 1
0.0469528741708874 0.0299276852793077 1 1
0.293058735797191 0.23207915032616 1 1
0.309870768279403 0.283123818573513 1 1
-0.171469719702683 -0.110156859913201 1 1
-0.0186954071316301 -0.0444943485374509 1 1
-0.0444668181225875 -0.0540493202182957 1 1
-0.386512029883153 -0.344239735826902 1 1
0.133866615403697 0.0963220503830235 1 1
-0.165387845966196 -0.126849843212811 1 1
0.0168089276199649 0.00967561491507185 1 1
0.057963705402513 0.03997474037155 1 1
-0.544667427713838 -0.504756339167306 1 0
0.0972271062394621 0.101997684053006 1 1
-0.281395372767671 -0.215606987933414 1 1
-0.363692217348907 -0.327969521298685 1 1
0.20180021889482 0.177574967006565 1 1
0.00134144956576547 -0.0066053712753072 1 1
0.278267087936015 0.25694016435693 1 1
0.027753212710265 0.0275260289308052 1 1
-0.145887492026915 -0.133425004638085 1 1
0.47923616439255 0.440788792342251 1 1
0.0964015133489985 0.0863323333992422 1 1
-0.240140443005706 -0.21674564274078 1 1
-0.0847410803516359 -0.0706191869196523 1 1
-0.163435910277222 -0.134792956732187 1 1
0.356247013643147 0.325193092051191 1 1
0.0121433608181385 0.0283467703196812 1 1
-0.0528127675138529 -0.0285726511514686 1 1
-0.305744540522728 -0.277946649161671 1 1
-0.285752407623445 -0.288952104870802 1 1
0.142759682431404 0.147080832214379 1 1
0.165012633289278 0.135313549851082 1 1
0.0138900775771312 0.00461681423170754 1 1
-0.254467911396998 -0.220535812918362 1 1
0.158756071213368 0.142395826006971 1 1
0.38588487211233 0.323480626479303 1 1
-0.133613176056604 -0.110257746522375 1 1
-0.314572039767369 -0.273974431912412 1 1
0.366470788646321 0.336582406210287 1 1
-0.172408823705585 -0.159396174464757 1 1
0.173042885856949 0.150739860415527 1 1
0.211709988268495 0.200670418297346 1 1
-0.164191976223181 -0.136074696836186 1 1
0.0562950991702965 -0.0180457113986889 1 1
0.111548773301378 0.104967557879218 1 1
-0.0932336058140288 -0.0946369454729092 1 1
0.0767460629337992 0.0621410021615044 1 1
-0.100630733841819 -0.0980633931786704 1 1
-0.0945343473295922 -0.0706787758969882 1 1
-0.224228103572459 -0.194494855771916 1 1
0.341514244243695 0.310094585055573 1 1
0.326358780268128 0.300167699045212 1 1
0.47357248658273 0.407277916097502 0 1
-0.0414436110616244 -0.0526069580867541 1 1
-0.40912243262362 -0.386242573094812 1 1
0.0859716877129052 0.108254667840927 1 1
0.18880318940278 0.151400486466416 1 1
-0.160986553368841 -0.111393220610097 1 1
-0.0399235067176848 -0.0273081560731614 1 1
-0.189541775704371 -0.16347854387403 1 1
-0.351948879043763 -0.349825054622839 1 1
0.739230800172862 0.660206050439288 0 0
-0.239107105481704 -0.222301153978063 1 1
0.406946690504787 0.333879429993672 1 1
-0.170161728244867 -0.158907876263148 1 1
-0.208993579626137 -0.167104915728962 1 1
-0.148352979852858 -0.139024925566629 1 1
-0.12692549282717 -0.118886985816416 1 1
-0.0812234255130664 -0.096656905753385 1 1
-0.00159334359497931 0.0689358376681147 1 1
0.106771491165338 0.115229944887413 1 1
0.0183114418571978 0.0125279436552766 1 1
0.413367103548877 0.390811449278621 1 1
-0.461487535381557 -0.403314968681777 1 1
0.390286392593749 0.446549876836332 1 1
-0.532365011921115 -0.470265553135064 0 0
0.0278669577811578 -0.00236618135917267 1 1
-0.186413327851507 -0.177350501472903 1 1
0.213780737176406 0.177126557239309 1 1
-0.157531715838378 -0.137940221269506 1 1
-0.0517024638114534 -0.0277031461670002 1 1
-0.0687737468898224 -0.0537691269159001 1 1
-0.546715641032231 -0.503430085045723 0 0
-0.0785355274378486 -0.0415831841039722 1 1
0.184800484313323 0.167159530280882 1 1
0.499736503112532 0.443415459392574 1 1
-0.0243517645131928 -0.0184423193602951 1 1
0.21276822811093 0.245884370397602 1 1
-0.448919532647807 -0.408746320164861 1 1
-0.262309215788536 -0.224792272884031 1 1
0.115487322405804 0.100845949485548 1 1
0.300394326130666 0.258086115445387 1 1
-0.239283384795037 -0.191843671642195 1 1
0.389597466401878 0.369808942449078 1 1
0.418707027280877 0.384413448558322 1 1
-0.0964016547772206 -0.107889965023823 1 1
0.127497283448894 0.161252685720282 1 1
-0.247315504318971 -0.215051630187469 1 1
-0.219457508398621 -0.192992306318307 1 1
0.21867652963993 0.176412234929062 1 1
-0.180822480678246 -0.156646281522424 1 1
0.349485167178212 0.314555392405444 1 1
-0.0750871881318883 -0.059754592067007 1 1
0.183768113454596 0.184155872863907 1 1
-0.0404944527638425 -0.0309480514439975 1 1
-0.056053924613126 -0.000903107087246731 1 1
0.0800015566222931 0.131452427374351 1 1
-0.0362417065239155 -0.0369439603766042 1 1
-0.239024933264607 -0.205017757725135 1 1
0.352386676172116 0.308091565912068 1 1
-0.0965430997443779 -0.10678909411856 1 1
-0.334005447094277 -0.257731300960556 1 1
0.145621635996605 0.133122439242457 1 1
-0.243614077123743 -0.226229466269459 1 1
-0.0118269448701047 -0.00176481771035318 1 1
-0.166692818379539 -0.144006703162573 1 1
-0.216290625497253 -0.153472330337417 1 1
0.039936462283702 0.022602587800379 1 1
0.501647147608065 0.436628890556567 0 1
0.462340249608144 0.4201850303842 1 1
0.510038737200848 0.474322529152437 0 0
0.148457447246832 0.177122206026421 1 1
-0.0718063541865177 -0.0557608807373835 1 1
-0.551864677394448 -0.495323408731137 0 0
0.0116471387075969 0.0329295968967373 1 1
0.32632616261107 0.305038337878884 1 1
-0.44209308025265 -0.334384455343902 1 1
-0.332967443607539 -0.332315058193497 1 1
-0.137726539356084 -0.136044548921529 1 1
0.0352594281609155 0.0367080689882163 1 1
0.144001557933718 0.123537197806575 1 1
-0.183323236144268 -0.154389875181427 1 1
0.127511352529113 0.0860718423347118 1 1
-0.0338475063355845 -0.0539695976573823 1 1
0.103259391170856 0.0579009348635162 1 1
0.119541154006374 0.10364260614779 1 1
-0.261615385981225 -0.227185619136294 1 1
0.0239697150689029 0.0291754362816191 1 1
0.0714195022399795 0.071185699937474 1 1
-0.0875354124969298 -0.0945745617894021 1 1
-0.153017788548564 -0.128031229348266 1 1
-0.148179366759677 -0.132633738110482 1 1
0.119269952957895 0.12957619161632 1 1
0.130442426769827 0.124263371615059 1 1
0.239693194638641 0.199297667024097 1 1
0.0345448326713077 0.0515979988524137 1 1
0.22500166872687 0.229613132774532 1 1
0.00490077981668237 0.0135319149424252 1 1
0.023503450127671 0.0100142312498754 1 1
-0.234225003120628 -0.19654379858987 1 1
-0.34116228550841 -0.321237985343154 1 1
-0.194580434823304 -0.176121621708028 1 1
0.0643951955530127 0.063418495701842 1 1
0.0495494363642761 0.0464515292325545 1 1
0.100686708616924 0.084766206375511 1 1
0.0793888184276171 0.0647819870334854 1 1
-0.00341917253656904 -0.0183655451834947 1 1
-0.0966294684195993 -0.0851895863689513 1 1
0.0925597611101238 0.0818671186724527 1 1
-0.135468291956033 -0.144199614811366 1 1
-0.0415703812620691 -0.0255599431310267 1 1
-0.0686610700629866 -0.0491877676685893 1 1
0.241311830623601 0.21385596207296 1 1
0.0238333548607292 0.0236247765810264 1 1
-0.0234578614039392 -0.0355351489107396 1 1
-0.596378671413652 -0.538965129412457 1 0
0.198974949561918 0.164976785850146 1 1
0.344178306135243 0.313043839760302 1 1
-0.0358111170397473 -0.0291522236679852 1 1
0.259810501016601 0.214271869180168 1 1
0.340228550619004 0.327722387922179 1 1
0.0289677080396995 0.0085909076455045 1 1
0.20539473949447 0.166827973247838 1 1
0.0967412395011492 0.0929388014642869 1 1
-0.202462110779391 -0.207293982311427 1 1
0.135557394994997 0.137259600919053 1 1
-0.231002089142195 -0.199392356815651 1 1
-0.228479251712615 -0.210282075175274 1 1
0.260983326953386 0.238322376312173 1 1
0.423404861661415 0.391223674264743 1 1
0.0864748616537904 0.0778066976133494 1 1
-0.456284319847969 -0.413342883473506 1 1
0.174538212052655 0.182955409313211 1 1
-0.272301641370609 -0.251190641500522 1 1
0.295701889584665 0.25117209701564 1 1
-0.0992654354272534 -0.0914131624614005 1 1
0.263949881032905 0.229922478180353 1 1
-0.11345247468076 -0.114324998022088 1 1
-0.0563691733483244 -0.0567857994636714 1 1
0.0637951710244655 0.0828441064007529 1 1
-0.159647039970427 -0.137158997643258 1 1
0.280067194196849 0.264279888419825 1 1
-0.188357177356425 -0.134763608608898 1 1
0.0107094994088499 0.0149673022647264 1 1
0.183321999670082 0.159497004620933 1 1
0.148044716577645 0.155783193023749 1 1
-0.0496342784534932 -0.06475008809005 1 1
-0.004625112382659 -0.0067788445470965 1 1
0.023739473058265 -0.00530410217691745 1 1
-0.0984594181236701 -0.0809098809293442 1 1
0.450678899248212 0.406257516613173 1 1
0.352727767794117 0.323836647368905 1 1
-0.107237879906735 -0.110063004302737 1 1
-0.00801876076789276 -0.0362277880764258 1 1
-0.215647278615479 -0.188501604037918 1 1
-0.226158987570273 -0.213604155621946 1 1
-0.0575294486181156 -0.0566661930125536 1 1
-0.304069580898288 -0.297960244255242 1 1
0.111469648419095 0.110641683547601 1 1
-0.0109439710828939 -0.0356390594006663 1 1
0.31785626789485 0.299063715971827 1 1
-0.109725793734438 -0.106190253378322 1 1
-0.179481227925177 -0.151663872118255 1 1
-0.0957006613307927 -0.11369011204566 1 1
-0.155921942164983 -0.134825542087698 1 1
-0.0961042560507047 -0.0221053731196303 1 1
-0.132329054090417 -0.138716826556644 1 1
-0.027458718975965 -0.0599798289011569 1 1
-0.056437659187723 -0.0786843616337449 1 1
0.0693463641129756 0.0529971653622633 1 1
-0.278090019250305 -0.256571339259309 1 1
0.0246070930498036 -5.30162194406283e-05 1 1
-0.180678516528489 -0.172092490184779 1 1
0.0458786671118396 0.029222424609621 1 1
0.319634312878923 0.347592161424865 1 1
0.0148164490624479 -0.0142584703671727 1 1
0.0179459298664899 0.0356914122887442 1 1
0.140184933281456 0.135420228419783 1 1
0.190107244529667 0.123973884412148 1 1
0.0711980082732344 0.0594551603964463 1 1
-0.142097019560275 -0.132304676148792 1 1
-0.152798743653716 -0.142139225278391 1 1
0.0277600440341835 0.0160591593035466 1 1
0.053709869503708 0.0745408605612503 1 1
0.0806438918608021 0.0837648842194478 1 1
-0.255458706112464 -0.22221669743255 1 1
0.174323707664185 0.138231870250658 1 1
-0.222319902098613 -0.196978291785965 1 1
-0.560753152206136 -0.487980727423177 0 0
-0.0130472176656998 -0.017134799239173 1 1
-0.331704469982671 -0.262043976510604 1 1
-0.242473518694749 -0.224195673799637 1 1
0.359893576911467 0.35205069281431 1 1
-0.440394941369483 -0.388916952393449 1 1
-0.239558831562924 -0.243607233367842 1 1
0.179596042254104 0.152236859358327 1 1
-0.0888329348973476 -0.0686685652835642 1 1
0.17147580705506 0.151493361036836 1 1
-0.133019144382087 -0.14176106030474 1 1
-0.0312601566761027 -0.0194707322757477 1 1
-0.30967270494043 -0.268028872279985 1 1
-0.45959918250763 -0.424189551657993 1 1
-0.0915922400740085 -0.104133584439403 1 1
-0.193007834519896 -0.173267366082799 1 1
-0.0275788811225564 -0.0152960316515893 1 1
0.270863134482883 0.246228151975839 1 1
0.121209595878084 0.118777655100114 1 1
-0.15796972889493 -0.131644807521816 1 1
-0.0234321027781875 -0.0237934602420301 1 1
-0.0587530827014019 -0.0311569684819499 1 1
0.253735894061114 0.201003525088284 1 1
-0.34058660069903 -0.307408937627372 1 1
-0.190237106221818 -0.214248990359831 1 1
-0.26768566827851 -0.284604278996588 1 1
0.0984288552568938 0.110210477631517 1 1
-0.166448652221859 -0.147338027302022 1 1
0.0963485796186274 0.0564663371227427 1 1
-0.44855082827352 -0.394215598962769 1 1
0.267564652514274 0.264821810744707 1 1
0.399488883317777 0.397668528691134 1 1
-0.289732833469338 -0.261740225433523 1 1
-0.0810940298028686 -0.0757584106199242 1 1
0.0915565803808367 0.0727288554810614 1 1
0.0377836637711814 0.0388595015255469 1 1
0.0119522672471929 -0.00292186687668401 1 1
-0.398962645990552 -0.373528481848027 1 1
-0.206103634556989 -0.18261410094415 1 1
-0.156965736342813 -0.15467179401763 1 1
-0.382076058376691 -0.290807864576438 1 1
-0.0142468688625226 -0.000466521392912032 1 1
-0.0573857388380226 -0.0518533623568975 1 1
0.00352775480930238 -0.00951793438450178 1 1
0.0850264849310841 0.0798204919439833 1 1
0.473749160977295 0.473745857025534 1 1
-0.52352216840075 -0.425492650518588 1 1
-0.25310741760983 -0.171888481698275 1 1
0.360455438125019 0.314140016879166 1 1
-0.00748541562506269 -0.0239174365958569 1 1
0.00334425708337888 -0.00928113962450211 1 1
0.11614668713926 0.1287638350546 1 1
0.170082611260016 0.140578357348066 1 1
0.0497027879847098 -0.00938358921227995 1 1
-0.0588370452654958 -0.0580639832654903 1 1
-0.105181898102416 -0.0749827421685129 1 1
-0.219182480127098 -0.198106265808494 1 1
0.0380117538544086 0.0544787185189742 1 1
-0.020294299503196 0.000294950046338047 1 1
0.129958268917709 0.121357823246081 1 1
0.212027627296301 0.216961131562998 1 1
0.403776683048623 0.359180369774211 1 1
0.00844489173624785 -0.00140099462978614 1 1
0.0298643113596449 0.0315342920135981 1 1
-0.0579029406903522 -0.0742569070702469 1 1
-0.0137944830827679 -0.017919952610672 1 1
-0.014887950088558 0.00746729759913699 1 1
-0.00147617086601481 -0.0303911012460611 1 1
0.0524400814903669 0.0568535516353123 1 1
0.033584754649312 0.0497454323514523 1 1
-0.527588330634222 -0.518660006307834 1 0
0.164581023301046 0.150175978449051 1 1
-0.175051729633208 -0.147002936873774 1 1
-0.234867692313058 -0.197470885321128 1 1
0.00682394856655108 0.0384177347997552 1 1
-0.435523022904814 -0.381483771131319 1 1
-0.267962358292077 -0.2338256900977 1 1
0.0802410776545892 0.0768695891491265 1 1
0.40025329399738 0.290744976218188 1 1
-0.0519041521895158 -0.0407081183841873 1 1
-0.012128739384576 0.0102738726864436 1 1
-0.262044120172881 -0.246528884118998 1 1
0.135823683232085 0.138467694541043 1 1
0.0435883893233862 0.0490715774020853 1 1
-0.4771223100723 -0.43490818950767 1 1
-0.170803432459223 -0.157553840364789 1 1
0.359019269132505 0.323642108781483 1 1
0.238892391031925 0.203320348433653 1 1
0.19416661940581 0.170258350306229 1 1
-0.207480847375158 -0.18184524741465 1 1
0.174362245874506 0.167223196478435 1 1
-0.02005072886059 -0.0417481122436123 1 1
0.247023953389659 0.221378122055597 1 1
-0.198531105807912 -0.161673157434164 1 1
0.152524239827975 0.148301418257543 1 1
-0.00627551822044001 -0.0110135973353757 1 1
0.25329128526241 0.235472044738453 1 1
-0.119568884930779 -0.0935171352495064 1 1
0.0128811207679233 -0.00166791828674886 1 1
0.0604907044820116 0.0356785283509625 1 1
0.308271265511062 0.273779871700036 1 1
0.21550015227524 0.1428445397763 1 1
-0.132240723639093 -0.120930217618004 1 1
0.430163977165188 0.392094393473586 1 1
0.0826296475574572 0.0882141475593151 1 1
-0.249254281152687 -0.246985026101283 1 1
-0.141354224774774 -0.132627669655242 1 1
0.26486525317226 0.261592905088331 1 1
0.377020725129204 0.352993948310454 1 1
0.210977199664793 0.200973841161334 1 1
0.150687064428688 0.142876998724284 1 1
-0.0964799244910627 -0.070152597001853 1 1
0.226722293487661 0.205925712147107 1 1
0.104446760616109 0.095770610127733 1 1
0.365228600440853 0.295004753803226 1 1
0.000150402401862385 0.00252707587202414 1 1
-0.0979901823873395 -0.111372654137021 1 1
-0.154243109560468 -0.12158111872033 1 1
0.0581050594786966 0.028896957266544 1 1
0.527716116361248 0.489301331114851 1 1
-0.141532826676895 -0.150319860467026 1 1
-0.135514985408861 -0.163579038295436 1 1
-0.0615117571886608 -0.06392074426842 1 1
-0.036735184055066 -0.0970216360609129 1 1
-0.228226809170139 -0.206497768952675 1 1
-0.120333387494202 -0.0818044741445576 1 1
-0.113053378364782 -0.125507626483154 1 1
0.449213944510845 0.402505158537639 0 1
0.206548472167048 0.194548018411661 1 1
-0.24992520978815 -0.202938828297573 1 1
0.0655574665227903 0.0634263620708903 1 1
0.11641575573618 0.0710815710311677 1 1
-0.172151021183071 -0.148511139294913 1 1
0.0767412890191274 0.0501109397494459 1 1
-0.154993979318026 -0.141395004196236 1 1
-0.0692432835025431 -0.0538799687303011 1 1
0.335463477966307 0.282688915211249 1 1
0.0146352999102878 0.011076559061199 1 1
0.0407508687328281 0.0272886688241593 1 1
0.195051248266838 0.199444081233095 1 1
-0.134981665297088 -0.103367295500038 1 1
0.234395795389543 0.225645388082566 1 1
-0.195820098704496 -0.158074308359436 1 1
-0.192992351903238 -0.16533696133878 1 1
0.0344311370634735 0.015215322750523 1 1
-0.164261406738589 -0.138556620278882 1 1
0.0323012571695339 0.0279282596302232 1 1
0.256510640008661 0.25517577971951 1 1
0.414845637838886 0.395818192248775 1 1
-0.289548436587385 -0.252012597133074 1 1
-0.00261984829039957 -0.00592176002932226 1 1
0.0792381263959949 0.065220145726549 1 1
0.130621162591534 0.167260738412531 1 1
0.0633105572992363 0.0778947911733717 1 1
-0.061735806904847 -0.0492772180933763 1 1
-0.113132690949643 -0.0897102039121566 1 1
-0.104556772199119 -0.0992293962454671 1 1
0.252520806302551 0.225643852748193 1 1
-0.271672969701395 -0.18764631036561 1 1
0.0953694091827923 0.0859228892081103 1 1
-0.0418541681515755 -0.0511386586029339 1 1
0.139425705244858 0.137313960365781 1 1
0.314536288342257 0.262648841051368 1 1
0.0962245353485976 0.104729576208364 1 1
0.405605325798047 0.380837003184304 1 1
-0.0241514133571091 -0.0213288978236892 1 1
-0.267670234898643 -0.227652052577994 1 1
-0.240012237758933 -0.227992002424383 1 1
-0.264450760510724 -0.233795062149419 1 1
0.109651176559915 0.142655476998024 1 1
-0.182525381084291 -0.0155570122504494 1 1
0.0688596896052832 0.0897606031371401 1 1
-0.143431150255417 -0.120477170870714 1 1
0.0518255009942353 0.0392413269352254 1 1
-0.0921585897620485 -0.066026658065366 1 1
-0.233375623028545 -0.199358308767038 1 1
0.111391928905581 0.0778622557227556 1 1
0.234816604581807 0.223116770887582 1 1
-0.26967400485771 -0.25478426949915 1 1
0.0252479609894943 0.0153880915376444 1 1
0.197430598252992 0.185392764001084 1 1
0.567114517096014 0.499341189057966 0 0
-0.036968753617692 -0.0426448618904694 1 1
-0.0850829639336839 -0.0763005052461522 1 1
0.114418327241712 0.119453745710171 1 1
-0.0551509227893254 -0.047608890773048 1 1
0.341403451520079 0.26329685647361 1 1
-0.32963770926878 -0.301338479871877 1 1
-0.012051286372894 -0.0209823388469994 1 1
0.104123862015697 0.0182740904196046 1 1
-0.0615541853465271 -0.0334537433424181 1 1
-0.205823981407872 -0.168843946749249 1 1
-0.0128421017455519 -0.00814503030973437 1 1
-0.0979689695229297 -0.0525403064479462 1 1
-0.170597717399755 -0.160217548058534 1 1
-0.40631456958854 -0.383651661506047 1 1
0.404273372987738 0.359231952452084 1 1
0.456326454754402 0.396676853075563 1 1
0.0440883649626605 0.0318984264772156 1 1
0.125807414884774 0.107558810126749 1 1
0.172532983900125 0.154522343833452 1 1
-0.444888423801515 -0.399131373356059 1 1
0.0274174169726398 0.0137008999573612 1 1
0.469612240474537 0.437202688794723 1 1
-0.0940740752295327 -0.086140949958434 1 1
0.0354165875927185 0.0363359536435669 1 1
-0.348387050260917 -0.271143194410053 1 1
0.0642687086621641 0.0900782947697237 1 1
0.0485831251857633 0.0440089861620278 1 1
-0.266306804559655 -0.262625120321615 1 1
-0.164666748458157 -0.146016033349597 1 1
0.0721651424737771 0.09446040639807 1 1
0.329130185971441 0.311428676342017 1 1
0.00938093920058913 0.00130211918006142 1 1
0.0549228851350227 0.0717278683748972 1 1
0.00234858667167238 0.027996359686388 1 1
-0.450146128465534 -0.403540151179503 1 1
-0.0709387703973061 -0.0796815070817051 1 1
-0.257358169553037 -0.250963167960852 1 1
0.157745457824031 0.135814761763228 1 1
0.127870831046874 0.135907732932025 1 1
-0.0142608121098069 -0.00488065322713714 1 1
-0.112043373067859 -0.0920951270093931 1 1
-0.28685965538406 -0.23774278450035 1 1
0.0789068635916009 0.0356941282649797 1 1
-0.033913486386807 -0.039467048290133 1 1
-0.0295151707533285 -0.0250378162155085 1 1
-0.0509838808371454 -0.0305383812806604 1 1
0.219198802727395 0.205799606531817 1 1
0.116936660230698 0.0838755708593689 1 1
0.208036815766152 0.21171925228655 1 1
-0.0127941162640505 0.0124308500698128 1 1
-0.20343513895714 -0.215887530084696 1 1
0.199190020643715 0.168700561029607 1 1
0.0888261679368585 0.0819688543702947 1 1
0.251768977089327 0.219714735309232 1 1
-0.126541404414041 -0.0736251163841872 1 1
0.226628067077222 0.176112458020686 1 1
-0.0723127783961569 -0.0829797478570011 1 1
-0.331012964685281 -0.311540777985475 1 1
-0.0718611095097694 -0.0531770710675403 1 1
0.0741286128404031 0.0770865413703088 1 1
-0.297527350517098 -0.27906725334121 1 1
0.0634215003544345 0.0530527088243429 1 1
-0.334348311461532 -0.286125229963453 1 1
0.383416995873568 0.370986325700865 1 1
-0.135178619208439 -0.0975223953203161 1 1
-0.40625269438602 -0.369168755766485 1 1
0.143569736411845 0.151523578994687 1 1
0.22566297849711 0.217701462999083 1 1
-0.0715807024749772 -0.0483767580956725 1 1
-0.242508210444541 -0.236264524757547 1 1
0.106333525716009 0.100035442989619 1 1
-0.355571953124827 -0.34233987619292 1 1
0.198190930463222 0.156511377559319 1 1
0.00896200217306842 0.0137087867836894 1 1
-0.261413148960706 -0.223546555287737 1 1
-0.479383516688918 -0.440922658608139 1 1
0.267643734906204 0.282863850809053 1 1
0.0134351381068032 0.0941676623476731 1 1
-0.128769849007023 -0.138241934317865 1 1
-0.222169538603515 -0.23708280141594 1 1
0.216761321934888 0.199099117932361 1 1
0.147147431279745 0.131546004141157 1 1
0.0443845181794452 0.054996802390602 1 1
-0.253994065314361 -0.247183701593878 1 1
-0.31140012636501 -0.19358121219038 1 1
0.121195008994101 0.0913077863634639 1 1
-0.137565740658433 -0.0789571497639018 1 1
0.114926602400757 0.0938505081430239 1 1
0.142650448000075 0.143242157770171 1 1
-0.065522777202558 -0.0498502581269835 1 1
0.149529072078106 0.131417853461984 1 1
-0.333885522388828 -0.30568903954711 1 1
0.107978623004182 0.137565195772154 1 1
-0.259962240433149 -0.244095438800389 1 1
0.0917896104991496 0.125779922352389 1 1
-0.283738140051307 -0.26336632861879 1 1
0.288868592083425 0.266703602068463 1 1
0.374857156074593 0.331988455017295 1 1
0.0712688000314545 0.108289391380877 1 1
-0.102814404561052 -0.091468806075885 1 1
-0.233751568289306 -0.220646175718589 1 1
0.0629256670743476 0.071005955856911 1 1
-0.00151898974864768 0.0311393203849807 1 1
0.610079815320667 0.556644302402824 0 0
0.493274382255114 0.445497174088077 1 1
-0.131507986102558 -0.103776550035055 1 1
0.182257685831568 0.108058065634729 1 1
-0.433015095833438 -0.380725044202071 1 1
-0.0335224762134081 -0.00791022099730599 1 1
0.140604239785543 0.135579168782067 1 1
0.067249686332323 0.0574133893085854 1 1
-0.0209670280154914 -0.0205010209022235 1 1
-0.207988654977333 -0.185247146545181 1 1
0.140396895743192 0.130995744505603 1 1
0.220438105898566 0.206221043704149 1 1
-0.00806258098416576 -0.0291504901801995 1 1
0.015097304411799 0.0374278708722626 1 1
0.269030616959144 0.266453091157169 1 1
0.0497175835932425 0.0568777113425182 1 1
-0.329802269589675 -0.302937648439531 1 1
0.394113911386131 0.361484479370977 1 1
0.391684978198769 0.324548976488501 1 1
0.0196776442143971 0.0968401439113778 1 1
0.300672360678626 0.286890504059556 1 1
0.202538546816099 0.250604658455471 1 1
-0.344375508872654 -0.332267965293111 1 1
0.189923850525135 0.172457503251925 1 1
-0.0442216041014694 -0.0456959219042996 1 1
0.23130266022335 0.209989708808067 1 1
0.390996994248145 0.38641277308443 1 1
-0.023096839528907 -0.0111654222219462 1 1
-0.152932356449788 -0.127653981682879 1 1
0.130379041599156 0.104611497117351 1 1
0.0855857838957598 0.0671499816092083 1 1
0.111982698448168 0.0839061227818975 1 1
0.337853212618309 0.292819972286431 1 1
0.344801393453557 0.312270171067631 1 1
0.317869075776359 0.274137429444202 1 1
0.367072591587781 0.344475458060806 1 1
0.0728672338930686 0.124825321878569 1 1
0.269718350213231 0.255785446219318 1 1
0.15506477130327 0.126770367198298 1 1
0.297997225879521 0.266870344710851 1 1
0.128040763873099 0.094961814331836 1 1
-0.181437441526556 -0.0971536561749486 1 1
-0.0729893062997767 -0.0572255376424746 1 1
-0.230208914380456 -0.21171073037886 1 1
-0.112707736466693 -0.0873107101114493 1 1
-0.0967371083826264 -0.0837416533157348 1 1
-0.137746665177152 -0.129800107965369 1 1
0.239775618927311 0.201807455639068 1 1
-0.305408507976954 -0.285172377870805 1 1
-0.174441821821841 -0.158672453055887 1 1
-0.191802771865038 -0.140496304706364 1 1
-0.105235866336597 -0.0932936978152991 1 1
0.0888574837003049 0.0581771214477556 1 1
-0.214897491014241 -0.209960782854609 1 1
0.380716168184676 0.350445204520596 1 1
0.667014918263734 0.594059390357951 0 0
-0.0847153312162168 -0.0677112077150956 1 1
0.129610201962888 0.119632701948233 1 1
-0.26413251366648 -0.245350875000122 1 1
0.0631626080827638 0.0737407308304174 1 1
-0.285926332868201 -0.244922272927331 1 1
0.153199996854572 0.136285578536975 1 1
-0.105609527081193 -0.0976223307451901 1 1
-0.260793088291324 -0.244023710613805 1 1
0.0759529837537887 0.0296989663726799 1 1
0.106360172083768 0.114092142996827 1 1
-0.221038004730216 -0.217144820429103 1 1
-0.0546657276880763 -0.044524947067273 1 1
-0.302742588240101 -0.270157044528997 1 1
-0.00882249883230024 -0.0147963267885607 1 1
-0.458266333328535 -0.401488799440566 1 1
-0.401017434757949 -0.335903369707811 1 1
0.202195151582185 0.170575861255962 1 1
0.194958434466369 0.172486355311286 1 1
-0.149367864512106 -0.14508365621194 1 1
0.520314447179162 0.478082100904893 0 0
0.221867683783537 0.229186956508654 1 1
0.0445060984810374 0.0563167942355225 1 1
-0.0486529891221673 -0.03243886011957 1 1
-0.243186845156336 -0.248704887531296 1 1
-0.0419977587883734 -0.0326204889961358 1 1
-0.185920194286141 -0.180060579027478 1 1
-0.00828524258089962 -0.0136927222033992 1 1
-0.177061540907286 -0.167893185121501 1 1
-0.108394967794686 -0.09114337314064 1 1
-0.266118142776881 -0.250860740452651 1 1
-0.0491496561156249 -0.0548191407223433 1 1
-0.0130095422962405 -0.0202079793961887 1 1
0.0966033855774633 0.0326940161069034 1 1
-0.0650877174524635 -0.088404098727083 1 1
-0.273041865361773 -0.240341803207687 1 1
-0.254769647549614 -0.240881994937532 1 1
-0.0623601835627822 -0.0617563714480398 1 1
-0.0545627033765538 -0.0701318373708783 1 1
0.0765568936093856 0.0464750673966255 1 1
-0.294074212454989 -0.252207926754154 1 1
-0.168344971021288 -0.14759853988393 1 1
-0.303899805499572 -0.287179733428516 1 1
0.504072939793293 0.467373782463617 0 0
-0.117296250501125 -0.0907724651717817 1 1
0.23895793652855 0.200897983003699 1 1
-0.235829164972349 -0.19642730816586 1 1
0.150760248943556 0.103661195274409 1 1
0.153772908956564 0.133816511447535 1 1
0.407120895726372 0.350745198365994 1 1
-0.121810861966401 -0.107942523882298 1 1
-0.00490495537933225 -0.0131262313940512 1 1
0.0849129975181396 -0.0114074809092626 1 1
-0.322302922322726 -0.323217717499507 1 1
0.144219684510866 0.113146363948333 1 1
0.158591837059114 0.148972267703474 1 1
0.271893053116512 0.234020106954882 1 1
0.146705144787705 0.102268390069852 1 1
0.339302516462479 0.269977415696073 1 1
0.0748635335820828 0.067334620254128 1 1
0.0115692707238152 0.0124816537437765 1 1
-0.174834389965055 -0.147820019136748 1 1
0.0694416111403382 0.0626046680793837 1 1
-0.152805639812403 -0.130960333077459 1 1
0.200768278730162 0.170695468376605 1 1
0.32141907870645 0.265601962621662 1 1
-0.390341286426521 -0.339580554926605 1 1
0.179189546666324 0.165868547767032 1 1
0.140906816306337 0.126746269953605 1 1
-0.107971545225787 -0.0804939108691144 1 1
0.114496340546157 0.101268125618075 1 1
0.201461251801541 0.172160533759937 1 1
0.0372303362506038 0.0439432747187891 1 1
0.0089923474140272 -0.0133907056035937 1 1
0.0170351244408841 0.0271314970119589 1 1
0.108595376317449 0.095056592225054 1 1
0.156155508977998 0.172487003738492 1 1
-0.0598301878062075 -0.0640908248471248 1 1
-0.608262138723083 -0.555923449347944 0 0
0.0239544016679144 0.00284730914411828 1 1
-0.288201477599967 -0.258451726763771 1 1
-0.327695311959494 -0.294773014970893 1 1
0.282454208780622 0.313649981546536 1 1
0.200855522366555 0.207090505985726 1 1
0.0550737457145313 0.0649581018839395 1 1
0.685076388629486 0.603111071182304 0 0
-0.248420911325175 -0.220423673403106 1 1
0.0960951337189376 0.0593144707180862 1 1
-0.0227657979672486 0.00651660453452211 1 1
-0.0684814512423296 -0.060976208387788 1 1
-0.0270107944554795 -0.00445556187772923 1 1
-0.154053390443264 -0.108832968812245 1 1
0.0234633027542248 0.0176961466364384 1 1
0.555776651797539 0.481608122157197 1 1
-0.0695440776986953 -0.0899361615763014 1 1
0.015553529833878 0.0198013448763629 1 1
0.211092906684926 0.230808864131113 1 1
-0.268888057015102 -0.227343219395513 1 1
0.0722184851474463 0.046573765153719 1 1
0.0690510937389298 0.0869325420297728 1 1
-0.177288832089589 -0.134636894943672 1 1
-0.0420857225988072 -0.0443925246861045 1 1
-0.0758745918243418 -0.056974359917456 1 1
-0.416935723558476 -0.385372478005693 1 1
-0.113705920931336 -0.10142865823366 1 1
0.155853195033357 0.134484763506323 1 1
-0.315326772046695 -0.290893898373327 1 1
0.00774153580090532 0.0195770220753137 1 1
-0.322144711548776 -0.295713460677778 1 1
0.18946297069429 0.179329718361818 1 1
0.0812953086264649 0.0351602857914773 1 1
0.139796670091329 0.132258750780205 1 1
-0.313003909492509 -0.297040958408963 1 1
-0.117152562700031 -0.0777672777945099 1 1
-0.113236256920839 -0.118877137269444 1 1
-0.0795340430903781 -0.0582351770963815 1 1
0.172991023759791 0.147303133070298 1 1
-0.330884994451176 -0.30732909207909 1 1
0.438515770674342 0.398921377852385 1 1
-0.0528876458248077 -0.0315779586822187 1 1
0.110266057897685 0.0729124687588732 1 1
-0.229481495949693 -0.206722513296999 1 1
0.0141529669684094 -0.00419768163401841 1 1
0.22882565015669 0.22459373947325 1 1
0.265830603156183 0.268398603132106 1 1
0.035767054429302 0.0385438979298769 1 1
-0.109778921341297 -0.0893154848031355 1 1
0.293467954231577 0.303271222741484 1 1
0.324607942294381 0.269867485145466 1 1
-0.220639179477833 -0.196878199630702 1 1
-0.504234779812147 -0.448396755875999 1 1
0.12518891007926 0.10195492133924 1 1
0.208089928615224 0.181213840839744 1 1
0.401407143519802 0.362157363131845 1 1
-0.17880018564421 -0.153911229154493 1 1
-0.213579164550143 -0.196465321611944 1 1
-0.690443425766483 -0.6684279342123 1 1
-0.0221507860490067 -0.0154767175100568 1 1
-0.109565783532248 -0.178050775800824 1 1
0.117468424483869 0.105176632790489 1 1
-0.038192189853169 -2.40057406307725e-05 1 1
-0.0602957322144191 -0.0552965393261603 1 1
-0.174236845473494 -0.181169532572592 1 1
-0.254253297974483 -0.19658196527134 1 1
0.278982495378804 0.261573745509446 1 1
-0.144130766921137 -0.124682937007096 1 1
0.420665023978549 0.36279491349471 1 1
0.0530176090507615 0.0394828644522404 1 1
-0.0572923113497781 -0.0637383155253244 1 1
0.690625568498204 0.646258764370884 0 0
-0.452000589237121 -0.382203046626172 1 1
-0.00705545084326438 -0.0296291240416142 1 1
0.114421239903427 0.0999203643669999 1 1
0.232923333674 0.221623885832244 1 1
-0.265540864930155 -0.238626470514593 1 1
-0.108077345702829 -0.0934915737435172 1 1
-0.286626582487982 -0.230307040234382 1 1
-0.0399202200747615 -0.0226834645738665 1 1
0.0369056546246508 0.0344450474677215 1 1
0.213021538488371 0.195855549505143 1 1
-0.132667700994857 -0.108969699695113 1 1
0.351709253117456 0.318373117719256 1 1
0.322029393767378 0.314959372858105 1 1
-0.114866363074464 -0.0983009836957717 1 1
-0.673185343597482 -0.592055826281306 0 0
-0.107415180605014 -0.0826635911728895 1 1
-0.0339595799259837 -0.00897492437797907 1 1
0.0287349353111177 0.0144911034258757 1 1
0.235327103856387 0.230113490086907 1 1
-0.357240730317528 -0.364920984656686 1 1
-0.360857519944094 -0.342541359040126 1 1
0.161702518191524 0.137343691752619 1 1
-0.0383097587273003 -0.0371575811610533 1 1
-0.52601235054707 -0.465325903290914 0 1
0.0187694294538715 0.0135307711934478 1 1
0.079658666508449 0.0841737611071899 1 1
-0.132523743831183 -0.127182840909375 1 1
-0.191329963132963 -0.165726537765124 1 1
-0.00738877692766324 -0.0683906936698193 1 1
0.0127987101985088 0.0158243155068209 1 1
0.556761746475349 0.46628630420865 1 1
0.207807242586355 0.212354193232062 1 1
-0.176133315986197 -0.154472317937604 1 1
-0.113284426785913 -0.10001870913485 1 1
-0.198509894155692 -0.147759713638435 1 1
-0.397993430689084 -0.365880117526494 1 1
-0.250892730172845 -0.238851349654967 1 1
0.0751007453387475 0.091527936449068 1 1
-0.068573951390512 -0.0702890102881363 1 1
-0.0815901880430944 -0.0600820412564306 1 1
-0.106978545508899 -0.0482699701603604 1 1
0.336850692916089 0.296501435533916 1 1
0.0839700714741191 0.0674281103798763 1 1
0.0571639616216785 0.0573035908272004 1 1
0.15002691967778 0.0918294803695783 1 1
-0.404843031703207 -0.375672241746084 1 1
-0.159412692822667 -0.15186978400264 1 1
-0.0562445147302798 -0.0536282213392988 1 1
0.115735337435781 0.118645988879057 1 1
0.241887620349954 0.234414069848841 1 1
0.258098107818076 0.239948160436923 1 1
0.0171047545092118 0.0279042894076808 1 1
-0.0808123696120932 -0.067509038317456 1 1
0.0350146460850616 0.0809088199074932 1 1
-0.0140582395177415 -0.0215462985397479 1 1
0.365286130991278 0.330004837630862 1 1
-0.0528180746481793 -0.0589371882535407 1 1
0.240884735744901 0.181004116169594 1 1
0.0708524481161605 0.0519919015496705 1 1
0.111334465192066 0.0946016784428497 1 1
0.067594062688563 0.0506606790397757 1 1
-0.118171311969259 -0.111014687507799 1 1
0.199782168041277 0.1767009538915 1 1
-0.153116718174703 -0.122502204496055 1 1
-0.368573803323614 -0.311212176169342 1 1
0.275712479255761 0.243796291392988 1 1
0.243229795745309 0.237087367222295 1 1
-0.31602287991724 -0.273066709501528 1 1
-0.147084005749113 -0.122329004438068 1 1
0.33394245353763 0.304009414255489 1 1
0.443398952397475 0.410139454361557 1 1
-0.105790912139823 -0.101737324447935 1 1
-0.380962249595935 -0.338299470831591 1 1
-0.180321588356893 -0.135221481366289 1 1
0.437570234274963 0.393140594695843 1 1
0.0852432113665956 0.0746933024187846 1 1
-0.632121445966544 -0.584150714282315 0 0
0.141632989913123 0.0726832005051131 1 1
-0.177747710079663 -0.158682812362809 1 1
0.0510080550843571 0.041023681392835 1 1
-0.188332146694134 -0.162204820736506 1 1
0.171249442369129 0.169081386953779 1 1
0.256204545264483 0.259222082899354 1 1
-0.0443332314854601 0.0229631354213993 1 1
-0.089939882185996 -0.074452190104289 1 1
-0.111561293928183 -0.0825164487659248 1 1
-0.229861248921192 -0.222446065400642 1 1
-0.0551240252215173 -0.0455013576990108 1 1
-0.320018141615836 -0.274783636865409 1 1
0.259360674452519 0.22626084516687 1 1
-0.0626122059224748 -0.0578124466725453 1 1
-0.351434304985329 -0.332093318588022 1 1
-0.0241701252150519 -0.0286575823821469 1 1
0.195640713015845 0.149056673199753 1 1
0.0397827506635509 0.0393475562681128 1 1
0.078388764577263 0.0700716928935119 1 1
0.114036316002309 0.136584995474513 1 1
-0.14614899114668 -0.132191061172767 1 1
0.0920896381325619 0.0793150030913297 1 1
-0.608008518635763 -0.604254453556371 1 1
0.513675500129214 0.526572358248034 1 1
0.135560630072321 0.11941666143966 1 1
0.0237020514011182 -0.0330676654683674 1 1
-0.101260979273598 -0.0881916352882955 1 1
-0.187005199843407 -0.203969549755681 1 1
0.225580434422423 0.137521990131709 1 1
0.0854678477885948 0.0865652125929321 1 1
-0.476624680822195 -0.41481475444452 1 1
-0.185643665283074 -0.187287285745072 1 1
-0.0288904722669714 -0.035050186016582 1 1
0.0271871401935154 0.0184104691407045 1 1
-0.102049123574794 -0.107243416295937 1 1
-0.201097314552526 -0.170621717819373 1 1
0.302149430134511 0.285547411690971 1 1
0.000324286667000198 -0.00209437116892382 1 1
-0.116892835965164 -0.0892865203520226 1 1
0.25773030382321 0.229896961475438 1 1
-0.16984247760053 -0.148370669847067 1 1
0.235303037091358 0.161907355373365 1 1
-0.214848911712569 -0.175181096189935 1 1
-0.029056671307448 -0.0463689874835303 1 1
0.208654430615313 0.184933887482241 1 1
0.0312164395690647 -0.0351260603530566 1 1
0.404171747812012 0.369044759422978 1 1
0.10224240047235 0.0867523813980073 1 1
0.198519650273734 0.194463203204153 1 1
0.0689849168080936 0.0543053716129525 1 1
0.0815900030284454 0.0386012989275333 1 1
0.00866432109615095 0.0144126959458525 1 1
-0.00358554857580254 -0.00720218558125985 1 1
-0.138497042977431 -0.163309301875906 1 1
-0.108661423923272 -0.0726615262892326 1 1
-0.333556650294877 -0.282880734293018 1 1
-0.20658479755593 -0.18778057921507 1 1
-0.168964744842882 -0.152442114139589 1 1
0.212427525548695 0.15671424177427 1 1
-0.164451579127017 -0.14024479852128 1 1
0.00232711673065374 -0.00644767541798075 1 1
-0.239259223987303 -0.207903427642613 1 1
0.0468371436259629 0.027911235833555 1 1
-0.0908297091287201 -0.0695735994224268 1 1
-0.485930148504995 -0.436019233111406 1 1
-0.25549738403699 -0.244275760706805 1 1
-0.0192032586125222 0.0149719395335215 1 1
0.389525734715967 0.359173708858249 1 1
0.0589843020187142 0.0519169317601458 1 1
-0.0428201066442334 -0.0536328301301347 1 1
-0.311848191343188 -0.290409669567318 1 1
-0.259333753207719 -0.227951064948462 1 1
-0.240190170040238 -0.22071090400946 1 1
0.383231389602398 0.349864154925514 1 1
0.140359028652471 0.109219297404499 1 1
0.267959257654152 0.269387970864111 1 1
-0.317024635642907 -0.307956203824501 1 1
-0.0282399723133804 -0.0168411960027167 1 1
0.0928906806057075 0.0701018002908725 1 1
-0.305580078034823 -0.270311078995121 1 1
-0.174108455980034 -0.167954151193074 1 1
-0.3001298994952 -0.25415513392216 1 1
0.0450040004712637 0.0553222502212665 1 1
-0.30693946852672 -0.293273174594453 1 1
0.25599435982047 0.216443482488321 1 1
-0.0827533347943643 -0.0644982355170166 1 1
0.229363096714383 0.24761798003287 1 1
0.349063546990943 0.311151208793419 1 1
-0.0379560787428402 -0.0191131044066147 1 1
-0.266629258556139 -0.241963166972717 1 1
0.377195911827033 0.356916739205349 1 1
0.147059411776931 0.138822505471809 1 1
0.0359200641324807 0.0279891604310411 1 1
0.231015587756929 0.198264526944711 1 1
-0.0334873518432487 -0.0759517937391016 1 1
-0.519219066639558 -0.460579910842285 1 1
0.164209144556982 0.150014278579713 1 1
0.0446652782066662 0.0583699284177874 1 1
0.242368635664789 0.216322122439421 1 1
0.193409090349993 0.168299633303946 1 1
0.107090358964481 0.128240589468137 1 1
-0.152754864109922 -0.173364343328092 1 1
-0.018045477065218 -0.0244949063425052 1 1
-0.244040502503319 -0.186451950568246 1 1
-0.169450206535787 -0.223398532272776 1 1
-0.31601890697194 -0.283678735011895 1 1
0.0782190380096039 0.032318270478722 1 1
0.092589564927452 0.0844165672112221 1 1
0.00138575212742873 0.00900595872511263 1 1
-0.115533713673356 -0.0951231631711656 1 1
-0.114601174242349 -0.143035406155638 1 1
0.0901687203773884 0.0761443266633741 1 1
-0.127111918003881 -0.129238650872061 1 1
0.381844954870351 0.361801333839056 1 1
0.226774318733396 0.232667426319609 1 1
-0.166403374537405 -0.150116336292708 1 1
0.127340788311386 0.0954877854423307 1 1
0.025813436625338 0.00508341959779441 1 1
-0.144460469475759 -0.13873197350312 1 1
-0.136480949857059 -0.110305675797789 1 1
0.0689113831707064 0.0780584135078502 1 1
0.0321946322602359 0.0522566991538819 1 1
-0.44659947995012 -0.423881579825462 1 1
0.134293485540602 0.12620497276169 1 1
-0.410288220017702 -0.366917427869777 1 1
0.350933110974425 0.343276516368563 1 1
0.0376167174553046 0.0442332002443136 1 1
-0.0311273919139968 -0.0330424121274532 1 1
-0.0502316467996247 -0.0460845487641941 1 1
-0.179434577802157 -0.167931159127604 1 1
0.141484967908611 0.132793836252408 1 1
-0.306413351963341 -0.342478729355512 1 1
0.0046458477223837 0.0173505141438747 1 1
-0.232370372134634 -0.212243087641277 1 1
-0.0211156601915765 0.00364367227523763 1 1
0.133157718519883 0.137531424147962 1 1
0.0139598246794364 5.20980709678154e-05 1 1
0.390282183564358 0.357346108589312 1 1
0.261646697983435 0.233044601763625 1 1
-0.100081387137909 -0.0667863766426318 1 1
-0.0113846646024645 0.000308512056349242 1 1
0.119525930178205 0.113824969896966 1 1
-0.643528849503928 -0.582934561379488 0 0
0.141500542391995 0.117258633878518 1 1
-0.197677249450012 -0.191058092929241 1 1
0.00262902150537361 0.015454141126189 1 1
-0.189066026789097 -0.173442654305427 1 1
-0.348888556409267 -0.319982368485674 1 1
0.147152931021939 0.130502162453993 1 1
0.0661407638799548 0.094291729340025 1 1
0.428927116392713 0.407402343335353 1 1
-0.074770431764959 -0.08065421669359 1 1
-0.132981072225387 -0.131560044318657 1 1
-0.115714700485756 -0.0953367044292249 1 1
-0.0122762533149595 -0.0219856706808312 1 1
-0.0316197293508912 -0.04629878501641 1 1
0.017422202075009 0.00961339499808909 1 1
0.0891918108595366 0.0796126898744446 1 1
0.0677519420202188 0.0643605039044972 1 1
-0.272376946773925 -0.252914756501461 1 1
0.0419243720604899 0.0564184143024408 1 1
-0.466142889640732 -0.425031364839855 1 1
0.513076807959287 0.450985513860602 0 1
-0.150688033649416 -0.125158240096738 1 1
-0.422683771337486 -0.408817322660412 1 1
-0.0460910953122893 -0.0567293731735061 1 1
-0.352782795107771 -0.291587325396516 1 1
-0.193674466093699 -0.180762962287888 1 1
0.160182914548269 0.139223099030631 1 1
-0.27233314253762 -0.266207106416342 1 1
-0.343720154788765 -0.316137881550788 1 1
0.301157895040942 0.249419904238701 1 1
0.14364825149209 0.135255200602495 1 1
-0.0585331681908755 -0.0659615706759532 1 1
0.045737188226253 0.0616931390448565 1 1
-0.0931842624591466 -0.0989938492428086 1 1
0.426674472500101 0.388448299466058 1 1
-0.0134027987551654 -0.00618817410622034 1 1
0.508771638576875 0.489792409209679 0 0
-0.158915246180281 -0.15338209177055 1 1
-0.136890327290363 -0.129617843886596 1 1
-0.222203411395919 -0.189403021405642 1 1
0.130955828079131 0.152875342689171 1 1
0.386823950991033 0.358334013342223 1 1
0.030165761172006 0.00355277258825374 1 1
-0.203582523177589 -0.192669737447449 1 1
0.0367378206770193 0.054321569711297 1 1
0.710624666683186 0.605399161654103 0 0
-0.00729385790374191 -0.0111464620652148 1 1
-0.0660760562255439 -0.0425223288402419 1 1
-0.150777042640962 -0.145690628800782 1 1
0.339654444747172 0.29730238587941 1 1
0.585514702704014 0.494507130588847 0 0
0.115094297603425 0.107138870019156 1 1
0.213939401324011 0.207035771828927 1 1
-0.209216424535425 -0.195347542742005 1 1
-0.315329487098399 -0.278265334186234 1 1
-0.0463124575861242 -0.0702978874772466 1 1
0.00666138247793444 0.00148609342933107 1 1
-0.478650499225613 -0.427510566262092 1 1
0.0799936577080693 0.0864479590700541 1 1
0.292810428014076 0.210734584938711 1 1
0.218623456511695 0.185996054444007 1 1
-0.0887964011428932 -0.103707840601737 1 1
0.212902684472409 0.169445355566647 1 1
-0.0694830841357276 -0.0590140865538754 1 1
-0.0517200926176701 -0.0526285518199147 1 1
-0.186032373586383 -0.168339399688438 1 1
-0.116329737595315 -0.128188366079072 1 1
-0.0374550291303936 -0.0272707186327835 1 1
-0.434944226905798 -0.376974000941066 1 1
0.011080436562041 0.0199774661996929 1 1
0.0833820849415021 0.0639392815812285 1 1
-0.0446921328940766 -0.0584464247613849 1 1
-0.224583106420059 -0.233787375278715 1 1
-0.106429850368537 -0.0505253342858268 1 1
-0.278911997055907 -0.260812202976422 1 1
-0.235379022753704 -0.21715226846534 1 1
-0.265930608939136 -0.247935728066308 1 1
-0.198319814832105 -0.137917127232259 1 1
0.0200275512908296 0.0518187182283016 1 1
0.139998721137221 0.12460630237676 1 1
-0.14016759002339 -0.128309211411421 1 1
0.119435801598274 0.107651843387415 1 1
-0.101993473984309 -0.103953982104408 1 1
0.048927619460383 0.061642935620354 1 1
0.183113548517966 0.167523477799129 1 1
-0.057912210022657 -0.0619608370903995 1 1
0.322657709804998 0.251808974487968 1 1
0.0418874537141081 0.0543929415394165 1 1
-0.342023443459354 -0.288056967737236 1 1
-0.383443494693918 -0.344998997290919 1 1
-0.181571423572781 -0.150789632277574 1 1
0.262258470654348 0.280989431784207 1 1
0.252886742126272 0.222325250023544 1 1
-0.163554158392798 -0.141732840341262 1 1
0.163883844498863 0.175459532576676 1 1
-0.0990909450213686 -0.0632860836183668 1 1
0.291772123933007 0.208066672483206 1 1
-0.166194820239948 -0.124105564698882 1 1
-0.0159760308828892 -0.00230941776529286 1 1
-0.0970920557384169 -0.0882869039955549 1 1
0.14402204303731 0.108628783126587 1 1
-0.390685784745422 -0.354939826173204 1 1
-0.556763935315212 -0.51039464589318 0 0
-0.040685943080806 -0.0187071925807576 1 1
-0.203371617262207 -0.185469981483238 1 1
0.134099557841516 0.129805821401972 1 1
0.533610960321497 0.506685536220673 1 1
0.109917818359897 0.124539739274744 1 1
0.209948638831909 0.199038479865971 1 1
-0.141973318867837 -0.13051945010002 1 1
0.378921352507553 0.330414731173854 1 1
0.0837210813684098 0.0755915948480432 1 1
0.257830253733366 0.213270417307134 1 1
0.0106936904261338 -0.00114892758826478 1 1
0.0756893429332866 0.08143493822387 1 1
0.079526681281001 0.0742064339356101 1 1
-0.00598449595883973 0.0176609712609605 1 1
0.0879849850367673 0.088949094128901 1 1
0.184928629909923 0.165035040209774 1 1
-0.148546901534699 -0.131686113913987 1 1
0.354715271329436 0.365779423343909 1 1
0.208713826103791 0.197817883664877 1 1
-0.41915429995095 -0.362810327071688 1 1
0.179732717661982 0.168311747165276 1 1
-0.268793337491978 -0.287157757397867 1 1
-0.0719311541921254 -0.0575804903260389 1 1
-0.148413774612406 -0.139113889823828 1 1
0.215604698485071 0.224232695224433 1 1
-0.611682469537551 -0.529238562979754 0 0
-0.168539206161282 -0.123112968563128 1 1
-0.164027902355773 -0.160686243687418 1 1
-0.192423915800427 -0.175646894755549 1 1
-0.227071610017468 -0.194467881145221 1 1
0.00805935310253242 0.0516946160262439 1 1
-0.152622002819303 -0.130188577496572 1 1
-0.246333374466237 -0.224234130733047 1 1
-0.484299528551216 -0.434353650429256 1 1
0.223276011444948 0.218627422673437 1 1
0.213859081969504 0.191333373516376 1 1
-0.280102307473008 -0.302536329093614 1 1
0.350213854559814 0.307978608678975 1 1
-0.656045204125199 -0.616059381037234 0 0
-0.0189037602829174 -0.0396811115129318 1 1
-0.175442130050019 -0.175190525607455 1 1
-0.00500454920995527 -0.000612222061153314 1 1
0.224256870070949 0.189307775038908 1 1
-0.128876567400722 -0.138292836378836 1 1
0.480315945998928 0.409703074468464 1 1
0.124984561723013 0.114960359589668 1 1
-0.10933265472647 -0.109285426402063 1 1
0.17055611821311 0.150947860965233 1 1
0.3311647056787 0.302397184902558 1 1
-0.24368910926042 -0.219910716512898 1 1
0.0516587276179174 0.0571937065721741 1 1
-0.295858763718512 -0.254832530820907 1 1
0.0491572697404127 0.0333862944109913 1 1
-0.00771614611170779 0.039881139138393 1 1
0.100492923056772 0.0884293314002353 1 1
-0.149660377385618 -0.145966804932402 1 1
-0.134433887810574 -0.116488143254922 1 1
0.227390802049201 0.205063611527478 1 1
-0.0349407785043929 -0.0515330133374557 1 1
-0.43822630293529 -0.385716145865996 1 1
0.0373830417463939 0.0169917119629933 1 1
-0.0142575754419121 -0.043706330143919 1 1
-0.234628924317445 -0.18439666662271 1 1
-0.104702118532273 -0.0914415322820389 1 1
0.0026627399869454 0.0164427774640195 1 1
-0.0499732898254568 -0.0516579212211645 1 1
-0.359019404207696 -0.328480162956141 1 1
-0.183021715480184 -0.182824800823987 1 1
-0.0377068865869591 -0.0309306240387027 1 1
-0.225732140465611 -0.19934084826368 1 1
0.313887314440503 0.270038807713868 1 1
0.550670087474054 0.501777894357148 1 1
0.259549219521735 0.241315700784034 1 1
0.0301591810861645 0.0247971167311237 1 1
0.0482693606366944 0.0484010660782151 1 1
-0.232083768013689 -0.155710920886957 1 1
0.339571616793958 0.305470796838588 1 1
0.136069203054954 0.128914218680906 1 1
0.441475405855678 0.381423209624481 1 1
-0.119709726276044 -0.100229237042467 1 1
-0.267605444523016 -0.2540177559786 1 1
0.106225024418901 0.0928524306463334 1 1
0.146289969531861 0.129287380784291 1 1
0.383301098057613 0.374006318590826 1 1
0.303050561701877 0.262150672815101 1 1
-0.229035747958569 -0.19618519804036 1 1
0.481885146251691 0.373193252127239 1 1
-0.0330722603739923 -0.0341522430043513 1 1
0.207104051201409 0.213815701935488 1 1
-0.156461334705686 -0.188697699416438 1 1
-0.230668672803302 -0.223348241193527 1 1
0.219386205100745 0.223431974759704 1 1
-0.118009829168886 -0.11792022415612 1 1
0.142393150780235 0.129053671822406 1 1
0.292917649085826 0.255953308309232 1 1
-0.0939101788828153 -0.0889802215096637 1 1
0.355506879494023 0.259008858969841 1 1
-0.0361191563461229 -0.0456058201979354 1 1
0.00473802773991216 0.018778587775216 1 1
0.203913762541839 0.165227477160702 1 1
0.0809448748355963 0.0517716020992409 1 1
-0.113582626028563 -0.115056712557532 1 1
0.187835837535774 0.160250609941421 1 1
0.246544040343128 0.21954312785707 1 1
-0.235636639694832 -0.207573977544035 1 1
0.390911278505603 0.349560772054196 1 1
0.220805194506209 0.205086380955584 1 1
-0.270456530187079 -0.27298748313954 1 1
0.381006880861265 0.332382615721776 1 1
0.511452466860734 0.467909351593775 0 1
0.124136352579161 0.12026056747931 1 1
0.167881851350059 0.154429874870574 1 1
-0.454318942881962 -0.332159582927646 1 1
-0.169132661634438 -0.15808831495318 1 1
0.038107226153519 0.0301252332874396 1 1
0.0519581940956392 0.0609363767416026 1 1
0.054629841079612 0.0462577915114102 1 1
-0.0712426368673303 -0.0422224071755404 1 1
0.249813884165407 0.232146626449119 1 1
0.103459669563385 0.0919497029444227 1 1
0.0985500096092495 0.0963978021807726 1 1
-0.164131576528848 -0.182787876389168 1 1
-0.317720472816617 -0.282511474913438 1 1
0.369505016531527 0.333053636668392 1 1
0.0145797307845083 0.0166455706801438 1 1
-0.233584304210846 -0.201347260228444 1 1
-0.349062092523662 -0.24447482285226 1 1
0.138876881196076 0.104411166082355 1 1
-0.727138507228267 -0.686566209276038 0 0
-0.299910878938348 -0.245627703237999 1 1
0.143152218980995 0.107911370342592 1 1
0.0917869589324199 0.0642083068738198 1 1
-0.00331891865497957 -0.00945531997929994 1 1
-0.0408321124977608 -0.0472445494013267 1 1
0.184277169288978 0.206194089595481 1 1
-0.262961825917034 -0.249910335192423 1 1
0.0150442152467026 0.0179381075857513 1 1
0.148855199065685 0.133050050594368 1 1
-0.232365893624854 -0.181966448676831 1 1
-0.138847496536757 -0.133524864000931 1 1
0.0464273967468373 0.0328017142639738 1 1
-0.248724735390692 -0.225096336976542 1 1
0.189104925275885 0.148406994563751 1 1
-0.0443683128749437 -0.0190695006809259 1 1
0.030940997198611 0.0230466042454303 1 1
0.184196279860632 0.171288360857015 1 1
0.0363812951028295 -0.00346379537611727 1 1
-0.170396051036389 -0.151953277781569 1 1
-0.0947885628336854 -0.0968853022164276 1 1
-0.0366626599346987 -0.0519523863471547 1 1
-0.225259847540654 -0.225038961604088 1 1
-0.107596726684593 -0.0713958432578266 1 1
0.513522856709134 0.41836073592274 1 1
-0.0655460300783234 -0.0574652503333708 1 1
-0.286201816078215 -0.277620922599854 1 1
0.338413930199319 0.295749647981493 1 1
0.570677302042171 0.558896167886957 0 0
0.0839743007453737 0.0849841361328492 1 1
-0.126120365339336 -0.131836403127893 1 1
0.154703564818439 0.172953424828784 1 1
-0.247384706822098 -0.212320858364046 1 1
0.028360059947883 0.0769839517048793 1 1
0.07657148736733 0.0632074997893921 1 1
-0.111788177425767 -0.0947215244642382 1 1
0.402228277115256 0.370629134543741 1 1
0.206833557983585 0.202464969685589 1 1
0.285619357929858 0.285967267171433 1 1
-0.120899106942346 -0.109207207934679 1 1
0.235900548547322 0.218503594878196 1 1
-0.025701183772695 -0.02713603283693 1 1
0.247428012298062 0.25687972933912 1 1
0.116567856306633 0.0831715036237001 1 1
0.131205015143693 0.142262006584905 1 1
-0.236702960256628 -0.217369707874846 1 1
0.114314534445218 0.0957844966497199 1 1
-0.223727032473417 -0.228744362271519 1 1
0.164903552923938 0.173123555911916 1 1
-0.297546138409544 -0.286920103475279 1 1
0.110659379000841 0.0918558488029948 1 1
0.0350611220233419 0.0165571329541986 1 1
0.191621570541146 0.169074649232518 1 1
0.0562110632384359 0.0883289585003712 1 1
0.479463896047301 0.431593300368075 1 1
0.0837051570859691 0.0511271251665528 1 1
0.216033445160506 0.199540917559662 1 1
0.236826706519978 0.204821905039877 1 1
-0.389341919450084 -0.361403630093995 1 1
-0.479524417904917 -0.419473260013853 0 1
-0.312551238780571 -0.270567808693999 1 1
-0.398106415072077 -0.364488207049769 1 1
0.189218127489329 0.166479958948737 1 1
0.075955206295435 0.0720313848746146 1 1
-0.205891433380986 -0.174863394858258 1 1
-0.0488887834570377 -0.0314987320706855 1 1
-0.140600592867962 -0.122086816822255 1 1
-0.0589998560381159 -0.0625725612109453 1 1
-0.144032464515858 -0.141029592338802 1 1
-0.181301104605779 -0.158842119404077 1 1
-0.332334024880513 -0.295954023995601 1 1
0.237341298740785 0.214932050407878 1 1
0.0243604903201025 0.0287578932410382 1 1
0.238128038792439 0.20745123450051 1 1
0.0571283833000634 0.0478377886886656 1 1
0.0544018509265975 0.0431233420535428 1 1
0.0160181697797038 0.0142931566101435 1 1
0.00117711728600239 0.000303857401356627 1 1
-0.158460082585428 -0.141373907660997 1 1
0.16233297650753 0.167425179102126 1 1
-0.0624432901491148 -0.0525400263809252 1 1
-0.0889621178360321 -0.0823381411105203 1 1
0.0321348234263476 0.0160641848387737 1 1
0.259728760595067 0.220405811539794 1 1
-0.11087245220928 -0.116173889116622 1 1
-0.140354846036845 -0.11688900472904 1 1
0.352468086339147 0.306446507413463 1 1
-0.0181455304255945 0.0052157589550918 1 1
0.0358394153709405 0.0551598883346716 1 1
0.0298447669993162 0.0247480116071811 1 1
-0.05292578252684 -0.0753293990701413 1 1
0.0289617143184721 0.0206685978707103 1 1
0.239571595775534 0.207196954830976 1 1
-0.0438065672967179 -0.040813929538024 1 1
0.224132363072239 0.223397001361265 1 1
-0.146632014298634 -0.11277027294324 1 1
-0.108428656566235 -0.0916722471951456 1 1
-0.167436481669923 -0.150789952049328 1 1
-0.132441056199816 -0.109657600359482 1 1
-0.276028610701927 -0.244422641204239 1 1
0.0608217944186802 0.0627557702263046 1 1
-0.331580609386959 -0.296298723729981 1 1
-0.164547538890207 -0.136134371295638 1 1
0.133667855022145 0.150968310789962 1 1
0.320637433704726 0.296510719121854 1 1
0.145812110951222 0.128798688463899 1 1
0.146576290982352 0.139532850470446 1 1
0.255538359946745 0.277818472807871 1 1
0.0625443788242184 0.0551258377830164 1 1
-0.267443560661326 -0.246927308172509 1 1
-0.186979672010812 -0.15931794493684 1 1
-0.186658513663111 -0.157171892306397 1 1
-0.302892818885306 -0.300298725568706 1 1
0.283656773273702 0.256504748492482 1 1
-0.292350997656421 -0.260480018828276 1 1
0.557920059608551 0.494326956188033 1 1
0.186772405422577 0.199170077178805 1 1
-0.236599927941294 -0.21338223531456 1 1
0.0621610084809094 0.0572096121361668 1 1
0.195336156476298 0.194363270168593 1 1
0.413667574886354 0.3745348610832 1 1
0.0280255252945862 0.0110505300835747 1 1
0.462496328786013 0.420867944534422 1 1
0.0540011696514367 0.0504769025951088 1 1
-0.0056635548427073 0.00817950878164921 1 1
-0.137684943261064 -0.124305334258405 1 1
-0.185942918304177 -0.182204706364531 1 1
0.480784324072522 0.430828322217637 1 1
-0.0934052238849651 -0.0858938537762069 1 1
-0.0568454083268184 -0.0086242847212871 1 1
0.111699217055791 0.0730087273079173 1 1
0.00168467845717044 0.00887353190495388 1 1
-0.272872168293019 -0.236905514445856 1 1
-0.369266042417688 -0.298091046802367 1 1
0.216774634931456 0.1741086970503 1 1
0.0686247520564899 0.0658182752935454 1 1
-0.132040514829477 -0.119650554933227 1 1
-0.12110070129978 -0.0835262573047488 1 1
0.046036228870227 0.0248983707290812 1 1
-0.0315612817186657 -0.0139784677940374 1 1
-0.387894477287589 -0.330255576044837 1 1
-0.104632887834204 -0.0925308833592372 1 1
-0.483958726436673 -0.42165543389669 1 1
0.121950232233545 0.102512517710594 1 1
-0.261928651505938 -0.204808582956893 1 1
-0.569069765079605 -0.505599962614059 0 0
0.0920335970951423 0.0801717954599099 1 1
-0.084316446404233 -0.0542350891628483 1 1
-0.112767652013621 -0.102955210298925 1 1
-0.192106390622957 -0.17830713129375 1 1
0.439307632855423 0.411414567536744 1 1
0.272119388303905 0.216897879039242 1 1
-0.185073682631001 -0.163098742883537 1 1
0.0623836116813994 0.0670872983724782 1 1
-0.397864432315271 -0.355065839286878 1 1
-0.0484198159270261 -0.0933555220369827 1 1
-0.0722155621801343 -0.0621321945573402 1 1
0.0139105489634099 0.0184548448389059 1 1
-0.0333197058368609 -0.0276721497240746 1 1
-0.172350683408236 -0.14122466245264 1 1
-0.203540105237654 -0.15825560403943 1 1
0.0178723087559324 -0.00150606756399317 1 1
0.0586417467622374 0.00818190375055502 1 1
0.275928920402685 0.273556538668422 1 1
-0.138923198123508 -0.123638430520798 1 1
-0.258563980282209 -0.236238289924301 1 1
0.182149528205058 0.166800958433162 1 1
0.0480763778302421 -0.0577999643161614 1 1
-0.51049219524237 -0.415915679737441 0 1
0.34347512873072 0.297149728424752 1 1
-0.0471633640310648 -0.0811781308410145 1 1
-0.150802767598349 -0.128850389332234 1 1
-0.079619538425048 -0.0107003117099332 1 1
0.085889900757907 0.0483170758865996 1 1
-0.100265919441745 -0.0938294224662272 1 1
0.0810261405269629 0.0799358247185994 1 1
0.0775746970090363 0.103761355639812 1 1
-0.184049967501267 -0.156835057160799 1 1
0.182283462108852 0.163854055412852 1 1
-0.398765901932797 -0.358892984345479 1 1
0.0161841564647823 0.0276112365517264 1 1
0.0117274063492138 -0.0208991305404318 1 1
-0.116242448276994 -0.0865753841896017 1 1
-0.151912289589475 -0.141180149915661 1 1
0.00768564306032151 -0.0183129282409123 1 1
0.124111131592769 0.135811258517148 1 1
-0.00663132783681017 -0.0414305562561532 1 1
0.294044843715972 0.257164469816736 1 1
-0.0709732969781466 -0.0548806959452384 1 1
0.140042603340528 0.119647556041087 1 1
0.272086695849596 0.248770189196259 1 1
-0.341847336800744 -0.304619645742531 1 1
-0.469144268315553 -0.44630522772814 0 1
-0.0687009574457976 -0.0369408227805037 1 1
-0.173293788969554 -0.17986997436596 1 1
-0.0412214495265655 -0.0476738710517529 1 1
0.465311347089908 0.419016397483129 0 1
0.218704838127796 0.19452265403498 1 1
-0.105111219630308 -0.151367347481077 1 1
-0.275855374417172 -0.274634803144109 1 1
0.310529594505546 0.289770637579125 1 1
-0.0792045794058149 -0.0750021773478017 1 1
0.224202907392741 0.193641397088748 1 1
0.258722202381291 0.223113854939665 1 1
0.194128719771303 0.180988016933093 1 1
-0.0204805453739304 0.00619616535356599 1 1
0.0993182348474024 0.0652152427982643 1 1
-0.0346382155819757 -0.0571814759279037 1 1
0.295494964289724 0.260267830808809 1 1
0.130673636745412 0.104865827637051 1 1
-0.327637959254163 -0.322619985880827 1 1
-0.496020646026922 -0.46187746079552 0 0
0.0843515322090571 0.0530184265963465 1 1
0.200336898945284 0.180631506203244 1 1
0.102216966832268 0.114800593506928 1 1
-0.0619570834874469 -0.0575722150041215 1 1
-0.252466327417064 -0.223687584585901 1 1
0.44578309986099 0.423455685481162 1 1
0.172075652776385 0.147621954571756 1 1
-0.140195850366832 -0.113279531376931 1 1
0.270279466718307 0.229765834683811 1 1
-0.171801317147775 -0.169787055408135 1 1
0.03076936343337 0.0149598626264471 1 1
-0.324684962646412 -0.327957738022949 1 1
-0.0604046118346989 -0.0634488586154727 1 1
0.274256775012796 0.26106459882057 1 1
0.18551432543795 0.146674369965237 1 1
0.282842904850329 0.252188487135673 1 1
-0.230570650898339 -0.22285839492081 1 1
-0.13762381205485 -0.124603574624893 1 1
0.459471291245677 0.424428510873417 1 1
0.150598210777874 0.153343045019425 1 1
0.421089873829786 0.405129977896942 1 1
0.300874639176523 0.252395626393789 1 1
0.172800504489159 0.192388243744027 1 1
0.064097412958248 0.085344901751532 1 1
-0.137403494175814 -0.112308541995098 1 1
-0.115821357830544 -0.109173438705395 1 1
0.167283950047391 0.138512231722647 1 1
0.00464903097137334 0.0243077927170564 1 1
0.0363853807851135 0.0442327136045781 1 1
0.199383870317027 0.164850338151502 1 1
-0.211289800340287 -0.135524848298667 1 1
-0.123272039218834 -0.112315808628578 1 1
-0.0173491453789121 -0.00662252719566841 1 1
-0.0863572997025543 -0.059695476979222 1 1
0.208233965931085 0.181243607662378 1 1
0.250770071354725 0.234229201667456 1 1
0.18735247685427 0.159634740516884 1 1
-0.0660093434718044 -0.0394075936908233 1 1
-0.017150528357589 0.00525699722795278 1 1
-0.0748335930480409 -0.073991245578463 1 1
-0.0900636766770735 -0.0725728186372597 1 1
0.0133820482566787 0.00541067637094778 1 1
-0.0806612287853228 -0.0679480335890173 1 1
0.382500723620007 0.354245358694605 1 1
0.120289848048635 0.0988571079771531 1 1
-0.0254226368223006 -0.00524250787372089 1 1
-0.128613699394936 -0.0493983281369911 1 1
-0.447000356328034 -0.451652195073683 1 1
-0.181841133560364 -0.184535689560569 1 1
-0.578507200464919 -0.522033552350616 0 0
0.192781693284579 0.17392234356781 1 1
-0.117040150679223 -0.099318722649124 1 1
0.157204221690394 0.140056653300248 1 1
0.0127283693562191 -0.0176859593508507 1 1
-0.363749516637755 -0.30975085030288 1 1
0.0753226744184323 0.0580199289368805 1 1
0.633503607800332 0.478739347609811 0 1
-0.144750720785096 -0.149412572048515 1 1
-0.361123847347516 -0.347787103469189 1 1
-0.362449998157737 -0.340876754830965 1 1
0.0240540788234912 0.0256447672031461 1 1
0.0265691865170145 0.0152406895348932 1 1
0.0746815242732068 0.0717178124519039 1 1
0.0520483195158806 -0.000568751489072467 1 1
0.505785319810795 0.480955599186698 1 1
-0.255244333595816 -0.254523545325394 1 1
0.150057520449295 0.106066720006612 1 1
-0.283201533399555 -0.253525938867578 1 1
0.112930951629316 0.0717991539265233 1 1
0.580161246633907 0.513750884631016 0 0
0.160923608001827 0.146236380726809 1 1
-0.378792985605322 -0.332246251383057 1 1
-0.197320459012701 -0.176423066069507 1 1
-0.116404010148982 -0.146136916876811 1 1
0.0880022550949589 0.0669316517208835 1 1
-0.256551307192722 -0.265630310459587 1 1
-0.149516964960503 -0.118305348273598 1 1
-0.431126128964049 -0.384647979150809 1 1
0.185074431974995 0.152922518301341 1 1
-0.209478823775953 -0.185673636461563 1 1
0.243306923983908 0.223297253090898 1 1
0.599997957343427 0.558860739204186 0 0
-0.0672408270721306 -0.0729696644351246 1 1
0.228712391954242 0.239597521655483 1 1
0.238430176586801 0.188674261833919 1 1
-0.085488640776782 -0.0637944701921821 1 1
-0.0663968371691817 -0.0530419998646967 1 1
-0.311561833735167 -0.293420370617738 1 1
0.0773289839512707 0.0629695180837909 1 1
-0.268868088924914 -0.238687770117957 1 1
0.0872972016199257 0.0821986916724289 1 1
-0.0802067150897003 -0.0812597315284424 1 1
0.0527647040520431 0.0585509877080527 1 1
0.0343734890019414 0.0488299816835934 1 1
-0.0327881514102901 -0.0237671100724148 1 1
-0.305105279219898 -0.259088596374798 1 1
-0.0460287879888628 -0.0442942808693485 1 1
-0.15551303715625 -0.134225194136697 1 1
0.299134823956869 0.278703666247861 1 1
-0.114662330523001 -0.0986808919535611 1 1
0.220736770947413 0.189632579698498 1 1
-0.410157440451944 -0.381153568078496 1 1
-0.110874211623664 -0.073187688092184 1 1
0.16208812728781 0.150920943101488 1 1
-0.194902624257345 -0.198526228891645 1 1
-0.245961995561565 -0.23523994767774 1 1
-0.193471244972718 -0.201373505134725 1 1
-0.0546057562735867 -0.0592854294928014 1 1
-0.366260658997752 -0.330807316380294 1 1
0.0539508817128584 0.0545806132005402 1 1
-0.585253484879436 -0.530449788496087 0 0
0.0665671991585353 0.0986540869270918 1 1
0.124036530433274 0.113964654642485 1 1
0.308769761334497 0.32305285190304 1 1
0.434091167212088 0.390982820615554 1 1
0.270732681024396 0.241185809965966 1 1
-0.111224020969075 -0.0672527905821152 1 1
-0.0207341534245131 -0.0100461931479169 1 1
0.192229441035275 0.164155486375291 1 1
-0.235101015091021 -0.220964567700976 1 1
-0.276149904394892 -0.24974902211197 1 1
0.00874389726601138 -0.00837715973358129 1 1
-0.356327600417888 -0.303298265505704 1 1
0.0686160232548693 0.060930535801483 1 1
-0.107622140835309 -0.0861082244190493 1 1
0.421293537194988 0.376942029498163 1 1
0.0728292152380443 0.0902962661582779 1 1
0.120123475676184 0.100404601442854 1 1
-0.15720361385733 -0.141745072892877 1 1
0.326861684211173 0.306691327292028 1 1
0.481051176410937 0.429790007520917 0 1
-0.291657730276869 -0.290583157661764 1 1
-0.193205743752215 -0.17765004576523 1 1
0.131228529633539 0.166523461927496 1 1
0.311903588201104 0.27991156959978 1 1
0.0548012662067322 0.113314893683776 1 1
-0.00477581789749131 -2.0046981977169e-05 1 1
-0.037669678437496 0.0163111110401879 1 1
-0.170855528485026 -0.163928053208645 1 1
0.0544205054863089 0.0805238284606872 1 1
-0.114934431176162 -0.0889128367078612 1 1
-0.381797063310944 -0.385717858115735 1 1
-0.155083732852985 -0.131409045845197 1 1
0.212296759741382 0.187795253410555 1 1
-0.0937913275850324 -0.109189491347579 1 1
0.0191563282732095 0.0131502399506966 1 1
0.220564926796996 0.201578847421582 1 1
-0.0360515409337934 -0.0404129161082462 1 1
-0.0488575343553276 -0.0436223130149046 1 1
-0.0283501966058482 -0.0202597360517736 1 1
0.030683514149901 -0.00254947353990504 1 1
0.316917697426437 0.282587513893716 1 1
-0.222143591292028 -0.212084322453652 1 1
0.0111417542355504 0.0177140349105382 1 1
0.232062828386133 0.171127361819235 1 1
0.409548856574313 0.349522599658567 1 1
0.153028224545926 0.132921383804151 1 1
0.131776329597995 0.125895647586895 1 1
0.220689395521609 0.193120339604294 1 1
-0.264602523214797 -0.230074197101674 1 1
-0.603891042309014 -0.541519533015138 1 1
-0.194387987756306 -0.179014995301344 1 1
0.247820278645128 0.233134335494483 1 1
0.163891761203974 0.0895052426298507 1 1
0.212358474796241 0.181993318092339 1 1
-0.574027710556816 -0.501293184054799 0 0
0.155666144055522 0.148914173978362 1 1
0.120977449224706 0.131678683552804 1 1
0.115571391439539 0.132278963917045 1 1
0.341338322833988 0.328629296063416 1 1
0.0354651279067154 0.021430042537822 1 1
0.337298225047014 0.332141788803957 1 1
-0.113882752896985 -0.0679887531712552 1 1
0.271964618641831 0.264551758978334 1 1
0.0697696151766078 0.0781098735835051 1 1
0.253749367075368 0.190787027580128 1 1
-0.0728093076473196 -0.0861752595742917 1 1
0.308070245790336 0.287872854829641 1 1
-0.164094485336999 -0.210192423423741 1 1
0.04515080853117 0.0252967613695878 1 1
0.0150425558360115 0.00716088471176789 1 1
-0.0339506395447739 -0.0320075976724067 1 1
0.642417846570434 0.571084372503067 1 1
0.319880286677577 0.251930371236217 1 1
-0.537363102543493 -0.456356576082945 0 1
-0.1266183577624 -0.0890722448019477 1 1
0.205697708039944 0.16287136461127 1 1
0.173449057717833 0.136750631932902 1 1
0.370524731935872 0.327803702558685 1 1
0.299925155496062 0.251819808566089 1 1
-0.176580391396247 -0.118910541716604 1 1
0.280458592989911 0.241564991509017 1 1
0.153328081476484 0.134392666901791 1 1
-0.0283144400093511 -0.0244297067730364 1 1
0.0503854413674876 0.0382014305913195 1 1
0.0875758985676872 0.0787890408318895 1 1
0.487538391549465 0.437594934656324 0 1
-0.284225712341506 -0.259759156131383 1 1
-0.308709959692662 -0.286636137253727 1 1
-0.180536162169818 -0.143272189413387 1 1
0.387558923254809 0.324956124179818 1 1
-0.41855891703517 -0.381226231520332 1 1
0.205279295217367 0.197891573947979 1 1
-0.283094385388847 -0.269704565695667 1 1
0.346660623897165 0.313370256869135 1 1
0.149536725058468 0.157544547830487 1 1
0.0985437930206928 0.077448022264356 1 1
-0.0636386017664832 -0.0548289096241548 1 1
0.291662030200756 0.231609150546142 1 1
0.232875896300541 0.226048000276046 1 1
-0.570022585481613 -0.519284508273565 0 0
0.117499147468581 0.154645940186933 1 1
-0.334079700430106 -0.305858996069563 1 1
0.589495046318796 0.548898825972853 1 0
0.135255601206872 0.0994145718240285 1 1
-0.240207885749614 -0.23427483441945 1 1
0.18149262590317 0.172371011716922 1 1
-0.225726482050676 -0.237914745188221 1 1
0.226001736547728 0.226847047641781 1 1
-0.30315544289139 -0.211540701893396 1 1
-0.440230929175245 -0.41195956784629 1 1
0.0615550303060368 0.0638682761187024 1 1
0.722851299656706 0.654967098160812 0 0
-0.169501914880412 -0.1287265161812 1 1
0.292497672374686 0.265842838145377 1 1
0.100988787984321 0.0777854979230183 1 1
0.147028522871514 0.127852200806068 1 1
-0.242088636504377 -0.216296687851761 1 1
-0.514004447524331 -0.450635511564642 1 1
-0.0961506540584532 -0.0932252348686441 1 1
0.139484688373634 0.144396702701941 1 1
0.0150630099109859 -0.0359665960831904 1 1
-0.106563079167344 -0.11881708056564 1 1
0.500715916909515 0.445750554953147 1 1
-0.265716347607634 -0.285457325272382 1 1
-0.0278397089149666 -0.0124599961341703 1 1
0.258890686127382 0.238613198285939 1 1
-0.250751571970867 -0.246510053162849 1 1
-0.085587055794729 -0.0759919630784405 1 1
-0.0145381935279968 -0.0192317341758452 1 1
-0.0896091794121904 -0.0872613347096238 1 1
0.113270092433619 0.121293082235578 1 1
-0.0977138067715324 -0.0802953792956851 1 1
-0.18603548086541 -0.172725682143828 1 1
-0.2156326227176 -0.191761854411517 1 1
0.243465666931948 0.208595894956906 1 1
-0.0227290795098974 0.00363918217430192 1 1
0.363816217392201 0.358859258064969 1 1
0.621509631376363 0.554285625409043 0 0
-0.187476756246495 -0.149454947519238 1 1
-0.106763636185893 -0.120831579597576 1 1
-0.289676511612574 -0.294678539135849 1 1
-0.113518327395726 -0.0679675235951015 1 1
-0.296339685641993 -0.258522394842081 1 1
-0.403310573969426 -0.376322159244304 1 1
-0.676817531259402 -0.628264581358274 0 0
0.200347568384473 0.188229653886758 1 1
-0.150930698026544 -0.129055252007111 1 1
-0.215852589003396 -0.177651974420734 1 1
0.178528351928745 0.156340646597767 1 1
-0.110109091417277 -0.103534981478231 1 1
0.151138441306746 0.149247483305763 1 1
0.235163884492679 0.218415559795557 1 1
0.261094801247136 0.23404466649013 1 1
0.238968064618693 0.219625417246148 1 1
-0.0252883323981265 -0.0192363148329883 1 1
0.161037998480446 0.134776557115626 1 1
0.382868554906234 0.347755449728504 1 1
0.0814743708737826 0.079044606040686 1 1
-0.166156807630387 -0.144187667029364 1 1
-0.651662275249781 -0.580497676626734 0 0
0.105518738122031 0.0926106261544623 1 1
-0.110032226925953 -0.0590095402043264 1 1
0.312697901046657 0.26016938271858 1 1
-0.0721495868688515 -0.0753397014287652 1 1
0.347438576170653 0.319478215218712 1 1
0.117177939556168 0.173970109327345 1 1
0.325558674493386 0.316939755801365 1 1
0.0577150250085528 0.0815988998951236 1 1
-0.0688304208247688 -0.0667631018021062 1 1
-0.0169342199634435 -0.0211845526818882 1 1
-0.253037902779374 -0.249608386462355 1 1
-0.321595737118072 -0.28817779311463 1 1
-0.162526302066517 -0.175528351452526 1 1
0.167167558932799 0.154181295503818 1 1
0.218232871717334 0.187406100418998 1 1
0.0338195222338196 0.0393209440731593 1 1
-0.00891427434815691 -0.0111269338174056 1 1
0.146006023810926 0.136678463285475 1 1
0.213214384299528 0.186348421415856 1 1
-0.00082380935770676 0.0119020530026523 1 1
-0.063397382746981 -0.0435179287399964 1 1
-0.201336966288099 -0.11476545589014 1 1
-0.101464483502853 -0.0998400416940255 1 1
-0.0138841152599653 -0.00512688120673198 1 1
0.143999386545869 0.155574782192606 1 1
0.174621898409802 0.161412321475676 1 1
-0.299295517111034 -0.248503693583639 1 1
0.379154181378636 0.399373799001725 1 1
0.105105444804331 0.128175712604471 1 1
-0.121868363412435 -0.130232370201464 1 1
0.300498176511526 0.260019831056864 1 1
0.238257799765295 0.219593172777787 1 1
0.0462683701681729 0.0609716223278265 1 1
-0.153127076614198 -0.133312626107722 1 1
-0.0566614505213914 -0.0659297733949482 1 1
0.112707395986473 0.0913967405604586 1 1
-0.198000606572699 -0.186380465324222 1 1
-0.137247977169621 -0.119984253919406 1 1
-0.0663682015578981 -0.0453567361778585 1 1
0.129098349545131 0.109964356326364 1 1
-0.109176084850415 -0.115433252130029 1 1
0.0538710337822113 0.0695444184003509 1 1
0.113962264529816 0.10806718955813 1 1
0.208565208221656 0.180017566035211 1 1
0.0382227719036671 0.033295409980257 1 1
-0.210028839365089 -0.182595079277026 1 1
0.223463665968928 0.21990591921646 1 1
0.353403446853816 0.336619098044964 1 1
0.288497644379722 0.264529510154561 1 1
0.0038686318208062 0.023096503103162 1 1
0.00134763011847128 -0.00177307172091226 1 1
-0.156408040225169 -0.126948618726757 1 1
0.0256624376320967 0.0137081256778052 1 1
0.10366303781223 0.0976920645377936 1 1
-0.147685078785954 -0.156435579870322 1 1
-0.114534542026297 -0.10168240670615 1 1
-0.12258106817553 -0.104074786894227 1 1
-0.112847010002177 -0.106272946997395 1 1
0.198899551769656 0.201331906041243 1 1
0.222681050269249 0.208985923108012 1 1
-0.167828203929078 -0.147913891394055 1 1
0.319678420735476 0.285770565425165 1 1
-0.00933550789920505 -0.00635134329812226 1 1
0.034624927356412 0.0185188489823861 1 1
0.372024504910402 0.32522656299872 1 1
-0.0800625651486338 -0.0803055333780866 1 1
0.0507984177096349 0.0245849523683166 1 1
0.460636612585579 0.438023632210073 1 1
-0.128971688744747 -0.129017453465549 1 1
0.331093131949233 0.299090266100102 1 1
-0.0382007580405228 -0.0320244315218216 1 1
0.232407263256953 0.206380320681245 1 1
0.012442267808408 0.00107392431744726 1 1
0.104319017616516 0.0869505813729503 1 1
-0.0134014715084153 -0.0131734046773147 1 1
-0.0426329297320104 -0.0458745560064782 1 1
-0.209927823279769 -0.210771295482385 1 1
-0.419795364508529 -0.381890149107449 1 1
-0.237783273582663 -0.214698936794789 1 1
0.50651880179904 0.462500459827002 0 0
0.0938295886821435 0.0780094571810736 1 1
-0.147459832035323 -0.169633758215343 1 1
0.0404876640145319 0.0392890317166915 1 1
-0.46873141578305 -0.404520121784477 1 1
0.502265377202169 0.496672563487754 1 1
-0.237595848614741 -0.237386729676228 1 1
0.0858111923397619 0.0747166906450477 1 1
-0.371002712452296 -0.34777680415298 1 1
0.0407449323039172 0.046775650364411 1 1
0.274794402145779 0.289414033817602 1 1
-0.319972783630032 -0.276873629277062 1 1
-0.115716777430263 -0.0999248050115395 1 1
-0.269502296092569 -0.225975097078514 1 1
-0.0931903636316308 -0.102564089295681 1 1
0.218692617707302 0.158405554203285 1 1
-0.382925630795283 -0.363262385421414 1 1
-0.20177231179987 -0.167660654778221 1 1
-0.338293805379455 -0.301271999704032 1 1
-0.277022136526697 -0.228162998780195 1 1
0.0265453639120446 0.0204616458577653 1 1
0.163795428960612 0.145864328034729 1 1
-0.150745725325075 -0.130197089224162 1 1
0.0177467983928117 0.0623257138135339 1 1
-0.299779753368306 -0.238845761196182 1 1
0.118219593199032 0.106682896339984 1 1
0.218897688083504 0.191078278672349 1 1
0.0504826754135295 0.016404557027995 1 1
0.481497039841958 0.434301621178367 0 1
0.2487047321738 0.197623288285817 1 1
0.294868028602281 0.266267252288153 1 1
-0.0171201101365874 -0.00956819037617271 1 1
0.219176237489162 0.20322054988403 1 1
-0.0289903637570415 -0.00980770337088319 1 1
-0.138173362289957 -0.150179014428815 1 1
0.173075351722724 0.179648056355774 1 1
-0.0487182018716271 -0.0748732561335328 1 1
0.0320926452306259 0.0559669312042506 1 1
0.132865892255606 0.113889645263814 1 1
0.250250504938864 0.219909178931187 1 1
0.242588735707206 0.218171299125694 1 1
-0.00298356961260954 -0.00531695764216759 1 1
0.214165622318385 0.17271465155929 1 1
-0.447704857709615 -0.401985989099677 1 1
0.375037405452344 0.358183266802504 1 1
-0.195090235032226 -0.179915223398585 1 1
-0.144831546351034 -0.13854042567621 1 1
-0.190597375924541 -0.172554665721625 1 1
-0.310752581233036 -0.266416242419033 1 1
0.0405719450162898 0.0306925145608147 1 1
0.389333772503585 0.344219358974925 1 1
-0.131005753015262 -0.11675961391032 1 1
0.283948563612229 0.257479632063817 1 1
0.180872945979148 0.164772159344585 1 1
0.221202523912351 0.198605767531644 1 1
-0.0859056806198982 -0.0713116295125241 1 1
-0.451141614617992 -0.3994726212521 1 1
0.104617623214423 0.127613084396659 1 1
-0.471079967421891 -0.420091385489008 1 1
0.170650428128516 0.176858374167934 1 1
0.219040832639931 0.197048097170403 1 1
-0.0330712492085933 -0.0265516911517631 1 1
-0.32043779791924 -0.288922825771007 1 1
-0.125842762876448 -0.126505881918306 1 1
0.186618944099213 0.159930598630706 1 1
-0.344113670851479 -0.326911438611002 1 1
-0.0429557552815046 -0.0420827323209513 1 1
-0.454636282998776 -0.426411007603668 1 1
0.446342108645172 0.401082271370768 1 1
-0.228504790076717 -0.212815660022027 1 1
0.153053129299197 0.12858529648614 1 1
0.169175161662859 0.142915681230245 1 1
-0.111342413862404 -0.152859965382931 1 1
-0.0860927239111984 -0.0512068976313498 1 1
-0.358890773734868 -0.337426868088091 1 1
-0.0107651020654068 -0.00935868246918829 1 1
-0.101260883217329 -0.0874487775365053 1 1
0.33664527012556 0.253832891953123 1 1
-0.544583887041691 -0.580891501420719 1 1
-0.00956613998273824 -0.0050713070972335 1 1
0.00372065430338498 0.00191075225996427 1 1
0.34422802894715 0.300788694786258 1 1
0.193029222388955 0.171409825206678 1 1
-0.0212257003626114 -0.0378532778229932 1 1
-0.211074145997401 -0.21084845790272 1 1
0.181441216923628 0.176519641636038 1 1
-0.442380297879383 -0.392446570767377 1 1
0.156970431066664 0.134237121099888 1 1
-0.17227834576315 -0.150348928069135 1 1
-0.17283680083923 -0.146648883510388 1 1
0.0692690701731504 0.0883452575478337 1 1
-0.230303887230841 -0.214436001894139 1 1
0.156554456394483 0.130095740708495 1 1
0.209250424820532 0.207950470255538 1 1
0.189455865074457 0.195208441427571 1 1
0.12037844508474 0.115797793710074 1 1
-0.187488620209317 -0.181911804445095 1 1
0.176050841476971 0.175493486060562 1 1
0.0635187337731402 0.0438763675913737 1 1
-0.10549508773058 -0.151803923536875 1 1
0.134571217374243 0.126603386375581 1 1
0.300414078393101 0.260346140457642 1 1
0.0178490488326768 0.0236169939444769 1 1
0.124879549582709 0.115023749500468 1 1
-0.0608531584728574 -0.0498051200822816 1 1
-0.217435353176061 -0.140326130018821 1 1
0.107155417095518 0.111373613877001 1 1
0.252066667708723 0.231126125480049 1 1
-0.0550705883271953 -0.0521219696673491 1 1
0.215074984489322 0.226046811293713 1 1
-0.3111396381027 -0.2948845883588 1 1
-0.309299838161134 -0.291480639380218 1 1
-0.0818662653528417 0.00686733578706425 1 1
-0.40004907722972 -0.354062261982758 1 1
0.031990725953438 0.0126477036044992 1 1
-0.0189841242666799 -0.0194722386506925 1 1
-0.0427407409961963 -0.0535894787434315 1 1
-0.182339704847983 -0.181392236253125 1 1
0.0822804249749353 0.0759841703598304 1 1
0.445506947998909 0.403762179771309 1 1
0.217035780880841 0.1960112308165 1 1
-0.28615191625271 -0.264225686280772 1 1
-0.0479983734770562 -0.0229381583348328 1 1
-0.286974813643432 -0.304381692560178 1 1
0.174533741337258 0.163139140359664 1 1
0.00869732883720102 0.0121879610823628 1 1
-0.204476521107343 -0.181479434548717 1 1
-0.0325979855063421 -0.00796216213198672 1 1
-0.191912959324384 -0.168273528121659 1 1
0.383878845448983 0.347756086693066 1 1
-0.0214305388012118 -0.0303827369595947 1 1
0.0647884898075859 0.061237114840657 1 1
0.461712683870917 0.421195099904864 1 1
-0.122131228940262 -0.117823432820458 1 1
0.387115574332297 0.345275537366955 1 1
0.0748062439586915 0.0749846806985053 1 1
-0.427967670214389 -0.339627128517206 1 1
-0.104821165678292 -0.110881763250907 1 1
-0.0169743907938194 0.0302934402361643 1 1
-0.00776250034262595 -0.00935754768616606 1 1
0.0752899142626163 0.0876093765938998 1 1
-0.062286239471827 -0.0482023161446032 1 1
0.108445937284484 0.100980945195827 1 1
-0.0531170863211946 -0.05025900432209 1 1
0.219361721943091 0.189255341930429 1 1
0.136063121539301 0.113038159766864 1 1
-0.25456896868151 -0.221511873286529 1 1
-0.149558831527154 -0.130827802802619 1 1
0.044834942086006 0.00637059699651794 1 1
0.641363319017409 0.588783105227276 0 0
0.165631876769831 0.161721252745547 1 1
-0.115665078263859 -0.0914050799641709 1 1
0.381840438369 0.329523370301259 1 1
0.0981934565528048 0.0922279607173742 1 1
-0.235761734480776 -0.237515520262551 1 1
-0.426956681411961 -0.374470367670165 1 1
0.0707252713978311 0.0694978426748965 1 1
0.404757011448389 0.370430622585073 1 1
0.0414185622928998 0.0410677789471558 1 1
0.217232964965 0.200374538958875 1 1
0.0190215093180543 0.0247039437147376 1 1
-0.0705072135032826 -0.0678212038110443 1 1
0.170468918180618 0.167151784855582 1 1
-0.262603483678918 -0.221056365239088 1 1
-0.0323350538608357 -0.0298210658065448 1 1
0.571629770485196 0.525089662590625 0 0
0.114942704530957 0.117586553751697 1 1
0.390802270366668 0.355826456464716 1 1
-0.285348492121874 -0.245606965111598 1 1
0.114491518070692 0.0877072175833986 1 1
0.116562067764838 0.166600500741429 1 1
-0.206939382672232 -0.187709545936643 1 1
0.111339821169973 0.0946648378650985 1 1
-0.0326193113716764 -0.0275340814668856 1 1
-0.0464296131890247 -0.0630215884549897 1 1
-0.00772743644565679 -0.0122644973872802 1 1
-0.135600681467604 -0.12482929975317 1 1
0.214689377179496 0.196007986547172 1 1
-0.648313986851792 -0.586386819453369 0 0
-0.126804454797802 -0.111588693192052 1 1
0.0100584834101502 -0.0239188371561999 1 1
-0.103318155612236 -0.0995229410962497 1 1
0.270530666669082 0.247249864423171 1 1
-0.0737558100470645 -0.0552855667094067 1 1
-0.21397773701697 -0.192835425838825 1 1
-0.0860398384493241 -0.0892892111062158 1 1
0.160794183076393 0.113105835018755 1 1
-0.226611470020722 -0.228176250183705 1 1
-0.291665176970434 -0.284522293139224 1 1
0.250843223156235 0.190821778521659 1 1
0.311332603640427 0.275303771453642 1 1
0.0458696857634356 0.0267771601024039 1 1
0.293817985373884 0.248785936534478 1 1
0.129078290697602 0.0753813060497734 1 1
0.13555559997824 0.116407067951932 1 1
0.434612794606889 0.374871472015588 1 1
-0.190485437821949 -0.177293210068082 1 1
0.288582064074912 0.278228392846661 1 1
0.000586426152499958 0.00269610540662311 1 1
0.00140050988763514 0.0543494855002576 1 1
-0.0241616105071362 -0.00858170172035851 1 1
0.0286666919550623 0.0244289164001408 1 1
0.0233402153727135 -0.0351716561862769 1 1
-0.162198245538219 -0.142918358558384 1 1
0.248595299586067 0.209913706536202 1 1
-0.0871126169681713 -0.0943610784803579 1 1
-0.50564481878858 -0.45353130525347 0 1
0.0656573384872845 0.0463322746409421 1 1
-0.0858765052846294 -0.0931570346222581 1 1
-0.132729597054916 -0.16505886653305 1 1
-0.117266008987135 -0.115709742782604 1 1
0.251987204374281 0.24106929863028 1 1
0.0706944490220395 0.0589935751788575 1 1
-0.112761320976559 -0.133050203985273 1 1
-0.00274384934635986 0.00401716848154821 1 1
0.261761467476715 0.244017697673226 1 1
0.0648630465212632 0.0770176642684089 1 1
-0.0965879465827531 -0.100129640071268 1 1
-0.0333059384439651 -0.0247627111686903 1 1
-0.153308167037206 -0.127158466310805 1 1
-0.298311209585964 -0.284116868334732 1 1
0.236960047626704 0.208885752475659 1 1
0.409904889879437 0.363600513724883 1 1
0.29591864873278 0.287407796946958 1 1
-0.151278979556453 -0.124374448133598 1 1
-0.285117328095859 -0.249381747496618 1 1
-0.331303600316398 -0.289493076581341 1 1
-0.0512825795804636 -0.0231091671853562 1 1
-0.012738687434562 -0.00976944252675564 1 1
-0.0312919752894252 -0.0280728008147764 1 1
-0.065620634182991 -0.0607540035268091 1 1
0.00657241078883746 0.0109845348090033 1 1
0.0309670832027613 0.0252252945956301 1 1
0.152583877334583 0.164042541193421 1 1
0.157387396680192 0.135874931722302 1 1
0.0865484238054344 0.0844825552491082 1 1
0.289617540466154 0.277105782168049 1 1
0.289015249225123 0.265510094067648 1 1
0.0659743215266796 0.047740786497682 1 1
0.286274844288977 0.242744954795688 1 1
0.0329497014438262 0.026648457011063 1 1
-0.0192968539220056 -0.0188131981721774 1 1
0.344749036704311 0.309835527576162 1 1
-0.0605402138898866 -0.0749043613152352 1 1
-0.425372526969182 -0.385968891062686 1 1
0.252250322202107 0.219466463800201 1 1
-0.322090031890229 -0.296353878257166 1 1
-0.0358293632425478 0.00243635771761731 1 1
0.151487138989765 0.142894318208023 1 1
0.124268256336113 0.1355582154933 1 1
0.0466265660807205 0.0358436318765484 1 1
0.200253932863114 0.171690492305657 1 1
-0.186629205719494 -0.171890419556144 1 1
0.0834703155917913 0.0289909602772635 1 1
-0.289325605074651 -0.209389244043129 1 1
0.197438561224009 0.185693250666399 1 1
-0.065096958642771 -0.057413980607177 1 1
0.334222552878271 0.314528306107196 1 1
-0.578838931755432 -0.537414776272663 0 0
0.347242968082447 0.322790105097404 1 1
0.091644075274167 0.0804320217656091 1 1
0.0669439760238058 0.0467423789926241 1 1
0.316255421088035 0.310515443980094 1 1
-0.176441042143528 -0.176483316863282 1 1
-0.144038356587003 -0.138200009223882 1 1
-0.0448252552046343 -0.010870826890704 1 1
0.319682912558757 0.274690861678989 1 1
-0.447529419121985 -0.364999306917987 1 1
-0.00877276866723721 -0.0104911140671988 1 1
0.349717530903228 0.295193582626991 1 1
0.128692831097939 0.12130551063848 1 1
-0.0427644899377848 -0.0483480645106575 1 1
0.158200078755024 0.122204193129025 1 1
0.389013393602977 0.343186103811146 1 1
0.115232411180743 0.0913584429015808 1 1
0.226799965058365 0.202841971849439 1 1
0.709669446805576 0.619663494435833 0 0
-0.267467647263815 -0.251840355622236 1 1
0.112016362505918 0.137393220837223 1 1
-0.00193490601564759 0.00862121561375541 1 1
-0.265729856599997 -0.206167957108458 1 1
-0.350239986140963 -0.247833032522178 1 1
0.279395324985617 0.236747188689619 1 1
0.631772972924129 0.537612651282115 0 0
-0.327406200540132 -0.312965056666696 1 1
-0.0229558070336634 -0.0153377600031709 1 1
-0.388169438025238 -0.344863193396025 1 1
0.193383302779536 0.143905863744357 1 1
0.193468799377502 0.15650734215508 1 1
0.19197492448061 0.175419739963227 1 1
0.26675568980763 0.234079862701517 1 1
0.490750040337919 0.423934762036174 0 1
-0.327950405140348 -0.307446017095675 1 1
0.167536629226145 0.143606245430506 1 1
0.097998583324832 0.106928863217611 1 1
-0.297299690073278 -0.264434074763788 1 1
0.409252964548048 0.365202831702715 1 1
0.142468943942715 0.130130988122204 1 1
0.155727878774619 0.144811641828942 1 1
-0.357019077279549 -0.338172806852005 1 1
0.0189875123685192 0.0137516655698654 1 1
0.5637116508045 0.504556676381795 1 1
0.036169343636862 0.0306841961921841 1 1
-0.170001707454058 -0.131737085872889 1 1
-0.17792193934458 -0.150078079712841 1 1
-0.102409695018146 -0.094594281943749 1 1
-0.256630913238216 -0.227333750198888 1 1
0.546050990755522 0.488554904984505 0 1
-0.307227326557795 -0.260640880208665 1 1
0.213149905716332 0.24560947102823 1 1
0.12782098786782 0.0868767696080155 1 1
0.180705930100262 0.165756042482223 1 1
-0.236392218346352 -0.175076745667141 1 1
-0.00933607831647251 -0.0239117994895048 1 1
0.023783295604442 -0.012525646852367 1 1
-0.190491130891331 -0.17581513350334 1 1
-0.222643400520074 -0.175382609082651 1 1
0.0328767517467755 0.0289361728856129 1 1
-0.535197958036325 -0.479217768649412 0 1
-0.199263286719617 -0.193549182851402 1 1
-0.135595189337926 -0.11262342289558 1 1
-0.00222281492586991 -0.00736498152129309 1 1
0.196684112312601 0.187313523913486 1 1
-0.277504288061861 -0.240053721396618 1 1
-0.299896180985516 -0.278069714319257 1 1
-0.137057273631644 -0.07843793723632 1 1
0.373720692640558 0.344170656616435 1 1
0.386504387870008 0.385281024717658 1 1
0.0941962074917009 0.0757968174748255 1 1
-0.729746465315542 -0.647418317178102 1 1
-0.245659069791574 -0.259410283997573 1 1
-0.0527782761608008 -0.0443554503503401 1 1
-0.38712645006651 -0.346683524350779 1 1
0.0433685401103883 0.0288310013077298 1 1
0.156840168613839 0.125790085388843 1 1
0.0644568817745988 0.042111537487249 1 1
-0.086365251275539 -0.0622242356240629 1 1
0.0933649929552689 0.101485595034888 1 1
-0.241920748161117 -0.232759443151923 1 1
-0.181200424902258 -0.168290798671134 1 1
-0.000323589176395966 -0.00581203614168547 1 1
0.104928065744397 0.120509577080992 1 1
-0.0748784589274834 -0.0840583491186617 1 1
-0.0841809751454643 -0.093463957864085 1 1
-0.214036003575419 -0.245863831068099 1 1
-0.131420273446097 -0.113511957905569 1 1
-0.0139426930232334 0.0104729639516385 1 1
-0.0281139279965328 -0.0253788885675093 1 1
0.37463305958318 0.342469123374379 1 1
0.195111599942385 0.163108656140152 1 1
-0.277191862764773 -0.230772094148896 1 1
-0.491766065746948 -0.461062752430714 1 0
0.0409297820205526 0.0317900401812815 1 1
0.0218106425842275 0.0112930344745492 1 1
0.245561181338542 0.162390766346557 1 1
-0.192810994059522 -0.182605105193436 1 1
-0.299608749811247 -0.316579296736453 1 1
0.0705993743486674 0.0582753009853434 1 1
0.352104691212782 0.2938489770407 1 1
-0.297167017984858 -0.288846308227325 1 1
0.0197932315261642 0.0155036432990823 1 1
0.0865342487301349 0.046522083434892 1 1
-0.421250190632084 -0.379406290893009 1 1
0.238408508030416 0.261472540714037 1 1
-0.170101466240202 -0.155299880089917 1 1
0.0904467177195158 0.0773426631504713 1 1
0.101182354941274 0.100261516773794 1 1
-0.534892922755259 -0.49671870238353 0 0
0.22998052503839 0.252497291140034 1 1
0.234627924175574 0.228540067446934 1 1
-0.236464705218581 -0.212591594594574 1 1
0.409906257830855 0.373789627703312 1 1
-0.00322288714697981 -0.0283263062579363 1 1
0.217576827117641 0.25724256766125 1 1
-0.157668621084535 -0.118383164250956 1 1
0.25652468911336 0.241004390640509 1 1
0.0510234642535662 0.0392233580113739 1 1
-0.0809158760912133 -0.0866865839790125 1 1
0.248521285339229 0.281970422512865 1 1
0.0119292452967329 0.0471615584484844 1 1
0.233612097011029 0.208799573729948 1 1
-0.0996348223045028 -0.0813614239033965 1 1
-0.343011514523932 -0.316931477049407 1 1
-0.0363238678040112 -0.0241732125796039 1 1
0.321778753233557 0.294079214483025 1 1
-0.0513039730694994 -0.0786401121506975 1 1
-0.0561852616039559 -0.0418836323684715 1 1
-0.0863750655849863 -0.0868251573535398 1 1
0.204928658653398 0.221874681437234 1 1
-0.24221433260232 -0.235510920686907 1 1
0.12318494876052 0.111357619712318 1 1
0.280732001800383 0.259708787208426 1 1
0.274956794175771 0.257797320292303 1 1
0.208314353047905 0.219742697781741 1 1
-0.27757879576804 -0.243884229462366 1 1
-0.285661139629002 -0.241738160699381 1 1
-0.641545842209822 -0.575774942563945 0 0
0.0553404099250686 0.0403554707694899 1 1
-0.111779655226714 -0.0922804514879132 1 1
0.011566061837135 0.017131515295909 1 1
0.320653949295575 0.29232619044003 1 1
-0.180380727875098 -0.138216985212044 1 1
-0.121378628521967 -0.104191746278759 1 1
0.256546514834355 0.230817858685227 1 1
-0.137168571613635 -0.149311669885364 1 1
0.125271530587565 0.090728995891771 1 1
0.0203285155744274 0.0039806385473337 1 1
0.368872737115816 0.314274136874277 1 1
0.211892399635107 0.181611135762459 1 1
0.12071681559279 0.117746192888466 1 1
0.111925756008609 0.104023212541267 1 1
-0.310276740275399 -0.243154320469402 1 1
0.650737271905517 0.560044576084389 1 1
0.160926861024314 0.142977702650705 1 1
-0.497335120149621 -0.435557810949364 1 1
0.0295040611977874 0.0295194310985686 1 1
-0.0959470341311681 -0.0806249002260345 1 1
-0.542039562583042 -0.517143493929218 1 1
-0.235622633814887 -0.20935137806874 1 1
-0.0633824193263868 -0.028447610034098 1 1
-0.0936660015849681 -0.0880220116148104 1 1
0.220232786332748 0.21634150104579 1 1
-0.140847274802751 -0.123479866202658 1 1
0.417367040135321 0.351450657098089 1 1
0.0376809133702911 0.00987980029254923 1 1
0.286072127130231 0.242542815041521 1 1
0.0500051665401126 0.0436991437453778 1 1
-0.0415645289026328 -0.034042895215166 1 1
-0.207903641331697 -0.199904257292275 1 1
0.159007411154699 0.152467451949018 1 1
0.0616315940922463 0.0409751451232488 1 1
-0.132248456671134 -0.111805959903846 1 1
0.0699373074018862 0.0593119118280021 1 1
0.0957697610972631 0.070764177062199 1 1
-0.127407783496374 -0.114940606809923 1 1
0.0925279687250746 0.0725518866647237 1 1
0.256211022708389 0.204031990452028 1 1
-0.0383631930475343 -0.0383746922919043 1 1
0.475849865255881 0.399733498046864 1 1
0.0476206379621241 0.0496919355521334 1 1
0.080986529781703 0.0858658389644916 1 1
-0.0102663145416256 0.00208927847090421 1 1
0.2641155159336 0.279986336526836 1 1
0.150413524356715 0.14053269203352 1 1
0.231299803955756 0.219053288480594 1 1
-0.572977016127745 -0.517545228593646 0 0
0.0240871754003942 0.0174741348842844 1 1
-0.296022707061522 -0.273385663471933 1 1
0.284991373753484 0.245446528902809 1 1
-0.220174459457534 -0.210275521299524 1 1
0.00342058692841485 -0.000717836711999251 1 1
0.146039268583017 0.131570241752892 1 1
0.123356672663482 0.109479840577648 1 1
0.101680144467599 0.0633173661233186 1 1
0.0324099180643573 0.0286367999886011 1 1
0.0685543689836285 -0.00813101126505353 1 1
-0.138607063056724 -0.115376352279493 1 1
-0.313190527773853 -0.228752863649994 1 1
0.171064124480945 0.127913191982247 1 1
-0.423669498081737 -0.383910718454349 1 1
-0.22205211437022 -0.208725856787107 1 1
-0.0305719805230962 -0.0255125420567504 1 1
0.200235699719694 0.207245374654783 1 1
0.263500808981442 0.217711370573126 1 1
-0.174609474243825 -0.141069409278871 1 1
0.184970996311226 0.179924531811863 1 1
0.375739869874491 0.348216273417886 1 1
-0.110758969353422 -0.105824002790586 1 1
0.334027720559122 0.311110902596815 1 1
-0.152878478267754 -0.155533528006965 1 1
0.0813479504421472 0.056319226271001 1 1
-0.0716011691675244 -0.0624615601920314 1 1
0.237309965527667 0.208825669811044 1 1
0.150569749983481 0.129732170546531 1 1
0.200196915775251 0.186085727100191 1 1
-0.258755758613757 -0.225912142626172 1 1
0.163424111679379 0.181576055095727 1 1
0.0748714998289538 0.0865080445592125 1 1
0.155137359332186 0.109299437420302 1 1
0.208011024044229 0.164824500026379 1 1
0.0172171617464636 0.0090920664195962 1 1
0.091213610564446 0.096399877407777 1 1
0.115013093291413 0.0750089691353004 1 1
0.107146295949667 0.0808087204760308 1 1
-0.210564109810777 -0.195318410184937 1 1
-0.066664080654964 -0.0549891754347834 1 1
-0.405028843324593 -0.352843563432547 1 1
0.104100815111018 0.0853853326883531 1 1
-0.0677218231196219 -0.0682522628534378 1 1
0.0744059124741407 0.0764662398624973 1 1
-0.0279014903243516 -0.00917316012363458 1 1
0.216256587099532 0.19795261305898 1 1
0.0638938083285351 0.0542621025632829 1 1
-0.0073508730180754 0.00365269372653057 1 1
-0.0179037298525524 -0.012207469002962 1 1
-0.328609499710054 -0.283379876286204 1 1
0.0958882225603511 0.0391743284591348 1 1
0.381176982427916 0.350495329364324 1 1
0.255701720940115 0.241042789526794 1 1
-0.0682271404573476 -0.0390933313952337 1 1
0.478558547195858 0.436158418164986 0 1
0.0202973114117877 0.0951307401226882 1 1
-0.147125203486919 -0.122976040874878 1 1
0.0257576313868928 0.0202736670206694 1 1
-0.205460540153659 -0.192697048054231 1 1
0.20665293921469 0.181525690020494 1 1
0.0539154574682297 0.0293066358760224 1 1
-0.37210104798587 -0.329382152626873 1 1
0.283013921473816 0.25407568352319 1 1
0.0302489257036863 0.029815551070157 1 1
0.195129274193653 0.172799521345603 1 1
0.00855349057351219 0.0483621094139609 1 1
-0.324897526991809 -0.260020477267753 1 1
0.0187172403261659 0.0128592127749963 1 1
0.139499031725291 0.113874423724651 1 1
0.119641108648104 0.100774031119461 1 1
0.20731338997773 0.195874853312912 1 1
-0.0109417562348849 -0.0195644796829577 1 1
-0.281968888261385 -0.243848790921901 1 1
-0.0236951158774664 -0.0405467971403285 1 1
-0.228123827535059 -0.201581312927681 1 1
0.143008578555638 0.134374387996647 1 1
0.279181120625138 0.281051544361857 1 1
0.0622718498488872 0.0150546090103377 1 1
0.109751926533041 0.104751083254247 1 1
-0.0272809807914379 -0.0378865148566193 1 1
-0.0661768275360766 -0.0400883961959504 1 1
0.00268577521741867 0.0150830149201744 1 1
0.174803725127687 0.178513642751849 1 1
0.036525743832525 0.0262575799476104 1 1
-0.615699421103618 -0.549718397301529 0 0
0.442694436757134 0.391142276725836 1 1
-0.0625420440617163 -0.0649239426465617 1 1
-0.0584533078865777 -0.0905543931955546 1 1
-0.0420603964304896 -0.00954128179224581 1 1
-0.145293985150754 -0.189901818691606 1 1
-0.157704561029972 -0.125068868705447 1 1
-0.32294393522545 -0.301485160038297 1 1
0.137539266525521 0.108618874605862 1 1
0.071964965854682 0.102050118484118 1 1
0.382416959133829 0.367253842068886 1 1
-0.049831751868402 -0.0420266190603043 1 1
-0.059005568993085 -0.0419231111971695 1 1
0.252668468946375 0.236635959685201 1 1
0.396067170647608 0.363011446209184 1 1
0.102459677680479 0.0931355165503764 1 1
-0.14172257514824 -0.116035156909224 1 1
-0.0175763392863982 -0.000208706142118889 1 1
-0.130647508961778 -0.135338419132153 1 1
-0.081036919034773 -0.0716232487333092 1 1
0.37929975252884 0.324462771399999 1 1
-0.423086454606243 -0.342346689892295 1 1
0.542733312050578 0.504480013254341 0 0
0.341231574645069 0.220051913629227 1 1
0.193450243506904 0.169815440222202 1 1
-0.0478475132987806 0.00329353026844539 1 1
-0.33489695924633 -0.302579157470637 1 1
-0.180524889874777 -0.167672634756795 1 1
-0.220399774499132 -0.228780827070987 1 1
0.490791271444137 0.444307889894601 0 1
-0.0132960897007795 0.0379482160541006 1 1
0.356823415385207 0.335060202468066 1 1
-0.296187211759233 -0.256073657085221 1 1
-0.430353589021545 -0.389620482254186 1 1
0.440423239372675 0.326799557881537 1 1
0.495167675314696 0.44423095716018 1 1
-0.088978232128824 -0.0846190496556061 1 1
-0.222677585248648 -0.206213170793316 1 1
0.0921863727038954 0.0853491969114225 1 1
-0.0361218946088637 -0.0128968789571261 1 1
-0.198195225886615 -0.185974419311579 1 1
0.0139078787087964 0.00175387574269814 1 1
0.305369753865889 0.274926916454614 1 1
-0.277857088969012 -0.258550664424609 1 1
0.369260569997314 0.331731438178707 1 1
-0.116875597394198 -0.104533313547255 1 1
-0.209426281771515 -0.169617465851483 1 1
-0.485503412092327 -0.43022956334256 1 1
-0.0810563532879897 -0.07077900882235 1 1
0.161794609207115 0.155216568584534 1 1
0.131457670489174 0.120890208738969 1 1
-0.173786990912973 -0.162906338225651 1 1
-0.137130118999589 -0.107955986658869 1 1
-0.439332599706942 -0.43876140844827 1 1
-0.0484089642895486 -0.0446949234241016 1 1
-0.129248936030683 -0.107980582995141 1 1
-0.0842465645505004 -0.0765936088360605 1 1
0.103066802672176 0.080834446227322 1 1
0.309376958573939 0.260730258298765 1 1
0.1916477203914 0.192639677869469 1 1
0.417685712706286 0.381015216681827 1 1
0.189036631045204 0.166967977149324 1 1
0.408907348166672 0.373972355283226 1 1
0.0447194478985205 0.0207758749181725 1 1
0.290330381161375 0.277713196560029 1 1
0.148433561225559 0.137284324856418 1 1
-0.133766957683874 -0.14159585664619 1 1
0.325287808284602 0.231124210583673 1 1
0.0607467950663579 0.0799681312851926 1 1
-0.251281240767119 -0.227921143926898 1 1
-0.01972655588269 -0.0750432313694588 1 1
-0.0880021056735151 -0.0815507899085082 1 1
0.0860071709614299 0.0321918394735168 1 1
-0.112207988666462 -0.112233583664443 1 1
-0.0097337559433916 0.033064173619756 1 1
0.253690193916814 0.295107849846642 1 1
-0.109573007004988 -0.109528355507702 1 1
-0.255025795437214 -0.228373306671484 1 1
-0.202134863335338 -0.178114169715374 1 1
-0.226751718346431 -0.205383341925186 1 1
-0.0815231962985698 -0.0640311868395685 1 1
-0.0378520863363108 -0.0279695483391492 1 1
0.0774028638936734 0.0743400060537951 1 1
-0.0548499260561113 -0.0585312904879169 1 1
0.308231051719219 0.290634833034551 1 1
-0.00997846159501058 0.000575672259540859 1 1
-0.369014940033286 -0.325621113357104 1 1
0.0943189520043412 0.0908823739217963 1 1
0.0284633929853974 0.0366112703545973 1 1
-0.161113390412385 -0.150753952246773 1 1
0.247547372948404 0.205479578515847 1 1
-0.119037056923196 -0.109413438973501 1 1
-0.0879436490959274 -0.084255939841226 1 1
-0.387741383926341 -0.363483322606078 1 1
-0.192601875222939 -0.19327071107115 1 1
0.275470655040234 0.208099038794124 1 1
0.0576546403161116 0.0836798106773377 1 1
-0.391837372098291 -0.356572673082593 1 1
0.317654389947252 0.322391225196453 1 1
0.0231491093755406 0.0201830021351674 1 1
-0.000198051718446862 0.00675591888310436 1 1
-0.0366341987742842 -0.0290513891406354 1 1
-0.20666603084044 -0.202601420272248 1 1
0.0206549137392783 0.0171434236238647 1 1
-0.192934908704795 -0.178902585676873 1 1
-0.159760207890646 -0.122684738881025 1 1
-0.356636252008232 -0.314619847804861 1 1
0.119382215729102 0.116022025969514 1 1
-0.127023032268383 -0.134646806087252 1 1
0.508918867673079 0.480877384107046 0 0
-0.198154070917215 -0.192091961968086 1 1
0.32657317438484 0.316392448094919 1 1
0.249162789827304 0.226251872602486 1 1
-0.0792239887167117 -0.0887047183305333 1 1
-0.150293773331085 -0.136005296646221 1 1
-0.336178533687401 -0.315608834541848 1 1
0.0791837549301541 0.0796243684760254 1 1
-0.333690390049529 -0.30448712267134 1 1
-0.054029593483932 -0.0415708479731934 1 1
0.145989931301326 0.12233418415379 1 1
-0.0310229663251033 -0.0327474635416587 1 1
0.346182681791305 0.303536602694028 1 1
-0.442369665793101 -0.39938215150271 1 1
0.234996949363141 0.213692102052848 1 1
0.0310635394311431 0.00831908197501953 1 1
-0.482608767880062 -0.417235537732444 1 1
0.122264868190585 0.106986949176074 1 1
0.132672444726943 0.149042135694135 1 1
0.153918134654672 0.139588503767102 1 1
-0.446478493934882 -0.392483870100363 1 1
-0.143978249522341 -0.132701399527288 1 1
-0.290749280444568 -0.283780801726744 1 1
-0.162918215412488 -0.153118609825679 1 1
-0.0219221754470466 -0.0171575985698797 1 1
-0.142067492316406 -0.126409323491346 1 1
-0.146774246959475 -0.201313465830958 1 1
0.147156956404893 0.134837634304269 1 1
0.0574476962373788 0.0259138571766793 1 1
0.054390991323037 0.041973069467667 1 1
-0.208547742583336 -0.182064798723843 1 1
0.0295163034219153 0.0469528589343434 1 1
0.0686351773747244 0.0630968361762856 1 1
0.247988515128949 0.213880128465888 1 1
0.0650660556919232 0.0673926108325979 1 1
-0.0916260038869205 -0.0947901010055978 1 1
0.385707693375217 0.335903380815416 1 1
0.0264568941521112 0.0093379337588279 1 1
-0.0548412129717449 -0.0527648267280244 1 1
0.206174368350351 0.176326499606281 1 1
-0.125459285107777 -0.0962122435550528 1 1
-0.356692432338327 -0.331011818164086 1 1
-0.151654303323728 -0.120874533499378 1 1
-0.185938410233556 -0.129520025063427 1 1
-0.0667206417359512 -0.062754301302546 1 1
-0.469073753114712 -0.425926510631416 1 1
-0.0503722964807792 -0.0247977071186425 1 1
-0.175344409074749 -0.163409026223431 1 1
-0.14254993041625 -0.130377038378084 1 1
0.363711679140912 0.346461369267445 1 1
0.0509050499662096 0.0371482266857289 1 1
0.244378384635593 0.205493516360098 1 1
-0.00926476874692284 0.0285942787720366 1 1
-0.369185127692439 -0.338864444609361 1 1
0.228055654343381 0.188811646658613 1 1
0.413113213879454 0.342069106244171 1 1
-0.290297229028173 -0.258333523539754 1 1
-0.0284586275002469 -0.024882777633007 1 1
-0.00453813949496372 0.00067933899291559 1 1
0.121728685782686 0.0979568767559894 1 1
0.0761678804856157 0.0730895966137416 1 1
-0.347801852663377 -0.304725007633972 1 1
-0.346821389916965 -0.31096405223284 1 1
0.026180293880621 0.0249587254591315 1 1
-0.020932091368143 -0.0190791283234655 1 1
0.326612359898235 0.287561130832127 1 1
-0.0329374191722516 -0.00523468377472788 1 1
-0.00190996323603656 -0.0012089347303753 1 1
-0.333367307067547 -0.307207231066265 1 1
-0.609024404624458 -0.541066634919012 0 0
-0.203657870722225 -0.129032090954102 1 1
-0.392968098721081 -0.332894176877422 1 1
-0.0356581572209472 -0.0272664967352012 1 1
0.0242661959462119 0.0101748062509078 1 1
-0.204208259533313 -0.17794871973404 1 1
0.498945834494293 0.364427026924511 1 1
-0.00874689990069923 0.0266237054035421 1 1
0.170192703906764 0.180143488195164 1 1
0.402986303514403 0.345935655275878 1 1
0.129627079472257 0.0736467968871454 1 1
0.320470813052629 0.283398652271968 1 1
0.0357680547430752 0.0372351378818936 1 1
0.287611503345348 0.274947179054962 1 1
0.284351659030565 0.228841502551513 1 1
0.102045549884643 0.0987571861784451 1 1
-0.0652043740160954 -0.0176250148727734 1 1
0.195603370357235 0.159874459357947 1 1
-0.467195552853303 -0.426884286719887 1 1
0.0921656801212686 0.0922267907969217 1 1
-0.354290780142598 -0.331592749572766 1 1
-0.0465589135402081 -0.039420539834871 1 1
0.0114891366242792 0.0226305410126391 1 1
-0.16998882319678 -0.176571649277272 1 1
-0.337017605243735 -0.297425011542767 1 1
0.508821593936506 0.476016636691393 1 1
0.380317205342083 0.343685349927329 1 1
-0.0368018690419432 -0.0366609865740594 1 1
0.243798379080268 0.256617301495263 1 1
0.288337154039183 0.246233238811276 1 1
0.193468109239399 0.176827518115462 1 1
-0.0039925182751154 -0.00885219924114762 1 1
-0.0251939863231781 -0.000292457912390603 1 1
-0.0811187111072451 -0.0848161304060613 1 1
0.264121265125828 0.229727600286302 1 1
-0.294730692315965 -0.277340443969616 1 1
-0.248341452662186 -0.189624330991645 1 1
-0.0470924077035794 -0.054042280670749 1 1
0.118240862619061 0.0942987738571499 1 1
0.129507997358053 0.0710735444333141 1 1
-0.0404433046815609 -0.0328970462933151 1 1
-0.256134153102086 -0.216406766438237 1 1
0.403136797294869 0.379463792864704 1 1
0.10196256702925 0.117830857016151 1 1
-0.196233576585587 -0.2341988134846 1 1
-0.211071043794566 -0.174261054547199 1 1
-0.107390853357108 -0.101140246685048 1 1
-0.350209720515976 -0.31859762535985 1 1
0.183999882585748 0.143225596086387 1 1
-0.142294888436151 -0.137843621024286 1 1
-0.0330833286334844 -0.0506480803584683 1 1
-0.14820554703504 -0.145730767409266 1 1
-0.136837373992163 -0.0846043460117611 1 1
-0.102721286184177 -0.0739070612455104 1 1
-0.241659936968208 -0.206661554304403 1 1
0.0977496235803912 0.0879967964681734 1 1
0.209081770507083 0.195826528442174 1 1
-0.0903290516539455 -0.069429055634792 1 1
0.123025333151712 0.167090750106099 1 1
-0.00122179093165217 -0.0177172870979639 1 1
-0.588431412875583 -0.511287456269124 0 1
0.142911176923142 0.126438004653214 1 1
0.0575267968014684 0.0554171318761006 1 1
-0.458213094761239 -0.436191425237144 1 1
-0.605875185426651 -0.531715987641678 0 0
0.357341807856794 0.317456630846385 1 1
0.321154915550249 0.248940864737645 1 1
0.158867717173443 0.13778062653407 1 1
0.0699299025070097 0.068806500806076 1 1
-0.44836766687465 -0.412342272766106 1 1
0.381402941191748 0.36951534629529 1 1
0.106474115167097 0.0893856055364077 1 1
-0.0217974065742852 0.00758342109804014 1 1
0.300222215076332 0.272578273663592 1 1
-0.278002497950707 -0.24188835488957 1 1
0.392791867339821 0.344673617304349 1 1
-0.418658920932074 -0.377289887896752 1 1
-0.667931286307307 -0.591358388586998 0 0
0.137656007750882 0.107926720349399 1 1
-0.0106020306459228 -0.0325543856767448 1 1
-0.234182769940997 -0.225334911654751 1 1
-0.331780561223545 -0.294986382452391 1 1
-0.447276038787909 -0.401903476594051 1 1
0.120016230901902 0.110531690427087 1 1
-0.0377386943449778 -0.00236079911729864 1 1
-0.100348838748131 -0.0669357369298811 1 1
-0.180145896433595 -0.167144236309193 1 1
-0.303250421350774 -0.275994146070616 1 1
0.0317502168819964 0.0306008653820807 1 1
0.212406511149391 0.212161678057717 1 1
-0.109591092371447 -0.0948080222786622 1 1
0.0107139680969391 0.022516383458244 1 1
0.361082594845141 0.354092483784685 1 1
0.282728637210591 0.286500185407681 1 1
-0.0663815461256793 -0.0590780481110674 1 1
0.0315343339837947 0.0272849166091644 1 1
-0.0130350004245023 -0.0200149699424922 1 1
0.266000831265453 0.236121072740956 1 1
-0.276582629016995 -0.26366505789553 1 1
-0.0862983098746324 -0.0489320374456262 1 1
-0.0534655257138641 -0.0728308546461432 1 1
-0.368301139798439 -0.344864187908743 1 1
-0.26981601187772 -0.253509668186844 1 1
-0.581053827843468 -0.532940727008822 1 1
-0.118552852388021 -0.0894461541061296 1 1
-0.02833389351337 -0.0342789144614322 1 1
-0.131735951310324 -0.143947977635017 1 1
0.0224702070334647 0.0418435715712539 1 1
0.0196687072452908 0.0253352337701675 1 1
-0.019323012345074 0.00990068398450589 1 1
0.00382534991243568 0.00281602516427537 1 1
0.139363043857724 0.120897521283268 1 1
0.231490155498006 0.19942462608284 1 1
-0.141710540894504 -0.11002877304526 1 1
-0.110601714998872 -0.0551609544844519 1 1
0.461868562928413 0.410406446632069 1 1
0.343742251208467 0.30128084866175 1 1
0.033612613561766 0.0300285859095337 1 1
-0.0926031274694599 -0.0885833717050679 1 1
-0.012084200387255 -0.016612728784574 1 1
0.176871978409502 0.183995713822222 1 1
-0.0160194824727769 -0.072224990788234 1 1
-0.29854830500013 -0.285610684835949 1 1
-0.245979515658561 -0.237999082272096 1 1
-0.255676303125603 -0.205921481547484 1 1
0.103040348478429 0.0914908764514004 1 1
0.18766156878151 0.145356571288674 1 1
0.0596547297545688 0.0883537730727985 1 1
-0.0289710634953263 -0.0308971148767206 1 1
-0.263650312761956 -0.246475882077081 1 1
-0.506907130467664 -0.46262354004864 0 0
0.412222207974376 0.379765117682009 1 1
0.085388435023744 0.0563460520912346 1 1
0.0504568487064572 0.037775739756978 1 1
-0.0126945971706037 -0.018044466897706 1 1
0.291934900716742 0.222056669191484 1 1
0.189091112485018 0.211521213781833 1 1
0.0963545757486163 0.100671710391386 1 1
-0.251911034020462 -0.207343016652259 1 1
0.0116440836094093 0.0447263732515063 1 1
-0.262414791289868 -0.213944648717301 1 1
-0.0111206710571345 -0.0114997707483872 1 1
-0.0340719399615211 -0.0319456928987127 1 1
-0.129320396315055 -0.113231732814798 1 1
-0.270459887134189 -0.225569216519811 1 1
-0.314766487490132 -0.28615992892367 1 1
0.191291012664964 0.101309095599447 1 1
-0.00121489699801616 0.00941348971851768 1 1
0.380572193388063 0.32960894228532 1 1
0.0488390350796253 0.0438584774733401 1 1
-0.193845480023789 -0.174098611897775 1 1
-0.264576335663872 -0.211484561042815 1 1
-0.413302122155211 -0.374894251770793 1 1
0.033342818344309 0.0601443568225856 1 1
-0.0213263125886894 -0.00739122499068769 1 1
-0.0200781540115968 -0.01901342799912 1 1
0.0397239279057268 0.0312023863358875 1 1
0.177054797676153 0.162018185152291 1 1
0.0925728796067401 0.0715079860920806 1 1
-0.377372409685691 -0.328931826208125 1 1
-0.112354995156554 -0.147934296151478 1 1
0.352059913657182 0.319265963388028 1 1
0.0120390628488608 -0.00498568155291466 1 1
0.286262740209246 0.272147085877471 1 1
0.0162695423675135 0.0350639944636501 1 1
0.118612105393815 0.110683718268113 1 1
0.0591421171846881 0.0541840938687149 1 1
-0.186842412217613 -0.204350204231487 1 1
0.393052699280155 0.376582870611742 1 1
0.0196435462252353 0.0340890958787358 1 1
0.032371362261585 0.0615220520608837 1 1
-0.328300300315127 -0.306514015238369 1 1
-0.241343924176983 -0.247790224742779 1 1
-0.322179822542079 -0.279209809736974 1 1
0.0599721649200126 0.0834053819079412 1 1
0.0656375248454476 0.0796454522176805 1 1
0.0395567982120914 0.0795392081644257 1 1
0.264942593765125 0.234542284468586 1 1
-0.460956460500228 -0.41422318788171 1 1
-0.0425511464236151 -0.027318393483438 1 1
-0.0227061668910877 -0.0375816879433165 1 1
-0.0335029298890683 -0.0258474422132836 1 1
0.38468836027611 0.339759040797051 1 1
0.13545297180626 0.114175149004545 1 1
-0.509464266295777 -0.470427707190325 1 1
-0.328170449388757 -0.290052355737963 1 1
0.0875016568303854 0.0723501699687145 1 1
0.0909153129491526 0.0848842803147862 1 1
-0.0862851767139856 -0.0841679593846336 1 1
-0.240381030873327 -0.216439314262108 1 1
-0.269754573367686 -0.247300799896491 1 1
-0.362365914329059 -0.32663808254064 1 1
-0.255886899832497 -0.225465728299247 1 1
0.413955742104512 0.344955766330941 1 1
-0.0417582445724966 -0.054203905926976 1 1
0.405854372160347 0.38002014616448 1 1
-0.376837563775286 -0.346097485276918 1 1
0.0224963617638691 -0.00860163931860501 1 1
0.329837803059913 0.292337648784961 1 1
-0.0269092087909884 -0.0293014833931416 1 1
0.0272869109277594 0.0186006815355168 1 1
0.0456473767499616 0.040083379670835 1 1
0.10823762304904 0.0860228172315819 1 1
-0.161289532086517 -0.164159197206016 1 1
-0.0596771574453268 -0.0512561117183609 1 1
-0.249435606462212 -0.253812684931997 1 1
-0.218899197540506 -0.209743702245823 1 1
0.267394775106933 0.230131634496545 1 1
0.209077168103296 0.247944338083272 1 1
-0.0299794673190358 -0.0280444654152937 1 1
-0.402303861803449 -0.364459010122097 1 1
0.248365996472826 0.212793117535111 1 1
0.256568340358639 0.233364560549511 1 1
-0.579951179551949 -0.525172412463234 0 0
0.0553141405452906 0.0434725565200163 1 1
0.0317299021997894 0.0364861530146323 1 1
-0.00459586108910169 -0.0112080404684523 1 1
0.388765494405653 0.357342393544503 1 1
-0.136447891804878 -0.0740492179830745 1 1
0.081597277839857 0.0945857369488344 1 1
0.0817332443904509 0.0679903600815748 1 1
-0.0836354833991914 -0.0901001302580926 1 1
-0.115767581977178 -0.0886487891171581 1 1
0.0311574445098296 0.0230377275523052 1 1
0.163619008720923 0.141180659535001 1 1
0.0547808588129842 0.0795492308320763 1 1
-0.105770138626943 -0.122153537810909 1 1
-0.335181715901292 -0.296150795169175 1 1
0.030273885500568 0.0207082451595341 1 1
0.308237139203395 0.303999683779127 1 1
-0.0315162993105104 -0.0446994307831882 1 1
0.197950013005814 0.181579481502575 1 1
-0.0733711149026342 -0.0550681441726456 1 1
0.133307642181984 0.122336631287471 1 1
-0.261244495419728 -0.205823328571034 1 1
-0.154232276388743 -0.166975611294347 1 1
0.0238397864275124 0.0187954816646159 1 1
0.253477769923924 0.204051288093435 1 1
0.186254401906547 0.185417320624579 1 1
-0.198262286322546 -0.153569575795163 1 1
-0.292057422999818 -0.249145590742419 1 1
-0.198106286378549 -0.174138266882868 1 1
-0.717525924204429 -0.679727372681383 0 0
0.163311852019815 0.131501499195827 1 1
-0.0903681205204382 -0.0888926877328876 1 1
-0.242573340287692 -0.26148542065948 1 1
0.20226379628341 0.173683930526848 1 1
0.201846390842349 0.155577121418323 1 1
-0.27508226063907 -0.265650929610298 1 1
0.35146746763956 0.312055903007849 1 1
0.280927047115005 0.278408025277381 1 1
0.162337295998945 0.141800032997631 1 1
-0.165755297040674 -0.184119294938506 1 1
0.218046571738972 0.168839152784802 1 1
0.13493870826063 0.128774163610297 1 1
0.112962709918875 0.112375651721919 1 1
0.229520614072883 0.222837328897495 1 1
-0.283817523831838 -0.250682277973355 1 1
-0.185138909222215 -0.16945457403023 1 1
0.0458437805154887 0.0271929270283879 1 1
0.63396705436344 0.546195838055343 1 1
-0.145556061092934 -0.135489659154551 1 1
-0.0303878493304453 -0.0420631461374484 1 1
0.297012562568744 0.270687123697706 1 1
-0.408108107250843 -0.378572212811585 1 1
0.000580929507399741 -0.0205321461815438 1 1
-0.314728713732972 -0.284036488255793 1 1
-0.190136491950064 -0.184816989986385 1 1
0.307278335617405 0.287258258522346 1 1
-0.373886904752679 -0.336453794438624 1 1
-0.284177384738225 -0.28658230215508 1 1
0.000787259548596417 -0.00691722072569927 1 1
-0.0555736177794768 -0.112550923599477 1 1
0.132139338324778 0.127992518614113 1 1
0.0259392023062797 0.0271780704983367 1 1
0.0914953598386194 0.0753145163361172 1 1
-0.286554260554183 -0.253339508886346 1 1
-0.179352000205056 -0.175249722290395 1 1
-0.119985306047094 -0.104986297947078 1 1
0.0687455725185438 0.0539548437113643 1 1
-0.149530398451169 -0.126556193736616 1 1
-0.239627531399283 -0.205600904743845 1 1
-0.295620475913057 -0.270798753994143 1 1
0.391005265242244 0.360833980767837 1 1
0.0495967186413319 0.0591438671674723 1 1
-0.108582769823985 -0.0932097518037273 1 1
0.0351990832628846 0.0195310266610668 1 1
-0.036644239138148 -0.0426254608191977 1 1
0.201670477368941 0.16196045027994 1 1
-0.202622392304313 -0.195543187850858 1 1
-0.455914748999568 -0.399398415185622 1 1
-0.59250487291844 -0.526940478866714 1 0
-0.148978198280088 -0.135220618053336 1 1
-0.272930188711744 -0.245605276238551 1 1
0.0778249922404557 0.0504787232146643 1 1
-0.318274013657155 -0.27854625572357 1 1
0.0569137733619947 0.0342354320401114 1 1
-0.257786111119539 -0.232880719332819 1 1
0.0606988998536658 0.0623782764202157 1 1
0.0958300388360087 0.0779118933537674 1 1
0.366432797559255 0.343884718693829 1 1
0.102776203178399 0.0818307443215563 1 1
0.362314170469149 0.346311050135797 1 1
0.244069398573126 0.244336283764374 1 1
0.0686790407813995 0.0218074451983294 1 1
-0.103019499018781 -0.112979567283215 1 1
0.157843567224864 0.175830903745561 1 1
-0.188316864817973 -0.161314515027332 1 1
0.23618138425018 0.234194403351504 1 1
0.196318075330827 0.200256021090242 1 1
-0.16320486465164 -0.13299752401041 1 1
-0.0747481997511993 -0.0628262231215862 1 1
-0.0986734476241576 -0.083432379281188 1 1
-0.00419146187198396 -0.00585747808245624 1 1
0.0631208803211509 0.0628312421926547 1 1
0.150982606695479 0.110392556010113 1 1
0.277531085624429 0.247593550535671 1 1
-0.220984730124958 -0.210951186753547 1 1
-0.0785287941613181 -0.061888591814802 1 1
0.333100392075986 0.27877358899204 1 1
-0.0154291007521545 0.0123984162591039 1 1
-0.319142739239641 -0.293008311426336 1 1
-0.382380568878928 -0.356368123234524 1 1
0.0263798560084714 0.041136274691949 1 1
-0.4062503437192 -0.35668165240642 1 1
0.40220978269599 0.359642443222553 1 1
-0.288881730581382 -0.267940565301647 1 1
0.04521173447394 0.0569332002961896 1 1
-0.0761507233319538 -0.0622872469662895 1 1
0.234640835814956 0.21315938926029 1 1
0.262742852254017 0.242919947427839 1 1
-0.532963282225612 -0.504624840498873 0 0
0.277806069890102 0.241076718528733 1 1
-0.0602723228507778 -0.0616096870452345 1 1
0.158130988093913 0.141316647436474 1 1
-0.0747690343358936 -0.058196128459212 1 1
-0.354633008923834 -0.321522187580019 1 1
-0.0672267021996645 -0.0654394277055319 1 1
-0.0574390307687658 -0.0680981241921107 1 1
0.0437947321762165 0.0176098610833164 1 1
-0.0208833025892513 -0.0115845590383771 1 1
-0.0792821139991062 -0.130303335034545 1 1
0.112241034466594 0.0916766876669115 1 1
-0.0450506824603793 -0.0489911466303495 1 1
0.0219269252825597 0.0288709350754226 1 1
0.146943846788281 0.128025769284308 1 1
0.538549482259755 0.428841877684316 1 1
0.196583611858148 0.164464357045488 1 1
-0.0453864517653829 -0.0327633704432378 1 1
0.157411238706738 0.157512591359231 1 1
0.19438287962632 0.177272420146548 1 1
0.247454118897608 0.231810720188536 1 1
-0.237237354864535 -0.173700348415821 1 1
-0.0867600921048867 -0.0761830776793612 1 1
0.243546501597157 0.220902606256786 1 1
-0.0944558866130991 -0.0584568936891238 1 1
0.0901298442700332 0.0806645933984456 1 1
0.128690503448893 0.122376005127358 1 1
-0.118182347209975 -0.11119916591861 1 1
0.241603794871741 0.221338912690722 1 1
0.354079454539018 0.283431811018255 1 1
0.189109597997077 0.163269806321342 1 1
0.129813285491853 0.112389013258298 1 1
0.308802411174388 0.28232511688551 1 1
-0.119751524813147 -0.0830789228938357 1 1
0.228112189300599 0.196849473619667 1 1
-0.255959224148907 -0.243229396725796 1 1
0.00743161455879333 0.00429405692550617 1 1
-0.0704429292802981 -0.0620633618400102 1 1
-0.225853840375915 -0.214046843770273 1 1
0.330130644682916 0.295360331549541 1 1
0.400276462655535 0.361516240922247 1 1
0.0639802931256283 0.0803295536871372 1 1
0.137759385593046 0.12774664181453 1 1
-0.400600809493325 -0.349192147091318 1 1
-0.0962301931584444 -0.0870749809185542 1 1
0.064863371156889 0.0486054874791671 1 1
0.0687779869942681 0.0553039932487906 1 1
0.0955459600168261 0.109239686956014 1 1
0.24523005574645 0.211119896576967 1 1
-0.439530265600723 -0.394057299635837 1 1
0.567541332701998 0.47295984510607 0 1
-0.112779242875692 -0.102886752493099 1 1
-0.555456842693734 -0.498366072208742 1 1
0.0522143205071244 0.0489335679031787 1 1
-0.00310351778798437 -0.00846045019536841 1 1
0.643797916008513 0.570981592802211 0 0
-0.0368221143645754 -0.0365793420929954 1 1
0.0653888394247235 0.0660629962685543 1 1
0.157860940313844 0.156209358806565 1 1
0.00908277715168274 0.0754321204774144 1 1
-0.031767917470267 -0.0385295689597846 1 1
0.396182401843685 0.362174351211672 1 1
-0.485754584514968 -0.440645907182866 0 1
-0.194132797498773 -0.185284681959111 1 1
0.245014409237924 0.254896527582003 1 1
-0.0928178794563895 -0.0613150271404928 1 1
0.17606021508642 0.152465268442199 1 1
-0.124426077648567 -0.147468248809144 1 1
0.160864872767597 0.178369395597783 1 1
-0.253966599075112 -0.228907594285117 1 1
0.360618751875678 0.312116463002367 1 1
-0.0478765417205354 -0.0741529289599677 1 1
-0.0580265515443807 -0.0674711804011803 1 1
-0.0603606248206337 -0.0586704299193279 1 1
0.0903746013284335 0.0766786780047166 1 1
0.0938161840173024 0.134492061739581 1 1
-0.00329893366475817 -0.0223174413444901 1 1
-0.254000082403986 -0.212723811937259 1 1
0.452203823939613 0.405378856965448 1 1
-0.0468684310182654 -0.0658233014145151 1 1
0.321884849578901 0.289799546556661 1 1
-0.0902084225463922 -0.0784387406066701 1 1
-0.0810567158037538 -0.0987832044163161 1 1
0.171253183239491 0.173233929940372 1 1
-0.656882630567669 -0.603434123383546 1 1
0.0169535635009688 0.00155955304865014 1 1
0.122154704959908 0.11842143778745 1 1
-0.383190841523275 -0.388094431643616 1 1
-0.162704689763806 -0.141847488230746 1 1
0.403805777138564 0.397684527437075 1 1
-0.50276265875534 -0.446678821284183 0 1
-0.147014017277299 -0.142631550244707 1 1
-0.0869086134252613 -0.128114528361692 1 1
0.228955326615094 0.212790684874564 1 1
0.110176839052644 0.0245886219434062 1 1
-0.216273949671942 -0.256768344874834 1 1
0.127908295396026 0.119100767323594 1 1
-0.0222481908929795 -0.0242230942693668 1 1
-0.0546643715515304 -0.0587569832049259 1 1
0.379562342139034 0.291998720617794 1 1
0.201816079679041 0.1764554635742 1 1
-0.267864901404661 -0.214539436443671 1 1
-0.0636000669857765 -0.0497793597878322 1 1
0.115221244465538 0.100825976793082 1 1
-0.152247303847525 -0.12081063358891 1 1
-0.157657929634043 -0.135213088838772 1 1
0.0894292172116455 0.0754884973695756 1 1
-0.00486175145868135 -0.000175941800537599 1 1
0.392606945490459 0.340709688575257 1 1
0.386910141729458 0.366113042234668 1 1
-0.172842265702726 -0.201338258896975 1 1
0.15144652637266 0.131423353307911 1 1
0.125682052170524 0.13748850165415 1 1
-0.495085797790066 -0.476112254751202 1 1
0.233544906668603 0.232820262494116 1 1
0.236775233185705 0.218618009932774 1 1
0.199538410845546 0.192556730815414 1 1
-0.0936179317281378 -0.0832910896409486 1 1
-0.182321399483502 -0.170037706265679 1 1
0.198706655334411 0.177821806778112 1 1
0.18076418305427 0.108878641454142 1 1
0.115616002563386 0.126556858122765 1 1
0.0295283394793142 0.0243947202676131 1 1
-0.258439966799151 -0.272832229417114 1 1
0.121310716808083 0.112188516978007 1 1
0.393913326311093 0.396434854883864 1 1
-0.110729763518406 -0.0987452963775362 1 1
0.194956402743562 0.160379590608009 1 1
-1.14092604787883e-05 0.0160220712537106 1 1
-0.0875322886144539 -0.0748670231874353 1 1
0.191224365285266 0.154698784344218 1 1
0.317617026354742 0.289400172443552 1 1
-0.279548702132189 -0.255354455815889 1 1
0.56840595147423 0.534515990803772 1 0
0.347589310299116 0.318848796457927 1 1
-0.21177181388271 -0.200593972012198 1 1
-0.329126835980475 -0.348691671203075 1 1
0.16823410504867 0.151662848425668 1 1
0.252720178492834 0.249414531001073 1 1
0.309490362260446 0.272210376253085 1 1
-0.0796871832952195 -0.0648052509066073 1 1
0.141363367919886 0.120001462360258 1 1
-0.394605191192264 -0.353158639233014 1 1
0.188302997683158 0.172977083689979 1 1
-0.0406301621337563 -0.0162150047539438 1 1
0.0322538157933764 0.0391933315291085 1 1
-0.285247340635987 -0.230983572481516 1 1
0.196648145220118 0.157323473045543 1 1
-0.14333276697741 -0.105619799933862 1 1
-0.101869622668907 -0.0508311548224654 1 1
-0.369329900880779 -0.319664326473593 1 1
-0.729685133000452 -0.655408879144465 0 0
0.186240229147889 0.164797073482865 1 1
-0.575905468536444 -0.503018962281347 0 1
-0.0773864063132934 -0.0746684006904941 1 1
0.183445386129501 0.167743532247738 1 1
0.203902922547701 0.189933643711294 1 1
-0.059618788811117 -0.0483688952894483 1 1
0.284316729326035 0.248418493108717 1 1
-0.27177716992267 -0.240739554836858 1 1
-0.0636412997250934 -0.034191080402144 1 1
-0.028650095018375 -0.041386180543617 1 1
-0.331045813375523 -0.303754759768697 1 1
0.117580246267282 0.128939682710714 1 1
-0.441647698042549 -0.417926476929736 1 1
0.524583823343031 0.483910912627535 0 1
0.0780454770748358 0.0724306994528622 1 1
0.0416907348530051 0.0011753117883437 1 1
0.0189280120516409 0.0263366592925773 1 1
-0.223997813492511 -0.204683351717602 1 1
-0.284945123091639 -0.249527165508397 1 1
0.371783730789762 0.330503820149337 1 1
0.506554431231077 0.487038601656018 1 1
-0.155873661380803 -0.155885713572108 1 1
-0.0737266842329233 -0.0951627135586592 1 1
-0.0965522358251208 -0.116482148760566 1 1
-0.239635074243637 -0.226732514424549 1 1
-0.263902508104217 -0.268506428784477 1 1
0.0717913507684922 0.130168174888216 1 1
0.122607429208782 0.111545321715404 1 1
-0.0412531749281677 -0.0426977210799155 1 1
0.0840434669189906 0.0706666263904835 1 1
-0.181547950385818 -0.184161262822199 1 1
0.283173884351562 0.234702400533202 1 1
0.0344527476872815 0.0294469506835178 1 1
-0.0469420882511932 -0.0434301106534467 1 1
0.536347771251872 0.481027327931442 0 0
0.464883602193395 0.420164363350218 1 1
0.0337326650133466 0.0158309007240906 1 1
-0.114476215702589 -0.0973386492251536 1 1
0.175512945533964 0.176283211813214 1 1
-0.0443095133692302 -0.0429276858429981 1 1
-0.302432870961963 -0.283450290342491 1 1
-0.135393786678926 -0.13621975395257 1 1
0.476122854992709 0.396464055748034 1 1
-0.131991346673491 -0.113922717877173 1 1
-0.0750028280196162 -0.0776529902116882 1 1
0.121895358098716 0.100718328755349 1 1
-0.12319276397574 -0.103574409497123 1 1
-0.0894251437929092 -0.10431573010234 1 1
0.043869005329697 0.0462074502763312 1 1
0.2432558039316 0.253821877512414 1 1
0.171169862334587 0.180355007093845 1 1
0.113948817941842 0.104151789069722 1 1
0.135113128810707 0.12277798996694 1 1
0.143742344806709 0.121991381429114 1 1
-0.254820589789472 -0.208300073412929 1 1
-0.0627387345655472 -0.0600594578985786 1 1
0.237948658580776 0.202491622923494 1 1
0.0351348145937826 0.032265966342779 1 1
-0.144580776958253 -0.139427314778938 1 1
-0.381392687651123 -0.356377738701721 1 1
0.158766632920903 0.166800029636821 1 1
0.112992023702522 0.106246073751184 1 1
-0.302825810062882 -0.261610172006664 1 1
0.192092161943427 0.196552532568834 1 1
0.179469880394565 0.146709099228055 1 1
0.291069993107124 0.248191272988847 1 1
0.0966953579089695 0.0892810249898693 1 1
0.0437873815133402 0.0466630891652704 1 1
-0.125786469058413 -0.12463985640433 1 1
0.0972574559155597 0.0836225587296561 1 1
0.198461111304354 0.176826922234101 1 1
0.247346501785118 0.239704053418854 1 1
0.202842329395202 0.182227906250956 1 1
0.0498221339046645 0.0462168884130869 1 1
0.0271316518366492 0.0287459258664353 1 1
0.231639079841752 0.258898858972538 1 1
-0.241052260334575 -0.205341783579991 1 1
-0.0443805018062653 -0.0547057987720267 1 1
0.0446168857098821 0.0355237923099423 1 1
0.0991922287025905 0.0757985536782737 1 1
-0.306818631817853 -0.263709986362907 1 1
0.0181217542982222 0.018998222984584 1 1
-0.0539019839063184 -0.0476165698797304 1 1
0.0864030059223132 0.129080797524251 1 1
-0.062017999122622 -0.0463765456065856 1 1
0.00432160809741221 -0.00374026279871037 1 1
-0.285918050721722 -0.273380787702225 1 1
0.0865482300102686 0.0944894481553085 1 1
-0.236362376864152 -0.220357989428796 1 1
0.0159541659783836 0.0190905206774436 1 1
-0.151156967698175 -0.159000700684773 1 1
0.187962136257654 0.167373239754719 1 1
-0.222405635568671 -0.193554280680745 1 1
0.149485691330087 0.14121050852714 1 1
0.384651806172825 0.341454630062345 1 1
-0.5734216596197 -0.519437132557203 0 0
0.00850181198895283 0.0154952682488291 1 1
-0.225136626947605 -0.193869278614749 1 1
-0.0902356687230456 -0.0826170086449002 1 1
0.306696854060397 0.293411230466658 1 1
0.12045811297145 0.0960786155626004 1 1
0.166666717772297 0.113298155820028 1 1
-0.309277225954068 -0.273926814606311 1 1
0.0530237088659588 0.0484530053731722 1 1
-0.153467646175594 -0.106650682005914 1 1
-0.701148825613999 -0.622999578757326 0 0
0.173607024819363 0.162456082181993 1 1
0.439565920621539 0.425258580786074 1 1
-0.273722614166069 -0.308180660682494 1 1
0.212151298036272 0.20464777586884 1 1
0.264248892769071 0.236891053711484 1 1
0.276963389435303 0.283353253621161 1 1
0.302094123411654 0.290258951910988 1 1
0.123799856144804 0.098126040484465 1 1
0.464205151100721 0.424199565958687 1 1
0.0951432912632329 0.0850515146199159 1 1
-0.0651248249006729 -0.0637224677268034 1 1
-0.0497148558300733 -0.0723544568458031 1 1
0.0475487836109896 0.0283234819002867 1 1
0.484488462548804 0.398702819456247 1 1
0.2092735608274 0.17332103384906 1 1
-0.336224338319837 -0.346722827608572 1 1
0.554529290963143 0.439450337082265 1 1
0.0763909202992514 0.05923425933039 1 1
0.65490386284695 0.577576862121937 0 0
-0.230707578969268 -0.168454898733143 1 1
0.518697758317928 0.461191324124964 1 1
-0.0362496353739434 -0.0350987826862912 1 1
0.203247392185504 0.179712073273028 1 1
-0.51764308008484 -0.47784803831062 0 1
0.0478599941804793 0.0636965628954179 1 1
0.0493668178740478 0.0434460818508981 1 1
-0.297157746861309 -0.251536161745909 1 1
0.045992404513155 0.0376762876291263 1 1
-0.605899840837469 -0.524287525364851 0 0
0.295270048217026 0.244173447808308 1 1
-0.218266115573595 -0.245122858466288 1 1
0.0385732985709295 0.052478997869418 1 1
-0.523037906744948 -0.461606345119822 0 0
0.0977055904194554 0.111667164294995 1 1
-0.0522559526217821 -0.0334349080631271 1 1
-0.0489860722572365 -0.0584082483570419 1 1
0.250598988580472 0.216953298851373 1 1
[truncated: 15,513 more chars]
