# Supplementary material for: Bias caused by sampling error in meta-analysis with small sample sizes
Source: PLoS One. 2018 Sep 13;13(9):e0204056. doi: 10.1371/journal.pone.0204056 (PMC6136825; doi:10.1371/journal.pone.0204056)
Supplement: S4 File — (ZIP) [file pone.0204056.s004.zip › results N = 10 theta = 0 tau = 0 sz = 50-100.txt]

"cohen.dl.theta" "hedges.dl.theta" "cohen.dl.cp" "hedges.dl.cp"
0.0944962368652447 0.0935812038062766 1 1
-0.0540241324533645 -0.0532004836468076 1 1
0.0833712836438829 0.0826147324216428 1 1
0.0182831499895432 0.0179981846081437 1 1
0.0497575980233881 0.0491452697279443 1 1
0.0038564569429711 0.00398369057066393 1 1
-0.0038788680098393 -0.00354553098727396 1 1
0.049898395122208 0.049500259712167 1 1
0.0169125617406383 0.0168167025446152 1 1
0.132196264310241 0.130740913886376 1 1
0.114109421035575 0.113013152217103 1 1
0.00538224142623168 0.0053056732308279 1 1
-0.106322267003501 -0.105435871890154 1 1
-0.0264184805862284 -0.0261415922862068 1 1
0.0533371035923803 0.0528223075223277 1 1
-0.0321652241137448 -0.0319632058130545 1 1
0.095551375631937 0.0947698963923576 1 1
-0.0453873839249987 -0.0449122260698685 1 1
-0.0174897111686422 -0.017505581099735 1 1
0.0352532136875574 0.0350903985585617 1 1
0.00599356111014641 0.00589130271343544 1 1
0.0466395731384166 0.046274398606736 1 1
-0.112991308533296 -0.111592650133712 1 1
-0.115868602705323 -0.11477335516842 1 1
0.0330645786752043 0.0323094809495036 1 1
0.00624854914248453 0.00580604643396387 1 1
-0.0158405874633089 -0.0157077356879199 1 1
-0.0362176690628584 -0.0360553388328095 1 1
-0.0996033967498789 -0.0986378543809005 1 1
0.0608032447054198 0.0599745938516529 1 1
0.118375345204457 0.117153358821021 1 1
0.0653644563653627 0.0644980878263725 1 1
0.00395566983718549 0.00387868995592077 1 1
-0.0916740140819215 -0.0910720618839695 1 1
0.00818095893259118 0.00799001133286645 1 1
-0.0264106382619767 -0.0261589659637462 1 1
0.0909854301339437 0.0902749595797181 1 1
-0.0525893019381029 -0.0519813588847864 1 1
0.00310074377563023 0.00300981606748124 1 1
-0.0178348721780911 -0.0178944821082996 1 1
-0.0693162269309325 -0.0685894399155394 1 1
-0.127552107882089 -0.126773157522274 1 1
0.0810069550192469 0.0802930392298158 1 1
0.189289804383472 0.187222488882683 0 0
0.147698825899462 0.146262053221196 1 1
-0.104002209388391 -0.102839908955441 1 1
0.0152804124522602 0.015110793122091 1 1
0.0430288662586946 0.0422566747014307 1 1
-0.126756342897486 -0.125422818200874 1 1
0.0898116340749469 0.0893823972633634 1 1
-0.00577688779965177 -0.0056180513215926 1 1
0.0617046764046825 0.0609878085486573 1 1
0.242092005700358 0.239965250336534 0 0
-0.045996363243213 -0.0451378457329668 1 1
-0.0521144662170662 -0.0515176712546906 1 1
-0.158367309276701 -0.15760969992696 1 1
0.0423080251691814 0.0416172274430963 1 1
0.000127677954265409 -0.000549218530428108 1 1
-0.0624284939123092 -0.062362958534624 1 1
0.0540141579377627 0.0535000114573021 1 1
0.00613852860654686 0.00621313863386723 1 1
-0.163996044702773 -0.162111705081114 1 1
-0.095209360219405 -0.0940838912307549 1 1
-0.0316619547885 -0.0315374011945612 1 1
0.02281821927392 0.0227109838445957 1 1
0.0411422487195131 0.0407642543683553 1 1
-0.016736957575911 -0.0159643204514957 1 1
0.0387735735748447 0.0385639530299904 1 1
-0.0652231397391363 -0.0644545357758382 1 1
-0.0913538991938672 -0.090307547074064 1 1
0.052317992096398 0.0517816179970104 1 1
0.0199391423046719 0.0199853896835726 1 1
0.0657824589675149 0.0654084375915158 1 1
-0.00608307428018904 -0.00592040498529595 1 1
-0.0214841470716865 -0.0213161508178839 1 1
-0.0322732997767734 -0.0319946525979489 1 1
0.0365920486457456 0.0364530241722775 1 1
0.078663038367927 0.0781690356026336 1 1
-0.0477132695171175 -0.0474323029094844 1 1
-0.0161438370001808 -0.0157475510227308 1 1
-0.0575850475683453 -0.0571269333203858 1 1
-0.17591523313383 -0.174346915063532 1 1
-0.0801969210090037 -0.0793528363880693 1 1
-0.101631473300982 -0.100767079832169 1 1
0.0229639561588699 0.0228264318996355 1 1
0.117026841612491 0.115980954500929 1 1
-0.168575141432017 -0.166855909902438 0 0
0.020007362050255 0.0204528868596584 1 1
0.0520831029554776 0.0520789560445317 1 1
-0.0381644777629192 -0.0377451267855541 1 1
0.037991967557537 0.0376449613124766 1 1
-0.0226281583586393 -0.0227374021774177 1 1
-0.0174720978494713 -0.0174508875667422 1 1
-0.0686743092070137 -0.067982585627237 1 1
-0.00904101879050039 -0.00897587213474161 1 1
-0.0841285591672292 -0.0827652049950905 1 1
0.0536976908266393 0.0531739622888751 1 1
-0.000852269719580148 -0.00120449990872814 1 1
0.0161101274049675 0.0155612390650967 1 1
0.108705709969705 0.108031441935812 1 1
-0.0583861702610545 -0.0576813237353556 1 1
-0.012477623976981 -0.0125959653924833 1 1
0.00979065894403634 0.00957764601154656 1 1
-0.0332349593966709 -0.0329187809333025 1 1
-0.0313911234152758 -0.0310231091294743 1 1
0.158697639857122 0.157227688529512 0 0
0.0558253153193968 0.0551949382641038 1 1
-0.158381120159235 -0.156644894705178 0 0
0.00639126855893517 0.00631105828641704 1 1
-0.00608814671810506 -0.00571546859748443 1 1
-0.0443277946957264 -0.0438936238893092 1 1
-0.0037091109908082 -0.00386334060507497 1 1
-0.106699757877972 -0.105576745044445 1 1
0.0689811055021622 0.0680416494242746 1 1
-0.0851420229525058 -0.0845020825978137 1 1
0.18157084827537 0.179843835036164 0 0
0.0400940393140796 0.0398027841982954 1 1
-0.0468716640607216 -0.0463801068864804 1 1
-0.0698702148840309 -0.0691404021127413 1 1
0.0560339491037816 0.0552660547840925 1 1
0.0397381760419185 0.039915464973538 1 1
-0.196663028433531 -0.194674403662264 0 0
0.0369575236345189 0.0372482562949499 1 1
-0.0291097768397743 -0.0285518080678075 1 1
0.0446123370853803 0.0441298538489442 1 1
-0.00616707519016599 -0.0061461003007698 1 1
0.0112089258621978 0.0111986494826252 1 1
0.0102736247101884 0.0103503978933758 1 1
0.0123148274331819 0.0121209974054016 1 1
0.0298175228870388 0.0295753129848553 1 1
0.0727275220101399 0.0718568714941962 1 1
-0.10297947317112 -0.101779421055449 1 1
-0.111539350023127 -0.110393198057682 1 1
-0.0693015297239178 -0.0685987817809565 1 1
-0.00217549605901616 -0.00222479858869051 1 1
0.017189672987135 0.0169655449440218 1 1
0.117844605367461 0.116715305758894 1 1
0.0115103391638944 0.0115133192567888 1 1
-0.0293819353398468 -0.0294591242410047 1 1
-0.0556330316347615 -0.0545268302826055 1 1
0.0307868952573234 0.0306384335079777 1 1
0.095091601864179 0.094096646578573 1 1
0.0990903754769899 0.0981723911085541 1 1
0.0156339938261473 0.0158368988862297 1 1
-0.189806482890012 -0.188018395676794 0 0
0.0417479198007774 0.0414372004121249 1 1
-0.0512378971694972 -0.0507850312333063 1 1
0.0197304597417124 0.0192056363445226 1 1
-0.055409104835992 -0.0547465696259798 1 1
0.0517155499811338 0.0518293411294757 1 1
-0.0801005360450772 -0.0792791485661577 1 1
-0.0473072996126953 -0.046922354224415 1 1
0.169025418671299 0.166491919797867 1 1
-0.0924311262199372 -0.0914094462332161 1 1
-0.0873372870176612 -0.086359594152991 1 1
0.0317424849966147 0.0315119241499258 1 1
-0.0646406461755372 -0.0634006151394698 1 1
0.152320895753191 0.150845389080486 0 0
-0.0932582514855743 -0.0922837725578997 1 1
0.0599795246364201 0.059370953185291 1 1
0.098241840924901 0.0974046889623998 1 1
0.0837366718865582 0.0827503712561489 1 1
-0.0575664232195231 -0.056923496978011 1 1
-0.0213457584147501 -0.0210974982089565 1 1
0.131218162712283 0.129585234179266 1 1
0.014913883447172 0.0146995581571921 1 1
-0.0774033788749309 -0.0766964334505017 1 1
-0.0584439340700771 -0.0579271884525138 1 1
0.155747453912141 0.154772845757359 0 0
-0.0203259107540107 -0.0207697491932769 1 1
0.0155473348292158 0.0150063296679172 1 1
0.0352830029811068 0.0349422184945061 1 1
0.0565767367125681 0.0561084587660536 1 1
0.0487400397634556 0.0483963118019538 1 1
0.0481667153863881 0.0477917766339819 1 1
-0.16436123791686 -0.162765291016667 1 1
0.135390392297389 0.13372845001328 1 1
0.035218041029506 0.0348325033597949 1 1
0.0607051925508845 0.0600553242776198 1 1
-0.176700130407859 -0.174935644902613 0 0
0.118715426165607 0.117478990756527 1 1
0.074852501429644 0.0736923563576431 1 1
-0.0495341516748225 -0.049183774073555 1 1
-0.0182816621152525 -0.018041610063178 1 1
-0.114250701557336 -0.113123439925161 1 1
-0.0553739777726699 -0.0548280444399742 1 1
0.0483499365786226 0.0478197414633602 1 1
-0.0147371341409181 -0.0145502775671077 1 1
-0.0514906432718165 -0.0510319691692743 1 1
-0.0359860728541921 -0.0355878945262687 1 1
-0.13336186014806 -0.132089793223473 1 1
0.0762199577751671 0.0754164713707362 1 1
-0.0628525478800735 -0.0619887496422491 1 1
0.0302167491020395 0.0301264176657715 1 1
-0.119778017626062 -0.118694977695291 1 1
-0.0196370643388267 -0.0195311899238092 1 1
0.0608803786887851 0.0601912548919801 1 1
-0.0845243738959004 -0.0835796415517372 1 1
-0.0358097237364556 -0.0352557342610629 1 1
0.107030003158813 0.105980955033735 1 1
-0.0156504079815661 -0.0156169011000401 1 1
-0.12337163924347 -0.121873718728675 1 1
0.136132742032353 0.134399300030581 1 1
0.0296206132476623 0.0301147329467801 1 1
0.0215891719361516 0.0213476931704786 1 1
-0.110063200936105 -0.109039942735127 1 1
0.0108410298825808 0.010800666891775 1 1
-0.0164209796820101 -0.016439205855472 1 1
-0.119871426937616 -0.118952092751281 1 1
0.0102101613403507 0.0101118252328335 1 1
0.145415630297319 0.144032466385898 0 0
-0.0382024685991549 -0.0388057413730219 1 1
0.017714991296036 0.0186967441977105 1 1
0.00952866457006044 0.00937303635332401 1 1
0.0498684971181518 0.0494008210962651 1 1
0.0560652908486653 0.0555634610230283 1 1
0.0589458342034925 0.0583444520565184 1 1
0.0184588566651932 0.0181291002080372 1 1
-0.0131403894294355 -0.0130145216250388 1 1
-0.101452893125807 -0.10039840664322 1 1
0.074588536889266 0.0740802347906106 1 1
0.00449624768296576 0.00460446961217023 1 1
0.173069563049156 0.171125678148934 0 0
0.015605855469009 0.0154324126429489 1 1
-0.00439093871586023 -0.00490720572008061 1 1
0.0778644786680835 0.076658507042571 1 1
-0.0522422422368703 -0.0520756128797426 1 1
0.00744952916117007 0.00743367142986272 1 1
0.0187458487176405 0.0195213762401533 1 1
-0.0232026976363333 -0.023451194388209 1 1
-0.11988130124383 -0.118888899057794 1 1
0.167267517575965 0.165808131459376 0 0
0.145864726319617 0.144952864827542 1 1
0.0110574703122531 0.0111347758514743 1 1
0.0811916533446515 0.0810001001938457 1 1
-0.12686285097835 -0.12491432221817 1 1
0.0665242120058784 0.0660216222121368 1 1
0.0772295731759395 0.0765336235205052 1 1
0.0954599359433224 0.0944238341525562 1 1
-0.0456304826107418 -0.0458638082920145 1 1
0.0278212863394308 0.0275165980383127 1 1
-0.0392031519497047 -0.0388215524396658 1 1
-0.0282783559429089 -0.0284441696711692 1 1
-0.172582963879944 -0.170594922354566 0 0
-0.0923298676573046 -0.091528294402773 1 1
0.00208171968051985 0.00204379431856187 1 1
-0.0699304477282459 -0.0692314748890511 1 1
-0.00833732519031202 -0.00819382312432578 1 1
0.0113568288742295 0.0109437342608113 1 1
-0.00982309573510366 -0.00982933654456328 1 1
0.0785147008128073 0.0776518407845131 1 1
-0.0861638284964234 -0.0851158367133731 1 1
0.125688306437388 0.124424833110956 1 1
0.0230616416471804 0.0220806989932258 1 1
-0.0657605713792701 -0.0649251454777914 1 1
0.0820642346251013 0.0813596714553505 1 1
0.0782193405323815 0.0772984687014234 1 1
0.0833078347451169 0.0825199604505286 1 1
-0.0224439413777922 -0.0221921463263742 1 1
-0.0634394735475264 -0.0628470098955425 1 1
0.135073459540865 0.134038788165014 1 1
0.00946019633955172 0.00948153250243331 1 1
0.0268033338496465 0.0265656346197872 1 1
0.142472561040377 0.140672779358539 1 1
-0.00348780908186634 -0.00333803833197942 1 1
0.0269213931344593 0.0266870954985484 1 1
0.048957661739546 0.0486140528761919 1 1
0.0385802638396155 0.038328908668004 1 1
-0.0683277842241334 -0.0677452514451632 1 1
0.159019003820506 0.157636237868512 0 0
-0.0375812352345891 -0.0372583563696724 1 1
-0.0276157254919074 -0.0272146120670078 1 1
-0.0626472678130665 -0.0622028858119684 1 1
-0.0212571641908429 -0.0212206955956458 1 1
-0.0512875433796864 -0.0506990098680074 1 1
0.00843749143541023 0.00826130325116536 1 1
-0.0294501679916207 -0.0287968972004402 1 1
-0.00412581612071224 -0.00391167079010841 1 1
0.0258371627793782 0.0253801835336542 1 1
0.0121643013176444 0.0122021521326917 1 1
0.0562731358738689 0.0556976910044875 1 1
0.00967750466744606 0.00962882405097724 1 1
-0.0909122851786894 -0.0904117081481779 1 1
-0.0107007952075573 -0.0109692590801618 1 1
0.0521238773984164 0.0516265196661488 1 1
0.0586033891908216 0.0580022661539347 1 1
0.0168096253603466 0.0165388239050306 1 1
-0.00310793442912072 -0.00335838440701303 1 1
-0.120598931000654 -0.118798694148523 1 1
0.0819763676807465 0.0817556760293582 1 1
-0.0509897209064184 -0.0506927764724137 1 1
0.103082901924061 0.101967716431938 1 1
0.0455053747720746 0.0451250175583389 1 1
-0.00441188163912428 -0.00433714206028694 1 1
-0.0356673872234028 -0.0351999290010476 1 1
0.00496522928046017 0.00513483185935978 1 1
-0.0434715714446105 -0.0432379812338827 1 1
-0.0477557887284976 -0.0471212479078805 1 1
0.0143457265382307 0.014046058176252 1 1
-0.0390093476171261 -0.0389137043594083 1 1
-0.0745527238308529 -0.0742471750908456 1 1
-0.023962313336066 -0.0239561354695262 1 1
-0.000353848965518972 -0.000301471864850035 1 1
0.0733099129284301 0.0720399173113364 1 1
0.0164072596984258 0.0172452329516547 1 1
0.0165542755356642 0.0164815180945788 1 1
-0.00932883733104707 -0.00925489921852274 1 1
-0.0971699679608719 -0.0964550058021852 1 1
0.0186868533093129 0.0175601636076629 1 1
-0.00988693651846329 -0.00979621542027109 1 1
0.154052818318024 0.152945140630831 0 0
0.0191351801028845 0.0187599584031766 1 1
0.00334493737637257 0.00330710902105105 1 1
-0.189834256050361 -0.187967489825377 0 0
0.0530586102359472 0.0525661044444737 1 1
0.147737861911974 0.146458707822739 0 0
0.153083415960118 0.15143720229437 1 1
-0.0671910436434977 -0.0666103644479968 1 1
-0.0766265005671218 -0.0755972161933077 1 1
-0.0923074164701745 -0.0913595277466592 1 1
0.0145639862196586 0.0143899257541422 1 1
0.0359678374183158 0.0356615382282748 1 1
-0.102197016843425 -0.101360803560843 1 1
-0.00666265941897573 -0.00670051444790233 1 1
-0.11684677349747 -0.115641367689888 1 1
-0.0629788319924 -0.0624502842146023 1 1
0.0585715025406289 0.0580969878143058 1 1
0.0510840031070304 0.0501451147926125 1 1
-0.0457591735047406 -0.0458235720968632 1 1
0.0911417929580616 0.0904307012599361 1 1
0.0801645949047592 0.0792006635899919 1 1
-0.0711153343029097 -0.0706147009570041 1 1
-0.0785051345376125 -0.0775531647782254 1 1
-0.00204836712176626 -0.00200579029895101 1 1
0.0382500227684873 0.0380276371393916 1 1
-0.0486435151110557 -0.0475951780063797 1 1
-0.0254132364685892 -0.0253536228450059 1 1
-0.0220641431530768 -0.0218109881518071 1 1
0.0306143518389982 0.0296342244013875 1 1
-0.0452292572226523 -0.044134471429755 1 1
0.0492307591239632 0.0485758925314103 1 1
-0.00990470337288487 -0.00979943160653669 1 1
-0.00841080825610692 -0.00830505863964521 1 1
0.0132010395550971 0.0130868762795768 1 1
0.0144094992175442 0.0153486045177265 1 1
-0.0564329778666612 -0.0559842574110318 1 1
-0.0826548706038806 -0.0818903285245049 1 1
-0.056651950751814 -0.0562114672796881 1 1
-0.0272686154277768 -0.0261656634955807 1 1
-0.0195772296231093 -0.0198331553533819 1 1
-0.0615059256112756 -0.0611906960958452 1 1
0.0020320002491789 0.00211887803698897 1 1
-0.170386827727853 -0.167783639542666 1 1
-0.0463694879209619 -0.0457587007498426 1 1
-0.0044082469262441 -0.00443120993454246 1 1
0.046221319353694 0.0449733067412071 1 1
0.0872491326781064 0.0867223945518259 1 1
-0.0113105842579712 -0.0112979245368881 1 1
-0.0123540462011948 -0.0121390092711013 1 1
0.0266555218263589 0.0273183604930999 1 1
-0.0554426382858671 -0.0542456523488481 1 1
-0.119276037029427 -0.118209491423663 1 1
0.00441679841163041 0.00440441818032911 1 1
0.0884493142021922 0.08808749446121 1 1
0.144081987251393 0.142805561094852 1 1
0.0782612372687017 0.0771481293566449 1 1
0.110796166560309 0.109675117504496 1 1
0.0738442076599611 0.0735621893732628 1 1
-0.0892516385482678 -0.0881830824884919 1 1
0.0333512782948765 0.0332067252065361 1 1
0.073393879329444 0.0724808542281444 1 1
-0.0977703303278738 -0.0972151610748353 1 1
-0.0814312097238767 -0.0800911382543609 1 1
-0.0913791047568699 -0.0907484279980363 1 1
-0.128089100174439 -0.126877949794758 1 1
-0.00825678999450383 -0.00800329632046886 1 1
-0.00791366130143434 -0.00793768499394633 1 1
-0.0158085139498585 -0.0160601864913001 1 1
0.160442155023307 0.158394522861907 1 1
0.102034309614506 0.101250480876041 1 1
0.0101680676853138 0.0101023809642954 1 1
0.0336732798994638 0.0333849055949166 1 1
0.0446099882457942 0.0440072023048194 1 1
0.0695229567030455 0.0686577385868602 1 1
-0.0732242973768798 -0.0730057885055393 1 1
0.145022154971803 0.144387599716817 1 1
0.0353358563327179 0.0350705560727187 1 1
0.0358564538087785 0.0360179233458428 1 1
0.0804457664168425 0.0795487455135097 1 1
-0.0141321500669855 -0.0140438171611047 1 1
-0.0501191994230378 -0.0496575732769374 1 1
0.071542749829354 0.0706734030035353 1 1
0.0851620812958292 0.084204635656424 1 1
-0.0359681207141413 -0.0358313124108636 1 1
0.00471495791918536 0.00480739628021801 1 1
-0.106751671074412 -0.105837191901109 1 1
-0.0773046365313084 -0.0763226427970205 1 1
0.0256880300772413 0.0253931833986651 1 1
0.0537456496272744 0.0531600037343061 1 1
-0.000134514196694267 0.000481793125213861 1 1
-0.0836506184208476 -0.0826472286967932 1 1
0.0767829622362806 0.0759579219091511 1 1
0.132157260268337 0.130820237067379 1 1
-0.0372279352582166 -0.03669856523789 1 1
0.0894488096926369 0.0885704562970582 1 1
-0.0102656390719137 -0.00999014333558288 1 1
-0.107789237354747 -0.106640719178026 1 1
-0.0474834618526388 -0.0470099992470451 1 1
0.0289385290968974 0.0285892508934927 1 1
-0.0215586081825544 -0.0209638116367519 1 1
-0.00887319492436275 -0.00886265757204091 1 1
-0.00735679408793736 -0.0072389773224724 1 1
0.144214770686449 0.142928461691495 0 0
-0.0439203958692927 -0.0429899301040989 1 1
-0.02805813005531 -0.027808528982824 1 1
0.0559035025778868 0.0553582469891258 1 1
0.0549025481219554 0.0543944608919417 1 1
0.0152157077455928 0.0151312323363392 1 1
0.116259893419531 0.115250043899993 1 1
-0.036876548792605 -0.0363581499345314 1 1
0.139824296461387 0.13825086615075 1 1
-0.00294876642505087 -0.00281277050578816 1 1
-0.0699478057382076 -0.0694937157110465 1 1
-0.00488165080712658 -0.00492600484815122 1 1
-0.0168661780996267 -0.0165848903810105 1 1
-0.179547229518427 -0.177672580191949 0 0
0.00706064002469074 0.00716176532577961 1 1
0.0846826484460675 0.0838881249202748 1 1
0.0910766068837804 0.0901683949896616 1 1
-0.0952016619568758 -0.0944236791646918 1 1
0.0116055836209562 0.011551127560779 1 1
-0.0766114730063346 -0.0759781807144587 1 1
-0.0252966317679899 -0.0251767545269766 1 1
0.101168628599836 0.100033734661488 1 1
0.0879309716563229 0.08689118493434 1 1
-0.0284626236850084 -0.0280039661611379 1 1
0.0708645736429679 0.0701169374575729 1 1
0.0281477258576282 0.0285689978573864 1 1
0.0122697743576206 0.0120966596123104 1 1
0.0341701915338677 0.0337158012035109 1 1
-0.0643633749133493 -0.0638061807732273 1 1
-0.0395950197805773 -0.0393309592555306 1 1
0.14264610010198 0.140782527621476 1 1
0.0155723305643242 0.015002318062662 1 1
0.0347631748393939 0.0344734218845425 1 1
0.0903785143517179 0.0894564429720571 1 1
-0.00906486084795653 -0.00887385601223263 1 1
0.109640098627148 0.108623828632636 1 1
-0.0858614084667029 -0.0852542238468001 1 1
-0.0653556489971456 -0.0646306687285211 1 1
-0.0395927291603791 -0.0396768296690567 1 1
0.0320416246013127 0.032065485356237 1 1
0.0229178414280774 0.0228795333249947 1 1
0.0597463614537407 0.058788730799139 1 1
0.0426989800026896 0.0422068744287238 1 1
-0.144159506702979 -0.142163102752058 1 1
-0.0716878611018021 -0.0709399429018341 1 1
0.113051209931145 0.111964630752626 1 1
-0.0230875350292857 -0.0228022437763292 1 1
-0.135030534217269 -0.133495484169941 1 1
0.0743220942876713 0.0741397212348165 1 1
-0.000421543489669815 -0.000175066372954974 1 1
0.0327560472445858 0.0320123121762901 1 1
0.11692857178288 0.115785874823052 1 1
0.0803503609636227 0.0795969603071192 1 1
-0.0926476061425014 -0.0916135662443531 1 1
-0.0131250004931799 -0.0130410800956827 1 1
0.0713624475096457 0.0705360553219333 1 1
-0.072853360385302 -0.0722912652187937 1 1
-0.0835020344843554 -0.0826686610096294 1 1
-0.0508544404306577 -0.050806627988271 1 1
0.079253277873612 0.0794152771935712 1 1
0.12667247990581 0.125290383256191 1 1
0.0234269591994648 0.0233439532942891 1 1
-0.0311789919350838 -0.0306112552802487 1 1
0.119702888735986 0.11862629714855 1 1
-0.067381299631716 -0.0668335833104789 1 1
0.177626487581423 0.175914520801797 0 0
-0.0501917793705862 -0.0498006666857115 1 1
-0.0326337153529776 -0.0324511084521543 1 1
0.0253432397649234 0.0250147823146762 1 1
0.0271271663944126 0.0269086854491886 1 1
0.00436779341255001 0.00376811536675604 1 1
-0.0422725638531399 -0.0410979064502466 1 1
0.0556044846954545 0.054667991554937 1 1
-0.0199734733658424 -0.0198867803203712 1 1
0.010815543484703 0.0110384718811323 1 1
0.0876296328551782 0.0858532327708686 1 1
-0.0666289388676855 -0.0660311778052041 1 1
0.0635018735868189 0.0627075536219037 1 1
0.0855766701127097 0.0844541173733704 1 1
-0.0793935155009315 -0.0786543212530798 1 1
0.0529758042116791 0.0526969202115952 1 1
0.148395429997185 0.147672167032405 1 1
0.249412993084164 0.246788432109993 0 0
-0.0778014042274444 -0.0768517644097659 1 1
-0.111323984368618 -0.109986446098904 1 1
-0.0502899890144162 -0.0492607989407021 1 1
-0.0579319804970661 -0.0575723734496843 1 1
0.052968342787464 0.0526480159592854 1 1
0.0121299992005385 0.011741391463218 1 1
-0.0238689154575316 -0.022832524837559 1 1
0.0588121321536993 0.0578206169931556 1 1
0.103046372687731 0.102191201199742 1 1
-0.0328979197060621 -0.0323108427731804 1 1
-0.0106386508073289 -0.010529511596142 1 1
-0.101578832961328 -0.100642914264778 1 1
0.0535609452620461 0.0531944224568772 1 1
0.0877282231536543 0.086982759742605 1 1
-0.0702410524688887 -0.069581332040877 1 1
0.0243595647597703 0.0242396202685129 1 1
0.10651800521726 0.105648585112673 1 1
0.0522379956482774 0.0516280794727502 1 1
0.130976911573272 0.129214408525864 1 1
-0.0967548700535898 -0.0957847423477899 1 1
-0.039582320626857 -0.0390271731861079 1 1
0.0257730967646557 0.0255893586449978 1 1
0.0290492815715718 0.0276621656787183 1 1
-0.0651533016201614 -0.0646148979725518 1 1
-0.00757616135161593 -0.00748516807072254 1 1
-0.00876952832732212 -0.00833450221077366 1 1
-0.0930371500838488 -0.092020924300842 1 1
-0.0919549903401425 -0.0910636332051902 1 1
0.108872369958956 0.107479536679794 1 1
0.0365670892430197 0.0364270827350839 1 1
0.000756657038969336 0.000940162712920106 1 1
0.0990726682200326 0.0979180952212281 1 1
-0.0495908269172845 -0.0493010917706851 1 1
-0.00298527406015422 -0.00280732759283795 1 1
0.107521854298671 0.107257014922354 1 1
-0.0862397624299759 -0.0854512230350318 1 1
0.101128190235416 0.100287846070213 1 1
0.0595282591188253 0.0590824535918746 1 1
-0.0709743697676162 -0.0702740462464655 1 1
0.0638479270386094 0.0637315801028212 1 1
0.0717333495414838 0.0711172528614132 1 1
-0.0374298951332614 -0.0369160854468057 1 1
0.0803508356509349 0.0796129495479015 1 1
0.0582879568063873 0.057869213987834 1 1
-0.0107135617648757 -0.0108639197514548 1 1
-0.0524722922131723 -0.0520188873451102 1 1
0.0179148154761639 0.0178232001747879 1 1
0.091467367434527 0.090572283980694 1 1
0.0657861884885243 0.0653226909512268 1 1
0.0455409234191114 0.0449299711327075 1 1
0.0285006452812484 0.0282272459026744 1 1
0.00399948922460507 0.0031669421619487 1 1
0.0401812713585521 0.039767741109403 1 1
0.0452305262121653 0.0449395260624697 1 1
0.165101210595944 0.163222134181829 0 0
0.077518994505384 0.0769492831070976 1 1
-0.0402777128466314 -0.0397790479498722 1 1
-0.109713454782102 -0.108606807515173 1 1
-0.086179274188202 -0.085244096435886 1 1
-0.118914414290138 -0.117611025825945 1 1
-0.0528038408795184 -0.0519730709094629 1 1
-0.00749683629698577 -0.00748660346382862 1 1
-0.0106495186811838 -0.0106331829473674 1 1
-0.0952061417298779 -0.0943225783998131 1 1
-0.0571309719291528 -0.0564741690005543 1 1
-0.0752230317653029 -0.0746448349096031 1 1
0.0849939785868643 0.0845760784958653 1 1
0.0316656114793117 0.0311975065625329 1 1
0.0921958231679241 0.0907952237933127 1 1
0.0290627471396182 0.0286756008544968 1 1
-0.0175381138571318 -0.0172462513648047 1 1
0.1714537421413 0.169692888092623 0 0
-0.0717830982823576 -0.0711935736631696 1 1
0.00128454267590393 0.00121194217502293 1 1
0.0403490317516761 0.039859098022039 1 1
0.079933520372645 0.0791924237880384 1 1
0.0521919561373455 0.0516725208743537 1 1
0.0772125894063219 0.076414950485095 1 1
0.0339098944509963 0.0337501731403934 1 1
0.0043128556018196 0.00407064506163303 1 1
0.151722543487618 0.150428225900613 0 0
-0.0773673428061742 -0.0765924735523603 1 1
-0.00322487241820672 -0.00423911634105217 1 1
-0.00942692117136146 -0.00938843935446326 1 1
0.0989900867698047 0.0977975803155382 1 1
0.00887846125944421 0.00898366292327401 1 1
-0.0762992691111371 -0.0756699202936617 1 1
-0.159309489409071 -0.157606902023627 0 0
0.0202803754936554 0.0200957049547685 1 1
-0.0158949479636915 -0.0159171774615187 1 1
-0.105204797869344 -0.1043070597468 1 1
0.0795290148143281 0.0785410101025933 1 1
0.00786067726604733 0.0078219522643079 1 1
-0.0400237764618212 -0.0397035655396578 1 1
-0.250425592154454 -0.247825765154825 0 0
0.0222456864507181 0.0228673336212645 1 1
0.107443359443962 0.106542644716061 1 1
-0.0236948628460088 -0.0235915696276384 1 1
-0.0456371015652704 -0.0452291901719783 1 1
0.103322049801988 0.102276207503906 1 1
0.0242425896041487 0.0239088221963914 1 1
-0.0829898203307845 -0.0825120324500447 1 1
-0.0582078070992064 -0.0576706090741467 1 1
0.101409222789115 0.100261610293047 1 1
-0.13156019389423 -0.130209930480047 1 1
-0.1138790206757 -0.112159182285713 1 1
0.0283349159470027 0.0282007124479752 1 1
0.0225172195956111 0.0222433857387544 1 1
-0.0849679034422789 -0.0842133465085359 1 1
0.126389467400231 0.12506465986012 1 1
0.01809386864864 0.0178483400641667 1 1
-0.0808046682010819 -0.0799728077957183 1 1
0.0211104842778332 0.0205009217007493 1 1
0.107498926920645 0.106254349808811 1 1
-0.0546571074623341 -0.053890755114248 1 1
0.0584775245052697 0.0574969094694666 1 1
0.0266606453424125 0.0260231790250133 1 1
-0.131591281960682 -0.1302342532687 1 1
-0.012197320961379 -0.0120779094195904 1 1
-0.102822026677132 -0.101796593192933 1 1
-0.0053453987015473 -0.00527209192219124 1 1
-0.10409474217203 -0.103043659082547 1 1
0.0340382596946207 0.033770446212404 1 1
0.0270264387005337 0.0261607884333785 1 1
0.0121064487102592 0.012552644821734 1 1
0.0563840931988284 0.0557448439158298 1 1
0.039457939304385 0.0391197817341934 1 1
-0.0386378585584365 -0.0382509885829899 1 1
0.0512828490472196 0.0511020664613175 1 1
-0.00171782376841054 -0.00142824909839923 1 1
0.0174964511013627 0.017484708332627 1 1
0.0578087936582069 0.0573675308527385 1 1
-0.020930686390781 -0.0208373461875105 1 1
-0.0479029702053871 -0.0475234994791039 1 1
0.0525463446725386 0.0515207148299925 1 1
0.0780752012322372 0.0778739299069784 1 1
0.0269252939444137 0.026530232039453 1 1
0.00554215440133577 0.00500663666414176 1 1
-0.0618566537776633 -0.0606271795342368 1 1
-0.00151610017613122 -0.00130359591016478 1 1
0.0396872633471663 0.0396446883181033 1 1
0.0754962066050288 0.0747332031528346 1 1
0.0214505997279549 0.020928626701858 1 1
0.0830949225255627 0.0824165835551938 1 1
-0.099071731569529 -0.0981291124142439 1 1
-0.0650610838414382 -0.0645909359341946 1 1
-0.0533215955474973 -0.0529429794440468 1 1
-0.0783981667052401 -0.0775167891262902 1 1
0.0417367071366719 0.0411905973419632 1 1
0.0267391767480965 0.026069647130922 1 1
-0.00524256498677278 -0.00501889952484478 1 1
0.0294585041386531 0.0298919300992817 1 1
0.00663512725848484 0.00656284272547664 1 1
0.0860678987931044 0.0852092672048919 1 1
-0.111144953264417 -0.109755265463432 1 1
-0.106234356368707 -0.105427355378006 1 1
-0.0205174628944144 -0.0203583815680531 1 1
-0.0028523986218223 -0.00269832112276006 1 1
0.0085970297901332 0.00851235717123944 1 1
0.0126320560119073 0.0126199840138392 1 1
0.0363056882267511 0.0353495724748161 1 1
-0.0244620560353605 -0.0242211242160391 1 1
-0.0537385693854677 -0.0527633019907036 1 1
-0.0673464284890067 -0.0668319691602179 1 1
0.133221630433699 0.131809887253325 1 1
0.0690186101694341 0.0684321422754703 1 1
0.0338823420133493 0.0336824813672634 1 1
-0.0753780614918511 -0.074004125602624 1 1
0.0415598666373894 0.041459758287641 1 1
0.00609957266683898 0.00665250819510221 1 1
-0.0283211718432456 -0.0284242735877818 1 1
-0.00446397710967011 -0.00426307696248461 1 1
-0.105961961716422 -0.10502350039375 1 1
-0.0713868240957544 -0.0704481720994954 1 1
0.106804943108782 0.105799328380244 1 1
-0.110668702970693 -0.109779011155513 1 1
0.0946954669258487 0.0937069086857327 1 1
0.06371245044632 0.0628831238727154 1 1
-0.105801845434586 -0.10467906298834 1 1
-0.0626649102953973 -0.0622853746611215 1 1
-0.0431068830522881 -0.042703424898325 1 1
-0.0634133178128308 -0.06314285944512 1 1
0.093378229582697 0.0929107227613478 1 1
0.0671578036437444 0.0668145525843131 1 1
0.134555843793997 0.132677181582638 1 1
0.054792356498354 0.0541972572992952 1 1
0.00272380915293812 0.00275540899734426 1 1
0.110081316483778 0.109373959470995 1 1
0.122692808052552 0.121230939853336 1 1
0.0227376027119754 0.0227188017061468 1 1
0.0228419293775171 0.0222812189649659 1 1
-0.0350906274399925 -0.0345117457256042 1 1
-0.064774951688332 -0.0641108277600504 1 1
0.0117485721040889 0.0117096281921986 1 1
-0.0128332682166313 -0.0126362052710687 1 1
0.0392615722602768 0.0387208780587643 1 1
-0.0356523506157196 -0.0350504950284859 1 1
0.0133124933100018 0.0132442525832434 1 1
0.00849331459453892 0.00915306747352395 1 1
0.0913870079735321 0.0905211069935383 1 1
0.00615703888570089 0.00609618350990545 1 1
-0.190168428619891 -0.187982643565572 0 0
0.0792574320931471 0.0784261633252449 1 1
0.0782370596629955 0.0774213822442577 1 1
-0.132910145212954 -0.131406899766579 1 1
0.0389215643269346 0.0381772045783265 1 1
-0.0852730228731507 -0.0841197186890234 1 1
-0.196783757193556 -0.194682938229366 0 0
0.0248656043203275 0.0250342802679334 1 1
-0.0497285226449327 -0.0493811644497547 1 1
0.149571391569319 0.148198650740971 0 0
-0.0044886652264054 -0.00428304765619782 1 1
0.137891992941436 0.136280962193122 1 1
0.113057265153832 0.111957407803028 1 1
-0.00845182956706205 -0.00834176588542054 1 1
0.0419112688005643 0.041240518004823 1 1
-0.0339929720581879 -0.0335768629047911 1 1
-0.0665355167555401 -0.0657531510894675 1 1
-0.0465285895254334 -0.0462903965552698 1 1
-0.0158995176754828 -0.0156600675591772 1 1
0.000792648232437593 0.000648848279232784 1 1
0.011255414567324 0.0112424784707375 1 1
-0.0363016149985188 -0.0354968293714877 1 1
0.0208352581483382 0.020944017166759 1 1
-0.00997116076371496 -0.00971456230952985 1 1
-0.117880107974121 -0.116262108892346 1 1
-0.0409027513456513 -0.0405511865631229 1 1
0.00732956845665605 0.00724965667310361 1 1
0.093367241689977 0.0933994930036591 1 1
0.0982532193679018 0.0975334354688713 1 1
-0.0351365725491116 -0.0344848666067762 1 1
0.00245887877331528 0.00297556341636554 1 1
0.0306864800957042 0.0306683043137983 1 1
-0.0371780289351783 -0.0366280156815569 1 1
0.00600887040832849 0.00555667205643971 1 1
0.126581572891597 0.125088951530611 1 1
0.0312185083044665 0.030974913990852 1 1
-0.0518630147965152 -0.0510977434782386 1 1
0.13195073567343 0.130163025862327 1 1
0.0181932226288815 0.0180764759827822 1 1
-0.120015460826849 -0.118847197066205 1 1
0.0577213562775849 0.0571266384613595 1 1
0.0247946440307324 0.0244680207040521 1 1
-0.0169152089001831 -0.0168000986462838 1 1
-0.11433373810977 -0.112574847572815 1 1
0.0933039789944989 0.0923901891064885 1 1
0.164481657472633 0.162680575672878 0 0
-0.024989999789569 -0.0247263372038414 1 1
-0.0932962356207497 -0.0918268363897552 1 1
0.0470541626718958 0.0465589215906545 1 1
0.0148633612792321 0.0146906342727279 1 1
0.00528697253992946 0.0052801528070852 1 1
-0.104330926307248 -0.103014140214468 1 1
0.0175056889537 0.0170783653218127 1 1
0.112756925906745 0.112288730852719 1 1
-0.0843623322443348 -0.083602271014924 1 1
0.139279385881932 0.13787783983071 1 1
-0.0373914388381358 -0.0370999449031687 1 1
-0.0585988037188132 -0.058188117199281 1 1
0.0388774338799954 0.0386831369404543 1 1
-0.0659683165146043 -0.065442268855032 1 1
0.117132248297759 0.115775435404836 1 1
-0.0405608724153991 -0.0404593229319375 1 1
-0.0275445244796312 -0.0276091103401561 1 1
-0.00513342399338675 -0.00497356386343764 1 1
-0.0702641857242604 -0.0692102298116515 1 1
0.0231937304890105 0.0229986082877044 1 1
-0.0292640727197085 -0.0289793496679264 1 1
-0.0738791982532308 -0.072898810739445 1 1
0.0239250613053405 0.0236903856794359 1 1
-0.0814673146226295 -0.080802796820568 1 1
-0.0080084577098333 -0.00770628388706793 1 1
-0.0361271134936809 -0.0358114604582094 1 1
-0.0319065703577165 -0.0314300315128405 1 1
0.104251705136829 0.102943076987332 1 1
-0.0258338195026489 -0.0255955088822277 1 1
0.0710203577625036 0.0704118681231099 1 1
-0.120876713908119 -0.119461799163915 1 1
-0.121103231737363 -0.119957480347794 1 1
0.0644496172531472 0.0642148373686757 1 1
-0.0242542572918123 -0.0240602096181362 1 1
0.126337623057301 0.125039686784749 1 1
0.0686748702243977 0.0671704000654554 1 1
0.0663841931634033 0.0659276078924226 1 1
0.0844984104943852 0.0835947623963597 1 1
0.0258912138742504 0.0255492202073485 1 1
-0.0670471318280286 -0.0655841949831588 1 1
-0.0247106685492898 -0.0247472471417107 1 1
0.0289875348045598 0.0285941916832422 1 1
-0.137683996729136 -0.136971069265067 1 1
-0.0220228445286909 -0.0213399575821828 1 1
-0.073330976082538 -0.072671692568911 1 1
-0.0194583892304089 -0.0194110420430471 1 1
-0.116936860057053 -0.11581482752508 1 1
0.0450074832991142 0.0446252512845654 1 1
-0.132294085706146 -0.130088323181497 1 1
0.0527305528244101 0.0522133719247095 1 1
-0.0267050752943135 -0.02719171305743 1 1
-0.0113580698658572 -0.0111906013227629 1 1
0.145974598572223 0.145217198295553 1 1
-0.182063529199792 -0.180321527801417 0 0
0.126649407295227 0.124982569110022 1 1
-0.0199866443915675 -0.0200267850171912 1 1
0.0397713200849958 0.0391200712101565 1 1
0.170366184722858 0.168623442847051 0 0
-0.0945452744660965 -0.0937137730643447 1 1
0.0798522236111523 0.0792342660132391 1 1
0.0177449593867662 0.0174764889133107 1 1
0.0838333781911093 0.0828807407509903 1 1
0.00639619362768064 0.0074856538243525 1 1
-0.0459503964227767 -0.044662438321352 1 1
0.0786838714606302 0.0772075372398169 1 1
-0.0782897497781877 -0.0775664140236011 1 1
0.0869811958411014 0.0861921795659432 1 1
-0.0720206610078035 -0.0712155586267339 1 1
0.0717738372847522 0.0713772617404853 1 1
-0.140707065769595 -0.139578534980173 0 0
-0.0789098234283885 -0.0782168614847786 1 1
-0.0156432641059162 -0.0154606109920466 1 1
-0.0629997432760524 -0.0622920214031869 1 1
-0.142142805686535 -0.140552859292344 1 1
-0.0423821588590699 -0.0418433722390488 1 1
-0.0746889832445199 -0.0735894056809844 1 1
-0.0265524052647651 -0.0264439753583998 1 1
0.0445117238050644 0.0440794002857412 1 1
0.101914184581067 0.100923055742924 1 1
-0.0523311743039708 -0.051950556176972 1 1
-0.000889195119475331 -0.000974205304534277 1 1
-0.116879509130515 -0.114910772009631 1 1
0.00493417891626613 0.00473910580585737 1 1
0.00729707088504932 0.00715523372600483 1 1
0.0364625103201842 0.0360127918339629 1 1
0.0164747805758749 0.0163882392338556 1 1
0.0920680933992338 0.0910907997690786 1 1
-0.0723826616977069 -0.0717049865733437 1 1
-0.0359296763950676 -0.0358819494827297 1 1
0.000769436656372628 0.00131495195792352 1 1
0.0208220820806599 0.020709405635568 1 1
0.0303016184887876 0.0309095579509029 1 1
0.0681503399666384 0.0674538957620743 1 1
-0.0091266876148217 -0.00901291855319877 1 1
0.0306533691306484 0.030464206463149 1 1
0.0506890817045704 0.0508053162082316 1 1
-0.0969002853226614 -0.0958630358009851 1 1
0.0375491720098465 0.0372010345317143 1 1
-0.117692379773855 -0.115891869122757 1 1
-0.010043332359829 -0.0101363706867042 1 1
-0.0601473807395684 -0.0591752685138686 1 1
0.107241358764246 0.10645808134864 1 1
-0.0841519852479816 -0.0834137111335811 1 1
-0.0687305259240295 -0.0679356514195008 1 1
-0.0027632760082788 -0.00287712067954372 1 1
0.189666281564385 0.188016761509831 0 0
0.0177530540548449 0.017647050258123 1 1
0.0843828961880909 0.0834367471244142 1 1
-0.0614830034219586 -0.060781938178937 1 1
0.0393559049426197 0.0389827021615815 1 1
-0.0880192713895595 -0.0871192254761359 1 1
-0.00839055424281925 -0.00742903870797268 1 1
0.0558912347361705 0.0551299935609622 1 1
-0.00910178532228626 -0.00896881465013392 1 1
0.0789582354261502 0.078271318569834 1 1
0.111396980515593 0.110557321684305 1 1
-0.0822977392182319 -0.0813644147178109 1 1
-0.0269883260132098 -0.0267941276422803 1 1
0.00452365011545014 0.00448842319719644 1 1
0.058194199301427 0.0579160867875114 1 1
-0.0220859270305402 -0.0219207086067408 1 1
-0.0750797248294078 -0.0743753135434641 1 1
0.0512939258267381 0.0503798248431045 1 1
-0.06401191353748 -0.0625443138904023 1 1
0.0513643932090228 0.0504596005244714 1 1
0.029905193704547 0.029595748601064 1 1
0.0386654214122106 0.0382805165389579 1 1
-7.45463832203636e-05 -4.41201245930191e-05 1 1
0.0190613578393484 0.0189174017594784 1 1
-0.0554277682354628 -0.0547487667891604 1 1
-0.022954134589522 -0.0228784047236208 1 1
-0.046473018100875 -0.0463456234212566 1 1
0.0526678197136215 0.0523749403163727 1 1
-0.126093771718233 -0.125093272165982 1 1
-0.0496395167703452 -0.0499909817793438 1 1
-0.0213998284785195 -0.0211516769909041 1 1
-0.0163182472221262 -0.0157127790883464 1 1
-0.0127207058500831 -0.0126040980266287 1 1
-0.0380058299681576 -0.0377340813923756 1 1
-0.0541562797078295 -0.0536257401927904 1 1
-0.0171536551807008 -0.0170266761303158 1 1
0.0236953896612585 0.0234855048229823 1 1
-0.00871248023571371 -0.00876816034874071 1 1
-0.151897275061089 -0.150483884730516 0 0
-0.155413434200542 -0.152927241496109 1 1
0.00287163094335161 0.00278083442147015 1 1
0.0409973502015479 0.0405476541249906 1 1
0.175610747139761 0.173744070579453 0 0
0.0548747520377868 0.0543444211592018 1 1
0.034785073132583 0.0344754119879687 1 1
0.198937767956713 0.196585902758815 0 0
0.0510900136707739 0.0504504431762369 1 1
-0.0160604101269998 -0.0157791617839806 1 1
0.0699139275131578 0.069071685881372 1 1
0.0212089808980841 0.0212139182831859 1 1
-0.102023210798204 -0.101204976530291 1 1
-0.102684229386078 -0.101837822280958 1 1
-0.0376042706129919 -0.0373432050848277 1 1
-0.0506411534548725 -0.0500935819299533 1 1
0.0406302410295744 0.040286983941301 1 1
0.00218205618361305 0.00237576595598636 1 1
0.0222074204990237 0.0222527533326206 1 1
0.073456706034104 0.0727165099706926 1 1
-0.0279648177729395 -0.0279889514474257 1 1
0.0924658144600249 0.0911306956986716 1 1
-0.00277516975537033 -0.00327182119266254 1 1
-0.110280469651031 -0.109169527213554 1 1
0.0527946047251328 0.0521162615013929 1 1
-0.0856330228077204 -0.0847125793885754 1 1
0.117695166532109 0.116555258160554 1 1
-0.0120704952263506 -0.0119024066352432 1 1
0.00168088058084052 0.00217112721581753 1 1
-0.0359758441884852 -0.0357110858916758 1 1
0.0354100239272898 0.0350853695678911 1 1
0.0668282014925205 0.0663541606422715 1 1
0.0230382417206662 0.0228393337437451 1 1
0.0231014942337759 0.0225874465182749 1 1
-0.00222575953825709 -0.00218296185471735 1 1
-0.00025147961539921 -0.00010981153183319 1 1
-0.0648764237803971 -0.0640084554345452 1 1
0.0220401508483858 0.0211761166087978 1 1
-0.0471213531902314 -0.046319734491031 1 1
-0.0643632498272279 -0.0638255801258839 1 1
0.116434858432268 0.115463577514812 1 1
-0.0768108501116664 -0.0759900660183053 1 1
0.0809950193813516 0.080159077325304 1 1
-0.0188237237809403 -0.0184779661175858 1 1
-0.0946700944250477 -0.0937069813357092 1 1
0.128204469913374 0.126939383783664 1 1
-0.0992935822521235 -0.0982004746871008 1 1
-0.00555725988522315 -0.00523921008378774 1 1
-0.0974815187632651 -0.0964975450706284 1 1
0.0632425672371597 0.0627420217476295 1 1
-0.0506403560559628 -0.0500461878595427 1 1
0.110407665406547 0.109189008592746 1 1
-0.00921888768022388 -0.0089468983423028 1 1
-0.0163312601122863 -0.0159410985669403 1 1
-0.160686982804885 -0.158964990362997 0 0
-0.00608014466688882 -0.00613672900821367 1 1
0.020174429775838 0.0193232424809824 1 1
0.0739824040296196 0.0734000989779605 1 1
0.0257782575756706 0.0256761364677892 1 1
0.228073809991668 0.224983528391056 0 0
-0.120142610649533 -0.119114920434988 1 1
-0.206186198883327 -0.203134658809472 0 0
0.022847882518871 0.0228393192443282 1 1
-0.111683842078148 -0.110502310962282 1 1
-0.117704467736703 -0.117140962391778 1 1
-0.00197668438238271 -0.00169623611113218 1 1
0.11901488044802 0.117684042101624 1 1
-4.71830580824834e-05 8.03197645792928e-05 1 1
0.140872849285759 0.139327472722408 1 1
0.0490719334197351 0.0484774398369735 1 1
-0.064626856829268 -0.0638697427470802 1 1
-0.0230549785562964 -0.0230406017575668 1 1
0.0510430592011423 0.0504844330124519 1 1
0.0469702070694142 0.0468941022321263 1 1
-0.0136972461905634 -0.0136539156820638 1 1
0.0310728060309487 0.0307549090871835 1 1
-0.106978630032664 -0.105924095063088 1 1
-0.0503891164095451 -0.050213777267642 1 1
0.0108125361314603 0.0106383971771179 1 1
-0.136800305913926 -0.135403860687988 1 1
0.0914580085917972 0.09031359805328 1 1
-0.0566749576673518 -0.0558559001136728 1 1
-0.0343827798465469 -0.0340194858487488 1 1
0.0971861022525832 0.0962975897156558 1 1
-0.0484473319022037 -0.0476717455506318 1 1
-0.0496646654871888 -0.0491057034906361 1 1
-0.0619194350300472 -0.0612991170913741 1 1
0.0655164315799299 0.0653134300069484 1 1
0.0902387538416477 0.0895344633747615 1 1
-0.0775334623193202 -0.0769858230390341 1 1
-0.122769354382496 -0.121419456489138 1 1
-0.00742315179551254 -0.00726488244326547 1 1
0.193995327343292 0.192075940921514 0 0
0.0603235489690165 0.0591615360904638 1 1
0.170513617715406 0.169072756322408 0 0
-0.0902185153951728 -0.0894768074868478 1 1
0.00458913080403558 0.00440246804106361 1 1
-0.0508800865289314 -0.0500283127743218 1 1
0.00633836305189891 0.00616669563842668 1 1
0.0971611479981365 0.0964906444133639 1 1
0.0766305108192067 0.0757574134477126 1 1
0.0542165492873361 0.0536778250709762 1 1
-0.0351684332000483 -0.0343694904977758 1 1
-0.017378910363815 -0.0170246062120938 1 1
0.0390864923773569 0.0385352896642024 1 1
-0.0509077466722037 -0.0503789641138017 1 1
-0.00236454599615214 -0.00225075454901144 1 1
0.0432452719383518 0.042248787946786 1 1
0.0278054355932508 0.0275167951252986 1 1
-0.00385001189171201 -0.00377901296830787 1 1
0.0095585352835222 0.00964069399586556 1 1
-0.0312034496610908 -0.0309364052946391 1 1
0.0577680311478171 0.0573531616004836 1 1
0.0697694612543956 0.0691860675956732 1 1
-0.130982573273043 -0.129584386171284 1 1
0.0560583087400957 0.0557560642873511 1 1
0.0158742386733011 0.0156145855477749 1 1
0.0359663397511289 0.0350106198049558 1 1
0.00511061305346546 0.00495045518843859 1 1
-0.099156505672933 -0.0983046151898628 1 1
-0.0720840123030373 -0.0713602288604575 1 1
-0.0821709825415757 -0.0812167210023927 1 1
0.101156881591111 0.100260624075057 1 1
-0.0760625224878654 -0.0749403642794767 1 1
-0.0642426837383032 -0.0635158045543375 1 1
-0.183552463687449 -0.181743907300144 0 0
0.0465657387070928 0.0462149914420741 1 1
0.0780549927791101 0.0770285201022882 1 1
0.0444729917772176 0.0429195796640006 1 1
-0.0442092405943681 -0.0431314738060789 1 1
-0.054249028330599 -0.0537343597917084 1 1
-0.0134329045036928 -0.0130065600492725 1 1
-0.0739343563597889 -0.0737997441374174 1 1
0.15272452051136 0.150830101761141 1 1
0.022722665060899 0.0224535213934454 1 1
-0.0127081408772243 -0.0126571562512527 1 1
0.0493877409794787 0.0489479638486497 1 1
0.022530397422865 0.0221835188197395 1 1
-0.0768012319091983 -0.0760423802324484 1 1
-0.0745791866504678 -0.0739479984080056 1 1
0.00405349648429459 0.00394183461120671 1 1
-0.0763423800460485 -0.0755524531487905 1 1
0.0213816097253406 0.0215340331020999 1 1
-0.12840754486402 -0.127180678871053 1 1
-0.0601210262602284 -0.0592037850535454 1 1
-0.0437104439130254 -0.0429648996169848 1 1
0.0403482354807688 0.0401099026526395 1 1
0.08878685303914 0.0879362028526163 1 1
0.14092175527848 0.139841703039834 1 1
-0.0393261016500396 -0.0391798231771158 1 1
0.0323010047656303 0.0316967085568014 1 1
-0.100751986125871 -0.0998089997807819 1 1
0.00904964116656729 0.00880267620380282 1 1
-0.0940654767404429 -0.0929259475820656 1 1
0.05266964819108 0.0526365134848583 1 1
0.206101794284722 0.203560523810085 0 0
-0.0918561042112419 -0.0910804688334575 1 1
-0.015979679855279 -0.0158281238793075 1 1
0.153989453512754 0.152570262773242 0 0
-0.119373118751551 -0.117378483724374 1 1
0.0613622123566999 0.0605359153007496 1 1
-0.00729163572420154 -0.00740431977170023 1 1
-0.0139413845710164 -0.0136690839462067 1 1
-0.10882190337898 -0.107795609603235 1 1
0.0912107831064081 0.0905009685881858 1 1
-0.0238333487100063 -0.0232725345192117 1 1
0.0592186553930899 0.0586983796649744 1 1
-0.10667016526295 -0.105286580764641 1 1
-0.0420544413015674 -0.0415690828146397 1 1
-0.145974643614146 -0.144587171070692 1 1
-0.00541867536517325 -0.00543538673955452 1 1
-0.0418854488724806 -0.0414311757048127 1 1
0.00121254306477779 0.00151710151561713 1 1
-0.0283211205107788 -0.028389974434106 1 1
0.00666381921361938 0.00670567504847075 1 1
-0.00360114613357773 -0.00413442057829658 1 1
0.069187853273817 0.0684732432881619 1 1
0.0468826274736373 0.0463568380322358 1 1
-0.050829997549887 -0.0501946230487386 1 1
0.00979507862881699 0.00968672073767003 1 1
0.0727366187493453 0.0720569952358105 1 1
0.0222322260338684 0.0220711037782084 1 1
0.00204782585709708 0.00254556243760782 1 1
-0.0108532643006573 -0.0109494641664422 1 1
-0.0201665391799206 -0.0199370813701279 1 1
-0.0826257507788459 -0.082359008725856 1 1
0.0765890220666998 0.0754451494542913 1 1
0.0556357070451747 0.0548800266193468 1 1
0.0684271663594685 0.0668173922909939 1 1
0.0208957477808666 0.0210282879699004 1 1
0.030916581717522 0.0305534911806322 1 1
0.127928162427619 0.126573287647965 1 1
-0.112603043127417 -0.111316170164139 1 1
0.0681853731978696 0.0676179248027886 1 1
-0.0206178430797526 -0.0204625252021156 1 1
0.0711789995689205 0.070417070579258 1 1
0.00643331902696731 0.00640216298158279 1 1
0.0283565516861543 0.0279838468328305 1 1
-0.0408487703040544 -0.0404597173460398 1 1
-0.144119484744564 -0.142831065563257 0 0
-0.0734792529799895 -0.0721541955436145 1 1
-0.021361661715436 -0.0211664700354345 1 1
0.0115519958032633 0.0122062648123507 1 1
0.0830873208807642 0.0822574207062517 1 1
-0.117585231849753 -0.116140497365199 1 1
0.128962809478774 0.127848387922103 1 1
-0.0596575431859686 -0.058322719627349 1 1
0.0909348643056294 0.0899038047330934 1 1
0.022775688245689 0.0225275869091403 1 1
0.088588164880652 0.0875433536548249 1 1
0.11487334761868 0.113482990012401 1 1
-0.0551874147963269 -0.0540399283109252 1 1
-0.00201302951662061 -0.00203232847095925 1 1
-0.0303520333664653 -0.0294289454743859 1 1
0.0739346753103982 0.072997414363261 1 1
0.0568025975952405 0.0563886626776695 1 1
0.121584936600394 0.120219333497102 1 1
0.038347473858041 0.0382882984186991 1 1
-0.0710020802460329 -0.0703838349895848 1 1
-0.0657301398762493 -0.0651976755369126 1 1
0.0746249131578201 0.0737340080657536 1 1
0.0387911249118794 0.0383884850945144 1 1
0.14726582570506 0.145951516218579 0 0
0.0979057014864612 0.0968902967691374 1 1
-0.00789555012972598 -0.00797703227575256 1 1
-0.0107070120923465 -0.0107098343072428 1 1
-0.0252030296810862 -0.0250727356228348 1 1
0.0143521108057453 0.0144560368192365 1 1
-0.121373193449868 -0.120061313644521 1 1
0.0659060760463652 0.0651699070583471 1 1
-0.0205668150401786 -0.0203874044896464 1 1
-0.101364912538446 -0.100366180518867 1 1
0.147375578589751 0.145936934752719 0 0
-0.0734304638370798 -0.0732058481971801 1 1
-0.113348219397237 -0.112323589557527 1 1
0.0710598956524908 0.0705249741755427 1 1
0.111629885058867 0.11062448699741 1 1
-0.0401486935647944 -0.0401893657686995 1 1
-0.0262735745599991 -0.0258245193695311 1 1
-0.0665376591282061 -0.0657088541486375 1 1
-0.00772385654044816 -0.00782622692959901 1 1
0.0694811753296578 0.0682389136598736 1 1
-0.154601286345629 -0.152476840972098 0 0
0.02575765669439 0.0257824378203487 1 1
0.0494726387809706 0.0488785494760665 1 1
-0.014508147607504 -0.0149789232485986 1 1
0.0909620986254193 0.0902211268136402 1 1
-0.0736711829084565 -0.0728166003969717 1 1
0.0722480122537647 0.0720596237728809 1 1
0.17514584159509 0.173686092516142 1 0
-0.00730210138984971 -0.00717932634562043 1 1
-0.0799575179045289 -0.0791054535788336 1 1
0.0435859894729194 0.0427110255477806 1 1
-0.0597636639787689 -0.0585368759836447 1 1
0.0183728875509929 0.0185033434878061 1 1
0.0980377001242945 0.0970650684220363 1 1
-0.0516000511621794 -0.0511180703784017 1 1
-0.0693136810619833 -0.0684246199622771 1 1
0.0107797464374838 0.010661200944972 1 1
-0.00655055438609208 -0.00601265399076502 1 1
-0.0954302140028445 -0.0945521709119783 1 1
-0.0121877067425701 -0.0120464184306949 1 1
-0.00227182210079719 -0.00213842090381986 1 1
0.0658714167852643 0.0651766838743063 1 1
0.0679924799754704 0.067123761860846 1 1
-0.0821940140583589 -0.0813269258457088 1 1
-0.0236938938636546 -0.0234749177597394 1 1
0.0353405389623539 0.0351360505832261 1 1
-0.0411994643578176 -0.0407641976011307 1 1
-0.0730654575596341 -0.0722470520592822 1 1
0.00318735853120498 0.00321784400993091 1 1
-0.174392131103019 -0.172849385144383 0 0
0.000452295257087627 0.000376309632585977 1 1
0.100216034109898 0.0996031325267093 1 1
0.0947468062000249 0.0937470607338396 1 1
-0.00140550626187018 -0.00140267107521989 1 1
-0.0207629189750472 -0.0206572010974825 1 1
0.0123834123623507 0.0122117028468692 1 1
0.0142625698006142 0.014082336668971 1 1
0.127188462616312 0.125765548152263 1 1
-0.0370253586113697 -0.0365897663901308 1 1
0.0910782985015719 0.0903224186076382 1 1
0.0358480863012428 0.0353933220520747 1 1
-0.054757013770369 -0.0544162503579408 1 1
-0.0835125441386319 -0.0827052551003466 1 1
-0.0464166423528913 -0.0459199905876686 1 1
-0.0309620577161355 -0.0306914930953706 1 1
-0.175935368836144 -0.174265913556718 0 0
-0.0188222314069736 -0.0189278525850048 1 1
-0.00528353546802155 -0.00514971221596603 1 1
-0.090341464052411 -0.0897852230266608 1 1
0.0103762372659511 0.0102403837812831 1 1
0.0287185500541454 0.028376028642758 1 1
0.0378881234396177 0.0374015763161981 1 1
0.0357657159585577 0.034983558343294 1 1
0.11202694685702 0.111061047874331 1 1
-0.0808570512550807 -0.0803306310318789 1 1
-0.0841193408913201 -0.0830146586444983 1 1
-0.117184604221517 -0.116181265150741 1 1
-0.0626649473867239 -0.0616597202122561 1 1
-0.0470300066180764 -0.0465334679491217 1 1
-0.0125858031971842 -0.0126359731598815 1 1
-0.0857489422692204 -0.084495051516176 1 1
0.0679164165472792 0.0671960003486294 1 1
0.0389811980195715 0.0385242868008887 1 1
-0.154746594858641 -0.152753239485355 1 1
0.023969361848056 0.0238503458159834 1 1
0.0186310877426757 0.0183126224329195 1 1
-0.106491519225049 -0.105133787108965 1 1
0.053769790076309 0.053240426872499 1 1
-0.0441326250218793 -0.0437651431102249 1 1
0.0598460750441635 0.0591056108381098 1 1
0.0816118115080572 0.0810515036599563 1 1
0.0116511591912611 0.0115842957507401 1 1
-0.0127837204924199 -0.0125063072151305 1 1
-0.0117339179405836 -0.0117008435713433 1 1
-0.0836745801192124 -0.0828215838463435 1 1
0.0721223089489486 0.071696260964645 1 1
0.0681032199662002 0.0667805355879831 1 1
-0.0199467695347745 -0.0198878926542324 1 1
-0.0566736812890152 -0.0560633234392203 1 1
-0.0713551639312322 -0.0704787363208785 1 1
-0.0122939700990467 -0.0121536385584257 1 1
-0.0241157120097101 -0.024039470667239 1 1
-0.0119885050684185 -0.0118674245996142 1 1
-0.12602857540901 -0.125185312331131 1 1
0.0468038519547428 0.0464166214617981 1 1
-0.123226236437565 -0.122306480981206 1 1
0.125307704335503 0.124609651720434 1 1
0.0327105500010418 0.0323871452208298 1 1
0.00145147004411302 0.00099809870179223 1 1
-0.0859833191767199 -0.0849536232494711 1 1
0.0194128059570263 0.0189596606307769 1 1
0.0279788218457921 0.0276825688532225 1 1
-0.158838948971951 -0.15758169370362 1 1
0.0796932066451167 0.0787008385763294 1 1
0.0568386791181663 0.0561521480471119 1 1
0.0804961181745823 0.0800379623967688 1 1
0.0900053909224111 0.0890320804200459 1 1
-0.0498601682073554 -0.0491388040379944 1 1
0.153904149006864 0.152784009905512 0 0
0.0598418600297864 0.0590796884138916 1 1
0.0708148323623271 0.0701220298517064 1 1
-0.0953359645665926 -0.0948382932239091 1 1
0.0209480530992042 0.0208574131133969 1 1
-0.100501347111759 -0.0996025653585582 1 1
0.114917017145097 0.11404882570501 1 1
-0.036270334610108 -0.0355255643759813 1 1
0.0971092895052132 0.0962086510477928 1 1
-0.116730543925189 -0.115823157334027 1 1
-0.0283003606679205 -0.0280232703846712 1 1
0.00337839169827635 0.00326449139089737 1 1
0.0102194112254153 0.0101148736253309 1 1
0.139141470273969 0.137738271209159 1 1
-0.0853151704987735 -0.0842484079440968 1 1
0.0314865437493527 0.0311119593488625 1 1
-0.0591981964585432 -0.0586640436840724 1 1
0.0633418295117126 0.0626092665300416 1 1
0.0410053332111777 0.0405953915531621 1 1
-0.00798887318127842 -0.00786948787197418 1 1
-0.0763381117126517 -0.0754913405642571 1 1
0.123033626762903 0.121920680792532 1 1
0.0873102818396364 0.0865505356488691 1 1
0.0139892206224568 0.0143696429421444 1 1
0.0583869967808723 0.0579115884930454 1 1
0.0175772214820109 0.0176473702599072 1 1
0.0836628487151456 0.0828651445298398 1 1
0.0889995995453295 0.0881508492181399 1 1
0.0559822435706946 0.0556425418102725 1 1
-0.0819739742510451 -0.0811743851224875 1 1
-0.00168548108371704 -0.00180761576573529 1 1
-0.0416128309894543 -0.0406250544464354 1 1
-0.0557072773706559 -0.0549269143242071 1 1
0.112982032237058 0.111785061482856 1 1
-0.00534384136535435 -0.00518757084188062 1 1
-0.132796049006929 -0.130686062144828 1 1
-0.0636972524891329 -0.0631422120140535 1 1
-0.00357392005962441 -0.00362428083753324 1 1
0.115868834496027 0.114476236111034 1 1
-0.0817320649855855 -0.0815330796298513 1 1
-0.00354972455019586 -0.00347496219465707 1 1
0.0114544807611263 0.0114834796434087 1 1
-0.0343822198831133 -0.0340357172988108 1 1
0.069171245011447 0.0679898536472242 1 1
-0.0794913362897261 -0.0792364371590499 1 1
0.00942649326999533 0.00955062674075997 1 1
0.0914208700349262 0.0906926689698624 1 1
-0.059838038849591 -0.0594286816960048 1 1
-0.0499352993236446 -0.0496563661609707 1 1
-0.0306943853493252 -0.0304100113926567 1 1
0.00728836139011552 0.00728020978580913 1 1
0.0818931460189018 0.0810069527586401 1 1
-0.000836181746191631 -0.000900242486296689 1 1
-0.00854443337674355 -0.00841222286544954 1 1
-0.124418106878893 -0.122932948144593 1 1
-0.137318120043173 -0.135984737974514 1 1
0.0176564953039349 0.017041159941036 1 1
-0.0104348983101545 -0.0103237912123613 1 1
-0.0245521913394642 -0.024247438366288 1 1
0.119843864148979 0.118679807689533 1 1
0.0348406369098418 0.0347827247808067 1 1
0.0114426826136614 0.0113568188337449 1 1
-0.0126792335859803 -0.0132850819907548 1 1
-0.0572321021899878 -0.0564104450947272 1 1
0.0622179290387252 0.061487958177625 1 1
0.0604670583889206 0.0597029777977711 1 1
0.0205209074029336 0.0197284130176153 1 1
0.128364585532161 0.127135108227005 1 1
-0.154834685154314 -0.152907776622629 1 1
-0.00596003313500548 -0.00648892016906622 1 1
0.0244238296533879 0.0246013318534828 1 1
0.0394553141623586 0.0386989149637844 1 1
0.117424666271834 0.116205919845999 1 1
-0.0834231279833505 -0.0821307975452433 1 1
0.0885941597749645 0.0876443402680255 1 1
0.0541934611635316 0.0537377648848845 1 1
-0.195176187863083 -0.192858172872299 0 0
-0.0530435531086972 -0.0523345570424984 1 1
-0.0144908327901131 -0.014080246835614 1 1
0.0251718979003899 0.0251168330091918 1 1
0.0325154641369747 0.0320601748655261 1 1
-0.023398311541903 -0.0235586304371188 1 1
-0.112937646411435 -0.111589003534352 1 1
-0.0140334627197396 -0.0138519993027978 1 1
0.0160358097169173 0.015943777624024 1 1
0.12585237502593 0.124556567767809 1 1
0.128842015734138 0.127376307019342 1 1
0.0833605330429184 0.082546473772833 1 1
-0.000888950537212781 -0.00102984408429974 1 1
0.0245226958655956 0.0243368446111672 1 1
0.0605451581864258 0.0600277896889649 1 1
0.0584896491675635 0.0578564387550319 1 1
0.0366632064383857 0.0359809573411363 1 1
-0.0881856786137401 -0.0873630159775778 1 1
0.0187219912959438 0.0184612804764695 1 1
0.0383151248069313 0.0378398819153503 1 1
-0.0408061217958805 -0.0403049366841683 1 1
0.0830809221463779 0.0821745000714282 1 1
0.0817989923659914 0.080875407588759 1 1
-0.0531993830719996 -0.0527302039500742 1 1
0.0882689049387341 0.0873149075113774 1 1
0.153740600482479 0.152197869024808 0 0
-0.00196745629509669 -0.00234804672744365 1 1
0.0612858191952476 0.0605280863543913 1 1
-0.00361925998669921 -0.00361253415121294 1 1
0.100022124169126 0.0990896120365138 1 1
0.0649551842247732 0.0644806863080355 1 1
0.0010274982136632 0.00115814441609937 1 1
0.0443335725453314 0.0437320542900574 1 1
0.0865235788408998 0.0857762711222356 1 1
-0.11066880401135 -0.110225837458086 1 1
0.0367517427047147 0.0361955289837199 1 1
0.0536020801027165 0.05320966815968 1 1
-0.00514117483337449 -0.00509381474706147 1 1
-0.0584350427195829 -0.0577661543983689 1 1
0.0458405706734352 0.0453397499523732 1 1
-0.00265560123845195 -0.00270988744034544 1 1
0.0260377478321672 0.0258964679502547 1 1
-0.0470243791394695 -0.0464365670686627 1 1
-0.0398612935441984 -0.0391211896963112 1 1
0.000333386813809847 0.000493026565220597 1 1
-0.0571464399422179 -0.0565284618509198 1 1
-0.00225107930151948 -0.00223433410337239 1 1
0.0976071079086609 0.096253001780134 1 1
0.0906808584475232 0.089843344185244 1 1
0.0744398893508767 0.0736711778742839 1 1
0.0903213336052176 0.0897976537264578 1 1
0.0675673824673401 0.0668446458079008 1 1
0.133786246199862 0.131661682586189 1 1
0.0739429606069385 0.0733175886519399 1 1
0.0152531156267619 0.0150862676375142 1 1
-0.0738689619609341 -0.0729093554971086 1 1
-0.0344752835176947 -0.0343431919510584 1 1
0.0420470309127547 0.0415745041391989 1 1
-0.0378961107209256 -0.0375218433809576 1 1
-0.0347081094344499 -0.0343333692289119 1 1
-0.112454258735486 -0.111146256452291 1 1
-0.0148582905986136 -0.0146098248513013 1 1
-0.107157226426682 -0.106207769422784 1 1
0.180972707457967 0.178957467540841 0 0
0.141235925540975 0.140671823892817 1 1
-0.0153061478062025 -0.0149746456448989 1 1
0.0276800383550722 0.0274870171266111 1 1
-0.0717727672526661 -0.0711761595730084 1 1
-0.000816778876435678 -0.000927023239662188 1 1
-0.0988843232751582 -0.0982625394083005 1 1
-0.184356061286048 -0.183018799559594 0 0
-0.00570548787780936 -0.00581275719381978 1 1
0.0110495610452693 0.011147111694799 1 1
0.00641529492622522 0.00676944041954384 1 1
-0.0418446239469152 -0.0412645271145883 1 1
0.0080004330934808 0.00842066977308827 1 1
-0.16927122209054 -0.167734022159974 0 0
0.0730464284733747 0.0718238175656981 1 1
0.0705230365534189 0.0698075441510707 1 1
0.0614491321218922 0.0608423307469011 1 1
-0.0655296371233466 -0.0649541415589962 1 1
-0.0193400066089041 -0.0190066232801251 1 1
-0.0624997102275576 -0.0616017000247151 1 1
-0.0718645747091052 -0.0711192032709331 1 1
0.0501942803111314 0.0498110171609092 1 1
0.0235360578726693 0.0234289370822295 1 1
-0.0291288971378325 -0.0286357776854605 1 1
0.14866354442493 0.147239114470036 1 1
-0.0506610051539893 -0.0501524727863208 1 1
0.0804298620030668 0.07977464823861 1 1
-0.0727872216636641 -0.0723101324729638 1 1
-0.0203346097811917 -0.020114795453791 1 1
0.0439119972968601 0.0433277864699801 1 1
0.01146306985562 0.0113614931403627 1 1
-0.0385832616327173 -0.0381347782006113 1 1
0.0687096916827485 0.0679802627334286 1 1
0.0010795122438774 0.000985593756573925 1 1
0.13106814177274 0.129328420078017 1 1
0.00755463257767455 0.00762835782034743 1 1
0.0470479153675246 0.0465968191256709 1 1
-0.0138402051626483 -0.0136359482785807 1 1
0.0302620106645289 0.0300140679049579 1 1
-0.0816921383432969 -0.0806990702753835 1 1
0.046795585431502 0.0462842139068134 1 1
-0.00886206590273909 -0.0081504880799704 1 1
-0.105301463192708 -0.10436738322902 1 1
0.0457360829855531 0.0455279618269131 1 1
0.0372118444707314 0.0361904319804944 1 1
0.183579449263345 0.181717975043729 0 0
0.0817772694962459 0.0810833532628032 1 1
0.0412311690726259 0.0409514710714723 1 1
-0.0629437193006696 -0.0622195564799263 1 1
0.124901816540589 0.123717171147031 1 1
-0.0301950577783079 -0.0299682190435514 1 1
-0.0135456318708719 -0.0133795537170302 1 1
0.0764836991000281 0.0758496396406114 1 1
-0.0474399221694211 -0.0470162715674834 1 1
-0.159916003163937 -0.158401386221753 1 1
-0.104219660713505 -0.103348503618207 1 1
-0.0755136476428616 -0.0743660884126179 1 1
-0.157208796697052 -0.155713555153603 0 0
-0.0755951853829237 -0.0746814380287764 1 1
-0.0948825403588779 -0.0942818135780832 1 1
0.00923343932990425 0.00903114181211463 1 1
-0.0677446810088731 -0.0665679672525443 1 1
0.062033955756256 0.0610234538621062 1 1
0.0538947714347241 0.0535727102901091 1 1
-0.084388088567681 -0.0835847004395517 1 1
0.0978723539345693 0.097284854440744 1 1
-0.0816959273659813 -0.0812686424123746 1 1
0.0907167935323872 0.0895052734532755 1 1
-0.0182185722074788 -0.0177619621662549 1 1
-0.0161603966957612 -0.0152664862101414 1 1
0.0895734135301288 0.0884534996383353 1 1
0.034394657297159 0.0339346226597311 1 1
0.0283405769280806 0.0282003398201076 1 1
-0.0409675518504471 -0.0405021101801195 1 1
0.0589626944048529 0.0585629388517412 1 1
0.0129901722006216 0.0128573535467601 1 1
-0.0730442068327214 -0.0722904036008016 1 1
-0.0180304332150303 -0.0184430826444453 1 1
-0.139702358485473 -0.138352199351026 0 0
0.0941452764907591 0.0933032470491595 1 1
0.0157340961086124 0.0155002915342079 1 1
-0.0288274678381654 -0.0283157165945514 1 1
0.0703596053130506 0.0701628791404019 1 1
-0.0012299492021578 -0.00102463379568242 1 1
-0.0833534701607082 -0.0824955558908675 1 1
-0.0497108931431697 -0.0491390176177467 1 1
0.0625230316539442 0.0617035448323343 1 1
-0.0899479723903403 -0.089270382280857 1 1
-0.034366622504025 -0.0341425057311735 1 1
0.0585183718910848 0.057941377481105 1 1
-0.0649072139608345 -0.0644391965358006 1 1
-0.0714771633722942 -0.0714722355775746 1 1
-0.0883033724038694 -0.087289147349232 1 1
-0.0531716338287947 -0.052626785821837 1 1
-0.0307646575827915 -0.0303455867463004 1 1
0.00684036604467772 0.00686578365947141 1 1
-0.0246477114608213 -0.0243762971213622 1 1
0.110257694953263 0.108505788656651 1 1
0.00395553081225686 0.00404846200186077 1 1
-0.0999304145756208 -0.0988076770684695 1 1
0.116665220454833 0.115420035786515 1 1
0.0906222344389926 0.0897290507014185 1 1
0.0861281738919358 0.0848509548497202 1 1
-0.13264805694966 -0.131771723034328 1 1
-0.00365185684003323 -0.00346026055584427 1 1
-0.0456832259243082 -0.0454292726332635 1 1
0.0211031215819095 0.0205224355485377 1 1
-0.149512427960148 -0.148006318718961 1 1
0.0310987271281311 0.0308793268331885 1 1
0.0532677943734648 0.0527978860503778 1 1
-0.00769540687179314 -0.0080536799071513 1 1
0.0620632096470984 0.0613437331284544 1 1
-0.0349123532454492 -0.0348402246603938 1 1
0.0511616555429404 0.0505201095291414 1 1
0.0987447148880742 0.0982778273863177 1 1
0.0358725658220299 0.035584779078851 1 1
-0.00727094547765108 -0.00779733386860464 1 1
-0.0511620432915247 -0.0506828979735163 1 1
-0.117340581549 -0.116336577087692 1 1
0.103597763722402 0.102733426410559 1 1
0.0667681120017257 0.0658571423879043 1 1
-0.058817625882237 -0.0582964832574455 1 1
-0.0316083566085708 -0.0312839386870803 1 1
0.0645024375200507 0.0638043698614335 1 1
-0.00492102905991426 -0.0047775271334421 1 1
-0.0627176805225743 -0.06221864875702 1 1
0.0250464449042066 0.0244722821884704 1 1
-0.101312068037722 -0.100307784844304 1 1
0.0490658918713505 0.0485364313812706 1 1
-0.0315224406772256 -0.0316476162685692 1 1
0.0261324694092023 0.0257853413439646 1 1
-0.0871134289635509 -0.0864416703508338 1 1
0.104000169565318 0.102756463787095 1 1
-0.021513522872142 -0.0210981085454532 1 1
-0.0705668667216688 -0.0693323230973872 1 1
-0.0829817541514382 -0.0822385578426875 1 1
-0.0542800760425366 -0.054031162356771 1 1
-0.0230319271831235 -0.0228898794254222 1 1
0.183678274586936 0.182175934337532 0 0
0.0164617907048232 0.0163322454764756 1 1
0.00599545859044689 0.00602490777774444 1 1
0.000551152309259954 0.000389625586008337 1 1
-0.0102573835814027 -0.0101995801877847 1 1
0.0377523701212891 0.0373016172329442 1 1
0.0661597200660964 0.0658342870868502 1 1
-0.0423237263800235 -0.0419198494499407 1 1
-0.0728519739457993 -0.0716875171688831 1 1
-0.0303904345460226 -0.0297787458188683 1 1
0.00558925759073938 0.00550629234844601 1 1
0.0260691313176078 0.025909513577554 1 1
0.0802405292239441 0.079345111378375 1 1
0.0322218996051209 0.0318606052763861 1 1
0.10792069400284 0.106959543998448 1 1
0.0532121330490336 0.0521695450504168 1 1
0.14153112907051 0.139474633202531 1 1
0.143816382444658 0.142172876374644 1 1
0.00461544112979281 0.00440436247791148 1 1
0.0686576500027708 0.0686681043569163 1 1
0.0928312948936771 0.0920024584169829 1 1
-0.0230239187421043 -0.0228355219511472 1 1
-0.17296376928313 -0.171094959281247 0 0
0.0432828678317769 0.0428341887696869 1 1
0.019441373937743 0.018627790360935 1 1
0.0283620047679931 0.0279855344900661 1 1
-0.12831846012292 -0.127068903144806 1 1
-0.0903902526432916 -0.0893734191993004 1 1
0.0209206544787626 0.0207977931934621 1 1
0.0332129811513338 0.0333322894145275 1 1
-0.00820274839763109 -0.00829359204536049 1 1
-0.00213880289312212 -0.00205285010676584 1 1
-0.0544591524361325 -0.0537516767111804 1 1
-0.0552179828913696 -0.0548906267952244 1 1
0.0357109297363288 0.0354668114848807 1 1
0.0377907652011184 0.0373252258090114 1 1
-0.006953096638194 -0.00642133561094601 1 1
-0.0189821878173716 -0.0187493561224795 1 1
-0.131974564037665 -0.130593380603129 1 1
-0.17998417989248 -0.17824116791567 0 0
-0.0494365836008426 -0.0489791075417899 1 1
-0.00286945333256996 -0.00293281150491608 1 1
0.165109182354379 0.162755086776324 1 1
0.0307530068011037 0.0303999702425449 1 1
-0.0735773382509698 -0.0724921860317107 1 1
-0.0501838065006559 -0.0493429406174777 1 1
0.013107941612909 0.0126253563580628 1 1
-0.0324530542674771 -0.0327043873175984 1 1
0.0362479398905377 0.0358540156160531 1 1
-0.0310886614079256 -0.0312943075227775 1 1
0.102777356850043 0.101810649640186 1 1
-0.157757894160752 -0.155967238184759 0 0
-0.0624643914726974 -0.0615153084323422 1 1
-0.0439449541402629 -0.0435575637475198 1 1
0.00802536604817154 0.00792781939848345 1 1
0.0866170888638832 0.0853993333444014 1 1
0.136918441495294 0.135823753853964 1 1
-0.158422604682979 -0.157051520694956 0 0
0.168194009555088 0.166770069617988 0 0
-0.133637704682182 -0.132552669700266 1 1
0.0630322097711557 0.0625010969476942 1 1
-0.180006151920275 -0.178422876199704 0 0
0.0091398260725612 0.00843391676647988 1 1
-0.0379696524850477 -0.0376436724004125 1 1
0.020471219172863 0.0203108860384871 1 1
0.0402222641015567 0.0399384074466831 1 1
-0.0506614679048946 -0.0499650159671484 1 1
-0.0116209443807154 -0.011194181868286 1 1
-0.00159464167972025 -0.00159876244645206 1 1
-0.0421711319305094 -0.0418158379424014 1 1
0.128629024418466 0.127344748308867 1 1
0.0234985635948423 0.0234194614544963 1 1
0.0955008046562176 0.094255315491433 1 1
0.0956512581921368 0.094681887915963 1 1
-0.112289905469106 -0.111100902785889 1 1
-0.0173174815615068 -0.0175867919160507 1 1
-0.06594612211011 -0.0654869852034616 1 1
-0.0703363298745348 -0.0696582696276913 1 1
-0.0769833313773476 -0.0765111641389988 1 1
0.0334732976414235 0.0331877104213056 1 1
-0.0662104968895154 -0.0654857336939825 1 1
-0.0443821910427914 -0.0434396753735142 1 1
0.022598339845963 0.0222466874087235 1 1
-0.0586184226019864 -0.0578910678801033 1 1
-0.0837038200580139 -0.0829375441338804 1 1
-0.0622146649119287 -0.0616414654010575 1 1
-0.0157157727510468 -0.0155175709234268 1 1
0.0813171759573467 0.0803644909447561 1 1
0.0159297980267159 0.0160328664398571 1 1
0.0172128707164582 0.0169808849395718 1 1
-0.117920983455799 -0.116778451002665 1 1
0.0650424141532228 0.0643775377569301 1 1
-0.172784931411677 -0.170849208419961 0 0
-0.0744813761976223 -0.0736476133924413 1 1
0.00941669777525258 0.00932244625553486 1 1
0.0793932629543182 0.0791861184139979 1 1
-0.104699892898577 -0.104091876449735 1 1
0.0263042597387326 0.0258787646688759 1 1
-0.0636719460921932 -0.0632013790761153 1 1
0.0119317144969307 0.0119713812585156 1 1
-0.0303736232464262 -0.0299034147190651 1 1
0.025190152827276 0.0248649864477959 1 1
0.0774954535547768 0.0766521419661779 1 1
-0.00251725584392917 -0.00309920281415351 1 1
-0.0654315741876292 -0.0648520016358045 1 1
0.173514679996642 0.171882304049969 0 0
-0.0678941254289908 -0.0670808596745321 1 1
0.0133676292977545 0.0131342394854881 1 1
-0.124940799478775 -0.123809200313357 1 1
0.00350475532372917 0.00356418715712081 1 1
-0.0181360664284872 -0.0184686397068798 1 1
-0.0701847398843669 -0.0696309722943595 1 1
-0.0293669191764388 -0.0291766726256924 1 1
-0.00442330398804679 -0.00419876636113562 1 1
0.0718494051510225 0.0709067960656534 1 1
0.152577641810824 0.151558455727746 1 1
-0.0730087038993809 -0.0722979661648859 1 1
-0.0586530264453037 -0.0578358302583278 1 1
0.0419401516045746 0.0420687152159661 1 1
-0.0109771237385528 -0.0109495297780334 1 1
0.0457628427923184 0.0452407656481283 1 1
0.13694225908566 0.135533160536949 1 1
0.0874871089630681 0.0865937949476256 1 1
-0.0768673992322565 -0.0762281447099383 1 1
-0.0780937200306817 -0.0773171462522042 1 1
0.0584439475817585 0.0579795292555529 1 1
0.180554926753754 0.178635680079782 0 0
0.07708080909344 0.076310673377105 1 1
-0.0386664646240756 -0.0383041096757782 1 1
0.089709680680178 0.0889373498450988 1 1
0.0229039396135235 0.0226395979915117 1 1
0.156898522227357 0.1558927526233 1 1
-0.0437273517518846 -0.0434648889489312 1 1
0.0690326453761523 0.0687396730530209 1 1
-0.000441636405992606 -0.000642592487135139 1 1
-0.00915524284033239 -0.0090589675547321 1 1
0.161525025598365 0.159688726126712 0 0
-0.0270938629119843 -0.0267943689462702 1 1
-0.0211187702693738 -0.0208465907527967 1 1
-0.14133810537104 -0.139961028850998 1 1
-0.167780218339447 -0.16559066554294 0 0
0.0640233905221912 0.0635669592765811 1 1
-0.0620232980084085 -0.0613884769274347 1 1
0.0727048030546713 0.0720313539756062 1 1
0.095721180286376 0.0946605671965035 1 1
0.100719584995373 0.100116144537906 1 1
-0.0347443144082832 -0.0344908680958367 1 1
0.105607596893364 0.10454592522121 1 1
0.0342556854071417 0.0340013107831747 1 1
-0.0527304289840842 -0.0520939294685935 1 1
8.23499802290054e-05 0.000337217786578825 1 1
0.0772204644760584 0.0763339667610706 1 1
-0.0185883772476391 -0.017942400951444 1 1
0.083319553160853 0.0832225285597216 1 1
0.0331284295610932 0.0329394081572362 1 1
0.0135331083890666 0.0140467370331257 1 1
-0.123576971394724 -0.122435508769715 1 1
-0.233226813023982 -0.230617152381949 0 0
0.0876738632303174 0.0876650436705256 1 1
-0.0651038375816241 -0.0645421942029104 1 1
-0.0152650494995864 -0.0147407446888246 1 1
-0.107219172612 -0.10628257500438 1 1
0.120856710128224 0.119760116978023 1 1
-0.0991398226792194 -0.0980809235608309 1 1
-0.0314564070995516 -0.0310216181340019 1 1
0.0943494615485169 0.0934182682367466 1 1
0.0673109220647092 0.066103344312148 1 1
0.118003423550653 0.116610003054272 1 1
-0.0645149905036829 -0.0635419061792557 1 1
0.0290844524983555 0.0286921890578955 1 1
-0.0504321454946386 -0.0496460120522631 1 1
0.0245005105389963 0.0240641006203024 1 1
-0.0332503551696455 -0.0328227159956925 1 1
-0.0740115575587286 -0.0725957313505445 1 1
-0.0354646670115009 -0.0356872489340769 1 1
-0.00674730049149212 -0.00675056590180774 1 1
-0.0737050533564041 -0.0729847907698481 1 1
-0.0206499485093015 -0.0204488816720947 1 1
-0.0682686623142402 -0.0675350341110359 1 1
-0.0342567141449751 -0.034097796818697 1 1
-0.0197040210782244 -0.0195075605303471 1 1
0.026650978008556 0.0263930439414039 1 1
0.0538793573805233 0.0535833651707731 1 1
0.0373620365966406 0.0369428258834779 1 1
-0.180496092462943 -0.178725994466974 0 0
0.0955813283565403 0.0945446665368859 1 1
-0.0524776372344208 -0.051798970475198 1 1
0.0617051198356606 0.0612122713185227 1 1
-0.105215531823783 -0.104351407806861 1 1
0.0664918114448613 0.0660340161329923 1 1
-0.0165395586805242 -0.0164477849526246 1 1
0.13236919832354 0.130574001296192 1 1
0.076625110581001 0.0759484200759716 1 1
-0.0244246013672759 -0.0242238693321268 1 1
-0.10168979131734 -0.101103814772959 1 1
-0.0250256413688452 -0.0250380302393907 1 1
0.0121355041379912 0.0120722018551298 1 1
-0.0155074368812449 -0.0154192323417769 1 1
0.00631874647267472 0.00617234290106206 1 1
0.0532332624322283 0.052667308638662 1 1
-0.0566606387847558 -0.056060827880289 1 1
0.0275337078437856 0.0271837999061562 1 1
0.00634780821223415 0.00626140335496432 1 1
-0.140785057566416 -0.139132259882216 1 1
-0.0781217694256988 -0.0772113858826704 1 1
0.053465330271955 0.0524219976312436 1 1
0.0613863063336813 0.0613417403087547 1 1
0.115089606846762 0.113828170444526 1 1
-0.0264071320988396 -0.0263487943167978 1 1
-0.104132873872393 -0.102527902133856 1 1
-0.0754196011996815 -0.0746399145937516 1 1
0.0454772347227115 0.0448523870941326 1 1
0.0742301538857221 0.0730686741948999 1 1
0.108922761793417 0.107940600246666 1 1
0.109314349766111 0.107877242927373 1 1
0.0191839504152084 0.0190595757916048 1 1
0.132314226349092 0.130640946913491 1 1
-0.0190081609013993 -0.0188147844497937 1 1
-0.090470080296343 -0.0896331550642339 1 1
0.00796531047193362 0.00737803348847596 1 1
0.102527240179118 0.101476795459157 1 1
-0.0532200457330541 -0.0529800165887509 1 1
0.114676671589317 0.11358989130525 1 1
-0.00725486998114014 -0.00728626687206453 1 1
-0.0716161064586149 -0.0706876115156262 1 1
-0.0221625867468968 -0.0220284481447765 1 1
0.0394293134395477 0.0392051375295277 1 1
-0.0071038757391481 -0.00730717460257681 1 1
-0.0639425124902892 -0.0632885485728073 1 1
0.02858278415445 0.0283755764792743 1 1
0.000259355273128325 -0.000512672279219951 1 1
-0.0592065718169889 -0.0585894130456323 1 1
0.134459367976579 0.133241558736425 1 1
0.0197679555430802 0.0195996764351876 1 1
0.0888870116951287 0.0878368184012563 1 1
-0.0145407190126603 -0.0142055980159372 1 1
0.0303473904586495 0.0299991533618368 1 1
-0.031873927858977 -0.0315624833347059 1 1
-0.0451580502538945 -0.0450724434054284 1 1
-0.0715936551393322 -0.0707288336770399 1 1
-0.0052990482886972 -0.00521288599648834 1 1
-0.111438591875177 -0.110060082987201 1 1
0.0607791560868238 0.0600703691035805 1 1
0.16773139734659 0.166003869278334 1 1
0.126264868792036 0.124944562481711 1 1
0.114151114896736 0.113204082851628 1 1
-0.14796936399785 -0.14652103769554 0 0
-0.0462863676050973 -0.0458176863544794 1 1
-0.0231034524202256 -0.0229078667696778 1 1
0.00217523834075915 0.00201238389644568 1 1
-0.0642639735331597 -0.0636047257180977 1 1
-0.0203586738559081 -0.0202972971863003 1 1
0.106932117332367 0.105754844967151 1 1
-0.0352027684543145 -0.0339444343423634 1 1
-0.0346699452882986 -0.0342566290144389 1 1
0.0889198628974116 0.0872597722081588 1 1
0.035715985799338 0.0352826906224291 1 1
-0.0662446986423977 -0.0656926857177772 1 1
-0.123925379111395 -0.122771981212515 1 1
0.039610766154721 0.038685955550751 1 1
0.0668880854244057 0.0661923298446581 1 1
0.0234836403667227 0.0227216413854308 1 1
0.0795272171662362 0.0785401647032936 1 1
-0.083956121370917 -0.0830505685191749 1 1
0.00597824891271781 0.00599837080737841 1 1
0.0345525154175084 0.0342587741291137 1 1
-0.105965508259239 -0.104422237190191 1 1
-0.0577554714729045 -0.0572773812785743 1 1
-0.00458605117814998 -0.00446410326897246 1 1
-0.0251595762938325 -0.0248580947756559 1 1
-0.101404920674943 -0.100233181125183 1 1
0.171480960022967 0.169958200763981 1 1
-0.0309837904002605 -0.0310556903095701 1 1
-0.0355305933100404 -0.0351313985225997 1 1
-0.10630318265737 -0.104820650999355 1 1
-0.0353981265941169 -0.0350001773190505 1 1
0.0920871171025678 0.0909562094327986 1 1
-0.0624304190028755 -0.0619558343387143 1 1
0.0834984572311523 0.0828139965446582 1 1
0.178238799210471 0.176623525028629 0 0
-0.0101407484202341 -0.0101441099123111 1 1
-0.00977776913023154 -0.00981851241884491 1 1
0.0636972429890202 0.0630685486266742 1 1
0.108647470680601 0.108446578496661 1 1
-0.129205681209486 -0.127595515134421 1 1
0.0973267102565229 0.0963058856604807 1 1
0.0207835830883304 0.0208318274107684 1 1
0.0144310252205437 0.014591564607675 1 1
-0.0254457631335623 -0.0247756605584521 1 1
0.0745994570321192 0.0740732155096112 1 1
-0.0139409262404805 -0.0138303704595484 1 1
0.0263441713715323 0.0268815375788396 1 1
0.0170694110457228 0.0167853416020308 1 1
-0.0545946469540143 -0.0537372422022742 1 1
-0.0696312226200112 -0.0689598561151602 1 1
-0.0463548648310498 -0.0459069676326663 1 1
-0.0190472910589925 -0.0188242787956159 1 1
-0.0329405614806812 -0.0317852155925686 1 1
-0.0211363740268302 -0.021049770325443 1 1
0.0342969965974636 0.0339244728705105 1 1
-0.0419937596057501 -0.0412430873467333 1 1
-0.146909916715013 -0.145135541674451 1 1
0.0307499153753857 0.030488174468954 1 1
-0.00399587177022562 -0.0039256854478452 1 1
-0.0329803194214525 -0.0326537298745521 1 1
-0.176751375614148 -0.174453518675823 0 0
-0.0926298838147225 -0.0921421125806604 1 1
0.12874500398156 0.127542033734104 1 1
0.0125980494389536 0.0124286517230252 1 1
-0.106643336872358 -0.105645665090304 1 1
-0.0509310639167386 -0.0504564650653684 1 1
0.170631560827137 0.168664117885777 0 0
-0.0419237442349253 -0.0418687132210618 1 1
-0.0234350447747074 -0.0232101563574035 1 1
-0.0126742082094912 -0.0127717924765642 1 1
-0.0482588218162332 -0.0473023513383628 1 1
0.0998300903041079 0.0987510540381057 1 1
-0.023436288325659 -0.0230918774027111 1 1
0.0986605859215108 0.097763889303178 1 1
-0.0264027747883575 -0.0259960892990759 1 1
-0.0681995212026953 -0.0671138974955818 1 1
-0.144683122276705 -0.143004567639869 1 1
-0.00235032096455334 -0.00230272366247101 1 1
-0.088375243998469 -0.0874919622287678 1 1
-0.0917062617504766 -0.0907906404629308 1 1
0.0862437653143788 0.0853107853724304 1 1
0.061118596862037 0.0605221020160498 1 1
0.16987080707243 0.168093660798594 0 0
-0.0663497367758154 -0.0650623777363018 1 1
0.00431119116754542 0.00440341734151894 1 1
0.170871797701458 0.169023675925512 1 1
0.132061709356021 0.130679692781904 1 1
0.0465658850865704 0.0460135535948406 1 1
-0.0835950883892891 -0.0823169160323413 1 1
-0.00649969596699567 -0.0063928830524402 1 1
-0.0490648772525323 -0.048492886806288 1 1
-0.0643693310336802 -0.0636653461159774 1 1
-0.0536642524403765 -0.0531359334091817 1 1
-0.0844355821404946 -0.0838681719337591 1 1
-0.0871523788615826 -0.086315176233554 1 1
-0.0290213665621086 -0.0287584633463821 1 1
0.0190149779949288 0.0188644767542184 1 1
-0.0530867951896814 -0.0524565756456315 1 1
-0.038195898805473 -0.0377608453153683 1 1
0.00987948019541503 0.00942414329644145 1 1
0.0757403044153802 0.0748618386478946 1 1
-0.062868097654073 -0.0620151246956568 1 1
0.00469275186106404 0.00466181838287834 1 1
-0.104243902549297 -0.102991340961744 1 1
-0.00237325974220828 -0.00227384574734669 1 1
0.0673592487379446 0.0672387558075229 1 1
0.0173991509323516 0.0169565102364842 1 1
-0.0181810312212373 -0.0179838987329986 1 1
-0.0264140683684941 -0.0260568617586986 1 1
0.0566470742219327 0.0558843817383941 1 1
-0.014132307764617 -0.0139808912362191 1 1
0.0548396104178048 0.0542689457001188 1 1
-0.081269993839471 -0.0805016132095634 1 1
0.063748421151831 0.0633585773633701 1 1
-0.0618311289415344 -0.0609284437347202 1 1
-0.0134137115138877 -0.01351736781278 1 1
-0.0807696106905042 -0.0798789526201071 1 1
0.0262415068519639 0.0259915000766482 1 1
-0.0654391641043807 -0.0649824121918704 1 1
-0.0539771585225225 -0.0532804846547721 1 1
-0.0719629787997131 -0.0715163143304056 1 1
-0.0974734735947624 -0.0964340983861906 1 1
0.103630654620976 0.102561383139764 1 1
-0.0732341195435623 -0.0724582604620777 1 1
-0.0143512184385756 -0.0139727025274916 1 1
-0.00983597300427511 -0.0101519050358558 1 1
0.0281399886098134 0.0272815646236497 1 1
0.036348683602676 0.0362767981745777 1 1
0.139747785507013 0.138502200059221 1 1
-0.0377261190847113 -0.0373259011160521 1 1
0.15296924194722 0.151391225895919 0 0
0.0149368476973531 0.014553388119247 1 1
-0.00941896387885017 -0.00915371238328964 1 1
-0.00347475428286244 -0.00342772075382775 1 1
0.0523837215810439 0.0519092856404806 1 1
-0.020108104014714 -0.0198597063160782 1 1
0.0339833536089071 0.0345739149387932 1 1
-0.0490660513412595 -0.0484755476646426 1 1
0.0304972289193599 0.0299820607199991 1 1
0.105346387709746 0.104077713708792 1 1
-0.0440975705116218 -0.0436794706240521 1 1
-0.0128953511067495 -0.0126004460445591 1 1
0.0752359967038564 0.0742052846737146 1 1
-0.0643581927791873 -0.0636779010305134 1 1
0.0225517021779139 0.0230067221028215 1 1
-0.0492352621466467 -0.0488759048387928 1 1
0.131732545424553 0.130439640418582 1 1
0.00215882576157775 0.00205530634844323 1 1
0.00652520663758817 0.00645754141348513 1 1
-0.0171468794604662 -0.0170413949327989 1 1
0.0296600671328168 0.0285016346819843 1 1
-0.0968540998623678 -0.0959467201875624 1 1
-0.00394765193310504 -0.00386856923770068 1 1
-0.0151037923304053 -0.0151700499226758 1 1
-0.105376633033535 -0.105212421791108 1 1
-0.0466163640056933 -0.0461676888780459 1 1
0.050325791836825 0.0498182108695808 1 1
-0.0721050021041761 -0.0708470555853353 1 1
0.0716654741989917 0.0708611241611637 1 1
0.0311798245068199 0.0308296296762804 1 1
-0.0665115691353317 -0.0657848644745084 1 1
-0.0170779810094931 -0.0169184275304766 1 1
-0.000521595221323355 -3.96205818685297e-05 1 1
-0.0982210158333805 -0.0972492018667475 1 1
0.0359008604710982 0.0355950070316804 1 1
-0.0171927271222126 -0.017085000396984 1 1
0.0203919025823879 0.01955316132207 1 1
0.0600316405464299 0.0599365752440654 1 1
-0.05111615785652 -0.0504112113827753 1 1
-0.0860591658157246 -0.0850958864643281 1 1
-0.0402135388608978 -0.0399535696503408 1 1
0.0806655439106768 0.0800405155512097 1 1
0.0123617016020868 0.0122959339411251 1 1
0.0814987178245147 0.0811314733716397 1 1
0.0946080491530706 0.0929778412325529 1 1
-0.0576141701644426 -0.0574741326154183 1 1
0.00603931596810541 0.00610607369757958 1 1
-0.0532142009726344 -0.0533575285038597 1 1
0.0340636178843145 0.0337437866070106 1 1
-0.0844583609448343 -0.0837166255772335 1 1
-0.0235130434366789 -0.0229243771539309 1 1
0.0559975769274547 0.0558314287580592 1 1
-0.0842933536860131 -0.0838382644985696 1 1
-0.0740764933274047 -0.0733397291888052 1 1
-0.0310608639673797 -0.0303196120463039 1 1
-0.0817454745096075 -0.0808368009768587 1 1
0.00773706612049571 0.00789359786494474 1 1
-0.0590554329069848 -0.0581433146385266 1 1
0.0195224002257407 0.0188338222714815 1 1
0.099253303412035 0.0982802730771064 1 1
0.0215134366671274 0.0212025897071077 1 1
0.0685435877813693 0.0680576157353009 1 1
0.0480554469544314 0.0482610635028294 1 1
-0.0107250289824037 -0.0108761531507977 1 1
0.010187796544201 0.0101459822908813 1 1
-0.0497824475262627 -0.0493853240259925 1 1
0.0545535555532503 0.0549899251947283 1 1
-0.0655556316938251 -0.0655088475295384 1 1
-0.118103513281635 -0.11680928715296 1 1
0.104374537707325 0.10348554422614 1 1
-0.0458701046539915 -0.0454198769154928 1 1
-0.0699868114138958 -0.0696191879911885 1 1
-0.0928152844738492 -0.0921029637408083 1 1
-0.056200098701473 -0.0556801289260279 1 1
0.101810677683187 0.100950809967258 1 1
-0.0911160254138573 -0.090065515301516 1 1
-0.0419694881974871 -0.0412735410145998 1 1
-0.0459013304603552 -0.0453005280319184 1 1
0.0802777980730397 0.0797841528724667 1 1
0.0162229742672154 0.0166113404724441 1 1
0.0215667404225497 0.0212623778675836 1 1
0.128746245350251 0.127384553882181 1 1
0.0290799835424672 0.0291011595400497 1 1
0.119415793773715 0.117691395676656 1 1
0.0698214447689309 0.0690774343770445 1 1
-0.0531529226615743 -0.0528837707766872 1 1
0.00901376725445973 0.00871761031379829 1 1
0.0760591884957833 0.0745563821876105 1 1
-0.0564689839202602 -0.0557964160589911 1 1
0.0788883846887683 0.0782029072388644 1 1
-0.0706016992177632 -0.069825407485438 1 1
-0.0747174635635761 -0.0732248068233111 1 1
0.132824720554218 0.131699111078356 1 1
-0.122805873665171 -0.121351868650153 1 1
0.0817762066599383 0.081091085311609 1 1
-0.0808984163941829 -0.0801962861265113 1 1
0.0442141315493302 0.0433507376305939 1 1
0.0395117916421256 0.0391117538164763 1 1
-0.0294265468292436 -0.0291971201773109 1 1
0.0395288616287235 0.0389555109595816 1 1
0.00427285294702648 0.00429523249783563 1 1
-0.069016767070374 -0.0690487905603181 1 1
0.0602593330474162 0.0593882962201876 1 1
-0.0601143324864936 -0.0595892662583973 1 1
-0.0883168844454592 -0.0867360441590599 1 1
-0.0422950771922567 -0.0416984857179656 1 1
-0.0676171807672844 -0.0669878050093355 1 1
-0.00412717123832441 -0.00331291301100624 1 1
0.0888761579775933 0.0881365396509148 1 1
0.00141891095183946 0.00150579630585538 1 1
-0.058264748309643 -0.0577294065308761 1 1
-0.115243909808711 -0.11413403070165 1 1
-0.141527386783151 -0.140088816727458 1 1
-0.138394012875971 -0.136862943325525 1 1
-0.073870734082179 -0.0728737274143594 1 1
0.116708788029595 0.115456273692324 1 1
-0.0025359019634542 -0.00248894036940886 1 1
-0.148923134653507 -0.14742266668638 0 0
0.0594481724053181 0.0588201132349749 1 1
-0.0317667242316907 -0.0303307244757625 1 1
0.0434689345607647 0.0430187903626893 1 1
-0.0767704686009472 -0.0759305551676182 1 1
0.0467830438774119 0.0463304365615193 1 1
-0.0611822384140284 -0.0605741487094025 1 1
-0.08757235805885 -0.0865403764175969 1 1
-0.166846386141629 -0.16515916636991 0 0
0.104896168030398 0.103985039286652 1 1
0.0944289219547643 0.0930536744533622 1 1
-0.101543931656422 -0.100396829547677 1 1
-0.0552246117190074 -0.0547338032608816 1 1
0.0639991993067149 0.0636494553059223 1 1
-0.0150907589800367 -0.0150217665115111 1 1
-0.0135581040135202 -0.013373621924439 1 1
-0.0737074972175712 -0.0729082252992856 1 1
-0.0283373244623954 -0.0277872644320393 1 1
0.110732329598749 0.109555651270201 1 1
-0.0447514648047975 -0.0441298880621257 1 1
-0.037141145737198 -0.0365160267637352 1 1
-0.0866820271967216 -0.0852886650131474 1 1
0.0263757307891488 0.0262156233880212 1 1
0.0203548215710501 0.0201755336264016 1 1
-0.00772790036061191 -0.00769348491834324 1 1
0.0416256575733867 0.041169484703694 1 1
0.0345403985563778 0.0344115710835784 1 1
-0.0190734251323862 -0.0191698089478188 1 1
-0.17856761020836 -0.176845978527701 0 0
0.0201059218251308 0.0199147164841331 1 1
-0.135086419942768 -0.13360102636864 1 1
0.0432635494139828 0.0429708280594249 1 1
0.117075166567301 0.115121622058208 1 1
0.0665163515971203 0.0660648675445925 1 1
-0.00253318663759461 -0.00280044527131774 1 1
0.034375629017053 0.033885836591129 1 1
-0.0313632658694615 -0.0309086612963506 1 1
-0.0441788955109417 -0.043917255847653 1 1
-0.0165332592857626 -0.016700118188037 1 1
-0.13717548094344 -0.135865784857444 1 1
0.0393493488056034 0.0388113885349494 1 1
-0.0639701182476861 -0.0630190205618689 1 1
-0.0461087715674765 -0.045574016698526 1 1
-0.0249226869870383 -0.0251460899801865 1 1
0.0721847328936366 0.0707617434080966 1 1
0.0110455989450021 0.010710544268415 1 1
-0.0251674346551064 -0.024750449219867 1 1
0.0841308079371137 0.0834289381820635 1 1
-0.0395327748553085 -0.0392201233498111 1 1
-0.0594831928604587 -0.0590726409679648 1 1
0.133017413642731 0.131799382143166 1 1
0.0695491074417848 0.0689087587977594 1 1
-0.0862418385342337 -0.0852852452102559 1 1
-0.0921160434484548 -0.0914799679367188 1 1
-0.0650270758492851 -0.0643703562476455 1 1
0.175302929089768 0.173556861529548 0 0
-0.0036211698975336 -0.0036367893240744 1 1
-0.168057584172007 -0.165563956693469 0 0
-0.0108988936852529 -0.010715831128266 1 1
-0.0766761999488755 -0.0757094296050783 1 1
0.0376885697346842 0.0373771908753799 1 1
0.231697642384202 0.228553425377974 0 0
-0.116033526519882 -0.114912862936573 1 1
0.0905214768234102 0.0894074904357593 1 1
0.052533259092244 0.0518502849377881 1 1
0.073566957072805 0.0729203642154816 1 1
0.0676993997552295 0.0668485712335796 1 1
-0.0176176040183456 -0.0171040768447043 1 1
-0.0164692185366029 -0.0165179415445053 1 1
0.0167046616732866 0.0163476213488879 1 1
0.0633080852296649 0.0628106541832402 1 1
-0.0186760705693904 -0.0182291993724522 1 1
-0.00808730849642656 -0.00823747780364638 1 1
0.020007256127267 0.0197034437808879 1 1
0.0615454065067726 0.0614564184825185 1 1
-0.0535383015079555 -0.0530019611943357 1 1
0.0830811601504874 0.0820520536692403 1 1
0.0321315727430456 0.0312912409197452 1 1
-0.118947039937883 -0.117666457370119 1 1
-0.20655247934595 -0.204610737035427 0 0
0.188121296976946 0.18609050984857 0 0
0.107461501500407 0.106364612730149 1 1
-0.0566010647664453 -0.0564797538192985 1 1
0.0799749145875138 0.0792655725082863 1 1
0.0929828120955804 0.092235051431276 1 1
0.0736796660544007 0.0730204798947971 1 1
0.0263745368014484 0.0261760946305194 1 1
-0.0102386525492311 -0.0105331243721081 1 1
-0.00527735469546414 -0.00543167649972996 1 1
-0.00691107683701561 -0.0070201526454715 1 1
0.0313370924174597 0.0311306939288698 1 1
-0.0096494717627474 -0.00932621384769311 1 1
-0.0870528130866854 -0.0863458055148731 1 1
-0.108439284621917 -0.107561314608082 1 1
0.0561772302838255 0.055488197333335 1 1
0.102697953511799 0.101808658883646 1 1
-0.0845310497514522 -0.0837902360080343 1 1
-0.166209707925809 -0.165622691528766 1 1
-0.00527989748561881 -0.00579372829217892 1 1
0.0517844315315115 0.051136343713621 1 1
-0.0350763463424828 -0.0346932799207178 1 1
-0.111364837915888 -0.110350745858797 1 1
0.0102801542574569 0.0103335195559906 1 1
0.0718756348260075 0.0712882953075461 1 1
0.0976806157087716 0.097412381724355 1 1
0.145154994557323 0.143369093928524 1 1
-0.0572095101915224 -0.0567979315938801 1 1
-0.0660493639895556 -0.0661351103834737 1 1
-0.00694987736356247 -0.0068855051791348 1 1
-0.0148373581772261 -0.0147724782297493 1 1
0.0582548316899781 0.0577345578454392 1 1
-0.0686052126144725 -0.0679514594079598 1 1
-0.119167283562592 -0.118187815604778 1 1
-0.0561067160392386 -0.0560970117242429 1 1
0.109716308497718 0.1086984541151 1 1
-0.0162497147900362 -0.0159398084039717 1 1
0.108558620721624 0.107318669286239 1 1
0.0620244816853796 0.0613773687481114 1 1
-0.00861289719291846 -0.00846102706666767 1 1
0.0799136082665713 0.0791219248371606 1 1
0.0616022923668582 0.0605714871598565 1 1
-0.0537490834761692 -0.0531695871568649 1 1
-0.0530406929708618 -0.0523939461821167 1 1
-0.00492708173781217 -0.00479782502160881 1 1
-0.0696409912961922 -0.0690680084488618 1 1
-0.0458826429897387 -0.0455420120112961 1 1
-0.00688114508670673 -0.00664735815139332 1 1
0.0316729079404549 0.0312080638382192 1 1
0.164322216880602 0.16343460805938 1 1
-0.0218672218627517 -0.021816894124223 1 1
0.0142626288901151 0.013984247915715 1 1
0.0226186892172157 0.0223712286974362 1 1
0.0167625734919288 0.0161578856476761 1 1
0.000454843382711277 0.000324852583721107 1 1
0.065383350146403 0.0647964145379376 1 1
-0.10010952899715 -0.0987060622068285 1 1
0.0166320156175585 0.0164994235334669 1 1
-0.0636481984415674 -0.0630512824424185 1 1
0.00424704089757818 0.00415441910657978 1 1
-0.049257032483579 -0.0489613591873678 1 1
-0.00398782408685914 -0.00404425371907935 1 1
-0.0420691902983327 -0.0421931964352097 1 1
-0.0232389370932297 -0.0230452180293428 1 1
0.071577101596886 0.0708446368418564 1 1
0.0643173030376085 0.0636041516981416 1 1
0.00182209065868244 0.0012429709175402 1 1
-0.0422024278558763 -0.0418579908621729 1 1
0.0244823342728758 0.0243459917000823 1 1
-0.0677799423752798 -0.0662062246425539 1 1
0.12124661633727 0.120027681017741 1 1
-0.0326411622628108 -0.0322070370275492 1 1
-0.0328445902552468 -0.0320366513957241 1 1
0.00128777721971264 0.00137277039234449 1 1
-0.0488078046120863 -0.0482547799682785 1 1
-0.0633813095153325 -0.0627830049092057 1 1
0.111098002024269 0.109781090398519 1 1
-0.112140171347024 -0.11100958480063 1 1
-0.0319831952427879 -0.0317269278682275 1 1
-0.0751571091881178 -0.0735543882618868 1 1
-0.0689408309714316 -0.0681755546142614 1 1
0.014481546530144 0.0150520972227813 1 1
0.113186958287918 0.112040820757055 1 1
-0.0442443933800823 -0.0431451184449631 1 1
0.00870233486180973 0.0082941551227659 1 1
0.0590656257652708 0.0586040764844254 1 1
-0.0873204692986651 -0.0866329648205299 1 1
0.0078647083039389 0.00727067113056416 1 1
0.0156399681997895 0.0153558074370534 1 1
-0.0843998817066805 -0.0832979538209667 1 1
-0.00829033875457577 -0.00877900608256837 1 1
0.0128406895741571 0.0125560296704593 1 1
-0.0227415165602409 -0.0231682018144099 1 1
-0.204971811594684 -0.202639440257436 0 0
-0.00216606563515379 -0.00211751423540559 1 1
-0.0302345146610899 -0.0296671290638251 1 1
0.0610968897017219 0.0602330514142393 1 1
0.0109582478723575 0.0109027445677507 1 1
0.0909876313468281 0.0899781946948375 1 1
-0.0219662275503477 -0.0214466980040552 1 1
0.0656185201421993 0.0649135308908012 1 1
0.0518775953671396 0.0512443106351692 1 1
0.037806591081294 0.03748092845316 1 1
0.00175179443163025 0.00143493630274975 1 1
0.0215977995496982 0.0211540775935704 1 1
-0.0744403653690521 -0.0726468074805612 1 1
0.0775001298471927 0.077478426439215 1 1
-0.0695339265009731 -0.0691840913355264 1 1
-0.0935378752894072 -0.0924821934083908 1 1
0.0504115894829235 0.0502854423056561 1 1
-0.1868109227065 -0.184573181821816 0 0
0.0432373882797737 0.0432470112097065 1 1
-0.0675392256388548 -0.0669658665106826 1 1
-0.0994038016118559 -0.098548278196365 1 1
-0.0514788267924058 -0.0506664588635371 1 1
0.0164830570895499 0.0164506573397716 1 1
-0.0216482989935417 -0.0220708311716249 1 1
0.0572752673622041 0.05626242877405 1 1
-0.050780348057115 -0.0500092738552179 1 1
0.0522822719393371 0.0517818208865653 1 1
-0.0525214845672806 -0.0515334235766449 1 1
-0.000731723368460174 -0.00119047257839072 1 1
0.00108907076447736 0.0012128597062685 1 1
0.0444180261389265 0.0439517856940205 1 1
-0.00817806596376026 -0.00799387743741256 1 1
-0.0166148712701889 -0.016368650840058 1 1
0.0167761514298615 0.0164842741641892 1 1
-0.0447255994320518 -0.0441300148511916 1 1
0.0796391232313374 0.0786518023928273 1 1
0.0729151994183527 0.0720544609260928 1 1
0.0864992450317057 0.0852480383610622 1 1
0.0514102658269298 0.0508264514146599 1 1
0.0430407081052746 0.0424574632847142 1 1
-0.0926575278861092 -0.0914199033940406 1 1
0.0397398482497757 0.0393997202424275 1 1
-0.0242866472905943 -0.0241290260042153 1 1
0.0116460433579337 0.0115081595260429 1 1
-0.161727565290387 -0.159557436274732 1 1
-0.0221416769658552 -0.0221227901316303 1 1
0.0763842574420919 0.0754813846680946 1 1
0.049742547583699 0.04932716041894 1 1
0.0461067121390415 0.0456975672753127 1 1
0.0165058827763673 0.0162932413631309 1 1
-0.181267075049731 -0.179555165690033 0 0
0.0664890398246087 0.0659693519794233 1 1
-0.0762307867931113 -0.075723498902672 1 1
0.0297675068369571 0.029502500085194 1 1
0.137979070906587 0.136728408410904 1 1
-0.0474854764505503 -0.0467745683163269 1 1
-0.0658737280533793 -0.0650239727519137 1 1
-0.0191612837735657 -0.0188533138239288 1 1
0.0324105227228833 0.0321877770652876 1 1
0.0385985943159909 0.0383087413825284 1 1
0.183045824948988 0.180196094111896 0 0
0.144502441284378 0.143186580410743 0 1
0.00657808178879102 0.00666526218320826 1 1
-0.0369206190959423 -0.0365866775067279 1 1
0.00722631008988326 0.0073968174964084 1 1
-0.0405523885406572 -0.040335681932479 1 1
0.0273462668824029 0.0267383696687944 1 1
-0.111508772844703 -0.110454331489768 1 1
-0.0272795153803354 -0.0265269996766369 1 1
-0.0420152973063986 -0.04172501956313 1 1
-0.0886938714888666 -0.0879459214713228 1 1
0.0128846536082478 0.0127047671949873 1 1
0.00498428558351735 0.0049395412417804 1 1
0.0311550802829056 0.0309639662704807 1 1
0.0517863500161323 0.0513612119000549 1 1
-0.0954830887881987 -0.0945036725160819 1 1
-0.0306454118351893 -0.0305201662912637 1 1
0.0351070395259215 0.0349123056785443 1 1
-0.0169723193117622 -0.0167891183567882 1 1
-0.0308791864494766 -0.0306779577101158 1 1
-0.12737526200817 -0.125900258195641 1 1
0.107093792168035 0.106500076152361 1 1
-0.127528058955046 -0.126421868626036 1 1
0.0645836994966986 0.063902444342055 1 1
0.111015702200451 0.110420643237342 1 1
-0.00510182958117744 -0.00493187199889604 1 1
0.0534357524530875 0.0533580933561251 1 1
0.00982307279309021 0.009934452906434 1 1
-0.0366084176173344 -0.0368720816184236 1 1
0.0357698382490205 0.0355340967541196 1 1
0.0482561876614271 0.0479016978492615 1 1
-0.0115065504603127 -0.0116527629652367 1 1
0.00509996806367953 0.00514791604329639 1 1
-0.0257803773434999 -0.0254914714448756 1 1
0.091311757884259 0.0908974426882031 1 1
-0.0511464772859815 -0.0509018998303391 1 1
-0.119209889416981 -0.117985340388713 1 1
-0.0216434104409 -0.0213218971514336 1 1
-0.0297641887515128 -0.0294234870387634 1 1
-0.0622592739877016 -0.0620230596427372 1 1
0.0847684375572931 0.0832189080999305 1 1
0.0846053624679391 0.0839404173879209 1 1
-0.0159904295504631 -0.0158596780732699 1 1
0.0678446555123471 0.0670508494387936 1 1
0.0278261087528843 0.0275819518759383 1 1
-0.138006704003191 -0.136543018703872 1 1
-0.150673599562855 -0.149241587805399 0 0
0.0300526531907241 0.0300591623572795 1 1
0.0278952541659567 0.0276368904505238 1 1
0.135088481907474 0.133690589798133 1 1
0.0299037586171437 0.0296910395462474 1 1
0.0150114270480737 0.0153313322441444 1 1
-0.0149989835662617 -0.0148422254507429 1 1
0.0696107673749683 0.0685614965133324 1 1
0.105702879244278 0.104685295737729 1 1
0.064790945506529 0.0643192482411219 1 1
-0.0113760546208407 -0.0110107740233369 1 1
0.0349333638725738 0.0345956338477144 1 1
-0.0236444704586823 -0.023679927542266 1 1
0.0782555477881597 0.077994664999352 1 1
0.0593971755805 0.0587749627502163 1 1
0.0425646360037125 0.0418022191734767 1 1
-0.149912334054257 -0.147543006849228 1 1
-0.0576789706452158 -0.0570992914858438 1 1
-0.0351000950181751 -0.0349610937570697 1 1
-0.0100913209957016 -0.00992002461764528 1 1
-0.0181526845958016 -0.017875235220553 1 1
-0.094141598601385 -0.0922662189381658 1 1
-0.164596157527318 -0.162949140962244 0 0
0.147240951354257 0.145877355605495 0 0
-0.102835516105792 -0.101846434126795 1 1
-0.121189404073492 -0.120107010381203 1 1
0.0174669171447298 0.0171980560761584 1 1
-0.0334151687003367 -0.033537333069422 1 1
0.0231016864400485 0.0227213791553425 1 1
0.0616635853240235 0.061193591375486 1 1
-0.00962156017138063 -0.00984351875313243 1 1
0.0153421410143665 0.0152097537891199 1 1
0.00316974787766608 0.00319993618288836 1 1
-0.0368001570632746 -0.0366906625027658 1 1
-0.0568885950593202 -0.0562223998687442 1 1
-0.0995736965510717 -0.0986943947014466 1 1
0.0962905959203709 0.0951266799278698 1 1
-0.0544718037109581 -0.0540032473195384 1 1
-0.114479893354322 -0.113237084575334 1 1
0.148519135177368 0.147345085747016 0 0
0.0179328541906338 0.018262995835348 1 1
-0.126772216328315 -0.125473809484958 1 1
-0.0742660627952398 -0.0735967983811403 1 1
-0.0943258947643153 -0.0934346117252552 1 1
-0.0735214204805624 -0.072445566237311 1 1
0.05681742126959 0.0560885206794586 1 1
0.0348944867474377 0.034673507027471 1 1
-0.0552193734987481 -0.0543196710608237 1 1
0.0525175337046307 0.0515786345463954 1 1
0.0683245064670892 0.0677242441959851 1 1
0.0891893292643346 0.0883777992517974 1 1
-0.189489354225588 -0.187157930005865 0 0
-0.0517830769149814 -0.0520906314993537 1 1
0.0242721425068273 0.0242495878341371 1 1
-0.138960054905172 -0.137589722276445 1 1
-0.184688755875879 -0.183473464865749 0 0
-0.0185559448339764 -0.0181066754722786 1 1
0.0902041731437904 0.0889850538818954 1 1
0.0169695294001008 0.0165320999105254 1 1
-0.0447836442588574 -0.0445185673408235 1 1
-0.0938805801192499 -0.0926494091047452 1 1
-0.0219207309179192 -0.0216140500144781 1 1
-0.0501153617669542 -0.0495479763138292 1 1
-0.0232046982115073 -0.0228094634744823 1 1
0.0208683032323167 0.0202763109095874 1 1
0.0734843466173476 0.072541755272551 1 1
0.0108118981003756 0.0105046331583843 1 1
-0.00570138921031124 -0.00572618655611443 1 1
-0.139210717891279 -0.138663409001109 1 1
0.0606318889806291 0.0600186780824972 1 1
-0.0321801139353953 -0.0316304104489622 1 1
-0.0273879036457096 -0.0270625788353502 1 1
0.00958599900795751 0.00989049389977829 1 1
0.0599652274130181 0.059274416821013 1 1
0.0320717129616126 0.0323889742390127 1 1
0.0859155367023955 0.0848873631437914 1 1
0.0511329557464324 0.0510715926350737 1 1
-0.045983447973656 -0.0455807855331948 1 1
-0.122908665847071 -0.120922225574709 1 1
0.0117682235934199 0.011590843338783 1 1
-0.127291980543005 -0.125906446394555 1 1
-0.0674292556461456 -0.0667399417570668 1 1
-0.0488641024507312 -0.0483360911029635 1 1
-0.109058668539349 -0.107055452216616 1 1
0.0550047153539731 0.0545650748043229 1 1
0.0542506537648043 0.0537816444021608 1 1
-0.107655531521654 -0.106696255452709 1 1
0.102765281785622 0.101514450074138 1 1
-0.0867511616753796 -0.0853870639093552 1 1
0.000662130436792399 0.000999739857744568 1 1
0.0862149916163142 0.0854465385160559 1 1
-0.0526821470652535 -0.0519291050935801 1 1
0.0221731028541196 0.0220336858220607 1 1
0.00433297718223635 0.00408021743963455 1 1
0.0211690617383787 0.0209657300215756 1 1
0.0623062380327252 0.0618733615920213 1 1
0.0267901490717699 0.0266895336843629 1 1
0.0129891072661108 0.0135243777663706 1 1
0.0297932280245103 0.029978398755117 1 1
-0.0685877434556134 -0.0679099246097154 1 1
0.0564020003650391 0.0560570789598404 1 1
0.0248572261398998 0.0246089074984009 1 1
0.132255115596511 0.13088819122569 1 1
-0.00132010096096036 -0.00118336924657082 1 1
-0.101274991020953 -0.10032807495585 1 1
0.009425867011857 0.00942064471217953 1 1
0.0402943992512935 0.0397352824740693 1 1
-0.001745901974456 -0.00197412411894646 1 1
0.00904448373689732 0.00896969966123616 1 1
0.00588542730616124 0.00521340627284629 1 1
-0.0146560793863856 -0.0145202674813593 1 1
0.0431131532975773 0.042709968535323 1 1
0.0251685557134466 0.0246630947643448 1 1
-0.0542046542793134 -0.0538070482647091 1 1
-0.00784853703580013 -0.00770204460581651 1 1
-0.0274283310685484 -0.0275964602948412 1 1
0.0497924064706649 0.0488881551581516 1 1
0.00563870318146011 0.00561905062339531 1 1
-0.0499518210265474 -0.049499979618034 1 1
0.0139277466019625 0.0141222823300396 1 1
0.138538750718141 0.137208718841715 1 1
-0.0698365351463777 -0.0690111828865179 1 1
0.0322869420983045 0.0318985419169128 1 1
0.0359113277516559 0.0356109822426202 1 1
0.0370082293286617 0.0367736444558404 1 1
-0.0494185940568493 -0.0488783257368614 1 1
-0.113991543531746 -0.112066945559067 1 1
-0.065445203035662 -0.0649602044486598 1 1
-0.0579289178620963 -0.0573172044397364 1 1
-0.0648317102011872 -0.0642001013071126 1 1
-0.0965992268564189 -0.0960088590050415 1 1
0.00570754266089241 0.00565177285156017 1 1
-0.0592702930760603 -0.0584827998390273 1 1
0.0215422411189671 0.020700856907718 1 1
-0.067515251262021 -0.0668338222600458 1 1
0.00119158129074003 0.00116006940768455 1 1
-0.0711598262163655 -0.0704495162213542 1 1
-0.0238826162995194 -0.0235921015398032 1 1
0.0264227045236558 0.0261385566570042 1 1
0.0670842874747102 0.0665088108297448 1 1
0.166979260519892 0.165516022196017 0 0
0.0866452305670589 0.0857658718333841 1 1
-0.054787336622382 -0.0541650206784395 1 1
0.0129526932589051 0.0136252130632091 1 1
-0.107343094713582 -0.106436010267187 1 1
-0.11506833275627 -0.113953259540175 1 1
0.0392082249106246 0.0387055561920841 1 1
0.0235210188899196 0.0231642902005582 1 1
0.0633906492571657 0.061773023502064 1 1
-0.10713028999821 -0.10599620025253 1 1
0.0710420608722188 0.0704810224420203 1 1
-0.00269871348474175 -0.0027982283941424 1 1
-0.101578014142433 -0.100577614127067 1 1
0.0823014848365032 0.0806976299752008 1 1
0.00703270068283915 0.00733254039166489 1 1
0.00955477352095542 0.00950964497908671 1 1
-0.0773615042585378 -0.0760657560718027 1 1
-0.0700129172067224 -0.069175237024487 1 1
-0.00133410853799704 -0.0014586673298884 1 1
0.042148761219953 0.0418938628090249 1 1
0.142647376937785 0.141105675084777 1 1
-0.046653205994403 -0.0465326095800604 1 1
-0.0366320458182931 -0.0365581535111159 1 1
0.0440630232765693 0.0437923453068065 1 1
0.0106217232702819 0.0102801736088397 1 1
0.0300216417297941 0.0297444156268472 1 1
-0.0972748466553988 -0.0965132090494576 1 1
-0.034495222610104 -0.0347303813503446 1 1
0.062133772187594 0.0615379800508146 1 1
-0.0249674857788456 -0.0244697454179964 1 1
0.00307964133920427 0.00314426568575132 1 1
-0.0754173409445394 -0.0744492345987281 1 1
-0.127620936824318 -0.126508299605696 1 1
-0.06020784696084 -0.0598087246778842 1 1
-0.179525886257889 -0.177566718575736 0 0
-0.0509661723328594 -0.0506778893921982 1 1
0.0122336988107114 0.0121462342225625 1 1
-0.0146868296003496 -0.0145791516151017 1 1
0.0304118105586226 0.0298504791190077 1 1
0.00317936497710065 0.00319006075222674 1 1
-0.0699015956409636 -0.0691483480041263 1 1
-0.129854039370785 -0.128773750669444 1 1
0.0286647446600697 0.0282050282872736 1 1
-0.0800705182657009 -0.0797122434980484 1 1
-0.00985786589487476 -0.00994504134413871 1 1
-0.11916508487011 -0.117993593734332 1 1
-0.0191273870513762 -0.018255797399081 1 1
0.0616744232640947 0.061010773333762 1 1
0.0987417285564821 0.0971244281783926 1 1
-0.0726209188525392 -0.0714131211046593 1 1
0.0543773740371443 0.0538281985707616 1 1
0.184873808939184 0.183173916615541 0 0
-0.0695480633662151 -0.0689626125473586 1 1
-0.00165119959208195 -0.00160090693492956 1 1
-0.151302690505343 -0.150027911425875 0 0
0.014516031213189 0.0143892303122578 1 1
-0.0381270087443716 -0.037838543140817 1 1
0.0234855615680284 0.0235853206903822 1 1
0.0413966192967688 0.0412893596305366 1 1
0.0507527331565175 0.0501834373139555 1 1
-0.145767621497402 -0.144482448673914 1 1
-0.0897026363910941 -0.0889310263494711 1 1
0.0576441745087273 0.0560741106404075 1 1
0.0763590087551277 0.0756889211498817 1 1
-0.0820812307304927 -0.0803409918158694 1 1
-0.0799360262937835 -0.0790925602618463 1 1
0.0656305316428272 0.0652011397997707 1 1
0.0428584192075555 0.0425512725863312 1 1
-0.112288112269713 -0.110679213594951 1 1
-0.0493315471600578 -0.0489528831420084 1 1
0.10307823080586 0.102262482934348 1 1
-0.0200508714853226 -0.0199389310516074 1 1
-0.0663982416874504 -0.0657461523041907 1 1
0.0197871389140817 0.0201449583455087 1 1
0.184762520020316 0.182863509542951 0 0
-0.056149779443744 -0.0554552196546899 1 1
-0.105074987113963 -0.103981333779921 1 1
-0.0346396184952733 -0.0343482596101651 1 1
0.0643840221504631 0.0634772475674253 1 1
0.0104489114126 0.0102112468560749 1 1
-0.0592072847028284 -0.058716937748514 1 1
-0.0078477795625732 -0.00771542120664025 1 1
0.173869726727508 0.17250698881651 0 0
-0.0352819365735529 -0.0348251854832939 1 1
-0.0773945653488773 -0.0767667922131544 1 1
0.0201806321351324 0.0197092273742861 1 1
0.017153653092318 0.0165645974890476 1 1
-0.0145740062997643 -0.0150133680521713 1 1
0.0419446749915151 0.0416178511290903 1 1
-0.0136613758716397 -0.0135169256277999 1 1
0.0801279375677228 0.0791637161906841 1 1
-0.0614112934119183 -0.0608505833581362 1 1
0.0410316015660607 0.0407062807569784 1 1
0.158986693241809 0.157454278647514 0 0
0.0504809141560929 0.0502411136152348 1 1
0.0392117963803939 0.0394268809152243 1 1
0.171470931100752 0.168728116475204 1 1
0.0847752499678383 0.0836053304718478 1 1
-0.0350581298296196 -0.0347290719028363 1 1
-0.148225181761634 -0.146759389761814 1 1
-0.0525557827648484 -0.0521596186755908 1 1
-0.0813902731947626 -0.0805500256294614 1 1
-0.0143961125462107 -0.0140836906322081 1 1
-0.0174822498750709 -0.0171656515816256 1 1
-0.0255244686428234 -0.0253306716231516 1 1
-0.0434953629931223 -0.0429755583207635 1 1
0.0635263122798955 0.0627882434294435 1 1
-0.0787023188836737 -0.0783718372200803 1 1
-0.000994223032538176 -0.00108806483993922 1 1
-0.039007981246302 -0.0385574052486861 1 1
-0.00349430407403614 -0.0032715252574962 1 1
-0.0571274638262566 -0.0566799234637973 1 1
0.0616961332387031 0.0611328494605556 1 1
-0.058370246863116 -0.0577053969703208 1 1
-0.0190562244468997 -0.0188644615129227 1 1
-0.155501895275728 -0.153986430555999 0 0
-0.0435130578644272 -0.0428884557821596 1 1
0.110970597564297 0.109798914199557 1 1
0.0787778430201792 0.0781776222451283 1 1
-0.0371768944344556 -0.0368347806887886 1 1
-0.104478901942058 -0.10336776795522 1 1
-0.0438952532124166 -0.0435222078659295 1 1
-0.074303414027173 -0.0736805923448477 1 1
0.16629517924381 0.16482053022054 0 0
0.0711944759557361 0.0701060126053585 1 1
0.0483752156161347 0.0478991311919088 1 1
0.0306694902092706 0.030357743696593 1 1
-0.0852050383433293 -0.0840988984186775 1 1
0.106189618114829 0.105110373655774 1 1
0.136956796298905 0.135301015890564 1 1
0.0415635412924862 0.0412098968058315 1 1
-0.104477798648832 -0.103678456598937 1 1
-0.0234281080983616 -0.023481034370909 1 1
-0.00807535165302998 -0.00782465975872927 1 1
-0.00147188479097825 -0.0015241448277717 1 1
-0.00830749248425389 -0.00849892751557038 1 1
0.062179821429145 0.0615114810635285 1 1
-0.0358432951229583 -0.0354794486066585 1 1
-0.0460706502925051 -0.045959545770188 1 1
-0.227423652310805 -0.224205247728034 0 0
0.0136302417370081 0.01323648020253 1 1
-0.129970018334929 -0.128865162455075 1 1
-0.0650779461084175 -0.0643501754924323 1 1
-0.200810173059094 -0.198886124345303 0 0
-0.0187802302430994 -0.0184975879346551 1 1
-0.118101145127611 -0.117164027783775 1 1
0.0900551946448644 0.0898756484706443 1 1
0.00114157326738816 0.0010813118179948 1 1
0.0827155342149335 0.0816480711082176 1 1
-0.0468009872320062 -0.0449128592279236 1 1
-0.0389541424316336 -0.0373889131647795 1 1
-0.119774195737303 -0.117909684802752 1 1
-0.101240020292798 -0.100014693401598 1 1
-0.0248571331875846 -0.0241329495769076 1 1
-0.0686815598589773 -0.0679659942695996 1 1
-0.114995955144203 -0.11385229603533 1 1
-0.0261738942042114 -0.025761815033226 1 1
0.0626573895720603 0.0621488556990438 1 1
-0.0330576203406184 -0.0327006315422603 1 1
-0.0492934023459508 -0.048773423434955 1 1
-0.0141788707120401 -0.0141727639455078 1 1
-0.0938997662590449 -0.0928619293036026 1 1
0.0237461103388899 0.0234001235685368 1 1
-0.0136959501366848 -0.0134409105716354 1 1
0.0374317072788634 0.0371835004503305 1 1
-0.0359376531056857 -0.035723417706545 1 1
-0.0539843656224578 -0.0533337431229379 1 1
0.00626967712634988 0.00633421703596493 1 1
0.105861259272031 0.104713073457521 1 1
0.0388251198279821 0.0382089284416866 1 1
0.0678045464353104 0.066685179692454 1 1
0.0625458539312905 0.0617057289272127 1 1
0.111204009344723 0.110003750635408 1 1
-0.0152651435040038 -0.0150786224150957 1 1
-0.0237519801835398 -0.0229514502026474 1 1
-0.081769164284563 -0.0810563342791184 1 1
-0.0174772921532766 -0.0172694841863256 1 1
-0.055412301691789 -0.0546931091061826 1 1
0.0984910020588052 0.0972799554222299 1 1
-0.149534292082114 -0.148062143159052 0 0
-0.0237270828269169 -0.0235027009307123 1 1
0.0785308897430178 0.0777612440025104 1 1
-0.113349934042563 -0.112252602555733 1 1
0.00211506450196431 0.00224227399860956 1 1
-0.00237781628245535 -0.00236608984097234 1 1
-0.035884705530544 -0.0355223560586535 1 1
-0.0313273033848463 -0.0310363902887703 1 1
-0.0879349255867317 -0.0869310692481471 1 1
-0.0813361060422432 -0.0804810234373665 1 1
-0.0509715043171602 -0.0502392978820088 1 1
0.148784210763266 0.146722656548132 1 1
-0.0393438816538507 -0.0391811282982634 1 1
0.0317429755341107 0.031547391016661 1 1
0.113003711933389 0.112381702896915 1 1
-0.00655151236650743 -0.00649530300869888 1 1
0.168938492714373 0.167489208900492 0 0
0.0239972711679331 0.023738524233989 1 1
0.0496573638419033 0.0492377062034834 1 1
-0.0280626933868871 -0.0276909772713918 1 1
0.140949568254314 0.140007609518623 1 1
-0.166818332902993 -0.164805183891266 1 1
0.0884314245114019 0.0878731063953267 1 1
-0.0279134945503196 -0.0275128621023713 1 1
-0.160227688652701 -0.158109352210948 1 1
0.0438201033032991 0.0433532302331586 1 1
-0.14185073299879 -0.140239473799827 1 1
0.0120621648991475 0.0118125525142622 1 1
-0.0371628657557683 -0.0368903943042276 1 1
-0.113194760068042 -0.112619274972128 1 1
-0.0507691314720359 -0.0502947256296521 1 1
0.00342250323453777 0.00352051943336436 1 1
-0.0229492215041989 -0.0229482199811379 1 1
0.167343740003259 0.166125142817646 0 0
-0.0982561169605104 -0.0971133416686782 1 1
0.170164428375177 0.168395761329181 0 0
0.0119772772906926 0.0117310814195307 1 1
0.0512812041788793 0.050642656216142 1 1
0.0410394272522585 0.0408711167886696 1 1
0.0769509121845732 0.0760998200833865 1 1
-0.153678150589649 -0.152080637882925 0 0
0.00712168156110464 0.00709054540042389 1 1
0.125475247091146 0.123898160999956 1 1
-0.132280761325776 -0.131089860864512 1 1
-0.0919155779786804 -0.0908827754972859 1 1
-0.0424399517347084 -0.0421081547413206 1 1
0.0730124847599309 0.0724720651528038 1 1
0.0941037637726022 0.0932373666247177 1 1
0.147822469505818 0.146448446707405 0 0
0.0200323194100981 0.0199776929755611 1 1
-0.0443470501398425 -0.0445314516490856 1 1
-0.00337664328969898 -0.00332948750805427 1 1
-0.0253338856818865 -0.0250817641401956 1 1
0.0135212902949684 0.0131084535457527 1 1
-0.142504828004532 -0.141086002148907 1 1
0.0783031412211163 0.0773041932040076 1 1
0.0706876281315361 0.0700212999968053 1 1
-0.11239722877804 -0.111257444796364 1 1
-0.0758418526379016 -0.075139611028963 1 1
0.046305588910896 0.0459629210587883 1 1
-0.00811910031235923 -0.00816418285496046 1 1
0.0175447799592034 0.0172194286330604 1 1
0.117732754652325 0.116616597758208 1 1
-0.197894103904178 -0.195996476419313 0 0
-0.0553057233873675 -0.0548775635471285 1 1
0.0205794666250794 0.0202869935712956 1 1
-0.089664807505333 -0.0888553485311246 1 1
-0.0261590031212615 -0.0261917002654836 1 1
-0.027265110003286 -0.0268938693689401 1 1
0.0246604414976962 0.0240917772033716 1 1
0.0115789535492899 0.0113801097234949 1 1
-0.044796379480143 -0.0448190100108302 1 1
0.0611542636463318 0.060535574406455 1 1
0.0449453032186131 0.0442220965899257 1 1
0.0264408512195389 0.0265480924906336 1 1
-0.249931109947654 -0.247486882071292 0 0
-0.0320643888217412 -0.0320536894150877 1 1
-0.0551753524507151 -0.0548616511072305 1 1
-0.0364334954177115 -0.0360825572876402 1 1
-0.103015825261992 -0.102105780178477 1 1
-0.0603166952248421 -0.0597285183272475 1 1
-0.0123942970016502 -0.0118628792940904 1 1
-0.0169553730837571 -0.0169580400714963 1 1
0.0214868272192532 0.0213505069070551 1 1
-0.0383649254358263 -0.0381230249932807 1 1
-0.00742860505007541 -0.00742310406690348 1 1
-0.00290780275970441 -0.00272950088902436 1 1
-0.0610835007624739 -0.0603625667058113 1 1
0.0333524564343638 0.0329313241921247 1 1
0.0335336735654168 0.0330193474033593 1 1
-0.0597137633774842 -0.0589618714149237 1 1
0.0721622612491523 0.070764213170571 1 1
0.0768595439506081 0.0761978125387458 1 1
0.14042204499573 0.138878836125588 1 1
-0.00842755391281333 -0.00783094348289438 1 1
-0.207138320501078 -0.205180626918102 0 0
0.0289982092942952 0.0281682317508436 1 1
0.121152785552992 0.120377067567853 1 1
-0.011963327786217 -0.0118676784854869 1 1
-0.0662322367638216 -0.0656280192263098 1 1
-0.0307203357711644 -0.0301702646566926 1 1
0.0452958626691965 0.0446108590599437 1 1
0.00424190478805453 0.00429847220848635 1 1
-0.0612477669411087 -0.060617758027126 1 1
0.064552522212182 0.0637433971039044 1 1
0.0345043606682743 0.0338344994394882 1 1
-0.000727288660182947 -0.000775236707615944 1 1
0.0948049712462733 0.0938853943634259 1 1
-0.0290756069066779 -0.028356905765968 1 1
-0.0346610709895337 -0.0342939849956343 1 1
0.0241277280630851 0.02396084923004 1 1
0.0151976827639074 0.014985236465182 1 1
-0.0175377584096144 -0.0172680624868464 1 1
-0.105617260513776 -0.10376263645063 1 1
-0.0137390208689267 -0.0135594768099763 1 1
0.000691598936800595 0.000692094368036031 1 1
0.108919538852969 0.107928997068735 1 1
-0.101181011419827 -0.100017187695448 1 1
0.0204634863020759 0.0193219077355657 1 1
-0.089090868311308 -0.0877796371240027 1 1
-0.0389075109526882 -0.0389593884984326 1 1
-0.116002067053296 -0.114749078543731 1 1
0.057174372741641 0.0564839562448889 1 1
-0.0047928993166664 -0.00452428547567904 1 1
-0.0947527704167181 -0.0937430286706052 1 1
0.0663387836549736 0.065930249951625 1 1
-0.0657816225898103 -0.0651527898945233 1 1
0.0510431509021317 0.0505863498019681 1 1
-0.0458827229053937 -0.0455533896848565 1 1
-0.0300207720114648 -0.0305180896408865 1 1
-0.0295878150502686 -0.0292431774494005 1 1
0.0675506885814254 0.0663555851593693 1 1
-0.133680284999029 -0.132597624776905 1 1
0.0497731275764623 0.0491581923458932 1 1
0.0126169011912839 0.0120480910502027 1 1
0.0158453597059515 0.0158255969796074 1 1
0.112314591670125 0.11124783631826 1 1
0.0177020514331103 0.0176154777952007 1 1
0.120703541781212 0.119567442782002 1 1
0.140338291680794 0.138755229222483 1 1
0.0402781080783326 0.0395602719322882 1 1
0.0306446243767054 0.0303231988248129 1 1
0.0340301840454543 0.0336881648313445 1 1
-0.021757647444855 -0.0216917847427066 1 1
0.0191729712363449 0.0191893880089239 1 1
0.0508505265494352 0.0503545983071415 1 1
0.0226664623645281 0.0221622254157836 1 1
0.136482313736711 0.13524487992643 1 1
0.112941654476499 0.111305273551279 1 1
-0.0587633061927597 -0.0581088374580656 1 1
0.0453604534566845 0.0448511368475881 1 1
-0.0508780548568484 -0.0503214294179198 1 1
0.0521877886903861 0.0516350790206078 1 1
-0.0807119748538162 -0.0800082005757571 1 1
0.0382394815091855 0.0374649539408489 1 1
0.0578994498802936 0.0575653275228373 1 1
-0.0672116843700769 -0.066451452302699 1 1
0.0355484420685427 0.0351176026914432 1 1
-0.0457024103803006 -0.0452898047059758 1 1
-0.0246232676454311 -0.024591419291846 1 1
-0.0304400511828039 -0.030199020402079 1 1
-0.0384195678654874 -0.0382298244272841 1 1
0.0731039392638712 0.0721819873347867 1 1
0.115210497009565 0.114392392483303 1 1
0.0691040272743577 0.068598647742551 1 1
-0.11599747156596 -0.114668851374481 1 1
0.00930413310725176 0.00923941572437587 1 1
-0.207467251405428 -0.205346273926173 0 0
-0.106743773740649 -0.105706371596383 1 1
-0.0107419318073996 -0.0103325163703765 1 1
0.00981865384691715 0.00966512980346231 1 1
0.117421198611396 0.115856843365701 1 1
0.148212625814057 0.146924807052439 1 1
0.0317243612881847 0.0314492824796891 1 1
-0.108039241426029 -0.10694239983189 1 1
0.0948034645478863 0.0942547568598298 1 1
0.129610554830635 0.128224774548773 1 1
-9.66609951926559e-05 2.67104621816065e-05 1 1
-0.122176451782433 -0.121248407182362 1 1
0.0670463641740734 0.066217718069116 1 1
0.00015415050021457 -0.000299021643259503 1 1
0.01706243740455 0.0172624959823505 1 1
0.0568057935436779 0.0558763127531367 1 1
-0.0691050179200144 -0.0685240157322235 1 1
0.00366890936994416 0.00369566314821765 1 1
0.00275185289614899 0.00262020677976687 1 1
0.0810371519673896 0.0801451983935744 1 1
-0.047488789079961 -0.0470557969011933 1 1
-0.058665492943553 -0.0580494183313827 1 1
0.0314094799988794 0.0310469433809826 1 1
0.0129771926210418 0.0127850725119443 1 1
0.0828156319390007 0.0820872540296056 1 1
0.0697387172134501 0.069114431954119 1 1
0.0950724022406498 0.0945503740635126 1 1
-0.00901127572195439 -0.0089919038964061 1 1
0.0205340810397835 0.0203415220623052 1 1
-0.14203032367946 -0.140737531497724 1 1
0.10435166306118 0.103498448380841 1 1
0.12100450015215 0.119874027829123 1 1
-0.00100561555579536 -0.00102390563927638 1 1
0.0352486410784443 0.0349477684159777 1 1
-0.0497013107266265 -0.0493087490166793 1 1
0.0610271656037123 0.0604406535401364 1 1
0.0318725726975065 0.0317281577155101 1 1
0.0737939984652516 0.0729500475042169 1 1
0.157025579974468 0.155345109173131 1 1
-0.198228976556604 -0.195699891733086 0 0
0.0850855133305014 0.084112157889372 1 1
-0.0210915807771712 -0.0208389210545883 1 1
-0.0427949050885628 -0.0425213599087308 1 1
-0.0651609110773674 -0.0645469442102499 1 1
0.0115011266039261 0.0109994052049175 1 1
0.0488935319762547 0.0482933214373722 1 1
0.0434878180949762 0.0436551859798554 1 1
-0.029383675099057 -0.0294327865462698 1 1
0.0891525922520232 0.087956820273449 1 1
0.00915046160411282 0.00935716482879279 1 1
0.0637435338465048 0.0630749918764908 1 1
0.105537692333396 0.104228856103874 1 1
-0.0168585322474678 -0.0163649469087055 1 1
-0.0457784172250091 -0.0453717850737463 1 1
-0.0196728344977983 -0.019697485216555 1 1
0.184692562142792 0.182993778440147 0 0
-0.174361248413111 -0.172256018477769 0 0
0.0274291800381903 0.0272515357882654 1 1
0.0533550063726043 0.0527615325482726 1 1
-0.00382180039221523 -0.00354041078336997 1 1
0.0821218208841989 0.0814563800050419 1 1
-0.0716922572651606 -0.0709267806253976 1 1
-0.00887779216589075 -0.00859578579905648 1 1
-0.215009450514466 -0.211915780330239 0 0
-0.00444933398001674 -0.0044589718118319 1 1
0.0849534646279116 0.0841760820701078 1 1
-0.0129909939109958 -0.0127537740089654 1 1
0.0806092780455237 0.0798156331726115 1 1
-0.117551777546989 -0.116421293480351 1 1
-0.0802924595686008 -0.0795518011324577 1 1
0.0215637997855156 0.0212409869258853 1 1
0.0192142245153021 0.0192609122704111 1 1
-0.0352928121834273 -0.0348718786743814 1 1
-0.0202995486908485 -0.020123574021573 1 1
0.05405929297447 0.0535289287736809 1 1
-0.0245207142369368 -0.024237361735029 1 1
0.00374644406492474 0.00374484049448508 1 1
0.0329523785461042 0.0325826650259743 1 1
-0.198353483267415 -0.196330691223721 0 0
0.0759942091321174 0.0751645171592455 1 1
-0.0214733764742596 -0.0219855696581975 1 1
-0.0208537343614043 -0.0206365461425958 1 1
0.0372882323799806 0.0367236156808714 1 1
0.0413626414517927 0.0408615044291323 1 1
0.0883290739114444 0.087472613383062 1 1
0.0664808456142456 0.0658100268991249 1 1
0.118367894549364 0.117340685409716 1 1
-0.0798186077590734 -0.0790508474091993 1 1
0.0474657499219284 0.0471192955261798 1 1
-0.0909208699631908 -0.0906380202948601 1 1
-0.0178703751049608 -0.0175074990094283 1 1
-0.0752468120112984 -0.074594510028987 1 1
-0.0254271662030277 -0.0256483640643703 1 1
0.0307890582243692 0.0304462985003277 1 1
0.0762942864027298 0.075657653657748 1 1
-0.0547962188153331 -0.0539348917861616 1 1
0.104695986838482 0.103244873436499 1 1
-0.0490131291280279 -0.0484563285089017 1 1
-0.0339694186101669 -0.0333953647441416 1 1
-0.0745541378964892 -0.0737245975925545 1 1
-0.030981157830798 -0.0306178155939048 1 1
-0.0111216020359717 -0.0111345742102636 1 1
0.0603919599912953 0.0598080550032158 1 1
-0.0571862533626429 -0.056137630923021 1 1
0.00534016490492464 0.00518446103379706 1 1
-0.0679775076358813 -0.0670591232982738 1 1
-0.0416056268407166 -0.041262697119084 1 1
-0.0382034435426289 -0.0381343709527277 1 1
-0.0902013613485055 -0.0892227417396458 1 1
0.115596212324159 0.114608970644144 1 1
0.0455039014169737 0.0451412729578777 1 1
-0.0664568836747749 -0.0658040253147024 1 1
0.0915879145154047 0.090634848100856 1 1
-0.105340836176174 -0.104357748546258 1 1
0.143745993903192 0.141429933352255 1 1
0.06598698794601 0.0655034410614374 1 1
0.035913277333914 0.0354926400325641 1 1
0.136138246448675 0.13471969007484 1 1
0.0170148213068688 0.0175509856715809 1 1
-0.0342199246323709 -0.0337632363068309 1 1
0.003897355898612 0.00380240851375581 1 1
-0.00485736170770242 -0.00469437174517371 1 1
-0.0115914697101676 -0.0114751032760083 1 1
-0.157155701288928 -0.154825774911872 1 1
0.0318283426988944 0.0307346760280665 1 1
-0.0341616347387759 -0.0336130217123316 1 1
0.111419582341261 0.110009642647288 1 1
-0.0824413179290052 -0.0819728350697153 1 1
0.104081370833888 0.103037765143888 1 1
-0.0301300323817905 -0.0298838155619402 1 1
0.0355637940575804 0.0351371050894113 1 1
0.0364643252407938 0.0366646294995752 1 1
0.0514989219977366 0.05117483350308 1 1
-0.145668497718642 -0.144127299206174 1 1
-0.126088297503126 -0.125058649191671 1 1
0.00602215641651236 0.00646062825729056 1 1
-0.0322396017755675 -0.0317729393275649 1 1
-0.122688217045387 -0.121987560100419 1 1
-0.0258290430891315 -0.0256187872091158 1 1
-0.0880358561033532 -0.0877479402994121 1 1
0.0986434241025815 0.0975659543096834 1 1
0.100174421208325 0.098920619362883 1 1
-0.0211952181970629 -0.0209551345880322 1 1
0.0416985070630001 0.0411788465219198 1 1
-0.0612609240490638 -0.0607859556618473 1 1
0.00210018678355618 0.00199852356235336 1 1
-0.0804916031116459 -0.0793047139641322 1 1
0.015070556200461 0.0149242263523671 1 1
0.0397510416885763 0.0392889713618126 1 1
-0.015261316709707 -0.015109691283142 1 1
-0.000752534986112947 -0.000871169178872054 1 1
0.0379005516425305 0.0370541445630121 1 1
-0.170841068585726 -0.169145993280121 0 0
0.0387987675633457 0.03839299482264 1 1
0.0275505768369193 0.0273097718139063 1 1
0.0375874919902745 0.0371145350074639 1 1
-0.0681154625026941 -0.0676594566260101 1 1
-0.0341123254087512 -0.0337373122482677 1 1
-0.0251351475929401 -0.0246610800743419 1 1
-0.0492464992201452 -0.0490359629078401 1 1
-0.0102674176098639 -0.00965263677574616 1 1
0.0606023931678671 0.0593227168837089 1 1
-0.0944206582694187 -0.0924885947456917 1 1
-0.00951342619535758 -0.00983619306704597 1 1
-0.0202066855740525 -0.0200852415382228 1 1
-0.0286194316049873 -0.0285332339612941 1 1
-0.0569763137442201 -0.0562521355364504 1 1
-0.048849785687889 -0.0484476061540323 1 1
0.0713568404163168 0.0707087055481499 1 1
0.0487105983903392 0.0483202736572094 1 1
0.0832721729621003 0.0816253125665008 1 1
0.00772180793492332 0.00824009034035983 1 1
-0.00969586013891426 -0.00950651312237423 1 1
-0.0132413769094833 -0.013191848548701 1 1
-0.081474893825827 -0.0802522687158843 1 1
0.0377785253175346 0.0380553717573047 1 1
-0.112797052537386 -0.111734038159276 1 1
0.0571310756388296 0.0567256146556981 1 1
0.0361299288886934 0.0358392834973229 1 1
0.0576525616700824 0.0568857007037205 1 1
0.136809245545006 0.135986893837218 1 1
-0.0433224599780622 -0.0434481748546966 1 1
0.0560294288278775 0.0553424020508791 1 1
0.0179143448942203 0.0175787108716206 1 1
0.0351653159226784 0.0342817013031018 1 1
0.217462101187668 0.214838069737854 0 0
0.0574200343234171 0.0567801666611092 1 1
-0.0211995564364667 -0.0210738780604363 1 1
-0.0166971025233286 -0.0162811303841693 1 1
0.0858047115934349 0.0851621565572438 1 1
0.060311011055142 0.0597356970310037 1 1
0.0534904531063803 0.0531055392098466 1 1
0.0688720905490315 0.068039048929051 1 1
0.0305651207314279 0.0303372537275997 1 1
-0.097290807069229 -0.0964432737736655 1 1
-0.00376752147223823 -0.00386751102881883 1 1
0.140183777048575 0.138873286969118 1 1
-0.199495105180871 -0.197437116845307 0 0
0.0658932918329758 0.0656646808396829 1 1
0.0983014560129004 0.0976960947880926 1 1
-0.0129934146407176 -0.0129939682746999 1 1
0.0976566575122578 0.0967394659192395 1 1
0.129059273143043 0.127510046054977 1 1
-0.0840420338589499 -0.0830465472579919 1 1
-0.128753600619305 -0.127923627509296 1 1
0.0820635857374964 0.081286233669045 1 1
-0.052399235077136 -0.0516565242049405 1 1
-0.0106276895469781 -0.0103914092924142 1 1
-0.11052436861587 -0.109535048139934 1 1
0.00314336995484819 0.00330675815277274 1 1
0.0224516485224201 0.0220867764991328 1 1
-0.0757484808764396 -0.0748026570323496 1 1
-0.082925357779166 -0.0818885184259344 1 1
0.0668597736975795 0.0664084381508643 1 1
-0.110173898126546 -0.109103917424801 1 1
-0.0881785331956355 -0.0872368139045114 1 1
-0.162944546001672 -0.161153118569868 0 0
-0.110392229835101 -0.109369100744752 1 1
0.105497476178659 0.104442754005955 1 1
-0.140251000270153 -0.139074083309382 0 0
-0.0755895392526558 -0.0746459028845436 1 1
0.13717372024778 0.134491074124588 1 1
-0.139969170743021 -0.138231166098825 1 1
0.0665403387980998 0.0659692333408644 1 1
0.166469384727995 0.164710418349573 0 0
0.0909790628172043 0.0900837177791391 1 1
0.0199915953062236 0.019265343673352 1 1
-0.0270902948664366 -0.026871166167919 1 1
0.0732873526121786 0.0728139004271597 1 1
-0.0271607395517527 -0.0272629629999809 1 1
0.104787179849792 0.103903401079924 1 1
-0.0164501744738048 -0.0166390578700838 1 1
0.0788556991454101 0.0778973309743035 1 1
-0.0284787205514908 -0.0280324393557983 1 1
-0.0273966192921939 -0.026921292852847 1 1
-0.0144682343730862 -0.0144777417929372 1 1
0.0299725224470614 0.0294867613403717 1 1
-0.0922902028083395 -0.0908073593945447 1 1
0.0051299469116383 0.00533078892612779 1 1
0.0289854608710779 0.0287624973649486 1 1
0.106956105304732 0.105781821396832 1 1
0.015285692055525 0.0151821792810913 1 1
-0.0158811066141282 -0.0159003807024853 1 1
-0.0488679713438874 -0.0484652906957143 1 1
0.0803146295723407 0.0786921243587024 1 1
-0.000402227682057596 -0.000508145803744756 1 1
-0.0841959755457242 -0.0832727312478204 1 1
-0.0670975255450425 -0.0660157984292899 1 1
0.0160837649273689 0.0165443896110648 1 1
-0.0769312290439357 -0.0755289059247128 1 1
0.00445677908230683 0.00417339096249147 1 1
0.0883483569013913 0.0873893909264424 1 1
-0.0562790676368777 -0.0556132826820347 1 1
0.0527965149352 0.0521405771253452 1 1
0.0702979832666767 0.0697477071961856 1 1
0.0986141454824419 0.0976590384429429 1 1
0.0839197551709004 0.0831838928281457 1 1
0.00359529703917952 0.00362923730768582 1 1
-0.0420961872268792 -0.0415686575954937 1 1
-0.0318863904464126 -0.0318056850057515 1 1
-0.0570655056840697 -0.0565943852144076 1 1
-0.026959729902116 -0.0263807931137407 1 1
-0.115435507945736 -0.113921621064035 1 1
-0.0335269699992865 -0.0329094494240459 1 1
-0.0744584413338165 -0.0737394698208151 1 1
0.0463957751519208 0.0454338434155347 1 1
0.0615846740875119 0.0611708006835302 1 1
-0.0439785485833735 -0.0436833353005157 1 1
0.0454404104289281 0.0449980677153994 1 1
-0.063781209926203 -0.0631364638374827 1 1
-0.0213662845514022 -0.0212592775540695 1 1
0.0161761174511827 0.0161049115410487 1 1
0.0197144332941613 0.0195356712529761 1 1
0.0194155644050883 0.0192358530601306 1 1
0.0697489766886435 0.0691085323611819 1 1
0.0511939768341812 0.0507356044521221 1 1
0.0354907085241791 0.0353908223179669 1 1
-0.068474288417888 -0.0679132600846915 1 1
-0.0717725837098352 -0.0710088157639952 1 1
-0.0163624497523154 -0.0161249518269695 1 1
-0.0409033778837786 -0.0405110252733844 1 1
0.00181586246955255 0.00116957049991756 1 1
0.06179181821206 0.0613498978336675 1 1
0.0153555365799856 0.0154519749036958 1 1
0.102903897098312 0.102144784344871 1 1
-0.0713058481998032 -0.0703058417827311 1 1
-0.0889691186419181 -0.0885921127538218 1 1
0.0302312286521426 0.0305748801722752 1 1
-0.0470991582011295 -0.0465904166849144 1 1
-0.0158323919280694 -0.0152024560089694 1 1
-0.0180988820189871 -0.0178646750944748 1 1
-0.0453722675012419 -0.0449866920020232 1 1
0.0107560726648465 0.0106637933170706 1 1
0.0237823485418046 0.0238049249980308 1 1
0.00158185396261087 0.00139110406298009 1 1
0.13787949862079 0.135806635107859 1 1
0.0689947191291194 0.0686166553327806 1 1
-0.0818762268760437 -0.080851525384368 1 1
0.0197040778687831 0.0200181604848693 1 1
0.082720848235142 0.0822322711006346 1 1
-0.0349487488699352 -0.034580429030316 1 1
-0.0672548608729715 -0.0665428865992864 1 1
0.104488980591833 0.103009284537891 1 1
-0.0250240031544893 -0.0250354695016443 1 1
-0.0580301167388848 -0.0572304735452136 1 1
0.0695144778201663 0.0687520858429992 1 1
0.127765261485623 0.126444587217089 1 1
-0.0470267499112613 -0.0466601332757653 1 1
-0.0879547901285048 -0.0870476212532003 1 1
-0.00745856979416091 -0.00780615250295983 1 1
-0.0520214536796955 -0.0515617777027139 1 1
0.0379732748960663 0.037886802237142 1 1
-0.120797867586681 -0.119660343523841 1 1
0.0249023261131747 0.0245089530524978 1 1
-0.0645977346227494 -0.0639795331047577 1 1
0.0495961932943066 0.0492520241983534 1 1
0.0167227842678576 0.0165692245280367 1 1
-0.0195872329895767 -0.0198318745908071 1 1
0.0402320348142988 0.0397349165443208 1 1
-0.0762357805379797 -0.0754008849202879 1 1
-0.0711308482618179 -0.0702968839240139 1 1
0.034306329805332 0.0339372949588305 1 1
0.0243030552094006 0.0234017239741749 1 1
0.0464561415470024 0.0453772191042321 1 1
0.039931539330859 0.0398749043465048 1 1
0.0179231421574422 0.0176952180851425 1 1
0.00463474179531101 0.00476573879727619 1 1
-0.0932413075349333 -0.0916340391783133 1 1
-0.04290702138412 -0.0428070802903603 1 1
-0.00611486930453602 -0.00587622354685146 1 1
0.0341884260104489 0.0338759175443263 1 1
0.0342739652203405 0.0341425663477152 1 1
-0.186514158227445 -0.184676309228077 0 0
0.0922892882226248 0.0914591800474814 1 1
-0.0441360248102841 -0.0437815858768457 1 1
-0.0780315113937608 -0.0766560340900944 1 1
0.0616500301806537 0.0610464848789384 1 1
0.0990833768864293 0.0981494566060442 1 1
0.0299405183472233 0.0296842423309407 1 1
0.0773098450909317 0.0764654798608376 1 1
-0.0214498323769615 -0.0217875961581649 1 1
-0.0460869870210019 -0.0456890820376514 1 1
-0.0490055260482068 -0.0484195122998538 1 1
0.0785733022120709 0.0775164316835942 1 1
-0.0190267998611129 -0.0187852542439019 1 1
0.0171497320994371 0.0168855717346923 1 1
-0.0720177350215561 -0.0713056518574114 1 1
-0.020490633446143 -0.0201795358516562 1 1
0.0469381662507515 0.046627541278873 1 1
0.0127127701325543 0.0122775483988361 1 1
-0.087010433312644 -0.0857319656591502 1 1
0.133289293742157 0.131631088711695 1 1
0.0462424305421833 0.0458637403923152 1 1
0.0915948006071949 0.0908667655965075 1 1
-0.173924936201134 -0.172363175684176 0 0
0.014655508428004 0.0138471546006896 1 1
-0.0998374877249074 -0.0985272410828329 1 1
0.0487852188932664 0.048574506813716 1 1
-0.0100665657231461 -0.00983440803918012 1 1
0.034572728569477 0.0342650685578276 1 1
0.135267859345369 0.133839831250626 1 1
-0.0702756219843965 -0.0690042176192501 1 1
0.000934121771809295 0.00101886346672916 1 1
0.00758586952985191 0.00808987346664239 1 1
-0.0671593671918709 -0.0667055576117608 1 1
0.0454396273065598 0.044962451722352 1 1
-0.0822721501393567 -0.0814453051224868 1 1
0.00711435084989554 0.00697170179590483 1 1
0.00827014064339421 0.00823157249849333 1 1
-0.151422625052798 -0.149061051117581 1 1
-0.0222499284406206 -0.0225523088121396 1 1
-0.0793949652701388 -0.0783673697286108 1 1
0.0675156847553245 0.0669776395428111 1 1
0.0682661456188792 0.0678961360893887 1 1
-0.0372819856068053 -0.0366643957759791 1 1
-0.0209238965136239 -0.020781729371203 1 1
0.0473648191080451 0.0468496977877016 1 1
-0.0711049753180578 -0.0703378343702247 1 1
-0.0831623442461384 -0.0821370322192243 1 1
-0.00758205748762576 -0.00747133501476187 1 1
0.00724543770103616 0.00680966257836503 1 1
0.00428140905236244 0.00511406399781507 1 1
0.0949061004330113 0.0940221231182141 1 1
-0.119811851106986 -0.119003595781 1 1
-0.113940082453659 -0.112719807555835 1 1
0.0847660107660259 0.084408779693678 1 1
0.00539973924780917 0.00546443591131013 1 1
-0.112917461508775 -0.111534883914402 1 1
-0.0103756424231536 -0.0101418022786819 1 1
0.110262308869527 0.10925362737661 1 1
-0.0583668357795314 -0.0570825381315843 1 1
-0.0716454129087508 -0.0710769546369898 1 1
-0.101452690136839 -0.100450289684232 1 1
0.0247939870313922 0.0244956425636583 1 1
-0.0455987800420999 -0.0451249376306667 1 1
-0.0280451053117391 -0.0277328917776257 1 1
0.020697376829973 0.020349142012252 1 1
0.0275191676478884 0.0280191952528988 1 1
-0.0297409379949119 -0.0294747134140474 1 1
0.0938526625780469 0.0932233150943765 1 1
-0.0146662995011825 -0.014242716281941 1 1
-0.022394241856012 -0.0223129157038043 1 1
-0.0596951968937647 -0.0588623805688486 1 1
0.052413580103766 0.0515114291720546 1 1
-0.022271795657594 -0.0215128345995659 1 1
0.0303365583890772 0.0302629331817083 1 1
-0.0330071543539585 -0.0324512449078488 1 1
-0.0551695606603758 -0.0543619131386657 1 1
0.0531943863515672 0.0519388003490063 1 1
-0.0222682127003105 -0.022171701084493 1 1
0.0302097335094562 0.030035051572444 1 1
-0.0558306935915392 -0.0552250423158164 1 1
-0.0405085219021345 -0.0401130793407178 1 1
-0.212074592279912 -0.210197517937945 0 0
0.0920057168459017 0.0912736283291468 1 1
-0.0656302576120133 -0.0649868125563627 1 1
-0.0891473143787194 -0.0882678570132344 1 1
0.0651134192263997 0.0644101051799182 1 1
0.0748226922774949 0.0739107985747139 1 1
-0.0138574244856824 -0.0135577652647302 1 1
0.0827476704579886 0.0809610220342602 1 1
0.0936611717988908 0.0927628738776917 1 1
-0.0502322071863794 -0.0501224875863999 1 1
0.0453667539230331 0.0450858364102161 1 1
0.0463658540761769 0.0457534088054708 1 1
0.143674196821294 0.142331126224374 0 0
-0.00263160923152293 -0.00259503754971477 1 1
-0.0106662666556747 -0.0107391064389135 1 1
0.0515649095799906 0.0508737033905244 1 1
0.0189423741204451 0.0185063221432269 1 1
0.14754047939916 0.146300464192602 0 0
0.0178985125895588 0.0177050802157411 1 1
0.070278626063141 0.0695498455282863 1 1
-0.0808777273872436 -0.0800608440654814 1 1
-0.0268442669037492 -0.0264780148505447 1 1
0.0110870728504919 0.0108993845233608 1 1
0.0954227367540145 0.0944249463128657 1 1
0.0297296636357119 0.0294332748286606 1 1
0.0429778514595335 0.0425269345584044 1 1
0.017967626645448 0.0178913787079254 1 1
-0.0292694319888702 -0.0290475265032644 1 1
0.0452503539849974 0.0448033377271809 1 1
-0.0502305044593313 -0.0497666212763555 1 1
0.0717294813574985 0.0710690284313528 1 1
-0.116600408671048 -0.115328965890917 1 1
0.123798940136521 0.123002464147639 1 1
-0.0274608578101084 -0.0271012428625256 1 1
-0.0377804098120882 -0.0380039792116727 1 1
-0.0397731161860734 -0.0386807570634044 1 1
0.110435457400532 0.109380413493206 1 1
-0.103611286394667 -0.102602074749661 1 1
-0.143995478237168 -0.141303726292939 1 1
0.072012894985425 0.0714297579656649 1 1
0.15550634693077 0.153937968338245 0 0
-0.0791458803115595 -0.0787177616304093 1 1
0.0322475416258521 0.0313570798766997 1 1
0.14926518220074 0.147881424417075 1 1
0.0141606647553037 0.0138856939643693 1 1
-0.0421894167707611 -0.0416944957071072 1 1
0.136926866529493 0.135763075489473 1 1
-0.143140341718754 -0.141903554509378 1 1
-0.07583803560278 -0.0751797212203987 1 1
-0.0588584713378921 -0.058313828730124 1 1
0.0145280598255187 0.0144561788427905 1 1
-0.16175473661666 -0.160332285016941 0 0
-0.00325097951999758 -0.00319360926066331 1 1
0.0855009484518338 0.0845826029094992 1 1
0.0943587699231718 0.093583240556549 1 1
0.0282142770756391 0.0278648046338366 1 1
0.129994686406412 0.128570314342215 1 1
-0.0280146012724342 -0.0280424837135486 1 1
0.0097860615358047 0.0098381480168299 1 1
0.00440316732239142 0.00437678515122358 1 1
0.078338751540591 0.0771243179006689 1 1
-0.0237529830273468 -0.0236820322421744 1 1
0.0443215853196448 0.0439665228527374 1 1
0.0261926462238858 0.0262535509702886 1 1
-0.0174056620833479 -0.0177265920437907 1 1
-0.0393369917351224 -0.0388398587096073 1 1
-0.030093392933662 -0.0298499624921827 1 1
-0.00150458072401979 -0.0014399729135613 1 1
-0.0167880726660138 -0.0165402324536203 1 1
0.00595787611984486 0.00622054389316036 1 1
0.0111535672203729 0.0106928388286408 1 1
0.0704666723641168 0.0694070701292939 1 1
-0.0243922653906147 -0.0239030273088721 1 1
0.0342624195978822 0.0339456194049331 1 1
0.0847838856135932 0.0839896822655335 1 1
-0.00788077878732029 -0.0079429466632046 1 1
0.0195538323716349 0.0189438204186761 1 1
0.0389104258143297 0.038436506711552 1 1
-0.0338899343235496 -0.0329778141045695 1 1
-0.0584106951084921 -0.0577282695908232 1 1
0.115137459724284 0.11403401089388 1 1
0.0539456379833723 0.0538374483149267 1 1
-0.030031041533397 -0.0298797115785393 1 1
-0.0524431841300525 -0.0518697450220236 1 1
-0.0312072223212592 -0.0302125927768428 1 1
-0.119959658463102 -0.1190167922245 1 1
-0.0609098388577632 -0.0602679965165437 1 1
-0.108674389686141 -0.107657367665638 1 1
-0.0122581091899653 -0.0120315511662493 1 1
-0.0183519865220844 -0.0184235398114292 1 1
-0.110785057245665 -0.108975799201865 1 1
0.00881036298783927 0.00828585183598749 1 1
-0.0273381474888214 -0.0280240393556785 1 1
-0.0580871066686814 -0.0576840429930493 1 1
0.157431301288936 0.155884447484732 1 1
0.0141019476901679 0.0136211065414705 1 1
0.147019929772135 0.14576741012971 1 1
0.0250280975494653 0.0248898946055142 1 1
0.0215015870502896 0.0211335651306263 1 1
-0.0249396048674762 -0.024606939627242 1 1
0.0120336300125321 0.01147477949691 1 1
-0.0721705010489506 -0.071841061799373 1 1
-0.0496259379729821 -0.0490476643487135 1 1
-0.0242637549317159 -0.0238581921698498 1 1
-0.00721571860936134 -0.00679490309653913 1 1
-0.104939065247441 -0.104043625345482 1 1
-0.179798794408542 -0.177757361199882 0 0
0.0430079752876189 0.042507714339962 1 1
-0.0804786912774698 -0.0794852997209945 1 1
-0.0115346688630418 -0.0113654640620456 1 1
-0.0540818998701496 -0.0533042000040186 1 1
-0.0403926318420149 -0.0399647778086356 1 1
-0.0421310398361857 -0.0416005003912407 1 1
-0.0794224308486893 -0.078269344990041 1 1
0.0714773543234029 0.0700246003812994 1 1
0.0968156923766892 0.0959193262825503 1 1
0.139992509887497 0.13871362020432 1 1
0.0711785510829739 0.0706060684185086 1 1
0.0902961166448485 0.0893168300262289 1 1
-0.0821087639234811 -0.0815425877850111 1 1
0.00322424549494868 0.00319910207975342 1 1
0.0235847917426776 0.0233210319738488 1 1
0.0128843328530507 0.0125818644074156 1 1
-0.00965765827826644 -0.00963923453843663 1 1
0.00352020207356122 0.00310483075137809 1 1
0.0653061140634758 0.0652511629788615 1 1
0.203248088057354 0.201350275962694 0 0
-0.000285875984283375 -0.00016907638712401 1 1
-0.135891726973852 -0.133561500045843 1 1
0.111653989773778 0.110515220068207 1 1
-0.00777362086431669 -0.00780038895473255 1 1
0.0227809348110632 0.0226740877663333 1 1
-0.000750626357929483 -0.000523007807066557 1 1
-0.0696454719851742 -0.0690378319402507 1 1
-0.0148540707920688 -0.0146369074446202 1 1
-0.126179073637485 -0.125177628214381 1 1
0.0674021066705295 0.0658655379110374 1 1
0.0573434297546152 0.0568894982176497 1 1
0.0452782327568944 0.0451393826891615 1 1
-0.0585120158886287 -0.0579446797980239 1 1
-0.0374417123812729 -0.0372391867146825 1 1
-0.134240300881936 -0.133001074965824 1 1
-0.099656130382597 -0.0986140780770677 1 1
-0.0129946713492966 -0.0130133497672563 1 1
0.0660780512576706 0.0654211467720622 1 1
-0.165478564600987 -0.163870088092693 0 0
0.0196255554058291 0.0195162768581886 1 1
0.0475095967961718 0.0471919760117803 1 1
-0.0348541612827561 -0.0339836720747202 1 1
0.00215728590016597 0.002187848177581 1 1
-0.0331754140417454 -0.0326955845240557 1 1
-0.037057458677564 -0.0368578651328546 1 1
-0.0306914554521732 -0.0303599561176797 1 1
-0.0689969635381478 -0.0685830358946334 1 1
0.0648064324367475 0.064074200717308 1 1
-0.0152561928248478 -0.0154198754794935 1 1
0.0504479316073662 0.0499135011194961 1 1
0.132160914793864 0.130844747603847 1 1
0.0154698030071367 0.0153684428975823 1 1
-0.0171291700252753 -0.017135307247915 1 1
-0.0147794600773037 -0.0147597175357784 1 1
-0.0533037361622913 -0.0527641633610548 1 1
-0.0979485287265898 -0.0966523833359899 1 1
-0.034304071576388 -0.0340094152203835 1 1
-0.0381172889039281 -0.0371925004829974 1 1
-0.0638357688580783 -0.0641269302964802 1 1
0.101716745564107 0.100639667642324 1 1
-0.00428372111243589 -0.00417333247990402 1 1
-0.0158579487870171 -0.0157600225891397 1 1
-0.0919241716828894 -0.0911280235224338 1 1
-0.0670620969551079 -0.0664351556461405 1 1
0.0238604838379147 0.023728793870077 1 1
-0.161813151822994 -0.160645732035497 0 0
-0.167369059532278 -0.166159604311213 1 1
-0.0181376502569733 -0.0179840500478077 1 1
-0.0582388601444702 -0.0572184296992259 1 1
-0.0926001109543701 -0.0919483894273511 1 1
0.0116577443381767 0.0114349256487151 1 1
-0.0930116503480657 -0.091906789048949 1 1
-0.0821195149982517 -0.0814131879666239 1 1
-0.019399198398561 -0.0192974632683204 1 1
0.0628244379325616 0.0622632152106355 1 1
-0.103559684698332 -0.102573469576248 1 1
-0.0488792128784049 -0.0482093083590445 1 1
0.0398295167690382 0.0392098059752164 1 1
-0.151761183023543 -0.150113329245258 1 1
-0.013654294625431 -0.0135880472654045 1 1
0.000350146767165757 0.000165128307940576 1 1
0.023242156430627 0.0232730393805825 1 1
0.157979156762467 0.15635826236901 1 1
0.0125918815053875 0.0132221623377799 1 1
0.07180328604779 0.0705410583707493 1 1
0.0180965966803191 0.0179395387433709 1 1
0.0836548608643073 0.0826527919527008 1 1
-0.0258563907417661 -0.0256043358422989 1 1
-0.0476788608105575 -0.0459155828246402 1 1
-0.0119065627720434 -0.0118343399116321 1 1
-0.0355188585395214 -0.0350028999691406 1 1
-0.157415259837515 -0.155761120520271 0 0
0.0272974404138262 0.0271373853830472 1 1
0.0878251479869266 0.0864800042617291 1 1
-0.113395788431191 -0.112354171713611 1 1
-0.0837196872840244 -0.0828934808536025 1 1
-0.0581153183336326 -0.0572428029222813 1 1
-0.0246842280218854 -0.024191143087041 1 1
-0.0780903978971159 -0.0773318351707711 1 1
-0.00515238983587068 -0.00509114606006496 1 1
-0.0260972831730184 -0.026023032498479 1 1
0.0760353886181935 0.0753600324430033 1 1
-0.0837386012618145 -0.0835484546208486 1 1
0.00283187761841956 0.0028581030301386 1 1
-0.0636327139610723 -0.0631298174453331 1 1
0.10513221428578 0.10410555076409 1 1
-0.133051127904807 -0.131480731885082 1 1
-0.0404123632825419 -0.0399671863234239 1 1
0.0998195228805709 0.0990058731261009 1 1
0.0236727189991438 0.023506820375619 1 1
-0.0849980244345676 -0.0846560879521292 1 1
-0.0563660172870585 -0.0559181703261348 1 1
0.0557618101124042 0.0549803687858541 1 1
0.0668010016685795 0.0661489443203663 1 1
0.16220585683578 0.160397828080179 0 0
0.0216891887409423 0.0216448108779967 1 1
0.0256740028950166 0.0257476398416764 1 1
0.0392297920460281 0.0387020492562488 1 1
0.041409394686856 0.0410629024447372 1 1
0.126368069290803 0.124891118985541 1 1
-0.0368418044534579 -0.0363557576229979 1 1
-0.0630698743211646 -0.0627300368425423 1 1
-0.0498918222924865 -0.0494741998892451 1 1
-0.0178895929627622 -0.0176636814692945 1 1
0.108561763387178 0.107458782391562 1 1
-0.0576355577897979 -0.0574515452601616 1 1
0.0249426187612209 0.024853589733256 1 1
-0.020781668206003 -0.020542846151761 1 1
0.0249574787178672 0.0240348423166963 1 1
0.0645782219072106 0.0640146176386773 1 1
-0.000901847159609774 -0.0011131304896203 1 1
0.0653904387742049 0.0647194163552589 1 1
0.11655639904905 0.115468844739092 1 1
0.15219847013859 0.150747983538868 1 1
0.0476294203342795 0.0470109580318415 1 1
-0.0551348332746133 -0.0548165238167067 1 1
0.0178134888311871 0.0176275197938686 1 1
-0.0518935872302333 -0.0515411491862229 1 1
0.00631054298546534 0.00630996828743475 1 1
0.0923477862821136 0.0913146594493324 1 1
-0.0112577048129839 -0.0108149861741902 1 1
-0.145342672622664 -0.143868821625628 0 0
0.0620283143754926 0.0614685776853887 1 1
-0.113057677256549 -0.111914426715068 1 1
-0.167563484039355 -0.166213035516301 1 1
0.106471932529121 0.106080887059702 1 1
0.161048871809849 0.159603087596281 0 0
-0.0560706075384193 -0.0556914060828415 1 1
-0.150451508836165 -0.148737445066508 1 1
0.0809887309793273 0.0798179956528755 1 1
0.0183284552657447 0.0178006695464324 1 1
-0.0183881285638237 -0.0182298100050157 1 1
0.0326952266310338 0.0327712799461622 1 1
-0.000730772568584712 -0.000774101736876816 1 1
0.0750996343990275 0.07421730373889 1 1
0.00825744373993779 0.0083146288733459 1 1
-0.00801965670338232 -0.00797416480243844 1 1
-0.146937164073605 -0.14535357289445 1 1
0.0750071011490569 0.0741895510841789 1 1
0.0136560732391183 0.0134397205403031 1 1
0.0238081974704077 0.0234218377359586 1 1
0.0663984248043185 0.0656611826180379 1 1
0.0815299114081904 0.0809815320826339 1 1
0.0642887707487314 0.0643809722969154 1 1
0.0151354457482811 0.0149579587735461 1 1
0.00643716885792156 0.00636818328240308 1 1
-0.0942699858686126 -0.0934067520486007 1 1
-0.00920455617372209 -0.00918342725029364 1 1
-0.0229944332861078 -0.0226879740257147 1 1
0.0115506482867852 0.0113865633672576 1 1
-0.138713327626516 -0.137229513767079 1 1
-0.0622729968527126 -0.0610895253387675 1 1
-0.0623772705459439 -0.0619477762819187 1 1
-0.0240881902670662 -0.0238705083717973 1 1
0.0633179614668894 0.062774027363077 1 1
-0.00355052131420377 -0.0034772896283176 1 1
0.0576406417298911 0.057018142431599 1 1
0.0675062132820638 0.0670705645151798 1 1
-0.145376476654443 -0.143450460266739 1 1
0.0468434829446453 0.0462881497251808 1 1
0.0836655800302913 0.0827606288541848 1 1
0.0384319255562012 0.0380553322561288 1 1
-0.0322761148977059 -0.0320378182966874 1 1
-0.0194629227756658 -0.0192271293833863 1 1
0.0453213781933992 0.0446562221148167 1 1
-0.036316942802069 -0.0359194928390587 1 1
-0.0217006615216473 -0.0215505413112575 1 1
0.00845757587537086 0.00866489944075692 1 1
-0.145515576887176 -0.143919862038313 1 1
0.000244705489503234 0.00022888771187243 1 1
-0.0240745331952257 -0.02371640023395 1 1
-0.0977486644698338 -0.0966403426938127 1 1
0.074247825260885 0.0742366223161046 1 1
-0.0301970676545143 -0.0301180808877518 1 1
0.0682783462103961 0.0678447401400447 1 1
0.105720798126209 0.104511424819046 1 1
0.0954858062591746 0.0951190945333032 1 1
0.0361268360529326 0.0362310110837218 1 1
0.0469063276512949 0.0464586343072335 1 1
-0.0619142976560433 -0.061374883579069 1 1
0.0125724988244293 0.0124028617174579 1 1
0.0304325998598362 0.0297179613970032 1 1
0.0975437259362691 0.0965230617622863 1 1
0.0250140152157831 0.0248119355119019 1 1
0.0628061554301909 0.0622238513841819 1 1
-0.0451249838633784 -0.0448080189658595 1 1
0.107513366859951 0.106427647508111 1 1
0.112125663497743 0.110940443616595 1 1
0.173383886523824 0.171493067100556 1 1
0.0699170464457248 0.0694161053929437 1 1
-0.00175221395090695 -0.00119950471564606 1 1
-0.0489869643102523 -0.0485215990826782 1 1
0.0163470577075552 0.0161169850657919 1 1
-0.0502990485181265 -0.0490406575230795 1 1
-0.0217283133479543 -0.0209230060394907 1 1
0.0740147852055006 0.0737965666749678 1 1
0.00121698810772581 0.00134007701254765 1 1
-0.00304250485363682 -0.00322317486467124 1 1
-0.00612992484332282 -0.00622653894177502 1 1
0.0662190496807114 0.0657367523753025 1 1
0.0590599328322339 0.0582750687630321 1 1
0.0250771157322698 0.0248789174309768 1 1
-0.0631554422875676 -0.0626182516972305 1 1
0.117100685023442 0.116307902825751 1 1
0.0935721717604969 0.0926760010000939 1 1
0.0687309187919171 0.0679234053419539 1 1
0.065868216659955 0.065271185118891 1 1
0.0255958761900267 0.0251726185897249 1 1
-0.0404252529117329 -0.0401274075348259 1 1
-0.087913749827264 -0.0870127808485882 1 1
0.0396936671277366 0.0396974837785881 1 1
0.0216484683138366 0.0215266332032922 1 1
0.0362260030432827 0.0361859746518632 1 1
-0.0227060234537683 -0.0228136618130021 1 1
-0.0808288173201174 -0.0803397385943897 1 1
0.0482299811671528 0.0476957329643142 1 1
-0.0234091063232869 -0.0232270682294833 1 1
-0.120800231391442 -0.119775207378723 1 1
0.0978887926432704 0.096754645261474 1 1
-0.0030276058871669 -0.00298936847239487 1 1
-0.00408875042684096 -0.00407595511722947 1 1
-0.0753616815578768 -0.0744706204582522 1 1
0.140045125228438 0.138191497841078 1 1
0.0555265443623822 0.0549757722274587 1 1
0.0698414621624684 0.0683981696484026 1 1
-0.0099368377958415 -0.00979002103880061 1 1
-0.019290400520205 -0.0194747570308713 1 1
-0.0619824006282252 -0.0613824486261055 1 1
0.0649065832485076 0.0643087477527976 1 1
0.0420684560544472 0.0415365153903861 1 1
-0.0694348412101738 -0.06886811498279 1 1
0.105422816550885 0.104364891421396 1 1
0.0264808450417905 0.0261008349058546 1 1
-0.213780630746718 -0.21155682549016 0 0
-0.158712316273329 -0.157298681214788 0 0
-0.0228505216302904 -0.0226251319976593 1 1
0.1301863548332 0.12891046960814 1 1
-0.0547836379537205 -0.0539728275622779 1 1
0.0928203009953597 0.0918939421839297 1 1
-0.0500882231616964 -0.0493999497098357 1 1
-0.0762214815625492 -0.0750649937311125 1 1
-0.011489080537964 -0.0112852381636018 1 1
-0.00764161699569231 -0.00854641009700276 1 1
0.00388551266552328 0.00462555413391208 1 1
-0.0753765028284956 -0.0747309831091916 1 1
-0.0501702532125233 -0.0496372900917277 1 1
-0.0492371453251304 -0.0488470515347969 1 1
-0.0580520606565579 -0.0571133871165495 1 1
0.120208181764973 0.119075033320165 1 1
0.0669864866463848 0.0664670167780368 1 1
0.0283020140089028 0.0282197378063039 1 1
-0.000901788441017052 -0.000758181512991521 1 1
-0.0534967351705165 -0.0529001513547726 1 1
0.00893590275941838 0.0086629428634554 1 1
0.0495207928513452 0.0488625838061454 1 1
-0.0237186247668653 -0.0234918472153814 1 1
0.1971195899182 0.195037676939319 0 0
0.080835350295999 0.0802385954948931 1 1
0.0904245393102196 0.088889732936062 1 1
-0.0738447265380981 -0.0731448804571399 1 1
0.056705432354054 0.0559004683494275 1 1
0.0244353559270485 0.0241678793327505 1 1
0.022664676333936 0.0227940829925571 1 1
-0.0986596671036373 -0.0977472236175769 1 1
-0.0155577367883643 -0.0153992893082425 1 1
0.177310776214207 0.175430167084435 0 0
-0.0729242900283877 -0.0717806553808336 1 1
0.0428605495007942 0.0423439585998764 1 1
0.0705498568404674 0.0698782079104 1 1
-0.0764587301287003 -0.0751622716016482 1 1
0.0580588717480975 0.0576253358264769 1 1
-0.15931839702479 -0.157813585130933 0 0
0.0804440466849688 0.0798773064153562 1 1
0.128435862514721 0.127299348831911 1 1
-0.0123537783197602 -0.0122333408725837 1 1
0.124065041948501 0.12295125008094 1 1
-0.107713513106608 -0.106560163063913 1 1
-0.00399079793987538 -0.00369481771405919 1 1
0.0658713084100051 0.0643225056586027 1 1
-0.0446810250184019 -0.0444177386196675 1 1
-0.0228869105616622 -0.0227237756791259 1 1
-0.0344836987616932 -0.0336284032912392 1 1
-0.0852181763836485 -0.0846413387981981 1 1
-0.127288686524422 -0.126327040987026 1 1
-0.0910503829845667 -0.0901388414605851 1 1
-0.00575629521697648 -0.00554817045867624 1 1
0.109260083947286 0.10830159549684 1 1
0.0645726112848659 0.0640721139182714 1 1
0.0435224130345448 0.043154113597631 1 1
0.0188144285035661 0.0185732057421203 1 1
-0.0583248361180285 -0.0576382740719513 1 1
-0.0605503795934958 -0.0605259558488905 1 1
-0.00421459342422428 -0.00424010016956275 1 1
0.0259897352301571 0.0258038049219637 1 1
0.12762506172234 0.126293106748292 1 1
-0.0194309527051523 -0.0190524961081657 1 1
0.0358876937880041 0.0352180933615649 1 1
-0.00575076713948379 -0.00555384730786716 1 1
0.20082409518393 0.198902646505387 0 0
-0.0763595783341502 -0.0757441675070738 1 1
0.0538662236321202 0.0531022180199491 1 1
0.128971354658986 0.126848595551327 1 1
-0.0708453566259385 -0.0701775857776347 1 1
0.0293120059403236 0.0291399731031738 1 1
0.0498253151560458 0.0493383649225366 1 1
0.109684255872893 0.108856807010645 1 1
-0.0810180818812592 -0.0800630324508711 1 1
0.0770590925138954 0.0762903494303038 1 1
0.0424133479073692 0.0422647054562796 1 1
0.0355090635782807 0.035278646453725 1 1
0.0495552389039017 0.0491104724694752 1 1
-0.0189296313417279 -0.0188902047448381 1 1
0.00542758823420455 0.00553548954059354 1 1
-0.0403167227715559 -0.0398994237662633 1 1
-0.0223845642882583 -0.0222001559171308 1 1
0.0427559273231657 0.0423226510581553 1 1
-0.0323827301177508 -0.0321857935137455 1 1
0.055982825823793 0.0555446685694869 1 1
0.0680425273070319 0.0673036276212169 1 1
-0.0152915759243728 -0.0150363373283907 1 1
0.00387958121166342 0.00372862741872953 1 1
-0.0322056540828101 -0.0316182772562684 1 1
-0.118817767698945 -0.116907277415213 1 1
0.00496431513010766 0.00489195950779807 1 1
0.107803420198339 0.10671149310868 1 1
-0.0467582504538292 -0.0464088933189733 1 1
-0.0380102167221287 -0.0376755730794928 1 1
0.04142179139892 0.0414547721956097 1 1
-0.153396225971323 -0.151947134512891 0 0
-0.0581974044966596 -0.0574688435126441 1 1
-0.0804443908770962 -0.0799242378374673 1 1
-0.0629847284998168 -0.0623086142994786 1 1
-0.040038158777917 -0.0387898753508176 1 1
0.0138190969811232 0.0132899742118935 1 1
-0.0126922853291139 -0.0128450505079754 1 1
-0.145092039145566 -0.144209072283192 1 1
-0.0483599527985081 -0.0476924540658906 1 1
0.0808678208666358 0.0800169411447565 1 1
0.0372263021951601 0.0366387188902909 1 1
0.0546630595598636 0.0540009962956389 1 1
-0.000586723321485225 -0.000862586400899191 1 1
0.00171179054454252 0.00177032043344612 1 1
-0.0538424413961214 -0.0532490152958964 1 1
0.0995674123013351 0.0983637877030967 1 1
0.0819152101221085 0.0812202088738806 1 1
-0.0671115506503139 -0.0662408740615232 1 1
0.002531152315419 0.00301711131575235 1 1
0.0272241306067102 0.0270322888599979 1 1
-0.143732459313599 -0.142319689104926 0 0
-0.0609037309711984 -0.0603323713544928 1 1
0.0424812075395469 0.0421211708006351 1 1
-0.0932882647220563 -0.0924155709072946 1 1
0.101043659361022 0.0997398398859645 1 1
0.190389399710252 0.187770152777114 0 0
-0.0433590676286284 -0.0422596423889226 1 1
0.0999898327362164 0.0996148191402755 1 1
-0.0453608303756388 -0.0449809048699139 1 1
0.0157611991103728 0.0162694105714187 1 1
0.0767690656629374 0.0759639727097917 1 1
0.0630221690546527 0.0619477004222867 1 1
-0.0794310616382051 -0.0784765620800422 1 1
-0.0505182196375924 -0.0499728978900269 1 1
0.0848777422754818 0.0841364704985069 1 1
0.0912749062620944 0.0902914717803307 1 1
-0.0241745743081118 -0.0238361668112442 1 1
0.0421145777680278 0.0414550756943924 1 1
-0.0289673646406568 -0.0288109375195109 1 1
0.0617906562934128 0.061138928503705 1 1
-0.0636871893910663 -0.0624296161739173 1 1
0.0677758278889683 0.067175364838104 1 1
0.0535837187981783 0.0531971300275872 1 1
-0.0208647958583273 -0.02067447471524 1 1
0.142746907158409 0.14081393145968 1 1
-0.00176772284556542 -0.00167541608941313 1 1
-0.0796279118372166 -0.078654411895379 1 1
-0.00621138513525746 -0.00614221886304048 1 1
0.00762142829008755 0.00748876632959161 1 1
-0.0219579477534821 -0.0216029867638236 1 1
-0.0999397079368399 -0.0989916085603013 1 1
0.0816585278292875 0.080773802044268 1 1
-0.0775962949317482 -0.0768692078429767 1 1
0.0369874653395771 0.0366629212667748 1 1
0.0356474986269082 0.0354012134815501 1 1
0.0191060798864148 0.0190491642629129 1 1
-0.000474171492180907 -0.000331497254647142 1 1
0.0942252952720768 0.0935488897900463 1 1
0.0595104664480151 0.0585197366671244 1 1
0.171895980331989 0.170317321552784 0 0
-0.183697669839783 -0.181732211939033 0 0
0.0257951482861974 0.0255879201556736 1 1
-0.0590093236269709 -0.0580501544480206 1 1
-0.0664031017921922 -0.0658655840681256 1 1
0.136748147475806 0.135451491104351 1 1
-0.134001436388571 -0.132018033155996 1 1
0.00779144437901314 0.00776245397040239 1 1
0.0684044106589498 0.0676958819599821 1 1
0.0106667168557205 0.0104328458446963 1 1
0.13735959347697 0.135824635138811 1 1
-0.050532380192165 -0.0504598489752639 1 1
-0.103853790236131 -0.102878736250615 1 1
-0.0629012853519722 -0.0623929798281508 1 1
0.046939581564223 0.046406233773357 1 1
-0.0536457962643692 -0.0531443433033459 1 1
-0.101445220063791 -0.10047658219914 1 1
0.0285645254504588 0.0285071762274394 1 1
0.0676508917836081 0.0668374329772752 1 1
-0.0872131298645682 -0.0862348158368975 1 1
0.0164450703943863 0.0164232699401731 1 1
-0.0834092628887693 -0.0829396668241575 1 1
0.0359155549271733 0.0355483068450637 1 1
0.0161853892431876 0.0161042815635366 1 1
-0.022273666233308 -0.022386832643625 1 1
-0.0138340003633531 -0.0136190148698964 1 1
0.0458916736420277 0.0458027016023282 1 1
-0.128885595843692 -0.127574995815272 1 1
-0.0350461413479821 -0.0343813851194338 1 1
0.0173024413062692 0.0170314498139268 1 1
-0.112360453038853 -0.111139316674294 1 1
-0.0323911960825513 -0.0319268539404968 1 1
0.0106035789128358 0.010378126146888 1 1
0.0109121974194482 0.0108042391642198 1 1
0.0121734368599684 0.0119186787630456 1 1
-0.0256681151075606 -0.0253413336291646 1 1
-0.111791245034669 -0.110730943028366 1 1
0.0802452619749749 0.0796638725383532 1 1
-0.00880602105069963 -0.00827871088380039 1 1
-0.0124848623897517 -0.0124380993176655 1 1
0.0888230116427319 0.0880256657038996 1 1
-0.111587506824894 -0.110275046441619 1 1
-0.0647481987634088 -0.0646259085888501 1 1
0.0876927521613284 0.0872816040502529 1 1
0.125744488438029 0.124358800814856 1 1
0.091783386730719 0.0909781004239797 1 1
-0.00141183479753008 -0.00155775827275188 1 1
-0.150260363933611 -0.14879720601078 0 0
-0.0121079339173729 -0.0123491251784339 1 1
-0.0248154560362248 -0.0246046169587945 1 1
-0.0106397680360872 -0.0108568539822326 1 1
0.00707217513479475 0.00698328229657376 1 1
0.0211559608325431 0.0206478229716965 1 1
-0.0575890278281854 -0.0570467125535446 1 1
0.0228619550626873 0.0225746740884722 1 1
0.0465384038466573 0.0461755390953853 1 1
0.00545178837953237 0.00540121770776417 1 1
0.0406556251426082 0.0403955158759971 1 1
0.0477043020833878 0.0472645205434885 1 1
-0.135084008966064 -0.133960532700079 1 1
-0.0534192479774075 -0.0532025699942879 1 1
0.0293385413858433 0.0286856800880607 1 1
0.097504341397964 0.0962526225789561 1 1
0.0882609336909831 0.0880630637293156 1 1
0.0768111169567962 0.0760136650160009 1 1
-0.00938227743122161 -0.00937577418500518 1 1
-0.157943565701744 -0.155690020482364 1 1
-0.0501979708765637 -0.0501962060535692 1 1
-0.0881610260027007 -0.0874724120964301 1 1
0.108307116875916 0.107317298276048 1 1
0.000334454072764431 0.000240286958871183 1 1
0.0283697594891004 0.0281587586234401 1 1
0.0566568654780973 0.0560062980443782 1 1
0.0836851097979673 0.0822741322571846 1 1
-0.0938108563412423 -0.0929072915897054 1 1
0.0698384554253547 0.0689272019212386 1 1
0.0472276895454713 0.0468783089039291 1 1
-0.0788321000687801 -0.0780177769743637 1 1
-0.0457780201264697 -0.0454564586764857 1 1
0.087939230380241 0.0870393159285807 1 1
-0.0656750436751574 -0.065134703620315 1 1
0.0823436897143429 0.0819418400333195 1 1
0.0182435985208782 0.018144458345806 1 1
-0.176441034658646 -0.17443149178187 0 0
-0.0596578245851399 -0.0581808594501308 1 1
0.135731099676644 0.134416079128469 1 1
-0.0180167609292889 -0.0178956444745912 1 1
0.017415994687703 0.0172694484368581 1 1
-0.0772816225333129 -0.0761225160490019 1 1
-0.00807271310393508 -0.00781443395078046 1 1
-0.0415777694456595 -0.0411193881685718 1 1
-0.085588241091943 -0.0847563612574702 1 1
-0.0308705005030319 -0.0304634878965243 1 1
0.00967428454714894 0.00954249595605341 1 1
0.00278783860084754 0.00283060697453167 1 1
-0.0204448747737742 -0.0202858262751414 1 1
-0.0125749751046927 -0.0122868081412626 1 1
0.0102069401260927 0.0102797175747982 1 1
0.101584226173777 0.101107423463676 1 1
-0.0188439992665387 -0.0186384863308648 1 1
-0.0256431206607338 -0.0255860020221237 1 1
-0.000936686532501684 -0.00106704588761606 1 1
-0.00687595339737915 -0.00678465891092135 1 1
0.0224651678863345 0.0223305633445108 1 1
-0.0602061736879183 -0.0595401784044803 1 1
0.0392115160373117 0.0384468920608206 1 1
0.130578656245898 0.12894827291227 1 1
0.0630357680412077 0.0634352139183957 1 1
0.0352034304677796 0.0343259859018895 1 1
0.0610740059169862 0.0604389687743191 1 1
0.0716128817946859 0.0710350177080694 1 1
0.00521393101560666 0.00525513715268432 1 1
0.00521541877048566 0.00489169104750533 1 1
-0.0490072224872379 -0.0485454324106266 1 1
0.00905656116754028 0.00889490140532598 1 1
0.0779352480780123 0.0771759048102089 1 1
0.0848226484352026 0.0838669057474658 1 1
0.0774683365639031 0.0765622137517908 1 1
0.000501345432448348 0.000427641205617436 1 1
-0.0310791919232924 -0.0310318801248624 1 1
-0.0412639364179059 -0.0406478543289596 1 1
-0.0539838485170804 -0.0533872386582379 1 1
0.0468177731858948 0.0464367795186731 1 1
-0.0552630297446129 -0.0548569885464431 1 1
-0.0064696472529634 -0.00638824791482706 1 1
-0.0313229578546199 -0.0310332848778227 1 1
-0.041802289944985 -0.0414690488779168 1 1
0.0566404177638811 0.0559554203076494 1 1
-0.0297361077589907 -0.0293902512390218 1 1
-0.11309370313729 -0.111766221661073 1 1
0.0211148129141021 0.0205909059682561 1 1
-0.0610317283673223 -0.0604801038837478 1 1
-0.0299835444933309 -0.0302309754798746 1 1
-0.00229943675873244 -0.00215916587140411 1 1
0.0192383683798943 0.0190070414703596 1 1
0.0299466398743665 0.0293178900663219 1 1
-0.0459657481490676 -0.045506895910281 1 1
0.126902454530935 0.125490961856477 1 1
0.0595637487625408 0.0594117777711773 1 1
0.0251711422901098 0.0249437751963008 1 1
0.0474026959508694 0.0471241813760429 1 1
-0.100046653450365 -0.0996583464841712 1 1
-0.0380360374037598 -0.0376053671204294 1 1
-0.0823784195320636 -0.081392169270157 1 1
0.00290140764996379 0.00270558357011108 1 1
0.142227254396878 0.140737707472419 1 1
0.0627506669825583 0.0619987739207903 1 1
0.0897088262562209 0.0885721244608181 1 1
-0.080044885914745 -0.0790900130091555 1 1
0.0852042075064997 0.0843587304687405 1 1
0.0493965386282503 0.0490605389018317 1 1
-0.0198871882688508 -0.0196794648691544 1 1
-0.122067307584894 -0.120947448355408 1 1
0.0524710034007766 0.0520520768729877 1 1
0.0389808985595194 0.0383663684099481 1 1
0.0962387019484173 0.0954100917126331 1 1
0.0110719183855418 0.010900176371453 1 1
0.00824753268553235 0.00794394701187959 1 1
0.0298729381464338 0.0293511701006298 1 1
0.125338818390373 0.123548619879146 1 1
0.067800419379475 0.0675452994014588 1 1
0.136020801603088 0.134594117522336 1 1
0.0100222264159061 0.00991259983002022 1 1
-0.00636763259634473 -0.00663147608738999 1 1
-0.0280978042207268 -0.028149693959065 1 1
0.0211290925033787 0.0218296959721156 1 1
0.025885400640153 0.0252610006236604 1 1
0.0585258886292437 0.0578849423554873 1 1
0.170991267408727 0.169085315766688 0 0
0.181703079841413 0.179962409115187 0 0
0.108001372498793 0.106755865323825 1 1
-0.053019224814941 -0.0524103747015092 1 1
0.152090706715571 0.150544377480611 0 0
-0.00226351276593564 -0.00226921896630943 1 1
-0.00103107189021059 -0.00134557389001112 1 1
0.042137436010491 0.0418704807505753 1 1
-0.00362571032856973 -0.00347858174298414 1 1
0.0624287618766927 0.0618710685224021 1 1
-0.0495157384961153 -0.0489361115960724 1 1
0.037584627390561 0.0371972480645373 1 1
0.170485540541966 0.16887486322519 0 0
-0.148938975870949 -0.147933543175297 1 1
0.0450836130243758 0.044643576746849 1 1
0.00284708732538824 0.00300288589123207 1 1
-0.0534792667563031 -0.0531071121058688 1 1
0.0295232919083427 0.0293118194867504 1 1
-0.0834884828240361 -0.0826948240475135 1 1
0.0558640316803191 0.0554020710989241 1 1
0.0734319575841732 0.0728703781540149 1 1
-0.0518220104906749 -0.0511241538880825 1 1
0.112742755677308 0.111655254042502 1 1
0.0366054851688092 0.0363754031393692 1 1
-0.103223247609033 -0.10201982813744 1 1
0.0772994258215022 0.0763162245295746 1 1
0.0421878270340967 0.0421496200481265 1 1
-0.0772796357088427 -0.0765672457846138 1 1
-0.0158561935984322 -0.0155858736791645 1 1
-0.0281814519072842 -0.0276868160939477 1 1
0.220673376711482 0.218676928038559 0 0
0.0635054333923543 0.062823677309918 1 1
-0.10329642521348 -0.102220780626589 1 1
-0.0323720133212568 -0.0319565894188397 1 1
0.103454873747494 0.102158761336464 1 1
0.101495014583836 0.100751219447909 1 1
-0.0314657205720324 -0.0310713058911303 1 1
-0.0872170786705632 -0.0864780759742923 1 1
0.110720527918459 0.109664020658428 1 1
-0.0887981926254266 -0.0879478244001385 1 1
0.0273890895103986 0.0274733998053075 1 1
-0.047869114628787 -0.0471279984152678 1 1
0.154129175984963 0.152465714474899 0 0
0.0673961043355096 0.06678222125479 1 1
-0.0381808699978382 -0.0379041717403769 1 1
-0.0431036347868783 -0.0425199764010692 1 1
0.0153400850621943 0.0152313482279282 1 1
-0.0337018815334508 -0.0332354796066614 1 1
0.0449855668694917 0.0446512003623095 1 1
-0.0445097065662193 -0.0440896421318339 1 1
-0.0908165745691665 -0.0899610935233142 1 1
0.044058426641182 0.0437410663646214 1 1
0.0369094648335429 0.0364157621431624 1 1
0.0803634299684765 0.0796438546721127 1 1
0.0741346919941334 0.0734546740825284 1 1
0.0407188378739266 0.040280587269855 1 1
0.0534525023927928 0.0529745413583063 1 1
0.00164125250677546 0.00178066420146632 1 1
0.00452709075615262 0.00486442914368528 1 1
-0.0379450913588691 -0.0369167812627951 1 1
0.157126137125141 0.156357965576362 1 1
-0.0755860528493294 -0.0751995783755193 1 1
0.0503848785032061 0.0499138468992215 1 1
-0.0314818048311836 -0.0312567983985057 1 1
0.0414072085485809 0.0413486377534695 1 1
0.0627573623828908 0.0619171909784721 1 1
0.0167734881815371 0.0167050654959462 1 1
0.0623730804282073 0.0617013046361099 1 1
-0.0281277410195272 -0.0276430697894626 1 1
-0.0944760109457303 -0.0936067784736869 1 1
0.0224998437655904 0.0222905323040227 1 1
0.12092890831472 0.1194838820804 1 1
-0.0110984069599616 -0.0109656560130063 1 1
-0.0107937816877112 -0.0106373453811473 1 1
-0.00616698139026046 -0.00615994711224839 1 1
0.0487260791799483 0.0482018385621266 1 1
0.098664235572042 0.0967104776198368 1 1
-0.0586009842998927 -0.0578904467530334 1 1
-0.0387153364967352 -0.0385127284947792 1 1
0.01293901683855 0.0129385890366865 1 1
-0.0649257143454248 -0.0643258679432417 1 1
-0.0496175357290068 -0.0492201385726854 1 1
-0.00312306331175189 -0.00298771700137398 1 1
0.052113868206059 0.0515808005571183 1 1
0.0790703031732081 0.0784272538986112 1 1
-0.020243745635471 -0.0198476591023297 1 1
0.129868364300452 0.128417048772017 1 1
-0.010537780615653 -0.0109732640074463 1 1
0.017044649979143 0.0166658515851978 1 1
0.118594646203226 0.116866400007112 1 1
0.069967215223206 0.0691398358160951 1 1
0.0948088876114323 0.0940255706512892 1 1
-0.0197988437556025 -0.0197854128908864 1 1
-0.026276931073189 -0.0258919580993775 1 1
-0.0584377987911316 -0.0577055283877714 1 1
-0.0366966937789402 -0.0367867580053457 1 1
-0.0122401812116672 -0.0117657322448769 1 1
0.0998280214973689 0.0988320803302553 1 1
-0.0313683824414309 -0.0308162641712562 1 1
-0.0755179111499795 -0.0749599260551208 1 1
-0.0653181347586066 -0.0645787830005579 1 1
0.0810139086584764 0.0800476202407353 1 1
-0.027180113305515 -0.0265063276628268 1 1
0.062898914669874 0.0622735475485104 1 1
-0.00416038551628822 -0.00409403129857515 1 1
-0.066104008848213 -0.0652125953212579 1 1
-0.112637579024865 -0.110700134960365 1 1
-0.050821482024094 -0.0504152493644215 1 1
0.0108619266706233 0.010611560915809 1 1
0.0702820540239492 0.0700002377936493 1 1
-0.16367656567183 -0.161154073872421 1 1
0.0279136963874499 0.0274634538730043 1 1
0.0915470211637528 0.0903470947221315 1 1
0.0389839128353902 0.0394567860112975 1 1
-0.0240871168236149 -0.0236323587463417 1 1
0.0253544418727205 0.0248803635317975 1 1
-0.0196970439606068 -0.0195555926409301 1 1
0.0813579740265204 0.0809477074386463 1 1
-0.117736151278644 -0.116509970525479 1 1
0.143628821345067 0.142044864887871 1 1
0.0342355192748227 0.0340637654575431 1 1
0.0227419633353328 0.0223611810710217 1 1
0.0189853512074657 0.0193220617579169 1 1
-0.0329447841026039 -0.0324972343272179 1 1
-0.0154234027080675 -0.0148377368520277 1 1
-0.0370687595060842 -0.0367513754841904 1 1
-0.0899056549268168 -0.0891200573756478 1 1
-0.00701920377268059 -0.00702128634215377 1 1
0.113144863965022 0.111641783865644 1 1
-0.0221210091118733 -0.0220763490612441 1 1
0.015349564956247 0.0148896171650917 1 1
0.00569209647781726 0.00577451306560389 1 1
-0.0304304768515336 -0.030675608970826 1 1
0.0608345658824093 0.0603828302765354 1 1
0.00202311846354372 0.00185186129173034 1 1
0.0268219667648464 0.0262232207810079 1 1
0.0193254466099909 0.0191951934242956 1 1
-0.0511777178448652 -0.0508566487432121 1 1
0.0484993432699991 0.0476084132508092 1 1
-0.0585810845660159 -0.0582298106111603 1 1
0.0273032551911753 0.0273630972529812 1 1
-0.0481976336199858 -0.0476027504685643 1 1
-0.0101415007325629 -0.00983407701352671 1 1
0.00986945827763468 0.00970189304347395 1 1
-0.0063067651252167 -0.00596256082270449 1 1
-0.0457502344558659 -0.0454217823130642 1 1
-0.0417082185364095 -0.0412193563694418 1 1
-0.0961353840166713 -0.0953153525956955 1 1
-0.15166933715317 -0.149676129366063 1 1
-0.0391591227063546 -0.0386676180426133 1 1
0.0883921693588902 0.0873069351165201 1 1
-0.00234377858521739 -0.00179535673932124 1 1
-0.104544899459311 -0.103716367939122 1 1
-0.0326094418593424 -0.0323587053752111 1 1
0.104723001946382 0.103775597185966 1 1
-0.0156110612939211 -0.0155400110720809 1 1
0.0426284803903069 0.0421348873442462 1 1
0.0532434648088025 0.0527745555940174 1 1
0.0594233751200161 0.0589378570730425 1 1
0.0153163250195368 0.0149677415542497 1 1
0.0595602618695292 0.0584710584195999 1 1
0.0615401175334722 0.0609546123927195 1 1
0.126998724913337 0.125855055033648 1 1
-0.0192931037694617 -0.0191341409450781 1 1
-0.0202178258749076 -0.0195917969365309 1 1
-0.0352599133462467 -0.0348342928034577 1 1
-0.0612566087277022 -0.0605609160053425 1 1
0.0543197227321394 0.0534335420509753 1 1
0.0873686105969845 0.0864389205091801 1 1
-0.0150441811370206 -0.0148530963055091 1 1
-0.0280855029364841 -0.0277369372137861 1 1
-0.0595955251442319 -0.0589676064250482 1 1
0.0749871617383525 0.0738959329194357 1 1
0.0386536265726654 0.0381949590742261 1 1
-0.00413088451551354 -0.00422070922808877 1 1
-0.216280561895375 -0.213637700880231 0 0
-0.139340110503352 -0.138282156809983 1 1
0.076493241645493 0.0756822488544977 1 1
0.0739911543790105 0.0731925888387329 1 1
-0.0166923473366166 -0.0166088094876005 1 1
0.0909355541783609 0.0898025973181953 1 1
-0.0318435180769173 -0.0315472529463018 1 1
0.00897780234896815 0.00871574999533428 1 1
0.00827183408743408 0.00816381803939063 1 1
-0.158583726158588 -0.156980716695185 0 0
0.0206672316376231 0.0204884067796976 1 1
-0.0263878125985483 -0.0260713006913337 1 1
0.0158774673314874 0.0155241585922368 1 1
0.0666649153331908 0.0663361626578495 1 1
0.0967022803466506 0.0955873128976157 1 1
0.0269247384799481 0.0266033022629921 1 1
0.0215515267118343 0.0217484350983507 1 1
-0.0160975888479481 -0.0151962637219001 1 1
0.0679317387530599 0.067293439534402 1 1
-0.0847106965719643 -0.0839956344526108 1 1
-0.0724372990580612 -0.0721093735354974 1 1
-0.0276457364731041 -0.0273289566396975 1 1
0.0305613557024997 0.0308359395453203 1 1
-0.0435422201970439 -0.0435212686616642 1 1
-0.0942070861020207 -0.0934321466361574 1 1
-0.0776311529449251 -0.0775092931889297 1 1
0.0388302506072919 0.0375520133452048 1 1
0.088711433367428 0.0877160930418904 1 1
0.0297623015250464 0.0290399345980086 1 1
-0.0686840034761522 -0.0669995153747239 1 1
-0.0213567017575641 -0.0207422728700195 1 1
-0.128402719207637 -0.12705342010249 1 1
0.113580274036317 0.112571960875146 1 1
0.0793215974144033 0.0785226355344937 1 1
-0.0606007490381897 -0.0600682999069708 1 1
0.000841409699939205 0.000617615897515598 1 1
-0.0336722537051554 -0.0332615425589605 1 1
-0.00592008232190341 -0.00577090868323515 1 1
0.120005845690818 0.118844353858244 1 1
-0.124996676142638 -0.123648918744865 1 1
0.136928366259004 0.135815213484007 1 1
0.00384857837307229 0.00368596495957847 1 1
0.0284509741542417 0.0278548672223775 1 1
-0.183766821260671 -0.182138991820174 0 0
-0.0126883304821433 -0.012511467922862 1 1
0.0343037381780565 0.0339406253625565 1 1
-0.111492968593848 -0.110301163697548 1 1
-0.0969568650828924 -0.0959903580705471 1 1
-0.056638519159449 -0.0557131971790988 1 1
-0.00676281366112391 -0.00650374684421438 1 1
0.0292756016413119 0.0289959502199468 1 1
-0.0790827009557687 -0.077228447580178 1 1
-0.0330839302739643 -0.0326901944981208 1 1
-0.0116996217308886 -0.0117292318073968 1 1
-0.0698204164896709 -0.0691746019003765 1 1
0.0122125430205107 0.0118958170498095 1 1
-0.0563296421766792 -0.0556213755990851 1 1
0.0826401168147627 0.081913276970483 1 1
0.136778053221094 0.135541254052823 1 1
-0.0596983997658039 -0.0589484299898927 1 1
-0.000687310861151744 -0.000764135388810219 1 1
-0.0552741566239171 -0.0546399875323893 1 1
-0.00169096767066794 -0.00152890307014518 1 1
0.118794286718682 0.11758193340646 1 1
0.05816227520032 0.0572620046929457 1 1
-0.0986502560040512 -0.0976811978908336 1 1
0.0830475880224157 0.0820075983691413 1 1
0.041203213785842 0.0408142870738039 1 1
0.0522213621077063 0.051622476852235 1 1
0.0761452589316774 0.07587978861799 1 1
-0.0270746520136442 -0.0267441994126792 1 1
-0.0276489127766065 -0.0272649702345359 1 1
0.115853082114721 0.115111612526727 1 1
-0.00788117624382466 -0.0087666529888213 1 1
-0.0780959972435458 -0.0773244887323731 1 1
-0.0467069483658804 -0.046148319684644 1 1
-0.0640600981654425 -0.0633872074534611 1 1
0.104434934397648 0.103256999456598 1 1
-0.144813755447426 -0.143566335012008 1 1
0.03725413502606 0.0367258197005278 1 1
-0.137135383338063 -0.135808004177802 1 1
0.0320675168919354 0.0318506945111967 1 1
-0.119466804149912 -0.118301723270565 1 1
-0.0939617712162993 -0.0926461811080138 1 1
0.0257519832232962 0.0254408706587971 1 1
-0.0747835362732239 -0.0739973813057921 1 1
0.0626765366307644 0.0630216980569864 1 1
0.0803270991333623 0.0794425285850164 1 1
-0.0904025077352376 -0.0896112393782855 1 1
0.0868091828422706 0.0860513223380493 1 1
-0.0784101763874635 -0.07769451290969 1 1
-0.0842255518745747 -0.0833296908511625 1 1
0.0725585352643442 0.0720334367590648 1 1
-0.0259190423105715 -0.0257182729540613 1 1
-0.0520050867905134 -0.0503394359654855 1 1
-0.0461759461946923 -0.0454070247671845 1 1
0.0789219728809079 0.0780148834338617 1 1
0.00200417635490827 0.00215845417319216 1 1
0.0260356778548817 0.0257795098892398 1 1
-0.0591812450420939 -0.0588884288657692 1 1
-0.0713547834790081 -0.070242256844194 1 1
-0.0398149477900954 -0.0391774797036978 1 1
-0.052053730818752 -0.051635426847136 1 1
-0.0883162628713713 -0.0872526326811451 1 1
0.0268642841231668 0.0265813527571853 1 1
0.0829774977412509 0.082086486364919 1 1
-0.126586848245914 -0.124135483225161 1 1
-0.0711715030915808 -0.0708694666246146 1 1
-0.0621740709198778 -0.061858139212887 1 1
0.156934913995746 0.154996462821671 0 0
-0.0322749156842773 -0.0322710909378874 1 1
-0.000197533861405759 -0.000154377665261992 1 1
-0.0307108588261827 -0.0304501048938946 1 1
0.0555386596878184 0.0549306341018084 1 1
-0.0325470742691207 -0.0320354374455355 1 1
0.104925351520245 0.104018144441388 1 1
0.103438844604607 0.102396072077429 1 1
0.00571544070426864 0.00563282251297054 1 1
-0.0201460929436863 -0.0201525533731596 1 1
-0.0207888297912292 -0.0205622834795899 1 1
0.0151817063288318 0.0144514893739675 1 1
-0.0699404433238582 -0.0693739808590738 1 1
-0.0325190334447393 -0.032228686245101 1 1
0.0520241005008352 0.051624150928859 1 1
-0.0155338961303678 -0.0152614790685145 1 1
-0.0471543736659705 -0.0466481319471813 1 1
0.0374457234886658 0.0374510502794301 1 1
0.0234931079394418 0.0232512062764151 1 1
-0.0326339451797756 -0.0323774317850924 1 1
0.14217363763933 0.141036039289816 1 1
-0.0322466856476049 -0.0318745578698422 1 1
0.0593906118591364 0.0588469760659319 1 1
0.0157177210874123 0.0155263158580639 1 1
0.0512238337938109 0.050597265487301 1 1
0.0932818376855678 0.092354786834972 1 1
0.0098968956075518 0.0100276989521218 1 1
-0.0155714445094259 -0.0153729183912063 1 1
0.0705676245479794 0.0698831350778642 1 1
-0.0787490228239313 -0.0787680910112283 1 1
0.024641828755583 0.02431927559507 1 1
-0.0507545733235658 -0.0504011557411526 1 1
0.0590736037257631 0.0577979216073348 1 1
0.117627737282611 0.116310899588997 1 1
0.0704993738661044 0.0699257476379437 1 1
0.0286720272586005 0.0285827483482479 1 1
-0.176798471955074 -0.174769285008816 1 1
-0.0240860745275539 -0.0240899742103459 1 1
0.165941687737293 0.163368029106839 1 1
-0.127512620839295 -0.12582636952345 1 1
-0.0255436439435652 -0.0251681263633331 1 1
0.0665405794530177 0.0658928258162104 1 1
-0.0432061999589261 -0.0428279340028284 1 1
-0.0473523456181994 -0.0469643265238694 1 1
-0.0063767182768525 -0.00711524911814105 1 1
-0.0990538551458257 -0.097695715794411 1 1
0.187359693636122 0.184896143633604 0 0
0.0380117988555293 0.0373858426538915 1 1
0.0553344430823916 0.0548886151229643 1 1
0.145128923976626 0.143615055206768 1 1
0.000280657245403635 0.000101408829049677 1 1
-0.0486839832983621 -0.0491023889615723 1 1
-0.0163820058533024 -0.0163504583753859 1 1
0.00266310965446258 0.00264044345254443 1 1
-0.136786079907969 -0.135539838870751 1 1
0.0485424736620094 0.0479574832893364 1 1
-0.0703481194818445 -0.0697010023679948 1 1
-0.0948034567288233 -0.0944317975746116 1 1
0.0620253828736807 0.0614717619926083 1 1
0.0249156722165931 0.0245198780550945 1 1
-0.0441371750711979 -0.0437657121531357 1 1
0.0551252636526281 0.0547320337277321 1 1
0.021326591996477 0.0211052295237491 1 1
-0.0203138869147598 -0.0208617591752997 1 1
-0.063427243542548 -0.0628022148129643 1 1
-0.0679063956945 -0.067229890594912 1 1
-0.105424594948246 -0.103830563693607 1 1
-0.000345871282253271 -0.000346466161649066 1 1
0.0335209622208387 0.0331144612821592 1 1
0.0102358831052393 0.0102548067956478 1 1
-0.128307100842005 -0.126987284241084 1 1
-0.0618923807518559 -0.0614981996555994 1 1
-0.0428075340436566 -0.04252986455058 1 1
-0.0823788267481688 -0.08185289654386 1 1
-0.0811882797339226 -0.0804899431207931 1 1
0.0614299688879906 0.0614051501011911 1 1
0.135818757636178 0.134050369251404 1 1
0.0266644613194835 0.0265723940551577 1 1
-0.0219548603674886 -0.0217117215618321 1 1
0.0146117816400502 0.0144369070121536 1 1
-0.0790624150159249 -0.0783034461752666 1 1
0.0164394814490914 0.0164216415085436 1 1
-0.0747754835310944 -0.0747627631741792 1 1
0.0549689570832357 0.0544025499877179 1 1
0.0391559061378351 0.0387044772681592 1 1
-0.000907140093676925 -0.000624396243728092 1 1
0.060429740203107 0.0600858046901057 1 1
0.0146025561388853 0.0144207836485695 1 1
-0.0950034601358791 -0.0938471470768098 1 1
-0.119653133408911 -0.118585542147383 1 1
0.0207609574110533 0.0202085495866659 1 1
-0.00367773553174173 -0.00376950640918619 1 1
0.046780484151009 0.0462274511331027 1 1
-0.0154146033254328 -0.0153300397794289 1 1
-0.00392841112126974 -0.0040785544463658 1 1
0.0070962540037868 0.00657669396471631 1 1
-0.0152508991023358 -0.0150105258803031 1 1
0.0407004441306738 0.0402525875522365 1 1
0.0287226320628763 0.0287581046928409 1 1
-0.0612727606453937 -0.0606367705688511 1 1
0.0703681173601101 0.0696157832537288 1 1
-0.0870287864661304 -0.0863810097570649 1 1
0.0196498770449561 0.0194841964642113 1 1
-0.0807811781797439 -0.0799284070461998 1 1
0.0954459024247215 0.0947197311460461 1 1
0.0885721967803536 0.0875573359370012 1 1
0.0448078410442348 0.0443071868786683 1 1
0.114507576584699 0.113207103181819 1 1
0.0151113436786503 0.0146670380808528 1 1
0.0940868556300163 0.0928740852809961 1 1
0.0195263239628686 0.0195114485006479 1 1
0.0297578526982158 0.0294826838971939 1 1
0.121779566038911 0.119832988482837 1 1
-0.0648500018705586 -0.0640352898623409 1 1
0.0372888545675446 0.0368390631606332 1 1
-0.0220598882262273 -0.0219198504441241 1 1
0.0354011134283254 0.0350891299257584 1 1
0.0422853973708816 0.0416864850440304 1 1
-0.0264088138589892 -0.0260190435406472 1 1
0.0969601737445554 0.0961216020493603 1 1
-0.0186586975450702 -0.0182261442242575 1 1
0.0536430695241392 0.0535504151609856 1 1
-0.0854982274313119 -0.0858312424170527 1 1
0.0150804284149472 0.0147032434116369 1 1
-0.00420567723321584 -0.00432719680252782 1 1
-0.0502568151692446 -0.0500213603665447 1 1
0.0584324583214734 0.0577332306584923 1 1
0.0864156669294335 0.0850667330215353 1 1
-0.0327713575474187 -0.0327588485920667 1 1
0.0312718154513658 0.0312031752374962 1 1
-0.0951781263678914 -0.0944273889252103 1 1
0.0541910640839312 0.0538073955068026 1 1
-0.0891515953331457 -0.0880271654827117 1 1
0.012003299218498 0.0118361491865891 1 1
0.0429748988762748 0.0419918702828202 1 1
0.0947849124793052 0.0939603799917105 1 1
0.0629680347707461 0.0616495249874706 1 1
-0.0444647530108283 -0.0443495880010081 1 1
0.000851449607021486 0.000626620722059698 1 1
0.026698830623533 0.026483035061488 1 1
-0.100568928205467 -0.0996217728902406 1 1
0.0973773960126018 0.0963702192285406 1 1
-0.146085497458712 -0.144546764730265 0 0
-0.0876153212209243 -0.0867620303285225 1 1
-0.0366278612440687 -0.0362676144973041 1 1
0.129092654924043 0.12843213898436 1 1
0.107176479529738 0.10621233668876 1 1
-0.0118434933925297 -0.0118485628362308 1 1
0.100086676138995 0.0985061597292303 1 1
-0.0904111975724894 -0.0894788358631978 1 1
-0.0442798587546399 -0.0433304446664289 1 1
0.0279123164286435 0.0278966663356895 1 1
-0.13505214556617 -0.133663909256871 1 1
0.0812146512369666 0.0801237753770215 1 1
0.0491324690305404 0.0487026763443014 1 1
0.0704023922431693 0.0697551498118904 1 1
0.0233176011936356 0.0228346315141791 1 1
0.0328975205246007 0.0325971713293181 1 1
-0.0433119967976034 -0.0426899958601718 1 1
-0.0254996818910984 -0.0253361288756405 1 1
-0.0456306682951573 -0.044787378626833 1 1
-0.0945880754740938 -0.0936717423055004 1 1
-0.0604353007717768 -0.0599482977614175 1 1
-0.0481015009593152 -0.0477853945120496 1 1
0.0072812688760144 0.00674641204172593 1 1
0.0442261548852772 0.0437854548014131 1 1
0.0566279642943797 0.0559379941398042 1 1
-0.0409676634719751 -0.0405105646340319 1 1
-0.0601241664460776 -0.05939624594808 1 1
0.0537611643177983 0.0525928140675609 1 1
0.0274475866220196 0.0272029196638564 1 1
0.0669978551944027 0.0664285491418168 1 1
0.0932187515545845 0.092289620130794 1 1
0.0425370190141105 0.0418962740447153 1 1
0.0483493924123005 0.0481447706939186 1 1
-0.0762129291437103 -0.0756994595754834 1 1
-0.0639862540777752 -0.0632877236550405 1 1
-0.190925105534786 -0.18892429734068 0 0
0.00667255086077782 0.00657368889644194 1 1
-0.171608943496881 -0.169800791147431 0 0
-0.0822609391003207 -0.0814644097939002 1 1
-0.0285269185000543 -0.0279020734144053 1 1
0.00334496553625512 0.00318135987775413 1 1
-0.0326564764063162 -0.0320819698620993 1 1
0.0795788554174163 0.0788775085436364 1 1
0.0299856819777789 0.0296848383040826 1 1
-0.0961651106801098 -0.0956178970435616 1 1
0.172104703333997 0.170531419172258 0 0
0.0393200035044291 0.0387437942727506 1 1
0.0156527682709292 0.0157139758766009 1 1
-0.00602268206679115 -0.00566516115090131 1 1
-0.0990300243941442 -0.0980375560505265 1 1
-0.133234960033678 -0.132064028978509 1 1
-0.0078479662382706 -0.007794915500548 1 1
0.0374504603779736 0.0372917470519791 1 1
0.06694600320389 0.0662851949502211 1 1
-0.024031638572767 -0.0238363756041029 1 1
-0.106171766966159 -0.104699830210441 1 1
-0.0590135057852277 -0.0582787704436623 1 1
0.0403817931307075 0.0394280907589176 1 1
-0.0666318595372072 -0.0660021028693025 1 1
0.0500038408912299 0.0492797355631138 1 1
0.152949763687518 0.151547948481438 0 0
-0.040825606862124 -0.0403693201558016 1 1
-0.00337514631257849 -0.00340024998603621 1 1
-0.0905401395631584 -0.0895975647722602 1 1
0.138889869344487 0.137152583265792 1 1
0.0705144962235559 0.0696922329091486 1 1
-0.036292942593481 -0.0362570446373543 1 1
0.123458857624885 0.121953080710454 1 1
-0.0893096403728252 -0.0877328356305826 1 1
0.059352099008371 0.0588495957533711 1 1
0.0325604151298226 0.0323708038425825 1 1
0.1116690317746 0.110560927258594 1 1
-0.0109833207913598 -0.0109753076305324 1 1
-0.0462237440816157 -0.045962987726165 1 1
-0.058271268976003 -0.0581099547436661 1 1
0.0785803961900523 0.0777852455475544 1 1
-0.0257283460647136 -0.0253296464662579 1 1
-0.00551086964795168 -0.00566085832809718 1 1
-0.100081697326737 -0.098744654124665 1 1
0.0153790843534396 0.0151382461869392 1 1
0.0522045780104804 0.0516417966344953 1 1
0.0569944907642735 0.0564285431151841 1 1
-0.100325408058524 -0.0992534846996215 1 1
0.00526428745065497 0.00535426980868117 1 1
0.113082122891244 0.110801604092401 1 1
0.087511183631154 0.0870080791662441 1 1
-0.0474469535630846 -0.0468513821706859 1 1
-0.0910588996268001 -0.0900289030273647 1 1
0.0594917815668742 0.0589713679233038 1 1
-0.00019468506372369 -0.000275870705527273 1 1
-0.0117422024012283 -0.012471717059192 1 1
0.0452608447725572 0.0448539115742927 1 1
0.0455756922908734 0.0451512078241167 1 1
0.1101272778763 0.10886142409615 1 1
0.0389076286664336 0.0387032035590718 1 1
-0.124943336713429 -0.123917329346846 1 1
-0.102774551675091 -0.101907445841185 1 1
0.0106373016502789 0.0102330638392426 1 1
-0.0670146809898265 -0.0663485634955521 1 1
-0.118040655915654 -0.117414448671909 1 1
0.0129854150854548 0.0131174897348645 1 1
-0.00987579195743757 -0.00979727140221066 1 1
0.0620637454589272 0.0611620866845757 1 1
0.0143409859940992 0.0144558452637044 1 1
-0.0133443825012999 -0.0134179734122386 1 1
-0.250068407684476 -0.247174617666141 0 0
0.0494538000951764 0.0495249371972807 1 1
-0.0208441224727855 -0.0204452746879934 1 1
0.0919099007251213 0.0909083363560708 1 1
0.059302798010867 0.0586321813798801 1 1
0.048539724124613 0.0481177125063735 1 1
-0.0272487231611129 -0.0269019709872834 1 1
0.00457592725610923 0.00479400367879839 1 1
-0.0336710452890613 -0.0333452502158447 1 1
0.00813555624741468 0.00815313459278911 1 1
-0.00250088213678852 -0.00260532401694304 1 1
0.00987959917094318 0.00993832887899672 1 1
0.139370783844414 0.137583515199475 1 1
0.107463967058636 0.106555541572553 1 1
-0.163692342821313 -0.161842450712738 0 0
-0.00866609563570516 -0.00882606317861611 1 1
-0.0272675866591234 -0.0269705171938254 1 1
-0.0649567665976297 -0.0641889981126872 1 1
-0.0611387856743902 -0.0605572047259282 1 1
0.0821041445064391 0.0813441165598659 1 1
0.0462687138600909 0.0457518926493655 1 1
-0.0708532044975343 -0.069967124468749 1 1
-0.0175342891261438 -0.0169468397177105 1 1
0.066337161654503 0.0655046398282349 1 1
-0.0865549664010225 -0.0857754278462649 1 1
-0.0308862720266558 -0.0302655003126 1 1
0.0268792576314137 0.0265075917125468 1 1
0.0196049355050578 0.0197344555791312 1 1
-0.136420927513778 -0.135241423110492 1 1
-0.0925689279586586 -0.0914970104517207 1 1
-0.00929186854984627 -0.00941114618510002 1 1
-0.0594707615108579 -0.0588301606222759 1 1
0.0178696638125662 0.0176051871109884 1 1
-0.0829935463870705 -0.0817237500177299 1 1
-0.0835572854667823 -0.0825533848683124 1 1
0.0643680549297574 0.0638042013830974 1 1
-0.125723845812923 -0.124678233730072 1 1
-0.0356389383812226 -0.0347826332170771 1 1
0.0457482964520874 0.0451244014629172 1 1
0.046165875748702 0.0457213102288806 1 1
0.00965783968221032 0.00964089220123383 1 1
0.115121306785612 0.11397696660992 1 1
0.0733200449095039 0.0729647336396849 1 1
0.0537690980080864 0.0531250030590938 1 1
0.0436209226021035 0.0434291286484571 1 1
-0.0180942127760682 -0.0184064701889709 1 1
0.00786684344226026 0.00790604467646344 1 1
-0.0331575013645529 -0.0326830926301829 1 1
0.0508919317717433 0.0511988137603006 1 1
0.0142531021669406 0.0140586816374606 1 1
-0.00961310279497545 -0.00927830054268852 1 1
-0.082065546239895 -0.0816570241571241 1 1
0.0280100128192357 0.0283206904755887 1 1
-0.016687015851743 -0.0164890538963657 1 1
-0.0330245851237836 -0.0334938579973006 1 1
0.0246214132439951 0.0243838022809733 1 1
0.04661776923648 0.0456510629268434 1 1
-0.0555861817631491 -0.0546804407284747 1 1
0.00409893795753987 0.0039944300854558 1 1
-0.0579361772876979 -0.0574763423724057 1 1
-0.089563201538968 -0.087771703121829 1 1
0.0694899854225218 0.0686930989311741 1 1
-0.00895237705186446 -0.0084114198498867 1 1
-0.0888648582895191 -0.0873807854542483 1 1
0.130500960973372 0.129339314286278 1 1
-0.166059651292285 -0.164020333475239 0 0
0.0214304616776437 0.0212080088243925 1 1
0.0235705946904405 0.0230520560862152 1 1
0.0232839781241198 0.0231348258844908 1 1
-0.0688947357271372 -0.0684081386606129 1 1
0.0608702830952402 0.0600742497536727 1 1
-0.0463076377805348 -0.0457368281919467 1 1
0.145092286151318 0.143629736886324 0 0
0.0493414861493887 0.0492076283198239 1 1
0.13383787174022 0.132492389068023 1 1
-0.086691351964091 -0.0857600364435137 1 1
-0.0618999196770806 -0.0604370588403759 1 1
-0.00668174098832429 -0.00654869789340719 1 1
0.0156780693061383 0.015576552082387 1 1
-0.141055090972698 -0.138816027972048 1 1
0.01804980838971 0.0177689344938571 1 1
0.104296403115773 0.103200855467145 1 1
-0.0646667934422272 -0.063453744317153 1 1
0.163277745256129 0.161783112225994 0 0
-0.0983188029844871 -0.0979378635596684 1 1
-0.0178058072194928 -0.017745491110036 1 1
0.057929106783874 0.0573921273384834 1 1
-0.0674548818008281 -0.0673863237503982 1 1
0.0916450427892948 0.0911019755168547 1 1
0.000370573313330576 0.0014858799006272 1 1
0.0703836400536903 0.0697189197294635 1 1
-0.0542627981208007 -0.0538182201819096 1 1
0.0556002743246831 0.0550873765258678 1 1
-0.0295506721702561 -0.0295192019632579 1 1
-0.0161689917181453 -0.0158232703572722 1 1
0.0487830377067576 0.0483521107844007 1 1
-0.0164058185765292 -0.0163335265951286 1 1
0.12348902208544 0.121907984271162 1 1
-0.0455821637833098 -0.0451750258261715 1 1
-0.00796994806342977 -0.00815865268865231 1 1
-0.0991051893203152 -0.0976437887138623 1 1
-0.106678665742505 -0.105364216038185 1 1
-0.0836196209784134 -0.0829838627667332 1 1
-0.0136431568042053 -0.0131463421469255 1 1
0.0297316641760961 0.0292385080400916 1 1
-0.141229107286317 -0.140033464350517 1 1
0.0864584074212825 0.0857641887200186 1 1
0.0172850800719137 0.0177070079059935 1 1
0.100910241193189 0.0999126436029142 1 1
-0.0341734512595048 -0.0332631437551314 1 1
0.0999891950976565 0.0990773515685894 1 1
-0.127326363479593 -0.126046777747545 1 1
-0.0584892059896078 -0.0579914789304051 1 1
-0.0840263666953844 -0.0839102011951597 1 1
0.123022874049721 0.121959117522161 1 1
0.00149087292493261 0.00133724804347139 1 1
-0.0874225597058146 -0.0865250199260242 1 1
-0.0289575603881174 -0.0286434931241411 1 1
0.0310013905795905 0.0307064124583795 1 1
0.00668174592428186 0.00657218897827354 1 1
0.0593741278285675 0.0590968149191751 1 1
-0.0144852652870257 -0.0142467603481799 1 1
0.044547167005012 0.0442117885558074 1 1
-0.144835056940267 -0.142831049844309 1 1
0.168732701922564 0.166917175086831 0 0
-0.00379098861859955 -0.00367348025553557 1 1
0.0491336944672965 0.0483177561943578 1 1
0.0267493612609741 0.0265269833018442 1 1
0.122822654936363 0.121175046489985 1 1
0.0157606732884962 0.0159196107879966 1 1
-0.0167996298583045 -0.0169968429990009 1 1
-0.0342524163932592 -0.0341234627377818 1 1
-0.0279307579006508 -0.0275293747561398 1 1
-0.0962754112425483 -0.0954464104376594 1 1
0.123203328031721 0.121839061513369 1 1
-0.0182778250412676 -0.0181162162241031 1 1
-0.00282751280996284 -0.003430901909526 1 1
0.015685864377388 0.0153796609865301 1 1
0.0529331766273658 0.0521035384108012 1 1
-0.0922283958793435 -0.0916801508971871 1 1
0.117143465259026 0.115696153137437 1 1
-0.0906353256140453 -0.0897659603746913 1 1
-0.00561786445902071 -0.00552700265101554 1 1
0.0443216795649211 0.0442515083385919 1 1
-0.0495231054480805 -0.0492487445998337 1 1
0.129930266513946 0.128820990367772 1 1
0.0424853741197396 0.0421583373208457 1 1
0.121721519839148 0.12101919995526 1 1
0.117825786727797 0.116963690010729 1 1
0.0199734577369458 0.0199526082963241 1 1
-0.00654971845414426 -0.00677024289516138 1 1
-0.00513490463592546 -0.00524274745147771 1 1
-0.0809836814471272 -0.0801563114745092 1 1
-0.00293821780120051 -0.00303071620929633 1 1
0.080563396271643 0.0798302260219438 1 1
0.0171098715095458 0.017071446803459 1 1
0.0250749579476612 0.0247530472670605 1 1
-0.00728654289284548 -0.00687594031478223 1 1
0.100596895626863 0.0994553752414563 1 1
0.0760753738376632 0.0754101600936932 1 1
0.035571919171629 0.0357188002568747 1 1
0.0191522896061847 0.0191534306544718 1 1
-0.0703937260545721 -0.069717751399618 1 1
-0.0609060856910794 -0.0606611167691477 1 1
-0.0141624202825806 -0.0139987078909405 1 1
-0.0178879913585737 -0.0174341224087057 1 1
0.000213773296970894 0.000237946318803294 1 1
0.0229271563261278 0.0225369211892451 1 1
-0.0746309956850418 -0.0737258837223369 1 1
0.114642048731225 0.113499804759822 1 1
0.0216383644301239 0.021034200862718 1 1
0.0454188302738996 0.0448433705024573 1 1
0.129670901969595 0.12835452037116 1 1
-0.0444706564318782 -0.0438423876578378 1 1
0.0158360586251046 0.0152522852943286 1 1
-0.0902007059825141 -0.0893338031887255 1 1
0.0149677515763217 0.0150148840834491 1 1
0.0385132266765906 0.0376930837547379 1 1
0.133531669628157 0.132089136073483 1 1
0.0532852860801886 0.0528611198013618 1 1
-0.0617333904654278 -0.0610895657560894 1 1
-0.00974663679893192 -0.00944047420850683 1 1
-0.000464922055014432 -0.00046350613326019 1 1
-0.046210165421159 -0.0455097911538536 1 1
0.096617269740128 0.0952576499479299 1 1
-0.0407309505106839 -0.0403702221680226 1 1
-0.0349295726056925 -0.0341440514409278 1 1
-0.0300789660743062 -0.0297944544531831 1 1
-0.0492117752959104 -0.0486893686345253 1 1
0.0563148932276349 0.0557922099249177 1 1
0.0297825914888104 0.0293437568797052 1 1
0.0468689303954609 0.0464368488996769 1 1
0.117061690074658 0.115748952614365 1 1
-0.0657680407055555 -0.0652748796161455 1 1
-0.0994318912079256 -0.0989261530891223 1 1
-0.0537017560392263 -0.0532448216466567 1 1
0.0876447437774868 0.0873215158210839 1 1
0.00364592858227206 0.00345737061939725 1 1
0.0567236859359965 0.0565729585158992 1 1
0.042202209392084 0.0417271943379296 1 1
0.0611183313847036 0.0606371725584203 1 1
-0.135714974075901 -0.134252895233971 1 1
0.137888335631647 0.135959939470965 1 1
0.00250713346312804 0.00249212992124578 1 1
-0.0393014830715689 -0.0388264874355138 1 1
-0.0613891980047196 -0.0607843868989961 1 1
-0.116740575000233 -0.115647550059586 1 1
-0.0264225934463443 -0.0258923104295903 1 1
0.0434214763620564 0.0427771275571581 1 1
-0.0215138443410745 -0.0213450891248661 1 1
-0.0542091006038556 -0.0536321346197311 1 1
-0.0259239912186218 -0.0257896990110631 1 1
-0.0307691232295926 -0.0300131243805428 1 1
0.0887285829274239 0.0880939307635874 1 1
0.00582260005527775 0.00549607174651134 1 1
0.0674368797276794 0.0666255142631722 1 1
0.0368760214061644 0.0361339930415438 1 1
0.044344679006548 0.0439921549562923 1 1
0.0108448728366766 0.0107806750486866 1 1
-0.0650229588027422 -0.0642494962261265 1 1
-0.0051125388022412 -0.00507011242412895 1 1
-0.0590353368126261 -0.0583814391798761 1 1
-0.058895531781479 -0.0588337512594202 1 1
-0.000456653407096977 -0.000612906393179326 1 1
0.0216820360986008 0.0215590533222196 1 1
0.0172899097270746 0.0173122877332124 1 1
0.0847566432195295 0.0840632610595148 1 1
0.0569616742382899 0.05653614577448 1 1
-0.104182814989564 -0.103649613403045 1 1
0.0385270401117003 0.0383424008649122 1 1
-0.133051873329277 -0.131805159646996 1 1
0.00653660926709184 0.00649506851200481 1 1
-0.0159611647768214 -0.0148929463357949 1 1
0.0107581000966718 0.0107508988816857 1 1
0.0751455283422729 0.0740362141316936 1 1
-0.0277737281905763 -0.0273494628115041 1 1
-0.0370779626975637 -0.0358817369646222 1 1
-0.012635089442301 -0.0127091804909435 1 1
-0.0772889889497806 -0.0763775552599085 1 1
0.0223295965464612 0.0221226942029177 1 1
-0.0447869110884437 -0.044344249446879 1 1
0.0486953622830669 0.0481909550572535 1 1
0.00714295390878075 0.00688901335032474 1 1
-0.0608631068157849 -0.0604288237662754 1 1
-0.119182803509429 -0.118429755248746 1 1
0.0944042801193857 0.0935006496393347 1 1
-0.156602162337605 -0.155011966583166 0 0
0.113744364189972 0.112791165412056 1 1
0.0318025107072273 0.0311540037127752 1 1
0.072986126378331 0.0722720878574766 1 1
-0.0223368818266596 -0.0216078654649963 1 1
-0.0813526573018662 -0.0805564792067353 1 1
0.0354366883176063 0.0352237702872147 1 1
0.0564314668010048 0.0560326456434467 1 1
0.0490950943036138 0.049234180575348 1 1
-0.0332028828458963 -0.0336423331250472 1 1
-0.0136810416106758 -0.0139838588793774 1 1
-0.0211438749898951 -0.0209066661242568 1 1
0.138168185224526 0.137639341397723 1 1
-0.0840804989533088 -0.0829715114716857 1 1
-0.0081419971441291 -0.00785661035258895 1 1
-0.0648067558889891 -0.0641979839925037 1 1
-0.0566071278199308 -0.0556120429434752 1 1
-0.0245539533797584 -0.0248690007107868 1 1
0.0606511991532756 0.0600943623647212 1 1
0.0056030413393458 0.00635171837358474 1 1
0.0892178820523294 0.0883432105812913 1 1
-0.0330308960674424 -0.0326103818532331 1 1
0.00223933415399262 0.0027494870120149 1 1
-0.152509851913501 -0.151022176423435 0 0
0.0535296582620591 0.0531155891555032 1 1
-0.00750404531779145 -0.0072220336901391 1 1
-0.00298791115216552 -0.00286406027964463 1 1
-0.202257108087839 -0.200403079493063 0 0
0.163625279775208 0.162123120332651 0 0
-0.119890563662732 -0.11825007050916 1 1
0.079732811421464 0.0788403443051906 1 1
-0.0153514538036425 -0.0153145727626905 1 1
-0.0106810678068845 -0.0107611460037471 1 1
-0.0485626501706688 -0.048104114466026 1 1
0.0522940957149477 0.051844155054891 1 1
-0.145511304378198 -0.143967855958669 1 1
-0.00490750646734417 -0.00478831050192489 1 1
-0.0742513383368227 -0.0735437637407047 1 1
-0.0735138491708374 -0.0728640284726146 1 1
-0.00238914403681717 -0.00278359045685914 1 1
-0.030159975320379 -0.0292767123555401 1 1
0.106228203515305 0.105348870745257 1 1
0.118855751771793 0.117759359007511 1 1
0.0355513322781885 0.0350745779484036 1 1
0.0425012546747719 0.0422697439165153 1 1
-0.107233109089219 -0.106275890440959 1 1
-0.0657344902699349 -0.0652819786967525 1 1
0.0473169412197786 0.0467785652948397 1 1
-0.0820145342692217 -0.0813947957121103 1 1
0.0193761168001346 0.0192348843901674 1 1
0.0173362096916805 0.0164978096452954 1 1
0.00960839645472128 0.00976503931152498 1 1
-0.0580955580900594 -0.0574146108637969 1 1
0.0101413371774007 0.00997616550274715 1 1
0.0341994177317971 0.0338127367564164 1 1
-0.0319634881054683 -0.0313018028458165 1 1
0.0205618472738641 0.020983954650351 1 1
-0.119017825681876 -0.117918203860179 1 1
0.18620274170334 0.184579728307532 0 0
-0.0266640493749261 -0.026684984930453 1 1
-0.0409781168836949 -0.0403583283004038 1 1
-0.0454301747348448 -0.0449900099986032 1 1
0.0936668564399433 0.0928447545689325 1 1
-0.0210275943993657 -0.0198829246404727 1 1
0.012803361101838 0.0128710416014445 1 1
-0.0102653219253171 -0.0100929449788261 1 1
-0.0905315706195933 -0.0897202028447586 1 1
0.0968883069911591 0.0957543844777107 1 1
0.0621058086115074 0.0610268825198195 1 1
-0.00345255602663144 -0.00368276343565231 1 1
-0.047715683783607 -0.0471112167817489 1 1
-0.0721630277521074 -0.0712793661882363 1 1
-0.153440380037039 -0.151642104296981 1 1
-0.053377262841223 -0.0527586854685455 1 1
0.0869634596978404 0.0862434823134867 1 1
0.00216236534337827 0.00222769668918395 1 1
0.106777119285981 0.105837688626005 1 1
-0.114022442205017 -0.112680601731903 1 1
-0.00236986355042422 -0.00231636275343062 1 1
0.0129804528711747 0.0131815150386494 1 1
0.0419665884940703 0.0420500269429363 1 1
0.0347886355982899 0.0343910998926643 1 1
0.030280501703301 0.0299418628956866 1 1
0.0626097999019425 0.0621038281949969 1 1
-0.0710099674860028 -0.0702920290724841 1 1
-0.124355159915682 -0.122776134409267 1 1
-0.0421535126161488 -0.0415967177751217 1 1
0.0868708218685983 0.0860523840762516 1 1
-0.0450374372171532 -0.0444383017547915 1 1
-0.000897060531649416 -0.00109083510744322 1 1
-0.0442158478134982 -0.0440113494225365 1 1
-0.0777855667702422 -0.0769952180534455 1 1
-0.0198060256132652 -0.0200277084273679 1 1
-0.0543043345612889 -0.0540261179771713 1 1
-0.0395912165186367 -0.0392748647566333 1 1
-0.0403505251822947 -0.0399142497943874 1 1
0.071664789346754 0.071109601798871 1 1
0.0117629880952037 0.0117302751703654 1 1
0.027992261646553 0.0278152945441761 1 1
0.0558133633683081 0.0551071958648922 1 1
-0.0267622482401984 -0.0264937902093307 1 1
-0.00210287879564608 -0.00168940797741742 1 1
-0.0129969206212639 -0.012834796566775 1 1
0.0672742418190974 0.0662399546248176 1 1
0.178427825763679 0.176475694758837 1 1
0.0260256222083434 0.0256398893325485 1 1
-0.0255259218231245 -0.0252743069053667 1 1
0.10513106144446 0.104460508691442 1 1
-0.0953104127778635 -0.0942099713512038 1 1
-0.038357854028632 -0.0387131322989533 1 1
0.0861172663272717 0.0852394234829422 1 1
-0.161099077909852 -0.159450668928661 1 1
0.0642712134959466 0.0630476271490175 1 1
0.0309427567591564 0.0304701981369511 1 1
0.0510043981750954 0.0505200186395196 1 1
0.00059498549449527 0.000845063063450079 1 1
-0.0803871658874026 -0.0796026057699658 1 1
-0.011668747769668 -0.0118130336520514 1 1
0.175907473052258 0.174263337431725 0 0
0.12412172458243 0.122771343835855 1 1
-0.024235943400726 -0.0238479812150169 1 1
0.0465340674059874 0.0460802100396834 1 1
-0.14097645076894 -0.139710084419963 1 1
0.107602036593586 0.106316319205567 1 1
0.0762319686273743 0.0754205091947491 1 1
-0.0104421878529807 -0.0108392721326299 1 1
0.0536196927449677 0.0530450589230091 1 1
-0.0620141592473892 -0.0613708237011472 1 1
-0.121979633503042 -0.12113220950539 1 1
0.0451703464791785 0.0449593974411244 1 1
0.0608415541086519 0.0594609459214713 1 1
0.0288775883540625 0.0284638191226187 1 1
-0.0470769658767588 -0.0467842752266695 1 1
-0.0778650608360509 -0.0770860207226599 1 1
0.0698573848073054 0.0687585395112422 1 1
-0.0067953026645647 -0.00687306546664512 1 1
0.0509563404598122 0.0507854285337734 1 1
-0.0212070861383687 -0.020886313983382 1 1
0.0753496920015691 0.074772972288273 1 1
-0.103821609607905 -0.102649481381225 1 1
0.0808540584680067 0.0802496179612321 1 1
0.0830767527238437 0.0819314079247734 1 1
0.0477032724177231 0.0473412154035793 1 1
-0.0239413283320999 -0.0236830131108229 1 1
0.0482340184300551 0.0471981423507683 1 1
0.176486976317269 0.174889844177215 0 0
-0.0478770996803697 -0.0471120041309942 1 1
-0.170766459344269 -0.168866824903104 1 1
-0.0656020139690402 -0.0647352749994979 1 1
0.0961105685075548 0.0951960368348207 1 1
-0.0834193211863837 -0.082410143813919 1 1
-0.100427754096232 -0.0995704164992722 1 1
0.00938559201084828 0.00896748686990996 1 1
0.00409404294953102 0.00477277130838458 1 1
0.0183661227727553 0.0181086054123611 1 1
0.0989159892471804 0.0973815710729906 1 1
0.0906881591156528 0.0897479616397337 1 1
0.0543271361371307 0.0538545865308451 1 1
-0.0675205496822153 -0.0668734411717991 1 1
0.0909257918589822 0.0898277382975623 1 1
0.0130971080803833 0.0129219102167659 1 1
-0.0328667440053761 -0.0321513873968773 1 1
0.0570409393339241 0.0563445612406935 1 1
0.14260476030596 0.140959321041235 1 1
-0.0873258229984376 -0.0859286752411987 1 1
0.043538222724711 0.0432733870535012 1 1
0.0303669555120055 0.0304499636001376 1 1
0.136661148922661 0.134325193720138 1 1
0.0898090881397848 0.089390050750322 1 1
-0.0346679796253858 -0.0342023733639799 1 1
0.0226932759846105 0.0226055172016204 1 1
-0.00106285623760949 -0.00108350060690962 1 1
0.0982994269876112 0.0974485288634566 1 1
-0.103731849790485 -0.102879813449349 1 1
0.0339468072328317 0.0338442311588297 1 1
0.00869644925361564 0.00860416408307413 1 1
0.00398148379784669 0.00360786938272476 1 1
0.0801490711844544 0.0791504226026357 1 1
0.0187106138645918 0.0178253903712777 1 1
-0.114051784046049 -0.113141583970642 1 1
-0.126294732296678 -0.125189203228764 1 1
-0.042136205633022 -0.0418931857433017 1 1
0.0313718769187475 0.0311663097460248 1 1
0.00599887229721737 0.00576780219349909 1 1
0.0579122986579532 0.0573089553463943 1 1
0.0806541871667909 0.0802409858680267 1 1
0.0749576193645283 0.0742033839584895 1 1
0.0482179303604404 0.0476114836051577 1 1
0.131304099574175 0.130285339408438 1 1
0.134341154120233 0.133279241121306 1 1
0.133013434215166 0.132025488133946 1 1
0.03304204698406 0.0326191805937636 1 1
-0.061402186112815 -0.0601944650263282 1 1
-0.202053145859214 -0.200260525503436 0 0
0.0154010190141947 0.0147634006528008 1 1
0.14453365727899 0.142948939287665 1 1
-0.0382453524043922 -0.0377795809457235 1 1
0.0470683741337445 0.0467109809382265 1 1
-0.141537302294678 -0.140649087549858 1 1
-0.00850572149943022 -0.00867078714740923 1 1
0.0175413761055995 0.0172199917771966 1 1
-0.144669849916585 -0.142287130525613 1 1
-0.105617867394764 -0.104358243757857 1 1
-0.01700160251808 -0.0167284627310057 1 1
0.0622678654496605 0.061466360012698 1 1
-0.115874744448467 -0.114555399559482 1 1
0.0414478093049739 0.0408837431563468 1 1
0.0381194627109408 0.0380254374237453 1 1
0.124196747078817 0.123492158050812 1 1
0.0585103348776515 0.0577393205196935 1 1
0.0877579641445696 0.0867556493985913 1 1
-0.0414149102873471 -0.0408608365639443 1 1
0.011914799960635 0.0118840743651407 1 1
-0.221383490138192 -0.219463609409227 0 0
-0.0327262597130589 -0.0324632473093361 1 1
-0.0594822762799726 -0.0592665791131516 1 1
0.0721733272484304 0.0717242526139648 1 1
-0.00130439826355539 -0.00153900110454308 1 1
-0.039167345765722 -0.0388352177866731 1 1
-0.020075805814756 -0.0202419334939817 1 1
-0.0360535885985829 -0.035775708530233 1 1
-0.117889800723385 -0.116872099993346 1 1
0.117912419352491 0.116750444301187 1 1
-0.151731822125933 -0.15016236450238 0 0
-0.0409158001085131 -0.0405491105017542 1 1
-0.0346603114695256 -0.0341147998145555 1 1
-0.0354290748847308 -0.0350912104634148 1 1
-0.00447085880450768 -0.00523256022077517 1 1
-0.0014958822578857 -0.0021103851614997 1 1
0.0761312192389534 0.0755098280979321 1 1
-0.208871142804679 -0.206047182733191 0 0
-0.0441032609164835 -0.0435091723731078 1 1
-0.017856520865396 -0.0176169837922327 1 1
-0.0214251526187104 -0.0212300593936803 1 1
-0.100097989360811 -0.0988508333223251 1 1
0.00517946087569319 0.00514731092139897 1 1
-0.102443912373716 -0.101425717226054 1 1
-0.00390194109626701 -0.00392669314670205 1 1
0.00355340359640462 0.00351134901188854 1 1
-0.00400942023479425 -0.00368691334619997 1 1
0.0665456551988719 0.0658154506286797 1 1
0.0115110209000156 0.0109182449103289 1 1
0.178693008170664 0.176953239630851 0 0
0.0103466226071559 0.0100702276560795 1 1
-0.166610111393716 -0.164637010029353 0 0
0.0252288576985502 0.0250887278532965 1 1
-0.000117274702064997 -0.000218155997617576 1 1
-0.0558125488168661 -0.0551793635283408 1 1
-0.0915218009060794 -0.0903395928629827 1 1
-0.0823909327462166 -0.0815893705988786 1 1
-0.0577904051016826 -0.0569916197223964 1 1
0.0473081927211998 0.0465768229662355 1 1
0.0729665858061455 0.0723153147929848 1 1
0.0366392646856914 0.0362472941205947 1 1
-0.0594490639668709 -0.0589868031179223 1 1
0.0832125740950757 0.0822204214787606 1 1
0.036520588954564 0.0362308872867785 1 1
0.0570980968834483 0.0565255416057894 1 1
-0.0482431252741239 -0.0476824930174721 1 1
-0.0517322104711957 -0.0515789251329886 1 1
0.00131348751863144 0.00124319820011838 1 1
0.00147266434710883 0.00263203803009639 1 1
-0.0756093927309545 -0.0745885683704316 1 1
-0.0921509900096509 -0.0909202292934588 1 1
-0.0804104026568208 -0.0794305042959896 1 1
0.0845180234441599 0.083655174248564 1 1
-0.0299144387661989 -0.0299732037299181 1 1
0.0338685416718299 0.0337316114247512 1 1
0.157530956905599 0.156105758520599 0 0
0.0413292221128646 0.0411284499443007 1 1
0.00987195795339953 0.00978523447441378 1 1
0.0341842774281892 0.0338899673322648 1 1
0.0188313580266791 0.0186406777018502 1 1
-0.0229951164111597 -0.0229854835300056 1 1
-0.00186490110554833 -0.00182108465518617 1 1
-0.150318457832862 -0.149384043050034 1 1
0.104159298583399 0.103173703930282 1 1
0.111221127017025 0.110077293662668 1 1
0.00222058023148523 0.00222573069522327 1 1
-0.12361562602917 -0.122602397656115 1 1
-0.072677839307123 -0.0726216365770486 1 1
0.0881718394199979 0.0877611210327968 1 1
0.0266799662600355 0.0263706281987471 1 1
0.0586252015554978 0.0581708540985383 1 1
-0.0766484630459277 -0.0759492136012407 1 1
0.128644536392665 0.127159421790073 1 1
0.122441771138534 0.121489171063858 1 1
-0.0880780416406321 -0.0871671256111146 1 1
0.0731154949470887 0.072652251773996 1 1
-0.0599192282911357 -0.0591500819599778 1 1
-0.0390615943318402 -0.038682097411321 1 1
0.0198667670778321 0.0185805734986782 1 1
-0.0615233138415321 -0.0608229651964336 1 1
-0.0642717121447102 -0.0636128240556231 1 1
-0.0391274548095663 -0.0386012479869847 1 1
-0.0612121604602836 -0.0606161900626269 1 1
-0.0836187103596166 -0.0828178263462774 1 1
0.0619844342617641 0.0619043569056377 1 1
0.0272419787912957 0.0272900026096991 1 1
-0.0451560300950309 -0.0442328995467077 1 1
0.123208951815556 0.121277025138199 1 1
-0.0435321000483562 -0.0432584344679336 1 1
-0.0415007725329518 -0.041105001658812 1 1
-0.134827871243992 -0.133418660386897 1 1
0.163388805956036 0.161627668778453 0 0
-0.0663623950608451 -0.0658030553611042 1 1
-0.0510211554208067 -0.050431607153603 1 1
0.0420403111554992 0.0415768702760899 1 1
-0.200597988902991 -0.198115293766492 0 0
0.200810290018698 0.198902846571563 0 0
-0.136815468607242 -0.134714478559814 1 1
0.0979805455001198 0.0967699601199876 1 1
0.041645813510059 0.0402676374148686 1 1
-0.123487027457935 -0.122267476308064 1 1
0.0472672879758515 0.0466446433955807 1 1
0.0716207899092246 0.0708656583627744 1 1
0.088849127608784 0.0875836594419901 1 1
0.0991955179065525 0.0983090529211944 1 1
-0.0807246013598725 -0.0799970801606235 1 1
-0.0800208603856831 -0.0791111368081673 1 1
-0.120363059312505 -0.119254909067603 1 1
0.056426493070834 0.0558436902742376 1 1
0.0938299538405265 0.0929160224640568 1 1
0.0530962087406506 0.0526562636544082 1 1
-0.154908934734376 -0.153003396108925 1 1
-0.109870696972789 -0.10850640635338 1 1
0.0776601215138036 0.0767587636467005 1 1
0.0397702373965924 0.0395894681511813 1 1
0.190962370724051 0.189099960352731 0 0
0.0152542878789477 0.0150327772711654 1 1
0.0077295183240147 0.00821774667873604 1 1
0.0277791331730858 0.0275392428541871 1 1
-0.0757832234538008 -0.074926463256262 1 1
-0.0257077038429741 -0.0253969346943131 1 1
-0.0041636576316166 -0.00490456992994221 1 1
-0.0858597267490231 -0.0848979430442915 1 1
-0.0725660248587459 -0.0720787788292648 1 1
0.0807461761391783 0.0798811494294309 1 1
0.102093605218719 0.101203277254743 1 1
0.009155759723714 0.00916572148303706 1 1
0.102403039285759 0.101350213583343 1 1
-0.0116597603974458 -0.0115195652525011 1 1
0.0468910965669975 0.0467031780709185 1 1
0.0121734877128012 0.0121841484412294 1 1
-0.00413111639969242 -0.00361594493484046 1 1
0.0511425348178997 0.0507819951814003 1 1
-0.0281381400584528 -0.0275337892448743 1 1
0.051488201373743 0.0509871778528385 1 1
0.152529261391443 0.150971795526193 1 1
-0.0643084148143491 -0.063541982149511 1 1
-0.0368933697935706 -0.0365710235450953 1 1
0.0600042542615781 0.0592399088187451 1 1
-0.13815663682978 -0.136768020616776 1 1
-0.0963550132862819 -0.0948099813835776 1 1
0.0768496462126337 0.0766232025581598 1 1
0.019572109085695 0.0197030574278932 1 1
-0.0148854064084916 -0.0144884744468256 1 1
0.0360655025392547 0.0356886636732203 1 1
-0.0623706328167182 -0.0620023333802666 1 1
-0.0073524106942315 -0.0072457335504147 1 1
-0.10334671132765 -0.102545667040988 1 1
-0.0109615427863246 -0.0101490925774975 1 1
0.0419304673306923 0.0415715448793491 1 1
0.0397156325459685 0.0392961432086849 1 1
0.0401742050102445 0.0396528428232785 1 1
-0.0770910023720094 -0.0761874913384039 1 1
0.0116473454953805 0.0117568692915151 1 1
0.0767916911670161 0.0761101076474948 1 1
0.00915112508940902 0.00900028792292123 1 1
0.158033294237793 0.156288060320601 0 0
-0.0677222126162202 -0.0669093498673423 1 1
0.0703634033159733 0.0695376266641681 1 1
0.0533736505537948 0.0529728161204823 1 1
-0.0396486447033227 -0.0393521192723849 1 1
0.0672121676427471 0.0658889314951399 1 1
-0.0272679091549458 -0.0271652319441398 1 1
0.0233935209778794 0.0230023580906176 1 1
-0.0507308773126644 -0.0507780467075022 1 1
-0.056185303626676 -0.0557337227311832 1 1
-0.15002339826161 -0.148389772474358 1 1
-0.0731549147624489 -0.0725308435346063 1 1
-0.0207783560267427 -0.020574897689387 1 1
-0.0196008401453436 -0.0194532716398518 1 1
-0.105754010516023 -0.104698807461966 1 1
-0.0248712354416844 -0.0245468845017949 1 1
0.0347402729099317 0.0341110496900705 1 1
0.0127967798081862 0.0126514485952303 1 1
-0.0402704947359756 -0.039891551704714 1 1
-0.00360219283783291 -0.00334574543416696 1 1
0.057166626650853 0.0566056954227429 1 1
0.180740150372766 0.178906363400696 0 0
0.0501238849904171 0.0496421996425535 1 1
0.0221933469053661 0.0223085283315802 1 1
0.153433343349331 0.151948192182996 0 0
-0.0659718539906238 -0.0659292838662966 1 1
-0.0864865972417261 -0.0855726024343146 1 1
-0.0373322138768438 -0.0360357986380622 1 1
-0.105459476785425 -0.104757499474651 1 1
0.0976834381348129 0.0973969883547625 1 1
-0.0825697189926333 -0.0819684271127744 1 1
-0.0444853911552211 -0.04408576918283 1 1
-0.0173742802198246 -0.017118140662611 1 1
-0.0555781795518884 -0.0549779286016827 1 1
0.00232777821952071 0.00245375174981735 1 1
0.125011128563229 0.124011524993203 1 1
0.0381713568483728 0.0375998482527179 1 1
0.209444360893443 0.207451474334264 0 0
0.0259561354390367 0.0256665700764366 1 1
0.178845254427671 0.177020066988414 0 0
-0.0627243780104186 -0.0620417398759058 1 1
-0.0125303201789202 -0.0123425483948898 1 1
0.10763767821806 0.107018218077349 1 1
0.228382827719654 0.225747804048619 0 0
-0.0764544924388336 -0.0755530024067367 1 1
0.0793488894517454 0.0784727783237705 1 1
-0.0229086716280128 -0.02271636176491 1 1
0.0747864336265987 0.0740229155960614 1 1
0.0358714492933711 0.0355700564391133 1 1
-0.0358015147431656 -0.0355179040451308 1 1
0.103937998128394 0.103156574737647 1 1
0.00602850585605784 0.00589157640445867 1 1
0.0921328942103284 0.0901814538108539 1 1
-0.00286924766237075 -0.00292893762435379 1 1
0.088559006033978 0.0872976628847077 1 1
-0.0176964565707806 -0.0175689797917245 1 1
0.0125109221227126 0.0124764110025759 1 1
-0.0417315974702348 -0.0414342937233711 1 1
-0.031976652292788 -0.0314485829143526 1 1
0.116536184154953 0.115483472927794 1 1
0.0610465118288506 0.0605013282804733 1 1
-0.112414831428231 -0.110444773460844 1 1
-0.103910233070493 -0.102407101449774 1 1
0.0450684818673263 0.0445999054950751 1 1
0.03712155849253 0.0367572070682687 1 1
0.0768906675480066 0.0762384265723033 1 1
0.0348040187989409 0.0340732323617968 1 1
-0.200368402276265 -0.198274117169008 0 0
-0.0594106276130691 -0.0588316812212728 1 1
0.0488496532704338 0.0483633759851288 1 1
-0.00912733841767425 -0.00905801427188483 1 1
0.10092001741022 0.0992254973059448 1 1
0.048489248391973 0.0478733637835291 1 1
-0.0322021477565248 -0.031582344160997 1 1
0.116555108986908 0.115568732020015 1 1
-0.111022388374842 -0.10931194035517 1 1
0.0119156766398853 0.0117503676043585 1 1
0.111075981780979 0.109900337743718 1 1
0.0437188925730399 0.0433254602890968 1 1
-0.0207366552652194 -0.0200813296727886 1 1
-0.0413264348228703 -0.0401464806111901 1 1
-0.0218552632614428 -0.0216682927518209 1 1
0.129096293310998 0.127793121720046 1 1
-0.137504846377608 -0.135950131089358 1 1
0.0121807919518797 0.0120873853154371 1 1
0.000306677871289992 0.00041633143899086 1 1
0.0603779007902713 0.059767342073966 1 1
-0.0115392100843682 -0.0114627598935695 1 1
0.0638227725307475 0.0629195099300166 1 1
0.0766498892545096 0.0764745642476492 1 1
0.0112953662104712 0.0106229509628915 1 1
0.0397330489197943 0.0395265015329376 1 1
-0.0116933933441383 -0.0112365179333398 1 1
-0.0702868485948972 -0.0693655262270942 1 1
-0.053233401585429 -0.0525131925951162 1 1
-0.0442050884864449 -0.0432019517447902 1 1
-0.0646928144663471 -0.0642522214079667 1 1
0.0127010575860376 0.0121010159496882 1 1
-0.0237917384799617 -0.024186653019574 1 1
-0.061308116144271 -0.0606976878793756 1 1
-0.0307550672086128 -0.0305213257800054 1 1
-0.0128005235150951 -0.0121674052441701 1 1
0.0248154735781831 0.0246411110423954 1 1
0.0765135480444574 0.0756089040313852 1 1
0.0464422919547222 0.0458655534859658 1 1
-0.0362661267854692 -0.0359908411909543 1 1
-0.0050894184478436 -0.00515552288256408 1 1
-0.0475914109020294 -0.0470264735718412 1 1
-0.0533761259994396 -0.0530384748438002 1 1
0.0272106098528906 0.0270021183457588 1 1
0.0662100837855095 0.0655045398493652 1 1
0.0486080815593601 0.0484095107816754 1 1
-0.0488924572785486 -0.0481263260639597 1 1
-0.0104345036070371 -0.00996980128065875 1 1
0.219384573921707 0.217315251440559 0 0
0.0315161683166966 0.0312245060394238 1 1
0.0300281982637533 0.0294197881242843 1 1
-0.114539236637528 -0.113025350079277 1 1
-0.0626497795144532 -0.062042585535805 1 1
-0.1754047065768 -0.174124728186864 0 0
0.0022430603919494 0.00221391086843613 1 1
-0.0442196826198516 -0.0436697855595829 1 1
-0.213812492584263 -0.211590328220698 0 0
0.0647515051665173 0.0641790458600146 1 1
0.00679150316859477 0.0067783157845218 1 1
0.0847848219187981 0.0840345342776836 1 1
0.0606106252255952 0.0602114282156994 1 1
0.0768448701986648 0.0763386113832621 1 1
0.102290707589005 0.101990160052641 1 1
-0.0318721706153442 -0.0312700466155562 1 1
-0.0537244395272971 -0.0532680273062789 1 1
0.0770835884694263 0.0764268128945625 1 1
0.0289907254315051 0.0288658970487304 1 1
-0.108920181199604 -0.107454536303758 1 1
0.00631577445525959 0.00620837913184759 1 1
0.0173214770428527 0.0169014936857179 1 1
0.0580529242173148 0.0575887236133199 1 1
-0.0562012224443772 -0.0557080605651145 1 1
0.0140540673152202 0.0142203122075297 1 1
-0.0519944398760776 -0.051806830951127 1 1
0.049379445671559 0.0490835980059519 1 1
0.0584847901704964 0.0580857392846639 1 1
-0.0158987234830202 -0.0154468767203588 1 1
-0.0827284228341069 -0.0817855316145227 1 1
-0.0245030385939984 -0.0243202411992774 1 1
0.0720047203509773 0.0713917640549342 1 1
-0.0396612764813805 -0.0387833308794567 1 1
0.12843443374065 0.127276781006723 1 1
0.0679465311034145 0.0677236294731027 1 1
0.066710108370572 0.0659454054729785 1 1
-0.0150421249446066 -0.0148780315359301 1 1
0.123111635968458 0.121716439139459 1 1
-0.0248288797680483 -0.0246035783190914 1 1
-0.0866022159946776 -0.0856670081972118 1 1
-0.0677344307133485 -0.066761483330263 1 1
0.190073044568971 0.188122996488515 0 0
0.0264593716442039 0.0257707544733238 1 1
0.0987000558420273 0.0976405606569908 1 1
0.0316619084703704 0.0314389234073334 1 1
0.0638972843028979 0.0629817431840489 1 1
0.0640348412146225 0.0632541760016947 1 1
0.0339314984641185 0.0335376886606116 1 1
0.06102969212683 0.0610584909496907 1 1
-0.111957558853968 -0.110691661893415 1 1
-0.00949563874950595 -0.00939036889494382 1 1
0.0548882125792174 0.0544753752655502 1 1
0.0191296002989931 0.0183205458762146 1 1
0.0364157972265397 0.0359390584922068 1 1
0.0369855920210309 0.0365867060808472 1 1
0.0264079475068277 0.0261952071069145 1 1
0.0124826111030045 0.0125706344105494 1 1
0.0340229369079892 0.0337345773928787 1 1
-0.0864597610046376 -0.0858256301014198 1 1
-0.0219468526523956 -0.0218335947871446 1 1
0.049425628324719 0.048988591213139 1 1
-0.00173952179091618 -0.00120060956789447 1 1
-0.00315893462795023 -0.0030889233610276 1 1
-0.110468109456777 -0.11005075354353 1 1
0.000227726201469325 -5.75934553022246e-05 1 1
-0.178302576014353 -0.176528302104023 0 0
-0.08985961460223 -0.0891427718079966 1 1
0.0323359900906577 0.0330614132565653 1 1
0.125316733058519 0.124243962664449 1 1
-0.0263782497900411 -0.0260906563819835 1 1
0.0428235777878024 0.0423375639029635 1 1
-0.0308303345560317 -0.0306931984685098 1 1
0.0353804820393632 0.0351851373043525 1 1
0.0294750537920247 0.0292378331236401 1 1
0.0826903192663283 0.0814586869031464 1 1
-0.00651864719618217 -0.00635275490498287 1 1
0.0892607412358935 0.0879905256166285 1 1
0.0427539470523081 0.0424719106279018 1 1
-0.0827194821579029 -0.0816951211147479 1 1
0.0717957069606118 0.0706601974530526 1 1
0.0820183301121032 0.0811249296223957 1 1
0.046125780295878 0.0461946848668266 1 1
-0.0133173649088823 -0.0131622691398774 1 1
-0.0144624595400781 -0.0149437026128938 1 1
0.0701941801403118 0.0698019631686639 1 1
-0.170063863470049 -0.168037592308938 0 0
-0.207237365281759 -0.205193651117456 0 0
0.00114663404225905 0.00102804710733215 1 1
0.00103623290576658 0.00101653438972331 1 1
-0.172457726270182 -0.170604360061523 0 0
0.0752700544117796 0.0744224773307377 1 1
0.197687577729284 0.195438095691293 0 0
0.0114885890498421 0.0111627570849351 1 1
0.039330785633849 0.0389146498249468 1 1
-0.0695072492805254 -0.0689283758937067 1 1
-0.0293467081653276 -0.028914756222533 1 1
-0.0253237137868705 -0.0251232881702661 1 1
-0.1517783277253 -0.151025990909731 1 1
-0.0107303243933482 -0.00987031801683476 1 1
-0.00973666195110401 -0.00961307513707035 1 1
-0.0205343940099192 -0.0202526613269173 1 1
-0.0274971806831859 -0.0264643186259966 1 1
0.0576802292078772 0.0570572365062923 1 1
0.144013246131447 0.142592882689643 1 1
-0.00773712948312025 -0.00778952536753723 1 1
-0.0450692228761735 -0.0448463072178789 1 1
0.161432985850108 0.159451983505736 1 1
-0.0887601932849377 -0.0875258755430385 1 1
-0.0382106412184032 -0.0378355233835919 1 1
0.0524131107852984 0.0519512644569145 1 1
-0.0664657711844594 -0.065858253310219 1 1
0.060608264162784 0.0602917245495818 1 1
-0.00523053525933955 -0.00537551362847951 1 1
0.00216334678633833 0.00177260533018092 1 1
0.119109350311089 0.118449549760245 1 1
-0.068967714283386 -0.0683038847012279 1 1
-0.0305428846607848 -0.0304593432573616 1 1
-0.111620623207751 -0.110382205073963 1 1
0.0210722715984085 0.0207379953843305 1 1
0.142296771965439 0.141058369571988 1 1
0.0141211847670336 0.0141341851173372 1 1
0.0492179123725061 0.0488202177850519 1 1
-0.00807333740869496 -0.00794809423189381 1 1
0.0648079788268314 0.0642343771168848 1 1
-0.0340975210332909 -0.0339281431030135 1 1
-0.0441440730834337 -0.0437427331182765 1 1
-0.0335425486288171 -0.0335156979599046 1 1
-0.00532515879972965 -0.00539353249245388 1 1
0.0794649222702472 0.0787301473138337 1 1
0.01862909823746 0.0186299312063495 1 1
0.00657032537738076 0.00621534203011186 1 1
0.141460574617761 0.140595090266617 1 1
0.0209618463024314 0.0207405598830608 1 1
-0.152405154973372 -0.150914636220693 0 0
0.015400285641478 0.0152685092114338 1 1
-0.0529078142040548 -0.0520217655306861 1 1
0.132960270648364 0.131708876431726 1 1
0.030528610539456 0.0299597267702121 1 1
0.0341435282195647 0.0336431470989312 1 1
-0.0661257052191518 -0.0652040660669078 1 1
0.0419778775682435 0.0416153931295411 1 1
0.0018628114583895 0.0018098702960702 1 1
0.0221576348072984 0.0219041893279179 1 1
0.04476276117496 0.0445068453587329 1 1
-0.0373561139319291 -0.037357046509584 1 1
0.101986430434513 0.101156307019097 1 1
0.0580048763251652 0.05724019078571 1 1
-0.0830940934687734 -0.0823304791633881 1 1
-0.0162999596983447 -0.0162510665702924 1 1
0.0491004860803245 0.048378891594676 1 1
0.00649218902485766 0.0065810941347888 1 1
-0.0611203559556243 -0.060524867231638 1 1
-0.0695609547024315 -0.0687452002232478 1 1
0.107003852255132 0.105497663443323 1 1
0.0351785819832497 0.034816544435163 1 1
0.0688507097814326 0.0683608290455854 1 1
-0.0370631091637323 -0.0366769259508389 1 1
0.000196086346502585 0.000257505316159281 1 1
-0.0164258868047725 -0.0169502631557101 1 1
-0.0528786281582989 -0.0521444674136864 1 1
0.0115630694285501 0.0114607692110483 1 1
-0.057369987180985 -0.0575209017776767 1 1
-0.00996844862844743 -0.00997715452881584 1 1
0.109419140301721 0.108229346651886 1 1
-0.0339959604279912 -0.0331239468559367 1 1
0.000883071510721881 0.00188310509897456 1 1
0.0566826193110647 0.0561454705891538 1 1
-0.0482397940763904 -0.0477602318083601 1 1
0.0136845903631234 0.0134645055899828 1 1
0.000307154827280508 5.85153479449405e-05 1 1
-0.0176194240582074 -0.0175498542721429 1 1
0.101543050629703 0.100401384628158 1 1
-0.0633912099261797 -0.0627524097174919 1 1
-0.0138081161632301 -0.013492103952311 1 1
0.0487644208854308 0.0482644963749839 1 1
0.0220553352685051 0.0218465189500872 1 1
-0.0993389721631023 -0.0984207547260198 1 1
-0.0430728332644051 -0.0431204446694776 1 1
0.02235045645668 0.022062442642101 1 1
-0.08422908321563 -0.0833950416103059 1 1
-0.0283329125235259 -0.0275364699801741 1 1
-0.0162165740955765 -0.0157151656640382 1 1
-0.107534422719391 -0.106276266599106 1 1
0.0655028617002747 0.0647032032707196 1 1
-0.020892761533398 -0.0207567148741238 1 1
-0.0521531323612275 -0.0518080672948076 1 1
0.0602654354645892 0.0592898208485532 1 1
0.0526510066828972 0.0521034182496538 1 1
-0.0785198985744135 -0.0775474507014257 1 1
0.106990130270257 0.10623156332588 1 1
-0.0145976486837405 -0.0144884447498106 1 1
-0.0171494765638337 -0.0170333832426872 1 1
-0.117331833882296 -0.115897169039359 1 1
0.113320050925202 0.111799283390785 1 1
0.0442369104964944 0.0438052335731036 1 1
-0.0572911322192677 -0.0566981590369067 1 1
0.0243907534030896 0.0240873231690992 1 1
0.0939357479872961 0.092701477164849 1 1
0.0553581923537441 0.054678963985231 1 1
-0.0817081092889306 -0.0809297478810448 1 1
-0.13736841579494 -0.135853802848152 1 1
0.136398837988501 0.135095644433227 1 1
-0.0323483784735986 -0.0323171461543932 1 1
0.0186719341704295 0.0173826306123244 1 1
-0.184309759923574 -0.182881719295946 0 0
0.0152435090519185 0.0150819544955938 1 1
-0.121348845684414 -0.119997766596905 1 1
0.0699262389661288 0.0694162595916029 1 1
-0.0406653941807392 -0.0399830085701377 1 1
-0.0206773162682582 -0.0205446550203981 1 1
0.0852326516642258 0.0844625766044684 1 1
-0.00298389571566614 -0.0030236964115558 1 1
-0.000624075752116857 -0.000492035828631233 1 1
0.00141752421106049 0.00141661865573161 1 1
-0.0384375055120388 -0.0379118549655504 1 1
-0.095953722836365 -0.0946445959956941 1 1
-0.0911926580210884 -0.090504792898477 1 1
-0.0111633971588944 -0.0110098860149155 1 1
-0.0325232141569353 -0.032121840311253 1 1
0.035748934160747 0.0353094585124889 1 1
-0.126051789973819 -0.125190937395244 1 1
0.0736467344782678 0.0731677124678522 1 1
-0.0685112939500167 -0.0678323957978595 1 1
-0.0389287331233521 -0.0387362620402184 1 1
0.152736536973285 0.151258332213955 0 0
0.0447559679905745 0.0446400546186101 1 1
0.143388672212359 0.142345416757507 1 1
-0.126403799645988 -0.124456312898814 1 1
-0.13137908328578 -0.130214076596876 1 1
0.0291828061070965 0.0281384588340136 1 1
-0.0692179985580929 -0.0678915740953778 1 1
-0.0747690354274113 -0.0738965997142718 1 1
-0.0799122678050759 -0.0796716527137242 1 1
0.0120409201244369 0.0119565877768561 1 1
0.0591820285933032 0.0585034042556949 1 1
0.0926662751350272 0.0917655656652481 1 1
-0.118881365341014 -0.117760230292918 1 1
0.0405948766200973 0.0403306505031822 1 1
0.0382177604396446 0.0378930948304736 1 1
-0.00973931274541225 -0.00941581299538433 1 1
0.139535164352643 0.138393523909639 1 1
-0.0818461731287881 -0.0810805580981625 1 1
-0.201559511809127 -0.199966430002234 0 0
0.0162428010296322 0.0161394579911818 1 1
-0.0215802432598673 -0.0215086747980842 1 1
0.00378174537979619 0.00389148552836163 1 1
-0.00567819201727767 -0.00596920206719725 1 1
-0.097867121930276 -0.0971139459799779 1 1
-0.0438399497756574 -0.0430555065068535 1 1
-0.0112683088090343 -0.0112768580939898 1 1
0.0351532387848218 0.0345285344363825 1 1
-0.00679015500462434 -0.00664662122485195 1 1
-0.00360183002556907 -0.0038390604450556 1 1
-0.00194737236583858 -0.0018454549338938 1 1
-0.00308115907514569 -0.00253808634986322 1 1
0.0187481829990433 0.0185020760739824 1 1
0.0856431966943338 0.0848245468741493 1 1
0.0265547419085859 0.0262692117393442 1 1
0.118307449978463 0.11733069056978 1 1
-0.0309922555191101 -0.0309944982774403 1 1
-0.100547893911478 -0.0994562426017026 1 1
-0.0113557457819934 -0.0106310563757573 1 1
0.00404594130456017 0.00402781171458489 1 1
-0.0994455202998495 -0.0988683384806389 1 1
-0.0871820696990193 -0.0862286875376961 1 1
0.107629733704217 0.106491123111516 1 1
0.0742314815079424 0.0736130931240081 1 1
0.0168040810533653 0.0169165225961136 1 1
0.0356150490794979 0.0354198211654747 1 1
0.0790052825949546 0.0782428421989348 1 1
-0.0352438448953339 -0.0348892073434281 1 1
-0.130460393542299 -0.127644877032774 1 1
0.0977770637313535 0.0968770147398358 1 1
-0.0441267302190679 -0.0438826753794949 1 1
0.0571389271824637 0.056288645200615 1 1
-0.0706347427904154 -0.0700709096425197 1 1
-0.00140443340117762 -0.00161447969091441 1 1
0.0776443390012187 0.0767280124841528 1 1
-0.0303233777120881 -0.0299505373172764 1 1
0.0094095526256983 0.00975479305013737 1 1
0.0435340194898378 0.043132271767643 1 1
-0.0406535532543744 -0.0402557978351682 1 1
0.0593640729917271 0.0585190200614559 1 1
-0.116908572341223 -0.115448462449175 1 1
-0.00739585189096247 -0.00702001055628705 1 1
-0.0824843683472592 -0.0818088998619069 1 1
-0.0860373515042497 -0.0843717196291115 1 1
-0.0861214614822865 -0.0845790271319265 1 1
-0.0180234590217313 -0.0182859587683469 1 1
-0.0205164008034271 -0.0201704016065554 1 1
-0.0780029731760275 -0.0772094837345076 1 1
-0.054568995406542 -0.054032050352838 1 1
-0.00799243932432048 -0.00803502073560697 1 1
0.120020311619162 0.11923433572711 1 1
0.135634935367076 0.13410641330827 1 1
-0.105171456537521 -0.104200395967558 1 1
0.00668674937984239 0.00643115368033002 1 1
0.140923116990049 0.139238179756626 1 1
-0.13431689219381 -0.13287227629406 1 1
0.00364144109884422 0.00358432064188924 1 1
-0.0773447908116266 -0.0766594635426211 1 1
-0.0599409037442214 -0.0592405583705983 1 1
0.134907561940462 0.133373032634093 1 1
-0.0562465614293768 -0.0558571158280553 1 1
-0.00275648017289033 -0.00287421849203623 1 1
0.0769250180671443 0.0762923818841306 1 1
0.0241939941652562 0.0239679223639037 1 1
0.0476826515683655 0.0465683731507795 1 1
0.0135301876075103 0.0131093553476224 1 1
-0.0473308097294801 -0.046791733432222 1 1
-0.114040784517535 -0.112225804977659 1 1
0.0563719887600123 0.0557488852368893 1 1
0.0369895052975149 0.0363178176400046 1 1
0.0928913080564356 0.092228470385498 1 1
0.115830725782364 0.114410368470594 1 1
-0.0819266175044307 -0.0810941239279044 1 1
0.086125289029479 0.0854596555797957 1 1
-0.04625092971596 -0.0457986533033011 1 1
0.0672590928381646 0.066526121550142 1 1
-0.0361059038431743 -0.0348136476020164 1 1
0.110534709565646 0.108478052221838 1 1
0.00774836323713752 0.00782557833793421 1 1
-0.0766180544091714 -0.0758080299250459 1 1
-0.0862106852347142 -0.0853825975646864 1 1
-0.0104162011774265 -0.0103271611561562 1 1
-0.0411037258635328 -0.0406446015330099 1 1
-0.00511819718955978 -0.00481236975134373 1 1
0.0555007001782692 0.0551049259353893 1 1
0.0702534559808973 0.0690762234120776 1 1
0.00415327889468868 0.00404158775022845 1 1
0.0843535442095797 0.0835494952814134 1 1
-0.141746659212126 -0.140370452230177 1 1
-0.131856671858286 -0.130503905289253 1 1
0.0899486034574573 0.0894818873383353 1 1
0.0578495977560583 0.0573508421275705 1 1
-0.0203180919587947 -0.020110910529589 1 1
0.203311479075807 0.201335616272796 0 0
-0.0134762936198884 -0.0131231321270409 1 1
-0.0491848012303778 -0.0485866267157292 1 1
-0.0603080537467364 -0.0597624449242816 1 1
-0.0541477514286453 -0.053462282789874 1 1
0.0255054395571661 0.0253483011956019 1 1
-0.010833920489403 -0.0106749419389591 1 1
0.120910466429465 0.119732906026096 1 1
-0.109235766139588 -0.108279045460466 1 1
-0.0525676876277699 -0.0523601212505211 1 1
0.00368492676748458 0.00364951515628729 1 1
0.09820397518242 0.0971931831023034 1 1
-0.0140030411020817 -0.0139306221463187 1 1
-0.113756122367143 -0.112318467566687 1 1
0.00965635532438124 0.0097004743881401 1 1
-0.0729707877107017 -0.0721138313862619 1 1
-0.0697744461393311 -0.0690628346620529 1 1
0.100746311272344 0.0997776335464561 1 1
-0.0337045677899268 -0.0335885733528619 1 1
0.150717273360784 0.149388014634936 0 0
0.0236373087292409 0.0233963045236367 1 1
-0.0631689961504762 -0.0630698799480842 1 1
-0.094836307875345 -0.0929799576700082 1 1
-0.0361227820250233 -0.0360920200164606 1 1
-0.14983364450734 -0.148240907444133 0 0
0.018277817786723 0.017633816624638 1 1
0.0453039634098688 0.0450851008684276 1 1
-0.0434596309072748 -0.043166319782431 1 1
0.00042508295972515 0.000707305471644996 1 1
0.127491593779112 0.126160499278238 1 1
0.0218153959958128 0.0216047702215641 1 1
0.0649509385432691 0.0643600041850914 1 1
0.0887731967093359 0.0878453091461819 1 1
0.129195339959118 0.128072234692126 1 1
-0.000920174095908975 -0.000636507618512291 1 1
-0.0531917638904331 -0.0524400802731044 1 1
-0.0218583401765184 -0.0214285150724144 1 1
0.0408231278415567 0.0405467329584106 1 1
-0.0559087629248803 -0.0554706238591258 1 1
-0.054947523886577 -0.0543981908148312 1 1
-0.0408476930308908 -0.0409003453301109 1 1
0.0260760915752203 0.025962045733328 1 1
-0.0108032964846286 -0.0104434103546765 1 1
0.0565383083588417 0.0557427846821359 1 1
-0.011568490070227 -0.0113961409457916 1 1
0.0560853884667064 0.0554871958439845 1 1
0.00555795755486771 0.00559243746393928 1 1
0.0686628901636426 0.0676000566369657 1 1
0.013266109689041 0.0129465315197654 1 1
-0.0170808335086165 -0.0169262264227235 1 1
0.0165231466117042 0.0164991399059037 1 1
-0.0119390842957754 -0.0119960738794259 1 1
-0.0876173470184495 -0.0864494719206449 1 1
-0.114882921189659 -0.113632370201515 1 1
0.111382076625736 0.109637767241979 1 1
-0.0283418162268814 -0.0282198701233227 1 1
0.105381418376508 0.104353501760957 1 1
0.117851793487691 0.116989071278545 1 1
0.00406983240883545 0.0040400311021254 1 1
0.0335926627233632 0.0332956274949774 1 1
0.00243746587580563 0.00236582362274864 1 1
-0.0275501664241677 -0.0271495540156033 1 1
0.0517879346011907 0.0513089328400577 1 1
0.0521376789913572 0.0516681283737503 1 1
-0.0485007988248512 -0.0480472541950226 1 1
-0.0881695583546365 -0.0871195961514621 1 1
0.0264229625107056 0.026200778831171 1 1
-0.0470461268571306 -0.0466790186924801 1 1
-0.0270264143690693 -0.0266440643762534 1 1
0.0641598628383951 0.0632624002100476 1 1
-0.0539898383773382 -0.0533392506755387 1 1
0.0504215664024995 0.0498690459531006 1 1
-0.0255008017588069 -0.0252905510379349 1 1
-0.0491652206810722 -0.0485022801980915 1 1
-0.00919462029347885 -0.0091747723438477 1 1
0.00553311611250189 0.00538670297907404 1 1
-0.0468981970265522 -0.0465799732190333 1 1
-0.0248672945628618 -0.0239427877961013 1 1
0.0396484697610013 0.0392228486377099 1 1
-0.000540285527598064 -0.000142638637609129 1 1
0.0565453462021151 0.0562159350006717 1 1
-0.0402011116440495 -0.0397023412142369 1 1
-0.0234127154804429 -0.0232035898654787 1 1
-0.061275517048937 -0.0608356530846571 1 1
0.0572302526879187 0.0566148665346683 1 1
-0.0953355639994295 -0.0944262936453135 1 1
0.126458624704584 0.125279304900126 1 1
-0.0597070775339273 -0.0599684794694368 1 1
-0.154491967511124 -0.153010572696904 0 0
-0.000579995025078973 -0.00089380159883895 1 1
-0.00315878539236615 -0.00332249524885184 1 1
-0.0730450708224085 -0.0721442874032963 1 1
0.0184559628287619 0.0181869758916861 1 1
0.0014133245492455 0.00127438103550375 1 1
-0.0240781853404788 -0.0239091981010926 1 1
0.170386084875229 0.168817349025617 0 0
0.0217334043086374 0.0215008306126727 1 1
0.0879601590899199 0.0871509303714442 1 1
0.121823365028858 0.120560553532736 1 1
0.206930128407604 0.204673776059429 0 0
-0.0895592347588719 -0.0885080369265678 1 1
-0.042027647829169 -0.0421545096020839 1 1
0.107545127763046 0.106038594324013 1 1
0.067286440038339 0.0664302686343926 1 1
-0.121421147367868 -0.119970226670064 1 1
0.0521820852896685 0.0515816566995491 1 1
0.100485599243951 0.0993346936426599 1 1
0.0552462175897658 0.054670375609098 1 1
0.120707183874272 0.119353652281262 1 1
0.109226095068626 0.1081226912352 1 1
0.00391962232987842 0.00367680838321523 1 1
-0.023710781290297 -0.0233240238933115 1 1
0.240910317857941 0.239089110512796 0 0
0.107388957208118 0.106460042805194 1 1
0.0731137636925265 0.0722437608464629 1 1
-0.119524716623855 -0.11830470746328 1 1
-0.0745935977982129 -0.0738163710964899 1 1
0.00722792061994735 0.00695428855985469 1 1
0.048370634201937 0.0474716558791393 1 1
0.00168593165909767 0.00159151809176109 1 1
0.0180316238990644 0.0187859551069659 1 1
0.0139588575962556 0.0138848280222371 1 1
0.0703968438044158 0.0694844118944379 1 1
-0.0370034096919597 -0.0366087921338702 1 1
0.0113867318621832 0.0113599617945564 1 1
0.0654585489267751 0.0649824823063278 1 1
0.00901082709851714 0.00890545184786923 1 1
0.0336821062998355 0.0334696237296411 1 1
0.0042816727378414 0.0043323945199971 1 1
0.0311229932445735 0.0305836496005339 1 1
0.0307140974429945 0.0302906167263186 1 1
0.0214258133528715 0.0211599357250423 1 1
0.145021525981994 0.14373418272986 0 0
0.0104625808244993 0.0104970811113995 1 1
-0.103917974413034 -0.102924651246301 1 1
0.0041196783160081 0.00416793792373205 1 1
-0.00401364061041488 -0.00378627767443686 1 1
0.0164793675676123 0.0164439437817055 1 1
-0.0300570586607317 -0.0301616709837212 1 1
0.0156903670536264 0.0154771184018828 1 1
-0.0207994337840484 -0.0206019821872534 1 1
0.105019706733725 0.103933084434022 1 1
-0.00813123836903988 -0.00785123644257843 1 1
0.0167008923896537 0.0166212338425587 1 1
-0.00866683943283001 -0.00857918690639326 1 1
0.135347560034569 0.133975174965551 1 1
0.0735325524177393 0.0726247899743413 1 1
-0.0702981530945 -0.070033318010666 1 1
0.00184302024290355 0.00203285072768977 1 1
0.118601092091839 0.117709164034717 1 1
0.00964653152595249 0.0101157622991513 1 1
-0.0690889754176283 -0.0686541502007103 1 1
-0.0395495556948699 -0.0395450535385486 1 1
0.0466614193174009 0.0459858117370417 1 1
-0.08932947138311 -0.0889304971922363 1 1
-0.174397442061781 -0.173028598425192 0 0
0.0592920659645333 0.0585475750102284 1 1
-0.0204553690065446 -0.0203222311217399 1 1
-0.0462930095697141 -0.0461819605640617 1 1
-0.0335089559389982 -0.0332261868768322 1 1
-0.055149121442228 -0.0543199910353867 1 1
-0.0990969005499096 -0.0980340659064326 1 1
0.107081995534661 0.105951061410499 1 1
-0.0124994622095693 -0.012158228845423 1 1
-0.0297288717060976 -0.0287465869754248 1 1
0.148528508879203 0.146766981853098 1 1
-0.142887190746875 -0.141445757183795 1 1
0.0770682996409435 0.0763786606602334 1 1
0.0188542507094413 0.0188096689447171 1 1
-0.069223078624428 -0.0687170810297621 1 1
0.0361924501361473 0.0356939723054443 1 1
-0.106031718566651 -0.104805517217631 1 1
-0.11677385820497 -0.115544482032094 1 1
-0.0446723563462098 -0.0446295702909562 1 1
-0.0207115027235957 -0.0206860594002703 1 1
-0.0433254639096381 -0.0423267792973182 1 1
0.0822116993161158 0.0812966987835561 1 1
0.00900348732045974 0.00888251727266792 1 1
0.068587165287163 0.0676982093955243 1 1
-0.0732440273077741 -0.072621045189049 1 1
-0.0487570245373971 -0.0475499512092637 1 1
-0.00438167894556303 -0.00459181713232001 1 1
0.099492370670961 0.0985705097758808 1 1
-0.169787271281625 -0.168063555840671 0 0
-0.01332830498299 -0.0132619948406198 1 1
-0.0698058767952592 -0.0691652298968367 1 1
-0.0499088120580178 -0.0490233804217708 1 1
0.0154599194468259 0.01538285273756 1 1
0.146601926762197 0.145443106069896 0 0
0.125502774773534 0.124657746129125 1 1
0.0472109029386154 0.0466680556200444 1 1
-0.0447657083397299 -0.044388278117494 1 1
-0.121278640804571 -0.119981327718819 1 1
-0.011484422843153 -0.0110922165866343 1 1
-0.0396268688285015 -0.0392587108377063 1 1
0.0281386341889212 0.0277647332313033 1 1
-0.0986675842448515 -0.0980270897373552 1 1
-0.0929748540573737 -0.0920113396060718 1 1
0.163148567779479 0.161505835105884 0 0
0.125540223979959 0.124043831035146 1 1
0.066395844006039 0.0656917681932479 1 1
0.0182799941246685 0.0183270905462957 1 1
-0.0271362347952448 -0.0266209194765596 1 1
-0.00465142189653973 -0.00465083926671076 1 1
0.00821985492454322 0.00834174384393586 1 1
0.122965497076049 0.121323732573639 1 1
-0.0834993223387541 -0.0827575368139965 1 1
0.000907576576672627 0.00128535281223544 1 1
0.0462886133735198 0.0458566310435069 1 1
-0.0745528544080652 -0.0738004558847222 1 1
0.119384729534127 0.118331577508023 1 1
-0.108344095889359 -0.107455084399422 1 1
0.0510487949665123 0.0508083521538724 1 1
-0.0247536912963693 -0.0246186962843846 1 1
0.0339601094300179 0.0336264854297579 1 1
-0.0859793765143366 -0.0842622412452659 1 1
-0.239316473317933 -0.236598348729045 0 0
-0.0593003328171373 -0.0586784622071156 1 1
-0.0781669622251374 -0.0773765090140584 1 1
0.0489313275746011 0.0491557429744427 1 1
0.0271444087568886 0.0260965454934212 1 1
0.00878204203143018 0.00861301918568693 1 1
-0.0708017789101275 -0.0702722129586494 1 1
0.0145547425801087 0.0142105229672854 1 1
0.114683301639422 0.113605004453959 1 1
0.108263058238813 0.107105728461663 1 1
-0.0172841108249792 -0.0166123576875036 1 1
-0.0479067647733346 -0.0470687878106735 1 1
0.0905938823410508 0.0892736080463055 1 1
0.0854472963305982 0.0848664416095652 1 1
-0.176231565038979 -0.174545391783198 0 0
0.0299848876344168 0.0288036303761674 1 1
0.0648087831751082 0.0642096414412371 1 1
-0.0119647807749819 -0.0124401846365426 1 1
-0.132712320906494 -0.130838492645733 1 1
0.124545856712341 0.123388587476119 1 1
-0.038644268268298 -0.0376723293299828 1 1
-0.0703620550401819 -0.0696092930890371 1 1
0.234406303830508 0.231721732440993 0 0
-0.108776026158801 -0.108201194419101 1 1
0.0885415209116767 0.0874211970840307 1 1
0.0698932681315311 0.0689767645906964 1 1
0.0898725626163956 0.0889061544464436 1 1
-0.020571887768667 -0.0203805210919 1 1
-0.0203509093811653 -0.0202971964630954 1 1
-0.00778414964085976 -0.00772304970552349 1 1
-0.0103239945506143 -0.0104189297056443 1 1
-0.015361757552016 -0.0150971991347776 1 1
-0.146010620005932 -0.144692345979315 0 0
-0.0707412168086536 -0.0699076669979096 1 1
0.0361538299487145 0.0354744303410895 1 1
0.124327315987926 0.122759086007446 1 1
-0.103450262030621 -0.102433613707708 1 1
0.101286753506606 0.100093682555523 1 1
-0.0478565784269508 -0.0473346604339941 1 1
-0.126932178829544 -0.125673096199615 1 1
-0.0103934402168852 -0.00997633134383387 1 1
-0.081334518172715 -0.0805242370573291 1 1
0.042340170286708 0.0418497865978262 1 1
-0.00722842615560883 -0.00729349256410611 1 1
0.126244566942991 0.124865510248432 1 1
-0.00833975299800901 -0.00872210276155265 1 1
0.0462747352149382 0.0459088467928033 1 1
-0.0829825142966985 -0.0820920672376525 1 1
0.00721757735713347 0.00712580992097473 1 1
-0.0839435822628696 -0.0824979252680446 1 1
0.121854315591287 0.120459500524682 1 1
0.0119753779103369 0.0119186568028405 1 1
0.0582405919061644 0.0576655170098197 1 1
0.072930910810801 0.0719362184673323 1 1
0.148605816384717 0.147130500198069 0 0
0.0464558828868156 0.0461404579835368 1 1
-0.000172580736754399 -0.000210824797618301 1 1
0.0271200181821293 0.0268930562604162 1 1
-0.0533036598294765 -0.0523407547867721 1 1
0.0329822544333829 0.0325438765609619 1 1
0.119506462645346 0.118280434094247 1 1
-0.00314164868308573 -0.00306397180939925 1 1
0.0280586295652879 0.0281205976796619 1 1
-0.0428986756451613 -0.0424106132111849 1 1
0.103736630824508 0.10261273115162 1 1
-0.0027469020221044 -0.00271072408840138 1 1
-0.0702435410234998 -0.0695211398262216 1 1
-0.058207705266676 -0.0572308661100751 1 1
0.0561383649619982 0.055770165145816 1 1
0.0482231147847591 0.0485369706821119 1 1
0.063115147578713 0.0625798723482128 1 1
-0.00238433368051326 -0.00239060940379053 1 1
-0.0883348144996193 -0.0875422091642889 1 1
0.00654397209556034 0.0062735892702323 1 1
-0.0297390993334436 -0.029387601737795 1 1
-0.00129728204961836 -0.000753382102302036 1 1
-0.00127320044911348 -0.00147026062065103 1 1
0.143248869236043 0.141393904735126 1 1
0.100850149961581 0.0997199789740579 1 1
-0.0463681544210549 -0.0459607885392971 1 1
-0.066226686702315 -0.0654784615406527 1 1
0.0565504869978155 0.0559215342276757 1 1
0.0600711270659439 0.059523538697635 1 1
-0.0378587417169152 -0.0371944559920178 1 1
-0.0405040324044498 -0.0402929846866103 1 1
0.090035539784601 0.0891593427602479 1 1
0.0877181475010481 0.0869918934215361 1 1
-0.103461465648259 -0.102445744159249 1 1
-0.0831365185511672 -0.0820663660881442 1 1
0.0335799708534938 0.0331204648507351 1 1
0.14832526318106 0.14681603244176 0 0
0.0182517428086996 0.0181384520770604 1 1
0.074779381573914 0.0741848483017024 1 1
0.0329308175821487 0.0325937511386473 1 1
-0.100778734639608 -0.0997838268577193 1 1
-0.00975291055220871 -0.00963302211898291 1 1
-0.0087401933548477 -0.00861387321885719 1 1
0.067404053124207 0.0665290137800843 1 1
0.0650193138893639 0.0643689002902219 1 1
-0.0201087458515278 -0.0200774307487051 1 1
0.058731486470774 0.0580692661340337 1 1
-0.0759368536919363 -0.075151866726942 1 1
0.0477303624135944 0.0470759197375913 1 1
0.071919247835103 0.0705986650510128 1 1
0.0167936692588879 0.0165978954946236 1 1
-0.0440246637323794 -0.0439248301237923 1 1
-0.0747195093288873 -0.0733909694451947 1 1
-0.0184474536885486 -0.0181429296829638 1 1
-0.0469632065094005 -0.0471038915518481 1 1
0.00656155775415175 0.0067182977515254 1 1
-0.11709519726199 -0.115937624541394 1 1
0.0691559196243173 0.0685473816384439 1 1
-0.0485761315763364 -0.047803797465442 1 1
0.0881500090214685 0.087298033063876 1 1
0.00382776623061309 0.00406439000948187 1 1
-0.0311515617666434 -0.0310144528047181 1 1
0.011076198969502 0.0112782184202969 1 1
0.0191367553757121 0.0189659862482745 1 1
-0.102797523208898 -0.10129471211549 1 1
0.0929097418941038 0.0921221809160537 1 1
0.079976524635287 0.0786470333048681 1 1
-0.00936155467853231 -0.00932741994725314 1 1
-0.0283720303444877 -0.0280244886941353 1 1
-0.0382744388126732 -0.0381744195677807 1 1
-0.0435768577418939 -0.0432336240751477 1 1
0.153249208596473 0.150857895641955 1 1
0.0258796842469418 0.025365902934335 1 1
0.057972779346599 0.0574322837178239 1 1
-0.0765026144000975 -0.0757397786688004 1 1
-0.175361960962945 -0.173611237467779 0 0
-0.0289288745395054 -0.0287516141141158 1 1
-0.0733811081850952 -0.0724754439046914 1 1
0.0739313775791555 0.0734216008590369 1 1
0.0325668166534987 0.032205890285251 1 1
-0.0923714118956847 -0.0914128010913058 1 1
0.00863450111589437 0.00859262426484225 1 1
-0.0187044868688482 -0.0185645674444763 1 1
-0.0108803610493526 -0.0109508296442782 1 1
-0.0313895851785214 -0.0310458942684835 1 1
0.0867904984447962 0.0854510023851344 1 1
0.0254696366257497 0.0244166400016445 1 1
-0.0557102294598504 -0.0550698640362206 1 1
-0.0623724974724588 -0.0620203051983239 1 1
0.0844376519906606 0.0840253629052717 1 1
0.076271378023247 0.0757450067677646 1 1
0.0547601817965066 0.0534988095862726 1 1
-0.0354756361829733 -0.0358768348978981 1 1
-0.046940299979573 -0.0466247087096689 1 1
-0.0612881153618159 -0.060516642531161 1 1
-0.061322064413118 -0.0607945321892315 1 1
0.0497454807528198 0.0492151590553064 1 1
0.00890128298269622 0.00896399979381463 1 1
0.100365638293775 0.0993111347766903 1 1
-0.0391242798038864 -0.0386385620009644 1 1
-0.102261824192784 -0.101369681495525 1 1
-0.222306674326505 -0.219811877658992 0 0
-0.0578938904901587 -0.0573403585274938 1 1
-0.0717831962914061 -0.0712080830337565 1 1
0.0415578832456918 0.0407370098748848 1 1
-0.0401215149549926 -0.0403851383247973 1 1
0.0984228813357481 0.0979897613631816 1 1
-0.0236010643045225 -0.0230333532547264 1 1
0.0607362289970763 0.0601881082135737 1 1
-0.0167535564225745 -0.0173037469860523 1 1
0.0392965833918678 0.0391524016710218 1 1
0.0763580195419314 0.0753305683177588 1 1
-0.0201538035020763 -0.0196813549625225 1 1
0.0197047317143317 0.0193911643041378 1 1
0.0381366115043029 0.0377514466180607 1 1
0.00779543826943288 0.0082574339998821 1 1
0.0178385244610539 0.017637887181467 1 1
-0.00858961441305853 -0.00840032012119768 1 1
0.0561394147755167 0.0564028625345774 1 1
0.0419488107231172 0.041245100652748 1 1
-0.0454778039993 -0.0446053680852753 1 1
0.118073831229631 0.116605685152998 1 1
-0.0209304212072169 -0.0206650086088308 1 1
0.0746498204039221 0.0736974860759785 1 1
-0.0870835650748094 -0.0868235465677906 1 1
-0.0214432100450976 -0.0216228201438304 1 1
-0.0456620091849517 -0.0458301089385447 1 1
0.0151531178094361 0.0157058218225498 1 1
-0.0318014351379099 -0.0315455913673368 1 1
-0.0239764940616343 -0.0239533450967251 1 1
0.119281842117349 0.118302112580043 1 1
0.00182820596081639 0.00161449592016095 1 1
0.0389044447607535 0.0380270992198616 1 1
0.037699033654639 0.0372223822267244 1 1
-0.0844043777976055 -0.0835057927246799 1 1
0.0230433140416718 0.022755216597516 1 1
-0.037816950138048 -0.0371916187670995 1 1
0.0820235617100105 0.0812784919158232 1 1
0.063788853633295 0.0633297370313082 1 1
0.0752775417699235 0.0746256233112399 1 1
-0.0237762790923336 -0.0235494605840889 1 1
-0.0271214741496689 -0.0266914847557501 1 1
0.0373542866862393 0.0371230386025395 1 1
0.025500635977499 0.0252874075753195 1 1
-0.0485763956759765 -0.0482631971852844 1 1
-0.0539136012041908 -0.0532347222638295 1 1
-0.0998643237292868 -0.0986819131620193 1 1
-0.00749805680427643 -0.00807956669263826 1 1
-0.0672862250352299 -0.0669845294448014 1 1
-0.0546790002000571 -0.0542083879829928 1 1
0.0612814516523203 0.0608773653768227 1 1
0.0887605176385911 0.087321819735694 1 1
0.0035424943628143 0.00358846036397793 1 1
0.0334805133109277 0.0332177120097697 1 1
0.00263310439365218 0.00254180137463999 1 1
0.0509763492582483 0.0505160350383181 1 1
-0.102219659389253 -0.101338589342339 1 1
-0.209960483594216 -0.208020278331206 0 0
0.0752397349651266 0.0747002118021297 1 1
0.0965457862841485 0.0955192356856384 1 1
-0.121423970762344 -0.120307615909164 1 1
0.0220077130625783 0.021721714488088 1 1
0.0367203404757643 0.0362912220246396 1 1
0.0790980528472615 0.0785737091695512 1 1
-0.130863304331672 -0.129540501349486 1 1
0.00454647790176496 0.00424366219378737 1 1
0.170665574820373 0.168926749816368 0 0
-0.0765168829999853 -0.0750108959017543 1 1
0.0544988512696203 0.0540064143855037 1 1
0.0205123447477245 0.0206826778729762 1 1
-0.0231452300982104 -0.022385450894599 1 1
-0.0290121290786737 -0.0290968787633949 1 1
-0.0408380776352937 -0.0406089901578839 1 1
-0.0342490940393699 -0.0339903628636623 1 1
0.0586021373633647 0.0581032966510206 1 1
-0.0460857423708232 -0.0456166446480596 1 1
-0.0574485160188981 -0.0578057525041397 1 1
-0.0237148344431946 -0.0235355161047086 1 1
-0.133550090735488 -0.132333490412145 1 1
0.0772143143868022 0.0763760835682688 1 1
-0.0804088285053818 -0.0798489216073744 1 1
-0.0279790258630776 -0.0281413547893713 1 1
0.00863495851518628 0.00875127627349385 1 1
0.00347549129460189 0.00351817030735847 1 1
0.0277762393280641 0.0272627090784676 1 1
-0.00562335224972011 -0.00568591313106623 1 1
0.0561877809970507 0.0555646462503472 1 1
0.00165715566949092 0.00161777897234374 1 1
0.0693397123828119 0.0686100737495295 1 1
-0.00463151837458559 -0.00472426930777807 1 1
-0.0723276903446767 -0.0711732345333309 1 1
-0.0427458923645024 -0.0423091697588392 1 1
0.0678831459387818 0.0668055582191905 1 1
0.0284487497819891 0.0285470690107751 1 1
-0.00129156181200146 -0.00111249756583029 1 1
-0.133246325227893 -0.132156653865817 1 1
-0.012562520933843 -0.0125077606619709 1 1
0.0229798003195278 0.0226968730799633 1 1
-0.0390881469851081 -0.0378660907260789 1 1
-0.018460839421146 -0.0182308160025516 1 1
0.0513743337810609 0.0511541480046138 1 1
0.082724609155867 0.081839810164909 1 1
0.0252390702047715 0.0249576390938609 1 1
-0.0291670824931358 -0.0290934252856662 1 1
0.130858464208716 0.129201534373605 1 1
-0.0108302188715875 -0.0107741143202979 1 1
-0.0933007051641835 -0.0917720019002721 1 1
0.0255059307053046 0.0253371330362542 1 1
-0.00905682559412942 -0.00854947656791354 1 1
-0.096844275533637 -0.0955824928563253 1 1
-0.0531701731656648 -0.0527476826933921 1 1
0.0218502159986376 0.0216952660124496 1 1
0.0324445615650163 0.0319357303553505 1 1
0.00877537543950433 0.00852241127240152 1 1
-0.0740436886391826 -0.0732920539416599 1 1
0.0809835470662444 0.0799930436877754 1 1
-0.0920848811455717 -0.0906435652042477 1 1
-0.0166658060558235 -0.0164441839452376 1 1
0.0433572171444861 0.0431016860503115 1 1
0.0817954787562481 0.0811789526015291 1 1
-0.0887947287027254 -0.0879259286072452 1 1
0.0615152508570909 0.0622185566359062 1 1
0.0358207072771233 0.0355309326289397 1 1
-0.0720585484202649 -0.0715121068376182 1 1
-0.133852488778942 -0.132663155760544 1 1
0.0838817295583081 0.0830091749776768 1 1
0.150692440681272 0.14921982553857 0 0
-0.0325839895775641 -0.0321748195264062 1 1
0.0439236954119446 0.0431224366560339 1 1
-0.132646775243125 -0.131072039049748 1 1
-0.0441229674453262 -0.0439236252157811 1 1
-0.0394256877541826 -0.0390139264120731 1 1
-0.181965643373188 -0.180108317127983 0 0
0.0636634477340977 0.0630383823316867 1 1
0.020102786595742 0.0191248737368354 1 1
0.000777034682062524 0.000789919337318 1 1
0.0282421497146746 0.0279132089013578 1 1
-0.119275434563394 -0.118005785662244 1 1
-0.00253530704332854 -0.0027200314117603 1 1
-0.0982051130593809 -0.0969962144738791 1 1
-0.0573769978724011 -0.0575269011025767 1 1
0.0478356596688262 0.0472375782564132 1 1
0.00946715520102655 0.00895324583901591 1 1
-0.119195251439135 -0.118009556641905 1 1
-0.00470655741829527 -0.00567188587992545 1 1
0.0899180084994091 0.0888434008607119 1 1
-0.00472583619986017 -0.00469534972396331 1 1
-0.0474120146251091 -0.0467893931074625 1 1
0.210536995374862 0.208595044622191 0 0
-0.0880421149407954 -0.0871096132454752 1 1
0.0140334775367082 0.0139874204485174 1 1
-0.0389279142949555 -0.0390282926884523 1 1
0.0853011526975587 0.0843271935273411 1 1
-0.0716243722690233 -0.0707442597100113 1 1
-0.0397566643301439 -0.0395617748685071 1 1
0.143260867101307 0.14174634420277 1 1
-0.0737738658663766 -0.0723352554443025 1 1
-0.043259668958144 -0.0427229698750534 1 1
-0.0605919649131393 -0.0599334591161465 1 1
0.0571417505029904 0.056713768101528 1 1
0.0262830061082222 0.0256243320317002 1 1
-0.107344181597477 -0.10704997971307 1 1
-0.0898468463561154 -0.0882588908729204 1 1
0.129504739254881 0.128007328568387 1 1
0.0426897646334151 0.0420317079747411 1 1
-0.0440265311878116 -0.0438391925903654 1 1
0.068390950680598 0.0680227515350991 1 1
-0.105179550990465 -0.104116421039874 1 1
0.016694232376265 0.0163307280541795 1 1
0.0233515559706937 0.0230206227810329 1 1
0.150326923114898 0.148703010848827 0 0
-0.0806261581417387 -0.0799272268822992 1 1
-0.023909272587502 -0.0236781134617422 1 1
0.0499569756655358 0.0493275754760974 1 1
-0.0192281871038287 -0.0189075302271017 1 1
0.106377579156165 0.105340763033731 1 1
-0.00920914850489566 -0.00902892260555934 1 1
-0.104260155954136 -0.10226533767943 1 1
-0.0193376635210685 -0.0192557273533564 1 1
0.0368825647674316 0.0364685123727749 1 1
-0.0825148587318662 -0.0814613601815287 1 1
-0.0727112826903097 -0.0720687531761501 1 1
-0.0404775088084704 -0.0398105386772016 1 1
-0.0688377711834203 -0.0677702551551376 1 1
-0.01213492760105 -0.0120801133308264 1 1
-0.0606213731955209 -0.0600128855102436 1 1
-0.0174819568840628 -0.0173183667433285 1 1
0.0739689706113958 0.0732494387482643 1 1
0.0261349720645317 0.0258347167295349 1 1
-0.050573317146964 -0.04991987295042 1 1
0.0142676389526189 0.0137747501540861 1 1
-0.106762359683166 -0.105668778992173 1 1
-0.0272187037601532 -0.0271717995215663 1 1
-0.0096509615031324 -0.00947776291410113 1 1
-0.0585129644202992 -0.0573169592135171 1 1
0.0286852968112571 0.0282655227247047 1 1
-0.0217545716647628 -0.0219178179535376 1 1
-0.00862708434531075 -0.00837887906008515 1 1
0.0344557315234368 0.0343339639643931 1 1
-0.016252968953937 -0.0160571526554813 1 1
-0.0640524888854037 -0.0636565836226745 1 1
-0.0994019215546943 -0.098289382953532 1 1
-0.0502967991860301 -0.0497042134632731 1 1
-0.0118689908578732 -0.0123913250994015 1 1
-0.0493549741042567 -0.0486794190937942 1 1
0.0881851424403539 0.0874817100918018 1 1
0.0922525773260755 0.0913068942755207 1 1
0.0886215823459673 0.0870708441035867 1 1
0.0169404042200832 0.0166716707902197 1 1
0.086478020590155 0.086275223755867 1 1
0.0738925992026066 0.0730778315491979 1 1
0.0534768628759929 0.0530709864880885 1 1
0.0467691773596797 0.0460301292445265 1 1
-0.0885041743375275 -0.0869573601612012 1 1
-0.014019496236588 -0.0137851172313198 1 1
0.0959638758675333 0.0949810951491266 1 1
0.129540190469722 0.128324305793003 1 1
0.129926139003378 0.129105248940739 1 1
-0.0141786147567128 -0.0138199836067775 1 1
-0.0398821572947003 -0.0403939022710663 1 1
0.0337990560836049 0.0336350326697289 1 1
0.0551888601322153 0.0546555029640239 1 1
-0.0555413743820124 -0.0549834121473915 1 1
-0.0935873819941312 -0.0928444277061069 1 1
-0.0753348671616519 -0.0745981101401462 1 1
0.11088894963141 0.109935474334911 1 1
0.132955844212988 0.131904740506647 1 1
0.0366756956451217 0.0356627517000366 1 1
0.00665302577083821 0.00646680509099631 1 1
0.0347525945820221 0.0343723461173034 1 1
0.0563194913672206 0.0557504642586572 1 1
-0.0748952195549551 -0.0742835645643345 1 1
0.0247613585451133 0.0245684716200994 1 1
0.0140110676035821 0.0147391405717935 1 1
-0.0347766013557441 -0.0346130120777935 1 1
0.0744744880391495 0.0735897621515358 1 1
0.143140509379971 0.141696109938674 1 1
0.0350006442244437 0.034403091126031 1 1
0.0416030682298701 0.0410640614116974 1 1
0.0655227593614765 0.0649367984667131 1 1
0.00986454853753171 0.00953137001523473 1 1
-0.00928449873770669 -0.00938317841362248 1 1
-0.0756070528399124 -0.0748700099619829 1 1
-0.0520724387959775 -0.0517230816631352 1 1
0.0191616480110808 0.0189181246130386 1 1
0.00846253895370792 0.00847257456851284 1 1
0.171027099779617 0.170027386183707 0 0
-0.0871345441114356 -0.0864079850820543 1 1
-0.00331807576926185 -0.00310065855257974 1 1
0.104580554263935 0.10399286898528 1 1
-0.0627662086207619 -0.0621320815009862 1 1
-0.0550833737243884 -0.0545208525887468 1 1
-0.0136648913100675 -0.0136492256173237 1 1
0.0287210315258616 0.0283684966129099 1 1
-0.0227029831322424 -0.0221850305697446 1 1
0.0621685776117092 0.0616768750384011 1 1
0.0054094456078017 0.00529253301630339 1 1
0.0152645443478046 0.01534284714737 1 1
0.0384355265574169 0.0376695836305571 1 1
-0.0517791917476982 -0.0514232396813504 1 1
-0.070585642454026 -0.0697833337192759 1 1
0.125375281288528 0.124373176122718 1 1
0.0445356382365335 0.0431334799867127 1 1
0.097092442907459 0.0960414961440867 1 1
-0.0256697384702607 -0.0254079579227164 1 1
0.0993474676158042 0.0984450190141487 1 1
0.00324411056736326 0.00316402453367776 1 1
-0.0885326884164906 -0.0875051829431461 1 1
-0.0611715801868947 -0.060477629258555 1 1
0.0649926170244481 0.064452848521167 1 1
0.101776374221878 0.100738734953752 1 1
-0.0571543935782419 -0.0569043563336156 1 1
0.000123085990306797 0.000172937269548356 1 1
0.0139768451285023 0.0138259143072933 1 1
0.0664545045415073 0.0658164613648401 1 1
-0.0583257162695089 -0.0579024330096455 1 1
-0.0691676932148001 -0.068397586726915 1 1
0.0149901749068186 0.0154599644469197 1 1
0.0231224082415857 0.0233445266833066 1 1
0.0391506207780524 0.0386004909677425 1 1
-0.0322989829735826 -0.0319725876867103 1 1
0.0368731447780891 0.036673061873288 1 1
-0.009595503120419 -0.00961120248733914 1 1
0.0171661344014739 0.0173507607950835 1 1
-0.0385875606019993 -0.0381248027098228 1 1
0.0541533587972818 0.053627463836029 1 1
-0.010336667917163 -0.009487805804583 1 1
0.0499483293028221 0.0495339977255478 1 1
0.0424712569845975 0.0421808256596483 1 1
-0.0219668094353433 -0.0218334555465784 1 1
0.13564413227571 0.134417315082756 1 1
-0.00881872455987524 -0.00866390153988092 1 1
0.0852892346401205 0.0843601961824071 1 1
0.0412893542757936 0.0407055047482172 1 1
0.0409643266857202 0.0406194932283626 1 1
0.0145006402154717 0.0140220630935033 1 1
-0.0204258178187518 -0.0195802072681054 1 1
-0.0145574430045062 -0.014298839345714 1 1
0.134646039575076 0.132791058938212 1 1
0.0477643098494874 0.0472508989767325 1 1
0.0612074057772331 0.0607125212619634 1 1
-0.016605867392934 -0.0163472452540607 1 1
-0.0251709208056529 -0.0249188535925527 1 1
0.0747594777029118 0.0738116337151589 1 1
-0.014944889774664 -0.0146211313857051 1 1
-0.0275271832248206 -0.0271654587094946 1 1
-0.0296376427077852 -0.0293431667943685 1 1
-0.0466940087333258 -0.0465010718796208 1 1
-0.0400777091721254 -0.0394961698094086 1 1
0.0282762354593534 0.0277731299924556 1 1
-0.014878870544006 -0.0145675002297425 1 1
-0.0374426698184839 -0.0372345940574379 1 1
-0.0677341638048622 -0.0663525308974639 1 1
0.0709245769069132 0.0703906264370865 1 1
0.0110129874339349 0.010906345073937 1 1
-0.0860578002258897 -0.0845167690768235 1 1
0.00226523548446128 0.00224159686306627 1 1
-0.113814043782239 -0.112748986719537 1 1
-0.047400737862295 -0.0467605259313563 1 1
-0.0236965147953273 -0.0236207068639073 1 1
0.0257076820143174 0.0254853490504486 1 1
-0.0355910759405889 -0.0351869785468242 1 1
-0.0368110045614626 -0.0365522293020947 1 1
0.232371661677094 0.22959429532561 0 0
-0.0849037374036542 -0.0840650562732948 1 1
0.180667707819662 0.178733035011011 1 1
-0.0631391342729001 -0.0623338283660247 1 1
0.0323398697182032 0.0318170893621896 1 1
0.0768098913676507 0.0751667341711299 1 1
0.0591487121017301 0.0580475472650574 1 1
-0.0388580007884634 -0.0382523426143872 1 1
-0.0470721933101111 -0.0465036182010163 1 1
-0.0289218226499429 -0.028458638756108 1 1
-0.04722501319731 -0.046645997811752 1 1
-0.00200051362941552 -0.00199996743336924 1 1
-0.0128964669775059 -0.0126377265458938 1 1
0.162385802628333 0.160579827890886 0 0
-0.0387632967789259 -0.038186000867349 1 1
-0.0105620756429718 -0.0104242103407781 1 1
0.0147952555132393 0.014673456050593 1 1
-0.194725450819923 -0.19274292878792 0 0
0.0625044225179353 0.0618563746901667 1 1
-0.0163534686642347 -0.0161698051050396 1 1
0.00736966146396861 0.00720863203927393 1 1
0.0257267559429421 0.0256361024324009 1 1
-0.0752829887564265 -0.0743662157514072 1 1
0.0448916637103816 0.0442701818889733 1 1
-0.0170357707205125 -0.0167800041436256 1 1
0.0114111036813168 0.0110054127902881 1 1
0.0337361784167199 0.0340075101934949 1 1
-0.082610615104794 -0.0820098017005605 1 1
-0.0773748410018711 -0.0765591562214295 1 1
0.0476545830712038 0.0470526263125977 1 1
-0.00097958127136582 -0.000928486570256805 1 1
0.0279085830157055 0.0274962562972746 1 1
0.0847328452514415 0.0833742327186867 1 1
-0.0298874348794037 -0.0296778428792856 1 1
0.0134936383454084 0.0127878023399337 1 1
-0.075034677846945 -0.0740855869653637 1 1
-0.097149531345806 -0.0961356450374054 1 1
0.158061415755623 0.15619960663315 1 1
-0.0732220435392339 -0.0724606467290093 1 1
-0.0306172430203866 -0.0303412955810306 1 1
0.0940212329862327 0.0929279950913164 1 1
-0.00580629558935374 -0.00565006111040432 1 1
-0.0188089596619849 -0.0186245071112064 1 1
0.140205818995558 0.138941204974072 0 1
0.0905218117034771 0.0897488533149107 1 1
-0.0411594121922451 -0.0402849782552988 1 1
0.116445438933953 0.115008241272814 1 1
-0.0706037027075761 -0.0700090872100169 1 1
0.0303140212545641 0.0293287323596606 1 1
0.025411421811223 0.0251594026194012 1 1
0.0754301167102466 0.0749511062273362 1 1
-0.0626667152708777 -0.0620606463700953 1 1
0.0215041024354636 0.0213481600458056 1 1
-0.0202318487036866 -0.0202237015702371 1 1
-0.0842550847858286 -0.0836550242198261 1 1
-0.0249737068686157 -0.0246184167428298 1 1
-0.156344351518725 -0.154751465103195 0 0
-0.0334598483420813 -0.0327297745810967 1 1
0.062387361438304 0.0619841590720606 1 1
-0.0391362264793738 -0.0387600232001423 1 1
-0.0759180644765198 -0.0752691096228527 1 1
0.0645732438744295 0.0636925864917543 1 1
0.0841568459188569 0.0829180347542535 1 1
0.0120368221764502 0.0118617721518927 1 1
0.0120963611398682 0.0114601777501571 1 1
-0.0377595595199507 -0.0373785105138112 1 1
0.0410579046850243 0.0402411946933052 1 1
0.0341451751893001 0.0338934271902932 1 1
0.00303156340543459 0.0030320066557479 1 1
0.0536984497019328 0.0533892935925547 1 1
-0.0237067435240261 -0.0235243016918376 1 1
0.0416060178984414 0.0404205925566472 1 1
-0.0207821180101042 -0.0206332763100093 1 1
-0.0303860527453788 -0.0302451061054907 1 1
0.0103463806899509 0.0102827273044366 1 1
-0.0518011706988952 -0.0511592514863231 1 1
0.0194968791637921 0.0196185300248885 1 1
-0.0252951801104673 -0.02488890626748 1 1
-0.0803488473435344 -0.0794881535629161 1 1
-0.0585153320742084 -0.058122988386269 1 1
0.0026113768349327 0.00232595858247199 1 1
0.107470204440541 0.106415510908296 1 1
0.0222643760302097 0.0220556771130388 1 1
0.0284044828120561 0.0280747730273455 1 1
-0.0375186548074377 -0.0371094019199414 1 1
-0.119941391989942 -0.11884271393461 1 1
-0.0316851832333775 -0.0312367761410508 1 1
0.0186691304693931 0.0181535205908669 1 1
-0.0298646687886781 -0.0298451747409194 1 1
-0.0736936185293873 -0.0730102545340871 1 1
0.0935179884222727 0.0927715288722719 1 1
0.0203987211317466 0.0203213343746208 1 1
0.0417978059364825 0.041217406876211 1 1
-0.0586302642876849 -0.0582344231529125 1 1
0.0199243200114815 0.0193984141104456 1 1
-0.072632216885274 -0.0716717595730497 1 1
0.0529492419846974 0.0524656054276935 1 1
0.00688206346076375 0.0069400047422197 1 1
0.0285577238969477 0.0278271664831359 1 1
0.0116803931936667 0.0116388504181499 1 1
-0.0204898713304512 -0.0202552502057406 1 1
0.0619378203526183 0.0614624906635015 1 1
-0.143369745637872 -0.142040083950988 0 0
-0.0872302488788002 -0.086405736791227 1 1
-0.112300136156624 -0.11188728491471 1 1
0.109964150757169 0.108747952353747 1 1
-0.121510585563759 -0.120307538900233 1 1
-0.0973776910559171 -0.0969065712230994 1 1
-0.0555401355590646 -0.0550590807440214 1 1
0.109968513647113 0.108848552189349 1 1
-0.0477536829016342 -0.0472318017821541 1 1
-0.0165766814352563 -0.0166125040653151 1 1
0.101060027301231 0.0999524222846192 1 1
-0.221496729743349 -0.218968793368904 0 0
0.0242113280259693 0.024299023473561 1 1
-0.0749016401115609 -0.0741597614757796 1 1
0.011973826127231 0.0118132862683189 1 1
-0.0117991734226285 -0.0117647558227639 1 1
0.00632500351515739 0.00621231923623599 1 1
0.0489919536612018 0.0482765621962467 1 1
-0.0153136553586392 -0.0154459938408685 1 1
0.0221146427007249 0.021954997711239 1 1
0.0251420311740631 0.024986865699793 1 1
-0.0663523402385952 -0.065744840541227 1 1
-0.103601329813401 -0.102459490546766 1 1
-0.0801487308015045 -0.0792508513729916 1 1
-0.0237901974037168 -0.0236272263939247 1 1
-0.0410313088007335 -0.0404202714773564 1 1
-0.0533272226723496 -0.0529078143850682 1 1
0.0461285084650365 0.0458626048457298 1 1
0.0892027483740766 0.0881627989219509 1 1
-0.0944449783204745 -0.0936219758134007 1 1
-0.0319299315172793 -0.0315322431945858 1 1
0.0312968392052687 0.0309445247677512 1 1
-0.00465043450120167 -0.00464967998047261 1 1
0.0410075938764278 0.0405937868355105 1 1
-0.00125040476681485 -0.00120453882467595 1 1
-0.0102545379563184 -0.00943226007073149 1 1
-0.127882559108712 -0.125547573892672 1 1
0.0985572669726197 0.097337542732962 1 1
-0.0644932303062869 -0.0640207188475258 1 1
-0.0125451558915632 -0.0125147648749359 1 1
-0.010241908841773 -0.0102097295147833 1 1
0.0155337515044949 0.0152886091882853 1 1
-0.0791486659649308 -0.0783801294554223 1 1
-0.0982480307550789 -0.0972773755557896 1 1
0.0605615329605049 0.0606737577903297 1 1
-0.0284351039212099 -0.0281511693957969 1 1
0.024136420442825 0.0238377549284818 1 1
-0.0691577209904333 -0.0694209123542544 1 1
-0.0175985445340211 -0.0174135290116606 1 1
-0.00724817724725028 -0.0072619073926774 1 1
0.050523688910799 0.0498807089192608 1 1
0.128733937101219 0.127115332632266 1 1
0.0800629718786026 0.0793111209453277 1 1
-0.0637308067252761 -0.0624361783854097 1 1
0.0106585427158835 0.0104420758008564 1 1
0.133113559701056 0.131667832215298 1 1
0.0723355971292991 0.0724686422122054 1 1
0.0831643087911879 0.0823510458069885 1 1
0.0529704225619187 0.0521971427827747 1 1
-0.0473442627256768 -0.0471230153975239 1 1
-0.0613248815910487 -0.0607246532322448 1 1
-0.0478110936771386 -0.0473739822273163 1 1
-0.0657436780817909 -0.0653058461825106 1 1
0.0513709602144417 0.0507748978809935 1 1
0.0577565123277157 0.0571936182018826 1 1
0.0163084184284234 0.0159884380795523 1 1
-0.0781632798777955 -0.0773461214675295 1 1
0.0419245626002895 0.0411881932378649 1 1
0.0181051003912124 0.0185229249939815 1 1
-0.0220797344473941 -0.0220211086728285 1 1
0.0684735631442186 0.0679050746476862 1 1
-0.11767887257694 -0.116478949362491 1 1
-0.159078056552478 -0.15752727292192 0 0
0.0152215728880675 0.0151187523985008 1 1
-0.104382501548392 -0.104024679427808 1 1
-0.0324854901585802 -0.0321390296921388 1 1
0.0659154986617632 0.065048702619451 1 1
-0.056801509215237 -0.0561092248508241 1 1
0.0285867784145136 0.0282188870898112 1 1
0.0165850582969691 0.016416798924797 1 1
0.0664516306426185 0.0660301437733287 1 1
0.0409206550623055 0.0405437634318881 1 1
0.00975424644268494 0.0097105934077155 1 1
-0.200472149817539 -0.198552479679453 0 0
-0.0117985765590512 -0.0115989023577299 1 1
0.109631081365788 0.108515228073259 1 1
0.0779568045077082 0.0772341459768346 1 1
0.0721425099192881 0.0714127353593169 1 1
-0.16615095339851 -0.164818164146175 1 1
-0.0317492629007358 -0.0314211580733408 1 1
-0.000147168387006128 -0.000312900036789271 1 1
-0.00869031246595077 -0.00831147070164106 1 1
-0.0215488938390416 -0.0208057099707545 1 1
-0.00449996605726294 -0.00445198519168235 1 1
0.0133683923711638 0.0132171289087084 1 1
-0.0709080598857882 -0.0702362777738057 1 1
0.0520436979911825 0.0512779832144924 1 1
0.0431061181346145 0.0425921002970942 1 1
-0.00495606343393541 -0.00482768255167043 1 1
0.0323078249759461 0.0315167193028089 1 1
-0.147877918907323 -0.146378256051725 1 1
0.0267604762209162 0.0259010928667482 1 1
0.145867659082992 0.143961335016626 1 1
0.0614843855464106 0.0614924209347533 1 1
0.0874916806278257 0.0861595555245829 1 1
-0.0550299839510906 -0.0545722101876472 1 1
0.0642130240294816 0.0636197143053328 1 1
0.00824468762643729 0.00814816621600373 1 1
0.0140527365493242 0.0139360053208581 1 1
0.0898801875238745 0.0888046442979825 1 1
-0.100910611115913 -0.099933699753008 1 1
0.0279752681777144 0.0277769530096413 1 1
-0.0168881952220613 -0.0168201039061831 1 1
0.069956182112901 0.0694815768959841 1 1
0.0179995389946464 0.0183529526976922 1 1
0.0852561673561927 0.0845426443750948 1 1
0.0683856353715791 0.0682763046676484 1 1
0.098725960949708 0.0976689677847843 1 1
-0.0179284278685982 -0.0175342487471596 1 1
0.0833876359790684 0.0830247755038749 1 1
-0.0642852136928587 -0.0636127599712946 1 1
0.0199345376568889 0.0196965782222975 1 1
0.00184176471306215 0.00190925687367824 1 1
0.10084884547302 0.100172823659504 1 1
-0.0361594831411646 -0.0357894771004665 1 1
-0.0146319268236023 -0.0144971134081716 1 1
0.11952450083049 0.118047292163022 1 1
0.020870347183407 0.0210191102468299 1 1
0.0418464524920614 0.0415498784991409 1 1
0.146064926518811 0.144146317616734 1 1
0.0191316508775115 0.0187979880246551 1 1
0.0036492294143502 0.00352162875812304 1 1
0.0585713875899128 0.0581077547002643 1 1
-0.0509652210261471 -0.0506145615639521 1 1
0.0570173683699891 0.0564047644350822 1 1
-0.00563510773266491 -0.00567631261750463 1 1
0.102987365250288 0.102105229197542 1 1
-0.0286729166700345 -0.0285535466555496 1 1
-0.0135917653699275 -0.0136366300850841 1 1
0.0691627604146881 0.0684579641968382 1 1
0.0720275692541135 0.071176332937511 1 1
-0.0148354885479001 -0.0143157848087867 1 1
-0.0955301549685727 -0.0944526906327328 1 1
0.0951400103894722 0.0943198565857385 1 1
-0.204061109188323 -0.201635449603185 0 0
0.0298909251332682 0.0297147217602131 1 1
-0.0361875660139965 -0.0356961087587016 1 1
0.00392095048196924 0.00540731654364087 1 1
-0.0865068105833312 -0.086063163336531 1 1
0.148082202840386 0.146412316375789 0 0
0.0250319682995276 0.0242509788713873 1 1
-0.0326501545403774 -0.0323048577897685 1 1
-0.119252640000085 -0.118033931406797 1 1
0.0883592931599741 0.0873324391790731 1 1
0.189896833929091 0.18832251227652 0 0
-0.0445313358200808 -0.0444900067277988 1 1
0.0668148505332593 0.0661825955969282 1 1
0.0821874526701954 0.0818455945646442 1 1
-0.131577619962857 -0.13044212943093 1 1
-0.0808879132223599 -0.0797627319386538 1 1
-0.00103303428608389 -0.00115571879692699 1 1
-0.0560953589606304 -0.0556684746394749 1 1
-0.0685867993499491 -0.0679048572992304 1 1
-0.0642245411593844 -0.0635828927913954 1 1
-0.0365337859341795 -0.0360214454997798 1 1
-0.098519949529941 -0.0973055182310011 1 1
0.0644973975311147 0.0637877559348725 1 1
0.0714917084393088 0.0708144101838068 1 1
-0.0545342451811528 -0.0535812589394145 1 1
0.126036401847179 0.124722866667436 1 1
-0.10967437310467 -0.108505118409281 1 1
0.0383404351037627 0.0380351865504065 1 1
-0.0625044716337871 -0.0617815236765696 1 1
-0.0984640498685178 -0.0973861916655381 1 1
0.0141989969975866 0.013710482200794 1 1
-0.00201708635619094 -0.00216343549969627 1 1
0.0106135874125519 0.0105447382127545 1 1
0.0377057375578154 0.0375047386922911 1 1
-0.0175265814459271 -0.0173503025173718 1 1
-0.00235071081450461 -0.00236945321433579 1 1
0.0600145339936031 0.0595203053956982 1 1
0.0183598347502148 0.0187227547742249 1 1
-0.13608736292679 -0.13475005867781 1 1
-0.0507540040096847 -0.050263325396407 1 1
-0.0866003298617437 -0.0856442937404403 1 1
0.0402244302963507 0.0407412732774799 1 1
0.0516211868506184 0.0511922684301255 1 1
0.044388949309037 0.0440737320725007 1 1
-0.130972436274716 -0.129633151412705 1 1
-0.0152671523505914 -0.014774525426458 1 1
0.0748182639848621 0.0736238386218051 1 1
0.0501448770271383 0.0499870577064937 1 1
0.0254322713592726 0.0244864343436582 1 1
-0.0560106378797075 -0.0557942728949661 1 1
0.000393439657077017 0.000315443030121043 1 1
0.0714865446744157 0.0708856566744771 1 1
-0.114733596585003 -0.113737355354095 1 1
0.00860902216829317 0.00880355511098647 1 1
-0.0443746890716923 -0.0437748049829247 1 1
0.0129572905623682 0.0133408597055706 1 1
0.0228152156271398 0.0225908406563964 1 1
-0.00508109994194991 -0.00481037506350868 1 1
0.0249083591742681 0.0248030056270934 1 1
-0.114996952475193 -0.113771012448154 1 1
0.0419451493921165 0.0417075856374287 1 1
0.0569799978482246 0.0562766196537086 1 1
0.0664934277592262 0.0659422547130027 1 1
-0.107262034717717 -0.106241850924622 1 1
0.0795115021940571 0.078590089426332 1 1
-0.0884682719761658 -0.0875348760680788 1 1
-0.0388156394542767 -0.0384508774475516 1 1
-0.0105752454914192 -0.0106308536767147 1 1
0.0840705419547024 0.0833277547895034 1 1
-0.0232644214646671 -0.0228711567500382 1 1
0.0586895489568947 0.0585457801649601 1 1
0.0459663714786211 0.0461095794464906 1 1
-0.0551878458533312 -0.0546369993925544 1 1
0.0541716435000726 0.0535995636170614 1 1
-0.0272194568215147 -0.0271477024273906 1 1
-0.029646703056696 -0.0285389233819518 1 1
0.0263071100533052 0.0259908997477635 1 1
-0.0224463413789064 -0.022622430944364 1 1
0.20009334119068 0.197919412281689 0 0
-0.112216990736018 -0.110763592338185 1 1
-0.0770970336836721 -0.0765491700484482 1 1
0.0874834468246113 0.0864814104723582 1 1
-0.111574481384661 -0.110392481302343 1 1
0.0326135348614235 0.0321989108024298 1 1
-0.07534769353266 -0.074591188816404 1 1
0.133248326746966 0.130866847863771 1 1
0.0282904946477291 0.0275772881037618 1 1
0.0730736965825376 0.0722804914098666 1 1
-0.0080369687129325 -0.00817081927355677 1 1
0.110841323873976 0.109615244387464 1 1
0.0231960118263899 0.0230570714317657 1 1
-0.0163091299361415 -0.0161806771764425 1 1
0.037830686946933 0.0375784452435826 1 1
0.00721697025371402 0.00661708751560446 1 1
-0.0317455830131792 -0.0315061900956305 1 1
0.0371078237289122 0.037066718247059 1 1
-0.118720591893989 -0.117468384775386 1 1
-0.00767108448021323 -0.0076801778343583 1 1
0.0197189015319238 0.0194156326692387 1 1
0.0907643602669685 0.0899448900318562 1 1
-0.0584016101800084 -0.0579527758279995 1 1
0.0417253251186948 0.0405182474946865 1 1
-0.147420751066904 -0.145857490674312 1 1
0.094646003950277 0.0937486695362824 1 1
0.0473252498899994 0.0469534623069935 1 1
0.0110929979456148 0.0108403398435802 1 1
0.124719042132631 0.123161789708637 1 1
0.00776345211107532 0.0084560315492842 1 1
0.0538584797320223 0.0533818013421031 1 1
0.000978972073045634 0.000930101496648399 1 1
0.109532582150555 0.108501430040741 1 1
0.0822237087892298 0.0814862803119684 1 1
0.00268545531768006 0.00260951052933803 1 1
0.120992086769119 0.119031376641069 1 1
0.0657976505259383 0.0651340010143649 1 1
-0.0332007617323741 -0.0333260312883486 1 1
-0.0594418614978685 -0.0590141132535344 1 1
0.00362119750587353 0.00358227558457988 1 1
0.0293880918591692 0.0291660519990685 1 1
0.0430043980199695 0.0430353426088197 1 1
-0.0904387353606722 -0.0897695090596655 1 1
0.0867619314388735 0.0859047045555352 1 1
0.0357763791085775 0.0356280907465619 1 1
-0.0633703207833234 -0.0624436088389005 1 1
0.0964160901410886 0.0950968974380569 1 1
0.0588815331116321 0.0581290734391451 1 1
-0.00887538005170625 -0.00889939503178346 1 1
-0.00684277356643928 -0.00663812302027615 1 1
-0.0332812280815939 -0.0328341705393524 1 1
-0.00599378437517502 -0.00543290887375191 1 1
-0.0543219503023268 -0.0538970330309466 1 1
-0.0096303677769197 -0.00945434018609655 1 1
-0.0666234286135415 -0.0658599902737319 1 1
0.00596471710160894 0.00547443902058521 1 1
-0.0462803990939472 -0.0460230553411937 1 1
-0.0494787863521418 -0.0490596416764753 1 1
-0.0279459122504811 -0.026971474429946 1 1
0.0837862155053483 0.0829479596450277 1 1
0.0289633200696124 0.028633030322379 1 1
-0.0641015143802594 -0.0634723931236691 1 1
0.0713784391127965 0.0705159292738396 1 1
-0.0609313183999095 -0.0587586779371271 1 1
-0.111266005513091 -0.110034099011392 1 1
-0.0224665726561418 -0.0224091950868531 1 1
-0.0495769032889725 -0.048523172406836 1 1
-0.0512245145947983 -0.0506506181529137 1 1
0.0857296835067905 0.0848309494113397 1 1
-0.0213239599964384 -0.0212923775475362 1 1
0.111187611104723 0.11015783427938 1 1
-0.00257740817140197 -0.00273218228526249 1 1
-0.0491220998029725 -0.0484189747719199 1 1
0.0346890057909068 0.0343336612824358 1 1
0.0168551301528357 0.0169436411979818 1 1
-0.12937453209419 -0.127779941596136 1 1
0.0310876033191728 0.0305466838781817 1 1
0.0091746616192656 0.00908589101926171 1 1
0.0692557182823528 0.0685249520083322 1 1
0.0828822084407549 0.0820506982412351 1 1
-0.142049507347702 -0.139811623840887 1 1
0.0311068508361419 0.0308818078848462 1 1
-0.0616211561096127 -0.0606374923803251 1 1
-0.0134721815750254 -0.0140706386060405 1 1
-0.0166047621009898 -0.0164028196986574 1 1
-0.0176575608610226 -0.0173446353104005 1 1
0.0481208549009274 0.0473181948061046 1 1
-0.0516974238865172 -0.0510948153287969 1 1
-0.00989434699896453 -0.00981971297819733 1 1
-0.000532090788619845 -0.000400499490396524 1 1
0.100950639710268 0.099357003456456 1 1
-0.00564973170481613 -0.00589212764994747 1 1
-0.161304646733501 -0.15998394941593 0 0
-0.0346301565210226 -0.0342889205556335 1 1
0.0407448873992844 0.0402184165198037 1 1
0.0183639214659048 0.0183452450356074 1 1
-0.0108513591792762 -0.0105754062851848 1 1
0.0800067406243238 0.0791380539632354 1 1
0.113144426141692 0.11070995435385 1 1
-0.00209638609547694 -0.00197755097612624 1 1
-0.0166375318960105 -0.0167782979975168 1 1
-0.105609996881379 -0.104553359041493 1 1
0.0408669609607758 0.0406387646008603 1 1
-0.0660929540678787 -0.06553539418164 1 1
-0.0424948322864207 -0.0419584106467031 1 1
0.0239060605543827 0.0237020123731783 1 1
-0.13685851389702 -0.135392660898621 1 1
-0.0525310826351496 -0.0519911303548697 1 1
-0.0416109581131312 -0.0409868991265182 1 1
-0.104120104766841 -0.103207590506904 1 1
-0.115513943067895 -0.11449338627804 1 1
-0.0176559920160649 -0.0174720030309754 1 1
0.0678789180438555 0.0669453361490228 1 1
-0.0418227340013164 -0.0414371981771377 1 1
-0.0230283257216353 -0.0226887712416033 1 1
-0.0857766999369841 -0.0846632142171168 1 1
-0.00755596566154268 -0.0072965031794337 1 1
0.0418984052706281 0.0413130582685874 1 1
-0.00124516230161638 -0.00161714562270402 1 1
0.0113987311807775 0.011238129565487 1 1
0.0215340731221897 0.0212993620797604 1 1
0.0294334118203295 0.0291622355014205 1 1
-0.0757029977563099 -0.0746808845006121 1 1
0.0409655599902695 0.0408451372180154 1 1
-0.0148152623591059 -0.0142950984287388 1 1
-0.120952385327003 -0.11991128492181 1 1
-0.207756783221692 -0.205687355450312 0 0
0.0115203503951857 0.0114906224365064 1 1
0.0395839155630183 0.0392044238309238 1 1
-0.0934747141950794 -0.0928489725258757 1 1
0.0870073894360954 0.0861742105401486 1 1
-0.0405340938059633 -0.0400309790715668 1 1
0.0817581935710262 0.0805856812763655 1 1
-0.0943175148007817 -0.0932509387195055 1 1
-0.0604641528316756 -0.059559376407085 1 1
-0.0338697331743959 -0.0335397376539317 1 1
-0.0593278237272012 -0.0588277388964469 1 1
0.0355405762271712 0.0342992412903199 1 1
-0.0374288233150286 -0.0369133562317671 1 1
0.0522910424753672 0.0518527798405966 1 1
0.0300487634336235 0.0297269469215535 1 1
-0.0208475613653081 -0.0206068603860829 1 1
-0.0150749465327104 -0.0148775353094063 1 1
-0.0580304106054734 -0.0575735554076004 1 1
-0.0222452694210642 -0.0220257908279672 1 1
0.15112349872528 0.14962461969083 0 0
0.0676695339437051 0.0674326073957221 1 1
0.0647684423503605 0.0643973737630167 1 1
-0.0198023806130462 -0.0202639940284647 1 1
-0.172043377721966 -0.170436424550201 0 0
-0.174703691001069 -0.173050523344307 0 0
-0.0801251225843976 -0.0791894405374511 1 1
-0.0224222502843315 -0.0222856829466207 1 1
0.0780249251391656 0.0774698950499349 1 1
-0.0128823445199219 -0.012670681076174 1 1
-0.0062900767870014 -0.00598493804473714 1 1
0.0488365016219813 0.04792754922875 1 1
0.0998036495810531 0.0989101585974668 1 1
-0.0744816110561733 -0.0738135429478525 1 1
-0.0233456047538281 -0.0224902040456797 1 1
0.174894463668212 0.173102432660015 0 0
0.016919666478059 0.0166890941798846 1 1
-0.0390270125648018 -0.0382035258427314 1 1
0.0605187508370734 0.0600227426878489 1 1
0.00349940152360636 0.00323734449905833 1 1
-0.0119428783823254 -0.0118599734378604 1 1
0.112774820299091 0.111633250306089 1 1
0.0081817478070106 0.00816128653347517 1 1
0.0628259506741788 0.061903133860557 1 1
-0.0282726479637592 -0.0280934168736468 1 1
-0.00465262570758514 -0.00472562166853147 1 1
0.0746455582854165 0.0739647391952576 1 1
-0.120185407165864 -0.118137435819064 1 1
-0.0980650169025482 -0.0972210224746349 1 1
0.0301111668945896 0.0298560333813355 1 1
-0.0367598933140409 -0.0357589501431167 1 1
-0.0282589934045393 -0.0277353319847516 1 1
-0.106654920520069 -0.105827203290973 1 1
0.111062025700765 0.110035731735369 1 1
0.00491577688361619 0.00424209055910584 1 1
-0.0342921238052572 -0.0332044566354688 1 1
0.0403546504630996 0.0398679364674001 1 1
0.0661141249587265 0.0649655745741752 1 1
-0.0163013700817136 -0.0161645838762958 1 1
-0.0611754397545986 -0.0599075981450943 1 1
0.0188883476648305 0.0183197947975201 1 1
0.013656438383679 0.0133174384154685 1 1
0.0496859263721324 0.0491948343940654 1 1
0.0472257839380194 0.0469623896993871 1 1
-0.00228794344108584 -0.00233817497719814 1 1
-0.0646755206771926 -0.0640863146934244 1 1
0.078358219998918 0.0776674728236613 1 1
-0.070329922984111 -0.069782889340208 1 1
-0.114279883219509 -0.113121441904792 1 1
0.0395025900471711 0.0390135359235481 1 1
0.000828965405622814 0.00193237735136532 1 1
0.0985126034047138 0.0974373249148937 1 1
0.0848327964911623 0.0840369400542758 1 1
-0.0885451224237555 -0.0875529238146932 1 1
-0.10143035268474 -0.100687661217494 1 1
-0.0427525912186302 -0.0423953379868379 1 1
-0.0445353238954252 -0.0441994670423677 1 1
-0.022850283780944 -0.0225589683999287 1 1
0.0590180492605844 0.0581550915872011 1 1
0.0586669059355787 0.0586238019312691 1 1
-0.0751097561123539 -0.0747108850218911 1 1
0.0538472117312255 0.0535166379523331 1 1
-0.0371330263712565 -0.0362644036407948 1 1
-0.0337356440041485 -0.0334404168893675 1 1
-0.0381852869272362 -0.0377061872746446 1 1
-0.0709792359830045 -0.0708813681009741 1 1
0.00577593781632773 0.00617316777798889 1 1
0.00305787872163986 0.0030371545874522 1 1
-0.0399992862012229 -0.0398242202271644 1 1
0.00995036561210613 0.010452959354828 1 1
0.0695697403388742 0.0688142394877689 1 1
-0.100993811791144 -0.099824566564393 1 1
-0.0327166187478645 -0.0321456674078241 1 1
0.180550661547107 0.179140141286205 0 0
-0.095617291548837 -0.0947373997985067 1 1
0.155623044556466 0.1540239977023 0 0
-0.00472963686406814 -0.004763637633593 1 1
-0.0317052459105052 -0.0309834391122628 1 1
0.150532246735958 0.14915559962016 1 1
-0.064142117825034 -0.0639334125818197 1 1
0.041043950395677 0.040731698573386 1 1
0.10864830026602 0.107510358738932 1 1
0.0107554886204249 0.0116951843569815 1 1
-0.0233333394224397 -0.0229146940052901 1 1
0.0326036993135123 0.0324894067054345 1 1
-0.0160057910923006 -0.0151140321629685 1 1
-0.0672046650537131 -0.0666271266439318 1 1
0.13255181294361 0.131269425269762 1 1
0.0222513795334064 0.0222815147201505 1 1
0.152965777133104 0.15115256149305 1 1
0.0946617983485288 0.0936441637226624 1 1
-0.0597514487879848 -0.0590041937887879 1 1
-0.0395811250312213 -0.0390154963421364 1 1
-0.0133543939407416 -0.012601509873838 1 1
0.0742967840044833 0.0731965887110844 1 1
0.120805687351361 0.119748257982529 1 1
0.0742947202150714 0.073533774462771 1 1
-0.0468462254254977 -0.0465034071996492 1 1
-0.0617571387078853 -0.0610602764366499 1 1
0.0637974257665311 0.0633491672977254 1 1
-0.0844409473059935 -0.0832037850475264 1 1
0.226761319758895 0.224487611189538 0 0
0.0690072183541745 0.068404113109718 1 1
0.0175408089814263 0.0175444845964635 1 1
0.00803336130642736 0.00786681430955384 1 1
0.0225884380638708 0.0226739396469715 1 1
-0.0410016022780612 -0.0397699085007142 1 1
-0.0193031935429524 -0.0188469129182484 1 1
0.00750412462218931 0.00751021934635223 1 1
-0.0274424113189188 -0.0267076791991738 1 1
0.0184590261449863 0.0183214707405284 1 1
0.055389724385249 0.0546851412707108 1 1
-0.09426726898107 -0.0933826047148899 1 1
-0.11865178179921 -0.117277545552433 1 1
0.0938033794591513 0.093310142106738 1 1
0.0550926408722368 0.0545108326399052 1 1
0.0262368417455807 0.0259224331273946 1 1
0.0457569803680007 0.0453713669492245 1 1
-0.0972769561296439 -0.0962534863527877 1 1
0.0188808151670229 0.0187578324268204 1 1
-0.0326866015969724 -0.0323760227457654 1 1
-0.0435375200111576 -0.0428839655117928 1 1
-0.0445820769757495 -0.0440099065516714 1 1
-0.168381023360998 -0.166844456172781 0 0
-0.0767149848408398 -0.0756974058332945 1 1
-0.0187356612102768 -0.0184582980268209 1 1
0.139160564384906 0.13758803180082 1 1
-0.0395711417859902 -0.0391760116927771 1 1
0.0196588334730965 0.0194918827999277 1 1
0.0674933785912951 0.0660674575062664 1 1
-0.103479369539188 -0.102127601848143 1 1
-0.0463942330966125 -0.0459935800636294 1 1
0.190229661816032 0.188553527066905 0 0
0.00528646127675271 0.00549529979188066 1 1
0.153994464960031 0.152161385660445 1 1
0.000258710028646553 1.03883908700655e-05 1 1
-0.0467663309542795 -0.0463964242824382 1 1
-0.0436949245461364 -0.042861053699138 1 1
-0.0392204944389414 -0.0387502039802793 1 1
0.183801222183117 0.182193557437212 0 0
-0.075729329762294 -0.0751113206962438 1 1
0.0324320509301192 0.0315707012608566 1 1
-0.0807363203249855 -0.0795703270745551 1 1
-0.074077467031742 -0.0733713080146669 1 1
-0.0965672187363253 -0.0956107705924405 1 1
0.0033624443501965 0.00317614135245139 1 1
-0.0977337878481121 -0.096936146222675 1 1
0.0817786860757037 0.0808979472283177 1 1
-0.00365467529156838 -0.00411546737659061 1 1
-0.0711547700181492 -0.070183926017316 1 1
0.104774095274 0.103830519367158 1 1
-0.0378218302989549 -0.0368553186081438 1 1
0.0827899070887362 0.0819541183743193 1 1
-0.0899565703494224 -0.0889576895170524 1 1
-0.136964857778376 -0.135716982928074 1 1
-0.0645657821188289 -0.0637109368412338 1 1
0.0583016141840964 0.0577427531136239 1 1
0.0106515388018537 0.0106900219997345 1 1
-0.0735820541468438 -0.0729179984531042 1 1
0.00918914287092333 0.00912690931004259 1 1
-0.016948667487166 -0.016707007052857 1 1
-0.0220045454596352 -0.0210707701931752 1 1
-0.0549067530667949 -0.0543296043683725 1 1
0.0114787629004843 0.0115861162395971 1 1
0.00468512774668242 0.00481357177415457 1 1
-0.100176373502651 -0.0993469765774158 1 1
-0.119178682056784 -0.117871524714094 1 1
0.0978135611378736 0.0969594674584783 1 1
-0.0181031432737243 -0.0181147818131405 1 1
0.0722693329866473 0.0715263770773041 1 1
-0.0888493312528375 -0.0874108951637902 1 1
-0.0104048959326474 -0.00942810825488494 1 1
-0.0102400116832492 -0.00975896618935437 1 1
-0.0241921083286516 -0.0238579329345097 1 1
0.0259228215586778 0.025522726216598 1 1
0.0402997323185391 0.039815266141321 1 1
0.130009963635193 0.128727140197129 1 1
0.00921741252237672 0.00914645902910322 1 1
0.0935030097419204 0.0922059183010509 1 1
-0.083112401066126 -0.0817982061034307 1 1
-0.0566184804406282 -0.0560398825498822 1 1
-0.00655184862916919 -0.0057320419655002 1 1
-0.144299776533159 -0.142619190964829 1 1
-0.0619657084222781 -0.0613424673040877 1 1
0.0485854048380936 0.0481597345526356 1 1
0.11224733950962 0.111225178040871 1 1
0.0317033598360597 0.0311313958958266 1 1
0.0796242096088969 0.0788712531023067 1 1
-0.0200053102958552 -0.0202927843968905 1 1
0.0238313092394935 0.0236001047408227 1 1
-0.135383196065304 -0.133880098037702 1 1
-0.105394272022045 -0.104380507734222 1 1
-0.080717838279603 -0.0799387692977887 1 1
-0.0609633293347194 -0.0602939057701533 1 1
0.0355506190494078 0.0352150903207412 1 1
-0.0862203614843225 -0.0854788477654004 1 1
-0.0480331049161439 -0.0474767926887015 1 1
-0.0734438564754507 -0.0731199835920718 1 1
-0.0960087763703779 -0.094964859238639 1 1
-0.112583584178057 -0.111278455367251 1 1
-0.0227084168846005 -0.0225443670692826 1 1
0.038962695263166 0.0385156339766441 1 1
0.0276668807175701 0.0275428912469135 1 1
-0.0565911611004846 -0.0561740680905237 1 1
0.0974019375634352 0.0963320154936266 1 1
-0.0997767132222373 -0.0986888142736916 1 1
0.0781204242638273 0.077609137446071 1 1
0.0669888266627492 0.0664537930554679 1 1
-0.0206502865421575 -0.0204027221257933 1 1
0.0909214706365881 0.090000157247903 1 1
0.100423938751345 0.0986381332520867 1 1
-0.128199666605462 -0.126581698245002 1 1
0.0394033369385929 0.0391012842074232 1 1
0.0251893356373068 0.0249171925135164 1 1
0.0503656974723868 0.0497356872575119 1 1
0.0406677243302085 0.0402534656910664 1 1
0.0452346980026664 0.0448884474809136 1 1
0.0469493748451367 0.0463467085138157 1 1
0.0369149204729596 0.0360150917283059 1 1
0.0554516079111064 0.0547696461521794 1 1
-0.0225672414890457 -0.0225886272758414 1 1
-0.156623845826635 -0.15539486300539 1 1
0.0798383779329856 0.0791146916580587 1 1
0.0432661357046633 0.0426574947819995 1 1
0.0915971699550655 0.0906653172042787 1 1
-0.0709972226614326 -0.0703482985233985 1 1
0.00886229520125121 0.00896186264735799 1 1
-0.0479707683006968 -0.047579185768121 1 1
-0.0993255017250963 -0.0982304546877494 1 1
-0.0413321428368696 -0.0411294098029431 1 1
-0.00561510880597936 -0.00539120559011702 1 1
0.0598531143390117 0.058278044739511 1 1
0.0510199874183606 0.0508659858756863 1 1
0.0904482682700791 0.0894822849639703 1 1
-0.0455740493936597 -0.0448534249430826 1 1
0.0966202947171328 0.0951965647357243 1 1
0.0370338963910891 0.0364810374677351 1 1
0.0834294997832376 0.0823861650500702 1 1
0.0256289482574537 0.0252065985317847 1 1
-0.0165198602806846 -0.0164474382984202 1 1
-0.0392036863566791 -0.0393163952866639 1 1
-0.0743641034961756 -0.0737428206647534 1 1
-0.179510342774454 -0.17790286868704 1 1
-0.0199515921842348 -0.0201425117435789 1 1
-0.0987307465542844 -0.0976218797327568 1 1
-0.00173344163156869 -0.0024749566881987 1 1
-0.054712958560101 -0.053982125261903 1 1
-0.136377393014928 -0.134359528682803 1 1
0.0739260164618766 0.0733603231823795 1 1
0.0231518307417408 0.0228559980016224 1 1
0.0109405543214837 0.0107288848945178 1 1
0.0326296896109969 0.0322769772524504 1 1
-0.0962546829609415 -0.0951583304663568 1 1
-0.00150200671591692 -0.00153115301215727 1 1
-0.0154917241066349 -0.0152877552410856 1 1
0.0189060278601872 0.018883364800261 1 1
-0.0233019043054096 -0.0229053160193957 1 1
0.0542237852582279 0.0536486668050331 1 1
0.0460012548473927 0.045522868867567 1 1
-0.087845937564158 -0.0867712216435989 1 1
-0.0170388720477945 -0.0170334479789562 1 1
0.032635795305519 0.0320607169199618 1 1
0.0667926004999254 0.0660018941526034 1 1
0.153435433715559 0.151811261712983 0 0
0.0370340663909137 0.0364793902246638 1 1
0.0124154146824475 0.0124921758996588 1 1
0.152333140670703 0.149870721559093 0 0
0.108356077129772 0.107254755682637 1 1
0.0071352768493433 0.00698718245824702 1 1
0.119734577377933 0.11866900001428 1 1
0.0753549275730619 0.0744884208462156 1 1
0.0498182085431627 0.0493773895132121 1 1
0.0182465703934784 0.0185644587406649 1 1
0.138418526986195 0.136882637619308 1 1
0.0542047180957443 0.0535635293910925 1 1
0.0556449919025975 0.0552479127140649 1 1
-0.0363648700222208 -0.0361258034797091 1 1
0.0627008695497664 0.0620069570120096 1 1
0.0317320547327167 0.0311430654347323 1 1
-0.0936732235444309 -0.092790350904157 1 1
-0.0377189550538141 -0.0374341363355428 1 1
-0.0165221649797378 -0.0163750327521686 1 1
0.0172273823482207 0.0168288757800863 1 1
0.0225740774064031 0.0221208051937579 1 1
-0.142986992944837 -0.141357946572734 1 1
-0.229583450954375 -0.227515740019843 0 0
-0.0170657954663259 -0.0167451395535196 1 1
0.114139177764108 0.112981144387901 1 1
-0.0761510435733616 -0.0753975583898442 1 1
-0.0942965830658129 -0.0933449017631744 1 1
-0.0292116739961267 -0.0290958343595832 1 1
-0.0373643057547585 -0.0372561187347227 1 1
0.0287173950865955 0.0281327582988035 1 1
-0.0626711024041992 -0.0617399642655381 1 1
0.0301244461052089 0.0301301272975546 1 1
-0.0371118070731559 -0.0366447140812322 1 1
-0.0810089507126665 -0.0798621677993201 1 1
-0.133607265762453 -0.132133105409908 1 1
-0.0204053554266908 -0.0197600436651236 1 1
0.0437227971156953 0.0434466228893496 1 1
-0.0822365079299076 -0.081653184180085 1 1
-0.0431278378459558 -0.0423136892628373 1 1
-0.0820643459455213 -0.0814700546786065 1 1
-0.0812246612735682 -0.0804247745471396 1 1
-0.189422514774823 -0.18739513790852 0 0
-0.122450967247044 -0.120568090259002 1 1
0.047598143685462 0.0471016535317593 1 1
-0.0601042862666044 -0.0595811959997569 1 1
-0.0903693715190859 -0.0895758399440713 1 1
-0.147202254192062 -0.145771064099914 1 1
0.0159378094055508 0.0159273300602721 1 1
-0.0706542340308644 -0.0698184180691405 1 1
-0.0121640568045185 -0.0118844281132071 1 1
0.0406979207353229 0.0402551812130511 1 1
0.0661565620243847 0.0659096215493808 1 1
0.0748194510649295 0.0739498208656696 1 1
-0.0383008630783348 -0.0378313599349128 1 1
-0.136635986599829 -0.135242067035358 1 1
0.0172183892704951 0.0171716397855316 1 1
0.0123114305583764 0.0121758934612605 1 1
0.0894847590044157 0.088463287238565 1 1
0.0200011901741819 0.0197823527936577 1 1
-0.0417755894498045 -0.0412164703529117 1 1
0.00259563240756258 0.00210848545597644 1 1
0.010504946887769 0.0102071102342729 1 1
0.0449714858207316 0.0444928163511302 1 1
0.0294618829123382 0.0291110492016666 1 1
0.138662929164561 0.13752094538347 1 1
0.0310711804121683 0.0307052641680238 1 1
0.0709090540072423 0.0701871432747625 1 1
-0.0622213039062908 -0.0614777946339584 1 1
0.00269293052587475 0.00254965211464787 1 1
0.0108384694086918 0.0108676897815212 1 1
-0.0120820719594104 -0.0121772341548302 1 1
-0.026338374077338 -0.0261757244960718 1 1
-0.0339418177905197 -0.0340311448785355 1 1
0.0925864437961237 0.0915301314586171 1 1
-0.131211591644129 -0.130025697380426 1 1
0.0522945377255839 0.0519735987772537 1 1
0.109332058907921 0.108359918822924 1 1
0.00190759397917161 0.00192883891394592 1 1
0.00634983422451823 0.00601980327768703 1 1
0.0145146340106633 0.0142710397325301 1 1
0.0678786178889464 0.0673224183206365 1 1
0.0398343290064368 0.0395562292454757 1 1
0.0205263708686371 0.0204903347097619 1 1
0.0651673610562254 0.064044967648431 1 1
0.0735083307182605 0.0722257180374749 1 1
-0.0935949155864151 -0.0918339069800883 1 1
-0.0459353432718178 -0.0453665714416001 1 1
-0.12065117596627 -0.119318720107738 1 1
0.109777934377267 0.108570720846905 1 1
-0.120505165853342 -0.119110267237686 1 1
-0.1252558460965 -0.124166651304796 1 1
0.0672345279332464 0.0667797613687897 1 1
0.0285672553543857 0.0281207378035916 1 1
0.07521679767041 0.0744318325913934 1 1
0.117399315315131 0.1155939594701 1 1
-0.0812814249653518 -0.0804514233572625 1 1
0.0711423101756901 0.0704215309189244 1 1
0.0267955002763934 0.0264873636543583 1 1
0.0893641571210844 0.0885423167074172 1 1
-0.0413727780284166 -0.04065847318869 1 1
0.0916113206143699 0.0905739517371271 1 1
-0.0303972256486915 -0.0297247935367311 1 1
0.076730964096602 0.0751978856057561 1 1
0.0888008544959954 0.0882545078528271 1 1
0.0197063593310615 0.0193149974036149 1 1
0.0755798403015804 0.0749292529697037 1 1
0.101804897319383 0.100531381134312 1 1
0.0886958641519633 0.0879108005429109 1 1
0.0925622933308428 0.0914862186532516 1 1
-0.138535849963001 -0.137437944323437 0 0
0.00826593328522024 0.00816789716684494 1 1
-0.0564187451816803 -0.0551629259034346 1 1
0.074098473770356 0.0733737912512315 1 1
-0.0475030846352466 -0.0470453500334401 1 1
0.0305758531295546 0.0307156320972144 1 1
0.137318686850374 0.136097224973424 1 1
0.0261406699678174 0.0258205841178766 1 1
-0.100294112703898 -0.0993482593205751 1 1
0.0388392668598245 0.0377610338785516 1 1
0.0190217102408318 0.0188983546020254 1 1
-0.0286623558571772 -0.0284652255938525 1 1
0.0146433878049396 0.0144742847740468 1 1
0.0461402594172395 0.0456971660472749 1 1
-0.0301883892809535 -0.0300094399695806 1 1
-0.042260661678001 -0.0420315640452262 1 1
-0.105036301034982 -0.104726516503906 1 1
0.0173557110911555 0.0184420378278461 1 1
-0.115239320618692 -0.11390866174343 1 1
0.0259740298467749 0.0256232346020647 1 1
0.0617724608033969 0.0613628062488785 1 1
-0.0827199325152361 -0.0816535582935044 1 1
0.0935524571410999 0.0927694633817056 1 1
-0.044695642723496 -0.0441062502252707 1 1
-0.00349711647870992 -0.00339358823256057 1 1
0.0601847591448195 0.0598041533830292 1 1
0.139619208818103 0.138241052028878 1 1
-0.013545771150894 -0.0129320674325463 1 1
-0.0389299507223781 -0.0391102757988835 1 1
0.0159981958189214 0.0160816197455003 1 1
-0.0418751221308791 -0.0414706862456138 1 1
0.0198806914816379 0.0201623105655425 1 1
0.092209555937707 0.091394558516026 1 1
-0.00756138130066708 -0.00708251817691255 1 1
0.0261042084776746 0.0253143944008286 1 1
0.0497254230535339 0.0493137317962607 1 1
0.0831250054945576 0.082217053779209 1 1
0.0575074186189363 0.0570367909588343 1 1
0.0400286615194991 0.0394523879069648 1 1
0.00264467292051061 0.00278240646434802 1 1
0.025751885894148 0.0254277667130998 1 1
-0.0877962413234525 -0.0870668185043418 1 1
-0.13484590819437 -0.133564527874685 1 1
0.0513822803608261 0.050824653398124 1 1
0.0595315390666789 0.0584186953657741 1 1
-0.0811126149097842 -0.0804907961737517 1 1
-0.166053294726008 -0.163982001231111 0 0
-3.18506970424853e-05 -7.27192582644955e-05 1 1
-0.0898137105982794 -0.0883936795273803 1 1
-0.0361791030848388 -0.035988025805758 1 1
0.00112376464205278 0.000915517976908328 1 1
-0.0228044703934514 -0.0223431413075111 1 1
0.0494076324221037 0.0488119606883266 1 1
0.0647660840643326 0.063723976833776 1 1
-0.00884443095024795 -0.00891282157039784 1 1
0.0796944357085607 0.0790801617123846 1 1
-0.0078491391536781 -0.00773368765938057 1 1
0.140153926809604 0.139300265883678 1 1
0.0371297362282927 0.0367032068229404 1 1
0.0494348995267603 0.0495946047592002 1 1
0.0513332704769404 0.0514226672706106 1 1
0.0942503878698472 0.0930074198368788 1 1
0.049327988430742 0.0490239427153389 1 1
-0.0922938273732344 -0.0911503256918382 1 1
-0.0534805562928985 -0.0530193993452347 1 1
-0.0544022705966975 -0.0540171267047734 1 1
0.0604427731729287 0.0598448479502796 1 1
0.0170662510952761 0.0167913881225722 1 1
0.0642640558930329 0.0637019264051867 1 1
-0.0480125337603902 -0.047637676551889 1 1
0.0544475052690166 0.0538617555357186 1 1
-0.151656539997567 -0.150082198418101 0 0
0.0821034208418989 0.0813049618447234 1 1
-0.0378320172177805 -0.0375767853291343 1 1
0.0427853078257373 0.0421986246687111 1 1
0.000858178334438562 0.00131826997748474 1 1
-0.0211560645251067 -0.0209467019456629 1 1
0.108407287950607 0.107180104607146 1 1
-0.0795959145795986 -0.0790145652748824 1 1
-0.0752686985820701 -0.0746553229165665 1 1
-0.0494366412588786 -0.0488506742252827 1 1
-0.00987366923640248 -0.00987056705518693 1 1
-0.19928421949514 -0.197175547028768 0 0
-0.0967272028192461 -0.0956685389318091 1 1
-0.0745729007884975 -0.0737946291633584 1 1
-0.0510591122041208 -0.0506142441400358 1 1
0.0354479874741078 0.0353168235439254 1 1
0.059049084547334 0.0582042389833367 1 1
0.0922526129710118 0.0910934722159431 1 1
-0.00284494110817475 -0.00275980774894847 1 1
0.0996018734326241 0.0986073966048436 1 1
0.01540871357812 0.0158166261713061 1 1
0.017041470286693 0.016701848117559 1 1
0.0352758254496837 0.0347010630227383 1 1
-0.0142182045067385 -0.0141567697532191 1 1
0.0331849405989578 0.0328560861743113 1 1
0.0353638851548106 0.0350855286303708 1 1
0.0127736165853326 0.0125197372797532 1 1
-0.0719347962335159 -0.0711402890726617 1 1
-0.0580451750687256 -0.0574803298302229 1 1
-0.0554118812299061 -0.0547971852212192 1 1
-0.0336030608463251 -0.0333851243651039 1 1
-0.0313019332842204 -0.0311322517819891 1 1
-0.0278605842630731 -0.027233380920226 1 1
-0.106758298813562 -0.105519889704945 1 1
0.0671228229649961 0.0662031644513577 1 1
-0.0336688574326498 -0.0333944379542102 1 1
0.0713079103218013 0.0707093945325819 1 1
-0.0169311629348629 -0.0168286905794182 1 1
-0.00293805295447149 -0.00269802769562593 1 1
0.0229017600743174 0.0226767017748444 1 1
-0.0331844974212402 -0.0328074005958595 1 1
-0.0244599624184519 -0.0237298417184486 1 1
0.0522668138312109 0.0518623853847224 1 1
-0.0668740822581035 -0.0661917632459246 1 1
0.0217850868815153 0.0216530095863297 1 1
-0.125376206998873 -0.123849279973587 1 1
0.109798342908755 0.10897490692756 1 1
-0.0731521602511353 -0.0724920069935437 1 1
0.032964643990783 0.032684705074483 1 1
0.0361009656476612 0.0359277711935858 1 1
0.059005371170666 0.0586202521941004 1 1
-0.0668660676835901 -0.065702765378744 1 1
-0.0800548365875303 -0.0791250590303293 1 1
0.0457820544141762 0.0455076243310447 1 1
-0.0729590311818512 -0.0723245442169576 1 1
0.0653243839451466 0.0649329472550994 1 1
0.188686553116389 0.186813369208115 0 0
0.016936274317888 0.0168219943341774 1 1
0.0411309791070274 0.0407346708282958 1 1
-0.0388450233710473 -0.0386553657161689 1 1
0.0184432741304446 0.0181893086828767 1 1
-0.0138939312560455 -0.0134992265206904 1 1
-0.0241829093554687 -0.0242343178670296 1 1
0.0568596138274179 0.0562676477369264 1 1
0.107732200915654 0.106631592562825 1 1
0.0779490794243641 0.0770779887057778 1 1
0.0259692058978289 0.0252391819538085 1 1
-0.08104313406159 -0.0802756623466842 1 1
0.10793419503159 0.106830848574262 1 1
0.0293626813626237 0.0289958419910653 1 1
0.0174770027355941 0.0171843394456596 1 1
0.0359802519011751 0.0354482441318192 1 1
0.0223527451899033 0.0227527668936548 1 1
-0.0541591056037296 -0.0542220046810384 1 1
-0.106716396515035 -0.105818724019168 1 1
-0.0616969632594963 -0.0612137639855165 1 1
-0.0637464941929918 -0.0635746428002006 1 1
-0.0318882420735933 -0.0314114050516064 1 1
-0.0537908040644699 -0.053177410803781 1 1
0.00177343795423887 0.00239638242286839 1 1
-0.0496218519404308 -0.0487727136897223 1 1
-0.0240229358593924 -0.0236586194301362 1 1
0.0117628779742547 0.0115605606459867 1 1
-0.0417477199835789 -0.0413686031301002 1 1
0.0309655657596487 0.0306914826250103 1 1
-0.0531130788349229 -0.0525130417252033 1 1
0.0410763689689991 0.0404912855978807 1 1
-0.0138655309556846 -0.0138131821005967 1 1
-0.121961554930247 -0.121003240540806 1 1
0.0815361692284125 0.081410519415307 1 1
-0.0968669656067877 -0.0958098912102449 1 1
0.00116309287616134 0.000873651047789178 1 1
0.0546372798863772 0.0543671500534918 1 1
-0.00502000280649235 -0.00531118444091535 1 1
0.028667085321217 0.0283818162874885 1 1
0.110502413041336 0.108951104185887 1 1
0.0146282238617934 0.0144231542678027 1 1
0.0995126164933586 0.0986127950603538 1 1
-0.0446253851318527 -0.0443132495280127 1 1
-0.0286613751395976 -0.0289089949317829 1 1
-0.0827294089797517 -0.0820738301258006 1 1
0.0160865828072129 0.0160308550288571 1 1
-0.254355403416567 -0.2519082488334 0 0
0.0249087073775263 0.0245240403915878 1 1
-0.0222532414529611 -0.022111040191799 1 1
-0.0472693279101348 -0.0466915676261924 1 1
-0.0133412946731283 -0.0126770212767471 1 1
-0.0912195606210538 -0.0905907198587115 1 1
-0.167782965244838 -0.166334735420618 0 0
0.108518704418672 0.107448519478219 1 1
-0.0166372221294509 -0.0167605691168111 1 1
0.0162218462611214 0.0160193808498346 1 1
-0.00478554554389538 -0.00487098827982964 1 1
-0.114934121637102 -0.113665596547388 1 1
0.0833494206055856 0.0819764316116393 1 1
0.132770385743036 0.130988087163493 1 1
-0.0486068570125608 -0.0482111969263449 1 1
0.228374533318331 0.226097493323376 0 0
0.0854844888334798 0.0837822917106113 1 1
-0.0667281890736262 -0.0658434719541052 1 1
0.0122139244420571 0.0122454380983498 1 1
-0.0651977744229428 -0.0645644856587987 1 1
-0.124970252665246 -0.123790164540224 1 1
-0.00556992504519776 -0.00568291196136371 1 1
0.0124715985178245 0.0120942730193473 1 1
0.146116594536395 0.144734106001964 0 0
-0.00422681480823842 -0.00423472866685518 1 1
0.0332351866614073 0.033299475469431 1 1
-0.0419616808951833 -0.0414415830693812 1 1
-0.0813880464358626 -0.0804982522346238 1 1
0.118167450045967 0.116945924383872 1 1
0.0588017776028786 0.0585972356800146 1 1
-0.0731958207989368 -0.0723656893808312 1 1
0.0565012883350313 0.0558894658241811 1 1
-0.0292447388951518 -0.0290694631042363 1 1
0.115770029836718 0.114749801540124 1 1
0.153022174650715 0.151500508680955 0 0
0.0315420081573661 0.0310562229923994 1 1
-0.0666065831918362 -0.0649808154954293 1 1
0.0808455379335491 0.0801992012975768 1 1
-0.137529347942449 -0.136215998046234 1 1
-0.0601150652599036 -0.0598725630420568 1 1
0.0451501222821271 0.0440137122488268 1 1
-0.102966504533805 -0.102048759933876 1 1
0.0603504943374632 0.0600930439858527 1 1
0.103053105613482 0.102168553871549 1 1
0.131664776040032 0.130324059612598 1 1
0.00421354293287493 0.00476561515446839 1 1
0.0361017080822855 0.0358477593508925 1 1
-0.120349379589546 -0.119225387484845 1 1
0.0779124834065144 0.0777002802495067 1 1
-0.0467505115957576 -0.046339087249812 1 1
-0.041470431507383 -0.0410954340765728 1 1
-0.0564757529033338 -0.0557874054762422 1 1
-0.0534899465711019 -0.0529437248946831 1 1
-0.0124410191669651 -0.0120778356347962 1 1
-0.0245872929753949 -0.0245735129098463 1 1
-0.131790814322315 -0.130477575674651 1 1
-0.0299794502601739 -0.0293551036344079 1 1
0.0249593646078357 0.0252486444869695 1 1
0.0853635786272043 0.084551355205312 1 1
-0.0194416484703534 -0.0194642827372433 1 1
0.0967224221810478 0.0954936548351896 1 1
-0.123684205064898 -0.122539937427415 1 1
0.0240985915329189 0.0239766402584226 1 1
-0.214322120655468 -0.212484218262246 0 0
0.0659075856337009 0.0655875849386347 1 1
-0.0479979408265701 -0.0477102516361948 1 1
-0.0361998106482531 -0.0363665869949439 1 1
-0.0387893597254118 -0.038410888392431 1 1
0.0147778750578842 0.0148073974069289 1 1
0.0705232296974252 0.0698103566974506 1 1
0.100618494295567 0.0995248323909761 1 1
-0.0361978111711897 -0.0356928459983041 1 1
0.0258197891946759 0.0257922012881176 1 1
-0.0366956344402699 -0.0364378328260558 1 1
0.046438454902071 0.0460598120596174 1 1
0.0138573883796276 0.0138255922544229 1 1
-0.0970767017711076 -0.0961210795219339 1 1
-0.00499740704289439 -0.0045601070295028 1 1
0.0276782290538667 0.0264149440235553 1 1
0.105849540693466 0.104826412297169 1 1
0.032632660050702 0.032282104717661 1 1
0.00941212893094382 0.00925265161631936 1 1
0.0483412603402855 0.0475603104186863 1 1
0.011232392025753 0.010909982062874 1 1
-0.114812052743593 -0.113789259939073 1 1
0.0902056256804215 0.0894087545326313 1 1
-0.0183452101063406 -0.018222079286195 1 1
0.0119131053868043 0.0118382828067423 1 1
-0.00358990745672128 -0.00341543096482848 1 1
0.16923253385603 0.167613194621086 0 0
0.00480269076320773 0.00490847248252629 1 1
0.100716303352261 0.100030599197102 1 1
-0.0484882938834923 -0.0480327132075244 1 1
0.0127308999702372 0.0124584264356431 1 1
-0.135978209206164 -0.134383031429196 1 1
-0.0602287653864663 -0.0597792595723297 1 1
-0.03774365632106 -0.0364465073654113 1 1
-0.130319856606628 -0.128930476471734 1 1
-0.0794751355630963 -0.0789130290039406 1 1
-0.00302070253079207 -0.00279130114913796 1 1
-0.0860328193330855 -0.0853638657397647 1 1
0.00982629709338329 0.0100711517917223 1 1
0.0087827597291491 0.00837117565005347 1 1
0.0510499593875311 0.0505929655771195 1 1
0.0425283487809958 0.0423028654362486 1 1
0.096816855213659 0.0957491057839275 1 1
0.012227118040473 0.0111035166673043 1 1
0.0667955927254174 0.0664709095510208 1 1
0.0130760651141852 0.0123480531770076 1 1
-0.0742239085334462 -0.0733792681135973 1 1
-0.0342056517432935 -0.03369203350089 1 1
0.0878294109802956 0.0866110904836588 1 1
-0.0517711600779535 -0.0513108496474674 1 1
-0.0563218791270958 -0.0557567314723637 1 1
0.0988449082676434 0.097817072859837 1 1
-0.128852409741607 -0.12753852753807 1 1
-0.0320413924467738 -0.0311843555426322 1 1
0.025886593392234 0.0253254551549195 1 1
0.0209313422480836 0.020589660574663 1 1
0.0155335697225108 0.0154842177936893 1 1
0.0552337266406396 0.0546861931850978 1 1
-0.108969125785664 -0.107811519475865 1 1
-0.0498240769811006 -0.0492216836037033 1 1
0.0898360624328156 0.088911194735833 1 1
1.65762750041765e-05 0.000148534126988061 1 1
0.0280659931273926 0.0281273742185744 1 1
-0.167696360899542 -0.166335051718902 0 0
-0.0541126277256794 -0.0534920066594095 1 1
-0.11193967138547 -0.110312057348811 1 1
-0.0232799112921544 -0.0229869973338901 1 1
-0.00297463348540577 -0.00286615137316237 1 1
0.0773858068843084 0.0765124043210049 1 1
0.0469647548549528 0.0465586822725928 1 1
-0.0168924406148887 -0.0171755133176218 1 1
0.159667144492484 0.158083391657646 0 0
0.0173832568320203 0.0171768157955398 1 1
-0.0698132783832611 -0.0698496321116096 1 1
-0.0391062354960301 -0.038726153357088 1 1
0.117138914671826 0.115881759081602 1 1
0.0595032336609578 0.0589549925789467 1 1
0.0238297881201474 0.0235282593092187 1 1
-0.0746294912514734 -0.07367172982593 1 1
-0.0814452809318496 -0.0805343536324956 1 1
0.0168085179215241 0.0164414878606101 1 1
-0.0645185494659966 -0.0652453238139066 1 1
0.0418301389593956 0.0420266738988034 1 1
-0.0633356669748071 -0.0628407063475476 1 1
-0.0322626048316705 -0.0321342932592575 1 1
-0.132344370047011 -0.13092481689057 1 1
0.0805215355834484 0.0798471510981255 1 1
-0.0303553285065723 -0.02990782703928 1 1
-0.0993250603318383 -0.0974985088075811 1 1
-0.00630643619053131 -0.00643465895590501 1 1
0.134879639529041 0.13390189474819 1 1
-0.0872320221733767 -0.0864685543135645 1 1
0.0135676927831723 0.0137086237840641 1 1
-0.112566325274002 -0.111787024771804 1 1
0.0590841213120223 0.0585403187441807 1 1
-0.131968036350652 -0.130929612706742 1 1
-0.107718410492495 -0.106604586726139 1 1
-0.0404480526690268 -0.0401794497313464 1 1
-0.0491207755356538 -0.048521448355402 1 1
-0.0814990265475827 -0.0806800263873157 1 1
0.00549613043700685 0.00544219349634683 1 1
0.0852284924451648 0.0841545741251695 1 1
0.0224699649266922 0.0225073301895556 1 1
0.0372315598552635 0.0366952886871454 1 1
0.0309152482325683 0.0305814842318789 1 1
0.0121987558956533 0.0122393423298767 1 1
0.056193010384698 0.0554733964639028 1 1
-0.0822902989291181 -0.0813630368548361 1 1
0.00857139408464271 0.00843793132404393 1 1
-0.0156215088795093 -0.0154223143042916 1 1
-0.141213361208791 -0.139767866991198 1 1
0.0909913357159959 0.0899432838644185 1 1
-0.132605755183863 -0.131151016864503 1 1
0.095347489746163 0.0942946284295061 1 1
0.0735912828297935 0.0727832977653492 1 1
-0.0247607470974669 -0.0244669869828354 1 1
0.0181990572747622 0.0179022789824411 1 1
-0.0308877112592521 -0.030657580033552 1 1
0.129951450245577 0.128081277735363 1 1
-0.0537950725603828 -0.0534078409112774 1 1
0.0307081340139126 0.0304005252585061 1 1
0.00877155264821938 0.0087903456921049 1 1
-0.0670944162335302 -0.0659987951027015 1 1
-0.0238037838902083 -0.0238034049560333 1 1
0.0413232370381757 0.0409200367402214 1 1
0.00991573753058735 0.0094497644735035 1 1
-0.0331505970974104 -0.0326970848918774 1 1
0.0627815981148062 0.0622152604142496 1 1
0.0660099388646823 0.0652809765218506 1 1
-0.000881232967781668 -0.00103824191366784 1 1
0.126454074503803 0.125218361510822 1 1
-0.0834096089599689 -0.0826420972656272 1 1
0.123102273292347 0.121928561403361 1 1
0.192542341770347 0.190518732921588 0 0
0.0168535885671722 0.0167301265234855 1 1
-0.0474351111518734 -0.0465642216548309 1 1
0.0049347982432932 0.00496219440406306 1 1
0.0737396062488334 0.0736366518119705 1 1
0.0325361406345755 0.0323988004539034 1 1
-0.0698678409754984 -0.0689973084861699 1 1
0.0280844271204105 0.0278932232511394 1 1
-0.0892760003946456 -0.0881236901718131 1 1
0.0341234272173076 0.0339900176409673 1 1
-0.062131626702687 -0.0615921323378097 1 1
0.0573235212516213 0.0566839372174767 1 1
0.0249438476805297 0.0247103572909003 1 1
-0.00595741345218572 -0.00600263111536288 1 1
-0.0764855332313967 -0.0756904754836451 1 1
-0.0449153914738557 -0.0445091917971294 1 1
0.140032922595171 0.138565386863689 1 1
0.0745599030174268 0.0743671021287901 1 1
-0.0238259397125817 -0.0234178491967649 1 1
0.00868190600004692 0.00830588835748927 1 1
-0.111912815487916 -0.110737881308812 1 1
0.0703519026758727 0.0695582491105701 1 1
0.0577165440486182 0.0572361109808001 1 1
0.0757068665058987 0.07499614598593 1 1
-0.00817261556299452 -0.00795466449022636 1 1
0.0419689526676687 0.0413782165662244 1 1
-0.0719748053616031 -0.0711953410414579 1 1
-0.165765899811424 -0.164360836868582 0 0
-0.137050374507128 -0.1355908702469 1 1
-0.0385230714966452 -0.0384579737470207 1 1
0.0207771940591274 0.0209517376627456 1 1
0.0827079657242556 0.0818063352019936 1 1
-0.0238350906923686 -0.0237590919751038 1 1
0.0351300295250294 0.0347328851498834 1 1
-0.0619881168441089 -0.0611735157491646 1 1
0.0145278911344801 0.0142774638838796 1 1
-0.101658585935312 -0.100352697568366 1 1
0.0548314361839861 0.0542400935366663 1 1
-0.0133983465082455 -0.012878316589678 1 1
0.0980846625770458 0.0969090935222118 1 1
-0.223611786996234 -0.221416051950118 0 0
-0.0530125477463248 -0.0527588315417006 1 1
0.00059504957515 -5.82356398935811e-05 1 1
0.122577384448363 0.121373601784187 1 1
-0.0485966402330168 -0.0484057392142786 1 1
-0.0432596873867924 -0.0422330488600355 1 1
0.00565906599680517 0.0058271546981207 1 1
-0.0429326040520586 -0.0427368550516515 1 1
0.0433041612089011 0.0437813870740179 1 1
-0.0318436024939041 -0.0315448914460967 1 1
-0.0753836291678769 -0.0746105002011031 1 1
0.0461586030515553 0.0455296753431475 1 1
-0.0612224684677119 -0.0602952877315808 1 1
0.0363588100383224 0.0357259474025002 1 1
0.0358397239451411 0.035621815315657 1 1
-0.0898856004272233 -0.0886377528271731 1 1
-0.0933276682845846 -0.0921750402076978 1 1
0.0416097393026628 0.0413011978384633 1 1
0.158148159352233 0.156867479035097 0 0
-0.0351829721879186 -0.0346064950786495 1 1
0.0289187968482387 0.0288450779433465 1 1
0.00951425165732588 0.00941804757985294 1 1
-0.0589284688688107 -0.0585122150710718 1 1
-0.00189051972393388 -0.00193894567125632 1 1
-0.000391487615385034 -0.000353758194942313 1 1
-0.0613260613773988 -0.0606718948266574 1 1
0.009239181169447 0.00898573614889009 1 1
0.0278914431307659 0.0276252999666187 1 1
0.0348391156722382 0.0336019109938626 1 1
-0.143156214020268 -0.141610357081165 1 1
-0.0470039508683279 -0.0465636023543145 1 1
-0.0434544905094895 -0.0430890111169094 1 1
-0.124071816326566 -0.122587025901139 1 1
-0.0188207979741613 -0.0187532269259483 1 1
-0.0935221502212236 -0.0926017266504629 1 1
-0.0366927215850063 -0.0370005009063548 1 1
-0.0561989592082614 -0.0550425441379552 1 1
-0.0524737415334076 -0.052123043194995 1 1
-0.0664309857100288 -0.0656423401588035 1 1
0.0116283864976576 0.0114829430322215 1 1
0.0104145199763371 0.01028103032021 1 1
-0.0233599063945456 -0.0232281576879186 1 1
0.0353686006754168 0.0347373797327402 1 1
0.107071471841249 0.106124973931614 1 1
-0.0735026629402764 -0.0728675261997212 1 1
0.133183006329289 0.131709317445921 1 1
-0.0481732980995168 -0.0478141884222224 1 1
0.15481551159894 0.152692893065927 1 1
-0.0427424892406142 -0.0423107090896028 1 1
-0.0447041335546077 -0.044264610491335 1 1
0.0852871699567026 0.0842811325552987 1 1
0.099299350337409 0.0979015161779262 1 1
0.0616461842915649 0.0609805610683795 1 1
-0.0198734818957767 -0.0197466799843771 1 1
0.0152354693024048 0.0149825413664696 1 1
-0.160186117111105 -0.158530386928327 0 0
-0.0281125629389019 -0.0276530459482781 1 1
-0.00845328298149724 -0.00838196961535966 1 1
-0.060908390442317 -0.0602968420160098 1 1
-0.0419181070488491 -0.0415050509314859 1 1
-0.0821106213092061 -0.0812450794352005 1 1
0.193572143709037 0.191396203286868 0 0
0.0425553229548392 0.042365133983143 1 1
0.0564490168582249 0.0567387349771214 1 1
-0.0172551477286596 -0.0171326750480872 1 1
-0.237838354865614 -0.235440271571326 0 0
0.140167644407242 0.138651228092625 1 1
-0.0286755541761863 -0.0283484778712219 1 1
-0.0227935305938734 -0.022074249861916 1 1
-0.021455157256641 -0.0214359211375297 1 1
-0.00617547434306278 -0.00631893767027767 1 1
-0.00615061711252536 -0.00632986531514947 1 1
0.162046040387606 0.160268569682912 0 0
-0.073845559358164 -0.0730237946731279 1 1
-0.110464530225818 -0.109461311064567 1 1
0.0325870113651685 0.0322024496032357 1 1
0.055357153809554 0.0547596569553275 1 1
-0.0325657928772172 -0.0325342946267504 1 1
0.107022844642481 0.105949660047719 1 1
0.00863582236958725 0.00864994022791875 1 1
-0.207514833218262 -0.205939490129839 0 0
0.0100148749282639 0.0100390006559223 1 1
-0.00507080131401763 -0.00514303717186854 1 1
-0.0545875000967394 -0.0542626257489724 1 1
0.0907972706640237 0.0896756867992134 1 1
0.0458266087254498 0.0455495752372154 1 1
0.0213045464418409 0.021162495020806 1 1
-0.0650994551737284 -0.063890682639904 1 1
-0.0210419559400023 -0.0208287164204562 1 1
-0.128952581765795 -0.127634974690498 1 1
0.0562712753306448 0.0557789120543055 1 1
-0.0624824629430995 -0.0621888578189192 1 1
0.023984554557429 0.0245563833828475 1 1
0.0099912052343341 0.0101374994788186 1 1
0.190690493995582 0.188918555867071 0 0
-0.0499655833095144 -0.0495232215258588 1 1
-0.0176052757791267 -0.0173437318635693 1 1
0.0733269023997676 0.0723507220697734 1 1
-0.1015142045654 -0.100845948191387 1 1
0.0837731103162058 0.0829766665620011 1 1
-0.0510846986451496 -0.0507442737848914 1 1
-0.00422923974374473 -0.00419177901755245 1 1
-0.240572733327243 -0.23835795445874 0 0
-0.0773979324930511 -0.0766207754915135 1 1
-0.0835602816658941 -0.0827650212343703 1 1
-0.0616420968522023 -0.0606209977681778 1 1
-0.0887296043908392 -0.0873503569232274 1 1
-0.102352073785693 -0.101470504174805 1 1
0.0373347173278171 0.0365825929666373 1 1
-0.144830663625412 -0.143579489320257 1 1
-0.0432399648713602 -0.0428467149988591 1 1
0.0695999280711637 0.067861420050644 1 1
-0.0505653044952006 -0.0503696271500432 1 1
-0.0489462726288457 -0.0484078560027489 1 1
0.0778636238481037 0.0774821051748621 1 1
-0.00672430381511158 -0.00683711557472364 1 1
0.0449897904412674 0.0449861678544487 1 1
0.0185812892509719 0.0184300045809802 1 1
0.0149587122192917 0.0148992150868195 1 1
0.0619355495725308 0.0611594134592075 1 1
0.0244109384004035 0.0240312482546831 1 1
0.0387323265994704 0.0382718168684323 1 1
-0.061519693334055 -0.0609450389144036 1 1
-0.0303504694902183 -0.0302153108024541 1 1
-0.0939417396587577 -0.0929686369053445 1 1
0.0468952915789406 0.0463270816231838 1 1
-0.0133510671154562 -0.0130840054882223 1 1
0.0390040867763986 0.0390642760680007 1 1
-0.000350154687793404 -0.00017980044030666 1 1
0.0228611234188171 0.0224954065043065 1 1
-0.135085286628985 -0.133494600511721 1 1
0.0811001250879362 0.0803522213840924 1 1
-0.00213843397033508 -0.00165342705708023 1 1
-0.0617487990515358 -0.061784767976553 1 1
0.0227698393635495 0.0226055305035034 1 1
0.209142331419009 0.206892194773629 0 0
-0.0387394286518675 -0.0382856874471421 1 1
-0.0155534378118052 -0.015512103900062 1 1
0.155274606334968 0.153463577088989 1 1
0.0256274542890178 0.0253748319161844 1 1
0.0418885321465139 0.0414877196181003 1 1
0.102889958810279 0.102004217085295 1 1
0.0673211732876094 0.0659692075018608 1 1
-0.0179375687339391 -0.0176746406261473 1 1
0.076337678593441 0.0756189942708224 1 1
-0.00829165403160497 -0.0080137646152846 1 1
-0.056654372048298 -0.0561148582778207 1 1
0.000190151743164099 0.000242558462630313 1 1
-0.0825764563771172 -0.0811534365437245 1 1
0.0142232869664121 0.0140805332623593 1 1
-0.0333020876162344 -0.033059323293774 1 1
0.042942038921125 0.0426013175566409 1 1
-0.211664159234707 -0.209757801419532 0 0
-0.0281715229232524 -0.0282049809519931 1 1
0.0554409353989844 0.0543703688576311 1 1
0.0533097312626667 0.0527537911813074 1 1
-0.0230561725959444 -0.0230074384733916 1 1
-0.0829000018421515 -0.0821701544541031 1 1
-0.0475131486696137 -0.0460824737779732 1 1
0.0840159615270902 0.0834116306760592 1 1
-0.0152957603302534 -0.0152281348012419 1 1
0.148764779678523 0.14723366939037 0 0
0.06995337121726 0.0691521512314722 1 1
0.00364365721379964 0.00371681851597781 1 1
-0.0417682312632637 -0.0413547574000717 1 1
0.0137250537415564 0.0134400741641547 1 1
0.0140778628458671 0.0141577393550257 1 1
0.0936572107352625 0.0925389951621746 1 1
-0.0402166113052914 -0.0398205552461471 1 1
0.155894218736919 0.154085806787532 0 0
-0.0694779656550537 -0.0683433894255725 1 1
0.0994529490503212 0.0987732966644483 1 1
0.172282534669108 0.169811532382066 1 1
-0.0054533724586174 -0.00541445244560761 1 1
0.014959106271751 0.014653152903116 1 1
-0.0708191615792308 -0.0700670185746455 1 1
0.16051995588817 0.159067930702217 1 1
-0.059000297085194 -0.0582631078270126 1 1
-0.0916229821583883 -0.0908834567292941 1 1
0.149075863651519 0.147595420210424 1 1
0.110170015772391 0.109222334932959 1 1
0.0611845269210209 0.0606253107041217 1 1
0.0381844935436836 0.0377354038096534 1 1
-0.0171281471222127 -0.0172064262219181 1 1
-0.00332275498473513 -0.00286269302090272 1 1
0.0142225425603889 0.0140120174889628 1 1
-0.044050511509425 -0.0436804952549165 1 1
-0.0505848538335656 -0.049827531062993 1 1
-0.0184765386943855 -0.0183389623929952 1 1
0.0591360377232653 0.0585690904466587 1 1
0.0398896585122339 0.0398388063537504 1 1
-0.069135441630968 -0.068516054227855 1 1
-0.0522651037808164 -0.0512813490339873 1 1
0.0491663430971476 0.0487185489027168 1 1
-0.0118815198948864 -0.0119867841564245 1 1
0.121461282530008 0.120339543091306 1 1
0.0334724656911203 0.0333362168294316 1 1
0.0378022016896549 0.0375806827805289 1 1
-0.129540044424003 -0.12812020128648 1 1
0.0482101680397115 0.0478084336028155 1 1
-0.0444989334296963 -0.043721492429631 1 1
0.00422459533614622 0.00468685867759865 1 1
-0.0337593526534487 -0.0329498335157234 1 1
-0.121458856477575 -0.120172718299999 1 1
0.0662009930429385 0.0654855558096819 1 1
-0.129411194582211 -0.128630106595897 1 1
0.0248964149832885 0.0247038210960405 1 1
0.0254055417519941 0.0250293959458152 1 1
0.08560662228814 0.0847890857700037 1 1
0.0749698594424172 0.0740409927293291 1 1
-0.10170493667591 -0.10069310751819 1 1
0.0826822846515288 0.0818728127385808 1 1
-0.161911923845377 -0.160454954891368 0 0
-0.0760629843511826 -0.0751378936240386 1 1
-0.0150908137519434 -0.0147702645209611 1 1
-0.102810613027215 -0.102713753170901 1 1
-0.0308487210133847 -0.0299783207147098 1 1
-0.0297745457449071 -0.0288677180786267 1 1
-0.0124157227307525 -0.0121287211889246 1 1
0.134493357533207 0.133064712130748 1 1
0.029100564574727 0.0288323661413244 1 1
0.0184877119259498 0.0183602276816567 1 1
-0.163665316446436 -0.162304803121317 0 0
-0.0813002257657594 -0.0807600066099485 1 1
-0.089518117542569 -0.0876974224197212 1 1
-0.00808393344893402 -0.00811982346532433 1 1
-0.021337105604824 -0.021192566108749 1 1
-0.0855488333927269 -0.0847073614504621 1 1
-0.0190946922512955 -0.0187432843610724 1 1
-0.0172538509288944 -0.0172216624268827 1 1
-0.00933677437121243 -0.00931271666482408 1 1
0.0555347127587953 0.054773222845061 1 1
-0.00189383793760409 -0.00200264617984036 1 1
-0.0492440111071897 -0.0486281312721302 1 1
-0.0324336993239835 -0.0320721149837011 1 1
-0.0210831067855297 -0.0208984401850203 1 1
0.0450636512370862 0.0441055373130057 1 1
-0.140734645203484 -0.138682380380514 1 1
-0.0752358104117361 -0.074036220920146 1 1
-0.0380374381829459 -0.0376998426247117 1 1
-0.0625185920122548 -0.0616793935316502 1 1
-0.0350067707727951 -0.0345251169301448 1 1
-0.031348355061279 -0.0310895065493155 1 1
-0.0171355454230184 -0.0168442962028421 1 1
-0.115075667659728 -0.113605853038524 1 1
0.0567405989926944 0.0561971294430802 1 1
-0.0335166686224614 -0.0335887977213063 1 1
0.0521311602264194 0.0514854480601814 1 1
0.103108113905422 0.102182924135331 1 1
0.0386970839470443 0.0383106983668236 1 1
0.0288380341706253 0.0285706098740764 1 1
-0.000371482820775268 -0.000207659355679929 1 1
-0.034562644182797 -0.0340263770564156 1 1
0.0895892811979273 0.0886464792550171 1 1
0.00430366416811747 0.00431839952928157 1 1
-0.0481375603089897 -0.0475295233189061 1 1
-0.00808802345272477 -0.00794777663478215 1 1
-0.108209242538112 -0.10693219588975 1 1
0.090233218177036 0.0892881732008313 1 1
-0.00914144906201506 -0.00894320350036601 1 1
0.0925360906254634 0.0917104465278628 1 1
-0.0251889964185752 -0.0247955132079252 1 1
0.00930728532062251 0.00951992792604025 1 1
-0.137304533770848 -0.136216164458488 1 1
0.0415382947210241 0.0410661011234543 1 1
-0.00487425086805767 -0.00425302956980309 1 1
-0.0412474116930786 -0.0405025027781534 1 1
-0.044805929228772 -0.0443183285636847 1 1
-0.0911456280245431 -0.0908241250485876 1 1
-0.0888140977894418 -0.0879593060015789 1 1
0.156442189401142 0.154785124484804 0 0
-0.03078927305413 -0.0304272285380418 1 1
-0.0845630339503932 -0.0840743502631623 1 1
-0.178720014357609 -0.176893668515126 1 1
-0.00955163396331694 -0.00956927810633681 1 1
-0.108985534874473 -0.107883236203704 1 1
0.0127598528721094 0.012582964571996 1 1
0.144506492887398 0.142908157573213 1 1
-0.0177953371855981 -0.0175900387575955 1 1
0.0259886970249591 0.0251897613423139 1 1
-0.0136799078621236 -0.0136327307764861 1 1
0.10394722391388 0.102757484806109 1 1
0.0954359003637891 0.0941217033814862 1 1
-0.0518956357779004 -0.0513119543472991 1 1
-0.12133849143301 -0.120028612870291 1 1
0.0606520383813504 0.0602748482625028 1 1
-0.0263264670262295 -0.0263468452307712 1 1
0.0296172772647024 0.0292913734251178 1 1
-0.0650707991410526 -0.064332278528991 1 1
0.0495233317186555 0.048637485624079 1 1
0.013076510995259 0.0128052419759892 1 1
-0.0873145360417916 -0.0863116871590394 1 1
-0.0524595332829446 -0.051974296521447 1 1
-0.0436948458662588 -0.0433298630716401 1 1
0.0209872366357392 0.0206621050799763 1 1
-0.15064356650217 -0.149123144859383 0 0
-0.0198521374192619 -0.0196712194052396 1 1
0.00641763977335183 0.00635314464306431 1 1
-0.0643281494899578 -0.0636598312925918 1 1
-0.0923077466044405 -0.0913286427234718 1 1
0.198391660094853 0.19612150716618 0 0
-0.0568850065325866 -0.0560959602423703 1 1
0.0617077504959478 0.0610285505363045 1 1
0.0660323132880527 0.0653953080999516 1 1
0.0946677016409788 0.093494230154465 1 1
0.116835357492453 0.115137997919757 1 1
-0.10988638122207 -0.108746079795152 1 1
0.0831168011085704 0.0807279382699516 1 1
-0.0385809339700124 -0.0381040095461043 1 1
-0.11230430584646 -0.111160181797586 1 1
0.0929106687851775 0.0919667268322976 1 1
-0.126713553861408 -0.125512573247617 1 1
-0.0205794376084728 -0.020572229221447 1 1
-0.121326132943826 -0.120334447536741 1 1
0.0479128222120784 0.0476572409329369 1 1
0.0461413921046872 0.0456255840518068 1 1
-0.00679631702182069 -0.00656670319018996 1 1
-0.0439934261302868 -0.0439131804062827 1 1
-0.0544416299049083 -0.0538393984532254 1 1
0.00776541974991396 0.0077817864176394 1 1
-0.0469802517148499 -0.0467465297197779 1 1
0.127868243178328 0.126700275807385 1 1
-0.0488288942156402 -0.0485354897258042 1 1
0.159825368059133 0.157190602575216 1 1
0.0417247818465568 0.0412334754191834 1 1
-0.00492052758869253 -0.00484917866485032 1 1
0.0730850229735444 0.0730120629042003 1 1
-0.085781970339806 -0.0851446278589379 1 1
-0.112040786179872 -0.110799264451447 1 1
-0.171134273473663 -0.169769993476171 0 0
-0.0511325013351835 -0.0508274472497431 1 1
0.093195093881889 0.0922803620371355 1 1
0.0278740606542601 0.0266968559471797 1 1
0.0878079653070004 0.0870162970208969 1 1
0.0322649500800998 0.031867791721053 1 1
0.0382071429113251 0.0380523777213315 1 1
-0.0579232903554279 -0.0581964153993131 1 1
-0.0967284512186513 -0.0956287590437056 1 1
0.123083636958218 0.121979139654772 1 1
0.0205490590896026 0.0200939483845338 1 1
0.00270695409749171 0.00291060454408204 1 1
-0.169663952358988 -0.168097961461107 0 0
0.157334550877231 0.155596389514402 0 0
0.0501557605670165 0.049545247704547 1 1
0.0177260596203473 0.0168420538647942 1 1
-0.0685766122592797 -0.0679065125000176 1 1
-0.0529903534589118 -0.052342807304693 1 1
-0.107577158159811 -0.106649183338207 1 1
0.0530315098603784 0.0527257841956384 1 1
-0.0217150779517621 -0.021562837686496 1 1
-0.0328743304639844 -0.0317535465265389 1 1
0.114530708161326 0.113385999714912 1 1
-0.0156790243768204 -0.0151646949571913 1 1
-0.0190116720198015 -0.018876034276987 1 1
-0.0321275775571062 -0.0317617625601951 1 1
-0.0347175675356095 -0.0344518377188082 1 1
0.05445904045499 0.053830507200489 1 1
-0.0117679099197189 -0.0115981391051877 1 1
0.00493200782252726 0.00480764545637955 1 1
-0.0242164413899141 -0.0238323590066123 1 1
0.0350096968789577 0.0345586560812418 1 1
-0.00835746884398707 -0.00803839458556435 1 1
-0.143547402741854 -0.14213926584802 1 1
-0.112157823908561 -0.111023489174107 1 1
0.0814009449539984 0.0806606903341337 1 1
-0.0370802130707004 -0.0363869356122375 1 1
0.00717266224386864 0.00710206564860424 1 1
0.0123290058396733 0.0121903982474365 1 1
-0.0859435752769646 -0.0857319170807625 1 1
0.063037762626645 0.0624968757575941 1 1
0.126580331876295 0.125676628111003 1 1
-0.0424655640838817 -0.0420339712378752 1 1
-0.014855525332509 -0.014268207983756 1 1
0.00405376216665712 0.0038637917643772 1 1
-0.103890562427926 -0.102813206367386 1 1
0.0258325995079846 0.0257369855722884 1 1
0.0516106990242866 0.0514572071300847 1 1
0.0678301084840642 0.0674771023270082 1 1
-0.134849024249263 -0.133439132441047 1 1
-0.0401403567324781 -0.0399107924826776 1 1
0.031998650929873 0.031830500866185 1 1
0.018752402339757 0.0186253434138866 1 1
-0.144421614448138 -0.142237946814242 1 1
-0.0151832521375208 -0.0152108987054243 1 1
0.0440983609389536 0.0435491669815559 1 1
0.0538553566154072 0.0532749485190779 1 1
0.00173896843847063 0.00124572229212129 1 1
-0.000831184968561056 -0.000484475500396573 1 1
-0.0352505078860295 -0.035000503541306 1 1
-0.0564669146239006 -0.0559836822162201 1 1
0.0153429726861687 0.0154368462766272 1 1
0.0252286489862629 0.024600906877096 1 1
-0.0206242889643447 -0.0199157034313453 1 1
-0.118511277853455 -0.117351059316742 1 1
-0.0108905802252246 -0.0106587338121196 1 1
-0.0598508020778091 -0.0591778311951981 1 1
0.0756226951989921 0.0748644127872949 1 1
0.0830026208494188 0.0818490119262754 1 1
-0.0169277016822347 -0.0168034617750538 1 1
-0.0488541832322704 -0.0484602393240134 1 1
-0.0185192697693756 -0.0184007661649244 1 1
0.12073485494272 0.119686424135486 1 1
0.165613657711323 0.163790882628364 0 0
0.0810135776300526 0.0803056524651454 1 1
0.0221176745103058 0.0220825830965724 1 1
-0.0618294202551328 -0.0607805161166035 1 1
0.0188351566395547 0.0188126201638132 1 1
0.024201679604126 0.0242262751312513 1 1
-0.0133106168248938 -0.0130245700187214 1 1
0.0764777028945878 0.0754592184346783 1 1
0.0151916890382572 0.0150216353867022 1 1
-0.0952165860292167 -0.0937623870495165 1 1
-0.0477363644708282 -0.0474500010362272 1 1
-0.119583807115602 -0.118541517784228 1 1
-0.11529481739526 -0.114305665961843 1 1
-0.00914524771161731 -0.00900925014457423 1 1
0.165011860906814 0.1633651989704 0 0
-0.0205565224606436 -0.0209134319665005 1 1
0.0928083795394459 0.0918528266662317 1 1
0.0565274178686257 0.0559434783052257 1 1
0.071512643321448 0.0707684935514863 1 1
0.033889057925357 0.0335545945479281 1 1
0.0427594917094161 0.0423880191872521 1 1
-0.103960923448034 -0.102847181164196 1 1
0.00308637266730519 0.00280457526791936 1 1
0.146962749620769 0.145478710909417 0 0
-0.126922823700289 -0.125856106318955 1 1
-0.00504381953760551 -0.00482159265032995 1 1
0.114391318050247 0.113061608588682 1 1
-0.0698808675151952 -0.0692217331517509 1 1
-0.010045428728559 -0.00997150739271969 1 1
-0.0378949700723298 -0.0371906719872609 1 1
-0.0398732722189541 -0.0394811051214459 1 1
-0.0284845470986362 -0.0282138421073153 1 1
-0.101789342165951 -0.100473489043457 1 1
-0.0103296585359785 -0.0101869444243373 1 1
-0.0504590939402769 -0.0498922483226791 1 1
0.0483072102703997 0.0479893482085605 1 1
0.0103929856155054 0.0106858583288657 1 1
0.025180273953977 0.025150074109884 1 1
0.0451889916649107 0.044836831487814 1 1
0.0616595680183079 0.0610663331480823 1 1
-0.102357199504311 -0.101355391657956 1 1
0.0799956679115411 0.0792819121807079 1 1
-0.0670511089578934 -0.066167374005763 1 1
-0.0789506640992969 -0.0775970039796446 1 1
-0.0706547802952979 -0.0700047929445716 1 1
-0.0619591322089605 -0.0615339742280743 1 1
0.0237532330748688 0.0236440964369753 1 1
0.0556985918965159 0.0553802211323716 1 1
-0.0952742388230149 -0.0944812587116636 1 1
0.0550053808244271 0.054304831815628 1 1
-0.112104386936906 -0.111049964529891 1 1
0.0688646077945554 0.0683932927968124 1 1
-0.0392246661875915 -0.0384932905159332 1 1
0.0246244373551016 0.0240955048576384 1 1
0.042714258192245 0.0423681654938144 1 1
0.0156299364206703 0.0154211914653911 1 1
0.0631200444931547 0.06218555469095 1 1
-0.160567402836962 -0.158547351456554 0 0
0.122900944645732 0.122156752051486 1 1
-0.105906556824748 -0.104937041689329 1 1
-0.00502121721801637 -0.00505774373207785 1 1
0.0787576529133786 0.0783023398300223 1 1
-0.0476383897973405 -0.0474193780247076 1 1
-0.0673056072035012 -0.0663864059113401 1 1
0.049601744538817 0.0485627855119613 1 1
0.140901359923495 0.139449400920725 1 1
-0.0230881706248879 -0.0229192816694094 1 1
0.1122470925474 0.111286842781629 1 1
0.0255872486692785 0.0249371063402415 1 1
-0.0227280077933511 -0.0221279578701484 1 1
0.125482184813833 0.123357815053076 1 1
-0.0420142883657835 -0.0411414664000649 1 1
-0.0288809316668441 -0.0286805413610913 1 1
0.0182092557055516 0.018018747362267 1 1
0.00957191640846498 0.0088581375918502 1 1
-0.0746978642579863 -0.0736638496385152 1 1
-0.0532622394356067 -0.0526971839994279 1 1
-0.0381926490246973 -0.0379001625852795 1 1
0.063931596830292 0.0634321776107007 1 1
-0.141737028189758 -0.140187887070655 1 1
-0.082778553271191 -0.0819566859457886 1 1
0.0615471821399626 0.0609209827510082 1 1
-0.0644715473344284 -0.0636821877029998 1 1
-0.00232111008275673 -0.00196018799478826 1 1
-0.0165995758233987 -0.0165154727096421 1 1
0.0497670483686416 0.049297277797292 1 1
0.0213571688668983 0.021181192565709 1 1
0.0532963862784657 0.0534763486435882 1 1
0.00578014655567852 0.00571484522006634 1 1
0.02048233797412 0.0204082822328633 1 1
0.0157692541035528 0.0156808704200021 1 1
-0.0562675847772666 -0.0548317492682469 1 1
-0.0621619614849623 -0.0612841639973231 1 1
0.0025232348441193 0.00246471389896431 1 1
-0.0272084219012696 -0.0278528645499144 1 1
-0.0778261949626471 -0.0768233779873439 1 1
0.0997145738396084 0.0985998736973833 1 1
-0.122155092297591 -0.120412383024034 1 1
-0.00283644997063145 -0.00278971169839884 1 1
0.0416958900935664 0.0408108617903606 1 1
0.0181007288911387 0.0180376466130908 1 1
-0.0262787862132335 -0.0255777655876415 1 1
-0.0304276507569676 -0.0301414798047274 1 1
0.023892849876577 0.0234778893746578 1 1
-0.0104537634378008 -0.010286878765851 1 1
0.0966185855859649 0.0956413273559936 1 1
0.01234328783332 0.0125460963979674 1 1
0.108011281652086 0.106312288879308 1 1
-0.0477400565546807 -0.0472926859490122 1 1
-0.0782052832612788 -0.0775468565443677 1 1
0.0928401914850187 0.0921882186995219 1 1
-0.0924337503677161 -0.0914858289112139 1 1
0.0536258760036663 0.0529247579828194 1 1
-0.0152516910183288 -0.0149683378304322 1 1
-0.0225467794369544 -0.0221603195312631 1 1
0.0299649128770523 0.0295598633630573 1 1
-0.0329989755185861 -0.0326045479962924 1 1
0.0510524115136373 0.0506749423560423 1 1
0.0432384334899526 0.0427947969222242 1 1
-0.0813357746353845 -0.0804214461738293 1 1
-0.0798952926186566 -0.0792102681365547 1 1
0.0815321265094184 0.0807717400196652 1 1
0.0304127515381321 0.0305644030892878 1 1
0.0486834360334334 0.0481472528449829 1 1
-0.182733716973869 -0.180517963691345 1 1
0.0262501415984581 0.0259590264566602 1 1
0.0116139861085726 0.0116189374185949 1 1
-0.0768923595377058 -0.076166486496464 1 1
0.027139892070172 0.0273182272076958 1 1
-0.041789335902841 -0.0415718534987547 1 1
0.00821893270138046 0.00835835770410977 1 1
0.00626271703381704 0.0062444116430241 1 1
-0.018109572336295 -0.0184907750698091 1 1
-0.0541726980798207 -0.0535867087474689 1 1
0.0334610332607027 0.0331665402892321 1 1
-0.00803425065302657 -0.00835804716908999 1 1
-0.0123793063626893 -0.0121036469669555 1 1
0.00885841006812202 0.0088043151277325 1 1
-0.0597821867477559 -0.0593552763744424 1 1
-0.0320983187674229 -0.0319340053407934 1 1
0.0743825144660467 0.0735861336867148 1 1
-0.0132530407609917 -0.0132834591116044 1 1
-0.186720896095335 -0.184341878121026 1 1
-0.081703366283015 -0.0808714636100801 1 1
0.0180173239162657 0.0178554972153014 1 1
0.050099436201281 0.0497392194146013 1 1
0.00144163032611446 0.00203453839200374 1 1
-0.0540980288114924 -0.0535658828002755 1 1
0.0745448644779987 0.0738215907346663 1 1
0.0375053658110788 0.0369631081432646 1 1
0.0282428860334516 0.0274737855189175 1 1
-0.000607915713229008 -0.000362563370144744 1 1
0.0950177628993635 0.0939692254196512 1 1
-0.0743189928990931 -0.0732647311108436 1 1
-0.061100753069694 -0.0605294543398057 1 1
-0.010784131305564 -0.0107401299404801 1 1
0.0410624179571557 0.0406570724664235 1 1
-0.100616599562881 -0.0994726932328419 1 1
0.0650705352643186 0.0640554128810138 1 1
-0.000865680277318356 -0.000922543186832872 1 1
-0.0633067809498502 -0.0628068170521313 1 1
0.0792844043199296 0.0785099013703036 1 1
-0.122900802884301 -0.121911572372456 1 1
0.0126503572119675 0.0127585681496525 1 1
0.119312915925368 0.118184704628239 1 1
-0.00687737487794414 -0.00665520147431633 1 1
-0.0893598870289171 -0.0887519851412917 1 1
0.0389036929307099 0.0385037789110613 1 1
0.0420942765725987 0.0416617151370074 1 1
-0.0295081498857129 -0.0292374820362152 1 1
-0.12271452634869 -0.121468346202781 1 1
0.112230593862406 0.111114417605037 1 1
-0.00561387787110548 -0.00580333612531798 1 1
-0.008190901316819 -0.00800388964621975 1 1
-0.0416658189125386 -0.0415746324197686 1 1
-0.0629530501711263 -0.0621941773737715 1 1
-0.0865938190544776 -0.0863826826381985 1 1
-0.00998903294603149 -0.00992778352272647 1 1
0.00755369126060289 0.0073112751084316 1 1
0.0972708838480876 0.0960664432033167 1 1
-0.109822298798532 -0.109543712667271 1 1
0.1226078590261 0.121403454360163 1 1
0.0333872078825957 0.0328472051492726 1 1
-0.0163447313034053 -0.015834268832514 1 1
0.0670459991220199 0.0655032114887058 1 1
0.0992919976037255 0.0981746377375067 1 1
-0.0657939341174506 -0.0648827855699583 1 1
0.209253850652989 0.207377368061318 0 0
0.202037411937592 0.200029219573713 0 0
-0.0805558042999671 -0.0798272659182995 1 1
-0.0700286299957384 -0.0689370556691676 1 1
-0.0109274800779199 -0.0107294885376609 1 1
0.0508494159091126 0.0506023617285079 1 1
-0.176771096148977 -0.175048202321487 0 0
-0.00828526100080672 -0.00812951887502766 1 1
0.0348562232245773 0.0343224138854179 1 1
-0.0676650606591101 -0.0669062900474919 1 1
0.0786048754351617 0.0776498429817468 1 1
-0.0309502799367352 -0.0306071248746862 1 1
0.136648550449779 0.135052191891892 1 1
-0.00216025482822037 -0.00225545489583043 1 1
0.0495640615588899 0.0484238530511322 1 1
0.148095393733847 0.146346190624935 1 1
-0.240878474351404 -0.238133706542542 0 0
-0.0355500076671798 -0.0359426211869592 1 1
0.0868301075812928 0.0862153140032833 1 1
0.00544625549493412 0.00514243390462154 1 1
-0.117790832378913 -0.116536216401174 1 1
0.00730234880937331 0.00735735384607817 1 1
-0.110300569862657 -0.109317185717991 1 1
-0.0188163392582037 -0.0187071855291318 1 1
0.132929186038628 0.131616491162094 1 1
0.0570458903108584 0.0563217194428243 1 1
-0.0433218970659239 -0.0426216986401642 1 1
-0.0841995897768431 -0.0832966023528841 1 1
0.0278781464498342 0.0275681116663588 1 1
0.0497513717703208 0.0494031331381775 1 1
0.0910047146678284 0.0902141204016584 1 1
0.0308771284701967 0.0308526772316786 1 1
0.120092701877888 0.11900535640314 1 1
0.0826474496280231 0.0819463154859187 1 1
-0.15233484677632 -0.151493662273638 1 1
0.117462408877844 0.116194294495986 1 1
-0.00830444214362606 -0.00864871564582429 1 1
0.0562093855474683 0.0554812117044279 1 1
-0.0402253891830588 -0.0397705734296933 1 1
-0.0378396923801489 -0.0379464630758444 1 1
-0.0666775633072522 -0.066020369433634 1 1
0.00101408533755692 0.000695077422147618 1 1
0.0310244842648597 0.0307564639386095 1 1
-0.0856265878023146 -0.085470490340665 1 1
0.0512804712144739 0.050693372074068 1 1
-0.00787331737513494 -0.00797259208277408 1 1
0.0609605633768655 0.0603314713651221 1 1
-0.161521740849947 -0.159709648304659 0 0
-0.0268415773067192 -0.0264197747035764 1 1
0.0438001088604963 0.0432678550482817 1 1
0.0507328725807279 0.0494382567468856 1 1
0.054299164210686 0.0536704682692742 1 1
-0.171626275494233 -0.169841809693242 0 0
-0.11798036896724 -0.116731896816357 1 1
-0.0357132116033468 -0.0353738323917561 1 1
0.0112879805705087 0.0111262910104657 1 1
0.0165700662294728 0.0163809459486089 1 1
-0.0396138872555225 -0.0392162107741677 1 1
0.00305061230530541 0.00334038426605297 1 1
-0.0453890738332187 -0.0444912347273797 1 1
-0.127340171005385 -0.126035899218241 1 1
0.0309326324425603 0.030726281162394 1 1
0.126558068975291 0.125405190440013 1 1
-0.0120226394584476 -0.0118730316031227 1 1
0.0390716550729816 0.0387189147066734 1 1
0.0155799133548322 0.0154277353356783 1 1
0.0887948968691091 0.0880956354263421 1 1
0.0164491612074398 0.0163050889560229 1 1
-0.0728363180176841 -0.0718628415049978 1 1
0.00256967398724389 0.00264706403072643 1 1
-0.0147780571313601 -0.0141184790736494 1 1
0.0883424510843975 0.0875118409088802 1 1
0.0337686318354647 0.0332368485316099 1 1
0.0112177223085267 0.0115496854839949 1 1
-0.0236834889501753 -0.0235226530460106 1 1
-0.00797939515135585 -0.00795697433644624 1 1
0.00762336547408383 0.00774145018027906 1 1
-0.0624835930900707 -0.0620604940136803 1 1
0.155514022992278 0.154003358595124 0 0
0.134041163182915 0.132697711374605 1 1
0.0303489965489054 0.0299967427298908 1 1
0.113680807381102 0.1126377945949 1 1
-0.101165926334634 -0.10029424307712 1 1
0.0923050637226887 0.0909308635005984 1 1
-0.0230688916482664 -0.0228423746260942 1 1
0.045929109939862 0.0452768027675332 1 1
0.012065445561199 0.0119801328604335 1 1
0.0403534845893808 0.0400954537179321 1 1
0.122675814420794 0.121626149224048 1 1
0.0401246830146154 0.0395557314744157 1 1
-0.0385723870016004 -0.0381783168700843 1 1
-0.0564787740926573 -0.0565173732799657 1 1
0.0154437078937797 0.015121659123212 1 1
0.0277034937006354 0.0273174673099132 1 1
0.0387342086127204 0.0375638401770285 1 1
0.0685918008480134 0.0677359006177148 1 1
-0.0822906181543189 -0.0813373889591314 1 1
-0.122071733914861 -0.120640115949184 1 1
0.0420771491161463 0.0415981759328146 1 1
0.00253365143733003 0.00262206534480173 1 1
0.0273989337668462 0.0270324962816053 1 1
0.0227121420876386 0.0224599499826001 1 1
0.00632160308059523 0.00642816270853453 1 1
-0.0533703266169096 -0.0529048816716521 1 1
-0.0593427264948691 -0.058578210411775 1 1
-0.0113286961266657 -0.0112005218072752 1 1
-0.0371379864220577 -0.0366667048516362 1 1
-0.0888011684091342 -0.0879674794950617 1 1
-0.0754401448755414 -0.0750103490993721 1 1
0.000418618485135936 0.000508913734783403 1 1
0.0611742037572476 0.0607821612353581 1 1
0.00785496838548399 0.00782864041986258 1 1
-0.0479334855555722 -0.0475854779888089 1 1
-0.0228245533761748 -0.0226776337412738 1 1
-0.00592296016481362 -0.00626328227008694 1 1
0.00698659047560591 0.00688854624035225 1 1
-0.0428042086764616 -0.0422982204549798 1 1
0.0026653643036169 0.00269112183894583 1 1
-0.00629211305843497 -0.00616179746466977 1 1
-0.005058924008459 -0.0051726685873315 1 1
0.00629236740400022 0.0064874044024608 1 1
-0.0753413698613529 -0.0745823663561238 1 1
-0.11852558582808 -0.117383514680578 1 1
0.0487521398021096 0.0482591744892585 1 1
-0.0204989373361983 -0.0199990882531069 1 1
-0.0555999056542355 -0.0549663773944729 1 1
0.0229996632433428 0.0227794229223321 1 1
-0.0257036261680635 -0.0253776287932594 1 1
0.00638222560986803 0.00625418863573528 1 1
-0.0254450962825768 -0.0255543360546902 1 1
0.0598240965810876 0.0592043078429294 1 1
0.00358914554152843 0.00355430482426156 1 1
-0.0592909062708541 -0.0587660679884128 1 1
-0.0502025654219824 -0.0501190623557995 1 1
-0.00894477389136611 -0.00914485200005281 1 1
-0.0797375234528191 -0.0789173008323794 1 1
-0.0371704032990609 -0.0367281848476169 1 1
-0.0342300857400835 -0.0339928200368743 1 1
-0.00633699829855622 -0.00635219026852949 1 1
-0.0268056032795573 -0.0265095806338421 1 1
-0.135265725506182 -0.133719720318587 1 1
-0.0591874451344153 -0.0588073258365107 1 1
-0.0491022315977192 -0.0486099770202445 1 1
-0.0138662233636227 -0.0135905071116989 1 1
-0.1054903009012 -0.104464157201457 1 1
0.131650658544428 0.130511301019429 1 1
-0.00487001432939862 -0.00504077705818228 1 1
-0.130305168198437 -0.128994972831419 1 1
-0.044255377050042 -0.0442024044339452 1 1
0.070719477401808 0.0704248058856482 1 1
0.100472125920014 0.0998879344839664 1 1
0.00498655445889404 0.00505176259243692 1 1
-0.0160732220414677 -0.0160464264872939 1 1
-0.0425112917652389 -0.0418041708477201 1 1
0.0861340687918679 0.0852283210531935 1 1
-0.108940408579382 -0.107730979596783 1 1
-0.0245813367480888 -0.0239765634982199 1 1
0.157551091769203 0.15602846692139 0 0
-0.0092180455528012 -0.00905873541736481 1 1
0.0311298037352461 0.0305921227498162 1 1
0.0776915487802319 0.0765722319991437 1 1
-0.0446481672691315 -0.044800615638862 1 1
-0.0731883831064459 -0.0720290341717789 1 1
0.000461462374409444 0.000527970978797927 1 1
-0.0108283746724064 -0.0108055298328922 1 1
-0.145456548260205 -0.144260847421542 1 1
-0.00222999969189445 -0.00273390137002773 1 1
-0.065017056102014 -0.0642365703635972 1 1
0.0228672168843565 0.0225007448756889 1 1
-0.0470927884473679 -0.0468003963759984 1 1
0.0129721001782899 0.0128490652212903 1 1
-0.0450673004108409 -0.0451395855220486 1 1
0.0453674587891821 0.0451474713529344 1 1
-0.0439669489791875 -0.0435903133197662 1 1
-0.0199546236089631 -0.0198702870647661 1 1
0.0826105215260987 0.0817623174200515 1 1
0.0859849657225876 0.0851767340998687 1 1
0.0316903671801662 0.0313283874891251 1 1
0.0316839388913008 0.0311075008482977 1 1
0.130490486486417 0.129365465181885 1 1
0.00893362080717118 0.00876636404884725 1 1
0.110488720194149 0.109473003019793 1 1
-0.0366812271268811 -0.0362771532546973 1 1
-0.023201230990731 -0.0231092009941979 1 1
0.0108338111642211 0.0102107438428518 1 1
-0.0890938605748533 -0.088099919896254 1 1
0.0821049073690999 0.0817091007759623 1 1
-0.158531390713188 -0.15699814250353 0 0
-0.0325119043903187 -0.0319301182300484 1 1
-0.166185278654989 -0.164394401261527 0 0
-0.034664175395668 -0.0343270687053089 1 1
-0.029661609177353 -0.0293030537246462 1 1
0.130820904388072 0.129609384891611 1 1
0.0637173697624407 0.0621131329149376 1 1
0.0248161464590927 0.0248986497044672 1 1
-0.0259684159479033 -0.0258189446814731 1 1
-0.0866750886406144 -0.0861980428822861 1 1
-0.132827618368083 -0.131471108632364 1 1
0.0211056779987862 0.0208358413053344 1 1
0.0508565065668542 0.0502627438077429 1 1
-0.0324620326790086 -0.0323020437518439 1 1
-0.0313211695479807 -0.0312651914724396 1 1
0.0969155247590827 0.0960138441039584 1 1
0.0806399820159675 0.079736285652923 1 1
-0.0527454317306082 -0.0522843801805273 1 1
0.156805519575484 0.154970279124671 1 1
-0.0176789856327298 -0.0174517828951983 1 1
0.00297512918524577 0.00249897719696341 1 1
0.0113716469235129 0.0109774057247725 1 1
0.0115759997750663 0.0116906818064626 1 1
0.00537549219200384 0.00547420186143647 1 1
-0.0673036933474552 -0.0667152365350019 1 1
0.069322201256128 0.0682458722007783 1 1
0.0772017130020674 0.0765870643919759 1 1
-0.02362890295781 -0.0233297559008596 1 1
0.00256274807506419 0.00247182424145935 1 1
-0.102593458613244 -0.101002567049591 1 1
0.0364405675293709 0.0360513893679936 1 1
0.042099236604755 0.0409729605657617 1 1
-0.00907563547854971 -0.00900507139258634 1 1
-0.0285896429409152 -0.0282079709172329 1 1
-0.0335120840223711 -0.0333138085907517 1 1
0.0061780930730586 0.00612058967193512 1 1
0.0118360407989328 0.0127833004539142 1 1
-0.0112067681703897 -0.0110794608527197 1 1
-0.122002024828584 -0.120777492745833 1 1
-0.066219734877733 -0.0654965315536138 1 1
-0.11074698087764 -0.109792094443875 1 1
-0.14479900377399 -0.143100599969614 1 1
-0.0284533621572332 -0.0276645038461803 1 1
-0.060893068086984 -0.0602408052567264 1 1
-0.0264614962167232 -0.026132957996023 1 1
-0.0761933424624082 -0.0750502305361854 1 1
-0.00649470660630352 -0.00622369489243551 1 1
-0.00959444685671077 -0.00958627709307445 1 1
-0.114038750990859 -0.113191540470099 1 1
-0.0959946648682925 -0.0952623234677609 1 1
0.00224321222347467 0.00223194668004555 1 1
-0.0203284798475216 -0.0202476206166769 1 1
0.0275084738906608 0.0263837153973951 1 1
0.0843156385687891 0.0834403541173968 1 1
-0.0499945458371628 -0.0498684833782567 1 1
-0.00475521914385024 -0.00472939817949451 1 1
0.0271165333699982 0.0268984936512317 1 1
0.0714043559003284 0.0707836786049665 1 1
-0.0669449505898426 -0.0664958410346914 1 1
0.0493144596140128 0.048533838938838 1 1
-0.00490940720020464 -0.00476454403526598 1 1
0.0552479668409174 0.0546079440973741 1 1
-0.0223115319815469 -0.0222254745955171 1 1
-0.0687592648473792 -0.068107355660197 1 1
0.042178306357215 0.041787857205505 1 1
0.0170742097374201 0.016738405051474 1 1
-0.102733163237512 -0.101838411439305 1 1
0.151125967098649 0.148793660677555 1 1
-0.0763399027925975 -0.0755724156517942 1 1
0.0226124349302303 0.022407203361257 1 1
-0.05717868846788 -0.0565536033331299 1 1
0.000879672912720224 0.000996128307436127 1 1
0.00650975392960338 0.00665981469876959 1 1
-0.0884671971759808 -0.0876766137355251 1 1
-0.0382316461072607 -0.0378534880661574 1 1
0.097715611484964 0.0969858445190321 1 1
0.100814639850781 0.0997140930839712 1 1
0.0551722024684612 0.0549142050113722 1 1
0.00208192974014268 0.00193507308049002 1 1
0.0726354644275397 0.0713314529445867 1 1
-0.0423017651696634 -0.0410030871349284 1 1
-0.0867287521287176 -0.0854954339293295 1 1
-0.0137836659475595 -0.0137521016876876 1 1
0.0542147858311022 0.0538537284428696 1 1
0.0588196204825599 0.0582515686267508 1 1
-0.0324275891049193 -0.0322518665775445 1 1
0.0507821236249608 0.0502366633247491 1 1
-0.0413040509391053 -0.0409811881282386 1 1
-0.0371125441238285 -0.0376320222494362 1 1
-0.00900352245664051 -0.00922361510661445 1 1
-0.0144186507697129 -0.0141488018181888 1 1
0.0480621449379603 0.0476278563413984 1 1
0.0708537801959286 0.0699760573032096 1 1
0.0441019727444447 0.0435801016790141 1 1
0.00850331028664539 0.0084818793288401 1 1
-0.125214888306033 -0.123825172747608 1 1
0.115547753917003 0.114302053643441 1 1
-0.0481650542287932 -0.0476751655155352 1 1
0.0408479188395443 0.0404444231673048 1 1
-0.0527947292444065 -0.0522273849255992 1 1
-0.0956283379798508 -0.0946656374696777 1 1
-0.0121635607508799 -0.0124006518386664 1 1
0.0417730554775036 0.041151009713604 1 1
-0.0340280478408543 -0.0337281589942559 1 1
0.0525151264869954 0.0519140343679417 1 1
-0.0163835157826457 -0.0162667788189439 1 1
-0.0535599177352191 -0.0531642124624089 1 1
0.0198930121261678 0.0197715524512101 1 1
-0.0428041174878088 -0.0424111663672622 1 1
0.0539162743131086 0.0534273016002467 1 1
-0.0623475883593818 -0.0614009031051099 1 1
-0.0224319007659077 -0.0218693615595504 1 1
0.0275623059752464 0.0273857414814205 1 1
-0.0681775512346729 -0.0674449396138377 1 1
0.061711440712973 0.0612220105245579 1 1
-0.0821422523998065 -0.0812846994727553 1 1
0.000764973424930135 0.000238784023464091 1 1
0.0575587250375982 0.057122759792288 1 1
0.0311917589040742 0.0308007064470034 1 1
-0.0837326973012032 -0.0829266209085823 1 1
-0.195516191645488 -0.193226159157602 0 0
-0.0915299473877084 -0.0906581213647539 1 1
-0.151016426245773 -0.149650228458118 0 0
-0.103890929448233 -0.103751486543448 1 1
0.0186184999451219 0.0183118048878795 1 1
0.0123200675189079 0.0115911374002053 1 1
0.0378775789324611 0.0377251505153687 1 1
0.0456509612867526 0.0449965438219077 1 1
-0.0246941680906717 -0.0243134206685229 1 1
0.0670054484392148 0.0659565389592515 1 1
-0.0600495321940263 -0.0595571707308331 1 1
0.002412651472778 0.0022371969585908 1 1
0.00608964358890607 0.00584633908301297 1 1
0.0551912880189768 0.0547555877397767 1 1
0.0581302101509002 0.0577820723292839 1 1
-0.104851112321655 -0.104457476752192 1 1
-0.0704621466268673 -0.0699936751019186 1 1
-0.0409707043643971 -0.0405713116918788 1 1
-0.0158733421425425 -0.0157544858207141 1 1
0.0956288618529215 0.0943000343907639 1 1
0.119457644883449 0.117994736259237 1 1
0.0874083182309054 0.086454814766443 1 1
-0.0824094298963997 -0.0817375202291495 1 1
0.0435527526925149 0.0432484811704555 1 1
-0.0462251374404985 -0.0458328774241 1 1
-0.0941903554289167 -0.09329058193237 1 1
-0.0113427948966993 -0.0112798794834834 1 1
-0.0628235357375786 -0.0622101489850653 1 1
-0.17155420739579 -0.169896007597297 0 0
0.089850241317971 0.089067019765422 1 1
-0.0837823907222607 -0.0830169759959411 1 1
-0.0741867733793437 -0.0736063730309029 1 1
0.0489697453826555 0.0481275642950126 1 1
0.0985966983665668 0.0968811100340245 1 1
-0.00691321256227625 -0.00684685120188791 1 1
0.0626081543003229 0.062058849677728 1 1
-0.0259154847051012 -0.0258103085628785 1 1
0.00558182884369385 0.0054586128624992 1 1
-0.0581811647100733 -0.0575800944841822 1 1
-0.0463650826240074 -0.0461828612420564 1 1
-0.00380478168141316 -0.00391689524446961 1 1
-0.14814132458825 -0.146652281182169 0 0
-0.127534322178254 -0.126272101201059 1 1
0.0283485336489522 0.0282515030649811 1 1
-0.037578010622638 -0.0371098863479298 1 1
-0.0110045833946804 -0.0109874483305341 1 1
0.0873610388805691 0.0872943967692296 1 1
-0.0123941339282171 -0.0122631215061397 1 1
0.0215959436631397 0.0212752786131683 1 1
0.150380102275348 0.148329756533571 1 1
0.145512275144279 0.144002512410701 1 1
0.050117000156563 0.0497439556020308 1 1
0.0609478224554396 0.0602246929938146 1 1
0.0419577500748112 0.0416000457072395 1 1
-0.0270391276661423 -0.0266693944233332 1 1
0.0897860350701255 0.0885206554534868 1 1
-0.0332519819007909 -0.0326253657607379 1 1
0.0222806346489299 0.0219638907770347 1 1
-0.0802232395996777 -0.0790255555074783 1 1
-0.0512112438885719 -0.0508758286075556 1 1
0.0711295628523542 0.0703519384391817 1 1
-0.0338386594399102 -0.0333609324773775 1 1
0.0818331179593981 0.0807974249200301 1 1
0.0329558918709173 0.0327203354985873 1 1
-0.073031085247233 -0.072369732827567 1 1
-0.0379456101170153 -0.0372018811734406 1 1
-0.0616207391138842 -0.0612821565177985 1 1
0.035339336121914 0.0351008985020112 1 1
-1.12035452232229e-05 2.09592802572827e-05 1 1
-0.0115464170934138 -0.0114442583153859 1 1
0.0356067203391845 0.0351230915276906 1 1
0.00394208186708319 0.00375147663470442 1 1
-0.0162038239757791 -0.0161029487306504 1 1
-0.0222131347484332 -0.0214549865843566 1 1
-0.11846474329815 -0.117956092040484 1 1
0.0719353258031123 0.0712819234810456 1 1
0.0101672813416352 0.010124639144346 1 1
-0.00758958657747702 -0.00776929290105698 1 1
-0.16329276013924 -0.161667340349573 0 0
-0.0715353694625649 -0.070947276369592 1 1
-0.0649127471639575 -0.0640808357984319 1 1
-0.0856445799387135 -0.0848009251554357 1 1
-0.033405975962474 -0.0327066092547184 1 1
-0.085197143056269 -0.0842628400642784 1 1
0.149697543999474 0.148578555175505 1 1
-0.0264845339536787 -0.026381877986067 1 1
0.00980004289523007 0.00965182302082895 1 1
0.101706183125399 0.10055598651506 1 1
0.0153999714102996 0.0156773822786371 1 1
-0.0273786554636386 -0.0271048948800382 1 1
-0.0339397905814005 -0.0330291967680642 1 1
-0.137690429583739 -0.136058301482392 1 1
0.0394395009997639 0.039226315738761 1 1
-0.021899450719528 -0.0210415526433515 1 1
-0.0338058891342027 -0.0334022785203211 1 1
0.019031268807718 0.018889403326429 1 1
-0.0535398210251795 -0.052994293421354 1 1
0.109211726503262 0.108011877467315 1 1
0.0257934462893265 0.0254030087847651 1 1
0.0381218696324082 0.0378783236474126 1 1
-0.110137405443282 -0.109271299868157 1 1
0.0221327158626376 0.0215997953454666 1 1
-0.052165792426596 -0.0514791727722605 1 1
-0.0896819248183108 -0.0885828584003096 1 1
-0.10006199661947 -0.0987231675336577 1 1
0.0383664066913893 0.0379582468371716 1 1
-0.0341945251181624 -0.0338363935085957 1 1
-0.0354589981715061 -0.0348516309789328 1 1
0.0856684013993925 0.0843809908231168 1 1
0.00277686562566967 0.00264104656933121 1 1
-0.0539445789522635 -0.0529666106427789 1 1
0.0095827851780125 0.00921983420819419 1 1
0.0230509182511 0.0226945753348241 1 1
0.0457937092273944 0.0455462304770915 1 1
-0.158568909456365 -0.157135638899699 0 0
0.0189499852824127 0.0186610644952522 1 1
-0.0493816036911142 -0.0485809995025668 1 1
-0.0596754179229113 -0.0589132973103787 1 1
-0.0716458437632899 -0.0710110807066441 1 1
0.0276073869999687 0.0273544061506284 1 1
-0.0770379268973669 -0.0762130365272626 1 1
0.00406232618626148 0.00391032296746499 1 1
-0.0369033314170648 -0.0365362696141856 1 1
-0.0868676486793088 -0.0862164823842682 1 1
-0.0172752474641154 -0.0168628536728444 1 1
-0.000821841648064458 -0.000869240996483111 1 1
0.0629955718076881 0.0623837030389778 1 1
-0.0818154835378543 -0.0810702590213259 1 1
0.0507479126644212 0.0503265999989748 1 1
-0.00234805852325673 -0.0029016724801805 1 1
0.0273601438448014 0.027103674778641 1 1
0.0154944431130293 0.0147615230995589 1 1
-0.0159384015926333 -0.0161811631668036 1 1
-0.0256752966952924 -0.0248483238480086 1 1
0.0393228576341644 0.039180526036278 1 1
0.151450941284917 0.15011154249068 0 0
-0.215311291479057 -0.213223351088177 0 0
0.00586555344908968 0.00547432345127764 1 1
-0.00330632492246234 -0.00309390288693037 1 1
0.0614585533245736 0.0608988156979456 1 1
-0.0647073511709999 -0.0641462051670449 1 1
-0.0358108808598779 -0.0355109240935461 1 1
0.0704408459133199 0.0697170677213382 1 1
-0.0136066501630716 -0.0133356334326194 1 1
-0.0922992466618704 -0.0913286844850079 1 1
-0.0245572566345696 -0.0241931938121658 1 1
0.0030207681828503 0.00344121951570108 1 1
0.0774272461226069 0.0763565655832725 1 1
0.0698369049869569 0.0684759111706858 1 1
0.140392465993513 0.139147984044288 1 1
0.0706290864347384 0.0698810005119536 1 1
0.00670186524765619 0.00680021728341351 1 1
0.0520144039139924 0.0510443001587887 1 1
0.0466218102824129 0.0460373166396569 1 1
0.019988863678523 0.0200164824699393 1 1
0.107613952517565 0.10631707936189 1 1
-0.0224453091136347 -0.0215952351515184 1 1
0.103593124158631 0.102773893746316 1 1
0.0714258150543002 0.0706737629058276 1 1
-0.0103196779408552 -0.0103918531082351 1 1
-0.0465365614328979 -0.0461917128575469 1 1
-0.118131265405951 -0.117143661489773 1 1
-0.0405620639810865 -0.0399147019678157 1 1
0.0255469962217047 0.025323348871247 1 1
0.0177770947957288 0.0177436691952901 1 1
0.0714894232382258 0.0706901140646866 1 1
0.032466786447317 0.0320592221110878 1 1
-0.0368624730154699 -0.0368203443920505 1 1
-0.0488905239790858 -0.0483616643269739 1 1
-0.0952209635782974 -0.0942490301594449 1 1
0.0871658325461584 0.0864079040726966 1 1
0.0314765877880211 0.0309245376532837 1 1
-0.0263910627967569 -0.026429696450145 1 1
-0.0745249705706966 -0.0744257432469284 1 1
0.000548457645704929 0.00035640562472089 1 1
-0.0364925219539249 -0.0361172912428484 1 1
-0.0116102897583072 -0.0123197471597355 1 1
0.00178966296035179 0.0019175864230172 1 1
-0.0754832555931882 -0.0753068439324603 1 1
0.0433243736853337 0.0428208903920815 1 1
-0.0441594754513817 -0.0435512522019771 1 1
-0.0222600428778787 -0.022138105559306 1 1
-0.077571818225173 -0.0767143524619454 1 1
0.0164033701160649 0.0153588800779349 1 1
-0.0131407571065951 -0.0128933711130028 1 1
-0.0884915691168341 -0.0877247883546568 1 1
0.0133623286191834 0.0129724729607783 1 1
0.0603265751577779 0.0599841180289146 1 1
-0.00451647803446186 -0.00408751125008707 1 1
0.082085820920631 0.0808085120050334 1 1
-0.102115524158238 -0.101349838422372 1 1
-0.0376865351250668 -0.0371986992779487 1 1
-0.117014242365712 -0.115923586513654 1 1
0.10370614459165 0.102979756805307 1 1
0.00601055496518325 0.00585965129022063 1 1
0.00649351120309869 0.00644801319096968 1 1
0.0164519107444439 0.0160095791599459 1 1
0.131132737904494 0.129719536178765 1 1
0.01448913181403 0.0137970128117677 1 1
-0.0396933613133566 -0.0392606741200301 1 1
0.00537593939623272 0.00532583954862716 1 1
-0.0239219265876896 -0.0238427998206447 1 1
0.0721972832503955 0.0712970488227848 1 1
-0.0497777233950665 -0.0498655946246073 1 1
-0.066424920419633 -0.0657358064341085 1 1
-0.0261464790589221 -0.0258375013561927 1 1
-0.0396593193289782 -0.0390241437305041 1 1
0.0270035609537031 0.0261663984607096 1 1
-0.130752388640442 -0.129674673907431 1 1
-0.0670489830413843 -0.0664446457376232 1 1
0.0416271507254146 0.0419757610459167 1 1
0.000740457698922389 0.000609348610704274 1 1
-0.0438150503748146 -0.043489766083766 1 1
-0.0209229708053536 -0.0204054615577763 1 1
0.0309856670989967 0.0307651948059489 1 1
0.0558880783474867 0.0554045208464908 1 1
-0.051093252161809 -0.0505334488078475 1 1
-0.0532030159308785 -0.0526365292027153 1 1
-0.0981805528981868 -0.096689035719409 1 1
-0.0802380566565552 -0.079548194281345 1 1
-0.0340680693181387 -0.0337150635976233 1 1
0.0857759977445678 0.0849123532260932 1 1
0.133808939912063 0.13239370010071 1 1
-0.00475801509737713 -0.00439222988624255 1 1
-0.00123108758162411 -0.00118890915710732 1 1
-0.00692498506571495 -0.00679157648264148 1 1
-0.0398890840833944 -0.0399191252566218 1 1
-0.0747956111968937 -0.0734489483923671 1 1
-0.0195196945466788 -0.0188171958067296 1 1
0.0163134869566156 0.016636138452414 1 1
0.126361793582745 0.124637415108714 1 1
-0.0290094102739696 -0.0283393719200088 1 1
0.0154855555604213 0.0154147544577283 1 1
0.0730980369552297 0.0720445944690925 1 1
0.033647126310133 0.0332948585539228 1 1
-0.0421281047242177 -0.0418073742608126 1 1
0.00329666960342688 0.00325999941458349 1 1
0.124671147038922 0.123319547192935 1 1
0.0272185156137494 0.0269355159707612 1 1
-0.116798283482184 -0.115153392860878 1 1
0.054159169436799 0.0535279858700829 1 1
-0.0318481783404222 -0.0305878629690408 1 1
0.0249320630749612 0.0242320296659596 1 1
0.0518010006156139 0.0517428596734013 1 1
-0.12002811987168 -0.117551279915611 1 1
0.0772434944419038 0.0763889265220007 1 1
0.0218260536930625 0.0214905584516199 1 1
0.0111337903952714 0.0111166110578776 1 1
-0.0625597446418669 -0.0620399851105008 1 1
0.100303048530859 0.0993505490489322 1 1
0.0632127086176947 0.0627470463072522 1 1
0.0769550707623911 0.0763415476557783 1 1
0.0248463391361167 0.025165414256159 1 1
0.105397920654171 0.104229020505024 1 1
-0.00330118601329898 -0.00336534991552503 1 1
-0.0774624918179747 -0.0766209589820837 1 1
-0.0180558847612712 -0.0182256156193782 1 1
-0.0161891294690468 -0.01621084962507 1 1
-0.0124064152191646 -0.0124761257670927 1 1
-0.0810702031640182 -0.0805842238411802 1 1
0.0404908209641948 0.0401544506530171 1 1
-0.00348504612125535 -0.00278832065836668 1 1
-0.0637582474878407 -0.0633875953324112 1 1
-0.0814025357050595 -0.0800925647412245 1 1
0.0460427712833255 0.0455023350998193 1 1
-0.120925771679309 -0.119852074189388 1 1
-0.0222221043864732 -0.0221106246665228 1 1
0.113636268717423 0.112294184628508 1 1
-0.0595330110113939 -0.0588464654864391 1 1
0.010625622373419 0.0106907378779944 1 1
0.0919054863832123 0.0909261743540227 1 1
-0.015414160492632 -0.0150827425635961 1 1
0.0301718192850449 0.0304114078626919 1 1
0.0937981975045461 0.0922591552184482 1 1
-0.0015265018929803 -0.00227946289310684 1 1
0.0178654353795879 0.0176429662596964 1 1
0.032866824806324 0.0326227562158145 1 1
-0.190489306197479 -0.188593164789849 0 0
-0.0705206872643941 -0.0701147278724339 1 1
-0.11773210826134 -0.116434291025908 1 1
0.115040264781471 0.114030312201183 1 1
0.0210436321086869 0.0218752841505887 1 1
0.0862875056225124 0.0854697406113481 1 1
-0.015480763154985 -0.0155597624366326 1 1
0.0867489819822033 0.085415566419342 1 1
-0.19937201142604 -0.197510606521454 0 0
0.0562428780743926 0.055949084926115 1 1
-0.0832243734236437 -0.0825874311476672 1 1
0.041197966553884 0.0414561034870845 1 1
0.0432555257420605 0.0428693857002167 1 1
0.00428243784303459 0.00440134322104833 1 1
0.0729126120274486 0.072080299125107 1 1
-0.012303793144188 -0.0121984041330939 1 1
-0.033566782645099 -0.0330311503275822 1 1
-0.0855715813624923 -0.0850154884973644 1 1
0.116162326081545 0.11384663997423 1 1
0.0664361763202654 0.0660654731662312 1 1
-0.0607751434221038 -0.0600418657489011 1 1
0.0127554850442864 0.0125335549895684 1 1
0.0593787422941585 0.058684312432434 1 1
0.00204395043731818 0.00193594790482257 1 1
-0.0391641869748556 -0.0392369053413135 1 1
-0.0777246495181177 -0.0770130636653394 1 1
-0.0295735725334687 -0.0292160504052518 1 1
0.0667165139667247 0.0660689843290235 1 1
0.144245086674492 0.143231107801655 1 1
0.094668488892595 0.0938870749729443 1 1
-0.00107566710940595 -0.000832772317435283 1 1
0.00248003373084357 0.00258202463954754 1 1
-0.0160638214672421 -0.0161503314647768 1 1
-0.0233581981074637 -0.0237220709284 1 1
0.0212930618552589 0.0210905256963688 1 1
-0.155966963747959 -0.154329641547809 0 0
-0.0381514909773323 -0.0378991863256106 1 1
0.0544898177046291 0.0540246554843759 1 1
0.0701982331712091 0.0693804490138494 1 1
0.0340999706266741 0.0339206670162242 1 1
-0.0786851081529308 -0.0777545719614585 1 1
0.0538073091004127 0.0538518193207095 1 1
0.0300977813892873 0.0300681788421466 1 1
0.102205905250561 0.10161661901514 1 1
-0.0557678068569433 -0.0551628433026156 1 1
-0.0175962866872888 -0.0174150463648116 1 1
-0.0530798856635304 -0.0525567800677785 1 1
0.029431352983965 0.0290394892270825 1 1
-0.0150336306112621 -0.0149679788230558 1 1
0.0298885580989637 0.029666148510207 1 1
-0.116782659472851 -0.115320341445761 1 1
-0.101850500894425 -0.100783832952029 1 1
0.00419618913610862 0.00425383883782593 1 1
-0.00247445176407031 -0.00260995843431081 1 1
0.036406661214872 0.0361808072387342 1 1
0.107280860570464 0.106514534774448 1 1
-0.022126238094715 -0.0217570677460361 1 1
-0.0266379571496978 -0.0259365615869646 1 1
-0.0172798808583595 -0.0171032361374966 1 1
-0.0715619917181824 -0.0707679884391746 1 1
0.0320286539973882 0.0318087112250412 1 1
0.0686196768509709 0.0682739250215101 1 1
-0.107650572753972 -0.105939176723473 1 1
-0.0104973467231475 -0.0104011762181726 1 1
-0.190955129079102 -0.188854070707087 0 0
-0.0726014694045126 -0.0719480595476053 1 1
0.0236874910610921 0.0238149581623021 1 1
0.0319459345790099 0.0314285355868121 1 1
-0.105120471896625 -0.103321130040048 1 1
0.0183502995420281 0.0182606375635443 1 1
0.131543201588555 0.129434486251739 1 1
-0.0327029713432359 -0.032373810516685 1 1
0.112527586877725 0.111522674983171 1 1
0.0747559109153793 0.0744271828189385 1 1
-0.0261011673093092 -0.0262491559935243 1 1
-0.107571111871568 -0.106507923791917 1 1
-0.0391950720911488 -0.0391850987007232 1 1
-0.056365686282058 -0.0561709852056734 1 1
0.0713716479810428 0.0706390961051787 1 1
0.109169388912079 0.10820565298375 1 1
0.0174574547836976 0.0173185305579635 1 1
0.00624278311289996 0.00597949029350468 1 1
0.0179450760882225 0.0178318689256198 1 1
0.0434111072419243 0.0429933703594931 1 1
0.111393818799445 0.110191625090955 1 1
0.033163230683156 0.0332843891758746 1 1
0.0439968489595048 0.0447017905682935 1 1
-0.0357146379614069 -0.0353002653160077 1 1
0.112228049244604 0.110911677133801 1 1
0.0698995646920182 0.0692138340921938 1 1
0.0572707350223689 0.055876782702496 1 1
0.0177215418750684 0.0169031373305873 1 1
0.0231219156286051 0.0228885390242457 1 1
0.088323544234773 0.0874606229460799 1 1
-0.0813859297688815 -0.0806676506340625 1 1
-0.0338005623075206 -0.033365724575777 1 1
-0.0840114747959218 -0.0830903809014185 1 1
-0.00773665299123822 -0.00781710480947058 1 1
0.066961604436303 0.0666004250556113 1 1
0.00693922824857593 0.0068976392503333 1 1
0.0587921504608575 0.0584232253286771 1 1
-0.0162471008855862 -0.0166582646302493 1 1
-0.0262405872311919 -0.02595645170261 1 1
-0.00134618656647162 -0.00127888335400393 1 1
0.0345466165504922 0.0340760664161593 1 1
0.00773380369930552 0.00776177397673 1 1
-0.0216958058848459 -0.021425708472678 1 1
0.0394335162614087 0.0391156552942141 1 1
0.0284305046149286 0.0285348317214927 1 1
-0.0323323181694288 -0.0320327962778663 1 1
0.102484513650696 0.101362932898785 1 1
-0.11171574029433 -0.10980365116216 1 1
0.100613429573288 0.0995445799843274 1 1
0.157932633100629 0.15620758822551 1 1
-0.00805925271991757 -0.00786477202640436 1 1
0.0628531262965499 0.0621851394918411 1 1
0.0680313807089356 0.0673745241559346 1 1
0.157384342976269 0.155796642161012 0 0
0.0638933054071747 0.0641773931096551 1 1
-0.0684305975410752 -0.0680361025419213 1 1
-0.00357468177452235 -0.00341873634481923 1 1
-0.0262580534521968 -0.0264614672501725 1 1
0.0504791322266503 0.0501231499219007 1 1
0.042445949510078 0.0411464371976676 1 1
0.0507096723716167 0.0499839553074688 1 1
-0.00695953963554823 -0.00689413412126533 1 1
0.0618940089720966 0.0615100699772047 1 1
0.0186024675455913 0.0182759874523631 1 1
0.0108444708721012 0.0108817049063857 1 1
-0.130036867333823 -0.129206324810709 1 1
-0.0425142360162418 -0.0416366492797616 1 1
0.12927253189015 0.127823328257293 1 1
0.0161106949896979 0.0159041930181064 1 1
0.0401375832885079 0.0399680435132208 1 1
0.0626012607970724 0.062054609572922 1 1
0.0388937868911886 0.0384644631990584 1 1
0.079718300279583 0.0790317201923447 1 1
-0.0752097648646739 -0.0743781623308176 1 1
0.0385453320914209 0.0386358314985115 1 1
-0.0241175905990917 -0.0236006404577727 1 1
0.0812592664950143 0.0801910923138563 1 1
0.110128703171402 0.108963394636004 1 1
0.0737836724066794 0.0727581974125487 1 1
0.0514145825998817 0.051169278588451 1 1
0.0962159170640386 0.0953141794853482 1 1
0.148182624731009 0.146602741016061 0 0
0.0362447153312795 0.0360607140436674 1 1
0.041616290628755 0.0409655235393038 1 1
0.0780442554499049 0.0771916162137822 1 1
-0.0457411342556491 -0.045092939142684 1 1
0.0490634376766269 0.0485366948921327 1 1
0.0224296811286951 0.021726103887836 1 1
-0.0670650957153732 -0.0661510141190051 1 1
-0.032970878535334 -0.0327863052779058 1 1
0.100329204986489 0.0992829787411022 1 1
-0.0169505255565926 -0.0168421992328783 1 1
-0.00941133414493433 -0.00932577583409599 1 1
0.154871843123396 0.153342365087161 1 1
0.0400535864931014 0.0397391742718007 1 1
0.152844161290723 0.151118712731853 0 1
-0.0313543985858401 -0.0311404313791307 1 1
0.00483672343840721 0.00491018426334132 1 1
-0.0438696239909993 -0.043070161288392 1 1
0.0616736278257116 0.0608090426456137 1 1
-0.0780965071667105 -0.0777728676631431 1 1
-0.042901958474931 -0.0425195910622671 1 1
0.0379664380727886 0.0376649266365953 1 1
-0.0764796642749052 -0.0748479016209992 1 1
0.0350091769571693 0.0349658417496658 1 1
-0.0589088286665094 -0.0579396778131493 1 1
0.0403081042261954 0.0397078095026373 1 1
-0.0521684533192399 -0.0516022854958283 1 1
0.0223767210919915 0.0219566211454131 1 1
-0.101068855258547 -0.100183761836559 1 1
-0.0106715177779036 -0.0105904858621724 1 1
-0.0350074573988723 -0.0347241886878858 1 1
-0.0146031253687647 -0.0138406061745576 1 1
-0.0384518340324462 -0.0381382602089728 1 1
-0.0579544986026796 -0.057455787769649 1 1
-0.075897777178806 -0.0747247518200501 1 1
-0.0209562246137079 -0.0205456697712236 1 1
0.0584712169171759 0.057722084752497 1 1
0.0342429499895228 0.0339420066541594 1 1
-0.107622886260826 -0.10683739764838 1 1
-0.0386044906979206 -0.0382690321494061 1 1
-0.0584676807364795 -0.0583802527255059 1 1
-0.0188296003327009 -0.0184943435070451 1 1
-0.0322800434189328 -0.0320267639702308 1 1
0.0338064090562427 0.0334044239992409 1 1
-0.149207682229437 -0.147844397207484 1 1
0.0221996482450785 0.0218785545448213 1 1
0.0564161990727426 0.0558720015448779 1 1
0.11019770733934 0.109078230438411 1 1
-0.00710701432427264 -0.00632775861385139 1 1
-0.0252378175890911 -0.0248879634032373 1 1
0.0190887373501765 0.018803506769703 1 1
-0.0488724179783804 -0.0482678884738985 1 1
0.0114273718660496 0.0111804294862755 1 1
-0.0981665141689518 -0.0975086638899464 1 1
0.123955264294126 0.122500557935301 1 1
-0.154293262024613 -0.152738113652639 1 1
0.145047047269143 0.143767137181783 0 0
0.026910649180475 0.026660421243502 1 1
0.0330555807242741 0.0326866485352664 1 1
-0.086166425550786 -0.0858492107781856 1 1
-0.070805697400652 -0.0699654814019335 1 1
0.09037163831131 0.0896596651029269 1 1
0.0444869494585975 0.0439933945593923 1 1
-0.0300946141939726 -0.0297156461884368 1 1
0.0229864099412268 0.02285900654508 1 1
0.0383092103953841 0.0381364149181464 1 1
0.00178510774464697 0.00171732830568875 1 1
-0.0755953214293149 -0.0745074877602474 1 1
0.105711697189425 0.104594696878078 1 1
-0.0792128647133967 -0.0784747980839139 1 1
0.0419475924406585 0.0415044495692795 1 1
0.103901519707237 0.102916884678473 1 1
-0.00651422959576872 -0.0063165434524507 1 1
-0.0143493283841415 -0.0139488076023262 1 1
0.051129657625561 0.0505710123681203 1 1
-0.0677275975199795 -0.0669530266390966 1 1
-0.0088780230233264 -0.00864349896985235 1 1
-0.0403165111186813 -0.0399650094674507 1 1
-0.0530754840473721 -0.0522475389018453 1 1
-0.13975561190545 -0.13855186682702 1 1
-0.068083804262744 -0.067313920709207 1 1
-0.0112927820450022 -0.0111287840964876 1 1
0.0544312706277615 0.0538793841623634 1 1
0.0362122998897909 0.0357059368546843 1 1
-0.107632247754813 -0.106510519297105 1 1
-0.00540976713356054 -0.00531218418395595 1 1
0.0322709215534653 0.0315058572271554 1 1
-0.0577779755596514 -0.0574669696048191 1 1
0.072514063808848 0.0717195736166946 1 1
-0.0471894075260406 -0.0463480309374099 1 1
-0.0302432919565025 -0.029598740912128 1 1
0.162389734056063 0.160600644735973 1 1
-0.0538562565452134 -0.053587800134288 1 1
-0.086345046740853 -0.0855420543856192 1 1
0.00522416446194958 0.00509616322340791 1 1
-0.0282973113300351 -0.0279188870589308 1 1
0.0501950723473419 0.0496249795652338 1 1
0.0619566647678495 0.0612317980215492 1 1
-0.0308962112604024 -0.0307044310319228 1 1
-0.102157461869319 -0.101731990007302 1 1
0.0324818379547393 0.0323460756321567 1 1
0.051890370932416 0.0514224887894955 1 1
-0.0153015818108248 -0.0153915321020196 1 1
-0.0648670966748299 -0.0644538086585338 1 1
-0.0771483663619546 -0.0761096665838317 1 1
-0.0104386095643356 -0.0107104707110099 1 1
-0.0409772129700843 -0.0406421240672 1 1
-0.0255870438006998 -0.0247668663951652 1 1
-0.00327985892940703 -0.0033737866092843 1 1
0.0087658744392165 0.00868878245508347 1 1
-0.0174365934813354 -0.0173249955248437 1 1
0.103960803234794 0.103688855300201 1 1
0.125951950461087 0.124738196544302 1 1
0.0541326394259272 0.0534247648389671 1 1
-0.0549330290438141 -0.054315811098179 1 1
-0.122166479397775 -0.121039651968049 1 1
0.0185304925008397 0.0174058934057394 1 1
-0.0154548222429569 -0.0154267807656501 1 1
-0.0314876120056745 -0.031212064341488 1 1
0.103218688871225 0.101968062318833 1 1
0.0366912058891892 0.0362054487039804 1 1
-0.0905771478852639 -0.0898463737497556 1 1
0.062021287346803 0.061295289243048 1 1
0.0388643957213963 0.0382144464285582 1 1
-0.0229511286836325 -0.0225782219910682 1 1
0.0129577277146059 0.0125693044588336 1 1
0.0458988644775147 0.0455412673684012 1 1
-0.0260663431759978 -0.0251561290776254 1 1
-0.0692912575975625 -0.0683935802467534 1 1
0.0618038179870443 0.0612028881159202 1 1
0.0538761621625731 0.0533309629456588 1 1
0.116171794065425 0.115024881520076 1 1
-0.00309286327813462 -0.00304052983410362 1 1
0.0852828919986558 0.0854537026920603 1 1
0.126678456524144 0.125272227233526 1 1
-0.0723626713106404 -0.0717276741679809 1 1
0.0170869207868646 0.0163621304802179 1 1
0.0826344205950689 0.0818990091431886 1 1
0.0302721954898622 0.0298833269206005 1 1
-0.0211531958502163 -0.0207893907167338 1 1
-0.0363266756174107 -0.0352417872182124 1 1
0.0195470059487872 0.0193348178114615 1 1
-0.0328866019365868 -0.0326315322559272 1 1
-0.048977882287119 -0.0486440330755154 1 1
-0.0514681628392276 -0.0508377151588821 1 1
-0.0537895990009587 -0.0532515738882768 1 1
0.0979921400702799 0.0970728428677918 1 1
-0.0306032678838417 -0.030278949754923 1 1
-0.0349296680382014 -0.0351059157650336 1 1
0.131621924235225 0.129748597998468 1 1
0.055877344574178 0.0553053701335421 1 1
0.0157003722518029 0.0156339782318442 1 1
0.0244849384783688 0.0244860385684874 1 1
0.15489046786051 0.153318139311495 0 0
0.182382622043156 0.180684370515617 0 0
0.00756332812056175 0.00705883448174133 1 1
0.188865940894428 0.18703623990983 0 0
-0.109968489219107 -0.108835645196012 1 1
-0.150790162914478 -0.149291848781845 0 0
0.0235866128573126 0.023314354596546 1 1
0.0810742093033919 0.0803417508532371 1 1
0.059903415871505 0.0594717380537811 1 1
0.00217162794111056 0.00206233295974037 1 1
0.0276863390915014 0.0271075527588997 1 1
-0.0149030512540052 -0.0140711977896049 1 1
-0.0300474790484315 -0.0297111234879701 1 1
-0.082264694591094 -0.0815184515154739 1 1
-0.0675931487035229 -0.0669312720213494 1 1
0.0419933892455755 0.0416606416837102 1 1
0.0703609216833733 0.0695511753249984 1 1
-0.14533749628222 -0.144016959332699 0 0
0.0339906435440037 0.0337147060420369 1 1
-0.0262172940351895 -0.0261121597615838 1 1
-0.0806632129036059 -0.0797988985207242 1 1
0.0203045439474675 0.0201188209453706 1 1
-0.122531161740663 -0.121305121932952 1 1
-0.0215495403202784 -0.0214597778852894 1 1
-0.0451822246125972 -0.0444732129069605 1 1
0.0463108347272454 0.0458772117726347 1 1
0.114535164670351 0.112780716271453 1 1
0.0170606210247164 0.0169672676711096 1 1
0.0667595336909661 0.0660953266413574 1 1
0.0165974089659613 0.0158394731570075 1 1
0.00320801136377086 0.00240992631021106 1 1
-0.0669767000623791 -0.0662998185509506 1 1
-0.0210195566999869 -0.0205876875365973 1 1
0.0313620681878648 0.0312247985276649 1 1
-0.0899992085671105 -0.0889208528270742 1 1
-0.0600996021852748 -0.0595311552499961 1 1
-0.0180165947222107 -0.0177977344175658 1 1
-0.0611071713435396 -0.060432767049986 1 1
-0.0025516473713824 -0.00270411472747647 1 1
-0.00680655030948801 -0.0069350203581513 1 1
-0.0735888846998536 -0.0727643958213524 1 1
0.151381948915402 0.150028955210365 0 0
-0.0263681980769221 -0.0261540998040424 1 1
-0.00583497556878491 -0.00565709585927239 1 1
-0.0660466905203568 -0.0654520559236467 1 1
-0.0162718213387131 -0.0166161483392945 1 1
-0.192789362921323 -0.190664135183528 0 0
-0.0291735307309023 -0.0283417321066358 1 1
0.0664281791621403 0.065763315740739 1 1
-0.0146109653432681 -0.0154338864991399 1 1
-0.104232727048799 -0.103055945904593 1 1
-0.0145523527461201 -0.0143962625354242 1 1
-0.103748439520991 -0.102870663332723 1 1
-0.0190981082605059 -0.0188932900566397 1 1
-0.0130835308173 -0.0122215585119626 1 1
-0.0279871571242194 -0.0277715571415987 1 1
0.114639895108989 0.113276089641201 1 1
-0.0248798720114529 -0.0249004767385335 1 1
0.0717977084869583 0.0716404750488839 1 1
0.0881775429184604 0.0871211102339441 1 1
0.074527057801237 0.073174980475406 1 1
0.162013743235405 0.160465407317295 0 0
-0.0101024327549438 -0.0100626352836872 1 1
0.0116730190931595 0.0119712430094112 1 1
0.13303643000045 0.131574405858799 1 1
-0.0253540261143713 -0.0252616387826075 1 1
-0.0355459815686379 -0.0352218172438851 1 1
-0.0375112066731278 -0.0371191513955592 1 1
-0.0382873066155142 -0.0379181934513575 1 1
-0.0125813914510148 -0.0122373388429568 1 1
-0.00456307692462844 -0.00409494360601944 1 1
0.0260507922810689 0.0258686843563014 1 1
0.00174168148997929 0.00159398256235348 1 1
0.0703097118218754 0.0695120899717253 1 1
0.0724443927004763 0.0717317042533754 1 1
0.0582082677462586 0.0573956047524144 1 1
0.0249829203704426 0.0246814171391172 1 1
-0.0803728770999138 -0.0796229894962086 1 1
-0.111827940140846 -0.110744301745985 1 1
-0.0709949521927018 -0.0703487990381644 1 1
-0.0455777563479873 -0.0450370391337358 1 1
0.0380977819637053 0.0377707911457048 1 1
-0.0229216633426768 -0.0229112853968918 1 1
-0.0526017156165482 -0.0520619629761457 1 1
-0.0517956690305447 -0.0509925201911672 1 1
0.0903543643670026 0.0892604901986355 1 1
0.0248176613204443 0.0245789774362838 1 1
-0.14464738001767 -0.142979355668955 0 0
0.00628372002629408 0.0058069194478234 1 1
0.114120582612547 0.112906896214791 1 1
-0.0425135725030543 -0.0416986142413048 1 1
-0.000908870255780788 -0.00089541764735613 1 1
-0.00212081267318218 -0.00223987047548676 1 1
-0.0539984660304253 -0.0532191953790892 1 1
-0.0116288218870921 -0.0113474795277232 1 1
0.0139185095349878 0.0136984722757473 1 1
-0.00329577315186881 -0.00274002119181789 1 1
-0.0475257618658896 -0.0473296188405284 1 1
-0.046659053433382 -0.0465400700784141 1 1
-0.0119958920775239 -0.0122456253201174 1 1
0.0876461620627525 0.0868234554608737 1 1
0.0705967612768993 0.0701352751992918 1 1
-0.116258263873947 -0.115029869480234 1 1
0.040034823569343 0.0395347219338511 1 1
0.083640970762978 0.0828138030458283 1 1
0.00484229405116632 0.00478321707832946 1 1
0.0755167763615521 0.0749152412670607 1 1
-0.014456055858055 -0.0142540868823014 1 1
0.0090588028305892 0.00918419439883544 1 1
-0.0510326703466017 -0.050481588101363 1 1
-0.0808821616744041 -0.0807790084862 1 1
0.045658524788044 0.0451066253833909 1 1
-0.0443033928702861 -0.0437672680680997 1 1
-0.121314053368536 -0.119962331958157 1 1
-0.0310537629748705 -0.0305606517897597 1 1
0.0969132406249672 0.096062039941325 1 1
0.0232253553780507 0.0230716716976124 1 1
0.0676909455797589 0.0672602417983423 1 1
0.172628597577793 0.170994569313799 0 0
0.0617861130906767 0.0613255616788443 1 1
-0.0450496444990955 -0.0445851659819525 1 1
-0.0743756813513947 -0.0733848650925715 1 1
0.00393897184653923 0.00396145025898934 1 1
0.0417844320923983 0.0413028738808243 1 1
0.0129091420171283 0.0129445143605036 1 1
-0.195066987238065 -0.193366567719704 0 0
-0.172747803719887 -0.170865899946828 1 1
0.0146115787415406 0.0143805472120115 1 1
-0.100595563524905 -0.0994442374658467 1 1
0.0122605822521978 0.0117559175821621 1 1
0.0419188161161424 0.0418088242537404 1 1
-0.0411429746148712 -0.0408709824996783 1 1
0.0120463405363223 0.0120717304140551 1 1
0.0358256545325001 0.0357587683527731 1 1
-0.00350901891030291 -0.00353319503440254 1 1
0.112980846486317 0.111861105768029 1 1
0.080775758558886 0.0799872153750206 1 1
-0.0863781088923307 -0.0860468057129216 1 1
0.0515832509986516 0.0517391875714277 1 1
0.155377548994755 0.153568373885739 0 0
0.066892438828214 0.0664869810540701 1 1
0.0628710819278213 0.0623243360539255 1 1
0.0224956236284688 0.0221775563656619 1 1
-0.0431756882730253 -0.0430684343478559 1 1
0.0603849403488422 0.0598012197075049 1 1
0.0576452090591063 0.0568461914583457 1 1
0.132825341258217 0.131183124206703 1 1
-0.0276581804248106 -0.0272988443554189 1 1
0.0230903596037299 0.0229358260268833 1 1
0.0464081352802606 0.0456741152201982 1 1
0.0921476240398175 0.0913071407628046 1 1
0.0386393731263567 0.0380370255995643 1 1
-0.163497366617173 -0.162119343382199 0 0
-0.0744204875019514 -0.0734969550483588 1 1
-0.102312145333245 -0.101271865917789 1 1
-0.0185306105767432 -0.0185379873251384 1 1
-0.0382357654287562 -0.0376506833621162 1 1
0.0722592770665565 0.0715509443528725 1 1
-0.00492205699073996 -0.00565448887946384 1 1
-0.0401480128748065 -0.0400601719767867 1 1
-0.0443688439092403 -0.043261257578331 1 1
-0.0368324290142777 -0.0365426660528432 1 1
-0.0224179248927727 -0.0221939023945649 1 1
0.163944702683225 0.161831916723949 1 1
-0.0243712037880951 -0.0237224852288977 1 1
-0.0796227433495137 -0.0787977407462775 1 1
-0.0568479714455633 -0.0562859412670428 1 1
-0.0146495638728387 -0.0141738989461336 1 1
0.0968117762567079 0.0958151135357855 1 1
-0.0235773703172852 -0.0234954735435906 1 1
0.0299837352480801 0.0300878076506594 1 1
0.0440448401642786 0.0434915852157323 1 1
-0.00780250911306339 -0.00766970535083286 1 1
-0.133226955980033 -0.131919301603011 1 1
0.0245263446101809 0.0239084886670054 1 1
0.0527195966378928 0.0526961556373942 1 1
0.0344734784842404 0.0346416082307104 1 1
-0.0764666236068507 -0.0754556470331646 1 1
-0.0573658883452763 -0.0567106562849044 1 1
0.00520114885463303 0.00500482578022698 1 1
-0.0823029245560079 -0.0813788515099924 1 1
-0.0448673764134406 -0.0442428050280346 1 1
-0.0209059084262674 -0.0208233669337585 1 1
-0.0263417071787045 -0.0263951383241089 1 1
-0.130678304693063 -0.129074014060064 1 1
-0.0453554589725519 -0.0443540162993269 1 1
-0.0794329556175179 -0.0787745180715183 1 1
0.0194105084522336 0.0192166745920106 1 1
0.0428640590788652 0.0427898064663442 1 1
0.0931512374729381 0.0915523568939129 1 1
0.0779603415349739 0.0769710862846701 1 1
-0.0433189380596508 -0.0428125047317527 1 1
-0.0781632504794474 -0.0770115665131851 1 1
0.146484914980182 0.144681294565963 1 1
-0.0547450427015084 -0.0541833672554071 1 1
-0.0665153512128086 -0.0658082373669375 1 1
0.0650414328057486 0.0645263499824619 1 1
-0.0526693619568667 -0.0518369888578731 1 1
-0.0528276152171093 -0.0520630316348481 1 1
0.0784575015377471 0.0775483545196561 1 1
-0.0575849574518721 -0.0571851146209601 1 1
0.00693391138541827 0.00690601281870308 1 1
-0.0367284561362154 -0.0364389644513911 1 1
-0.0788027371057803 -0.0778873210536521 1 1
0.0094048376768513 0.00938924973003939 1 1
0.191620157359668 0.189810543932364 0 0
-0.094735273665165 -0.0935072159958376 1 1
-0.0214271536714999 -0.0211733282345056 1 1
-0.00615318069825503 -0.00627291203957336 1 1
0.00736127183423848 0.00718015113956606 1 1
-0.0634832135198886 -0.0627202419135245 1 1
-0.0283335008844311 -0.0282807527664845 1 1
-0.0213966231629814 -0.0211138279177768 1 1
-0.0941019804931385 -0.093218817791301 1 1
-0.0397875351764376 -0.040000568619744 1 1
-0.0523766671572299 -0.0521524221049794 1 1
0.0697316363518613 0.0690089644102687 1 1
0.0164550436178702 0.0160572402877116 1 1
-0.113885311974582 -0.112715939468472 1 1
0.0143240279355683 0.0142441492848895 1 1
0.13363518267406 0.132128864302232 1 1
-0.11316472204962 -0.111971321301314 1 1
-0.15924741006374 -0.157814419164049 0 0
-0.0249869164073666 -0.0247628295511323 1 1
0.066253972753157 0.0655582676182443 1 1
-0.0887022266528025 -0.0877333115145883 1 1
-0.001650328313719 -0.0016763076650845 1 1
0.100878154303345 0.0999739689917918 1 1
-0.0212017603322506 -0.0210229559309437 1 1
-0.0746294999338291 -0.0740387224518099 1 1
0.0228735236778169 0.0224442561366242 1 1
0.0257547750798565 0.0254122447890019 1 1
-0.220258189592205 -0.218287468190245 0 0
-0.0504042447988594 -0.0499868597864317 1 1
-0.143512574491958 -0.142121013598375 1 1
0.0916206441527273 0.0908158879701407 1 1
-0.14875060902321 -0.147096224163818 0 0
0.0384910282094661 0.0382034742144021 1 1
0.0596725944906773 0.059058507424319 1 1
0.00136135090148887 0.00161414075003709 1 1
-0.0289971005959613 -0.0286553367370148 1 1
-0.0802655797093776 -0.0796111684684882 1 1
0.0676816772470398 0.0670829825129009 1 1
-0.0505465828682068 -0.0498225314231642 1 1
0.0660913541699851 0.0658303947749443 1 1
0.0606792504410943 0.0604163918949751 1 1
0.0858226597968961 0.0846440536510151 1 1
0.05439917180087 0.0538000361918408 1 1
0.0322761924761895 0.0323385945933548 1 1
-0.0345239112545806 -0.0337437434061379 1 1
-0.0817539100899552 -0.0808065526169059 1 1
0.0558415256372157 0.0553168998649441 1 1
0.155200554055054 0.153504398833983 0 0
0.0213734705905943 0.021499764006193 1 1
-0.0321414589020787 -0.0312993285567916 1 1
-0.049471972737798 -0.0490515335246217 1 1
0.0838913532429295 0.0832737766705042 1 1
0.00857351915634736 0.0087091910895179 1 1
-0.0751587193912594 -0.0745323941767635 1 1
0.0745810448975922 0.07440063057438 1 1
-0.0564558353356119 -0.0561062056160616 1 1
0.0393112876085493 0.0389542734292724 1 1
-0.00514545930230605 -0.00508565601953267 1 1
-0.0562309495674666 -0.0557317187374044 1 1
-0.0711040253734691 -0.0702702733931502 1 1
-0.0555652231808032 -0.0549995084380979 1 1
0.046990246955393 0.0464846009079957 1 1
-0.00633692155801033 -0.00620617450441911 1 1
0.0578939826923883 0.0574324935484528 1 1
0.014507029827644 0.0143792140474525 1 1
-0.045724264922126 -0.0452181770078004 1 1
-0.0409860043645106 -0.0404156434853801 1 1
-0.0111877383233719 -0.011116409222649 1 1
0.0176369559831553 0.0171653873333645 1 1
-0.0233160110825264 -0.0231854227813474 1 1
0.0814287965035671 0.0806651702179078 1 1
0.0410442783560101 0.0407522457247859 1 1
-0.113757769499392 -0.112618900484787 1 1
-0.0296205657984072 -0.0295484106034328 1 1
-0.0890130975621154 -0.0880387689393288 1 1
-0.10129896911914 -0.0998833316186969 1 1
0.0396628779486695 0.0391274208160252 1 1
0.0602213866305491 0.0595182403230352 1 1
0.106765434731135 0.10571119009627 1 1
0.0910343434130427 0.0899537749768075 1 1
0.0366637821241928 0.0362465408297024 1 1
0.0644734428567668 0.0636827404254878 1 1
0.0701293595131017 0.069253933693219 1 1
-0.00858010802462392 -0.00836554656646736 1 1
-0.0853608003930739 -0.0843009669510008 1 1
0.00734718139361842 0.00689401808372663 1 1
-0.029635996221667 -0.0292468528711571 1 1
-0.0151362722275645 -0.0149465201550613 1 1
-0.0619038156766366 -0.061332293963606 1 1
-0.0633614995427447 -0.0620451875782217 1 1
-0.0492405190507976 -0.0486029350725569 1 1
-0.0215152115643102 -0.0213280584951428 1 1
-0.00479809269473872 -0.00448942314087396 1 1
0.0206195649663952 0.0205043265232326 1 1
0.0155517706583597 0.0152861067675646 1 1
0.00276199300478664 0.00269759623001449 1 1
0.0402489911133112 0.039924234136477 1 1
0.0113335107032145 0.0111314571959164 1 1
0.0383776575651288 0.0374239575911441 1 1
0.0771438406895883 0.075535446918741 1 1
-0.122813430888578 -0.121601547567636 1 1
0.123988435284777 0.122960967252463 1 1
0.0640566911808042 0.0635416396909865 1 1
-0.0414439708594181 -0.0407611384655838 1 1
0.0123924377039994 0.0123708271200162 1 1
-0.0030667470134872 -0.00289601663405864 1 1
0.0717304114321659 0.0711729713966009 1 1
-0.0132652594271667 -0.0130862979740386 1 1
0.0223293288800744 0.0218491555315371 1 1
-0.164381262929734 -0.162592754898317 1 1
-0.00974469373920854 -0.0110392222665087 1 1
0.0224261578523039 0.0219860367981638 1 1
0.0167806594484283 0.0164484593543053 1 1
0.120187893932089 0.118643904525521 1 1
-0.0509592872398406 -0.049989993142162 1 1
-0.0665720770741568 -0.0659002521018715 1 1
-0.12321902129388 -0.122706612284695 1 1
0.00596529108118481 0.00590350180573102 1 1
0.108555860871338 0.107663449289 1 1
-0.0127559673195441 -0.0127294874236771 1 1
-0.0428117242910436 -0.0428955408693487 1 1
0.112409899900911 0.111101201667308 1 1
0.100462074720236 0.0994626700257475 1 1
0.0102796626569458 0.0101888120767581 1 1
-0.14487517360996 -0.143463848789244 0 1
0.0891100153791442 0.088450096100906 1 1
0.0627984731782287 0.0624930753536977 1 1
0.091209817807408 0.0901298984102815 1 1
0.0731404032198624 0.0724559685578284 1 1
0.0387395264418271 0.0383953102818123 1 1
-0.025882837905057 -0.0258432691903016 1 1
-0.0286381270469356 -0.0286739666274181 1 1
-0.0407923810734937 -0.0404584231583837 1 1
0.00855488557207638 0.00884485577754797 1 1
0.0158645064428747 0.0157801665307518 1 1
0.0320335030757758 0.0315879793589198 1 1
0.0771796723329665 0.0760695025429064 1 1
0.0717427672500688 0.0709879150636194 1 1
0.0485453816061853 0.0481847891588132 1 1
0.00573981974217337 0.00563644079635318 1 1
0.0491809756324932 0.0484788584986861 1 1
-0.0905086189220699 -0.0896843149068446 1 1
-0.0725871531329623 -0.0718952475184407 1 1
-0.0782019195722465 -0.077482889804504 1 1
-0.115274673153623 -0.114077635855613 1 1
0.0898650959568486 0.0886844154223561 1 1
-0.00422243121684354 -0.00414829880796172 1 1
-0.0348831857939471 -0.0345003866663275 1 1
-0.0340474199217992 -0.0337240268838873 1 1
0.0146087633838026 0.0143501034537916 1 1
-0.0170468472456037 -0.0166792369641554 1 1
0.0486384746534862 0.0480302643406169 1 1
0.00449470342600178 0.00445689356858376 1 1
0.0528097456370654 0.0520091990836809 1 1
-0.0181996711707505 -0.0179636002963895 1 1
-0.0249558329286057 -0.0247763867625287 1 1
-0.113807014674304 -0.112785479183852 1 1
0.0251820398004511 0.0242215411950368 1 1
0.0377407159298648 0.0373959455596823 1 1
0.00810635006386756 0.00809364809413785 1 1
-0.134383018972313 -0.13294966475367 1 1
0.069234415929088 0.0687158440581878 1 1
-0.0241238653420878 -0.0240724982443332 1 1
0.067564757008479 0.0668392783936773 1 1
-0.0162817740511159 -0.0161309909753347 1 1
0.0374116095267439 0.0373783951341306 1 1
0.0795335219669503 0.0788660809385299 1 1
0.0757500610929265 0.0748991154717245 1 1
0.0276774956927063 0.0274551717700206 1 1
-0.0210725349794206 -0.0206582408055106 1 1
0.0576057871184492 0.0570657827325656 1 1
-0.0165033370712058 -0.0166451248515865 1 1
-0.0609525173013702 -0.0606120668268267 1 1
-0.100013311843585 -0.0992683895131837 1 1
0.0611358931091468 0.0606148729169933 1 1
0.0198250176174689 0.0193609033167733 1 1
0.00413826045239503 0.00399606323347093 1 1
-0.0662614706842502 -0.0660186012823687 1 1
0.0150952220664914 0.015122327207758 1 1
0.0355841621301832 0.0354099718401424 1 1
0.0187857986492587 0.0186349946679926 1 1
0.0532153375733768 0.0525621376243965 1 1
-0.209006366659553 -0.207303050704413 0 0
0.0346213647334122 0.0344413187082658 1 1
0.0892878920072919 0.0886204621485965 1 1
-0.00828295200594648 -0.00835642326710551 1 1
-0.0714134222251608 -0.0711540931684645 1 1
0.0154395081060001 0.015242398374976 1 1
-0.0600289454744004 -0.059282966380473 1 1
0.0448490840421054 0.0443975903853198 1 1
-0.241908027869939 -0.239674166689257 0 0
-0.0385467668279999 -0.0381912660748635 1 1
0.00721451815685701 0.00708594952551718 1 1
0.0192622670524942 0.0190859391870081 1 1
-0.0764124762508341 -0.075790888074107 1 1
0.108215122702264 0.10701583014953 1 1
-0.0141491467140663 -0.0141638190063844 1 1
-0.0681080798767917 -0.0671804971222935 1 1
-0.0178842510621893 -0.0184758980909939 1 1
-0.0603859600901819 -0.0606745361732386 1 1
0.0374182095846108 0.0369317532694359 1 1
-0.202286301372386 -0.20034035462039 0 0
-0.152479177341534 -0.151021256780755 1 1
0.138223406272908 0.136620195066803 1 1
0.0140021893431584 0.0131404449355079 1 1
-0.0749528212389046 -0.07424686755793 1 1
0.0400083717790159 0.0398298479036546 1 1
-0.0253072042961824 -0.0249883454638698 1 1
-0.0324042564232563 -0.0321858842336742 1 1
-0.0186787422774945 -0.018469737631123 1 1
0.0393444820836371 0.0389785842180084 1 1
-0.0249580353157853 -0.0247060475063042 1 1
0.0362226879522682 0.0358894567830603 1 1
-0.0722657746117488 -0.0715463628705589 1 1
-0.0351458306997292 -0.0348283261564052 1 1
0.00926561212039577 0.00928091298058556 1 1
-0.0833794523674361 -0.0825372494957046 1 1
-0.0170294231916725 -0.0167263859907486 1 1
0.0134220922820378 0.0133468352085795 1 1
0.0675153241142691 0.0668318684505032 1 1
-0.106239549751131 -0.105425518249216 1 1
-0.0948191791610698 -0.0939221906739144 1 1
0.15115605710774 0.149617645638577 0 0
0.111599689101654 0.110546577458916 1 1
-0.032644054209851 -0.0321809188944735 1 1
-0.0756779459909854 -0.0747238795493978 1 1
0.0946562038001752 0.0935869023787892 1 1
-0.0367097355117232 -0.0369222016812201 1 1
0.0289966960955345 0.0288048345386764 1 1
-0.129929448885106 -0.128574469996322 1 1
-0.0121763036631717 -0.0116002157225648 1 1
-0.00967945537194491 -0.00950428403292381 1 1
0.0366049095253203 0.0361808336067219 1 1
-0.0125377791735501 -0.0124274909830494 1 1
0.0590752736263366 0.0589870763774371 1 1
0.0745256591012498 0.0731789167296786 1 1
-0.0831753961753884 -0.0821590039948617 1 1
0.00534300574719384 0.00523677751519924 1 1
-0.0537729633337956 -0.0532980492513793 1 1
-0.00702479121854332 -0.00719093737356977 1 1
-0.0872904182030976 -0.0866613263559308 1 1
-0.00625309509195111 -0.00581279729566371 1 1
-0.0369267598795019 -0.0363419217518332 1 1
0.0223142298857777 0.0221399917163371 1 1
-0.0303747369822147 -0.0302050000021371 1 1
0.0166502218002022 0.0163051225405919 1 1
0.0873161773120461 0.086207861263918 1 1
-0.0429536360987072 -0.0423201702528649 1 1
-0.0698143134231946 -0.069058278951779 1 1
0.0394675882615193 0.0388713645737641 1 1
-0.0206718297706242 -0.0204287025597745 1 1
-0.0111471949279145 -0.0111645548702402 1 1
-0.124125460406801 -0.122663560349471 1 1
-0.0266938717119866 -0.0265132385594151 1 1
0.0857340028194031 0.0847713057730679 1 1
-0.120860803429975 -0.119836722324138 1 1
-0.11795572445316 -0.117365236409694 1 1
0.00929706657183923 0.00902348573950242 1 1
0.0795368271068493 0.0785519039804245 1 1
-0.121689944618965 -0.120464660874862 1 1
0.105912080620231 0.104889127876222 1 1
-0.0446108353139899 -0.0437572878192429 1 1
0.0164642273963818 0.01629827933584 1 1
0.0658701763681099 0.0650328947518195 1 1
-0.0242346430841771 -0.0239664950954369 1 1
-0.00030831951643977 -0.000396652174439595 1 1
-0.0435274382570834 -0.0428158505740693 1 1
0.181908520091738 0.180059554231826 0 0
-0.0117784465791766 -0.0117800806423404 1 1
-0.0917743126351274 -0.0904543231582301 1 1
0.0407221156442475 0.0403584002360124 1 1
-0.0329178693002953 -0.0326973609946424 1 1
0.0244406101338003 0.024239487993554 1 1
0.0124262119315758 0.012429686595353 1 1
-0.0650065360558646 -0.0641610430555682 1 1
-0.109798310668032 -0.108459488156002 1 1
-0.0621407643611827 -0.0613387508224769 1 1
-0.00726208925679361 -0.00796049504437674 1 1
-0.040309881333567 -0.0399492193122144 1 1
-0.110984057630686 -0.109422848438625 1 1
0.0105060038866825 0.0102310688697712 1 1
-0.106880672737195 -0.105710688819204 1 1
-0.0731942058214647 -0.0723846903621996 1 1
0.0097292431214476 0.00966492995935158 1 1
-0.0712255039537196 -0.070023295121283 1 1
-0.00417777037067855 -0.00366107266496247 1 1
-0.0313956093904432 -0.0311138029426861 1 1
-0.0578200915060567 -0.0571870716842277 1 1
-0.0043096588257502 -0.003598772549862 1 1
-0.039871858107219 -0.0393037580718658 1 1
0.0129484862820468 0.0126601213984263 1 1
-0.00380523386976812 -0.00368506748809027 1 1
0.0612804543037116 0.0606587540554643 1 1
-0.0611904429099266 -0.0606574482472855 1 1
-0.168191856008261 -0.166749629812929 0 0
-0.107523665024408 -0.106765744654394 1 1
-0.0570877371967344 -0.0564789742202424 1 1
0.0491531394871058 0.0486841086382155 1 1
-0.051408660072011 -0.050945643316604 1 1
-0.129175697359657 -0.127843663370254 1 1
0.0726640292132151 0.0720577463015268 1 1
0.0791921938248821 0.0783412937449999 1 1
0.0464283431019022 0.0460692664681396 1 1
[truncated: 26,834 more chars]
