# Supplementary material for: Bias caused by sampling error in meta-analysis with small sample sizes
Source: PLoS One. 2018 Sep 13;13(9):e0204056. doi: 10.1371/journal.pone.0204056 (PMC6136825; doi:10.1371/journal.pone.0204056)
Supplement: S4 File — (ZIP) [file pone.0204056.s004.zip › results N = 10 theta = 0 tau = 0 sz = 500-1000.txt]

"cohen.dl.theta" "hedges.dl.theta" "cohen.dl.cp" "hedges.dl.cp"
-0.0404139106271987 -0.040376385263528 1 1
-0.00606686577743328 -0.00606247633776385 1 1
-0.0570811510644322 -0.0570195297669289 0 0
-0.0176838374200378 -0.0176685009595334 1 1
-0.0211608415339663 -0.0211471110973539 1 1
0.0229385098212139 0.0229245367969775 1 1
0.0151906708366797 0.0151780234160941 1 1
-0.0446313413513426 -0.0445755952075338 1 1
0.0192576073200697 0.0192445191977358 1 1
-0.0180785545065603 -0.0180589503851883 1 1
0.0273691540779879 0.0273346489397213 1 1
-0.00568747184847923 -0.00568417009809174 1 1
0.0212787247507288 0.0212536397195231 1 1
0.0137512504876509 0.0137335377010818 1 1
-0.000776089841502106 -0.000773886431584666 1 1
-0.0215221022595649 -0.0214995667122264 1 1
0.0118586230442888 0.0118468597599873 1 1
-0.0121528016778344 -0.0121538382794667 1 1
0.0145052818585628 0.0144894017009271 1 1
-0.00729051569524325 -0.00728720304709935 1 1
-0.026579972483081 -0.0265500659504818 1 1
-0.043602264339976 -0.0435648102696096 0 0
-0.0196208148452854 -0.0195992679571729 1 1
-0.0196069619277084 -0.0195926755474402 1 1
0.00272730393545339 0.00272000296144926 1 1
0.00290857919949842 0.00292092523970615 1 1
0.0189601038996706 0.0189429394760987 1 1
-0.0128827124991949 -0.0128700198291582 1 1
0.0229506416533597 0.0229268605208047 1 1
0.0250489180662621 0.0250114807509893 1 1
-0.0220424420699406 -0.0220459377330115 1 1
-0.00449757128087101 -0.00447994813608089 1 1
-0.00477849684594973 -0.0047709340820032 1 1
0.00880764458181233 0.00876462237878409 1 1
0.0134058579501173 0.0133948722639795 1 1
-0.00838624796779212 -0.00837922788356199 1 1
0.00156678849551426 0.00156829845476576 1 1
-0.0159802824294559 -0.0159568364834035 1 1
-0.0202978735178987 -0.0202740991647033 1 1
0.00427339927946072 0.00428071739675937 1 1
-0.0099163610498862 -0.00988769113105471 1 1
0.0162968274715314 0.0162851948913951 1 1
0.0165634374139268 0.0165365454516949 1 1
0.0110609066872084 0.0110464920741504 1 1
0.00550346864583833 0.00551266637267019 1 1
0.0515381630301177 0.0514714689028961 1 1
-0.00512679609288589 -0.00512261043347056 1 1
0.0242019291720646 0.0241811211507884 1 1
0.0286077883474575 0.0285803432664799 1 1
-0.0356180585142935 -0.0355817127872644 1 1
0.00767217695314082 0.00767900154419719 1 1
0.030025237107431 0.0299950272672761 1 1
0.0168665978573033 0.0168529998202479 1 1
0.0390371543601027 0.0389826915513414 1 1
-0.0198097776599681 -0.0197931273742023 1 1
0.0318922945846895 0.0318634523397575 1 1
-0.00949865787625571 -0.00949690376931334 1 1
0.0128481503561063 0.0128458952622393 1 1
-0.0565339156857 -0.0564869145137364 0 0
0.00610297547995823 0.00609908988018337 1 1
-0.0104206258874064 -0.0104112208096276 1 1
0.00241161979638563 0.00239612018777976 1 1
0.0157409550402215 0.0157256797708597 1 1
0.0299962456507557 0.0299604093666506 1 1
-0.00835119974861398 -0.00833787536215338 1 1
0.0065393372090173 0.00653324491582516 1 1
0.00769976363381474 0.00767594537787113 1 1
-0.0195435528436648 -0.0195287000676803 1 1
-0.0264058162884309 -0.0263830672795338 1 1
0.0025237906308978 0.00250822001920383 1 1
0.0234470117052455 0.0234172248520906 1 1
-0.017789038026345 -0.0177807498103107 1 1
0.0183959701459231 0.0183776472207405 1 1
-0.000417827434592532 -0.000418084134478348 1 1
-0.0111107678022158 -0.0111024844204621 1 1
0.00787915386553064 0.00787352105774989 1 1
0.0301256905193041 0.0300971139993299 1 1
0.015069212986867 0.0150524860676967 1 1
0.0142937633683849 0.0142760521174845 1 1
0.0110372438857121 0.0110324701102992 1 1
0.0178425242419306 0.0178250303160122 1 1
-0.0492849298899063 -0.0492290772154267 1 1
0.0165929095123668 0.0165773208730497 1 1
-0.0103367360184788 -0.0103280428629662 1 1
-0.0271450820777749 -0.0271161227774175 1 1
-0.00676009894457039 -0.00675763148322777 1 1
0.00312944844165061 0.00312346873471378 1 1
0.0177629384814112 0.0177535058592677 1 1
-0.00876022703718031 -0.00875336016200849 1 1
0.0297036805307339 0.0296729828011805 1 1
0.0270392996730119 0.0270128514445275 1 1
-0.0299251424056141 -0.0298962877450648 1 1
-0.0305516744498688 -0.0305257819113625 1 1
-0.0196001679480752 -0.0195813288813813 1 1
-0.0256841628632534 -0.0256589093414051 1 1
0.0104100920023998 0.0103933660530397 1 1
-0.0406233876392955 -0.0405980389390115 1 1
-0.0239306533204498 -0.0239087140693413 1 1
0.00900483031206679 0.00898866479086621 1 1
-0.0137618315921687 -0.0137382203722275 1 1
0.0195882070580484 0.0195616231683494 1 1
0.0312547824628385 0.0312456005879073 1 1
0.00995985083048698 0.00994519860244446 1 1
0.00933029310763823 0.00932794610323972 1 1
-0.0293891551277359 -0.0293618143992633 1 1
0.0147000554805597 0.0146820494687702 1 1
-0.0042942877037465 -0.00430530110766733 1 1
-0.00180354313190573 -0.00179699333827849 1 1
-0.00751816231735605 -0.00751879449439924 1 1
0.00566186113305728 0.00566510443358877 1 1
-0.0411197057298858 -0.0410821665220524 1 1
0.00440434073198175 0.00440164036877783 1 1
0.00724058541568463 0.00723282120131969 1 1
0.011065883981159 0.011068097253351 1 1
0.013967457217273 0.0139584793587327 1 1
0.00824354205493355 0.00824019125086878 1 1
0.0139370097376594 0.0139158917575295 1 1
0.00898584108162581 0.00898764414788817 1 1
0.0353589844210471 0.035337107922807 1 1
0.0322698339216258 0.0322411094782815 1 1
-0.02060584234673 -0.0205835683743946 1 1
-0.0104002605951719 -0.0103837545650598 1 1
0.0252243367075153 0.0251921142307136 1 1
-0.0242955585228233 -0.0242734917352261 1 1
0.0199904743766159 0.0199771161836815 1 1
-0.0407342110433817 -0.0406932260929147 1 1
-0.0131543092661942 -0.0131444505049761 1 1
0.000192653389553145 0.000191101809797473 1 1
-0.0267505586602751 -0.0267250912963076 1 1
0.00212914503020125 0.00212984530319031 1 1
0.00635390470287435 0.00634518103978719 1 1
-0.0493326724006109 -0.0492826593213075 0 0
0.0114083828602996 0.0114008489482743 1 1
0.00394409313392926 0.00394995914133823 1 1
0.0290086568723255 0.0289893041957013 1 1
0.0208656134973033 0.0208525716976403 1 1
-0.0127271010679252 -0.0126907197347516 1 1
-0.0155282081577367 -0.0155104770231033 1 1
0.00507585654944154 0.00507533601422207 1 1
0.00457942438257243 0.00458130337566986 1 1
-0.0121620530746619 -0.0121465938776501 1 1
0.0443056172637795 0.0442574749640068 1 1
0.021247380894003 0.0212292911140966 1 1
0.0188290393541724 0.0188130976122618 1 1
0.0181019187333837 0.0180836945007086 1 1
0.000294269641947596 0.000291698457870354 1 1
0.0116584899248186 0.0116510171829697 1 1
0.00483734938352572 0.00482583848336839 1 1
0.00330095644802942 0.00330084337796097 1 1
0.0358726166140509 0.0358395732853154 1 1
-0.00730777384129027 -0.00730736663715269 1 1
0.00639072175028444 0.0063871426675571 1 1
-0.00441622340958695 -0.00440511320242339 1 1
-0.00586894975947121 -0.00586042368403911 1 1
0.00427582994280743 0.00426938864008662 1 1
-0.0120296366312749 -0.0120204479342805 1 1
-0.0270215662105551 -0.0269969372813379 1 1
-0.00408851922021312 -0.00408440329962854 1 1
0.0385045627567311 0.0384699137319305 1 1
-0.00774355031839155 -0.00774175531159285 1 1
0.00481618671579792 0.00480768397086725 1 1
-0.00759925924436177 -0.00758768493827849 1 1
0.0113113700222507 0.0112958964432527 1 1
0.0346378035392615 0.034626603248856 1 1
0.0255429502762538 0.0255264829864347 1 1
0.0298340978758482 0.0297839132746924 1 1
0.00454468564450149 0.0045413506034921 1 1
-0.0231028279619436 -0.0230822890146074 1 1
0.037681206498175 0.0376620533291333 1 1
-0.0101947935830099 -0.0101877854330924 1 1
-0.0245911988971567 -0.0245844358473697 1 1
0.0121620306190552 0.0121449202157596 1 1
-0.0134380446969293 -0.013425274503465 1 1
-0.0177246611954047 -0.0177011888942645 1 1
0.0471840510129401 0.0471381477006705 1 1
0.00758935190007337 0.00756820079626655 1 1
0.00918455056092924 0.00918082085540797 1 1
0.00661563407768003 0.0065948727195229 1 1
-0.0176891728669811 -0.0176723069441954 1 1
-0.0382619745887301 -0.038214796188928 1 1
0.0414669781668772 0.0414071417089689 1 1
-0.0110285488091962 -0.0110192142589276 1 1
0.00624403196972404 0.00624468729054141 1 1
0.00202058393171942 0.00202250406901176 1 1
-0.0170305098837443 -0.0170055180173389 1 1
-0.0262174040474345 -0.0261922858300203 1 1
0.0271035629559784 0.0270803400107977 1 1
-0.0176688594252165 -0.0176520939925827 1 1
-0.00694425038925209 -0.00693555377990533 1 1
-0.0227767617565406 -0.0227538871137053 1 1
0.0184656620284343 0.0184397994201671 1 1
0.00848826745657865 0.00847807606644657 1 1
-0.00473326305454125 -0.00473709616875896 1 1
0.0195945235013681 0.0195789183201709 1 1
0.0120008359668436 0.0119860256508494 1 1
0.00222380013235982 0.00221749717235946 1 1
-0.0110002047104736 -0.010987109453018 1 1
0.000808696999510493 0.000779961497146141 1 1
-0.0087902696516788 -0.00878053922793587 1 1
0.0141767706932576 0.0141589860645545 1 1
-0.00840905034459776 -0.00840285234443425 1 1
0.0206386753280954 0.0206191845971324 1 1
-0.0087603549366451 -0.00873527233043239 1 1
-0.022692850992538 -0.0226700074627303 1 1
-0.0123976634465932 -0.0123905659794066 1 1
-0.0269308684091181 -0.0269052689280543 1 1
-0.0124319065585318 -0.0124214741387055 1 1
0.0254291871356942 0.0253986536081267 1 1
-0.0476049798835532 -0.0475528404116413 1 1
-0.033769905519257 -0.0337410297303366 1 1
-0.0321208069573131 -0.0320820651837178 1 1
0.019994335054442 0.019976474121876 1 1
0.023416534081564 0.023387923282373 1 1
0.0132039904504708 0.0131973092376174 1 1
-0.0293812088968375 -0.0293619014194658 1 1
0.0177613116587003 0.0177421043722619 1 1
0.0161910908409472 0.0161642416430361 1 1
-0.00401192939190411 -0.00401760576833119 1 1
-0.0203962017636042 -0.0203750932271409 1 1
-0.00358767912332102 -0.00358158560894666 1 1
0.000584588025225287 0.000585977907562897 1 1
0.00247748782506824 0.00247147447251216 1 1
-0.00594431409506894 -0.00591943448047879 1 1
-0.00912088616407131 -0.00910837725183998 1 1
0.0178777130982414 0.0178432686500056 1 1
-0.00144408872099526 -0.00144270792511545 1 1
-0.00641705261492178 -0.00640878291462166 1 1
0.00696429355199987 0.00696016900415807 1 1
0.0164784862214353 0.0164607660340455 1 1
-0.0257950575764421 -0.0257747888419134 1 1
-0.00490645908679506 -0.00488357084023149 1 1
0.0113759475843038 0.0113648729995147 1 1
-0.0224417662919188 -0.0224216441972823 1 1
0.014237822984699 0.0142224016036433 1 1
-0.0234554799809699 -0.0234292223516117 1 1
0.00657101282911154 0.00657611387373374 1 1
-0.00265920732511459 -0.00265462656472481 1 1
0.0376076405025196 0.0375608748911779 1 1
-0.000736713063661219 -0.000728848178899948 1 1
-0.0283767903411309 -0.0283505288928016 1 1
0.0271222452891093 0.0271024389660191 1 1
-0.0233202105016385 -0.0232927047127062 1 1
-0.000724794676794137 -0.000711817866494349 1 1
-0.0109464326719627 -0.010931245634629 1 1
2.16254676425418e-05 3.37465308355451e-05 1 1
-0.00790858849792879 -0.00789503154340496 1 1
-0.0178603316742124 -0.01784398764812 1 1
-0.0145361091145516 -0.0145389079447712 1 1
-0.00818680457498879 -0.00818156570411132 1 1
0.0108013616286141 0.0107889880328694 1 1
-0.0114015190446668 -0.0113928420195708 1 1
0.0203720666038003 0.020354503848401 1 1
0.0180952380704476 0.0180733183329639 1 1
-0.0102529175702012 -0.0102403773891463 1 1
0.00117579737837145 0.00117535382826757 1 1
-0.0121563065079727 -0.0121402557810885 1 1
0.0158109253704145 0.0157973653553074 1 1
0.00637878358358676 0.00636064758755642 1 1
0.0712781895954171 0.0712068083147722 0 0
-0.00760210148487447 -0.00759475870281628 1 1
0.00750269044885397 0.00749667840323563 1 1
0.011223452218676 0.0112191714764423 1 1
-0.0092983022938562 -0.00929318854572874 1 1
0.00178640389159081 0.00180240938521788 1 1
-0.0153347419179863 -0.0152982455701378 1 1
-0.0149936181743297 -0.0149805754153787 1 1
0.0239569995195913 0.0239539798991027 1 1
0.0263400707441548 0.0263157005736322 1 1
-0.00117714701466778 -0.00117305793249247 1 1
-0.0154362948686505 -0.0154276483038696 1 1
-0.00285579329154974 -0.00285202853931164 1 1
0.0173463183405648 0.0173278712256162 1 1
-0.0421209423847163 -0.0420813954445084 1 1
-0.00596858123065773 -0.00598411667753929 1 1
-0.00901383431571659 -0.00899025226199919 1 1
0.0196504669965593 0.0196273411597682 1 1
0.0104054231103112 0.0104167072142775 1 1
0.0252025302430428 0.0251804059816533 1 1
0.0128368312066255 0.0128259989178255 1 1
0.0349230650469171 0.0348972775529143 1 1
0.0192691177539342 0.0192465696670174 1 1
-0.0218250786090878 -0.0218041359085628 1 1
0.00954583090080042 0.00954287843884231 1 1
-0.00663159278733805 -0.00662379617419598 1 1
0.00147488377608181 0.0014727699740565 1 1
-0.0202384336607175 -0.0202092799457219 1 1
0.0274058523880303 0.0273699914873127 1 1
-0.0370318937836985 -0.0369830447146985 1 1
0.00238417187149454 0.00238258898905449 1 1
-0.0263031541271428 -0.0262733700517773 1 1
-0.0055942368840781 -0.00557637225837792 1 1
0.00745539416005443 0.00745250385317795 1 1
0.0241485481287778 0.0241241157070337 1 1
0.0382092363718919 0.038193335604533 1 1
-0.0112425669215018 -0.0112403667771646 1 1
-0.0242199439102843 -0.0242216142689058 1 1
-0.00409711366874113 -0.0040924873043076 1 1
0.0132803080954125 0.0132676717442692 1 1
0.0216262902201691 0.0215955417279603 1 1
0.0209310021960666 0.0209134527908809 1 1
0.0642752471174889 0.0642173953469743 0 0
0.0344035783323453 0.0343788920129545 1 1
-0.0253637234454965 -0.0253401238947143 1 1
-0.00395680570658673 -0.003945912144541 1 1
-0.00913422561411021 -0.00912363535475081 1 1
0.0032874944733216 0.00328638132483574 1 1
-0.050448369594702 -0.050394564487788 0 0
-0.0102504742885926 -0.0102380465066817 1 1
-0.0219332778079292 -0.0219016971135372 1 1
-0.00598250668709479 -0.00598805053285553 1 1
-2.85562309712099e-05 -2.97863553615114e-05 1 1
-0.000151031860954362 -0.000153257356492736 1 1
-0.00491545980596482 -0.00491983080321245 1 1
0.0044259662856551 0.00444429770421174 1 1
-0.0138308497174294 -0.0137868469061221 1 1
-0.00748955750690321 -0.00747483995069632 1 1
-0.0378859040409215 -0.0378615697148608 1 1
-0.0326739650732218 -0.0326394251335208 1 1
-0.0112744193222606 -0.0112358280366638 1 1
0.00272303648171953 0.00272137864513794 1 1
0.0123571820127963 0.0123391812740211 1 1
0.0198605002413741 0.0198407551870378 1 1
0.011603387738856 0.0115878823518177 1 1
-0.0240745074068153 -0.0240487801806132 1 1
0.00334949072688648 0.00334696161301674 1 1
-0.0158893827911546 -0.0158692526877155 1 1
0.0314557672176951 0.0314420006694494 1 1
0.00971671176685284 0.009699444163021 1 1
-0.0177187442519677 -0.0177041724208678 1 1
0.0255595739171547 0.0255256652274672 1 1
0.00418705122592978 0.00418326143866879 1 1
0.0276169433888886 0.0275748390020832 1 1
0.0311873609753044 0.0311577369215681 1 1
0.0214758914593847 0.0214546837646507 1 1
0.0243034015132585 0.024273556571655 1 1
-0.0183888990775985 -0.0183638411293654 1 1
0.0330199848361849 0.0329922481075276 1 1
0.0242089592166611 0.0242026228313292 1 1
-0.012324276775799 -0.0123099682999584 1 1
0.0235427023173552 0.0235106643769013 1 1
-0.00594271390064824 -0.00594043719154118 1 1
-0.0199833968023974 -0.01994237103383 1 1
0.00800319104756791 0.00802158809426477 1 1
0.0327864419812731 0.0327558290279804 1 1
-0.0348084577305105 -0.0347939144275701 1 1
0.000679021417847892 0.000683688845620713 1 1
0.0312964276238984 0.0312754504371934 1 1
0.0163814950176711 0.0163628719373814 1 1
0.0381191494309973 0.0380869252761431 1 1
0.00254198204522105 0.00253962937653646 1 1
0.0276599376247484 0.027639524468912 1 1
0.0326483575893529 0.0326060848447796 1 1
0.0100511864471985 0.0100282541748224 1 1
0.00481146041097208 0.00481051741656393 1 1
-0.0338999447094391 -0.0338686730491289 1 1
-0.0207189030208007 -0.0206997378317473 1 1
-0.024152959155038 -0.0241190247208331 1 1
0.00692473070079968 0.00691963907985841 1 1
0.00652432044424058 0.0065217969997876 1 1
-0.0352834608738628 -0.0352395767803244 1 1
-0.0293892435746709 -0.0293588334231466 1 1
-0.0106734920476131 -0.0106404624464144 1 1
0.0326718096717541 0.0326379669725752 1 1
0.0340078773994901 0.0339591576587703 1 1
0.0045915604562694 0.00459204020682525 1 1
0.0243120366929066 0.0242917446837044 1 1
0.000433693798587284 0.000454868102679161 1 1
-0.0195161269826903 -0.0194989217006344 1 1
-0.0096902531870287 -0.00967667717412994 1 1
0.026758249328079 0.0267323759955473 1 1
0.0822950457747905 0.0821870874972946 0 0
-0.0273760556832494 -0.0273543585972945 1 1
-0.038400599184161 -0.0383581199512067 1 1
0.010186830892664 0.0101877989534174 1 1
-0.026340063390767 -0.0263058986148718 1 1
-0.00233554290803559 -0.00232897347652343 1 1
0.0421083861669645 0.0420739428053859 1 1
0.0285792838051707 0.0285554256678704 1 1
0.0259073088975183 0.0258647542409516 1 1
0.00441322086769776 0.0044133261277243 1 1
0.00443938144166202 0.00443030687149184 1 1
0.0267549031839397 0.0267283392324646 1 1
0.0105434088499598 0.0105348815292644 1 1
0.0314970588897881 0.0314629289671667 1 1
0.0327764317568786 0.0327459313321519 1 1
-0.000289283606816113 -0.00029138940881292 1 1
0.0190489304120334 0.019029760997853 1 1
0.035818356184643 0.0357784265453565 1 1
-0.0212543491152362 -0.0212305017339333 1 1
-0.00723785067946881 -0.0072231788416366 1 1
0.00291274583165995 0.0029064342600702 1 1
-0.0229556614697064 -0.0229323274761507 1 1
0.0097774155291962 0.00974854708595932 1 1
-0.00783680571326626 -0.00784070573161262 1 1
-0.0446867280253955 -0.0446413952395951 1 1
-0.0105064578131627 -0.0104980487642538 1 1
-0.0107520944463675 -0.0107392907636499 1 1
0.00300578416647338 0.00300229463955191 1 1
-0.00335776368258551 -0.00335758043436549 1 1
0.00597368040810507 0.00597049625290874 1 1
0.0075716639758817 0.00756017577069493 1 1
-0.043051737006467 -0.0430087982953432 1 1
0.00198180923498133 0.00197671495546479 1 1
-0.0264793202522632 -0.0264565226191189 1 1
0.027796591651005 0.0277680803534705 1 1
-0.0191731922239572 -0.0191386779683704 1 1
-0.00351885343767747 -0.00350368080833537 1 1
0.02325492799886 0.0232275167012141 1 1
0.00564340734868011 0.00563555004466101 1 1
0.00426056557497451 0.0042531201586532 1 1
0.0154336945626391 0.0154186392021913 1 1
-0.020225256758511 -0.0201970473576376 1 1
-0.0572789388213692 -0.0572242617518312 0 0
-0.00683417937913479 -0.00682502213204002 1 1
-0.0484295353172991 -0.0483818211965491 0 0
-0.0207370831211492 -0.0207148182725453 1 1
0.0139242181551973 0.0139067220867844 1 1
0.00506129502549742 0.00505446578125245 1 1
-0.0128525548852697 -0.0128391544083045 1 1
0.00443403936574724 0.00442800292814976 1 1
0.0166212366713118 0.0165992985341447 1 1
-0.00584153455588556 -0.0058392599102424 1 1
0.00741031541432784 0.0074075811225292 1 1
0.0044966994566615 0.00449334807859661 1 1
0.0120175598312882 0.0120080206478801 1 1
-0.00613972761946443 -0.00613670509703165 1 1
-0.0096702787975039 -0.0096581256102349 1 1
-0.0182623892969222 -0.0182427574150882 1 1
0.0138331029177859 0.013809961883001 1 1
-0.027902650919814 -0.0278874403233455 1 1
0.0320041332569817 0.0319763353353061 1 1
0.0153640520882872 0.0153436929889709 1 1
0.0124350300020159 0.0124402559388499 1 1
-0.0110478292810065 -0.011039567094614 1 1
0.00239956051428515 0.00239987697918181 1 1
-0.0516482859122159 -0.0516017784911115 0 0
-0.00475976686564388 -0.00475219430216502 1 1
0.00305179295539234 0.00306233200387219 1 1
0.00281621275251104 0.00281089461527683 1 1
0.0181517981859196 0.0181312777944636 1 1
0.0194465865055881 0.0194300904222903 1 1
-0.0115383564751816 -0.0115295762636306 1 1
0.0133676507779418 0.0133574691506004 1 1
0.0120775944300965 0.0120684509148714 1 1
0.0197516927595196 0.0197290943410434 1 1
0.0282975223260735 0.0282684365622132 1 1
-0.00334867428086778 -0.00334707363640576 1 1
-0.0413002172324338 -0.0412651236142339 1 1
0.0507010910137393 0.0506554561937522 0 0
0.0224133240331332 0.0223905793334651 1 1
-0.00466329388135499 -0.00468303665613798 1 1
0.00717055474093897 0.0071612837743679 1 1
-0.0245967984998812 -0.0245689349837895 1 1
-0.00937158626540328 -0.00935980501575938 1 1
0.00895173427885063 0.00894246051266405 1 1
0.0275871619433276 0.0275639836979488 1 1
-0.020928157121618 -0.0209145833592773 1 1
-0.0581640558562573 -0.0581165865337316 0 0
0.0189725495768681 0.0189569603884519 1 1
-0.0323795280410786 -0.0323453022841939 1 1
-0.0155903478226796 -0.0155754464530828 1 1
0.0186899902882544 0.0186834693924241 1 1
-0.0235176545829498 -0.0234994384162009 1 1
0.00965686796223065 0.00965290316303468 1 1
0.0182626099360713 0.0182411623311389 1 1
-0.0073067972487331 -0.0072992681359967 1 1
0.043918416504087 0.0438769491528113 0 0
-0.0171798317338746 -0.0171622436319506 1 1
0.0291221112387628 0.0290892730509575 1 1
-0.0165064829262625 -0.0164849635137025 1 1
0.0451521463218592 0.0450998140620377 1 1
-0.0174382780417791 -0.0174098887965001 1 1
0.0229318514558641 0.0228956949884983 1 1
-0.0182484895074989 -0.0182329170079852 1 1
0.00949460505068256 0.00948481865811504 1 1
-0.0303603990931487 -0.0303232434221709 1 1
0.00784477681436289 0.00781331640639169 1 1
-0.00511518755907783 -0.00510493470334108 1 1
-0.0273276359056237 -0.0273022560977929 1 1
-0.0030770896259489 -0.00308034547861979 1 1
0.00103921332882467 0.00104350115454696 1 1
-0.0188131900889236 -0.018788139956371 1 1
-0.0199758248236106 -0.0199575600937748 1 1
0.0131214562646049 0.0131070793118058 1 1
-0.00375801172116009 -0.00376161295743482 1 1
0.0131092156177934 0.0130641287570301 1 1
-0.0338271204424882 -0.0338044702822071 1 1
0.0391055922794701 0.0390590556253757 1 1
-0.0125635930862176 -0.0125468124188712 1 1
-0.0154444020791523 -0.0154322606134731 1 1
-0.00457462362106541 -0.00456863913003845 1 1
-0.0379958297740674 -0.037964469129994 1 1
-0.0122582902263662 -0.0122415664834775 1 1
0.0104983172329779 0.010495838748053 1 1
0.0329916975158462 0.0329597733702994 1 1
-0.00168109245789805 -0.00168177689310043 1 1
0.00727386569171485 0.00726213330741438 1 1
0.00578329589336373 0.00577287256125418 1 1
0.0150512489852647 0.0150410811534641 1 1
-0.0314820865661139 -0.0314522942574223 1 1
0.00631032458542105 0.00630894645259605 1 1
-0.00999648771656261 -0.00998642818479299 1 1
-0.0331921162888685 -0.0331765593931367 1 1
-0.0194398831939074 -0.0193933018129805 1 1
-0.0121687564701949 -0.0121590162728797 1 1
0.0124714131548872 0.0124591670458401 1 1
0.00570825728741879 0.00568415964587339 1 1
0.012761388545329 0.0127674649338477 1 1
-0.000958275155400704 -0.000945522287346432 1 1
-0.0167787435023965 -0.0167633831114301 1 1
0.00930150779287436 0.00930145519394681 1 1
0.00688794997816222 0.00687405726183565 1 1
-0.00133957562360711 -0.00134066629281402 1 1
0.0204993412120677 0.0204765002958381 1 1
0.00486931633189582 0.00488605726181182 1 1
0.0102650552839415 0.0102537786506691 1 1
0.00897651264332565 0.00896761556018082 1 1
-0.0287251771951281 -0.0286915284642551 1 1
0.0159294791643857 0.0159218870502813 1 1
0.0149351444864275 0.0149113909441992 1 1
-0.0203547177614963 -0.0203340037452052 1 1
-0.0237700415800294 -0.023746210568977 1 1
0.00784493745046482 0.00784223698586155 1 1
-0.0439819943246322 -0.0439311019464546 1 1
0.00390985847953552 0.00390591305779287 1 1
-0.000308130202112143 -0.000308573886433252 1 1
-0.0037987093041005 -0.0038046695834182 1 1
-0.00107564981293309 -0.0010707771387786 1 1
-0.0512043720475313 -0.051150516952529 0 0
0.00315923940397499 0.00315579297756052 1 1
0.0143830984231956 0.0143744845891712 1 1
-0.0191155607174332 -0.0190998232725113 1 1
0.0429091039313186 0.0428474348083131 1 1
-0.017735815860643 -0.0177210750872472 1 1
-0.000213906862818115 -0.000212563716285999 1 1
0.0261052740028658 0.0260726511563416 1 1
-0.00729478834380875 -0.00728804738530774 1 1
-0.00495978363949512 -0.00494925067690265 1 1
0.0178731316145361 0.0178490664515956 1 1
0.0109664062078935 0.0109561046262039 1 1
0.00420347146842629 0.00420218409500755 1 1
-0.0219739344975442 -0.0219474712321808 1 1
-0.00615933595433222 -0.00614888397249929 1 1
-0.0137906799558091 -0.0137759603050708 1 1
0.022441365085414 0.0224107969340937 1 1
0.0162866812578277 0.0162721655281736 1 1
0.0210631919275497 0.0210514312430072 1 1
-0.0446097202586065 -0.0445691567344236 0 0
0.0326324209301807 0.0325926510880253 1 1
-0.00810110071658451 -0.00809868581231225 1 1
0.013524539610135 0.0135090139020374 1 1
0.00886175309439169 0.00885716684241964 1 1
-0.0305491445100329 -0.0305164358292586 1 1
-0.0357800561135661 -0.0357366834528861 1 1
0.0165089909163149 0.0164876471066824 1 1
0.0108155878086986 0.010808512040531 1 1
0.00644401160239864 0.00644406661573971 1 1
-0.00511055966859968 -0.00510564852528639 1 1
0.0352618246980398 0.0352289645111464 1 1
0.00975096449569763 0.00974247611140278 1 1
0.00433067709627603 0.00431786184238826 1 1
0.0477532940693264 0.0476909387248419 1 1
0.00528385746602043 0.00527689417550836 1 1
0.0273331588053243 0.0273137614506458 1 1
0.0188458338932145 0.0188159258494435 1 1
0.0330159257574005 0.0329859456612912 1 1
-0.00305573008247287 -0.00305963224867893 1 1
0.037467670137979 0.037438070845547 1 1
0.0199396120117475 0.0199189761672553 1 1
0.0633740542944742 0.0633141117655146 1 1
0.0208977219305279 0.0208762060383726 1 1
-0.0119279929368053 -0.0119212643455414 1 1
-0.0259436083029385 -0.0259177397877179 1 1
0.0174803538784001 0.017469317536885 1 1
0.0244218493105253 0.0244129745068095 1 1
0.0171298885027406 0.0171140526236293 1 1
0.00611439224445111 0.00611858755036739 1 1
0.00395509248658106 0.00394541624167646 1 1
-0.00267287467130957 -0.00266511216628037 1 1
0.0152651442353554 0.0152475073714217 1 1
-0.017689609973619 -0.0176647133404802 1 1
0.00777291978178909 0.00776816971588283 1 1
0.00444671017199652 0.00444734457410206 1 1
-0.0432059320385558 -0.0431574277916579 1 1
-0.0156821684610315 -0.0156616245982475 1 1
-0.00159992532504047 -0.001595557773431 1 1
-0.00400270874667593 -0.00399166305740137 1 1
0.0360938605023736 0.0360571081949892 1 1
0.0208217834544695 0.0208027066171656 1 1
0.0348551041158095 0.0347957171346045 1 1
-0.0369786866476437 -0.0369701882774166 1 1
-0.0451753364769252 -0.0451289552835719 0 0
0.00377347356414121 0.00375746606186227 1 1
-0.00729373889830683 -0.00728695936517192 1 1
0.0476197366985982 0.0475507482687249 1 1
-0.00735871370740271 -0.00737432918679917 1 1
0.00673255122096861 0.00674606377520267 1 1
-0.0193682747838518 -0.0193430194103271 1 1
-0.00876484223447593 -0.00874864884981113 1 1
-0.00117705643726242 -0.00116783463110224 1 1
-0.035070102604942 -0.0350134820569087 1 1
-0.00615219559160318 -0.00612829898880838 1 1
0.0093111624929173 0.00927733675333157 1 1
0.0248429116247329 0.0248178558058066 1 1
-0.0294182423546323 -0.0293892057969032 1 1
0.0128719485931993 0.0128591027215342 1 1
-0.0216260232727706 -0.0215995679562142 1 1
0.0674464918249898 0.0674090246945584 0 0
0.00127421082535225 0.00127573010779488 1 1
-0.0366592701698025 -0.0366248660147563 1 1
-0.0177797173619679 -0.0177664521949599 1 1
-0.0111329641528535 -0.0111209171483731 1 1
-0.0250615174785058 -0.02503697644629 1 1
0.0657006151749249 0.0656339323650485 0 0
0.058780896728966 0.058723021530907 0 0
-0.0184626034141851 -0.0184481831233873 1 1
0.0217286913192352 0.0217036666692562 1 1
-0.0109824012202762 -0.0109678440378865 1 1
-0.0214441208347768 -0.0214061757328681 1 1
0.048249529626647 0.0482027501532428 1 1
0.0132232666174102 0.0131997818819524 1 1
0.00359006030216878 0.00358861576457465 1 1
-0.0247054521697517 -0.0246783000638365 1 1
0.0224774047757716 0.0224558048154855 1 1
0.0272083090179034 0.0271755317647827 1 1
0.00054721330476146 0.000548727145032568 1 1
0.00561883940784793 0.00558608316437839 1 1
0.00925926908273286 0.00924435216457884 1 1
0.0127138423008516 0.0127030423789333 1 1
-0.00234849865111552 -0.00231853177582497 1 1
0.0142498994360714 0.0142579926299772 1 1
0.00362059236210402 0.00360307731653249 1 1
0.0375464519823502 0.0374888635263934 1 1
-0.0120404037298897 -0.0120235338451921 1 1
0.00640819172478612 0.00640793463294614 1 1
-0.009327703965508 -0.00931805810877639 1 1
0.0131115034388966 0.0130883719702622 1 1
0.0168001854975879 0.0167741048805861 1 1
-0.00336815050247243 -0.00334931026975533 1 1
-0.0164545443288448 -0.0164299698193386 1 1
0.0145827553850264 0.0145666691900347 1 1
0.00875710518077279 0.0087445611088818 1 1
-0.0152846010481693 -0.0152702548996797 1 1
-0.0231324872938908 -0.0230907973257769 1 1
0.0420973928825043 0.0420254184895293 1 1
0.00776079637213544 0.00775368910521647 1 1
0.0326659207078454 0.0326381920110169 1 1
-0.0317902673561229 -0.0317456725059435 1 1
0.0376992969477685 0.0376644932977412 1 1
-0.0030531891324265 -0.00304193432371437 1 1
-0.013049004836404 -0.0130551043812857 1 1
-0.0055613841180971 -0.00555770434786773 1 1
-0.0288755008213714 -0.0288353338224185 1 1
0.019246599225818 0.0192278528123309 1 1
-0.00924844532879056 -0.00923780676251588 1 1
0.0201447899232914 0.0201288517633492 1 1
-0.00923260443348208 -0.00922189456365326 1 1
0.0200115494422072 0.0199726288598486 1 1
-0.0265855395419303 -0.0265564471354278 1 1
-0.0198889652188 -0.0198757232907673 1 1
-0.029845472345562 -0.0298273617259598 1 1
-0.0544153202835584 -0.0543580377655004 0 0
0.0294188994536097 0.0293793831707574 1 1
-0.0174448537883235 -0.0174262000739311 1 1
0.0211243782170969 0.0211199975192009 1 1
0.0181823928317526 0.0181615197907402 1 1
-0.0232678327063888 -0.0232395140105961 1 1
-0.00891171549809326 -0.00889521060443746 1 1
0.0354943181590281 0.0354588377083945 1 1
-0.0067407850152934 -0.00671298049143638 1 1
0.00824671137331164 0.00823807405409938 1 1
0.0067568766491131 0.0067695876411763 1 1
-0.000354404171212391 -0.000361373003968657 1 1
0.00912563669615789 0.00911669202436014 1 1
0.0105045286400701 0.0104939528641584 1 1
-0.0242943569993426 -0.0242730667431251 1 1
-0.00932728892572904 -0.00931955187616251 1 1
-0.0108077406181471 -0.0108021236769144 1 1
-0.0232610354580267 -0.0232371620098305 1 1
-0.0138087393418822 -0.0137982030638741 1 1
0.0197509059874635 0.0197317377060704 1 1
-0.0117086647479641 -0.0116822703014425 1 1
0.0340438247009511 0.0339999488047745 1 1
-0.00774518627126264 -0.00772675188901261 1 1
-0.0125050651087043 -0.0124929681858544 1 1
0.0271511112012711 0.0271254591259943 1 1
0.0455283733636026 0.0454693988919245 1 1
0.0124871291880489 0.0124696410745981 1 1
-0.00343597264549152 -0.00342429066624554 1 1
-0.0299069159664822 -0.0298594522533869 1 1
-0.000928757058311851 -0.00091531486271324 1 1
0.0168163134929297 0.0168005331924256 1 1
0.0263844679864967 0.0263572949414019 1 1
0.0151120162809369 0.0150994137391545 1 1
-0.0264857605950772 -0.0264608578895202 1 1
-0.0186972101573132 -0.0186943528752478 1 1
0.00829999825066545 0.00828234404904816 1 1
-0.0106068465477456 -0.0105922350874225 1 1
0.00391830901324663 0.00391137969636747 1 1
0.00763124529533916 0.00762467295839913 1 1
-0.0223269337933697 -0.0223094103770007 1 1
0.00764182875299453 0.00763498974436706 1 1
0.0203751981105685 0.0203622529868767 1 1
0.0144777086770965 0.0144450229766365 1 1
0.0230837563012869 0.0230651867605905 1 1
-0.00431978154178157 -0.00431666394410786 1 1
-0.0176690929149083 -0.0176548166979346 1 1
0.0281572273103565 0.0280820143147455 1 1
-0.0252950751750788 -0.0252635364112204 1 1
0.0037102340409837 0.0037077218054152 1 1
0.00583985008851622 0.00584151241718197 1 1
-0.0110828252491016 -0.0110576988641116 1 1
-0.0526776609339768 -0.0526275823527604 0 0
-0.00614980945326743 -0.00612781556694819 1 1
0.00944252081253012 0.00943261788570613 1 1
-0.0181571514491555 -0.0181312831667854 1 1
-0.00840816559947893 -0.0084015459096587 1 1
-0.0113046990452569 -0.0112944987548137 1 1
-0.0296108094171784 -0.0295589674584704 1 1
0.000661923277862443 0.000677795633014854 1 1
-0.0197532758603817 -0.0197294522548291 1 1
0.0228375150576549 0.0228154813677333 1 1
0.0259714861030653 0.0259414835313906 1 1
0.0108162489935069 0.0107987623610447 1 1
0.0628994751325818 0.0628293603419303 0 0
-0.0366994156419609 -0.0366580494757421 1 1
-0.0167732053755366 -0.0167579614490618 1 1
-0.0405568127007491 -0.0405176345399429 1 1
0.0367074429325243 0.0366678460876632 1 1
0.0354884249668386 0.0354513157593879 1 1
0.0148828731100078 0.0148650329754531 1 1
0.0138714942288245 0.0138587073293438 1 1
-0.00257327126312743 -0.00257384847769371 1 1
-0.0534278515182057 -0.0533868905640519 0 0
0.0178986699029142 0.017880911955835 1 1
0.00670077695396002 0.00668407785886701 1 1
0.0580403755330838 0.057986116193976 0 0
0.025978159626081 0.025948064320415 1 1
0.0219019910526884 0.0218918352781096 1 1
-0.0123036165530208 -0.0122738784693765 1 1
0.0278670155532901 0.0278414887144744 1 1
0.0294287923169836 0.029397645140575 1 1
0.00188456511924083 0.00188427157847566 1 1
0.00125925467610322 0.00125688659974086 1 1
-0.00678347620526006 -0.00677516877174605 1 1
0.0358440582353593 0.035825750836018 1 1
-0.0106660637819304 -0.010635305735619 1 1
-0.010359358607285 -0.0103584458773061 1 1
-0.00532882007864881 -0.00531739942154921 1 1
0.00770218852532305 0.00768541639426393 1 1
-0.0241420991025439 -0.0241113517802947 1 1
0.0248329387197033 0.0248069255023036 1 1
-0.0181364222103185 -0.0180798545970022 1 1
0.000175943999746382 0.000187433742029183 1 1
0.0190960198046859 0.0190843862038381 1 1
0.00583245383810527 0.00582824937764373 1 1
-0.0169656212012242 -0.0169489628609957 1 1
0.0233086767545431 0.0232694784975612 1 1
-0.0209971528167287 -0.0209856981712667 1 1
-0.0102987864286503 -0.010282829999776 1 1
-0.00552862645676667 -0.00551755574276088 1 1
0.0357975228874647 0.0357610961136124 1 1
-0.000932208622405461 -0.000939828525141684 1 1
0.00327057679053633 0.0032609939779368 1 1
-0.00129262923001012 -0.00129203940921657 1 1
-0.0311773383081842 -0.0311469105845638 1 1
0.0200970162874875 0.0200795466782141 1 1
0.0214789345545875 0.0214369922539751 1 1
-0.0391360787510834 -0.0390644071582947 1 1
0.0195081381063968 0.0194923738084951 1 1
0.0149026834334612 0.0149003015077456 1 1
-0.0384802287120224 -0.0383946679102106 1 1
0.00830322550783375 0.00828811361934838 1 1
0.0160303685867379 0.0160134013762956 1 1
0.00614614748637118 0.00614487684382274 1 1
0.00806380820116832 0.00805092133174437 1 1
-0.0121072031134765 -0.0120955111529205 1 1
0.0257250812798471 0.0257054006723176 1 1
0.0299465806953988 0.0299178094470276 1 1
-0.0201553219315653 -0.0201343661311082 1 1
-0.064968176134157 -0.0649044690931657 0 0
0.0290594080267563 0.0290252323743053 1 1
0.0142192584406567 0.0142331792235124 1 1
0.0129863586298717 0.012976363628861 1 1
0.0174970433546422 0.0174752573829525 1 1
-0.0212628825520235 -0.021253076466783 1 1
-0.000261422748267561 -0.000265870249866532 1 1
-0.000252901776176038 -0.000258453464259227 1 1
-0.0100860727673821 -0.0100789283589142 1 1
-0.0143639311875688 -0.0143488262494486 1 1
-0.0115247735219907 -0.0114992408160943 1 1
0.0271611743185269 0.027132678382372 1 1
-0.0157340846966808 -0.0157049988028935 1 1
-0.00795309913714346 -0.00792681561532179 1 1
0.0550715521411103 0.0550137198775384 0 0
0.00752406005249897 0.00751560660498518 1 1
-0.0126838603220465 -0.0126676819523752 1 1
-0.0052839741461011 -0.00528295131119417 1 1
-0.00931409051020751 -0.00931059448894624 1 1
-0.0540283450888124 -0.0539839759966351 0 0
-0.0236845192262362 -0.0236600563217881 1 1
0.0030432053644736 0.0030344841316574 1 1
0.0420082824970634 0.0419633777912379 1 1
-0.0355867444737857 -0.0355464311674518 1 1
0.0295244524429513 0.0295033972223191 1 1
0.0504366052195835 0.0503837032125393 1 1
0.0213434153869664 0.021325205710732 1 1
0.00476505698740534 0.00477823194336382 1 1
0.0129707074034783 0.0129573645422354 1 1
0.00496630691858451 0.00496898442238574 1 1
-0.00441555818309016 -0.00440901534299924 1 1
0.0325162864897458 0.0324836720369174 1 1
-0.00679451712721828 -0.00679843590985786 1 1
-0.0146247660181756 -0.0146041349548902 1 1
-0.0165763914193037 -0.0165665071420125 1 1
-0.00518093311035842 -0.00517675128670876 1 1
-0.0125838789515526 -0.0125518515921126 1 1
-0.00550820843986912 -0.00550407529605285 1 1
0.0109512081221656 0.0109546875585521 1 1
-0.0203462799583765 -0.0203308579558355 1 1
-0.00710582412714468 -0.00709394604044921 1 1
0.00993780890068143 0.00993249458325168 1 1
0.0162546414370045 0.0162380850336916 1 1
-0.0116860256450943 -0.0116555181729324 1 1
0.00202905281301691 0.00202915429248547 1 1
-0.0146867882804569 -0.0146862273539369 1 1
0.0339632197837104 0.0339335130490792 1 1
-0.0408529409959069 -0.0408138356297628 1 1
-0.00602602250786854 -0.00602187855411676 1 1
-0.0284772578611759 -0.0284499409281291 1 1
-0.035647193070658 -0.0356153278396203 1 1
0.0189847601902455 0.0189661251959742 1 1
0.0398478659074236 0.0398005053057028 1 1
-0.0228761818839685 -0.0228490728669978 1 1
-0.0172231205145037 -0.0172069069213072 1 1
-0.0205919465737442 -0.0205753857261462 1 1
-0.0233997167796043 -0.0233749083325706 1 1
0.0201099109239444 0.020093410633339 1 1
0.0148229846814027 0.0148327486769109 1 1
-0.000634645290492201 -0.000624311702823529 1 1
-0.0122893807001353 -0.0122703544478856 1 1
-0.0145291109572772 -0.0145090076502717 1 1
-0.0216217383781626 -0.0215949574213128 1 1
0.00174048968848815 0.00173805520703702 1 1
0.0123060150634723 0.0122860427465087 1 1
-0.0206301521521384 -0.0206153077887315 1 1
-0.0177260023556319 -0.0177060194223973 1 1
-0.0317010652976971 -0.0316742678687954 1 1
0.00378535218586451 0.00378133267655325 1 1
0.00228920048179488 0.00228968842321284 1 1
-0.0293216825609154 -0.0292761347462228 1 1
0.0070665286078204 0.00707455347157859 1 1
0.0132192459548398 0.013201036899005 1 1
-0.0385241587884043 -0.0384829300688437 1 1
-0.0471809018693109 -0.0471375561993368 0 0
0.0412654321992917 0.0412183057238182 1 1
-0.0190525677508699 -0.0190356131349402 1 1
0.012884578830863 0.0128703287403957 1 1
-0.0111845754709313 -0.011172306155881 1 1
0.0125082979556685 0.0124970443165355 1 1
0.00859726790437559 0.00858704726469017 1 1
-0.0167712848550609 -0.0167514592456553 1 1
0.0264702291359194 0.0264512952101409 1 1
0.0211794329620482 0.0211567448703056 1 1
-0.0578628881890354 -0.0578176160176325 0 0
0.0278841871637342 0.0278504632069283 1 1
0.00370709880627387 0.00370495788046012 1 1
-0.0143870051924684 -0.0143680410400014 1 1
-0.0188492071446465 -0.0188040613862811 1 1
0.00787343010582604 0.00786148120524462 1 1
0.0190522376493979 0.0190506846035654 1 1
0.0260253963114673 0.0259950068499866 1 1
0.0452300922223222 0.0451836093495727 0 0
-0.0162334623644589 -0.0162236300401876 1 1
0.0012781871889124 0.0012739490740083 1 1
-0.0227476065023971 -0.0227311681121692 1 1
0.0216543227370363 0.0216304631372766 1 1
0.00992916095579295 0.00992278072913867 1 1
-0.0255486679696932 -0.025524242740613 1 1
-0.020507801271843 -0.0204851435586075 1 1
0.0526881876991424 0.0526389938141251 0 0
-0.0165479863061318 -0.0165295189835101 1 1
0.022494144508685 0.0224783985554082 1 1
-0.028541487913892 -0.0285083232485013 1 1
0.0404564797869676 0.0404195093200637 1 1
-0.00633103720991268 -0.00631393043219391 1 1
3.2807494061881e-05 4.83688824871537e-05 1 1
-0.024497647872908 -0.0244759477285931 1 1
0.00011951830376755 0.00013375694989756 1 1
-0.00274177265868255 -0.00273216438722785 1 1
0.00841271196177448 0.00840377671005592 1 1
0.0160298442791163 0.0160132212028828 1 1
0.0152381860492698 0.0152251302156145 1 1
0.0039110762707487 0.00390660375579026 1 1
0.0135289659865396 0.0135199616189229 1 1
0.00066252201045422 0.000662415676967756 1 1
-0.0123131979893431 -0.0123035045188914 1 1
0.0577391477164588 0.0576858675017958 0 0
0.0041635155555882 0.00417232921716344 1 1
0.0430868391461688 0.043048715648014 0 0
-0.0317035936865179 -0.0316721891513667 1 1
0.00709603114838342 0.00708472982137609 1 1
-0.0283854219794506 -0.0283509291345655 1 1
-0.00222159100115828 -0.00222407112798501 1 1
0.0227278457078258 0.022703642927494 1 1
0.00914354319825768 0.00914068368286718 1 1
0.00864743708112111 0.00864166400309497 1 1
-0.0465306379588365 -0.0464765471071042 1 1
-0.00317071231777496 -0.00316492526179787 1 1
-0.0235549445939807 -0.0235193574293754 1 1
0.00662563043901556 0.00661712902152985 1 1
0.0273085104162845 0.027281351217808 1 1
0.0116144244644403 0.011604109574184 1 1
-0.00978290234934955 -0.00977273847848903 1 1
-0.0283433254867511 -0.0282909821406875 1 1
0.00188769791044096 0.00188534359207912 1 1
0.0413030144747992 0.04126357678792 1 1
-0.00642387535744441 -0.00642412614319338 1 1
0.0354839341069035 0.0354555433094011 1 1
0.0070095891242413 0.00700205109329354 1 1
0.041318171177665 0.0412823996686947 1 1
0.0354270183629517 0.0353943169802527 1 1
0.0220449228526689 0.0220245528086195 1 1
0.0418265203678422 0.0417820423980803 1 1
0.0190794954636497 0.0190673352877132 1 1
0.00698982845908573 0.00697868455875247 1 1
-0.0015655148762329 -0.00156292179234872 1 1
0.0559687457417273 0.0559133391610082 0 0
0.0170682689819432 0.0170553730175222 1 1
0.0381861687973684 0.0381504116029974 1 1
0.0475918750447986 0.047547429997298 1 1
0.0269993363184252 0.0269686319762814 1 1
-0.00701539838071793 -0.00700723587865933 1 1
0.0534141682195292 0.0533502079067944 0 0
-0.00884031331993103 -0.00881998001659123 1 1
0.0684676300880658 0.0683878776004899 0 0
-0.00483553045422705 -0.00482759759051596 1 1
-0.0240367696085859 -0.0240144756420859 1 1
-0.0311488076904031 -0.0311162963345468 1 1
0.0227878367293914 0.0227630305367314 1 1
-0.0230452665534372 -0.0230237813948184 1 1
0.0151406493844193 0.0151228793962627 1 1
0.0027617240495739 0.00275727578541085 1 1
0.00529666711392131 0.00529553246431251 1 1
0.0175861476802571 0.0175626077444397 1 1
-0.0469719271261902 -0.046922150906667 0 0
0.0409175369314932 0.0408641031148489 1 1
-0.0104355206121469 -0.0104409645466724 1 1
0.0164340299409875 0.0164158352393114 1 1
-0.0103541244377264 -0.0103467785937817 1 1
-0.0244893087439896 -0.0244631723488507 1 1
-0.0312482701141854 -0.031217104132298 1 1
-0.00846945013630513 -0.00846198203007411 1 1
-0.00373171179813204 -0.00372826187753327 1 1
0.0294985674860812 0.029468923542161 1 1
0.04311224192656 0.0430739023281446 1 1
0.0104837427598471 0.0104682560369768 1 1
-0.0019033524294836 -0.00191689314526952 1 1
-0.00436339953050432 -0.00434384682681515 1 1
0.00934758640611922 0.00933958810297177 1 1
0.000772499991247554 0.000768245047361867 1 1
0.0257943788416395 0.0257720871420671 1 1
0.0468678588261466 0.0468056382816722 1 1
0.0084356271965576 0.00841094552721174 1 1
-0.0353915165657213 -0.0353510726845638 1 1
0.0600125879832155 0.0599341548345045 0 0
0.0288172331544167 0.0287812032641 1 1
0.00896742428596668 0.00895810058208399 1 1
0.0239344916877396 0.0238895140131111 1 1
-0.046677474188682 -0.0466351742326444 0 0
-0.0157417607161816 -0.0157208091116199 1 1
-0.0318997068124866 -0.0318676647278609 1 1
0.000810246848152642 0.000816378822879856 1 1
0.010294661216778 0.0102975180420025 1 1
0.0274712097847141 0.027438589402218 1 1
0.0253793261670372 0.0253484675541172 1 1
-0.00740350049937887 -0.00740177267101088 1 1
-0.00329757884607672 -0.00330177924008661 1 1
0.0372022506310803 0.0371406148657575 1 1
0.00463301895749144 0.00463163772744657 1 1
-0.00397239367964535 -0.00397202315706565 1 1
0.0105026459089218 0.0104874621302909 1 1
-0.0264459238302484 -0.0264236196140077 1 1
-0.000571636584427061 -0.000577500655799238 1 1
-0.00770576473323502 -0.00769883740249424 1 1
0.0219165823814359 0.0218903213951518 1 1
-0.0146928953658159 -0.0146797913884767 1 1
-0.028150177369251 -0.0281247223697641 1 1
-0.012259432087108 -0.0122478605678178 1 1
0.00877386376989697 0.00876326270256352 1 1
0.00554067668079913 0.00555945089451684 1 1
-0.0220523201886228 -0.0220556851267614 1 1
-0.00908655169008125 -0.00904902708637397 1 1
0.00672806762357501 0.00671041641779444 1 1
0.00674846374978818 0.00676335914996421 1 1
-0.00128813303067444 -0.0012875925914458 1 1
0.0204253860954863 0.0204130140752589 1 1
0.00589661110489677 0.00590099942464144 1 1
0.0170862603946896 0.0170519300452393 1 1
-0.0171434211417057 -0.0171158454354206 1 1
0.0201944802553702 0.0201752402281677 1 1
-0.0394925190877234 -0.0394603743378469 1 1
-0.00152504425690064 -0.00152475001610828 1 1
0.0540041601049236 0.0539515794719541 0 0
0.0274492233812282 0.0274212585969772 1 1
0.022074102803804 0.02205639759304 1 1
-0.00340947156111992 -0.00340381375356752 1 1
-0.0213006783741532 -0.0212694196906222 1 1
0.0121288544197578 0.0121175999055013 1 1
0.0457406578274509 0.0457055227677019 1 1
-0.0335643878451646 -0.0335200599854826 1 1
-0.0339570650791483 -0.0339252498523585 1 1
0.0399228009696722 0.0398883153567201 1 1
-0.0139360021234207 -0.0139051671781063 1 1
-0.0221613121891858 -0.0221318587676548 1 1
0.0253969881447668 0.0253748824299007 1 1
-0.00102227461301112 -0.00103241257620957 1 1
0.030661092018298 0.0306300973275025 1 1
-0.0161844776978743 -0.0161693719815785 1 1
0.0249914030223366 0.0249788270122119 1 1
-0.0147099282765321 -0.0147023699761403 1 1
0.00163712195439427 0.00163630174924104 1 1
0.00524604187573545 0.00524254615657759 1 1
-0.0232431148514959 -0.0232131987706737 1 1
0.0210147813126646 0.020996076901927 1 1
-0.00788651844906726 -0.00788255328318415 1 1
-0.013200952796024 -0.0131858532918965 1 1
0.0262586701661305 0.0262359923450014 1 1
0.0259898716610872 0.0259662455704247 1 1
0.00806377469556606 0.00805708383979773 1 1
0.00512488076028511 0.00512082890124774 1 1
-0.0256646816408133 -0.0256368355356898 1 1
0.0270886173917558 0.0270581269367945 1 1
0.0161819960794707 0.0161701698991785 1 1
-0.0194749143609064 -0.0194507121210211 1 1
-0.0129907005437091 -0.0129873459084932 1 1
0.0150772596359309 0.0150479421560554 1 1
-0.013523397645994 -0.0135066728942267 1 1
0.0326285184534365 0.03259592261713 1 1
0.00193002123264074 0.00192739930045378 1 1
-0.00566536752612329 -0.00565723987737508 1 1
-0.0193794773084911 -0.0193540865106663 1 1
-0.0356622615770859 -0.0356228694102721 1 1
0.00270260485413832 0.00268347703760421 1 1
-0.00528682494209197 -0.00528318421216697 1 1
0.0110204231257373 0.0110119643502406 1 1
0.0124424483673607 0.0123933208184501 1 1
0.00166586664531303 0.00165620275601087 1 1
0.0252923557643151 0.0252680413026552 1 1
-0.00309435320054014 -0.00308658441483347 1 1
-0.0266011492643736 -0.0265829471255713 1 1
-0.0453275355281058 -0.0452758066650106 1 1
-0.0357958247250974 -0.035747718612144 1 1
-0.0072846198893253 -0.00729947660817271 1 1
0.0264507470162658 0.0264214961749524 1 1
-0.0173365812605908 -0.017318429437837 1 1
0.00692653598093887 0.00691834013884127 1 1
0.00462972078426422 0.00462373813951376 1 1
0.0155836042490827 0.0155658228441389 1 1
0.00997805143082622 0.00996448160301946 1 1
0.00292904759224904 0.00293001364642371 1 1
0.00959809626097487 0.00956631756616673 1 1
-0.0145049006413423 -0.014486767815307 1 1
0.0138307730651302 0.0138178849342265 1 1
-0.0595330946155201 -0.0594861699024891 0 0
0.0121583636084308 0.0121356936616927 1 1
0.00814881928100839 0.00814248780944826 1 1
-0.0215111698329255 -0.0214958225002502 1 1
0.00129753192982171 0.00129682795409737 1 1
0.0192841588255951 0.0192649713753666 1 1
-0.0152112403623833 -0.0151904236997851 1 1
-0.0195733544535837 -0.0195509560936133 1 1
0.0182754078819237 0.0182621698309323 1 1
-0.011437852313191 -0.0114311991239227 1 1
0.0169518413366438 0.0169376404332739 1 1
0.0381694592761804 0.0381348414008801 1 1
-0.00834510895831819 -0.00833986431080113 1 1
-0.0559390648839282 -0.0558778693919455 0 0
0.0084805243938835 0.00847051624667499 1 1
-0.0114447831248184 -0.01143021827045 1 1
0.00213122580114905 0.0021317942102387 1 1
-0.0113749313105082 -0.01136759740069 1 1
-0.0286667143871031 -0.028636863785962 1 1
0.0228177049896893 0.0227958354689455 1 1
-0.00267988710314723 -0.00268057117601354 1 1
-0.0365527708853088 -0.0365067425335724 1 1
-0.0194726161528027 -0.0194641117752095 1 1
-0.00277347259107983 -0.0027549185513097 1 1
-0.0106193437599356 -0.0106060374426525 1 1
0.0232515132967149 0.0232264138397719 1 1
0.014388498040339 0.0143749591089753 1 1
-0.0263437565260095 -0.0263157447492678 1 1
-0.0190790298414702 -0.019062814392352 1 1
0.0297884410424217 0.0297494306419669 1 1
0.0114428819275898 0.0114316938137176 1 1
-0.00174402895655064 -0.00174171392621208 1 1
-0.00320430506835517 -0.003204913081495 1 1
-0.0170419347265043 -0.0170320110701285 1 1
0.0622480646212661 0.0621980830937838 0 0
0.015449174599329 0.015429782635579 1 1
0.0588413702421922 0.0587778991256045 0 0
-0.000176877050727624 -0.000161521093244367 1 1
0.00867216255015192 0.00866696778921187 1 1
0.00803091668310318 0.00802089941743852 1 1
-0.0424878420709525 -0.0424445919784724 1 1
-0.0379226744974837 -0.0378856408316184 1 1
-0.0211957688239919 -0.0211731786804057 1 1
-0.0223185362503742 -0.0223006135089251 1 1
0.0087612350200372 0.00874730049800668 1 1
0.00385673533170964 0.0038545875010213 1 1
0.0079502963044809 0.00791989785649579 1 1
-0.0163523150923062 -0.0163390200139715 1 1
-0.0245434952202085 -0.0245294597712503 1 1
0.00767193232514075 0.00767736279357406 1 1
-0.0402887293716756 -0.0402565643937255 1 1
-0.00858983035371653 -0.00858335199301998 1 1
0.0229592203176415 0.0229315223208673 1 1
-0.000525020788176042 -0.000527754643326794 1 1
0.0183776699665636 0.0183588549209512 1 1
0.0197552631439579 0.0197350945577882 1 1
-0.0410327829337561 -0.0409962495926616 1 1
0.0140082194935482 0.0140164535338126 1 1
-0.00992885260977028 -0.00990219948973483 1 1
-0.0126814747940001 -0.0126659855471532 1 1
-0.0288217893274503 -0.0287866943536983 1 1
0.0418984435530551 0.0418556276705924 1 1
-0.00336090343916803 -0.00335675090824231 1 1
0.0347076675179335 0.0346790295343907 1 1
0.033753373285385 0.0337223737631967 1 1
0.0315453918892812 0.0315073264217557 1 1
-0.0474247453199181 -0.0473769374010963 0 0
0.0119370886192393 0.0119342204429581 1 1
-0.0136593927961228 -0.0136464571120334 1 1
-0.0367723155665687 -0.0367362306553103 1 1
0.00857646082033294 0.00856543911153862 1 1
-0.00366045764261747 -0.00365530187433104 1 1
-0.00141318158655923 -0.0014111808488133 1 1
-0.0198863470939422 -0.0198677021080086 1 1
-0.0284595515050344 -0.0284290330902372 1 1
0.0045705258378574 0.00458716361482043 1 1
-0.00173247461545696 -0.0017332085421762 1 1
0.0115212905919881 0.011506699006863 1 1
0.00753744550047187 0.00753176277865936 1 1
-0.0284798901853737 -0.0284449118637898 1 1
0.0253119320260499 0.0252774068943322 1 1
0.0159784735725365 0.0159676195321178 1 1
0.00939214170356584 0.00938561450290509 1 1
-0.0428945028434684 -0.0428547755944146 1 1
-0.0118783688932089 -0.011873007465157 1 1
0.0321413696745651 0.0321225654764768 1 1
-0.0256530165072777 -0.0256282202834446 1 1
0.00226116886512487 0.0022604602591096 1 1
0.00881080051117422 0.00879991396800186 1 1
0.0148103839665719 0.0147932044169332 1 1
-0.0358356845508277 -0.0358013070691541 1 1
0.00139223889889601 0.00136940915074637 1 1
0.00395815401043626 0.00395711875496208 1 1
0.0338307288570053 0.0337971308213451 1 1
0.00330939512739645 0.00330292240158641 1 1
-0.0428867542433078 -0.0428421238202128 1 1
0.0456859037124514 0.0456318321832474 1 1
-0.0348066290907783 -0.0348007094213607 1 1
0.0171387021406889 0.0171209342152365 1 1
-0.0437795553293924 -0.0437361309278313 1 1
-0.00643578655096372 -0.00643370733206911 1 1
-0.00239619614129636 -0.00239395156575502 1 1
-0.0405437157579936 -0.0405097669903211 1 1
-0.0235772588151977 -0.023564383129144 1 1
-0.0509253760777169 -0.0508799405776167 1 1
0.0184055193358536 0.0183804735057401 1 1
-0.00272115336715858 -0.00271452560687109 1 1
-0.0470587200507003 -0.0470141260999545 0 0
-0.0176810128668653 -0.017636832034179 1 1
0.0374002472828039 0.0373502522801269 1 1
-0.0606735171613054 -0.0606101534228105 0 0
0.00672904909831589 0.00672219947646257 1 1
-0.0102502409046868 -0.0102490752692562 1 1
-0.00860829163459772 -0.00859490598271921 1 1
0.00953784356152967 0.00952920026582637 1 1
0.00951439743147837 0.00949900601141726 1 1
0.0118986614937948 0.0118890719310095 1 1
-0.00466985306451933 -0.00466483609316946 1 1
0.0345682096293836 0.0345430347899111 1 1
0.00552860954690219 0.00551671479421051 1 1
0.00336626318668679 0.003366845797723 1 1
0.00646606261625318 0.0064520714750023 1 1
0.0490717003715114 0.0490151070981282 0 0
-0.0209725444280589 -0.0209526246769001 1 1
0.00088896921330362 0.000895549260377397 1 1
-0.0333735912525201 -0.033333613801458 1 1
-0.00461910276723254 -0.00460657367764182 1 1
0.00495775783944082 0.00498545375205678 1 1
-0.00773523362385335 -0.00771190116363516 1 1
0.016261446861644 0.0162465510690856 1 1
0.00618434043747385 0.00617775091397075 1 1
0.00300859388901814 0.00300216638096881 1 1
0.0405455212093492 0.0405055905471513 1 1
-0.0253435107502344 -0.025317420881619 1 1
0.00788670483308987 0.00787959072810443 1 1
0.0100212145749175 0.0100056855983957 1 1
0.00910309508375487 0.00909851282303208 1 1
0.0374780712536386 0.037441953228562 1 1
-0.0087993244486106 -0.00879283080474003 1 1
0.00959859355624228 0.00961030997713819 1 1
0.0353955160810995 0.0353560338948371 1 1
0.0405490798984655 0.0405066124354907 1 1
0.00435027005494246 0.00433136629392179 1 1
0.00608605504148348 0.00607998963695526 1 1
0.00235481323880055 0.002350268820481 1 1
0.0347835028460155 0.0347485424409384 1 1
-0.00705288018159205 -0.00704798244170106 1 1
0.0019486076594241 0.00194354363396131 1 1
8.40374225538768e-05 8.50271918310126e-05 1 1
0.0268912374773539 0.0268581438848387 1 1
0.0233583601378614 0.0233364052635541 1 1
0.0111148590728539 0.0111031032777428 1 1
-0.00403784242204632 -0.0040316920007184 1 1
0.0298126478151628 0.0298033054017881 1 1
0.0139098824338003 0.0138951509227167 1 1
0.025654320385573 0.0256322798103632 1 1
-0.0206368629704204 -0.0206218203313508 1 1
-0.0186688310761644 -0.0186500360375066 1 1
-0.0280621903042743 -0.0280334096416448 1 1
0.00477620920546912 0.00477255145977632 1 1
-0.0278903458511617 -0.0278483532123218 1 1
-0.0399160005276565 -0.0398897476598652 1 1
-0.0235205994616365 -0.0234699458744891 1 1
0.0256566985232652 0.0256320234559242 1 1
0.00134241764398958 0.00134479076350539 1 1
0.033016544887971 0.0329831156830206 1 1
-0.0397390674112298 -0.039706416382891 1 1
0.0119158416056404 0.0119212371635798 1 1
-0.00557465516056214 -0.00555871169961477 1 1
-0.00554613546152221 -0.00554269399994283 1 1
-0.0147712315494019 -0.0147479764942085 1 1
-0.0204026838214522 -0.020381718533888 1 1
0.00487996390603186 0.0048669048611265 1 1
-0.0218072702267551 -0.0217675929957748 1 1
-0.00284395815846368 -0.00283673094401661 1 1
0.0214390863612041 0.0214332873399267 1 1
-0.0263722018495674 -0.0263422713165589 1 1
-0.025795517972282 -0.0257737426676627 1 1
0.0397650348735991 0.0397214554473942 1 1
0.0097858958623536 0.00976674245386287 1 1
-0.0219130664531454 -0.0218827188786881 1 1
0.0151123493262569 0.0150954341965757 1 1
0.0352373909611163 0.0351936985131102 1 1
-0.0283439585357179 -0.0283191463994259 1 1
0.00980920405360053 0.00977221921914728 1 1
-0.0356405688671649 -0.0356050361473449 1 1
0.0196287059468249 0.019597604718961 1 1
-0.04198950490933 -0.0419443240211571 1 1
0.0289560799230757 0.0289210127151403 1 1
0.00840426118893961 0.0083906787282588 1 1
-0.0206935787414071 -0.0206785932795253 1 1
-0.0144660824478653 -0.0144526831444317 1 1
-0.0450425780087917 -0.0449910866174789 1 1
0.0177932853274089 0.017780625659699 1 1
-0.00269864766297896 -0.00269953214791187 1 1
-0.0424452012187565 -0.0424195790959065 1 1
-0.0203681770956158 -0.0203509021824892 1 1
-0.00589953437442524 -0.00591455331106624 1 1
-0.0143565616091276 -0.014354446225223 1 1
0.00905615224079919 0.00904384419264597 1 1
0.00372324535240247 0.00372533222697241 1 1
-0.0197694573686331 -0.0197510544968094 1 1
0.028521534575668 0.0284890495698585 1 1
-0.015407880348565 -0.015394293301683 1 1
-0.011023247352304 -0.0109982510036777 1 1
0.00963393211446006 0.00961993491828312 1 1
0.0191583212038723 0.0191252440323203 1 1
-0.000118063485695924 -0.000115274360449129 1 1
0.0184243644882894 0.0184046963153167 1 1
0.0307405314443033 0.0307126834905142 1 1
0.0392459141854257 0.0392117970560913 1 1
-0.0142124823336799 -0.0141974379936767 1 1
6.87985491176534e-05 8.3275495103805e-05 1 1
0.0431064087013977 0.0430645571951031 1 1
0.0425054754399855 0.042456373949327 1 1
0.0337955602485969 0.0337518887645026 1 1
-0.0400111938373849 -0.0399698483214164 1 1
-0.0189900808077488 -0.0189735603079111 1 1
0.0268854172953768 0.0268644455485045 1 1
0.0443938414277191 0.044368388908851 1 1
-0.0155549691329824 -0.0155403037193577 1 1
-0.0114215026852198 -0.0113939932076121 1 1
0.0108677080442939 0.0108593118152319 1 1
0.0114607313162806 0.0114537527760819 1 1
0.00826216794868986 0.00826999620677583 1 1
-0.0464511632633281 -0.0463733090904268 1 1
0.00216396380391744 0.00216534695846162 1 1
0.00763145000874266 0.00762420831183063 1 1
-0.00196024560734198 -0.00197318131494725 1 1
0.0339672301482784 0.0339373401754137 1 1
-0.0636492513786532 -0.0635890712857104 0 0
-0.0127228006601596 -0.0126990955527823 1 1
0.0100722483152298 0.01006182311047 1 1
0.0374594619617777 0.0374154062227037 1 1
0.0155264057571783 0.0155131499455382 1 1
0.0138445158789522 0.013838489228552 1 1
-0.0390405990538842 -0.0390090505003326 1 1
0.000626945966311044 0.000622206926230259 1 1
0.0276699225422472 0.0276510804552242 1 1
-0.0102792108770062 -0.0102768683378577 1 1
0.00698152006653244 0.00696818415643898 1 1
0.0160822611328058 0.0160624484661161 1 1
0.0340822776773102 0.0340487246157327 1 1
-0.00192209055177337 -0.00190949510668523 1 1
0.000598361468542351 0.000602779219350603 1 1
0.002344352235567 0.00234302858636835 1 1
0.0174491946100133 0.0174294927942861 1 1
-0.0176375586255014 -0.0176145792531206 1 1
0.0332630593905293 0.03322933465514 1 1
0.0505817449425139 0.0505236359984893 1 1
-0.014862286490359 -0.0148403033803032 1 1
-0.023813690646903 -0.023790197740754 1 1
-0.0101617844620387 -0.0101584379169197 1 1
0.0249968055939274 0.0249710566129666 1 1
-0.0293361214861931 -0.0292936768777674 1 1
-0.0216336056424943 -0.0216139345338682 1 1
-0.00713901152929672 -0.00712800394518816 1 1
0.0128231578579562 0.012781620737942 1 1
-0.00117980937203048 -0.00119827508063081 1 1
-0.00234691689579026 -0.00233625819071644 1 1
0.0707424349875777 0.0706581297478626 0 0
-0.00880949194950914 -0.0087959144951091 1 1
0.0272684365194563 0.0272344044208689 1 1
0.0237503491635231 0.0237315245202712 1 1
-0.00736231703600234 -0.00737259414459277 1 1
-0.0332239618464201 -0.0331877148988797 1 1
-0.00130932977349192 -0.0013107182086578 1 1
-0.00457749690420962 -0.00456672227811524 1 1
-0.0112879410327995 -0.0112781084090305 1 1
-0.0117572431759805 -0.0117403014794539 1 1
-0.00217649118635574 -0.0021651345433447 1 1
0.00361589768416178 0.00361151281126814 1 1
0.00798204231369677 0.00797311586920473 1 1
0.0526840625873301 0.052622288074943 0 0
-0.0115830212015521 -0.0115708032870076 1 1
0.0342104610947364 0.0341688979790633 1 1
-0.0346192197036555 -0.0345791169444944 1 1
0.0293506551172216 0.0293216499538026 1 1
-0.0110649886801126 -0.0110546482624711 1 1
0.0437888581869693 0.043734514506371 1 1
0.0146048300018851 0.0146077940291322 1 1
0.047674601540634 0.0476296486446832 0 0
0.00324969757956952 0.0032436007894603 1 1
0.0291664673194485 0.0291341307583699 1 1
-0.0323086862399764 -0.0322670130346836 1 1
0.0598400282044562 0.0597721014566961 0 0
0.0256324252556256 0.0256062648997384 1 1
-0.0231855636230063 -0.0231656242699879 1 1
0.0151219936389158 0.0150903613675823 1 1
-0.0335497270660859 -0.0335037684659722 1 1
0.023636980934782 0.0236220306641338 1 1
-0.00354430135549678 -0.00353174326219848 1 1
-0.0255914194129184 -0.0255631372488897 1 1
-0.0276080101201355 -0.0275672889138421 1 1
0.02175008033763 0.0217028657346122 1 1
-0.0197751285742047 -0.0197557748295648 1 1
-0.0142309789762428 -0.0141970815288323 1 1
-0.0341881682719584 -0.0341531269494886 1 1
0.0085715459201274 0.00857163018688974 1 1
0.0250602211170919 0.0250423204141131 1 1
0.00513312064950924 0.0051257624992117 1 1
0.00541002294024423 0.00539751882260205 1 1
0.00716485812488414 0.00716530768388911 1 1
0.0125950183386415 0.0125729190499432 1 1
0.00295436280005777 0.00297015836640026 1 1
-0.00760507945837807 -0.00759437378481916 1 1
-0.0099516439233604 -0.00994560037022115 1 1
0.02053254810966 0.0205218598538898 1 1
0.0285095581135948 0.0284757340869228 1 1
0.00506336689602531 0.00505554120450165 1 1
0.0211284539414988 0.021105790207074 1 1
-0.0505131001551027 -0.05046760506157 0 0
0.0222727875930853 0.0222643461714664 1 1
-0.0157309363452153 -0.0157188431568553 1 1
-0.00586017764223028 -0.00583877172145665 1 1
0.0170129893693769 0.0169951643789846 1 1
-0.0450399348823914 -0.0449804468815758 1 1
0.0242289387450479 0.024218851651917 1 1
0.00457238582505273 0.00456022685933769 1 1
-0.0105094656897527 -0.0104910839396114 1 1
0.00689014854448403 0.00688559220084295 1 1
-0.00107166118471284 -0.001076612030337 1 1
0.0428672276640588 0.0428232094926273 1 1
0.0054701997110319 0.00545922511026677 1 1
-0.0143738412243974 -0.0143561174532267 1 1
0.0328823903952365 0.0328501255913552 1 1
-0.00154704235376059 -0.00154811394254797 1 1
-0.00755987970567429 -0.00755600283817837 1 1
-0.0102434472879825 -0.0102367830579549 1 1
-0.01515771148194 -0.0151299440849973 1 1
0.0199933770422203 0.0199613811689317 1 1
-0.0147359973537078 -0.0147212439471611 1 1
0.00797951270863427 0.00796932409022115 1 1
-0.0112255662372158 -0.0112149564068356 1 1
-0.0211237366403275 -0.0210979217194468 1 1
0.0268421470473628 0.0268160324178474 1 1
-0.0152805431297426 -0.0152650014846826 1 1
-0.000956069826005846 -0.000951013128458257 1 1
0.0174047063740325 0.0173710252229262 1 1
-0.0202877527591946 -0.0202450812490611 1 1
0.0584701174627146 0.0584143765686106 0 0
0.0647359479740898 0.0646834067208853 0 0
-0.0147543098752427 -0.0147444894684429 1 1
-0.0235043276663178 -0.0234783077339087 1 1
0.0045708738725272 0.00455939694125753 1 1
0.0143922235563987 0.0143670321194627 1 1
-0.0134273803353557 -0.0134333022750286 1 1
0.0146101912551207 0.0145985803406092 1 1
0.0227571343420848 0.0227593926532198 1 1
0.00263329298165243 0.00263940254305914 1 1
-0.0477492366710202 -0.0476960014315993 1 1
0.001454196581149 0.00145066472368946 1 1
-0.0159740048470067 -0.0159503566427542 1 1
-0.0306484432234927 -0.0306056236903268 1 1
-0.0315518611654816 -0.0315321568978908 1 1
-0.00998939638660044 -0.00997046804856144 1 1
-0.000690980379160934 -0.000692643676953589 1 1
-0.0134735318015715 -0.0134564907789869 1 1
0.0253023082825828 0.0252775605482935 1 1
0.00500802548912198 0.00497144245150621 1 1
0.00122669078745125 0.00123407998344769 1 1
-0.0145663243471458 -0.0145481579185691 1 1
0.0182403757655164 0.0182242074268301 1 1
0.0472630774097546 0.0472176849033903 0 0
-0.00661800614358896 -0.00660851214692157 1 1
0.0180880441658953 0.0180536174629696 1 1
0.0308524725354457 0.0308340168560975 1 1
-0.0207404269235624 -0.0207173519401138 1 1
-0.0251893726065769 -0.0251790436230135 1 1
-0.0016525390717576 -0.0016482990299068 1 1
-0.00476964221467049 -0.00476551399476702 1 1
0.0325523437800697 0.0325217902717684 1 1
0.0146984745307717 0.0146812819396969 1 1
-0.0169376329105985 -0.0169144834926472 1 1
-0.00601048245530427 -0.00600984229320268 1 1
0.0274819969369187 0.0274516758202442 1 1
-0.00416860737042492 -0.00416346999806113 1 1
0.0432182581842869 0.0431871760157605 1 1
-0.0137676261435409 -0.0137567432306884 1 1
-0.0515452828048062 -0.0514938943466867 0 0
-0.0223204732564572 -0.0222928774462978 1 1
-0.0105126456815114 -0.0104975831400913 1 1
0.0536661708835516 0.053592847498815 1 1
-0.032413626056305 -0.0323758157031711 1 1
-0.00780591273973386 -0.00777767153667707 1 1
-0.0435986431563992 -0.0435583413221563 0 0
0.00864035209235882 0.00863968580260658 1 1
0.0226077665331485 0.0225877061318376 1 1
-0.0521892472571264 -0.0521311433861676 0 0
-0.0125309912430243 -0.0125271417578191 1 1
-0.00584561542996695 -0.00583264048727832 1 1
0.0137372303226975 0.0137226618375616 1 1
-0.0135161283049751 -0.0134896075237753 1 1
0.0571799493160112 0.0571264907022081 0 0
-0.000665817134300618 -0.000661005465438307 1 1
0.0423089910689916 0.0422834803707005 1 1
0.000640836999849115 0.000660942933791062 1 1
-0.014679113670466 -0.0146874349083843 1 1
-0.0301656406345158 -0.0301395163224885 1 1
-0.00311534256563873 -0.00311448549936496 1 1
0.000861987850350342 0.000867572118536504 1 1
0.0246633930056473 0.0246584417774561 1 1
-0.0117553419893642 -0.0117297967043396 1 1
-0.0249040121330564 -0.0248972451501458 1 1
-0.00765346525114448 -0.0076438897496108 1 1
-0.0165423673219424 -0.0165245611227855 1 1
-0.0180734810185033 -0.0180500117039516 1 1
0.0495107580533677 0.0494580419484354 0 0
-0.00222287266285813 -0.00222700004659411 1 1
-0.00889860179975198 -0.00888812402787954 1 1
0.0143236313065253 0.0143111530445226 1 1
0.0178152376721016 0.017774879502591 1 1
-0.0315282801720866 -0.031492883227704 1 1
-0.0433350228132836 -0.0432875624633669 1 1
0.0116903845794382 0.0116866557009332 1 1
-0.00490480167758951 -0.00489451676733551 1 1
-0.00387305930057028 -0.00387255691102821 1 1
-0.0148384587534633 -0.0148306764729282 1 1
-0.0348609177599085 -0.0348235834574792 1 1
-0.017766912285731 -0.0177450724758148 1 1
0.0166463520121025 0.0166317696646292 1 1
-0.00502385157831423 -0.00503458379297822 1 1
0.0245808469561367 0.024564705534574 1 1
-0.0149933350379572 -0.0149746202897713 1 1
-0.00550582131072436 -0.00549596801953352 1 1
0.00532208189985919 0.00532501990260411 1 1
-0.00361002840427883 -0.0036058438764512 1 1
-0.0350539462080134 -0.0350264727964395 1 1
0.0111638285481486 0.011157608998126 1 1
-0.0342458799587634 -0.0342157157390451 1 1
0.0731397051311492 0.0730488779864159 0 0
-0.0225920055272476 -0.0225702335755828 1 1
0.0179822180208021 0.0179636757980498 1 1
-0.0280615826759932 -0.0280374190366229 1 1
-0.00911981258505922 -0.00911244281657753 1 1
0.0254901785732521 0.0254708853921999 1 1
-0.0138206731934742 -0.0138024493799966 1 1
0.0405411299328496 0.0404939143073624 1 1
0.0627434697739455 0.0626775709335483 0 0
0.0109733807188129 0.0109693090445826 1 1
0.0121774439911784 0.012168779915258 1 1
0.0270376062665982 0.0270144999652013 1 1
0.0330480006999328 0.0330167836674235 1 1
-0.0145858641503545 -0.014573170511994 1 1
0.0321816776174862 0.032156211543472 1 1
-0.029431117374119 -0.029388059065396 1 1
0.0151658359789432 0.0151501507009545 1 1
-0.0160261633046014 -0.016020255072227 1 1
0.0281844969981572 0.0281389850715729 1 1
-0.00253334237489264 -0.00253135668872096 1 1
-0.0473307548236404 -0.0472669178459874 0 0
-0.00370646564349064 -0.00370069698096545 1 1
0.000591666940214169 0.00059699758126358 1 1
0.0187972478808222 0.018782719304676 1 1
-0.000649671611448431 -0.000644651771759427 1 1
-0.0141818074127883 -0.0141692208326426 1 1
-0.0247872414580311 -0.0247636198251969 1 1
-0.0127468270973035 -0.0127337656274781 1 1
0.0124128186562189 0.0123990297828551 1 1
-0.00656718065033247 -0.00655998984747388 1 1
0.0181878586046735 0.0181688354050536 1 1
0.0490614351570084 0.0490126182662809 0 0
0.0205264123479382 0.0205127271042372 1 1
-0.0175810439760862 -0.0175650487743002 1 1
0.00968742466702149 0.00967167109978045 1 1
0.0107025615730826 0.0106930339903987 1 1
0.00255428619474921 0.00255764132906 1 1
0.0266475335173363 0.0266206240310332 1 1
-0.0116681699557532 -0.0116574078963635 1 1
0.0155607513585807 0.0155484762486898 1 1
-0.018421253787768 -0.0184159246769616 1 1
-0.0126946229148297 -0.0126713669032051 1 1
-0.0280935192817256 -0.0280528851016117 1 1
-0.00785312134203942 -0.00784538232410131 1 1
-0.0352893887353519 -0.0352586721773073 1 1
0.00268605411394313 0.00268682382570824 1 1
0.0242884997519133 0.0242604676161948 1 1
0.00387986033780745 0.00389491145843756 1 1
-0.0373616709619073 -0.0373223102945139 1 1
0.0212428162569013 0.0212129151755059 1 1
-0.0118568522344427 -0.0118319649916363 1 1
-0.0253529125963823 -0.0253220924593775 1 1
-0.0139547674441822 -0.0139443861159209 1 1
0.0141710079408003 0.0141537791311021 1 1
0.0202412955992088 0.0202245144174157 1 1
-0.0259709580572243 -0.0259459456142406 1 1
0.00892259088620202 0.00891368989775008 1 1
0.00174414029073867 0.00174317869885281 1 1
-0.0125567675486275 -0.012546820060816 1 1
-0.00664295181260723 -0.00663827983473823 1 1
-0.0209148869795876 -0.0208935382919053 1 1
0.0388581802206901 0.0388212365650313 1 1
0.0174890904324135 0.0174430308802988 1 1
0.0554584673476076 0.05539486460796 0 0
-0.00128252634668508 -0.0012763157634877 1 1
-0.0392408488805148 -0.0392038054594083 1 1
-0.0109152525196794 -0.0109057621812644 1 1
0.00519920291803582 0.00519197269977067 1 1
-0.00287618055717991 -0.00287236881357808 1 1
-0.0134794968895894 -0.0134768181582933 1 1
0.0303780574330198 0.0303494679411627 1 1
0.00190084768165011 0.00190273675588657 1 1
-0.0185884586314949 -0.0185655608208272 1 1
0.0279559467961246 0.0279297116920824 1 1
-0.00781091177823467 -0.00780052659885545 1 1
0.0153738465797575 0.0153716538661762 1 1
-0.0406307112684908 -0.0405923040272452 1 1
-0.000296901908115238 -0.000301085697276588 1 1
0.030837220784615 0.0308107762317785 1 1
0.000316341448681614 0.000319542335976157 1 1
0.00724393030686523 0.0072363022402079 1 1
0.0134216954542286 0.0134074295161043 1 1
-0.010644087062208 -0.0106156863679003 1 1
-0.0254346439744004 -0.0253815173135185 1 1
0.00428755314737547 0.00428446032490189 1 1
-0.0035487374464586 -0.00356790836437896 1 1
0.00344482035754501 0.00342043568104509 1 1
-0.02197065005088 -0.0219513821040469 1 1
-0.00610557521737111 -0.00609796960297121 1 1
0.00221497333715768 0.0022331951125396 1 1
0.0227342562420525 0.0227349987760313 1 1
-0.0456027599405325 -0.0455572455559335 0 0
-0.00612857788123154 -0.00612213134951699 1 1
0.0121963548970982 0.0121769872246988 1 1
0.0211221417953943 0.0211016291615759 1 1
-0.0017920749407513 -0.00179384253489872 1 1
0.0206955220130613 0.0206764890462401 1 1
-0.0104435643008172 -0.0104360112371067 1 1
0.0193056780411774 0.0192837878690237 1 1
-0.00992842293043382 -0.00990603595612441 1 1
0.00602842836083388 0.00601992575398557 1 1
0.0032523711331966 0.00327648546425947 1 1
0.0398593984976782 0.0398218691467848 1 1
0.0114510812607987 0.0114329020938353 1 1
0.0028726651487573 0.00287136274762185 1 1
0.0432847489105821 0.0432250836680403 1 1
0.00352358931968503 0.00352626802742631 1 1
0.00859241034811374 0.0085789811435019 1 1
0.0165063844831589 0.0164782899425624 1 1
-0.00819450837364515 -0.00817685094258895 1 1
-0.0246153808951873 -0.0245927184542782 1 1
0.0103913831186533 0.0103824476934342 1 1
0.00919066864516072 0.00918147393202246 1 1
0.0177386751743236 0.0177152230755945 1 1
-0.00963571730346009 -0.00959660201928582 1 1
0.0201214685443906 0.020099248068149 1 1
0.00624246927257915 0.00623334220048654 1 1
0.0396500560154094 0.0396109849301061 1 1
0.004689204585546 0.0046611878262139 1 1
8.7009371037677e-05 6.21421541431794e-05 1 1
-0.0170968803039802 -0.0170754438860763 1 1
-0.0534570168107952 -0.0534032674233018 0 0
0.00634189753934823 0.00633558289542224 1 1
0.0134658455394878 0.0134554280564315 1 1
0.0138185700283216 0.0138193194008 1 1
-0.0157315623855464 -0.015713849625911 1 1
-0.00798008844691958 -0.00797107426907268 1 1
0.00552586536186749 0.00552196914774397 1 1
0.0054877532824634 0.00548497091981523 1 1
-0.0238269979571778 -0.0237993925248447 1 1
-0.00181932975955088 -0.00181702361259491 1 1
0.0304664192343396 0.0304491251583896 1 1
-0.00286417113407268 -0.00286564348889911 1 1
0.00506897924456028 0.00506744316267493 1 1
0.0104231584682563 0.0104131526872571 1 1
0.038041373784781 0.0380177664630878 1 1
-0.0277693497848683 -0.0277392094425623 1 1
0.0196605775196853 0.01964387913968 1 1
0.00561425505174929 0.00562104660453254 1 1
0.0223323962946067 0.0223142209698862 1 1
-0.0312524710316612 -0.0312369277721833 1 1
0.0112201316007439 0.0112101020320463 1 1
0.0158949808709064 0.0158787865246009 1 1
0.0247306195320372 0.024678038084019 1 1
0.0323012970665684 0.0322325480895698 1 1
0.0100009955987239 0.00998132747583338 1 1
-0.0084307616301545 -0.00841583342891261 1 1
-0.0296597355983697 -0.0296384017814981 1 1
0.00659855894505295 0.0065876802455316 1 1
-0.0356195541901682 -0.0355906067129153 1 1
-0.00869142927209788 -0.00870206657798382 1 1
-0.0138411458205779 -0.0138295865228538 1 1
9.91419224819769e-05 9.81499260634313e-05 1 1
-0.00201219809492345 -0.00200987691651816 1 1
-0.00722718388060162 -0.00721846858867732 1 1
0.0379968454315286 0.0379590298784007 1 1
0.0140123469339144 0.0139982010018251 1 1
0.0124798760830351 0.0124676087679802 1 1
-0.00746742722091949 -0.00746013402616328 1 1
-0.0470879180548637 -0.047029304517297 1 1
-0.0507047686972048 -0.0506525806390377 1 1
-0.0342413691855525 -0.0341995612578704 1 1
-0.0129576212659303 -0.0129384406972589 1 1
-0.0252169593572406 -0.0251907079672253 1 1
0.00848696443524505 0.00848272785881441 1 1
0.0144995726998653 0.0144935964090708 1 1
0.029986341935189 0.029953517574624 1 1
-0.00164318163469785 -0.0016570737771475 1 1
-0.0307182106353928 -0.0306779142904902 1 1
-0.0021730842734118 -0.0021819335473538 1 1
-0.0176497474288618 -0.0176297519985617 1 1
-0.0105053132599828 -0.0105098238907883 1 1
0.0315545685307693 0.0315206473242562 1 1
-0.00285284619685748 -0.00282906927832323 1 1
0.0210966326844626 0.0210637459039461 1 1
0.0411244915029378 0.0410837798995028 1 1
0.0112051893536552 0.0111793847963103 1 1
-0.0472742360582996 -0.0472090091554684 1 1
0.00941026428624845 0.00941541195596475 1 1
-0.00204278788672425 -0.00203702267432924 1 1
-0.020952576304505 -0.020932966082928 1 1
0.0091036854743441 0.00906758018700462 1 1
0.012136676315398 0.0121237994205533 1 1
0.00513251758289476 0.00512572930749137 1 1
-0.00342503688075189 -0.00342616581670137 1 1
0.0171757998042239 0.0171542454502357 1 1
0.00786393442510436 0.00785859464400375 1 1
-0.00566605692530954 -0.00566370389178409 1 1
0.0171577690710756 0.0171420264828919 1 1
0.00795662657459559 0.00794678321793455 1 1
-0.0443274498631706 -0.0442833554554887 1 1
0.00108811466413366 0.00109792496368551 1 1
0.0123170988276065 0.012305627015863 1 1
0.00554135972638024 0.00552233092553132 1 1
-0.00209982459133471 -0.00209682894186397 1 1
-0.00450284530477467 -0.00450072962979244 1 1
-0.0169181270751893 -0.0168987523105882 1 1
-0.0191592455630124 -0.0191497057280063 1 1
-0.0170666150403336 -0.0170521397559977 1 1
0.0206396312858481 0.0206142727403156 1 1
-0.00302771170846402 -0.00302344467821541 1 1
-0.0466535465780944 -0.0465997169589293 0 0
-0.0100319148523792 -0.0100182907735649 1 1
0.000398043872889615 0.000402743761101781 1 1
0.0501361253519848 0.0500799035815072 1 1
0.0207768167996723 0.0207351119685685 1 1
0.00115745850037875 0.00117105257573627 1 1
-0.0245725796833533 -0.0245415714946482 1 1
-0.0225399707585964 -0.022511329033657 1 1
0.0329063608830705 0.0328754639596689 1 1
-0.0477044401342437 -0.0476414892963137 1 1
0.0216880831505946 0.0216688406116187 1 1
0.00975502948640765 0.00975808827442971 1 1
0.0243166916342741 0.024286691348344 1 1
-0.0175891644981789 -0.0175796454287968 1 1
-0.000192980898534126 -0.00019348584583406 1 1
0.0147778340618948 0.0147610092186017 1 1
0.0417547680158543 0.0417116179159329 1 1
-0.00946610699912168 -0.00945522806627101 1 1
-0.0269537628556104 -0.0269286430260808 1 1
-0.0076655413393556 -0.0076552028641527 1 1
0.0397718142240141 0.0397350197144591 1 1
0.0139844423713614 0.0139800164545625 1 1
-0.0195259233564098 -0.0195043605299961 1 1
-0.00480025954959257 -0.00479421271046459 1 1
0.0115274742665891 0.0115142499209559 1 1
-0.0209735050601162 -0.0209540599028995 1 1
-0.0247344904586345 -0.0247129233406172 1 1
-0.00445507422492351 -0.00445433712904439 1 1
-0.0361545506869393 -0.0361287321507952 1 1
-0.0411917153578372 -0.0411411072196839 1 1
-0.00543018324211006 -0.00542566871109914 1 1
0.0135046177449526 0.0134901093724296 1 1
-0.0118902093157681 -0.0118592725272888 1 1
0.0354229561787177 0.0353951910101321 1 1
0.0366160948452594 0.0365801995317031 1 1
-0.00260364344031733 -0.00260493906984636 1 1
0.0100527215531061 0.0100362145294886 1 1
0.022123646036172 0.022096011627975 1 1
-0.0165498978206315 -0.0165452527980066 1 1
-0.0231680311995202 -0.0231600905908189 1 1
-0.0146831238510074 -0.0146593151869822 1 1
-0.0235532581715522 -0.0235297880626099 1 1
-0.0463731810898049 -0.0463331434401491 0 0
0.00916907697994994 0.00916295435670231 1 1
-0.00874638951812704 -0.00873642823150413 1 1
0.038340565036134 0.0382979045267737 1 1
0.010195802269103 0.0101850217403235 1 1
0.0224727215462075 0.0224593360606986 1 1
-0.0124863539653815 -0.0124692541069234 1 1
0.0103978034656317 0.0103899733506323 1 1
-0.0478840098892497 -0.0478188471366015 1 1
-0.0470622586674072 -0.0470084124103897 1 1
0.022705754533449 0.0226782214993412 1 1
-0.0142329431356184 -0.014202291861613 1 1
0.00786571387947332 0.00783650675300405 1 1
-0.0178937027645515 -0.0178782848750934 1 1
-0.0283705455984045 -0.0283423630678024 1 1
0.0212374024192943 0.0212120016180164 1 1
-0.0155380379762997 -0.0155255439853145 1 1
-0.00078132714725811 -0.000780925891079459 1 1
0.00535984231980921 0.00534482306269794 1 1
0.0232215529104621 0.0232025818118185 1 1
-0.0409259134123896 -0.0408850387699606 1 1
-0.0473679852293608 -0.0473192417021867 0 0
-0.0360737736454568 -0.0360273749302266 1 1
0.0664587617257345 0.0663887894069978 0 0
0.0636109714370845 0.0635473901686139 0 0
-0.0356642301396716 -0.0356286647081389 1 1
0.0162676567411294 0.0162480987012246 1 1
0.0161065194101053 0.0160746214108152 1 1
-0.021376587995592 -0.0213383605191436 1 1
0.0539790892923744 0.0539183441246718 0 0
0.0100035815263025 0.00999388386627765 1 1
-0.00564297026540356 -0.00563869111932273 1 1
-0.00125968151337007 -0.0012599420078424 1 1
-0.0194121044046504 -0.0193882354255205 1 1
0.00416747668127503 0.00416428053615444 1 1
-0.0120123414403863 -0.0120015867725513 1 1
0.0187798426814214 0.0187598308637842 1 1
0.0119754481471596 0.011971111987402 1 1
-0.0136176932989224 -0.0136034146285862 1 1
-0.0105785820138708 -0.0105598267484095 1 1
-0.0348753739075032 -0.0348326638114399 1 1
-0.00728492473723455 -0.00726969711614379 1 1
0.00822229024560313 0.00821540177215 1 1
0.0223428687247729 0.0223195292700368 1 1
-1.995280013793e-05 -7.34730424055072e-07 1 1
0.0180054723150328 0.0179904415689736 1 1
-0.0241078178397724 -0.0240865345500278 1 1
-0.0268689262929217 -0.0268426469603303 1 1
0.00683625299397848 0.00684262171165108 1 1
0.0260468774352755 0.0260167938342364 1 1
0.0111129105274906 0.0111058776127725 1 1
0.00330585503650104 0.00331214558973087 1 1
-0.0185736642126279 -0.01854277504527 1 1
-0.0212567913110771 -0.0212296513186725 1 1
-0.00144276632282908 -0.00144227924677596 1 1
-0.0236165741339637 -0.0236147462261208 1 1
-0.00758875516709224 -0.0075830782741155 1 1
0.0263488795696961 0.0263214091602509 1 1
-0.0384495019579851 -0.0384086179313371 1 1
0.0285113672694158 0.0284782883386084 1 1
-0.0125966252403545 -0.0125907520889687 1 1
-0.00819373846048306 -0.00818273746084984 1 1
-0.0174260604333662 -0.0174020268545168 1 1
0.0318577864565954 0.0318291124360779 1 1
-0.00860886018021974 -0.00860263436315481 1 1
-0.00240574342591593 -0.00240548121851214 1 1
-0.00115103764578362 -0.00114812894157048 1 1
0.0134579386885076 0.013447125389412 1 1
-0.00589909210629237 -0.00588539276890791 1 1
0.0245889923002873 0.0245642778481238 1 1
-0.0294657939697069 -0.0294523182721464 1 1
-0.00416303635081976 -0.00415975994390729 1 1
0.0303511851117759 0.0303152916927043 1 1
0.0122711505883097 0.0122798971294881 1 1
-0.0258150714176954 -0.0257938322475668 1 1
-0.0319348378592743 -0.0319079170870205 1 1
0.0573627047802879 0.0573063965593341 0 0
0.0164301472234463 0.0164039917500523 1 1
-0.00676803652721411 -0.00676294123554667 1 1
-0.00788286451847417 -0.00787296656318004 1 1
0.0109013049891538 0.0108851551802837 1 1
0.0258383139509704 0.0258106733770314 1 1
0.00765268767282453 0.00764535620916983 1 1
-0.012685591908812 -0.0126814262374712 1 1
-0.0147307804590388 -0.0147127449204473 1 1
0.0070182446178827 0.00700967894539309 1 1
-0.00430100258635835 -0.00431280552125156 1 1
-0.023756436715603 -0.0237307232955709 1 1
-0.0202629533883195 -0.0202335175685518 1 1
0.0243931725179353 0.0243672239614044 1 1
-0.037884008408672 -0.0378449601208534 1 1
0.00952800043754599 0.00951309368781487 1 1
0.0319838250080854 0.0319307310481408 1 1
0.00719450764657119 0.00716903835586297 1 1
-0.0420754219284331 -0.0420415695963216 1 1
-0.0358364101757996 -0.0357820033226336 1 1
-0.0278411413588975 -0.0278140877259357 1 1
-0.010991576341584 -0.0109799736038913 1 1
0.00289900227383038 0.00289843206704619 1 1
-0.0281289993066579 -0.0281027539231521 1 1
0.000301557429902184 0.000296979276875858 1 1
0.0206741379565043 0.0206468964489887 1 1
0.0260757113635007 0.0260574264314609 1 1
0.0175207070076375 0.0175022192082181 1 1
-0.0023892884529727 -0.00239958059169152 1 1
0.0416956965433232 0.0416517246522366 1 1
-0.00349537366852275 -0.00349614587798084 1 1
0.00547824763610754 0.00547813041155963 1 1
0.0428252735292793 0.0427707357784259 1 1
-0.0103095908754757 -0.010302152036845 1 1
-0.0308096823449641 -0.0307793619110231 1 1
0.0104610499003599 0.0104579645509394 1 1
-0.0237664026801456 -0.0237382317683617 1 1
0.0114459832909773 0.0114364271075453 1 1
-0.0152583582966596 -0.0152429547266258 1 1
-0.0191871082910155 -0.0191651058614663 1 1
0.033787361461661 0.0337711524378556 1 1
0.00417909004258102 0.00417420062652665 1 1
0.0206927699929824 0.0206663468919408 1 1
0.0274708135233042 0.0274248721985916 1 1
0.0146693535247719 0.0146560377008922 1 1
-0.0199968070520371 -0.0199753481698349 1 1
-0.0382405660602525 -0.0382162350590198 1 1
-0.0148259318789043 -0.0148356788982149 1 1
0.0211218161911236 0.0210971612036262 1 1
-0.0587555217328952 -0.0587038298467512 0 0
0.0111896530934878 0.0111765932420718 1 1
-0.0039743485011456 -0.00397536669590587 1 1
-0.0289935535408609 -0.0289658958212146 1 1
-0.0198753409474304 -0.0198834006019255 1 1
-0.00613895370602915 -0.00613082140906841 1 1
0.02527329162915 0.0252360791460601 1 1
0.0113582117870125 0.0113427375255494 1 1
0.0216938225499041 0.0216628969922389 1 1
-0.0146551458069874 -0.0146322422175159 1 1
-0.00987849309849906 -0.0098507507873542 1 1
0.0307166604382712 0.0306861414314981 1 1
-0.0154922287800074 -0.0154792971459462 1 1
-0.0117496195463891 -0.0117444856891775 1 1
0.00140194257730095 0.00140136840387117 1 1
0.0381493004529424 0.0381094884314264 1 1
0.00520572320659948 0.00519470022153789 1 1
0.0260059784501846 0.0259513491088572 1 1
0.040232693806101 0.0401690000530691 1 1
-0.0220986726950804 -0.022062554902706 1 1
-0.0210348393253175 -0.0210093965287981 1 1
-0.0121293910819856 -0.0121272326482556 1 1
-0.0172505240117166 -0.017236274316069 1 1
-0.0159939136188093 -0.0159717530283099 1 1
-0.0180744362126344 -0.0180572253859299 1 1
-0.0291622685957905 -0.029129712379263 1 1
-0.00210744301298485 -0.00210589231713027 1 1
-0.014042903016424 -0.0140264389818982 1 1
0.0283812364855719 0.0283277533704512 1 1
-0.00692553681863834 -0.00691589650754082 1 1
-0.00648957683601923 -0.00648870167608833 1 1
0.0207361938433127 0.0207114983221563 1 1
-0.0152861692715833 -0.0152758541739628 1 1
0.00239425429434678 0.00238991945425946 1 1
-0.0118838271978903 -0.011875872600417 1 1
-0.00038933356714329 -0.000388225690377436 1 1
0.00108699224963714 0.00109387624026281 1 1
-0.0690492489169678 -0.0689601833838798 0 0
0.00743765295387685 0.00742928462998603 1 1
0.0149814176961784 0.0149761426936299 1 1
-0.00253228162246009 -0.00253499501796251 1 1
0.025907213807144 0.0258877545905914 1 1
-0.0235555369926993 -0.0235294191914999 1 1
0.0396270119995018 0.0395942716909233 1 1
-0.0199440428805515 -0.0199272743105804 1 1
-0.0175906469240472 -0.0175954446348936 1 1
-0.0208748067927275 -0.0208513266233407 1 1
0.0152114702813544 0.0151955480221958 1 1
-0.0120713304321865 -0.0120596383648854 1 1
0.0110380083853013 0.0110260044308388 1 1
-0.00418725392697315 -0.00418294729380001 1 1
-0.0348241481677421 -0.0347804700134301 1 1
-0.0393464149791044 -0.0393296491606895 1 1
-0.0278447548237781 -0.0278152045773064 1 1
0.0639597293028274 0.0639044062122429 0 0
-0.00811048296856146 -0.00810663741555556 1 1
-0.0172378295472896 -0.0172191777694479 1 1
0.00179501673918484 0.00178824383006034 1 1
-0.0125433388545803 -0.0125355363933061 1 1
0.00732122692521902 0.00733025071831989 1 1
0.00670203483992805 0.00668534205686291 1 1
-0.0244258415576801 -0.0244080378521859 1 1
-0.0166644845311539 -0.0166530633569875 1 1
-0.00715028297855148 -0.00714162906898348 1 1
-0.0154676655673118 -0.0154525878450926 1 1
-0.0232201146781889 -0.0231935500614251 1 1
-0.00749938679486893 -0.00747948588711607 1 1
-0.010348164856765 -0.0103403231194791 1 1
-0.0703699323937092 -0.070287991972348 0 0
-0.0218850819789599 -0.02186516179106 1 1
0.0202026763653624 0.0201801131929822 1 1
0.0282777055165365 0.0282376838020896 1 1
-0.0280426544838847 -0.0280438361367732 1 1
0.0242663501959702 0.0242352650903392 1 1
0.0128055747815104 0.0127936263456797 1 1
0.0317765259359805 0.03170943022726 1 1
-0.0587063761138843 -0.0586468737869686 0 0
-0.0217521969284274 -0.0217293307404599 1 1
0.00880569704714867 0.00879420955346719 1 1
0.0136134137298326 0.0135938748012184 1 1
0.0174100126170193 0.0174055916236296 1 1
-0.0108512948569632 -0.0108386697346565 1 1
-0.039177478387702 -0.039158868065311 1 1
-0.0332262364699985 -0.0331923564684602 1 1
-0.00269202850880122 -0.00268669507210426 1 1
-0.0178268214118192 -0.0178089240861792 1 1
-0.00266570273334902 -0.00264859436523195 1 1
-0.00546378394668018 -0.00545286422161959 1 1
0.0570012655168899 0.0569503160034243 0 0
0.00355830463354426 0.00356364776356486 1 1
-0.0320168699148027 -0.0319868923658895 1 1
0.0435387184950865 0.0435040883596487 0 0
0.0318266963570887 0.0317859557572602 1 1
0.000607056511558957 0.000590129702724148 1 1
-0.0164437877104133 -0.0164284264423983 1 1
-0.0500938629310751 -0.0500434617003805 0 0
0.0114639617813263 0.0114597271034307 1 1
-0.0224953566927256 -0.0224773281899459 1 1
-0.0229860258419004 -0.0229650193842278 1 1
-0.0281576083655742 -0.0281228260987028 1 1
0.0113087029839082 0.0112983755123007 1 1
-0.0251524826280594 -0.0251252887778645 1 1
-0.0102028551907681 -0.0101979075303543 1 1
-0.00155042562465579 -0.00154707465515673 1 1
-0.0128883485354488 -0.0128792739102377 1 1
0.0135554515214203 0.0135416125237975 1 1
-0.00600069502618037 -0.00598581083325287 1 1
0.0211865872013663 0.0211667629742221 1 1
0.00595847439148284 0.00595607303138766 1 1
0.008385786478219 0.008370701179032 1 1
-0.0139818191281936 -0.013964239861172 1 1
0.0322804547170866 0.0322446348780849 1 1
-0.0221785840185882 -0.0221598700480212 1 1
0.0205753933243894 0.020561562259807 1 1
0.030836555189971 0.0308099078888331 1 1
0.00948925004318802 0.00947820670031964 1 1
-0.0279353429763054 -0.0279136050918479 1 1
0.0226257578756437 0.0226000468251513 1 1
0.0184858500933399 0.0184665750265908 1 1
0.0226525634405768 0.0226355862430909 1 1
-0.0337314578121643 -0.0337014011758061 1 1
-0.00288525886116366 -0.00288797564747903 1 1
0.000747846302555998 0.000739528397509069 1 1
-0.0170751229593453 -0.0170743369411093 1 1
-0.00803847179270293 -0.0080362311597349 1 1
0.031427848983535 0.0313729933757392 1 1
0.0198177312901551 0.0197955242630936 1 1
-0.0113069512441693 -0.0112995255035952 1 1
0.019348133452715 0.0193422142001552 1 1
0.0461850182827041 0.0461381853693405 0 0
-0.00186669843521364 -0.00186909096742865 1 1
0.0247973238250578 0.0247696502880927 1 1
0.00976673692040661 0.00974576003382703 1 1
-0.0205734850335703 -0.020558575797693 1 1
0.0396633685669657 0.0396129852910319 1 1
0.023174452281673 0.0231547791979771 1 1
0.00216567389627479 0.00216702937419852 1 1
-0.0121226137914738 -0.0121109050499288 1 1
-0.0118309719050189 -0.0118225579876236 1 1
-0.0254236859039943 -0.0253813988769199 1 1
-0.0322097682520953 -0.0321779712374146 1 1
0.0387833102980027 0.0387114712728196 1 1
-0.0152702949734569 -0.0152544730236347 1 1
-0.0188850763109973 -0.0188615603688602 1 1
-0.0239907337730442 -0.0239548107327633 1 1
-0.0180948455374685 -0.0180870260478197 1 1
0.0345277622887707 0.0344902853582547 1 1
-0.0357703426892683 -0.0357341275658993 1 1
0.00853103725388073 0.00852265351594371 1 1
0.0326591319128174 0.032626831129062 1 1
0.0468447033199541 0.0467802637711543 1 1
0.026524607310885 0.026498172222541 1 1
-0.0187783445741155 -0.0187678031092793 1 1
0.0074467037451408 0.00743236425242879 1 1
-0.0565606963069993 -0.0565078023720186 0 0
0.0431907536724433 0.043135754679139 1 1
0.0391350331905005 0.0390953319636184 1 1
-0.0101379804972825 -0.0101310456742552 1 1
-0.0217228066443575 -0.0217070010409235 1 1
0.025539310373525 0.0255120438154679 1 1
0.0199059639708071 0.0198872227879973 1 1
0.0169728783264874 0.016937612719616 1 1
0.0108711373656908 0.0108573872720028 1 1
0.0086822080191004 0.008683449580892 1 1
-0.0144698551177375 -0.0144534922225466 1 1
-0.0497605939025954 -0.0497107367364522 0 0
0.0121923992169673 0.0121806636263951 1 1
-0.00642114703609171 -0.00640950420850188 1 1
-0.0201376204276461 -0.0201205717060677 1 1
0.0438136047705281 0.0437687611304524 1 1
-0.0199085974123068 -0.0198892767643345 1 1
-0.0361713274515861 -0.0361388367058627 1 1
-0.0319350719152312 -0.0318896818927166 1 1
-0.0436203317545818 -0.0435820208701744 1 1
-0.014856367422543 -0.0148405745936426 1 1
0.0232422447816962 0.0232239340552479 1 1
0.0498516025010139 0.0497924078443204 0 0
0.0409826860372585 0.0409486406409132 1 1
0.016860396239487 0.0168389706658332 1 1
0.0371083792079667 0.0370666256110313 1 1
0.015738384236256 0.0157241615877708 1 1
-0.0354095245792924 -0.0353736311005653 1 1
0.000195062104063309 0.000197831897444766 1 1
0.00392972019902892 0.00393134825999037 1 1
-0.0175153206546489 -0.0174967331170461 1 1
-0.012803103115728 -0.0127800564384166 1 1
0.0154965849933669 0.015474046680962 1 1
-0.00279894913380011 -0.00279509999491748 1 1
-0.0275879719406202 -0.02755883810381 1 1
0.0470863293468284 0.047040357543313 0 0
0.00404215447844428 0.00405096521401992 1 1
-0.0209237448961065 -0.020889823603344 1 1
0.00969093283947691 0.00967540332902081 1 1
-0.0268319180872864 -0.0267976797093908 1 1
0.0309970358489914 0.0309667324898611 1 1
0.0139004466517999 0.0138859449132062 1 1
-0.00303132145836767 -0.00302443941830795 1 1
0.00531809064102915 0.0053117095034499 1 1
0.00281146486121501 0.00281588957499304 1 1
0.00102880464150457 0.00102335643245325 1 1
-0.0081796156634855 -0.00816851883632808 1 1
0.0310143665181401 0.0309950491034944 1 1
-0.0343825097997272 -0.0343513556541191 1 1
0.0467647104414822 0.0467200474434072 0 0
-0.0270384849967588 -0.0270205296294357 1 1
0.023481466559625 0.023482695373876 1 1
0.00340697841742414 0.00340322914805341 1 1
-0.0341807383998128 -0.0341527819787873 1 1
-0.0468264957033374 -0.0467798844671706 0 0
-0.0173229324515807 -0.0172777278406795 1 1
-0.0177763022138755 -0.0177661448423221 1 1
0.0057698678164752 0.0057673798253299 1 1
-0.000398985445953752 -0.000398074749350889 1 1
0.0167936079857972 0.0167709290485166 1 1
0.0244921691340463 0.0244692966292141 1 1
0.00419782122922202 0.00419450087116071 1 1
-0.000423327112131991 -0.000421372314436511 1 1
-0.000465980934124343 -0.000451700521329778 1 1
-0.00601188267288125 -0.00599767846742147 1 1
-0.0193239330301639 -0.01930450209528 1 1
-0.00312423561923029 -0.00313691875957541 1 1
0.000102124447567853 0.000101070187564485 1 1
-0.0135236119718522 -0.0135054386491345 1 1
-0.0232848537853982 -0.0232561426171328 1 1
0.00565621056277551 0.00563972778125705 1 1
0.0279873575075739 0.0279641442442975 1 1
-0.0397139811439795 -0.0396754529237631 1 1
0.00458755936492074 0.00458139210949026 1 1
-0.0295605059930789 -0.0295310886814327 1 1
0.0282117622917821 0.0281905727484117 1 1
0.00933030918172768 0.00932030409501126 1 1
0.00277919775267309 0.00277711510658945 1 1
0.0246335903337187 0.0246088489190895 1 1
0.0271501283798811 0.0271246377320843 1 1
0.00351930624210983 0.00351829117079935 1 1
-0.0107543888117943 -0.0107528747358923 1 1
0.0337546207284247 0.0337278080033837 1 1
0.00965838203682967 0.00964526230720943 1 1
0.00919741230823775 0.00918666745255275 1 1
-0.0303382513611966 -0.0303073823075724 1 1
-0.0518901731110637 -0.0518217477562341 0 0
0.0167534539807366 0.0167391289792191 1 1
0.0410812080752584 0.0410365607743802 1 1
-0.0319881384929485 -0.0319570527684329 1 1
-0.000555260884500917 -0.000552590464726465 1 1
-0.0196194112928091 -0.0195947451482239 1 1
0.00291303265564173 0.00291075202926603 1 1
0.0455220181234367 0.0454792264236864 0 0
0.00464250127600875 0.00463668873137564 1 1
-0.0304294180176067 -0.0303842345682471 1 1
-0.0507289727158687 -0.0507015199413615 0 0
0.0239165207215414 0.0238916515474536 1 1
0.0161583008137548 0.0161442880411247 1 1
0.0632499995545677 0.0631825655234129 0 0
-0.0251893401893046 -0.025159043027808 1 1
-0.0309606219555189 -0.0309254053656742 1 1
-0.0123927119608966 -0.0123874327767884 1 1
0.0296230850677291 0.0296006091081807 1 1
0.0489350521067982 0.0488719387006426 1 1
0.0105662789126856 0.0105347918755791 1 1
-0.0314452942058211 -0.0314029557480318 1 1
0.0207654638292677 0.0207546321240913 1 1
0.0254028152679491 0.0253758692306414 1 1
0.00487315484072172 0.00485534435786176 1 1
0.028104649839121 0.028074511935582 1 1
0.0414231701432025 0.0413806498032576 1 1
-0.024959535604038 -0.024933740243951 1 1
0.00696745264831004 0.00696028797605421 1 1
0.000185115803964853 0.000192751719777051 1 1
-0.00676178124509602 -0.006756851900024 1 1
-0.00904652299233786 -0.00904517438992851 1 1
0.0263962902798374 0.0263635795755522 1 1
0.0164273083185096 0.0164133599758389 1 1
0.00983391695455596 0.00982638335357661 1 1
-0.00945179232815241 -0.00944087316270992 1 1
-0.00512198723495382 -0.00513500946713319 1 1
-0.0133572361466418 -0.0133469907868291 1 1
0.00800693555837139 0.00799885502153037 1 1
0.0547404458499194 0.0546850844297428 0 0
0.0214196480500903 0.0214027519143949 1 1
-0.0391539336464808 -0.0391100722571589 1 1
0.0292090025873574 0.0291828223158485 1 1
0.00985651128921037 0.0098536757818404 1 1
0.00492189581313938 0.00491529421404709 1 1
-0.00567479254940405 -0.00566853108322887 1 1
-0.00434908043965119 -0.00433607585965402 1 1
0.0559643126795098 0.0559188863594172 0 0
-0.01034563869223 -0.010333831958026 1 1
-0.000472541558791087 -0.00045514063838398 1 1
-0.0273708916036343 -0.0273387225171407 1 1
-0.0190137012960388 -0.0189979876377019 1 1
0.0338618757217201 0.0338336480761309 1 1
-0.00218788936220397 -0.00218592200191647 1 1
0.00110743987902725 0.00110857855356896 1 1
0.0206772077978179 0.0206597104532708 1 1
0.0270211248279604 0.0269925978636055 1 1
0.0237418067341128 0.0237220327100548 1 1
-0.00975654087167496 -0.00974848749836398 1 1
0.00675148938354685 0.00673732994968877 1 1
0.00687708309925447 0.0068797850075614 1 1
-0.030080942892656 -0.0300784245675914 1 1
-0.0150269697163608 -0.0150063998547333 1 1
-0.00279968169355424 -0.0027906069805308 1 1
0.00526540878962834 0.00528357166279078 1 1
0.0191793040700427 0.019176309003345 1 1
0.000841085533282326 0.000844829576811258 1 1
0.00754725120876001 0.00754713352257705 1 1
0.00638537877879509 0.0063757814710436 1 1
-1.54814813203234e-05 -1.16534871549678e-05 1 1
-0.0360098485955035 -0.0359686499346701 1 1
-0.0134507922230547 -0.0134297334641162 1 1
0.00486376064030212 0.00487127818490304 1 1
-0.0375148649385101 -0.0374827175694639 1 1
-0.0101536369063361 -0.0101554844412387 1 1
2.72325677341343e-05 2.61921108703012e-05 1 1
-0.0294625820473238 -0.0294318748139731 1 1
0.0141088027423483 0.0140975271834246 1 1
-0.0018016719721554 -0.00181075331882038 1 1
-0.0156067122153841 -0.0155981124976648 1 1
-0.0199973199277707 -0.0199767426612843 1 1
0.00628058859055251 0.00627393691801535 1 1
-0.00788771836526878 -0.00785643678822759 1 1
-0.0354758832921819 -0.0354361393817398 1 1
0.00830153280724076 0.00829491667951732 1 1
-0.0251760106895834 -0.0251458254711658 1 1
0.00515550003580476 0.00514602108049006 1 1
-0.0314772185099773 -0.0314417483550238 1 1
0.0180896774671993 0.0180740136359483 1 1
-0.0248923021280451 -0.0248695278553095 1 1
-0.0346881069825572 -0.0346490860683103 1 1
0.0285180640479003 0.0284886032803792 1 1
0.0466052038868667 0.0465397042666181 1 1
-0.00980476183540789 -0.00979702046294181 1 1
0.0193273474978013 0.0193127838008009 1 1
-0.00103954114227492 -0.00101515898849661 1 1
-0.00459621224383776 -0.00459089524417523 1 1
-0.031856530603765 -0.0318492745165162 1 1
0.0317836694302997 0.0317486828211637 1 1
-0.0206549182620102 -0.0206381136865637 1 1
-0.0216960884609168 -0.0216685394573217 1 1
0.00278981125997695 0.00278152006751469 1 1
0.0310570627918866 0.0310299853596465 1 1
0.0401960218476173 0.0401462548558788 1 1
-0.0355862900171312 -0.0355476820377262 1 1
0.0271019625774648 0.0270981793504413 1 1
-0.0146075576587115 -0.0145963515325986 1 1
0.00960590657483151 0.00960310795462425 1 1
0.0033650385217988 0.00336145434887961 1 1
0.0304423127075437 0.0304100684208215 1 1
0.00617047322910976 0.0061634851798694 1 1
0.00034673266240857 0.000377362794135931 1 1
-0.0266647167621454 -0.0266354809163052 1 1
-0.0217376260735929 -0.0217135031029436 1 1
0.0219676251015732 0.0219303051582922 1 1
-0.00685419328398307 -0.00684270534164039 1 1
-0.0142317397760734 -0.0142191365479771 1 1
0.0187265328582746 0.0187233807730786 1 1
-0.0155306820643189 -0.0155176646624095 1 1
0.00556160155600246 0.00555982627224889 1 1
-0.0152756564541687 -0.0152544917386495 1 1
0.0183914584090987 0.0183523123349898 1 1
0.0185368745508169 0.0185239250149867 1 1
-0.0127406677932342 -0.0127295471392588 1 1
0.0298430954499722 0.0297987455906981 1 1
-0.027632812569792 -0.0275838192309944 1 1
-0.000861838841931392 -0.000854287737293035 1 1
-0.0244648923845917 -0.0244356569367674 1 1
0.00611595409290288 0.00610266304373681 1 1
0.0294601089412611 0.0294327425026425 1 1
-0.00703644272532966 -0.00701744756084467 1 1
-0.00373273663224314 -0.00372094881793721 1 1
-0.011685104161043 -0.0116658158778172 1 1
-0.0267487822431892 -0.0267211998585485 1 1
-0.00690588436889402 -0.00690759071261651 1 1
-0.0125914858464439 -0.0125762652492703 1 1
-0.0181625343854018 -0.0181380090412878 1 1
0.0357574404123149 0.0357208944728546 1 1
-0.0116130465413644 -0.0116003177933862 1 1
-0.0300260375503889 -0.0300066544048341 1 1
-0.0179960787769766 -0.0179731938035941 1 1
0.0213366805271926 0.0213106537340179 1 1
0.0245477646034512 0.024510677412046 1 1
0.0146630024464208 0.0146573663158027 1 1
-0.013546334250536 -0.0135292813319282 1 1
0.0080074498923955 0.00802029120339807 1 1
-0.0108956294580757 -0.0108837260910331 1 1
-0.0118929821927828 -0.0118795414387385 1 1
0.0095949275837134 0.00959246265258065 1 1
0.00588361024945913 0.00587654998090429 1 1
-0.0374274617304871 -0.0373804214425772 1 1
0.0209443713363661 0.020911414433783 1 1
0.0266120792120336 0.0265837448357277 1 1
-0.0186663319084632 -0.0186478556913274 1 1
-0.020113366061058 -0.0200958137720684 1 1
0.0113015357719645 0.0112916977893745 1 1
0.00748306393251487 0.00748139193428142 1 1
-0.00715042365879318 -0.0071416898268003 1 1
0.0147377654887321 0.0147124071781671 1 1
-0.00109430097286158 -0.00110789972413469 1 1
-0.0124220177194695 -0.0124060481791786 1 1
0.0146824626938415 0.0146714733471355 1 1
-0.00955562984881812 -0.00953594908655136 1 1
-0.0266038267535328 -0.0265771044544516 1 1
-0.00289865285765824 -0.00289545180444 1 1
-0.0124535547608827 -0.0124442932413887 1 1
0.0153778567880384 0.0153618203579091 1 1
-0.0384393334074465 -0.038409727091264 1 1
0.0302284680183932 0.0302043284845123 1 1
-0.00301668432695566 -0.00301642853841436 1 1
-0.0391814164659525 -0.0391366724842009 1 1
-0.00586726590831521 -0.00588270129864984 1 1
-0.0278658241442721 -0.0278341765022235 1 1
-0.0146897382484239 -0.014672223426447 1 1
-0.00535340509056172 -0.00534304425982909 1 1
-0.0127235036498941 -0.0127092240235777 1 1
0.0205219777563474 0.0205023899353678 1 1
-0.00124080271040016 -0.00123447026528949 1 1
-0.00667213598414654 -0.00666379531035551 1 1
0.0163593588462942 0.0163455085188852 1 1
0.00975502314937932 0.0097369248147152 1 1
-0.0452380686775865 -0.0452096021319537 1 1
-0.0231925053987437 -0.0231704064220035 1 1
-0.0141646086995262 -0.0141563079797644 1 1
0.00135690746750592 0.00135875430521438 1 1
0.0017460998033607 0.00174235854090125 1 1
-0.0257487271068106 -0.0257263378773518 1 1
-0.00180703788527073 -0.00180743965010174 1 1
-0.0463141634196583 -0.0462583424049925 1 1
0.0126806950693944 0.0126591247858415 1 1
-0.00117032109235328 -0.00116507907586398 1 1
0.00331824809595953 0.00330548438760658 1 1
0.00520498770067141 0.00520064030093018 1 1
0.010326760708607 0.010324527933515 1 1
-0.0266205829373488 -0.0265797712144598 1 1
0.00277870916651007 0.00277286322332991 1 1
-0.00949489883783874 -0.00947881368136425 1 1
-0.0131675129631643 -0.013152597063697 1 1
0.00611850387837051 0.00612772091620848 1 1
-0.00244788745741203 -0.00244774808573722 1 1
-0.030045059468593 -0.0300298473533488 1 1
-0.0304313176311866 -0.030403401154468 1 1
0.0112898093729343 0.0112706431048095 1 1
0.00950183524287193 0.00948966860500819 1 1
0.0169470482250416 0.0169277197819076 1 1
-0.00841823580386539 -0.00840952829433762 1 1
0.0163134889281531 0.0163123485632661 1 1
0.00942768657986475 0.00941761164819863 1 1
0.0096259199770471 0.00963720171065825 1 1
0.0289863527441537 0.028950793800913 1 1
-0.0082092838584015 -0.00820387845140435 1 1
0.00493198202247565 0.00493125631274819 1 1
0.0403561187112966 0.0403150217146454 1 1
-0.00975406974277709 -0.00975732575434927 1 1
-0.02386290504217 -0.0238452960895718 1 1
-0.0100837068216443 -0.0100852444200641 1 1
-0.0131491800248956 -0.0131378951545445 1 1
-0.0166906951051707 -0.0166758101819809 1 1
-0.0115271343639494 -0.0115260515984002 1 1
0.0154573446878586 0.0154488912038759 1 1
-0.0135331373424351 -0.0135174032597227 1 1
0.000537109664024331 0.000524644688643931 1 1
-0.0371925735046148 -0.0371501647286922 1 1
0.0171728891527207 0.017131732834888 1 1
-0.0188255714568628 -0.018808631967335 1 1
-0.0532046035522116 -0.0531731896854884 0 0
0.0173095405675379 0.0172909401370181 1 1
0.0118959201113095 0.011881495287349 1 1
-0.0298409960964407 -0.0298079601511825 1 1
0.0406344028879915 0.0405984369297649 1 1
0.0346889573653629 0.0346394388496525 1 1
0.025679505692215 0.0256534522733645 1 1
-0.011686706436691 -0.0116623102845017 1 1
-0.0259225018593959 -0.0258891188570797 1 1
0.0652076243446382 0.065142617934697 0 0
0.0194610657020107 0.0194359342223043 1 1
-0.0240149991808908 -0.0239770995482092 1 1
0.00574865508433766 0.00574576495582733 1 1
0.0143702011051726 0.0143581456354242 1 1
-0.00573352740946294 -0.00571411377236683 1 1
0.0273886726436389 0.0273624294028918 1 1
-0.00227383886227977 -0.00226066870361912 1 1
-0.029265110893355 -0.0292376146185873 1 1
0.0465988331764302 0.0465346690066907 1 1
-0.0363903962938146 -0.0363304858299141 1 1
0.0261288277247874 0.0261018044903875 1 1
-0.030505637306296 -0.0304781009633605 1 1
0.0310899567568953 0.0310616708378549 1 1
-0.00335801150355486 -0.00336499399121362 1 1
-0.00138554346037569 -0.00137417233970507 1 1
0.000389942463584448 0.000391866332067076 1 1
0.00184765523465422 0.00184079410738554 1 1
0.00367185244157201 0.00367892609606331 1 1
-0.0295465833719336 -0.0295097725849842 1 1
0.026195657471746 0.0261660004833648 1 1
0.0224944639719529 0.0224615423604986 1 1
0.00772182744497379 0.00771416828205615 1 1
-0.0263824976147262 -0.026351972342527 1 1
-0.0195420917366358 -0.019525562394208 1 1
-0.00618184568666966 -0.00619872673256838 1 1
-0.0155583782583854 -0.0155263182683705 1 1
-0.0117841915869494 -0.0117662895921102 1 1
-0.0102558997053723 -0.0102462248958078 1 1
0.0260284717111861 0.0259925403718424 1 1
-0.0364455300947898 -0.0364055853169176 1 1
-0.0113137573681449 -0.0112952955599651 1 1
0.0590429982001536 0.0589812143034325 0 0
0.00706536441833466 0.00707017819046953 1 1
0.0350460611452145 0.0350219295649503 1 1
-0.00500642601305111 -0.0050055335774852 1 1
0.0188875145120974 0.0188700301491047 1 1
0.00347098479448587 0.00348821249805274 1 1
0.0108319495611163 0.0108212862739963 1 1
0.0608335900739918 0.0607739685254265 0 0
-0.0285135420666004 -0.0284874284818036 1 1
0.00176245454423918 0.00174157271977066 1 1
-0.0421649621173836 -0.0421244625755518 1 1
0.0284227134936228 0.0284032026774652 1 1
0.0122984830235984 0.0122899932637703 1 1
-0.0116391837938645 -0.0116309228949601 1 1
0.0229443208179435 0.0229183585196944 1 1
0.00611252944020247 0.00610737994856228 1 1
-0.0300394189638758 -0.0299801200158616 1 1
-0.00591262781284915 -0.00590428295414755 1 1
0.0169545397144537 0.0169403416756948 1 1
-0.0458492149845965 -0.0458099614718784 0 0
-0.0143154543522568 -0.0143053493063494 1 1
0.000340022121606439 0.000343146721342864 1 1
0.0086364356233967 0.00862673409375242 1 1
-0.00967782559045009 -0.00967629654594272 1 1
-0.0185676259552999 -0.018548466290301 1 1
0.0477242468922377 0.0476765588111332 0 0
-0.010640506787259 -0.0106321768915763 1 1
-0.0190748161568742 -0.0190525608826691 1 1
-0.00627502024314604 -0.00626766000766745 1 1
0.0111178589383743 0.0111054271619945 1 1
0.0344904759443435 0.0344540847273581 1 1
-0.0551027543918753 -0.0550419290041786 0 0
-0.00882223634874769 -0.00880004813272597 1 1
-0.0251466421879861 -0.0251233975992081 1 1
-0.0304575423639887 -0.0304279012006542 1 1
-0.0101686647999235 -0.0101574748506976 1 1
0.00970559592754335 0.00969540743523625 1 1
0.0214711720496671 0.0214508163580251 1 1
-0.0210194697085391 -0.0210045976218177 1 1
0.0268935690661489 0.0268644689022822 1 1
0.00395218095733141 0.00395812158064455 1 1
-0.0137519486977693 -0.0137384321147212 1 1
0.00487415967525057 0.00487060125413227 1 1
0.00799754402257701 0.00797594033607774 1 1
0.0174626517527941 0.0174571431261995 1 1
-0.0264731158058137 -0.0264444317740327 1 1
-0.0259833117158708 -0.0259475674924547 1 1
0.0089407076267234 0.00893299064111509 1 1
-0.00163363572616218 -0.00163147783156456 1 1
0.00733443182400305 0.00732752029200895 1 1
0.00859663668519263 0.00859388810751074 1 1
-0.00271830066044367 -0.00271778095522426 1 1
0.018968061360252 0.0189518770619578 1 1
-0.0113896748882989 -0.011379969463318 1 1
-0.0107603127228235 -0.0107481352881478 1 1
-0.0253066010360862 -0.0252836175264983 1 1
-0.00135110893020302 -0.00134991417435248 1 1
-0.00677765777754464 -0.00676963799807489 1 1
0.0538399551843142 0.0537884326243325 0 0
0.0238945112261379 0.0238677598616558 1 1
0.0227943603549201 0.0227712956703147 1 1
0.0104950379252576 0.0104816037472909 1 1
-0.0219459622906176 -0.0219314553560854 1 1
-0.00300901232965427 -0.0029981198014796 1 1
0.0143784310580149 0.0143474077536106 1 1
0.0218017514350139 0.0217647277711498 1 1
0.0138442047252434 0.0138366491305594 1 1
0.0285725387547272 0.0285414115298751 1 1
0.0234417679583978 0.0234158228755507 1 1
0.00258480266029654 0.00259657371506804 1 1
0.00344874384091271 0.00344761403837316 1 1
0.0455277381983464 0.0454835704802966 1 1
0.0127572526788575 0.0127556298958143 1 1
-0.0123391628665059 -0.0123309598165687 1 1
0.018343023229299 0.018324093530342 1 1
-0.0271646634285095 -0.0271432303617454 1 1
-0.00912667771783112 -0.00912566984651737 1 1
0.0247392224654351 0.0247151460899115 1 1
0.0124509343383724 0.0124589154776471 1 1
0.000356930669481034 0.000353867752224692 1 1
-0.0288508797601873 -0.0288199645949287 1 1
-0.0108397108906878 -0.0108264075755555 1 1
0.00506358486783039 0.00505867053276134 1 1
-0.0113779220396548 -0.0113597952473558 1 1
-0.000288364453350689 -0.000287565577788437 1 1
0.0258330315887597 0.0258005854329639 1 1
-0.0222276751261973 -0.0221869657282069 1 1
0.0251427892647412 0.0251136431197488 1 1
-0.000294149933796521 -0.000291850079876882 1 1
-0.0141909139630937 -0.0141877133844425 1 1
-0.0194070450106399 -0.0194040498019714 1 1
0.0402443361453554 0.040209013087096 1 1
-0.0116576621388294 -0.0116537373010555 1 1
-0.00531843738332729 -0.00530378434208312 1 1
-0.0507871471754457 -0.0507590588191434 1 1
-0.0270664931091707 -0.0270298085873161 1 1
-0.00558290843801238 -0.00559736084445785 1 1
0.0196459985662563 0.0196268765221508 1 1
-0.0163474664220297 -0.0163179066985501 1 1
-0.0124072365595784 -0.0123979630322457 1 1
-0.00886365122247965 -0.00885201905480422 1 1
0.0295158449758664 0.0295083678744428 1 1
-0.00294928530261872 -0.00293987746986391 1 1
-0.00950026289028271 -0.00948962594215165 1 1
0.0219319672499938 0.0219105274019833 1 1
0.0275366249587898 0.0275053329065519 1 1
-0.0107771925536783 -0.0107645158323565 1 1
0.00836303451531324 0.00835254215225769 1 1
0.00685864374058534 0.00684884092278548 1 1
-0.00229312466920597 -0.00229125152475261 1 1
0.025403313186345 0.0253980977086756 1 1
-0.00734283128219341 -0.00733457008292866 1 1
-0.0245901811022087 -0.0245740431591966 1 1
0.0314839816280192 0.0314862989926182 1 1
-0.0134570113631309 -0.0134567155197067 1 1
0.0198733914491958 0.0198364470624708 1 1
-0.0109003362469562 -0.0108922713495149 1 1
0.0186476809149275 0.0186462017427376 1 1
0.00125143148736372 0.00121897638051503 1 1
-0.0126092652176165 -0.0126031295155955 1 1
-0.026052550828966 -0.0260260457714548 1 1
-0.00273629842092271 -0.00274107956977632 1 1
-0.0610216588586561 -0.0609751361358119 0 0
0.0234544898364357 0.0234293895210973 1 1
-0.0380986317850439 -0.0380531046837681 1 1
-0.0215963266994342 -0.0215541255366694 1 1
-0.015850358716382 -0.0158427938279179 1 1
0.0201063260949184 0.0200831269743468 1 1
-0.00829696576492905 -0.00829171047327884 1 1
-0.016771692116283 -0.0167534869889507 1 1
-0.0229635155308987 -0.0229425351768569 1 1
-0.0465227019255817 -0.046465048090842 1 1
0.00356903698140821 0.00356431273816625 1 1
0.0591011509688653 0.059041616032386 0 0
-0.0241071508743245 -0.0240829046685228 1 1
0.0195481005347721 0.0195330935252032 1 1
0.0120336503470567 0.0120173943032865 1 1
-0.000797759583540345 -0.000798527791872768 1 1
-0.0182133998379613 -0.0181985679348796 1 1
-0.000965096093499645 -0.000965072768692753 1 1
-0.000614605823429742 -0.00061659077338223 1 1
-0.0176623318500174 -0.0176397059948221 1 1
0.00278604294394614 0.00277103875172807 1 1
-0.000740683792062417 -0.000736224645272048 1 1
0.00409543378920385 0.00410239861493318 1 1
-0.02547361243278 -0.0254507015956723 1 1
-0.0284793146692581 -0.0284513596776702 1 1
0.0119415618392587 0.0119286630608532 1 1
0.00677805528821744 0.00675458119289221 1 1
0.024174989978827 0.0241442645681939 1 1
0.0188902540243939 0.018864329867452 1 1
-0.0136996437071748 -0.0136833957943961 1 1
0.0192944026207909 0.0192742082975326 1 1
0.00216045849332921 0.00216155048268558 1 1
0.00153248964971697 0.00153758982547306 1 1
-0.0222718320672565 -0.0222370119421513 1 1
-0.00810443385818827 -0.0081190307401866 1 1
-0.0117834948830649 -0.0117646694163704 1 1
-0.00252641216180662 -0.00252078912612139 1 1
-0.0220467465062361 -0.0220052966241236 1 1
-0.0234238603352393 -0.0234045301076556 1 1
-0.0415628979972753 -0.0415101223030145 1 1
-0.0164086543839062 -0.0163880910646567 1 1
-0.0403470271521624 -0.0403123670281643 1 1
0.00230954000845531 0.00230984192682404 1 1
-0.00899815023863233 -0.00899002939397084 1 1
-0.0141272170507299 -0.0141287048024705 1 1
0.0162293681572775 0.0162319106826048 1 1
0.0378232110195115 0.0377812158118013 1 1
0.0490693551675496 0.0490185602955628 0 0
0.0241297091892615 0.0241085850502663 1 1
-0.027974876127744 -0.027946266250976 1 1
-0.00659375008308994 -0.00658640932517945 1 1
0.0150927005795012 0.0150782996458888 1 1
0.0159572730463854 0.0159587475616416 1 1
0.024572271791823 0.0245435106234512 1 1
-0.0167877913856408 -0.016752860898261 1 1
0.017229034335319 0.0172177144902713 1 1
-0.0541518298215468 -0.0540910409718325 0 0
0.00512966430072878 0.00512427598799497 1 1
-0.00855485848758948 -0.0085524620136026 1 1
-0.0247627691816671 -0.0247361252635048 1 1
0.0202021406165915 0.0201816406833954 1 1
0.030467302465137 0.030434678526373 1 1
0.0192054149088686 0.0191835540696132 1 1
0.00867390236661426 0.00866961812958337 1 1
-0.0271422063795475 -0.0271172040894423 1 1
0.0190018246247349 0.0189726534213498 1 1
-0.0106642265140832 -0.010647968167212 1 1
-0.001994649563179 -0.00202059649409137 1 1
-0.00150590133961727 -0.0015192300454647 1 1
-0.0202284284924128 -0.0202135235125077 1 1
-0.0286355705775805 -0.0286090672522965 1 1
0.032394193881496 0.0323299669173487 1 1
-0.00738400342776537 -0.00737309158093895 1 1
-0.00953277214155716 -0.00949461523504097 1 1
0.0345134614058043 0.0344807372626439 1 1
-0.0234377611356224 -0.0233872382450621 1 1
-0.00208733444886218 -0.00208681159247422 1 1
-0.0205445847210012 -0.0205197731150301 1 1
-0.0162040300524169 -0.0161880085806893 1 1
-0.0055507964977456 -0.00554467346649305 1 1
-0.0238817987580037 -0.0238660963286523 1 1
-0.0171828330232396 -0.0171718647421088 1 1
0.0181359503614117 0.0181083703987144 1 1
0.0139505194169146 0.0139440817458544 1 1
0.00133880148343515 0.00133864975675373 1 1
-0.00774733098705837 -0.00771539332701905 1 1
-0.0441613197585259 -0.0441217614074255 1 1
-0.0078725036071268 -0.0078634672401179 1 1
0.000683788331238509 0.000684006356060125 1 1
0.00114355512825175 0.00115318431664108 1 1
0.0121925809254377 0.0121833779034829 1 1
-0.0108323798675878 -0.0108222891213816 1 1
-0.00749465692118507 -0.00749086335768356 1 1
-0.0116414329713269 -0.0116143824610762 1 1
-0.00422785816175796 -0.00422465629056348 1 1
0.00889807584836873 0.0088650562957353 1 1
0.016646477934063 0.0166227236035508 1 1
-0.0369129305287417 -0.0368750773793753 1 1
-0.0175865876326016 -0.0175652726758111 1 1
0.0181238036151547 0.0181077515609425 1 1
-0.0601249903179552 -0.0600612947319841 0 0
0.0350337562657164 0.0349974793968834 1 1
0.0129165656075007 0.0129244038589692 1 1
0.0404132113790526 0.0403763971548802 1 1
-0.0152199787196246 -0.0152076160646073 1 1
0.00637723983037221 0.00637435305173157 1 1
0.01948307712011 0.0194650837757334 1 1
-0.0140730770742902 -0.0140585297181729 1 1
0.0666156181380412 0.066550082990385 0 0
-0.0248320647910688 -0.0248040669030264 1 1
0.0503279478961208 0.0502697173718666 0 0
0.0188049401480101 0.0187816331085491 1 1
0.00712906977603174 0.00711886702236886 1 1
-0.0321870722652076 -0.0321344871255796 1 1
-0.0215393692614073 -0.0215222388651764 1 1
-0.0303686945736968 -0.0303444741637998 1 1
-0.00909602762198608 -0.00907695129650095 1 1
-0.0558761666380298 -0.0558192022670176 0 0
-0.0275623634922046 -0.0275414920594464 1 1
0.00576278489647694 0.00575031135972857 1 1
-0.00249133534150064 -0.00247548064753466 1 1
-0.0102363163758752 -0.0102272426588903 1 1
0.00577440640044736 0.00576771705588424 1 1
-0.0186346769362339 -0.0186162146900243 1 1
0.0041099113116156 0.00410899285778471 1 1
-0.00227521693968825 -0.00227630343752304 1 1
-0.0489159741069907 -0.0488656813156526 0 0
-0.0012319645064775 -0.00123050523657685 1 1
-0.00796652388533247 -0.00796195659818897 1 1
-0.0464945093070223 -0.0464537148054862 0 0
0.02736402359522 0.0273628265226082 1 1
0.0428054772269548 0.0427622302141321 1 1
-0.00675506125454871 -0.00674758113970008 1 1
-0.0505804912629408 -0.0505368242609338 0 0
0.00447492793769736 0.00447677447732799 1 1
-0.028869645408968 -0.028841099502924 1 1
0.0307721132142441 0.0307581596928804 1 1
-0.0210854182222768 -0.0210588012418923 1 1
-0.0415021201559116 -0.0414557108523383 1 1
-0.0172006331904979 -0.0171761156145275 1 1
-0.0181408745852283 -0.0181248723930571 1 1
0.00512006516156583 0.00511802553989967 1 1
-0.0332672047866716 -0.0332377410586534 1 1
-0.000889472365132406 -0.000886972150724425 1 1
0.040074015835562 0.0400291797376959 1 1
-0.000864437349760142 -0.000858828067274317 1 1
-0.0171844046771409 -0.0171712717132044 1 1
-0.0249715898816824 -0.0249492919183102 1 1
0.0110061768498834 0.0109957236450927 1 1
0.0188592709718732 0.0188454816496744 1 1
0.0157763373415022 0.0157560742912676 1 1
-0.00975893974818253 -0.0097525758098291 1 1
-0.00979973852322365 -0.00979446654053769 1 1
0.00848780788367371 0.00847127229260508 1 1
-0.0328185107258648 -0.0327836437924892 1 1
0.0107758368074762 0.0107431426191164 1 1
-0.024231767267165 -0.0241885574922863 1 1
-0.0114676345915551 -0.011463771286992 1 1
0.0545055533776388 0.0544611396057396 0 0
-0.0269141103514281 -0.0268907251618941 1 1
0.0158552878673197 0.0158279259897486 1 1
-0.0297920092246023 -0.0297657419766 1 1
0.00375105078264461 0.00373325120948988 1 1
0.005992443260025 0.00597722696298247 1 1
0.0028158372123365 0.00281793148697213 1 1
-0.00805479989684701 -0.00803400288244163 1 1
0.0279297147746187 0.0278956873984875 1 1
-0.0263962155710516 -0.0263760059860819 1 1
-0.00581259979071112 -0.00578545536979498 1 1
-0.00110134867057439 -0.00110141055435457 1 1
0.0292848879617092 0.0292631212031933 1 1
0.0265716912565475 0.0265560793677619 1 1
-0.0360847690439167 -0.0360431099616101 1 1
0.0225633212479929 0.0225414076603256 1 1
-0.0400736004035749 -0.0400303433607601 1 1
0.000917948028913824 0.000919846389993846 1 1
-0.0142950480703743 -0.0142756887908738 1 1
-0.0155816936096942 -0.0155681772823439 1 1
-0.00445735222823982 -0.00443954293068347 1 1
0.0332450234208645 0.0332147907609356 1 1
0.00243760951561097 0.00243953548708503 1 1
0.023255613848167 0.0232367802121135 1 1
0.0317149618454047 0.0316906755512885 1 1
0.0151414707658102 0.0151227269233322 1 1
-0.00512645051683788 -0.00513731438625522 1 1
-0.007556350316666 -0.0075442958213313 1 1
-0.00309039261195831 -0.00308586335076911 1 1
-0.013268672908061 -0.0132585237400978 1 1
-0.0027410905673315 -0.00274562413103475 1 1
0.0107118129300279 0.0107065745417471 1 1
0.00284041661424443 0.00284298663447441 1 1
0.000294691933213834 0.000293067095756865 1 1
0.0128948210180524 0.0128700728413133 1 1
-0.0243863558562802 -0.0243745704163234 1 1
0.00145990794126024 0.00145510771941991 1 1
0.0222704511947243 0.0222426460545485 1 1
-0.0139630605706975 -0.0139474139178428 1 1
-0.0207215970990701 -0.0207127440981964 1 1
0.00543844069903032 0.00543002763095376 1 1
0.0182969797742441 0.0182723236587806 1 1
5.64229189338608e-05 5.84041293716963e-05 1 1
-0.0211411175806229 -0.0211242102938449 1 1
-0.0239182811997706 -0.0239087356105079 1 1
0.0265563415708876 0.0265359052041854 1 1
-0.00787383746435252 -0.00787608753533502 1 1
-0.002058614478348 -0.00204935967700199 1 1
0.0107382447508624 0.0107260117846386 1 1
0.0325457624452152 0.0325006829854233 1 1
-0.0272886864659648 -0.0272622835684502 1 1
0.037785968625077 0.0377290438437089 1 1
0.0267517209426074 0.0267177966571295 1 1
-0.0201519693409139 -0.0201144682560674 1 1
0.0319244588214093 0.0318931736414154 1 1
0.0062049662723908 0.00619817947269219 1 1
-0.00317156646370144 -0.00317324408027427 1 1
-0.0174299031215666 -0.0174172946456977 1 1
-0.0199167207695297 -0.0198757942212933 1 1
-0.0304336580506351 -0.0304035498598862 1 1
0.0138041734780966 0.0137920547452981 1 1
-0.00459201647241183 -0.00458583009555886 1 1
0.00242194808007178 0.00240894875152047 1 1
-0.029478923756854 -0.0294516041614614 1 1
0.00167995478978226 0.00168253938790431 1 1
-0.0288709036641922 -0.0288399998064267 1 1
0.0426913413550836 0.0426489808130203 1 1
-0.0229796765691255 -0.0229711588555137 1 1
0.00221829049414773 0.00221894607243163 1 1
0.0257300193401617 0.0257060597659786 1 1
0.0307039251239603 0.0306784596918053 1 1
-0.0245733429161015 -0.0245531498842797 1 1
-0.0301147562050246 -0.0300839190153179 1 1
0.0195470742477642 0.0195223967431293 1 1
-0.0270702889520021 -0.0270402168890695 1 1
0.0029064473995499 0.0029094558019248 1 1
0.047256581282997 0.047219405821201 0 0
0.00328347305816288 0.00328205844274817 1 1
0.0238307461782629 0.0238032145526103 1 1
-0.0184536036373325 -0.0184303381345562 1 1
0.000104373320852832 0.000105919491060829 1 1
0.000191833585679878 0.000188372751547164 1 1
0.0233984821888089 0.0233766070149095 1 1
0.00705245842306511 0.0070360584734533 1 1
-0.00688016557041007 -0.0068711633289181 1 1
-0.000586400712917134 -0.000578426160378571 1 1
-0.0143752550153678 -0.0143577441383991 1 1
-0.0190700354080159 -0.0190502463182708 1 1
0.00360031394382695 0.0035930649488418 1 1
-0.040477801287894 -0.0404415100400319 1 1
-0.0258543841763647 -0.0257992571563037 1 1
-0.0059268100757931 -0.00592052800096336 1 1
0.0285885028794134 0.0285584485182609 1 1
-0.0151605173638722 -0.0151382327892335 1 1
0.00762766654479841 0.00762569223080723 1 1
-0.0176863921694655 -0.0176617441422507 1 1
-0.0312655149848598 -0.0312303760802351 1 1
0.00408488517993285 0.00408616589694482 1 1
-0.02257444433069 -0.0225250096583019 1 1
-0.047910578777337 -0.0478458897691775 1 1
0.000545122901038439 0.000539367200240733 1 1
0.00965755274092223 0.00964817397458809 1 1
-0.0204427094707081 -0.0204021910374813 1 1
-0.0249861174597203 -0.0249503445519223 1 1
-0.0148516964220944 -0.0148354356022994 1 1
-0.0314629527732023 -0.0314251157214328 1 1
-0.0149831168324942 -0.0149679173431822 1 1
-0.00774739161316149 -0.00773567281516624 1 1
0.0455731992911538 0.0455270424072767 1 1
0.0487026914062653 0.0486503974859791 0 0
-0.0154507924288058 -0.0154255781339741 1 1
0.0164771565867294 0.0164407663457797 1 1
0.0259614346132647 0.0259420421131777 1 1
0.00194846062357594 0.00197687025183806 1 1
0.02203961486162 0.0220118854421312 1 1
0.0594412792785592 0.0593801305604876 0 0
0.0191662567444534 0.019146234229557 1 1
-0.000915761542497145 -0.000911166259345345 1 1
0.000605401925507504 0.000598822203981266 1 1
-0.011491997320883 -0.011483697298814 1 1
0.0148229578472906 0.0148070907034424 1 1
0.0246663518700532 0.0246340540895689 1 1
-0.0205742603097072 -0.0205508853277776 1 1
0.0118148598412325 0.0118019615928139 1 1
-0.030610127913726 -0.0305829537478385 1 1
-0.00191661007873483 -0.00191801889974682 1 1
0.0222223295407546 0.0222078833529996 1 1
-0.0478968031416739 -0.0478411556542719 1 1
-0.0111257918752838 -0.0111087895839329 1 1
-0.00522602717922937 -0.00522394707366899 1 1
-0.0377017500805959 -0.0376668570944833 1 1
0.0169444266813783 0.0169300208115489 1 1
0.00929630797978147 0.00931614555753527 1 1
-0.0348067983145962 -0.034772793320852 1 1
-0.00236813068771602 -0.00235764608078601 1 1
0.00499842877046178 0.00499803468868791 1 1
0.0102556500099643 0.0102477290536829 1 1
-0.0211928877107141 -0.0211839856754691 1 1
0.0346054280750873 0.0345664507991966 1 1
-0.0222328813879892 -0.0222095809152098 1 1
0.0219699587241854 0.021946068622113 1 1
-0.00185136762031579 -0.00184583190237789 1 1
0.0292783849378317 0.0292515427128708 1 1
0.0256076691060031 0.025582663914834 1 1
-0.00639560752203376 -0.00638761055520631 1 1
-0.0126227821223294 -0.0126059303620907 1 1
-0.0264996138414719 -0.0264749164291018 1 1
-0.0380973316381608 -0.0380607465079802 1 1
0.0331272903957441 0.0330920335721904 1 1
0.0143745361065927 0.0143574780040015 1 1
-0.0183378670466108 -0.0183028759153077 1 1
0.0201882987876152 0.0201633770683296 1 1
0.00622569847723228 0.00622141862729424 1 1
0.0060358728146216 0.00601757093681793 1 1
-0.00251389863657046 -0.00251307046302204 1 1
-0.00280730599908937 -0.00280326912854349 1 1
-0.0228520424652017 -0.022839125547938 1 1
-0.00283500216992846 -0.00283616718297731 1 1
-0.0106042361436852 -0.0105912378823279 1 1
-0.0071667193110478 -0.00715653677637336 1 1
-0.0191353392509559 -0.019107597314432 1 1
0.0257035396168283 0.0256774264603337 1 1
0.00584221726983107 0.00583723319829415 1 1
0.017047816994427 0.0170332374680457 1 1
-0.0357622173243709 -0.03572773145721 1 1
0.0429645114273949 0.0429275496994261 1 1
0.0125385048390495 0.0125280170061365 1 1
0.0168962879823435 0.0168592943224589 1 1
-0.0067558794394828 -0.00675353892214586 1 1
0.0136089940984796 0.0136022266423373 1 1
0.0152198142957741 0.0152029454477999 1 1
0.0387907927860031 0.0387608147023584 1 1
0.00887806265781032 0.0088691189460798 1 1
0.0124746235528439 0.0124613632152916 1 1
0.0284683349029879 0.0284383082380694 1 1
0.0204869704916914 0.0204490638609884 1 1
-0.000353754318078131 -0.000359762349027533 1 1
-0.00253012010357428 -0.00252722047798253 1 1
-0.011162352499142 -0.0111933929476903 1 1
-0.00354171674433226 -0.00354147867524509 1 1
-0.0048558577403544 -0.00484492582594049 1 1
-0.0116002605108219 -0.0115850478157273 1 1
-0.0145390218165233 -0.0145170603948072 1 1
0.0314794197610905 0.0314447333936902 1 1
0.0249513472142876 0.0249045104266963 1 1
-0.0114952344484669 -0.0114834426035561 1 1
0.00181635688331538 0.00180542408994452 1 1
0.0187039306971965 0.018685184820702 1 1
0.0265250122112348 0.0264997416798871 1 1
0.0231061164089166 0.0230631814899193 1 1
-0.00679621229796105 -0.0067983775622328 1 1
-0.0186860100911546 -0.01865615604397 1 1
0.0359487898275599 0.035921853245502 1 1
-0.00372069576814343 -0.00370022482256367 1 1
0.0105699470644676 0.0105604121304716 1 1
-0.00230490687689411 -0.0023019197984195 1 1
-0.0158360371353881 -0.0158183545386812 1 1
0.0255409319915574 0.0254995712181875 1 1
0.00700474230494843 0.00699491421143095 1 1
-0.0214631552367881 -0.0214386072316392 1 1
-0.0122414618457204 -0.0122332744368499 1 1
0.0129071689545402 0.0129125619493276 1 1
-0.0124712675413472 -0.0124612948812864 1 1
0.0211991124367578 0.0211786000028567 1 1
0.0159781187063665 0.0159568930524859 1 1
0.0332005757843496 0.0331741459020688 1 1
0.0023664127650845 0.00236440343184038 1 1
-0.0189160808948226 -0.0189037302259481 1 1
-0.00404946862614663 -0.00403743285687743 1 1
-0.00540666245865871 -0.00540039341883184 1 1
0.0139432786758625 0.0139323904148059 1 1
0.00625970257900808 0.00623532886208943 1 1
-0.0190053410230842 -0.0189856640941325 1 1
-0.0235089075627967 -0.0234851737911783 1 1
0.0269381173428342 0.0269075869122646 1 1
0.0174813658098829 0.0174675400108873 1 1
-0.00903883359765714 -0.00901078064619491 1 1
-0.0105689355689794 -0.0105595306820934 1 1
0.0215177752958267 0.0214992481482818 1 1
0.000264392673903069 0.000262140312742251 1 1
-0.0276551526222083 -0.0276356176989853 1 1
-0.00142236584028187 -0.00142166560029326 1 1
-0.0300885874739254 -0.03006239261973 1 1
0.0102251268134593 0.0102169907363731 1 1
-0.028267934328127 -0.0282409760532816 1 1
0.0282623724788426 0.0282276388009474 1 1
0.0145657770476351 0.0145517807962541 1 1
-0.00177920511500145 -0.00177510198943013 1 1
-0.00997587025057203 -0.00996056369641688 1 1
0.0488254870491238 0.0487833319932544 1 1
0.00670718370152438 0.00669793725415545 1 1
-0.0319785586398828 -0.0319495089731772 1 1
-0.0186922892477798 -0.0186753125166463 1 1
-0.00440285252726285 -0.0044029434140959 1 1
-0.0113067024876373 -0.0112944848947295 1 1
0.018196390679768 0.0181410652637225 1 1
0.0194261365962156 0.0194064282566874 1 1
0.00871902455554762 0.00870519942549919 1 1
-0.0150299085348142 -0.0150120882849187 1 1
-0.00289964444254408 -0.00289585295324706 1 1
0.012313790772804 0.012309878920035 1 1
-0.0347510319516706 -0.0347167531049614 1 1
-0.00862904802816038 -0.00862512508384672 1 1
0.0177451267210199 0.0177198479902516 1 1
-0.0235884343341583 -0.0235626177353314 1 1
-0.0498796163762679 -0.0498421049984283 0 0
0.0244090104078331 0.0243903595678332 1 1
0.0323395796014373 0.0323015275789961 1 1
-0.0115354914485705 -0.0115210314612312 1 1
-0.0173118525726064 -0.0172935318876647 1 1
0.0147504347298667 0.0147431096622215 1 1
-0.0446996768411125 -0.0446382092752006 1 1
-0.0424305558321391 -0.0423930947935683 1 1
-0.0112423072699536 -0.0112376565105247 1 1
0.0188268161197731 0.0187958148253475 1 1
0.00404346217969822 0.00404021483244103 1 1
-0.00332831103906552 -0.00331411251979526 1 1
0.0159453751218082 0.0159287340249036 1 1
0.00821671929026217 0.00820306662507411 1 1
0.00115062075784398 0.00115014431689229 1 1
-0.0576166452967867 -0.0575584447797421 0 0
0.0229323002927894 0.022909911392714 1 1
0.00083747524504208 0.000843792988463251 1 1
0.0206796455824317 0.0206625699155993 1 1
-0.0157006186310053 -0.0156842312549052 1 1
-0.00646645442122432 -0.00648545012814015 1 1
-0.00628355314586767 -0.0062869937820241 1 1
0.0179930114464212 0.0179605491963463 1 1
0.00310490592998837 0.00308162583088614 1 1
-0.0510743863729822 -0.0510275708871696 0 0
-0.0301284983553648 -0.0300974209361183 1 1
-0.0220197800539669 -0.021994263033054 1 1
0.00566545598482256 0.00566525472562395 1 1
-0.0170542570542422 -0.0170309839274068 1 1
0.0147904107327786 0.0147724694765074 1 1
-0.00950301288600071 -0.00947977926728499 1 1
-0.00900048018048679 -0.00899161065967786 1 1
-0.0402337026688554 -0.0401903719631881 1 1
0.0134023802355824 0.0133888129173249 1 1
-0.0220758430641543 -0.0220584784643352 1 1
-0.0265480987495905 -0.0265172145376912 1 1
-0.0147157225622227 -0.0147027676751923 1 1
-0.024088174541945 -0.024056757883222 1 1
-0.0303641110982149 -0.0303335233484676 1 1
-0.0232659717083315 -0.0232450858807596 1 1
-0.0193308761057528 -0.0193023968026544 1 1
-0.0618949345007497 -0.0618294355366275 0 0
-0.00774225032938444 -0.00773854962918257 1 1
-0.013852573830209 -0.0138452159562319 1 1
0.0368557013186457 0.036817710068496 1 1
-0.00683266751483336 -0.0068249791930536 1 1
-0.00543831228687088 -0.00543779817220166 1 1
0.0104198220137428 0.0104095179300489 1 1
0.0122114746621146 0.0122004529939646 1 1
0.0268351097454113 0.0267855943453242 1 1
-0.0356010466385766 -0.0355567241758622 1 1
-0.039950790287533 -0.0399121460514762 1 1
-0.000546572139978772 -0.000549699890096208 1 1
0.00112403996004153 0.00112742147138466 1 1
0.0195619300008171 0.0195512088432005 1 1
0.00603251170963449 0.00603479302413935 1 1
0.0113896147677542 0.0113757312804265 1 1
0.049155164732583 0.0491051843461332 0 0
0.0334578313219559 0.0334235990661655 1 1
0.00845628000174266 0.00844834040248612 1 1
0.0320848551308666 0.0320572904209052 1 1
0.015933529208746 0.01590794576284 1 1
-0.0131384250418803 -0.0131306489285232 1 1
0.0122387754567258 0.0122295326841239 1 1
-0.00515059930689183 -0.00515183147944138 1 1
-0.00070894222228703 -0.000721125157477425 1 1
0.022384813251592 0.0223612828600895 1 1
-0.0214265618168659 -0.0214064473657095 1 1
-0.0171867313470297 -0.0171562577818525 1 1
-0.0312624922209932 -0.0312373980839517 1 1
-0.00905093050416675 -0.00903945598431528 1 1
-0.00643720518505102 -0.00643250157701728 1 1
-0.00787569193965037 -0.00787203930156449 1 1
0.0207338219194222 0.0207143241761918 1 1
0.017478345769419 0.0174626329729257 1 1
-0.0148181069131782 -0.0147791947415797 1 1
-0.0126997272445614 -0.012690349745446 1 1
-0.0115198645933721 -0.0115127512728591 1 1
0.0287127046959344 0.0286676313853188 1 1
0.0163150059896585 0.0162841066137756 1 1
-0.0206247544126938 -0.0206062945905282 1 1
0.00214900616762907 0.00214784432686394 1 1
-0.00303325872670513 -0.00303136515362415 1 1
0.00968593246501004 0.00967889260335602 1 1
-0.0209406210795806 -0.0209126408801335 1 1
-0.0258469499292079 -0.0258251073241943 1 1
-0.0119084753211828 -0.0118938417221139 1 1
0.00825108578960667 0.00824238232595414 1 1
-0.0297512317046358 -0.0297349568349048 1 1
0.0223434118370785 0.0223169569322738 1 1
0.00150216952251742 0.00150190593174166 1 1
0.0339799900141677 0.0339533032569953 1 1
-0.0310113508311766 -0.0309765838314298 1 1
-0.0259969050368396 -0.0259764715697854 1 1
0.0186358332556084 0.0186110675502144 1 1
-0.0341840137914769 -0.0341453987544711 1 1
0.0124975307813034 0.0124919032509904 1 1
0.00484300475781942 0.00484027132059252 1 1
0.016278060711097 0.0162617109899344 1 1
0.0388037098226036 0.038764595368978 1 1
-0.040035281423783 -0.0400005651647204 1 1
-0.0220566386557736 -0.0220376579081104 1 1
-0.000930478338504891 -0.000929226638478089 1 1
-0.00773546024819705 -0.00773023923957546 1 1
0.0217600007380733 0.0217336319805665 1 1
0.0068047695483187 0.00679520969076989 1 1
-0.0112150805007627 -0.0112082173504431 1 1
-0.0153100685614538 -0.0152931263573014 1 1
0.0244274198751394 0.0244043305532791 1 1
0.0123840399681458 0.012380351983588 1 1
0.0242992989774055 0.0242907209408381 1 1
-0.0224636966690114 -0.0224349284568601 1 1
-0.00826878410554462 -0.0082460049783044 1 1
0.0104111652464431 0.0104062705451005 1 1
-0.0227427825977236 -0.0227283371329289 1 1
-0.0054783451012115 -0.00547151814796025 1 1
0.0102297160881238 0.0102264044006329 1 1
0.0248299686643385 0.0248143785501122 1 1
0.0303559250284742 0.0303226924182827 1 1
0.0356423369139976 0.0356083584407741 1 1
0.0246691017445369 0.0246469046144005 1 1
0.0128727367435435 0.0128665779812478 1 1
-0.00336926530864423 -0.00337379415345092 1 1
-0.0200809181830102 -0.0200697461415642 1 1
-0.035455758876181 -0.0354161600885601 1 1
0.03057132359971 0.0305435204771379 1 1
-0.0146529735548811 -0.0146468584646597 1 1
0.019934228441833 0.0199126659556155 1 1
0.0101724573869925 0.010161854453053 1 1
-0.025483844698023 -0.0254595625036588 1 1
0.0169382173544945 0.0169223899089397 1 1
-0.000930767566645063 -0.000926358259875598 1 1
0.0358370875351985 0.0358062358861747 1 1
-0.0276195615984318 -0.0275949193307123 1 1
-0.0271910737288002 -0.0271595941744039 1 1
0.0468378198730308 0.046798395122442 1 1
-0.0171465264657774 -0.0171177207741305 1 1
-0.0137866662305966 -0.013773310441372 1 1
0.00708288627886752 0.00707869062653872 1 1
0.00327381662432682 0.00327267826649318 1 1
0.0289415365010806 0.0289116403448255 1 1
-0.0313197171033809 -0.0312861695098431 1 1
0.0242711899854249 0.0242121928199749 1 1
0.0433694290607212 0.0433048633361822 1 1
-0.0318577999538352 -0.0318223009246954 1 1
0.0113954443941029 0.0113870952076009 1 1
0.0306420543842901 0.0306131801302457 1 1
0.0422293604250311 0.0421804756538747 1 1
0.00564879084709508 0.00564296343731973 1 1
0.0237975586722799 0.0237581433769592 1 1
0.0138225424621825 0.0138306501887157 1 1
-0.00742801697482776 -0.00741835513929318 1 1
0.0274206284996421 0.027389152612821 1 1
-0.00642156913743806 -0.00641082856427209 1 1
-0.0246311932299869 -0.0246080171637921 1 1
-0.0132477729227387 -0.0132312701669455 1 1
-0.00675085029754938 -0.00676997027576651 1 1
-0.0235444533954086 -0.0235236207587365 1 1
0.0210693578114086 0.0210489020228332 1 1
0.00614346070321125 0.00613742244349065 1 1
-0.00100291314942169 -0.000974994582429284 1 1
-0.0375425555619388 -0.0374767575629806 1 1
-0.0163600407579712 -0.0163410416436908 1 1
-0.00404940777482501 -0.0040370926698818 1 1
0.0092275091326173 0.00921708861942548 1 1
-0.00623945297346152 -0.00622752036039426 1 1
-0.0100136212948901 -0.0100184273676871 1 1
0.0193123454922299 0.0192843392467336 1 1
0.0101653751986444 0.0101549672810775 1 1
-0.035763192334981 -0.0357252584219322 1 1
-0.00807128213599458 -0.00806767640923184 1 1
0.0118687792693654 0.0118593834802664 1 1
-0.025393361613551 -0.0253584944086102 1 1
-0.0186596977098103 -0.0186403374841219 1 1
0.0123298387245048 0.01233100443156 1 1
0.00138864110087788 0.00140402835055003 1 1
0.0443064754030028 0.0442675107869051 1 1
0.0150860327844187 0.0150736999786549 1 1
0.00370920868506141 0.00370413104715949 1 1
-0.00140207048716608 -0.00140040963349657 1 1
0.024002355851183 0.0239733469433162 1 1
0.0128054760218117 0.0127929417587666 1 1
-0.00690377010181788 -0.00689675965350471 1 1
0.0280624700840534 0.0280358086926939 1 1
0.0237796768522524 0.0237551749969362 1 1
-0.0264003013408062 -0.0263739917476296 1 1
-0.0311754196471949 -0.0311407995724308 1 1
-0.00131199649967606 -0.00131262525085871 1 1
0.0155590820667212 0.0155237994542571 1 1
-0.00158594545316618 -0.00158144051196943 1 1
-0.0142094444981428 -0.0141934267662322 1 1
-0.0426579742539059 -0.0426061082351337 1 1
-0.00660069171262707 -0.00659108863916075 1 1
0.0406418595982687 0.0405871627613862 1 1
-0.0235269890600529 -0.0234955460010823 1 1
-0.00799714549418408 -0.00798918292095579 1 1
0.0216268026685653 0.0216091925803231 1 1
0.00174124090862001 0.00173662355377925 1 1
0.000460937877248083 0.000473707929759032 1 1
0.00831091090874854 0.00832112408773838 1 1
0.00510924830614954 0.00510184279783195 1 1
0.0319185250437718 0.0318916600023628 1 1
-0.0296958052759026 -0.0296621557271501 1 1
0.0254672601467498 0.0254430520485655 1 1
-0.000663506203236103 -0.000631224872265542 1 1
-0.00709130740608586 -0.00709131783167672 1 1
-0.0355402445985853 -0.0354953123114242 1 1
-0.0260594336223097 -0.0260357355341063 1 1
0.00700665374533748 0.00698955319260472 1 1
-0.0282555945118987 -0.0282247947990962 1 1
-0.00945953506307174 -0.00945742496046692 1 1
-0.0102052072912268 -0.0101919455518229 1 1
0.019954288831982 0.0199310466619719 1 1
0.00658212895472862 0.00657628240388982 1 1
0.0215088327968977 0.0214909222465001 1 1
-0.0225801015347802 -0.022552855960948 1 1
0.0503745722858785 0.050320315449989 0 0
-0.00422761584469892 -0.00422635961885587 1 1
0.0185994841168623 0.0185826704085508 1 1
0.00435511927448672 0.00432640512834749 1 1
0.017174847823469 0.0171578834815802 1 1
-0.00858411812829832 -0.00857297218411157 1 1
-0.0357792090934003 -0.035720150596598 1 1
-0.033941097999704 -0.0339057723739853 1 1
0.0110872937807186 0.0110798323137281 1 1
0.012224237072477 0.012200561035757 1 1
0.0257829033417012 0.0257478944540353 1 1
-0.00370525556002152 -0.00370007654384899 1 1
-0.0247746913101193 -0.0247451112142886 1 1
0.0175351748240115 0.0175242037022439 1 1
-0.0294519257273805 -0.0294237748244763 1 1
0.0170266252175624 0.0170156677238288 1 1
0.0234389040287501 0.023422556874374 1 1
0.00473433348814432 0.00472694897227616 1 1
0.00938025306446398 0.00934973870818608 1 1
0.0029847820632986 0.00297554871948996 1 1
0.0158754084227715 0.015839189926426 1 1
-0.0137859657391549 -0.0137703092821439 1 1
-0.00178878124446135 -0.00179060189676533 1 1
0.0101067239872323 0.010101339660119 1 1
0.00306485171530572 0.00306191261370419 1 1
0.0330422233687098 0.0330123929311691 1 1
0.000770682944420864 0.000770004222285563 1 1
-0.0162939576778788 -0.0162670001650632 1 1
-0.0140752610591549 -0.0140607861646257 1 1
0.0356870103932648 0.0356318565073553 1 1
-0.0158765375064739 -0.015861284169819 1 1
0.00979612857110212 0.00978019539112474 1 1
0.0212743255554799 0.0212454984265812 1 1
-0.00822868273667804 -0.00823208876344321 1 1
0.00737764700203944 0.00737234491339616 1 1
-0.0443195075842306 -0.0442725977764242 1 1
0.00650314444002455 0.00649772469761733 1 1
0.0254071137069869 0.025370326628543 1 1
0.0113549964167781 0.011340445681942 1 1
-0.00908556552202919 -0.00908486229146113 1 1
0.052063543320023 0.0519883725020434 1 1
0.0120871905431555 0.0120769214276721 1 1
0.0144213636730477 0.0144127563215484 1 1
0.00420658731385286 0.0041992705567391 1 1
-0.0220256024080316 -0.021995256661928 1 1
0.028202403957858 0.0281703135574989 1 1
0.0281745435520849 0.0281389815427964 1 1
0.0310113838041229 0.0309812006487042 1 1
0.0132032090406156 0.0131955014077221 1 1
-0.00136003705422849 -0.00136096400427912 1 1
-0.0199625326570877 -0.0199432698152907 1 1
-0.0143754206593111 -0.0143761984114951 1 1
0.0625951824507768 0.0625222697068077 0 0
-0.00885588729680814 -0.00884090816898587 1 1
-0.0035547929210563 -0.0035363889839787 1 1
-0.015768824089058 -0.0157868308216812 1 1
-0.00223476061675245 -0.0022423745820182 1 1
0.0238857925794147 0.0238622340994134 1 1
0.0335737908112275 0.0335248437366087 1 1
0.0330309319682053 0.0329932773688308 1 1
-0.0157667383072216 -0.015748163204304 1 1
-0.00103386671662593 -0.00103261487801606 1 1
0.0020466780679245 0.00204712430428622 1 1
0.0291284203699317 0.0290985590639516 1 1
0.0199255878508487 0.0199078148864569 1 1
-0.0301305510519155 -0.0300995164291789 1 1
0.023181923154422 0.0231605639371516 1 1
-0.010829220649428 -0.010819467753502 1 1
0.0377280514161096 0.0376897588242793 1 1
-0.00500625716581487 -0.0049939070608643 1 1
-0.00106631770601086 -0.0010589975535087 1 1
-0.0050245375511263 -0.00502442966728832 1 1
0.00144536712577128 0.00143938684630115 1 1
0.0361953335696379 0.0361704468021435 1 1
0.00656105595559297 0.00655220168378199 1 1
-0.0340409204724323 -0.0340212817410323 1 1
-0.0417570096285673 -0.041706506312811 1 1
-0.0165921510459536 -0.0165881667167581 1 1
-0.0207743467112118 -0.0207564072894143 1 1
-0.0394235497367071 -0.0394049103624302 1 1
-0.0284535014035548 -0.028426841358228 1 1
0.00976057093444192 0.0097464826833346 1 1
-0.00402194542203296 -0.0040219882418791 1 1
0.0231173258839423 0.0230946078914926 1 1
-0.0234623427215429 -0.023443058763413 1 1
-0.0145200593468319 -0.0145042634805921 1 1
0.0242129411473053 0.0241882983353255 1 1
-0.00819561114836011 -0.00819902287447585 1 1
0.0375847007303426 0.0375587247288538 1 1
0.0318586382007956 0.0318260689243211 1 1
-0.0166937201732696 -0.0166745889429697 1 1
0.0236124432605981 0.023562496217757 1 1
0.0369479272411762 0.0369048120268853 1 1
0.0219634230722064 0.0219406221960323 1 1
0.0153215016916339 0.0153065092977206 1 1
0.0297862887134213 0.0297584115097694 1 1
-0.016304144404151 -0.0162890290509645 1 1
-0.0483045351595298 -0.0482485738341166 1 1
-0.0276476231299159 -0.0276239754145788 1 1
0.0184152177643531 0.0183967669005656 1 1
-0.00322772190459452 -0.00322519952327251 1 1
-0.00924553310861175 -0.0092416894007825 1 1
-0.00277977063230937 -0.00276987299373087 1 1
0.0144024490702946 0.0143760359880865 1 1
-0.0367310303560887 -0.036673940311336 1 1
-0.0123914731703442 -0.0123755118988064 1 1
-0.0233068551212885 -0.0232813059098269 1 1
-0.0174488505920055 -0.0174310750886884 1 1
-0.000712121518706497 -0.000699981713466571 1 1
-0.00428400603388715 -0.00427977967621707 1 1
0.0261802824781465 0.0261410123067754 1 1
0.00122926517897278 0.00124391321760799 1 1
0.00878883968658073 0.0087738790253254 1 1
-0.0293693131977023 -0.0293393606079178 1 1
-0.00534945745774009 -0.00534791476127312 1 1
-0.0402399289972989 -0.0401752570286501 1 1
0.00568863496151399 0.00565784830709213 1 1
-0.00768398323643163 -0.00767540565314479 1 1
-0.0294644743919025 -0.0294314929828912 1 1
-0.0180406865056468 -0.0180229609006623 1 1
-0.00636555876793412 -0.00635728711911207 1 1
-0.0188241656106493 -0.0187886457279481 1 1
0.00178919012751867 0.00179234598768696 1 1
0.0543013568263858 0.0542640330371763 0 0
-0.0278111788292962 -0.0277902305443996 1 1
0.0275162979395504 0.0274852703033533 1 1
-0.0357320037622989 -0.0356770472132364 1 1
0.00440600672317056 0.00439782031071811 1 1
-0.0238641154626573 -0.0238410902924709 1 1
-0.0362961391839308 -0.0362570057534166 1 1
-0.0323859710054721 -0.0323558916915164 1 1
-0.0429839871400316 -0.0429469432836556 1 1
-0.0247874035465913 -0.0247789399490475 1 1
0.0080553912700281 0.00806753961255077 1 1
0.00376278815450502 0.00374377058101705 1 1
-0.0155145871231188 -0.0155242421751065 1 1
0.0287776347793656 0.0287510896438919 1 1
0.00698309270128637 0.00697861336895101 1 1
-0.0248973698090657 -0.0248605005496502 1 1
-0.0255887727701218 -0.0255620234901823 1 1
0.000556476597621159 0.000555425363890248 1 1
0.0167692472913021 0.0167462778749029 1 1
0.0247546046298345 0.0247339953553051 1 1
0.0595111306248188 0.0594602051250323 0 0
-0.0151970032954371 -0.0151798336161046 1 1
0.0135908172506314 0.0135720248738465 1 1
-0.0111679729024019 -0.0111548226214982 1 1
0.00228761474792045 0.00230327496318302 1 1
-0.00036740772875166 -0.000369428170690637 1 1
-0.010053241319928 -0.0100462225015328 1 1
0.0400724713128337 0.0400388949847582 1 1
0.0111627637676901 0.0111483553289759 1 1
0.00030259456398771 0.000318176170866984 1 1
-0.0346929125319348 -0.0346338773345975 1 1
0.0167465246837241 0.0167303546261712 1 1
-0.0102301647491612 -0.0102292310325519 1 1
-0.0026895198395369 -0.00268446260068919 1 1
0.0164601068339742 0.0164480040765575 1 1
-0.0169316422878368 -0.0169143645832793 1 1
0.00567890334640566 0.00569904272573687 1 1
0.0084569131345583 0.00844571124902459 1 1
-0.0227415109843592 -0.0227231308673194 1 1
-0.0230006932813124 -0.0229738515362636 1 1
-0.00485760537550861 -0.00486993636289683 1 1
-0.0211351284092288 -0.0211030728702316 1 1
0.024292195877259 0.0242565584376754 1 1
0.00533973825614137 0.00533383061197722 1 1
-0.0138451079889127 -0.013831371962751 1 1
-0.0374899733811238 -0.0374291401967009 1 1
0.0132317398083264 0.0131936477309083 1 1
-0.0331922233322919 -0.0331584913462828 1 1
-0.00715665514897376 -0.00713936252751425 1 1
-0.0270553710817806 -0.0270300829091809 1 1
-0.020849214622404 -0.0208282107796194 1 1
0.0287794851660283 0.0287482064663728 1 1
-0.00855072793485757 -0.00855242462244847 1 1
0.00716529824847511 0.00714967818339555 1 1
0.00563518546700068 0.0055929536624613 1 1
0.0116757467713651 0.0116686381704645 1 1
0.00928586227816183 0.0092775585357496 1 1
0.0094014723355346 0.00938304141278824 1 1
0.0183121269212163 0.0182870896068444 1 1
0.00748278714785298 0.00750833047312305 1 1
-0.0186165759037132 -0.0186014701759065 1 1
-0.040033567391719 -0.0399814420687272 1 1
0.0122092863837154 0.0122008961283116 1 1
-0.0373443779723514 -0.037303924835248 1 1
0.0278479980674901 0.0278183636563769 1 1
0.0239581135261099 0.023931241533482 1 1
-0.00501561131788805 -0.00500214909971441 1 1
0.000487472472033037 0.000489203054652089 1 1
0.0290460916294086 0.0290123438647985 1 1
0.0235437877855967 0.0235135911135196 1 1
-0.00539395596476163 -0.00539518060867371 1 1
-0.028775837074631 -0.0287502805634514 1 1
-0.0196069007055556 -0.0195883945360428 1 1
0.0265845398943305 0.026566351738035 1 1
0.0110809154413197 0.0110652695978525 1 1
0.0393659980297281 0.0393326991172588 1 1
0.0158606725853656 0.0158407779095985 1 1
-0.0366431554674625 -0.0366100057476968 1 1
-0.0239536840960675 -0.0239291684086314 1 1
-0.0137976009131785 -0.0137903664640784 1 1
0.024843132687915 0.024820377573505 1 1
0.0194671607821722 0.019462786568795 1 1
-0.00120134847512179 -0.00119750676787654 1 1
0.00359052858855539 0.00357422140024233 1 1
-0.00825283724813588 -0.00822914877239028 1 1
0.00972814931453092 0.00971539288169934 1 1
0.0266362100797603 0.026604878499839 1 1
0.000755612901235069 0.000759117127941314 1 1
0.00124322908345849 0.00122490710883673 1 1
-0.0297346074613939 -0.0297016478827052 1 1
-0.00288587094533361 -0.00287519763098664 1 1
-0.0591281083045498 -0.059064038891708 0 0
0.0349431328629415 0.0349125854579243 1 1
0.00555594443011974 0.00554910220269799 1 1
0.00319578732161595 0.0031805786702708 1 1
0.0522427869347984 0.0521839882507399 0 0
0.0301921431387646 0.03014300678938 1 1
-0.0100035730500851 -0.00999501961470732 1 1
0.00149487378843258 0.00149884583721498 1 1
-0.00380869940017154 -0.00380456625416525 1 1
-0.0240813489118279 -0.0240422591239642 1 1
0.0126842916093332 0.0126739440960006 1 1
-0.0184677583864638 -0.0184468737694692 1 1
-0.00931301054845791 -0.00930439520947258 1 1
-0.0116744182582328 -0.0116702655264971 1 1
0.00659546140997561 0.00659655904124144 1 1
-0.00800467230813608 -0.00799975041973915 1 1
-0.0246597023444106 -0.0246401809061491 1 1
0.0320761065231492 0.0320451640117654 1 1
0.0220247479115713 0.0220010526911331 1 1
0.00285220119221679 0.00284639321320644 1 1
-0.00440338424269201 -0.00439180225404083 1 1
0.00240105179292778 0.00239219786699305 1 1
0.00110729842099112 0.00109917426149829 1 1
0.0246749497249542 0.0246477228394743 1 1
-0.0519896829950153 -0.0519341626111228 1 1
0.0272916002321151 0.0272657402012529 1 1
-0.0177231061609856 -0.0177031663331113 1 1
-0.00955733025830978 -0.00954444783845836 1 1
-0.00653588469841841 -0.00653222725697885 1 1
0.0236079604713397 0.0235801741144359 1 1
-0.0187988939185343 -0.0187823386573485 1 1
0.00515562709483764 0.00513872133395746 1 1
0.0668045458843953 0.0667277160234144 0 0
-0.0261287292426917 -0.0260968215189781 1 1
0.0337728603902174 0.0337400404619247 1 1
0.0192515693594357 0.0192103719667427 1 1
-0.00473757157176208 -0.00470899428078275 1 1
-0.00858240555759003 -0.00856731553113459 1 1
-0.00645264272469912 -0.00644982708424036 1 1
-0.00174953818204667 -0.00174573332700091 1 1
0.0276034500985721 0.0275687070671842 1 1
0.00737962112620048 0.00736236096067309 1 1
0.0058030371351449 0.00580049710208532 1 1
0.00764119726922363 0.00760810628252576 1 1
-0.00476841111364711 -0.00476131245300685 1 1
0.0464134242328744 0.0463637622395961 0 0
-0.0231777672301262 -0.02317493545447 1 1
-0.0106071067143364 -0.010596163022793 1 1
0.0153985029271623 0.0153781880464006 1 1
0.0096507633782123 0.00964399205333566 1 1
0.00490061324505636 0.00489314182258226 1 1
-0.0120177685350185 -0.011989436856595 1 1
-0.0101558748784783 -0.0101554742443686 1 1
-0.00538582596604404 -0.00537698491780784 1 1
0.0369168038386699 0.0368858576715751 1 1
-0.0391825710587053 -0.0391420053852827 1 1
0.0278938959242312 0.0278662705304744 1 1
0.0446740336057249 0.0446263760958261 1 1
-0.0105460891097148 -0.0105351938352752 1 1
-0.0363858432886243 -0.0363479534975655 1 1
0.00064583203764836 0.000633846975579211 1 1
0.00640412146052855 0.00640061463155705 1 1
0.0175423868769264 0.0175370290589555 1 1
-0.00847822720236638 -0.00846971239569768 1 1
-0.00713108470320662 -0.00712021730198357 1 1
0.00382013031323662 0.00382239086046815 1 1
0.0205950621445957 0.0205910040938204 1 1
0.0112102759761385 0.0111846595598107 1 1
-0.021605048883479 -0.0215731320846464 1 1
-0.0277152153767529 -0.0276872750405029 1 1
0.0621059519553982 0.0620360761564696 0 0
0.0251051469560931 0.0250847425550234 1 1
-0.048875589548872 -0.0488195058098524 0 0
0.0239306249411409 0.0239109455012518 1 1
0.0115777250699809 0.0115642789355331 1 1
0.0642615547549787 0.0642106760597313 0 0
-0.0313682152162128 -0.0313061752279869 1 1
-0.0385019539458757 -0.038470535998514 1 1
0.0152295295380863 0.0152055444656911 1 1
0.00423397928104311 0.0042339049165249 1 1
0.0259803425675303 0.0259588393157893 1 1
-0.00830343161492603 -0.00829012264857449 1 1
0.0413116054116289 0.0412746575937136 1 1
0.0201620639266379 0.0201589345084419 1 1
0.041803875197661 0.0417642399543209 1 1
0.0240262850934062 0.0240024224297277 1 1
0.00550186298189247 0.00549610163874347 1 1
0.00638129685468725 0.00636996550197666 1 1
0.0462514666771003 0.0462105269893366 0 0
-0.0196215821528331 -0.0196052024334032 1 1
-0.0305677427021246 -0.0305446212665218 1 1
0.000743809142652516 0.000745108921195033 1 1
-0.0275599518911053 -0.0275164665930621 1 1
0.0137063400592495 0.0136875520426456 1 1
-0.0299531781337931 -0.029915094407037 1 1
-0.0033380087142195 -0.00332826702571698 1 1
-0.00114835680388636 -0.0011463795691869 1 1
0.0319759087512469 0.0319484652434858 1 1
0.0106982988022473 0.0106941457689191 1 1
0.0131073646083678 0.0130881079352838 1 1
0.0147174042098079 0.0147148873118755 1 1
0.0310096172074221 0.0309783993692201 1 1
0.00795235093723254 0.00794037251305905 1 1
-0.00917807936416519 -0.00916685997653359 1 1
-0.00480197595888297 -0.00480623526622331 1 1
-0.015397945347654 -0.0153754112176287 1 1
-0.0118299922038152 -0.0118200588300041 1 1
0.00138808497236084 0.00140300988067674 1 1
0.00625947477716767 0.00626861432908822 1 1
0.00371448167964378 0.00371121429744943 1 1
-0.00652093275089775 -0.00652305283164621 1 1
-0.0132937849882819 -0.0132877614827043 1 1
0.00595194944557892 0.00594332059897644 1 1
-0.00900041686936397 -0.00900039085391821 1 1
-0.0150766146883009 -0.015063953619867 1 1
-0.0131164576898333 -0.0130926123310963 1 1
-0.0280473163112987 -0.0280234760004924 1 1
-0.0208972396075945 -0.0208802168780396 1 1
0.0541206110222966 0.0540689057927894 0 0
0.00723515010862111 0.00722678071508551 1 1
-0.00966066588253302 -0.00966059598783541 1 1
-0.0184359873461475 -0.0184178497617176 1 1
0.0277630042852639 0.0277274383463758 1 1
0.0116926150394925 0.0116528532493672 1 1
0.00703646608525144 0.00702732514109969 1 1
-0.0458305777494434 -0.0457914837450232 1 1
-0.00447656577684859 -0.00447635281868142 1 1
0.0073425729706001 0.00733933420710582 1 1
0.0104677601010267 0.0104783659723122 1 1
0.0411970994750779 0.0411689522075488 1 1
0.00949028749138011 0.00948286754519738 1 1
-0.0124043998554529 -0.012395088110898 1 1
-0.0420544711371596 -0.0420070930842162 1 1
-0.0208483698620272 -0.0208227670827394 1 1
-0.027839873088295 -0.0278090630597636 1 1
0.019359777110501 0.0193416730738993 1 1
0.0157643082652569 0.0157453062001481 1 1
0.0400700547092195 0.0400287402250696 1 1
0.00289373178357123 0.00288770441524171 1 1
0.0491111933380714 0.0490658507307142 0 0
0.0174583532484201 0.0174370098019434 1 1
-0.0163159824999331 -0.0162986348818323 1 1
0.0260176110656446 0.0259867765083905 1 1
-0.000776856927403287 -0.000779237733877491 1 1
0.00186214162070357 0.00186304267743658 1 1
0.00640012463525378 0.00639361773714703 1 1
-0.0301478420143005 -0.0301020564780865 1 1
0.0489172264220585 0.0488593207275621 1 1
0.0339891878198501 0.0339582131417253 1 1
-0.0259125419670034 -0.0258782964295704 1 1
0.0512175280363356 0.0511485790009168 1 1
0.0112820033689529 0.0112706527068684 1 1
0.0206900297278267 0.0206635318406804 1 1
0.000779491232675608 0.000792248727227911 1 1
-0.00960734055657779 -0.00959782530647206 1 1
0.0277751804675124 0.0277396023338975 1 1
-0.00232453443607909 -0.00233430157246459 1 1
-0.0396793728118334 -0.0396429439836134 1 1
-0.0200490612998521 -0.0200244082809919 1 1
-0.0132558211010929 -0.013244490459034 1 1
0.01684625376337 0.0168287192363858 1 1
0.0133568436295204 0.013350458502336 1 1
-0.00166901661562936 -0.00166046745054384 1 1
0.0523240167442545 0.0522544438411915 0 0
0.0478424409739039 0.0477941989999055 0 0
-0.00427736989387124 -0.00426862707216094 1 1
-0.0139913796046919 -0.0139694393794652 1 1
-0.0130299606659086 -0.0129953424002813 1 1
-0.0205595657065317 -0.0205451680028595 1 1
-0.0413108916010139 -0.041269171478333 1 1
-0.016598844147369 -0.0165910036763603 1 1
-0.0402804485018058 -0.0402414410212601 1 1
0.0282911152274045 0.0282510606373404 1 1
-0.00907642956852649 -0.00906804892462154 1 1
-0.00531359861514744 -0.00530412104185298 1 1
0.045375414359499 0.045341301861707 1 1
0.00655577711418549 0.00655030529125998 1 1
0.0466158424409559 0.0465682315537922 0 0
0.0170425614194063 0.017004185603437 1 1
-0.0146399684484154 -0.0146292202499954 1 1
-0.0228853108233382 -0.0228663214564121 1 1
0.0171368931589984 0.0171216872288596 1 1
-0.0120201776735596 -0.0120125200125559 1 1
0.00957229804844121 0.00956276267360099 1 1
0.0165327322022734 0.0165110559880597 1 1
-0.0464323602500652 -0.0463869539044442 1 1
-0.0335783378418979 -0.0335442403029227 1 1
-0.00169810591241055 -0.0016715275424528 1 1
-0.00055639738433165 -0.000542477204644017 1 1
-0.00200229329022089 -0.00202638386884197 1 1
0.00643232191982454 0.00642721291246589 1 1
0.00943170948689489 0.0094218321971714 1 1
0.0151872011819548 0.0151751941302881 1 1
-0.00540574467111927 -0.00540307865078146 1 1
0.0463565879171465 0.0463143398061089 0 0
-0.00487938441840492 -0.00486841758097488 1 1
-0.000141884371599794 -0.000134055234451385 1 1
0.026144418928425 0.0261230746224153 1 1
-0.00830746101945188 -0.00829055688394444 1 1
-0.00211048868088923 -0.00210288882787135 1 1
0.00287576797904136 0.00287593187304769 1 1
-0.0186453525397326 -0.0186188619716914 1 1
-0.00600369113630345 -0.00599483013953282 1 1
0.000914789947583395 0.000914851199815696 1 1
-0.0116078487114409 -0.0116002931196179 1 1
0.0316889015685366 0.0316322224575795 1 1
-0.00473005872935226 -0.004720449268277 1 1
-0.0061550661806521 -0.0061619550758402 1 1
-0.000692909507862383 -0.000715769506528671 1 1
0.0113622445782594 0.0113582086740491 1 1
-0.0201859335362968 -0.0201708864827813 1 1
0.0282304516944594 0.0282025962546541 1 1
-0.00589151953985171 -0.00586812942466928 1 1
-0.0095089400293213 -0.00949846696509898 1 1
-0.0409309083820837 -0.0408785206112758 1 1
-0.0333590627831172 -0.0333220594870033 1 1
0.0278610971616581 0.0278339286010319 1 1
0.00719639691135935 0.00718823482584522 1 1
-0.00499232428636187 -0.00500468130004937 1 1
-0.0265986455232221 -0.0265686266469498 1 1
-0.0192773250494861 -0.0192575412052945 1 1
0.0292770843871425 0.0292425570732786 1 1
0.0224137534862042 0.0223962537003457 1 1
0.00105671378688934 0.00105884923777592 1 1
-0.0281648699030203 -0.0281541096008632 1 1
-0.0289636981496628 -0.0289566903940698 1 1
0.00356890960339673 0.00356804239974027 1 1
-0.0223114983802423 -0.022283908282765 1 1
0.0161866697678397 0.0161641238937725 1 1
0.0199268248306524 0.019904133093836 1 1
0.00206356047847018 0.00206111053286208 1 1
-0.00421862081178371 -0.00421915182323348 1 1
0.0221709214855783 0.0221439267364653 1 1
0.0527159269285517 0.0526262228842955 0 0
0.00647693655055023 0.00646691301359563 1 1
0.00651896796228399 0.00651923363345465 1 1
-0.00833941721474581 -0.00833202758641973 1 1
-0.00712452524017771 -0.00711877030021419 1 1
0.0154885151515734 0.0154615191383574 1 1
0.0109597426087738 0.010951873089252 1 1
-0.0326175163217062 -0.0325903403838491 1 1
-0.00579962276968218 -0.00578626900851853 1 1
0.00216025672517997 0.00216393824351919 1 1
-0.0251433633864164 -0.0251195498731854 1 1
0.0311341124261149 0.0310996638362715 1 1
0.0310021091426019 0.0309710291494347 1 1
-0.0170927989029872 -0.0170662497586612 1 1
0.0267410159265734 0.0267179978896987 1 1
0.0249161287357363 0.0248968732609419 1 1
-0.0239846803719313 -0.0239550566653737 1 1
0.052058923503773 0.0520088203272282 0 0
0.00334326819259514 0.003344829329869 1 1
0.0499624781736574 0.0499087593717013 0 0
0.0191378970942253 0.0190964678904703 1 1
-0.0373432134487179 -0.0373118905102977 1 1
-0.00690903021324547 -0.00690184685463922 1 1
0.0363515494308562 0.0363080293151275 1 1
0.00947227923975541 0.00946187189975224 1 1
-0.0201978415491721 -0.0201702325658972 1 1
-0.00328292065880922 -0.00328018766073812 1 1
-0.0216513199429992 -0.021623894258506 1 1
-0.0330601888409666 -0.0330272360516842 1 1
-0.00983705437353362 -0.00982041791054612 1 1
-0.0223949095754177 -0.0223735695631411 1 1
-0.00453833159263707 -0.00452897281469594 1 1
-0.0220650578832984 -0.0220388488463281 1 1
-0.0117609954831328 -0.0117461541035122 1 1
0.00264472535027978 0.00265207807625386 1 1
-0.0180617447689511 -0.0180529897060831 1 1
-0.0495444320482308 -0.0494966284637012 0 0
-0.00504744632221523 -0.0050513102270113 1 1
-0.00103842605911349 -0.00103580726413985 1 1
-0.00177613311733538 -0.00177296515959212 1 1
0.00193267071462319 0.00193159834373002 1 1
-0.00497149892577745 -0.00496728437990157 1 1
-0.0151891899671607 -0.0151958234676505 1 1
-0.0330668353305094 -0.0330370654138859 1 1
-0.0277297562481786 -0.0276996668599223 1 1
-0.0328802905920854 -0.0328385289692612 1 1
0.00692968490823711 0.00692245299410797 1 1
-0.0458152156353021 -0.0457701066657542 0 0
0.0166648804838585 0.016651509458483 1 1
0.00264678509211798 0.00264296334200767 1 1
-0.0176856949158766 -0.0176694082161142 1 1
0.0036163658969699 0.00361431346704994 1 1
-0.00507359361416938 -0.00506577848734984 1 1
0.0191826577070453 0.0191663018695021 1 1
0.0339959253703417 0.0339650411763008 1 1
0.0131022078247124 0.0130922123291644 1 1
-0.00130584851731781 -0.00130898267387538 1 1
-0.0303897217815618 -0.0303231040942646 1 1
-0.000463032483829756 -0.000467424362025908 1 1
-0.0374326660857267 -0.0374000866272849 1 1
-0.0186494681670781 -0.0186414651156983 1 1
0.0273853619139773 0.0273613139494128 1 1
-0.0388777632825782 -0.0388334247367992 1 1
-0.0431655053085385 -0.0431286612715534 1 1
-0.0353815118563353 -0.0353458092767254 1 1
-0.0197551863673711 -0.0197392312117269 1 1
0.0281853484017309 0.0281603661417075 1 1
-0.00958360227746903 -0.00957840612658657 1 1
-0.0213597414967846 -0.021356060946212 1 1
-0.00809590036859118 -0.0080917619703681 1 1
0.00166137967217967 0.00165525379875667 1 1
-0.0143938532531987 -0.014374345330071 1 1
0.0185124984839038 0.0185100403667891 1 1
0.0168885228712256 0.0168783181038936 1 1
-0.0427981009729741 -0.0427537638753187 1 1
0.0068085739461 0.00680160026191483 1 1
0.00934856807398162 0.0093454218172539 1 1
-0.0159442013222321 -0.0159299450990819 1 1
0.00132282792520564 0.00133168382437549 1 1
0.00630358279520105 0.0062850072526217 1 1
0.00197396837026903 0.00198071105849716 1 1
0.0147228187007841 0.014715441640163 1 1
-0.00736110295981203 -0.00735274743814747 1 1
-0.021041252713319 -0.0210223964204837 1 1
0.021903218259106 0.0218909148108448 1 1
0.0124605953901271 0.0124524769992007 1 1
0.0113385879966256 0.0113323316621226 1 1
0.0298721218099293 0.0298481907386752 1 1
-0.0100504435691013 -0.0100550016834458 1 1
-0.00536633591004831 -0.00536147101652374 1 1
0.00150597913164823 0.00150282961956586 1 1
-0.0202508710716574 -0.0202342369224046 1 1
-0.017047718788351 -0.017026325970482 1 1
-0.00464194219237169 -0.00463875033492022 1 1
-0.00150738767152761 -0.00149915045914746 1 1
-0.00388894902045676 -0.00388497429518272 1 1
-0.00698261784146516 -0.00697610959903392 1 1
-0.00603530982654915 -0.00603020477488368 1 1
0.0302494094904831 0.0302181196343543 1 1
0.0549651780818378 0.0549161510750201 0 0
0.0304015356288259 0.0303637901085929 1 1
-0.0139155378544466 -0.013896803390405 1 1
-0.0294120394731266 -0.0293908281745526 1 1
0.00419521056057247 0.00418978835455497 1 1
-0.00707955978774513 -0.00709065795940501 1 1
-0.00485843517058109 -0.00485098160920603 1 1
-0.0119384111809524 -0.0119246342154692 1 1
0.0525487302116228 0.0524891426496795 0 0
-0.0287958327225192 -0.028759179297137 1 1
-0.0316048300018277 -0.0315752631608743 1 1
-0.0463865011923069 -0.0463464286636396 1 1
-0.0554460974739811 -0.0553867242275703 0 0
-0.0195352349062888 -0.0195149399162824 1 1
0.00757531411216971 0.00756865761086464 1 1
0.00679474541983942 0.00678292050835098 1 1
-0.0176196619194265 -0.0175956492097149 1 1
0.0426252133411423 0.0425827948566564 1 1
-0.0160272027065909 -0.0160055694196096 1 1
-0.0117883589031213 -0.0117646049983659 1 1
-0.0287584141326089 -0.028710075099881 1 1
-0.02017128931474 -0.0201324694129752 1 1
0.000311122366174668 0.000315108377038238 1 1
-0.0117199471481011 -0.0117082336115926 1 1
0.006146698365361 0.00613934379794228 1 1
-0.00184030606661695 -0.00182895166769272 1 1
0.00671797924337868 0.0067087440637069 1 1
0.0184469290782916 0.0184261193766112 1 1
0.0260574646360068 0.0260299074558581 1 1
-0.0121556812129316 -0.0121451649835489 1 1
-0.0180590968973247 -0.0180432940231323 1 1
-0.00769179820820848 -0.00768921009152955 1 1
-0.0163573268536498 -0.0163465202825153 1 1
-0.00346496709255736 -0.00346124009261858 1 1
0.00326271179524457 0.00325682390349822 1 1
0.00465335813337682 0.00464569268823868 1 1
0.0204337691783519 0.0204085500674421 1 1
-0.0079174679546048 -0.00790893882011627 1 1
-0.0261499687838611 -0.0261219193864593 1 1
-0.011353541812289 -0.0113451391783476 1 1
-0.00397724865406261 -0.00397966517506139 1 1
-0.0248821714355035 -0.0248623280365587 1 1
-0.0322830267795 -0.0322498673997064 1 1
-0.00604330106017535 -0.00603283426828468 1 1
0.00914000847268851 0.00913181042461982 1 1
0.0184927916821192 0.0184671787900949 1 1
0.0126702775295942 0.0126585215754248 1 1
0.00363677762087849 0.00363529950676407 1 1
-0.00365102300311747 -0.00365130988335476 1 1
0.00914209737392456 0.00911349378748902 1 1
0.00135898745601159 0.00135764339806068 1 1
-0.00705641830827271 -0.00704166198273519 1 1
0.0389132709066747 0.0388752359362124 1 1
0.00261138990096092 0.00261168118509272 1 1
0.0317299827311493 0.0317087310143831 1 1
0.026487007665629 0.0264322322173663 1 1
-0.0193995163398474 -0.0193463600419246 1 1
0.00800945083157394 0.00801344761377087 1 1
-0.0231076984728691 -0.0230827004052365 1 1
0.0171177364621816 0.0171042656390515 1 1
0.0177976979229614 0.0177774424329063 1 1
-0.0270745846378603 -0.027046824370075 1 1
-0.00515476726289882 -0.00515481957574812 1 1
-0.0110740430290841 -0.0110615223727509 1 1
0.0105089824784254 0.0105044982273809 1 1
0.0312639844928639 0.0312356540611958 1 1
0.0246932608761408 0.0246660449767765 1 1
-0.0481428719942826 -0.0480835330138036 1 1
0.0640229224198671 0.0639592994379627 0 0
-0.00422650816664773 -0.0042273387389488 1 1
-0.00496486125273668 -0.00495648513142813 1 1
0.00407485421171124 0.00407075323835737 1 1
0.00755164902147893 0.00755739142244575 1 1
0.0354735999262659 0.0354314322983886 1 1
-0.00368420719867465 -0.00367962519485748 1 1
0.00026676089171233 0.000264766079674974 1 1
0.033155770216311 0.0331305166071238 1 1
0.0228933161340825 0.0228782559594307 1 1
-0.0184419757209813 -0.0184281121433473 1 1
-0.0152507351310857 -0.0152349109359358 1 1
-0.00228381675751198 -0.00226869098590025 1 1
-0.0089257026743656 -0.00890996315374043 1 1
0.0269486232314897 0.026899879546549 1 1
-0.0413649193390862 -0.0413229939176794 1 1
0.00770133723845856 0.00769307056583451 1 1
-0.00596344876077439 -0.00595797210656532 1 1
-0.00163775004622395 -0.0016365500344809 1 1
0.0104393115066224 0.0104274633235527 1 1
-0.0149604615581444 -0.0149476545670054 1 1
-0.000113658816890902 -0.000115264679442444 1 1
0.0168129643219783 0.0168134031284499 1 1
-0.00363312460699728 -0.00362498598568124 1 1
-0.00985227601698959 -0.00984005487292859 1 1
0.00970023101535865 0.00968605117860251 1 1
-0.0438688448443209 -0.0438264708266938 1 1
0.011797057211086 0.0117920397877331 1 1
-0.00492558404216994 -0.00492385067149624 1 1
0.00685933692083892 0.00683954014094839 1 1
0.0231602722338798 0.0231381333383805 1 1
0.0168173318146612 0.0167739405135914 1 1
0.0121175113037343 0.0121060637243593 1 1
-0.0485909240847165 -0.0485571012348287 0 0
-0.0251768160521043 -0.0251464544373464 1 1
-0.00631388512765623 -0.0063135880204563 1 1
-0.00278861086037803 -0.00281375948407318 1 1
-0.0624958491467411 -0.0624309951817511 0 0
0.0217813156377501 0.0217530939720915 1 1
-0.00842844895918191 -0.00843054650943302 1 1
-0.0316371506258181 -0.0316059116261309 1 1
-0.0098557793863733 -0.00985042772385962 1 1
-0.00117403387742826 -0.0011790595608107 1 1
-0.0036303969050193 -0.00363392917659873 1 1
0.00145250760168681 0.00143333642274789 1 1
-0.00803131750946915 -0.00802258540201102 1 1
0.0157225023269675 0.0156911583083206 1 1
0.000703009470119066 0.000704212646635529 1 1
-0.00883358533530524 -0.00883147687155161 1 1
-0.0121623615756623 -0.0121427525311997 1 1
0.0265544987733516 0.0265107173159466 1 1
-0.0240072013910974 -0.0239826692556841 1 1
0.0288033913527088 0.0287656483443917 1 1
0.0321372048657741 0.0321046872059017 1 1
-0.0186431637909146 -0.0186161509771064 1 1
-0.0245725416897744 -0.0245397968933493 1 1
0.0247511526301655 0.0247260690374467 1 1
-0.0271967361240383 -0.0271565427057767 1 1
-0.0297565147579585 -0.0297208397298115 1 1
-0.00837716904556807 -0.00836731207804762 1 1
-0.00680257115798614 -0.00679947873287539 1 1
0.00277803341314032 0.0027881755584244 1 1
-0.0243443842388486 -0.0243229189941268 1 1
0.0342682817575832 0.0342201579800437 1 1
0.0152560106666444 0.0152418972690627 1 1
0.00502545826264024 0.00502193050170947 1 1
-0.0245045257710738 -0.0244800306862862 1 1
-0.0110106630426807 -0.0109783472730549 1 1
0.00662109488383484 0.00662799795821081 1 1
-0.0175300765704115 -0.0175063137185227 1 1
-0.00593762224800843 -0.00594070707375663 1 1
-0.00839868644848839 -0.00835593278849106 1 1
-0.0106966348644201 -0.0106894753363303 1 1
-0.0279102073512422 -0.0278722299623656 1 1
0.00226606252841941 0.00226228753056994 1 1
-0.000120094088430569 -0.000117768092643209 1 1
-0.0247194689775792 -0.0246985138076682 1 1
-0.0153466053402626 -0.0153334212820385 1 1
-0.00115375789887043 -0.00115285878398904 1 1
-0.00372590760123941 -0.00371576774073074 1 1
0.0342241897701581 0.0341904040148311 1 1
0.0115491575925505 0.0115324068193949 1 1
-0.0237259825320993 -0.0237017718865502 1 1
0.0125282444497398 0.0125492445268711 1 1
-0.0022331656862139 -0.00222407728071802 1 1
-0.065415844648838 -0.0653554443012678 0 0
-2.69107951585864e-05 -3.04462496111556e-05 1 1
-0.00594921188590428 -0.00594167598014703 1 1
-0.00399556039419157 -0.00398623646675773 1 1
0.00806434316889365 0.00805892398229494 1 1
0.00899720033429255 0.00899578136527665 1 1
-0.0407392716961309 -0.040715056391374 1 1
0.0215133748020096 0.0214866970902741 1 1
0.0172034401815739 0.0171855308278886 1 1
0.0308387407801546 0.0308068531075132 1 1
-0.0170184882062058 -0.017015961492695 1 1
-0.0167424150853193 -0.0167309921065818 1 1
0.00665953020753131 0.00665399855245319 1 1
0.00763632835789833 0.00763341029651099 1 1
0.0310651795392674 0.031029305403135 1 1
-7.05600814714744e-05 -8.61192552881213e-05 1 1
0.00593563254932613 0.00593374374011507 1 1
0.00677833857090086 0.00677490684998163 1 1
0.013613469153523 0.0136011438338703 1 1
-0.0259702220575358 -0.0259235277938355 1 1
0.0357986626351369 0.0357596097383543 1 1
-0.0606226255258285 -0.0605515856486298 0 0
0.00743873395481115 0.00743360623359609 1 1
-0.0176268822320329 -0.0175943820305954 1 1
-0.0315335065585987 -0.0315003969964167 1 1
0.0146748650501789 0.0146647556258454 1 1
-0.00264647515975461 -0.00263917030726634 1 1
-0.0275617818053942 -0.0275308484711889 1 1
0.015435301767509 0.0154219545687944 1 1
-0.0330958321844495 -0.0330644366082908 1 1
0.0084989322743658 0.00849641263824297 1 1
0.0318258387597414 0.0317743436713565 1 1
0.0103194649527836 0.0103237031310229 1 1
0.0113550313978158 0.0113349014187733 1 1
0.000132481586798943 0.000138587325348075 1 1
-0.0146489241594649 -0.0146324236729974 1 1
-0.00924149965126045 -0.00923433340744537 1 1
-0.00131940949297876 -0.00132457576376531 1 1
-0.00512195378977879 -0.00511444801021826 1 1
0.00115150755767023 0.00114716982466698 1 1
-0.0202640915025442 -0.0202424799793701 1 1
-0.00311294410997707 -0.0031040539511728 1 1
-0.00594759834229058 -0.00596194743447609 1 1
-0.0453308689177089 -0.0452731014461527 1 1
0.00641551488329412 0.00641835002938543 1 1
-0.0204183303614763 -0.0203983878710878 1 1
-0.00602713365838901 -0.00602098555170847 1 1
0.0097760765500844 0.00976794641525327 1 1
0.0231254869291202 0.0230985701893022 1 1
0.0173171250707079 0.0172949512851158 1 1
-0.00580291037366239 -0.00578673258543815 1 1
0.00483149513804729 0.00483354081040231 1 1
0.00424406833492447 0.00423755870038276 1 1
0.0203702807004571 0.0203457531572876 1 1
0.0121383476085363 0.0121288606154472 1 1
-0.0314401742510719 -0.0314074225475242 1 1
0.00100108084406776 0.0010205949691016 1 1
-0.0396463091464759 -0.0396100463275275 1 1
-0.0180177639239444 -0.0180022748934331 1 1
0.00715753595691698 0.00714249229553261 1 1
-0.000671205825491229 -0.000655864720943101 1 1
-0.0116141370301995 -0.0116071034511948 1 1
0.0250019466933932 0.0249902642125155 1 1
0.010924520033906 0.0109132311082351 1 1
0.00367101689841702 0.00367182521408509 1 1
-0.0110138505485408 -0.0110056377881894 1 1
0.0501338934128318 0.0500840495783876 0 0
-0.0223007599415502 -0.0222739549588959 1 1
0.0176086425955018 0.0175913306401413 1 1
-0.00402379530655652 -0.00401855050005393 1 1
-0.00291005855016961 -0.00291198308565497 1 1
0.00576973967396733 0.00577143479845827 1 1
-0.0191691108315722 -0.0191437880239406 1 1
0.0340671009822936 0.0340188567153797 1 1
0.0181063634058568 0.0180878300859315 1 1
-0.0051176412474169 -0.00510716463325815 1 1
-0.0252097385169872 -0.0252080039053915 1 1
0.0214903515616141 0.0214678843242088 1 1
0.00277793333619017 0.00277407434971353 1 1
0.00828749867784386 0.00828173730606952 1 1
-0.0124331412948906 -0.0123965687944511 1 1
-0.025615973186199 -0.0255989769094836 1 1
0.0277701264364218 0.0277382707094091 1 1
-0.000528724016979562 -0.000528151608461646 1 1
-0.00112937220189092 -0.0011175449306168 1 1
0.00353076695470361 0.00352768765295381 1 1
-0.00319576533155947 -0.00318858419249371 1 1
-0.00247687211255582 -0.00248059411905328 1 1
-0.0209979415088427 -0.0209746617317237 1 1
-0.0181278146421193 -0.0181146155253678 1 1
0.0241792568162859 0.0241549269482869 1 1
0.014452061347752 0.0144350397058124 1 1
-0.00215027059617496 -0.00214113983497833 1 1
0.0184103483711896 0.0183903349404751 1 1
0.0260580948891561 0.0260359156364108 1 1
-0.0108189329267066 -0.0108029166291031 1 1
0.00726733196910467 0.00726055387619275 1 1
0.00482047448595735 0.00480621456386506 1 1
0.0258555446625154 0.0258320203734808 1 1
0.0474567815237675 0.0474135270428512 0 0
0.0229834828211283 0.0229590026841631 1 1
-0.022462036706273 -0.0224403612472579 1 1
-0.0212572316143891 -0.0212392616435387 1 1
0.011337783195933 0.0113294665103954 1 1
0.0438067089568354 0.0437614681177565 1 1
-0.00656464366027033 -0.00653800201821491 1 1
0.0248162359316962 0.0247952602628694 1 1
-0.0164457355827239 -0.0164334655165668 1 1
0.025542169545876 0.0255288825878933 1 1
-0.00303707315754142 -0.00304176395090864 1 1
0.030515385275366 0.0304904534427832 1 1
0.0167637070162097 0.0167518589817434 1 1
-0.00585182059845433 -0.00586107075452146 1 1
-0.0360768653199958 -0.0360308318003841 1 1
0.0194697366608804 0.0194318647955682 1 1
-0.0136743410039222 -0.0136603069381856 1 1
0.00738178629234376 0.00735744164848139 1 1
0.007628986869504 0.0076331264633187 1 1
-0.0027902117715761 -0.00278540412341722 1 1
-0.00972337753422867 -0.00970192625428052 1 1
0.022871302744894 0.0228619101894618 1 1
0.00829343476602892 0.00829158442609357 1 1
-0.0119699796937048 -0.0119653896520201 1 1
0.0251685798905069 0.0251408679851183 1 1
0.0338962215630676 0.0338628594755991 1 1
-0.0114153093337135 -0.0114098673511579 1 1
0.00684655571390398 0.00683567016313984 1 1
0.0141191884850964 0.0140907976782469 1 1
-0.0180767169934185 -0.0180579337203851 1 1
0.00160214353944493 0.00158310024406883 1 1
0.00674385319072647 0.00673789787706755 1 1
-0.0240541901668779 -0.0240322346095127 1 1
-0.00229155036956025 -0.00229396328321012 1 1
0.0303070168483837 0.0302751226016445 1 1
-0.0136719584174727 -0.0136638277780366 1 1
0.021650593571942 0.0216333539063293 1 1
0.0307826847147278 0.0307460051029724 1 1
-0.0069083629172229 -0.00689878197271889 1 1
0.0693720898543222 0.0693069667182572 0 0
0.0278849960224475 0.0278709175330358 1 1
0.00273249485925739 0.00273508860223339 1 1
0.00377687388296792 0.00377543547665413 1 1
-0.0313406800593157 -0.0313103292312803 1 1
0.0111905739421953 0.0111705215744904 1 1
0.00551044955744626 0.00550465809398403 1 1
0.0324637866962193 0.0324320086536083 1 1
0.0198300475984472 0.0198251624007115 1 1
0.0358264964189801 0.0358159119887164 1 1
0.0333002054351093 0.0332366668951937 1 1
0.0261044680156764 0.0260779945111115 1 1
-0.0173732560653026 -0.0173627048085624 1 1
0.00624155169668006 0.00623527075211735 1 1
-0.0738083777473229 -0.0737268413030084 0 0
0.0111404568853887 0.0111257491339945 1 1
-0.0120721353838214 -0.0120527235790225 1 1
-0.0285812122890569 -0.0285513668188132 1 1
-0.0203414404487735 -0.0203091239128995 1 1
0.00306626743131834 0.00306529426026077 1 1
-0.023446829702848 -0.0234241812999496 1 1
0.018501184981377 0.0184828423317962 1 1
0.0355850656540887 0.0355454160436702 1 1
-0.0261173301212844 -0.0261069219297246 1 1
0.0157122805915231 0.0156962479557872 1 1
-0.0116971907067873 -0.0116803371780323 1 1
-0.00196220725073164 -0.00195886213061528 1 1
-0.07775496753181 -0.077662410455779 0 0
-0.0170590763229462 -0.0170562830794635 1 1
-0.003875094430245 -0.00386932161367092 1 1
0.0107434280176021 0.0107413480693005 1 1
-0.0287900310790724 -0.0287570470472443 1 1
-0.0314643972943987 -0.0314397133141818 1 1
-0.03118582495827 -0.0311642784634376 1 1
-0.0176947811965958 -0.0176678586053903 1 1
0.0162648431263985 0.0162474702540361 1 1
0.0316515736256671 0.0316124047606502 1 1
-0.0180419794956642 -0.01804057703086 1 1
-0.0238177765300553 -0.0237776751261207 1 1
-0.0304918422791593 -0.0304450295739309 1 1
-0.000341783828450337 -0.000339234361717315 1 1
0.0117376459211769 0.0117235103491628 1 1
0.0299560566721338 0.0299283980261715 1 1
0.0286516895495596 0.0286032084078458 1 1
-0.0194605951001857 -0.0194408748771484 1 1
-0.0117041481478428 -0.0116937541800161 1 1
-0.044680308515361 -0.0446295451546997 1 1
0.030129771216785 0.0300905382098324 1 1
0.0358661736636345 0.035819934310576 1 1
0.0101301983326937 0.0101334468010258 1 1
0.0191843530426233 0.0191875583578556 1 1
-0.000273826363908396 -0.0002994670962074 1 1
0.0241152340951266 0.024101173705679 1 1
-0.00275297740712429 -0.0027421471727914 1 1
-0.0159152608743918 -0.0159118493062987 1 1
-0.0264074709717056 -0.0263711042671759 1 1
-0.025922256940471 -0.0258975607607563 1 1
0.059078946723348 0.0590252890089864 0 0
-0.0113430413672806 -0.0113251493779177 1 1
0.00828652735161058 0.00826909879473834 1 1
0.00249814124934153 0.00249584922606228 1 1
0.00921235625524447 0.00922832976121757 1 1
0.0153498887493309 0.0153301915071771 1 1
-0.0082298743214345 -0.00822156398686283 1 1
-0.0472530018977458 -0.0472164833235324 1 1
0.0337793211648807 0.0337445191307547 1 1
-0.019568619926056 -0.0195522307839099 1 1
-0.00154992578842627 -0.00155241017762238 1 1
0.02672833990431 0.026707076026716 1 1
0.0226161237864325 0.0225896056115169 1 1
0.00658824126213276 0.00658279198858575 1 1
0.00780188637015861 0.00779279805403571 1 1
-0.00310302623175934 -0.00310070534927916 1 1
-0.025131883302049 -0.0251014957362684 1 1
-0.0139818728365135 -0.0139821995068767 1 1
0.00891097966046856 0.00890245784113596 1 1
0.0101127312426329 0.0101068628496246 1 1
0.00618493823233584 0.00616747974049759 1 1
-0.0165616911262306 -0.0165592525425247 1 1
-0.0290081209102672 -0.028983461010116 1 1
0.0191197735031553 0.0191016957567539 1 1
-0.00150738395612187 -0.00151124169656919 1 1
0.0249150628035932 0.0248904995356408 1 1
-0.0421402728784025 -0.0421017427769812 1 1
-0.0340101258648964 -0.0339709165862397 1 1
0.00864219631112703 0.0086392925372305 1 1
0.0264584406679162 0.0264251040172581 1 1
-0.00156255912346711 -0.00156110955962542 1 1
0.00491264922668716 0.00491467491677724 1 1
0.0283540394441555 0.0283250139455164 1 1
-0.0408520935862768 -0.0408111887616153 1 1
-0.0316777634201512 -0.031647253130271 1 1
-0.00663774370239103 -0.00664924233167554 1 1
0.0138430540699252 0.0138150719758834 1 1
0.00731797687644594 0.00730360843626861 1 1
-0.0129056248274744 -0.0128909653403462 1 1
-0.0228502224941098 -0.0228309890516652 1 1
-0.00572807907872877 -0.00572202071472427 1 1
-0.0172250150616477 -0.0172278768424357 1 1
0.0150984355749534 0.015083074745282 1 1
-0.00342099779557958 -0.00341163211984887 1 1
-0.0197712153037223 -0.0197491370683445 1 1
-0.00460906103460536 -0.00460698312880615 1 1
0.00216382043456215 0.00216021405243045 1 1
0.0399388534532698 0.0399028896081423 1 1
0.00585725575450415 0.00584907541643751 1 1
-0.0106039728444146 -0.0106070852886689 1 1
-0.0120715469914754 -0.0120586443320705 1 1
-0.00642120440974801 -0.00641992450424653 1 1
-0.00569019233502935 -0.00568569388326278 1 1
-0.0029898563867232 -0.00298220535228911 1 1
0.0212601792717156 0.0212429817280662 1 1
-0.0365029962609485 -0.0364586120275836 1 1
0.0133393143901027 0.0133255854588579 1 1
-0.0151668341233595 -0.0151554179736008 1 1
0.00988320002776578 0.0098768355970136 1 1
-0.0222207040281001 -0.0221948672160221 1 1
-0.0143617590962811 -0.0143534763381865 1 1
-0.025262931968588 -0.0252241783207062 1 1
0.0119113800029601 0.0118946775205473 1 1
-0.0250612586439669 -0.0250318590288253 1 1
-0.0425035071162978 -0.0424596419448821 1 1
-0.0270860704607062 -0.0270615500248068 1 1
0.00154202081655159 0.00154070264611191 1 1
0.0111008851791588 0.0110844687193742 1 1
-0.00471688825738651 -0.00470593537358449 1 1
0.0101011167993444 0.0100923296055317 1 1
-0.0437905482136328 -0.0437478455442425 1 1
-0.00521338066715259 -0.00521433376369476 1 1
-0.0047993979508684 -0.00480242536387386 1 1
-0.00418627769763932 -0.00419926988979129 1 1
0.0042538189268802 0.00425473974015947 1 1
0.0219799392998561 0.0219424938156211 1 1
-0.00497017068243453 -0.00495961534878474 1 1
-0.00183535421059441 -0.00184018068851101 1 1
-0.00178101168413088 -0.00178429862183809 1 1
-0.024658419047863 -0.0246246857860834 1 1
-0.0404227258712742 -0.0403734466554242 1 1
0.0161450867939852 0.0161237002816796 1 1
-0.0465281231443606 -0.0464833996606967 0 0
0.0473735500706546 0.0473327168499857 1 1
-0.00834618314974126 -0.00832907357647525 1 1
-0.0166213833250562 -0.0166151401699693 1 1
-0.0111888916726111 -0.0111532222015264 1 1
-0.0129399955806276 -0.0129283289874676 1 1
-0.0137831493210037 -0.0137713940942902 1 1
-0.0168784387522844 -0.0168582095185818 1 1
0.0484152576573787 0.0483727979601541 0 0
-0.00984269671627538 -0.00981575573952819 1 1
0.0252221675865045 0.0252031548998062 1 1
-0.0148010062052068 -0.0147888882521902 1 1
0.0204435845729455 0.0204168360457111 1 1
0.0154721658451583 0.0154435817194357 1 1
0.00118861677065629 0.00119015970966382 1 1
-0.00529658148906149 -0.00528532785179073 1 1
0.0365164876942329 0.0364839678415842 1 1
-0.00116471930106672 -0.00116654006737501 1 1
-0.0319398283740312 -0.0319114983444538 1 1
-0.016011531435659 -0.0159758563890147 1 1
-0.018957860491263 -0.0189658467497805 1 1
0.00625005011902764 0.00624848762581231 1 1
0.0460417925183928 0.0459975781228348 0 0
-0.0118201831458686 -0.011812651738308 1 1
-0.0107100994331591 -0.0107175574475274 1 1
0.018018582954087 0.0180054285984126 1 1
0.0234388889466886 0.0234096301377432 1 1
-0.0265065260968305 -0.0264858213559065 1 1
-0.0198874039664392 -0.0198637246562301 1 1
-0.0374789754949243 -0.037438854322218 1 1
-0.000117011784478999 -0.000115384777631693 1 1
-0.019743350363565 -0.0197173844508138 1 1
-0.0171475447121865 -0.0171356741793063 1 1
0.0291240300001957 0.0290858845291159 1 1
-0.00598341572892303 -0.00597669151122542 1 1
-0.00563517048334937 -0.00563207560528358 1 1
0.0571417576368791 0.0570960157727945 0 0
0.0408701510802686 0.0408423859345118 1 1
0.00330702815256674 0.00330978007917152 1 1
0.0153937567487485 0.0153846769749854 1 1
-0.031371890479199 -0.0313424640430367 1 1
0.00972602772144327 0.00971368360343675 1 1
-0.0283291193111767 -0.0283200248508688 1 1
-0.0131691746302139 -0.0131434645246285 1 1
-0.0071139845713378 -0.00711538358516936 1 1
0.0245327056205068 0.0245152529826922 1 1
-0.00798408341654922 -0.00798303949709891 1 1
-0.0231399231673133 -0.023115491719635 1 1
-0.0211820454635018 -0.0211664191842419 1 1
0.0444967535636305 0.0444552303810846 1 1
-0.0187578831985582 -0.0187403090149155 1 1
-0.0189837173548694 -0.0189638321522127 1 1
0.0226333341935285 0.0226430398408311 1 1
0.0411725445960364 0.0411292723869644 1 1
-0.00274226615639525 -0.00273214338659563 1 1
0.00115189033994197 0.00116398678683683 1 1
0.00591464548426776 0.00590765697734733 1 1
-0.0113262600077203 -0.0113028702169184 1 1
-0.0293336100710078 -0.0293062822214227 1 1
-0.00726183400040068 -0.00726131254900612 1 1
-0.0130162672958488 -0.0130035843791245 1 1
-0.0185896990035637 -0.0185778805143384 1 1
-0.0144148308380636 -0.0144091001629243 1 1
-0.0354372938063915 -0.0353964575707699 1 1
-0.0271851452945285 -0.0271768174603329 1 1
0.0152834460350903 0.0152664630594603 1 1
-0.0209204032249914 -0.0208682291659245 1 1
0.00661856936722894 0.00661943492110851 1 1
0.0118616767745636 0.0118581778937228 1 1
-0.00969265857040717 -0.00969315622742777 1 1
-0.0143076091524331 -0.0142880107775604 1 1
0.00441376173174181 0.00440877618910732 1 1
-0.0153227608995703 -0.0153034211587694 1 1
0.00873562977076665 0.00872933249544768 1 1
0.00245288222131081 0.00244608970155584 1 1
-0.0323128219683824 -0.0322810837107968 1 1
0.0138867928249496 0.0138673422676777 1 1
0.00152785904362077 0.00151707662434086 1 1
0.0243261695893323 0.0243113858309072 1 1
-0.00450124748693547 -0.0044900403313125 1 1
0.0287935664714544 0.0287671408595464 1 1
0.0194929458890683 0.0194764677793895 1 1
-0.00641916261591906 -0.00642063820011378 1 1
0.00940104803650233 0.00938901149798771 1 1
-0.0186260820865659 -0.0186091214807305 1 1
0.000173236623726872 0.000197634621721881 1 1
-0.000692212590154912 -0.000689985313224737 1 1
0.00730409673420612 0.00731984269286589 1 1
0.00820728255533181 0.00820064887806822 1 1
0.0143067998334945 0.0142857158961695 1 1
-0.00691149452364905 -0.00690398490975142 1 1
0.00927725479853495 0.00926775740527391 1 1
0.0182654409002534 0.0182469033812004 1 1
-0.0391540448282801 -0.0391066226892209 1 1
-0.0121133451638383 -0.0121127296897083 1 1
0.00527735010010268 0.00527560657109595 1 1
0.0173753224454162 0.0173644637027992 1 1
-0.00526864424772501 -0.00526066434558636 1 1
0.0278229821714513 0.0277770863315972 1 1
0.000106289846345387 9.93129111421451e-05 1 1
0.0274603889696577 0.0274329333141491 1 1
0.0269764809072911 0.0269492409341242 1 1
0.0182554172988369 0.0182529648308854 1 1
0.010738165552655 0.0107404296512275 1 1
-0.0261596283340678 -0.0261288845470722 1 1
-0.00842327258196785 -0.00842304441017933 1 1
0.0285282090763818 0.0284960745248092 1 1
0.0112423999387594 0.0112135044132599 1 1
0.00556817542789432 0.00555757587875064 1 1
-0.0116546899136383 -0.0116417538877793 1 1
-0.0250990901020634 -0.0250723549031984 1 1
-0.0481187509304168 -0.0480775782806326 1 1
-0.0309483243329659 -0.0309103993112161 1 1
0.0122117591317864 0.0122012390892211 1 1
0.00379510244558613 0.00378934995425266 1 1
-0.000379576624932427 -0.000368222175292528 1 1
-0.0275503599898532 -0.0275192110648654 1 1
-0.0138750321891749 -0.0138649231643646 1 1
0.018858442067902 0.0188387318322282 1 1
-0.0210749815189897 -0.0210547398030365 1 1
-0.0277086463853282 -0.0276575140642473 1 1
0.0308633067090985 0.0308377413676778 1 1
0.00546554830807936 0.00546698745499056 1 1
-0.000538917899374507 -0.000541484432539402 1 1
-0.0105547257126747 -0.0105469271742656 1 1
-0.000272214681005904 -0.000274419739262158 1 1
-0.000243459703375991 -0.000239565410807115 1 1
0.0179041241508718 0.0178881678482822 1 1
0.013039842303307 0.013025667041731 1 1
0.0180385727521436 0.018020913356167 1 1
0.0277583531600343 0.0277250226646552 1 1
0.00629090772878042 0.0062867208339331 1 1
0.0482489256574551 0.0481980173298724 1 1
-0.00685397646975987 -0.00684072601399877 1 1
0.0164041560879446 0.0163848547708353 1 1
0.0331757200953384 0.0331411704665252 1 1
-0.00293545132571878 -0.0029179907997707 1 1
0.00937203647067584 0.00934842799020969 1 1
-0.0035420042156326 -0.0035290551574071 1 1
-0.00149193483141129 -0.00148802209686235 1 1
0.0735884233383316 0.0735154554953936 0 0
0.0156594466786451 0.015643907022568 1 1
-0.00469708525287357 -0.00469608513621041 1 1
-0.0182286613717946 -0.0182087935614277 1 1
0.0510060020352104 0.0509565703029846 0 0
-0.0429370855751515 -0.0428953835271141 1 1
0.0228355630209639 0.0228136185153256 1 1
0.0160768633268638 0.0160573249811968 1 1
-0.0205865870863464 -0.0205629595936638 1 1
0.0122049712300766 0.0121869673543996 1 1
0.00248346408298633 0.00248490047669595 1 1
-0.0139644372628973 -0.0139663819204304 1 1
0.0160492905761004 0.0160365614530306 1 1
-0.0175253810879734 -0.017523746455595 1 1
-0.00600913994757262 -0.00600240037197858 1 1
0.0125569611748772 0.0125452494567425 1 1
0.0116865884752429 0.011692514864367 1 1
0.0299559346632784 0.0299241040766568 1 1
-0.0171484147390123 -0.0171470035137673 1 1
-0.0161755877299491 -0.0161586067212657 1 1
-0.00488099135991984 -0.00487756290848469 1 1
0.0186925638934256 0.0186786878114651 1 1
-0.0317955706342929 -0.0317571072568395 1 1
-0.0143893205573361 -0.0143864654067686 1 1
0.0115249993831052 0.0115094900330494 1 1
-0.016299346436744 -0.016288512584327 1 1
-0.00930032365798917 -0.00926370276962597 1 1
0.0235547581220107 0.0235343111342279 1 1
0.0146478515015329 0.0146394168978725 1 1
0.00998287952142342 0.00997341129305768 1 1
-0.0036041838550626 -0.00359968399138454 1 1
0.0242304020569741 0.0242144198190489 1 1
-0.0157853620501598 -0.0157768374875235 1 1
-0.00213104079369094 -0.00211274846887879 1 1
0.00289968230557016 0.00289546090554553 1 1
-0.0146031227225017 -0.014590583162405 1 1
0.0136895999375661 0.0136758806413525 1 1
-0.0270995476281631 -0.0270775999551748 1 1
-0.0253813492631595 -0.0253579009882823 1 1
0.00890263932940806 0.00888670763375683 1 1
0.0301457807187751 0.030123449745199 1 1
0.0313991796834227 0.0313677067886357 1 1
0.0379759528929848 0.0379205705978576 1 1
-0.0149441711631186 -0.0149268845560524 1 1
0.0625793089794102 0.0625259449377637 0 0
0.00201470764564275 0.00201828732001615 1 1
-0.0317141997514667 -0.0316581731075451 1 1
-0.00348594889711581 -0.00348859046223369 1 1
0.0460646894691633 0.0460268619434275 0 0
-0.00349660962366296 -0.00349344006215311 1 1
0.0300170061003839 0.0299850074719111 1 1
-0.0505830219163739 -0.0505419174776964 1 1
0.0201120585088 0.0201122464781747 1 1
-0.0499356825156395 -0.0498786489111628 0 0
-0.0071689065394168 -0.00712853867445572 1 1
0.0173787086291568 0.0173505460072455 1 1
0.010278195316776 0.0102631984126134 1 1
-0.0169351768156629 -0.0169219111155276 1 1
-0.0219279511730996 -0.0219155855534782 1 1
-0.00696131216672199 -0.00695714757981686 1 1
-0.0146866865074772 -0.0146822527463692 1 1
0.0139379036601192 0.0139427140950517 1 1
-0.0187139296860594 -0.0186979617465931 1 1
0.0577916523627314 0.0577134171028088 1 1
-0.00230557374613068 -0.0022909770470396 1 1
-0.0128527550915734 -0.0128284082241481 1 1
0.0273886106475392 0.0273657530210991 1 1
0.00665314787023912 0.00663818864942851 1 1
0.00380136781878925 0.00379367481382484 1 1
0.0137451077402162 0.0137333675936213 1 1
0.0340914399797503 0.0340477065019312 1 1
-0.0213353691507416 -0.0213148385361876 1 1
-0.0131865651868307 -0.0131732591723314 1 1
0.0507935277376344 0.0507269512338249 0 0
-0.0163423802106104 -0.0163285155266419 1 1
-0.0207785571299674 -0.0207576932740773 1 1
-0.00778247597703961 -0.00778896698420801 1 1
-0.0131985135764597 -0.0131841553346456 1 1
-0.00227281894940081 -0.00227155188916046 1 1
-0.00441003047379527 -0.00440228944641204 1 1
0.0119558629183206 0.0119395817001683 1 1
0.00122919524081103 0.00124649405221168 1 1
0.00713000924478408 0.00712515767651473 1 1
-0.0296189132160393 -0.0295920612412889 1 1
-0.00613837639454657 -0.00612973706494606 1 1
0.0100760297442561 0.0100892849211828 1 1
-0.0141352953514671 -0.0141128213799087 1 1
0.00440862410095546 0.00440093009855379 1 1
-0.00249345580555605 -0.00249795065457673 1 1
-0.00543552072589468 -0.00542848818403115 1 1
-0.03392726120078 -0.0338971426140123 1 1
0.0184015869817735 0.0183865370796834 1 1
-0.00443107954736085 -0.00442680975084004 1 1
0.00779602504445343 0.00779102989237598 1 1
0.0225612491730605 0.0225332208599359 1 1
0.00873273609569472 0.00873548673299279 1 1
0.00154449488581545 0.00153915439827348 1 1
0.0492126329230739 0.0491591491072143 0 0
0.0273223311161954 0.0272904769838332 1 1
-0.0272292307207499 -0.0271977957606955 1 1
-0.0222017495176101 -0.0221746249462719 1 1
-0.0345446958804649 -0.0345132629724075 1 1
-0.0268418795417564 -0.0268359109632338 1 1
-0.0400115692562805 -0.0399642952978288 1 1
-0.00561434364682346 -0.00557892430599752 1 1
-0.0246006732672566 -0.0245713556327826 1 1
-0.00955524185267706 -0.00953503504663461 1 1
0.0225203693466693 0.0224868263146069 1 1
0.00478967125819554 0.00478055625105454 1 1
0.0506053555010129 0.050552977893932 0 0
0.033746320057452 0.0336866724401013 1 1
0.00397985117198926 0.00397414504140593 1 1
0.00463742938949135 0.00462789458530171 1 1
0.000779395987107605 0.000758114813195593 1 1
-0.0491438873859789 -0.0490881670396391 1 1
0.00227957758411074 0.00227885664702701 1 1
0.0242563000773092 0.0242345616936424 1 1
0.0199366141391403 0.0199327569516329 1 1
0.0159310386206208 0.015911543555697 1 1
-0.0152918322199354 -0.0152752793087714 1 1
0.0552523680981276 0.0551963320796161 0 0
-0.00220409961511807 -0.00221107032530291 1 1
0.0510331971070514 0.0509836519218221 1 1
-0.000307674338374721 -0.000308645207086176 1 1
-0.0215346724782984 -0.0215145414200602 1 1
-0.0332302202814824 -0.033201297612165 1 1
0.00938134198541338 0.00935947655183911 1 1
0.0151693435533835 0.0151416658693319 1 1
-0.0181957958524014 -0.0181876592404293 1 1
-0.00415512278895975 -0.00415271115362764 1 1
0.0486786053578421 0.0486316642596898 0 0
-0.0162319854690702 -0.0162098614713718 1 1
-0.0349286541397681 -0.0348926517476526 1 1
-0.00559816289328224 -0.00558308044241663 1 1
0.000152935616321681 0.000154566271808528 1 1
-0.0363399003242963 -0.0362992043279463 1 1
-0.0357030572114041 -0.03566934033334 1 1
-0.0229418458321459 -0.0229158524464141 1 1
0.000225339154305673 0.00022857613206469 1 1
0.00556197076408954 0.00555849412353673 1 1
0.00573389857650107 0.00572847548207825 1 1
-0.0104864612197424 -0.0104836977743475 1 1
0.0129742353036624 0.0129569424340385 1 1
-0.0241178566510508 -0.0240955576531478 1 1
-0.00983348323861165 -0.00982318141473726 1 1
-0.0231380178532079 -0.0231154970064121 1 1
-0.0161493877377466 -0.0161418465024685 1 1
-0.0117594433659981 -0.0117514607799224 1 1
-0.0253306226202678 -0.0253096480090626 1 1
0.0006451734509379 0.00064545605321091 1 1
-0.00174422774946528 -0.0017315931924262 1 1
0.0154343731158934 0.0154211157984414 1 1
0.00172564704835825 0.00169875259378339 1 1
-0.0119133629459384 -0.0119007574826434 1 1
0.0151098709069504 0.0150938083965871 1 1
0.0386473832980378 0.0386057084560085 1 1
0.0395673279502787 0.0395290196999994 1 1
-0.0202365190134358 -0.0202020576180962 1 1
-0.000563497998347069 -0.000566117032132738 1 1
-0.00975550183829404 -0.00974340301104079 1 1
0.00772533422617276 0.00771635412344133 1 1
-0.0303951784639282 -0.0303507686100224 1 1
-0.00135006406312024 -0.00135405034494791 1 1
-0.0143390288007997 -0.0143154506152608 1 1
0.00291690243903036 0.0029166693997726 1 1
0.0130037578495103 0.0129893388877322 1 1
-0.000694697785440169 -0.00069564553061274 1 1
0.00388937637931156 0.00388350436327889 1 1
0.0122836778619852 0.0122898636737933 1 1
-0.0372285372918802 -0.0371803896753467 1 1
0.00878370432913613 0.0087956110423228 1 1
0.0031355188736543 0.00313546940904171 1 1
0.0122473174338646 0.012232950229336 1 1
0.0573837903795849 0.0573184286181943 0 0
0.000962171524631331 0.000957818354509813 1 1
0.00183026938679338 0.00182920045247909 1 1
0.0125225037130331 0.012515165621105 1 1
0.00194113358966264 0.00193210213402177 1 1
-0.0155483660536174 -0.0155465454226564 1 1
0.00454214925776898 0.00453174655121514 1 1
-0.000978131524340947 -0.000972356793733644 1 1
0.0024903133066803 0.00248155069732249 1 1
-0.022486106601744 -0.0224670789807831 1 1
0.00334158279113236 0.00333727156557605 1 1
0.0233526825406721 0.0233292339860997 1 1
-0.0273969379521482 -0.027370401286124 1 1
0.0400284183343852 0.0399908801086427 1 1
-0.0167147096661002 -0.0167011282148799 1 1
-0.0136367582227685 -0.0136224270485862 1 1
0.0275444184956418 0.0275276748752327 1 1
-0.0234032722262407 -0.023382691084044 1 1
-0.00263211218908008 -0.00261914056566158 1 1
0.00322166730474318 0.00322336087616906 1 1
0.0218783483266363 0.0218623257365489 1 1
0.0252992318617818 0.025274122433895 1 1
-0.00583846488445287 -0.00583087654302875 1 1
0.0209313787898636 0.0209073035996811 1 1
-0.0274807801659153 -0.0274767886681416 1 1
0.0115347967810176 0.0115231255886253 1 1
0.00112072237542707 0.00112460105446231 1 1
-0.0292560597288633 -0.0292108969522319 1 1
-0.0229420693332009 -0.0229243743954397 1 1
-0.0159220601766262 -0.0159103268705553 1 1
-0.0340339486820878 -0.0340071930388164 1 1
0.0292173982485911 0.0291912451558277 1 1
-0.0212386139147284 -0.021214925634526 1 1
0.0382884780615494 0.0382655418184725 1 1
-0.0172280464551031 -0.0172105531599529 1 1
-0.0121522435237684 -0.0121486825716539 1 1
-0.00116582688172077 -0.00116339171239327 1 1
0.0126180965926734 0.012601298451293 1 1
-0.0466893582292986 -0.0466472604270458 0 0
0.0321373773665383 0.0321104303197328 1 1
-0.00435181135126437 -0.00434649547912102 1 1
0.0317256949886992 0.0316889063105903 1 1
-0.0309096973507807 -0.0308776987552973 1 1
-0.0223188223170921 -0.0222966261234263 1 1
-0.0244418407174939 -0.0244127258980358 1 1
-0.0406172146738487 -0.0405721763384632 1 1
0.000123199941005641 0.000143788941729889 1 1
-0.025946035024536 -0.0258861416491322 1 1
-0.0198898630764243 -0.0198752221477353 1 1
0.000887111305996818 0.00088514971538333 1 1
0.01013281146189 0.0101292606254226 1 1
0.0502396889336208 0.0501884432370383 0 0
-0.06694903378563 -0.0668681963109765 0 0
-0.00738409128784781 -0.00736708889721648 1 1
-0.0182695168439235 -0.018252687933478 1 1
-0.0119582658448496 -0.0119475025869704 1 1
-0.0576103035642666 -0.0575593668979717 0 0
-0.052126355341477 -0.052067969235658 0 0
0.00492373341915081 0.0049112442886337 1 1
0.0267498893850934 0.0267265965041704 1 1
0.0131722363538318 0.0131246078597243 1 1
-0.00583737148584407 -0.00582648107327611 1 1
-0.0211058473474198 -0.0210779505894982 1 1
0.00556517810519365 0.00556302062097409 1 1
-0.0177650972576553 -0.0177447907203307 1 1
-0.0177411868738487 -0.0177227391331621 1 1
0.00987976460056323 0.00986963840962285 1 1
-0.022321241758847 -0.0222728793417757 1 1
-0.0335882574393253 -0.0335544297320844 1 1
-0.0107953858359864 -0.0107957076925263 1 1
0.0277696848304489 0.0277467585863765 1 1
0.00187201537973204 0.00189057544172962 1 1
-0.010707127245588 -0.0106941785943691 1 1
0.00812010927787982 0.0081103486861189 1 1
0.0068211150381412 0.00681395859680625 1 1
0.0170395417262733 0.0170212827711052 1 1
-0.00846843275108868 -0.00845368774677137 1 1
0.00886029772289568 0.00885143748356988 1 1
0.0184903889635684 0.0184687457820851 1 1
0.0122170958535221 0.0122043455681026 1 1
0.00573516266188459 0.0057256106259149 1 1
0.0340627858023708 0.0340258447134456 1 1
0.0393347350678019 0.0392905244457932 1 1
-0.023741878023717 -0.0237205896778564 1 1
-0.00966853035461826 -0.00965573369020322 1 1
-0.00351901011182726 -0.00351383853875505 1 1
0.0220726469136583 0.0220475807083405 1 1
0.052047156253542 0.0520166504418301 0 0
-0.0173185351000671 -0.0173043268220965 1 1
-0.0396902543884226 -0.0396494443871729 1 1
0.00433320722071082 0.00433006008978572 1 1
0.0058316582302488 0.00583521056289479 1 1
0.0272524196293754 0.027216731742846 1 1
0.0187215928406181 0.0187018853054602 1 1
0.0125806556141355 0.0125628810914903 1 1
-0.00974129443678835 -0.00973064083597142 1 1
0.00835243991007423 0.00834439327937663 1 1
0.0224867823499072 0.0224617070941804 1 1
-0.00818692509604051 -0.00818312286844748 1 1
0.0434227194747689 0.0433628231498512 1 1
0.0190892751437041 0.0190648924088449 1 1
0.00257262040411683 0.00257669549546721 1 1
-0.0404069066506371 -0.0403747263452652 1 1
-0.00313009307969456 -0.00312538109214685 1 1
-0.0295331377760047 -0.0295066809233418 1 1
0.0225315977813657 0.022511818894505 1 1
0.0294968760656962 0.0294647123380933 1 1
0.0243160102118256 0.0242949791452586 1 1
0.0488518441699113 0.0488033363694676 0 0
0.0199991567685504 0.0199888662910006 1 1
-0.00919478858985609 -0.00920625320104615 1 1
-0.00848264021044273 -0.00846956240004934 1 1
-0.00506141444082173 -0.00505963292927784 1 1
0.0126084772940762 0.0125976305205263 1 1
-0.0127448425275811 -0.0127402405388822 1 1
-0.00629719492317505 -0.0063128139751943 1 1
-0.00698716471094226 -0.00698429569937138 1 1
0.00273093546791619 0.00275798395028414 1 1
-0.00321542288420956 -0.00321124229298238 1 1
-0.0142317709142413 -0.0142206523128907 1 1
-0.00772132347844876 -0.00772037931430314 1 1
0.0287034147962743 0.0286787153770351 1 1
0.00190335696933363 0.00190790635212435 1 1
0.0129295865107112 0.0129147532020949 1 1
0.00254350912475937 0.00254347462871941 1 1
0.0183186230775832 0.0183163883041747 1 1
-0.0265961443998672 -0.026564835055894 1 1
0.0364420075546704 0.0364026130502384 1 1
0.016224701327396 0.0161974324521363 1 1
0.00588513617217744 0.00587113852824462 1 1
0.0250357007942655 0.0250147022471938 1 1
0.0156472176660728 0.0156338184255357 1 1
0.00693643825892391 0.00693433466068564 1 1
-0.0243625006670384 -0.0243438865111929 1 1
0.00326913791996364 0.0032258103898089 1 1
0.00560390696502428 0.00559708605583918 1 1
-0.00942456699142871 -0.00941220115755903 1 1
0.00959000026374969 0.00959105284138032 1 1
-0.00137801207379885 -0.00138664927936031 1 1
0.0044292151165226 0.00443205680783692 1 1
-0.00168086261174594 -0.00168343840080747 1 1
-0.000348988638282804 -0.000346701850235863 1 1
-0.0179306995687248 -0.0179203028635431 1 1
0.0192773143371344 0.0192595364541726 1 1
-0.0100887892468997 -0.0100842627749681 1 1
0.0219543010822587 0.0219325846256878 1 1
0.0239401316845137 0.0239185960881622 1 1
0.013355363766145 0.0133373203852995 1 1
-0.0239020588720895 -0.0238812740782832 1 1
-0.0122155549286944 -0.0122053870428525 1 1
-0.00358184700042087 -0.00357297212244613 1 1
-0.014084141151944 -0.014064260648404 1 1
-0.0447700903486752 -0.0447213055497133 1 1
-0.0233229023762544 -0.0233089023760446 1 1
0.0332837686984651 0.0332502164621184 1 1
0.0139379280272894 0.0139286589713301 1 1
0.00829637599827815 0.00828523187340553 1 1
-0.00699311271486032 -0.00698153038871818 1 1
-0.0178249286141571 -0.0178346533485942 1 1
-0.00114757297266969 -0.00114404743917722 1 1
-0.0103726894674719 -0.010357056022334 1 1
0.0207602959427414 0.0207434494232873 1 1
-0.0055827245345651 -0.00558117823883309 1 1
0.0233073077400417 0.023298772634909 1 1
-0.0197301915706867 -0.0197039889274057 1 1
0.0216963369330968 0.0216741264644194 1 1
-0.00630630006467936 -0.0062971522273038 1 1
0.0109433371301886 0.0109341050608486 1 1
0.0126303259785188 0.0126095736484204 1 1
0.0398032866684268 0.0397796404086039 1 1
0.0241150358520486 0.0240848540702585 1 1
-0.00252853556378355 -0.00252961244880779 1 1
0.00294171129137682 0.00293695081345171 1 1
-0.0211923366526154 -0.0211722452946541 1 1
-0.00987071781596775 -0.00986456224034459 1 1
-0.00197318378907352 -0.00196632490481108 1 1
-0.0229309567001421 -0.0229064671405623 1 1
0.0087963988282594 0.00878984947685319 1 1
-0.0492468117746646 -0.0491942809596181 0 0
-0.00496922550596206 -0.0049695684037692 1 1
-0.00187071984396011 -0.00186884216936503 1 1
0.0249028479353073 0.0248724792961597 1 1
-0.00283577817548294 -0.00281909823366547 1 1
-0.00287687214539069 -0.00287727844778563 1 1
-0.000756406638388405 -0.000739123596248406 1 1
0.0141668620477346 0.0141613882880056 1 1
0.00774337394663961 0.00769363654279617 1 1
-0.00516240172107103 -0.00515665498591635 1 1
-0.0604626406184041 -0.0603944769764377 0 0
-0.0124308968545801 -0.0124134008884502 1 1
0.0316634264382904 0.0316355734971526 1 1
-0.0251900355918537 -0.0251630717121232 1 1
-0.0163067580003231 -0.016283670263605 1 1
-0.0128801590422916 -0.0128715969332667 1 1
0.00193619813848691 0.00193408211692677 1 1
0.0160489506249601 0.0160218300632359 1 1
-0.00657744785897544 -0.00656656932119144 1 1
-0.00799463951301044 -0.00798803372891796 1 1
0.0209399400222857 0.020917428004369 1 1
0.0117317430423074 0.0117205123188301 1 1
-0.013397774001453 -0.013386601148609 1 1
0.0525273121046304 0.0524680382572006 0 0
0.0249577091399374 0.0249403054605349 1 1
0.028166951150073 0.0281433919369055 1 1
0.0136753583975196 0.0136532633149859 1 1
-0.0153065013420337 -0.0152931920141504 1 1
0.027007690295107 0.0269780736427888 1 1
-0.00346578397192131 -0.00345715583240154 1 1
-0.0275258499404713 -0.0274951652159596 1 1
-0.00971506979642824 -0.00970511595225681 1 1
-0.0331238574693062 -0.0330979629206741 1 1
-0.0186935382212505 -0.0186757555351884 1 1
-0.0166038222701064 -0.0165922462942518 1 1
0.00915060949811338 0.00914311496533335 1 1
-0.018066337647284 -0.0180483132911813 1 1
0.0123711512923146 0.0123609496771232 1 1
0.00401404247053109 0.0040087924006818 1 1
-0.0169802212287459 -0.0169306033448825 1 1
0.0041840677680899 0.00418313677676323 1 1
-0.00718457887770594 -0.00717006866859592 1 1
0.0148828794391008 0.0148665988259372 1 1
-0.0128668154609279 -0.0128576334627234 1 1
0.0165019971946661 0.0164893444380342 1 1
0.0131071018775329 0.0131072218168878 1 1
0.00811426978062346 0.00811085923231714 1 1
-0.0165165966231953 -0.0165006970575105 1 1
0.020358109240234 0.0203306273620897 1 1
0.0243604342351827 0.0243364205361449 1 1
-0.0104453223253476 -0.0104515600858529 1 1
-0.00256547624110114 -0.00257248349763127 1 1
0.0288734009187239 0.0288416579098179 1 1
-0.0109702953499778 -0.0109534877594307 1 1
0.00743046859954359 0.00742592872027629 1 1
-0.0199968614106377 -0.020003082404844 1 1
-0.0217098403740447 -0.021693563809665 1 1
0.000997360213305051 0.000997904039492729 1 1
-0.00544850858112944 -0.00543811814449032 1 1
-0.0120525724790529 -0.012038532470795 1 1
-0.00514876485745277 -0.00514530702516526 1 1
-0.00955508079777895 -0.00954077339733606 1 1
0.0217653608203271 0.0217405795192888 1 1
0.0229433470513775 0.0229198760756629 1 1
0.0571519657363315 0.0570869321965379 0 0
0.0364679937079653 0.0364292560825398 1 1
0.0145888867298105 0.0145799095529436 1 1
0.0170127991684033 0.0170087815206049 1 1
0.0110997439439858 0.0110755625712593 1 1
0.0339191150088955 0.0338944488915639 1 1
-0.0414228776901747 -0.0413837933313512 1 1
-0.0381460046219836 -0.0380869372655818 1 1
0.0148480721377717 0.0148277982916276 1 1
0.023849041774289 0.0238248925681959 1 1
0.0113072546926574 0.0112994029392754 1 1
0.00235916177008727 0.00235847870788221 1 1
0.00825060252164102 0.00825289001695189 1 1
-0.0045090271727729 -0.00452848201889114 1 1
-0.0271840707640237 -0.0271430165269733 1 1
-0.0263142298631577 -0.0262912001430004 1 1
0.0393109834388315 0.0392740090498563 1 1
-0.0138097567211852 -0.0137957186390483 1 1
-0.007330326354076 -0.00731979966973151 1 1
-0.0170031303278637 -0.0169923447447766 1 1
-0.00674611104370495 -0.00674160794181239 1 1
0.0169365431396893 0.0169206041904807 1 1
0.0237417666527259 0.023712550714307 1 1
-0.00609816118529221 -0.00609609320737918 1 1
-0.015170085602129 -0.0151591161457054 1 1
-0.0160175876467154 -0.0160070882384804 1 1
0.0160644851421488 0.0160448311368239 1 1
0.0329011688513515 0.0328588501924875 1 1
0.0272893559862014 0.0272550945699428 1 1
-0.0226789607884304 -0.0226609583897701 1 1
-0.018674729030524 -0.0186555590176549 1 1
-0.00232757819639325 -0.00232406658397303 1 1
0.0162028943505718 0.0161845722024561 1 1
-0.00757604480189223 -0.00757155783286292 1 1
-0.0401049896017613 -0.0400300815991414 1 1
-0.0342403665581453 -0.0342122427081667 1 1
-0.0318402540029641 -0.0318155701326224 1 1
-0.0107619519453878 -0.0107614158639805 1 1
0.037117774867251 0.0370798524556619 1 1
0.0106868537713231 0.0106780170011453 1 1
-0.0170328944798879 -0.0170056727034014 1 1
-0.00838526702638186 -0.00837918762453686 1 1
-0.00119737480725167 -0.00119125076165066 1 1
0.0081182411329538 0.00810798771037172 1 1
-0.0192220944826029 -0.0192030424941364 1 1
-0.0248597231225735 -0.0248405111500213 1 1
-0.0352367300517454 -0.0351957375136035 1 1
-0.0163005231388084 -0.0162858760281141 1 1
0.00113505078319457 0.00113928556054983 1 1
0.0036195329678954 0.0036193306118867 1 1
-0.0139241045266401 -0.013911436723645 1 1
-0.0122371106874043 -0.0122354683917395 1 1
-0.016041664154306 -0.0160273290338412 1 1
-0.0100755946513785 -0.010074636143376 1 1
-0.00262231587917638 -0.00262295327980382 1 1
-0.0214804594970756 -0.0214584490230709 1 1
-0.025880096600947 -0.0258570408826214 1 1
-0.0195336698776836 -0.0195126237998287 1 1
-0.0327905564522565 -0.0327558804203552 1 1
-0.0177499311330239 -0.0177377608566251 1 1
0.00958660498876535 0.00958208000497467 1 1
0.0307772690516014 0.0307531020855483 1 1
0.0415797849724038 0.0415392254514414 1 1
-0.0102338397147723 -0.0102347177653844 1 1
0.0454986178566974 0.0454538757471354 1 1
0.0238561055239833 0.0238248818156376 1 1
-0.0110153090844545 -0.0109998445203371 1 1
-0.00367826087778662 -0.00366878077881683 1 1
-0.0243206203303103 -0.024293827723889 1 1
0.0419398911566316 0.0419023261625923 1 1
-0.0270323393122349 -0.0270040359785048 1 1
0.0262348889435618 0.0262103724682024 1 1
0.0160505312285441 0.0160327297279562 1 1
0.0137465007488694 0.0137338979509608 1 1
-0.0128718253291434 -0.0128593752516874 1 1
0.00153459120134521 0.00149488560436744 1 1
-0.030063767559206 -0.0300310774829236 1 1
-0.049430362283555 -0.0493862791969674 1 1
0.000363744022335018 0.000360246160525605 1 1
-0.0177441924574723 -0.017724954628634 1 1
-0.0152296676772565 -0.0151952324733613 1 1
-0.0417208449275731 -0.0416804560604412 1 1
-0.000768301322963769 -0.000762935594543694 1 1
0.0115683922631285 0.0115502675254208 1 1
0.0188149571484878 0.0187993500535861 1 1
-0.00405733419706953 -0.0040483251493185 1 1
-0.012107213316598 -0.0120965492931129 1 1
0.0453901004086938 0.0453399100713629 0 0
0.000840534028820648 0.000839089753191509 1 1
-0.0146461460935859 -0.0146136913232397 1 1
0.0141695766990585 0.0141748059721859 1 1
0.0492112713322431 0.0491673491384925 0 0
-0.00138582018464475 -0.00138176740391412 1 1
-0.0118551481326021 -0.0118293683620274 1 1
-0.0162123927037815 -0.0162023388087763 1 1
0.01214625735288 0.0121370699970434 1 1
0.0402202453304873 0.0401849444780485 1 1
0.0381377624066409 0.0381203584253057 1 1
0.0246032328034604 0.0245672937840448 1 1
0.0218547293177006 0.0218302524550602 1 1
0.0410381377599563 0.0410007880927823 1 1
0.0184103451547218 0.0183945656442265 1 1
-0.0355396039282712 -0.0354955025620372 1 1
0.0318220273079598 0.0317856774975724 1 1
-0.0203288453382568 -0.0203182472988985 1 1
-0.0541470917841065 -0.0540907710523711 0 0
0.0185194114076222 0.0185070003939154 1 1
0.000632428453911839 0.000636137068505813 1 1
0.0354118823739883 0.0353750163979255 1 1
0.0352701093121184 0.0352385985239453 1 1
-0.0239710552619034 -0.0239422007179134 1 1
-0.0353974373317398 -0.0353566508147029 1 1
-0.00537858246390381 -0.00537149264194953 1 1
-0.0343528198913828 -0.0343229651299109 1 1
0.0214272693881203 0.0214030812430997 1 1
-0.0108135413938938 -0.010801027107096 1 1
-0.0413546837695026 -0.0413119793546886 1 1
0.0132267692401547 0.0132149056855794 1 1
-0.0102494769570982 -0.0102374401498054 1 1
0.0159009675832748 0.0158821955122849 1 1
-0.0100066272166452 -0.00999386769802153 1 1
-0.00343160740652359 -0.0034251119272123 1 1
0.0149692818685855 0.0149583589801294 1 1
0.0201651163164778 0.0201394509635701 1 1
0.019798644487202 0.0197748154755106 1 1
-0.00223910108689659 -0.00222074387935244 1 1
0.0359419539200612 0.0359208244021088 1 1
-0.0021156408531926 -0.00213605755465902 1 1
-0.00609749283681945 -0.0060961326953809 1 1
0.0149134403606243 0.0149182769881332 1 1
0.0134446182255743 0.0134042810748738 1 1
-0.0169423417517004 -0.0169151301957164 1 1
-0.00356341618349557 -0.00358898123210116 1 1
-0.049366871627809 -0.0493235802612628 0 0
-0.00957461990918379 -0.00955914220762346 1 1
0.0235817929912101 0.0235683282555421 1 1
0.0129377232087927 0.0129148443813812 1 1
0.0322203993413888 0.0321818392445865 1 1
-0.0523351654405825 -0.0522783101129175 1 1
0.0455639586274189 0.0455097251234341 1 1
0.0134950950768236 0.0134813424906236 1 1
0.0292342251967188 0.0291991442177361 1 1
-0.00563428104094265 -0.005607843461451 1 1
0.00509032347499542 0.00508257749950718 1 1
-0.0208706675799559 -0.0208440406796562 1 1
0.00378187353978699 0.00377807497226139 1 1
0.026702387850881 0.0266751459205887 1 1
-0.0322244595479005 -0.0321923697016328 1 1
-0.00733838706975035 -0.00734535019790547 1 1
0.0302301872355561 0.0302002327156225 1 1
0.00592448800256428 0.00592388426102802 1 1
0.0194713049298004 0.019449238048533 1 1
0.00249495246445943 0.00249661006040533 1 1
0.00359936938282137 0.00359107447877578 1 1
0.0338257255274012 0.0337873291250512 1 1
-0.0163170501178594 -0.0162803785630728 1 1
-0.0143430483696254 -0.0143316740188002 1 1
0.0143661930758259 0.0143564432560369 1 1
-0.0268530259753222 -0.0268246696644371 1 1
0.0281724007561965 0.0281401728913717 1 1
-0.0249707485872382 -0.0249571357139974 1 1
-0.0115913468386213 -0.0115832177977138 1 1
0.0425280941437177 0.0424793388145262 1 1
-0.00745139075528943 -0.00743041624392315 1 1
0.000197941472805314 0.000199751971688849 1 1
0.00497264388054677 0.00498451690765546 1 1
0.00121788658210349 0.00122133666109631 1 1
0.0220583182810263 0.0220545306505584 1 1
0.0292895401350804 0.0292636781010388 1 1
-0.00526760090773904 -0.00526193982424341 1 1
0.00639999199537441 0.00639872866198009 1 1
-0.0096091753833231 -0.00959715896082014 1 1
-0.0262470780166777 -0.0262214962947433 1 1
-0.00816609708121843 -0.00815833549790262 1 1
0.00156105405482776 0.00156474942065073 1 1
0.014653142744996 0.0146425576117293 1 1
-0.00069152971686416 -0.000688459619707181 1 1
-0.0295662637736931 -0.0295405971981211 1 1
-0.0103083206316264 -0.0102996651367484 1 1
0.0313940108882123 0.0313617426549061 1 1
-0.0364481229236362 -0.0364125909027807 1 1
0.0172553217598125 0.0172408950132368 1 1
0.0552355912465849 0.0551762785524827 0 0
-0.0177509163471971 -0.0177330174651835 1 1
-0.032306452542294 -0.0322771816362889 1 1
-0.0186863258856009 -0.0186786320036622 1 1
-0.0413005970203919 -0.0412725984707081 1 1
-0.00731967509903772 -0.00731854778359221 1 1
-0.00840311236548674 -0.00840356839610431 1 1
0.0324307701494555 0.0323810529849469 1 1
0.00795411971781816 0.00793789451929626 1 1
-0.0108618978092039 -0.0108667799428523 1 1
-0.00968305229249233 -0.00965223357157378 1 1
-0.0176881276042182 -0.0176731560766552 1 1
-0.0279657112582523 -0.0279384047633801 1 1
0.00268396501840516 0.00267658545296434 1 1
-0.00050804397166419 -0.000476577450778941 1 1
0.00540132502727895 0.0053888050323759 1 1
-0.0368353161726661 -0.0367849594818357 1 1
-0.00220924923475837 -0.00221083996813963 1 1
-0.0179739260574082 -0.017946996270452 1 1
-0.013956837603259 -0.013943408315043 1 1
0.0278589427007701 0.027831395467081 1 1
-0.0278760711360093 -0.0278502197715238 1 1
-0.00266826701051202 -0.0026669356209877 1 1
-0.0446553840190734 -0.0446090911425647 1 1
0.00797653024911479 0.00796956658740109 1 1
0.00419537815491646 0.00419207940520646 1 1
-0.0263931088748071 -0.0263697846451642 1 1
0.0291970025030234 0.0291617640969016 1 1
-0.0147592250204284 -0.0147452726606303 1 1
-0.018176922891975 -0.0181643483726751 1 1
-0.0397764479366189 -0.039725925959563 1 1
-0.00516027716652038 -0.00515138132346478 1 1
0.0228056246676115 0.0227773426173781 1 1
0.00352019175592042 0.00348562577201657 1 1
0.0169156517203704 0.0168987688228687 1 1
0.0169299568070638 0.0169152542476771 1 1
-0.0125253874421974 -0.0125141597986896 1 1
0.0186074080644475 0.0185816361949981 1 1
0.011388959504872 0.0113761821291336 1 1
-0.0230448895038928 -0.0230001436148462 1 1
0.0540800146920649 0.0540264076853409 0 0
-0.0599226095390841 -0.0598610980002842 0 0
0.0100057833819547 0.009991720665597 1 1
0.0017897182349055 0.0017908746464283 1 1
0.0168041040006579 0.016784273344856 1 1
0.0336142138388636 0.0335890766828676 1 1
-0.0260196035505864 -0.0259908007973379 1 1
0.0179607401013165 0.0179459252150376 1 1
-0.00557718431071916 -0.00554368511314559 1 1
-0.00122160200285238 -0.00122578676802173 1 1
-0.00900141577881299 -0.00899430073802417 1 1
-0.0019653352763068 -0.00195462895602456 1 1
-0.0159005294806947 -0.0158885587962529 1 1
-0.0377020421350111 -0.0376710745268207 1 1
-0.0398721562090513 -0.0398359956235675 1 1
0.0188106785424402 0.0187915524384934 1 1
0.0103759360655647 0.0103610456969183 1 1
0.00314035321125576 0.0031368175352208 1 1
-0.0179216082000585 -0.0179023831866177 1 1
0.00205948657338146 0.00205589181827896 1 1
0.0143628042548514 0.0143478102078077 1 1
-0.000408008790836424 -0.000410281205611136 1 1
-0.00309252228806454 -0.0030880563867643 1 1
-0.0374808774757208 -0.0374359441441618 1 1
0.00292662462022214 0.00293287047230572 1 1
0.0256993660009094 0.0256702872926208 1 1
-0.0051192792281174 -0.0051032286748513 1 1
0.012998964485584 0.0129928342994845 1 1
0.0158327369135427 0.0158112345009584 1 1
0.0116148764712984 0.0116276429672138 1 1
0.0329659276871676 0.0329417367289209 1 1
-0.0163475920833186 -0.0163323238215448 1 1
-0.00811103430097067 -0.00813846790446306 1 1
-0.038339697478884 -0.0383080427946876 1 1
0.0136612776009135 0.013650054476098 1 1
-0.00330883199626602 -0.00330735330436245 1 1
0.0188325561487325 0.0188135689034774 1 1
-0.00101745158060229 -0.00102527418351155 1 1
-0.00517404547579911 -0.00515117964108875 1 1
-0.00624880557079904 -0.00624214049604258 1 1
-0.011434858767488 -0.0114253386884064 1 1
0.0020332916440152 0.00199252177098264 1 1
0.0292047149159276 0.0291542001040287 1 1
0.0429342853969912 0.0428820239636626 1 1
-0.0192878261614635 -0.01926678846228 1 1
0.00881747684473454 0.00880771923138244 1 1
-0.026051805499159 -0.0260364876893096 1 1
-0.00123101832514096 -0.00122772413988693 1 1
0.0392093434211544 0.039170339427757 1 1
0.0109037389838858 0.0109108803702504 1 1
0.00152547078319029 0.0015325628991612 1 1
-0.00343842839940485 -0.00342550283397481 1 1
0.0227110085547582 0.0226906421388568 1 1
-0.00818300144427488 -0.00818746784496001 1 1
0.0228866047443595 0.0228655497537574 1 1
-0.0244992897701089 -0.0244773683406873 1 1
0.00447609222570296 0.00447666716563257 1 1
-0.0131576999552416 -0.0131423107665745 1 1
0.0550489245304848 0.0549872482800445 0 0
-0.0106167414847842 -0.0105985065366622 1 1
0.00483751587473257 0.00482757514311894 1 1
0.0114357117569457 0.0114178152388075 1 1
-0.0229580645070698 -0.0229169962359081 1 1
0.0145870244754605 0.0145731851019472 1 1
0.0240527587057636 0.0240407978186704 1 1
0.0331916684783114 0.033143115681372 1 1
-0.0115658781408384 -0.0115485083530641 1 1
-0.00391746671142188 -0.0039140269424873 1 1
-0.011196316466873 -0.0111872962244322 1 1
-0.00129341052166345 -0.00128525498324506 1 1
0.0199705599746006 0.0199621295880488 1 1
-0.0264790067502575 -0.0264570288628542 1 1
-0.00554044911397396 -0.00553682566448493 1 1
0.0135782675334928 0.0135655318307339 1 1
0.00593980896659744 0.00592451920249892 1 1
0.0482051690823108 0.0481620117623335 0 0
0.00532128210262102 0.00531669682073189 1 1
-0.00839027694053994 -0.0083894091185066 1 1
0.0169181766138987 0.0169242092701382 1 1
0.00467217606878499 0.00467150441484553 1 1
-0.00806979004719786 -0.00806417936761903 1 1
-0.0136604278999871 -0.0136491993584632 1 1
-0.00246777364983443 -0.0024634401323093 1 1
-0.0400779114447401 -0.0400396834198739 1 1
0.0655492992616832 0.0654790470774893 0 0
-0.0112764384320755 -0.0112697283520976 1 1
-0.0405022530503466 -0.0404433110337066 1 1
-0.0214799033286352 -0.0214590049423685 1 1
-0.0397951729791561 -0.0397678112030447 1 1
0.00762497119808417 0.00761916343651458 1 1
0.00210579479871953 0.00210212945994764 1 1
0.00440112509433871 0.00439310473259093 1 1
0.0140631847000758 0.0140432251586614 1 1
0.0248717992484189 0.0248398380307423 1 1
0.0501036762902817 0.0500454290202161 0 0
-0.00162279316486365 -0.00161539453632835 1 1
-0.0172016406087217 -0.0171872411146328 1 1
0.00229755170610447 0.00228199712246374 1 1
0.00345939790976993 0.00345222880908501 1 1
0.0131512068583267 0.0131398171451711 1 1
-0.014135238109686 -0.0141383732853545 1 1
0.0113253221454255 0.0113145347619251 1 1
0.00345032218470944 0.00344843354255976 1 1
-0.0094518755869508 -0.00943624273189627 1 1
-0.00829461423791353 -0.00828925889428909 1 1
-0.0245695515677559 -0.0245227142013355 1 1
-0.00835743923147172 -0.00834931807210115 1 1
-0.040424464038141 -0.0403908234592277 1 1
0.023194066884981 0.02317015152533 1 1
-0.00978731493927651 -0.00976499427848077 1 1
-0.0270587915416578 -0.0270301552749261 1 1
0.0221175053641242 0.0220991736648209 1 1
-0.0253797223240599 -0.0253564891989573 1 1
0.0252926044828838 0.0252593061482907 1 1
0.0291280551999255 0.0290869001409373 1 1
-0.000650776321749656 -0.000661972444115549 1 1
0.0206521093998832 0.0206313091942024 1 1
-0.0304680354131998 -0.030421563240191 1 1
0.00133991663584539 0.00133985696812593 1 1
-0.0158481649922631 -0.0158343940744346 1 1
0.00164934760732391 0.00164363368127379 1 1
-0.00337979195767358 -0.00336705195720409 1 1
-0.0136502966437517 -0.0136425805917855 1 1
-0.0409256168835594 -0.0408852752493205 1 1
0.00726820627164891 0.00726080226564977 1 1
-0.0203832635488853 -0.0203581283868706 1 1
0.0227427730536631 0.0227204188377652 1 1
0.00780069352141897 0.00777632521419477 1 1
0.00472071261900421 0.00474876309341067 1 1
0.0178786110383354 0.0178617452435301 1 1
0.000392533843486113 0.000391020698617439 1 1
0.00149767094001523 0.00149323961149928 1 1
0.0100097265485498 0.0100180612932139 1 1
0.00882713977735462 0.00881595621225484 1 1
0.0169287452316331 0.0169106043280438 1 1
-0.00805371824117179 -0.00804233225956072 1 1
0.0267529573842634 0.026729627365222 1 1
-0.0321006975164438 -0.0320663811674606 1 1
0.0274661977272257 0.027439011302563 1 1
-0.00222690054096158 -0.00222468232665695 1 1
0.00986864512081916 0.00985799869509 1 1
0.0277464140083713 0.0277211413225448 1 1
-0.0124615899782026 -0.012449647317798 1 1
-0.0232804922042721 -0.0232586697727586 1 1
0.00433290201149538 0.00432968780489235 1 1
-0.00980357558413907 -0.00979208110261343 1 1
0.0370139185001654 0.0369785158385497 1 1
-0.0215200385838738 -0.0215003587422872 1 1
-0.0191963379055249 -0.0191796230439035 1 1
-0.0156272996455508 -0.01562692610686 1 1
0.00341665584850278 0.00341520525575032 1 1
-0.00131761670960395 -0.00131605338515476 1 1
0.00521145510625035 0.00520537860859062 1 1
0.0127506364409698 0.012738283783056 1 1
-0.00426961186518859 -0.00426526838065312 1 1
-0.0141132108623916 -0.0140946641945992 1 1
-0.0138280622366546 -0.0138174736138262 1 1
0.00543631900720111 0.00543347389455239 1 1
0.0198441289152464 0.0198292555982257 1 1
0.0167163219207176 0.0167033643874061 1 1
0.00767819361382371 0.00766415775455668 1 1
0.0142593670433515 0.0142209783062873 1 1
0.00529012473404418 0.00529206074568897 1 1
-0.00434881736673435 -0.00433850389785047 1 1
0.0242395914309279 0.0242152877456754 1 1
0.0411283769176104 0.0411136954364657 1 1
-0.0230685017874393 -0.0230523331137605 1 1
0.0280150736423911 0.0279833873616744 1 1
-0.0202435166028624 -0.0202181938694407 1 1
-0.00360193078483942 -0.00359713458075805 1 1
0.00382776824439043 0.00383619146968196 1 1
-0.00137630636044818 -0.00137243508293537 1 1
0.0302934348423806 0.0302711108887998 1 1
0.0130192905793924 0.0129997624406297 1 1
0.0145470114217454 0.0145294489180413 1 1
0.00258581612730584 0.00257441017404965 1 1
-0.00116356490571405 -0.00116230562233862 1 1
-0.00973129736781456 -0.00972452678970463 1 1
0.0179271669251872 0.0178930750971928 1 1
-0.00534286673392807 -0.00533355847536826 1 1
-0.00729924551763091 -0.00728561908846356 1 1
0.0387544597168838 0.0387079366201279 1 1
0.0375662260200047 0.0375236840069056 1 1
0.0260094751921537 0.0259873188731257 1 1
-0.0379409063449951 -0.0379006294519305 1 1
0.0188227205267743 0.0188053855561356 1 1
0.00629230229192717 0.00629512395109953 1 1
-0.0124856205552304 -0.012473437544326 1 1
0.0049037080838541 0.0048994326556847 1 1
0.000822527021953852 0.000806335104736881 1 1
0.00177261196105217 0.00176728338340487 1 1
-0.024444185037638 -0.0244141871388565 1 1
-0.0135560657567312 -0.0135501081009026 1 1
0.0294459662178275 0.0294085081428463 1 1
-0.00239602558815303 -0.0024009407887398 1 1
0.0476293149561769 0.047586982049519 1 1
-5.90420369029759e-05 -5.9856378009553e-05 1 1
-0.0404680444415767 -0.0404307411725618 1 1
-0.013885640396772 -0.0138857286303315 1 1
0.0269186744161469 0.0268888043361156 1 1
-0.056238449933713 -0.0561610575590958 1 1
-0.00485465175087264 -0.00485028566916886 1 1
0.0143552518777241 0.014335333841578 1 1
0.0183808379986736 0.0183639224841987 1 1
0.0268314019488475 0.0268068151004127 1 1
0.00649538875568879 0.00650587784932779 1 1
0.010285738743943 0.0102715436147867 1 1
0.00744335270560925 0.00744118953210682 1 1
0.0054650076235297 0.00546082863251914 1 1
-0.0640928737703785 -0.064026510005224 0 0
-0.0179363698190254 -0.0179208322503708 1 1
0.0199826640994749 0.0199713080690029 1 1
-0.0594928825401029 -0.05943342372464 0 0
0.0204447876651734 0.0204278111241504 1 1
-0.000760308323120234 -0.000775593654086187 1 1
-0.0214545409986349 -0.0214259262142286 1 1
-0.0246689016099719 -0.0246510054195373 1 1
0.00431834599742682 0.00430555676405255 1 1
0.0220385597533445 0.0220145542549555 1 1
0.00810434105019153 0.00810842902221627 1 1
0.0191330868908866 0.0191061688642696 1 1
0.0304512110616905 0.030423947494914 1 1
0.00285108713367903 0.00283492057844279 1 1
0.0141509731377581 0.0141400229238453 1 1
0.00167425572454155 0.00167130368146803 1 1
0.0169157430179955 0.0169008907839653 1 1
-0.00394530889192664 -0.0039466679755746 1 1
0.00878119791767784 0.00879127087439693 1 1
-0.0274261539351308 -0.0274031353719461 1 1
-0.00628656394179574 -0.00627996335606237 1 1
-0.0191380060814762 -0.0191146084971397 1 1
0.0141491030738484 0.0141305322007582 1 1
0.0462209562799975 0.0461339525766199 1 1
0.00843019235715781 0.00840935138909719 1 1
0.00832867278708574 0.00832854555904162 1 1
-0.014167127487802 -0.0141543346692847 1 1
0.0446968911578264 0.0446555798153904 0 0
-0.0086909564227869 -0.00868296520142327 1 1
-0.0495617981423117 -0.0495270609361102 1 1
-0.00779696823274002 -0.00778871355200315 1 1
-0.0582195941746582 -0.0581615391651746 0 0
-0.0329604686117602 -0.0329281531743159 1 1
-0.0212291340998513 -0.0212120167959313 1 1
0.0587743546036766 0.0587107666423395 0 0
-0.0181726523905796 -0.0181466146259212 1 1
0.00406723079045481 0.00405837769843659 1 1
0.0215337059834233 0.0215158603080888 1 1
-0.0471772283969105 -0.0471366457177953 0 0
-0.0050943384104197 -0.00510678127384633 1 1
0.0190343631140974 0.0190078006185263 1 1
-0.0214957880769374 -0.0214726289030198 1 1
0.0161185564873186 0.0161031489206551 1 1
0.00971656528795674 0.00970493957709192 1 1
-0.0235106086120036 -0.023493899118052 1 1
0.00968958773801799 0.00967875073198355 1 1
-0.0457080577091603 -0.0456856728747462 1 1
0.0302006538468145 0.0301679919272645 1 1
-0.0101578986235722 -0.0101428870222834 1 1
0.0104382610107654 0.0104318632213691 1 1
0.0208475680419371 0.0208431514675282 1 1
0.0543719735908705 0.0543145990838057 0 0
-0.00134704760012199 -0.00134960923605472 1 1
0.0116793302527492 0.0116813485985799 1 1
0.00407918450014935 0.00406949025504918 1 1
-0.000678920721098151 -0.000674912888241672 1 1
0.0173612091335561 0.0173579472301012 1 1
-0.0516868156362248 -0.0516394948987883 1 1
-0.0280753081912694 -0.0280505746973344 1 1
-0.00635701792048741 -0.00635285734914776 1 1
0.00288065872064863 0.00288043780245404 1 1
0.00191155965221468 0.0019107375189672 1 1
-0.0285008092155433 -0.0284715060662263 1 1
0.0154807291032561 0.0154366709564228 1 1
-0.00928715047885233 -0.00927611944963687 1 1
0.0110998892240224 0.0110847117406533 1 1
0.0421980046207694 0.0421524831411083 1 1
0.0442203674675147 0.0441600950487426 1 1
0.000571916214222389 0.000573939127706367 1 1
-0.0318239248332302 -0.0317838041046812 1 1
-0.00977917035500998 -0.00978628892824962 1 1
-0.0444897521149988 -0.0444620278345989 1 1
0.0225800320660845 0.0225553257477025 1 1
0.0146223570467852 0.0146045264964919 1 1
-0.0140962573711355 -0.0140752467186182 1 1
-0.0402710840638631 -0.0402183846268235 1 1
0.0181282113558696 0.0181133409144821 1 1
0.021987453501619 0.0219670249122667 1 1
-0.0229840723400412 -0.0229579822657636 1 1
0.0204423199986854 0.020421347822301 1 1
-0.003198849692212 -0.00319875194626904 1 1
-0.00719526485610165 -0.00719554618419579 1 1
0.0207062550624142 0.0206712409524988 1 1
0.0175838881222072 0.0175317438694556 1 1
-0.00661730577270375 -0.00659494465927318 1 1
-0.00948974313055856 -0.00950585561022292 1 1
0.0505777896035574 0.0505403244008434 1 1
0.00873637858663041 0.00872864260035261 1 1
0.018475123399944 0.0184582976114812 1 1
0.00781794650012129 0.00780554941751713 1 1
0.00517045459325444 0.0051603411930522 1 1
-0.0357336873044764 -0.0356852482709217 1 1
0.0194753214030405 0.0194328812230836 1 1
0.0188465370960441 0.0188231141505935 1 1
-0.0398556257839662 -0.0397993116565699 1 1
-0.00978486810223795 -0.00977038847167896 1 1
-0.0162360381370688 -0.0161990773424493 1 1
0.0519344592653214 0.0518842300784579 1 1
-0.0589270693395376 -0.0588476058908318 0 0
0.0368730751967229 0.0368308786998591 1 1
-0.00522765782647105 -0.00520905467708651 1 1
0.0286385088257625 0.0286066231917491 1 1
-0.0533720119648741 -0.0533045743895231 1 1
-0.00948705286874656 -0.0094789924822483 1 1
-0.00442587822486129 -0.00443400713305658 1 1
-0.00293775725968389 -0.00293245719876005 1 1
0.0119991301490547 0.011969143953686 1 1
-0.00893850455203635 -0.00892925120862633 1 1
-0.00103639143272911 -0.0010441896303065 1 1
0.0105031931334551 0.0104943050649912 1 1
-0.0340631945316258 -0.0340334711728096 1 1
-0.0208077563822618 -0.0207921680349361 1 1
-0.00729635075011827 -0.00728643590116174 1 1
0.0173456919128539 0.0173274876186025 1 1
0.017908773110609 0.0178903735065826 1 1
-0.00756616349075933 -0.00756142089747125 1 1
0.00349381868025104 0.00346343856550794 1 1
0.00449425647422907 0.00449118086453168 1 1
0.050838526344821 0.0507799700467944 0 0
-0.0110261777632382 -0.0110158124194455 1 1
-0.0396427305701025 -0.0396053385788431 1 1
-0.00564159792602469 -0.00563708154515559 1 1
0.00830333282130037 0.0082959966113688 1 1
-0.00831683029878477 -0.00831038076187489 1 1
-0.0573989460580517 -0.0573204730012583 1 1
0.00139714434406596 0.00139518063612624 1 1
0.0100324310324549 0.0100057864117844 1 1
0.0202901925967784 0.0202701436915735 1 1
-0.0225952587387312 -0.0225646585416297 1 1
0.0111838731745122 0.0111672013281776 1 1
0.00312216402835236 0.00311552932679898 1 1
0.0385203270034364 0.0384812067844402 1 1
0.0303237934031714 0.0302891176387896 1 1
0.0110818620111573 0.0110747348008776 1 1
0.00306068365613414 0.0030553122268463 1 1
0.0427892637032279 0.042744507355865 1 1
-0.000105668165418453 -0.000103020820707763 1 1
0.0240299285133791 0.0240130754897585 1 1
0.0122213710605207 0.0122152196404669 1 1
0.00741178870989841 0.00740610394086141 1 1
-0.0387810988408173 -0.0387205006788304 1 1
-0.000140954383233263 -0.000113320357954423 1 1
-0.00991606544982447 -0.00990644793259626 1 1
-0.0033224759049892 -0.00332423429170961 1 1
0.00405629883701624 0.00405214429739818 1 1
0.0141088634449898 0.014095369478582 1 1
-0.00427170200650637 -0.00425314146797784 1 1
-0.000176506660144954 -0.000176264518142392 1 1
-0.0283588635861137 -0.028335255546104 1 1
0.0384815512902997 0.038440860372651 1 1
0.001836183063233 0.00186126690848013 1 1
0.0128394989340859 0.0128262727904919 1 1
-0.00966088066643148 -0.00965178462455372 1 1
0.0202714716009338 0.0202475794034304 1 1
-0.0175325728248421 -0.0174963406858704 1 1
0.017215278178808 0.0171709384380249 1 1
-0.00445408121086298 -0.00444110758051963 1 1
0.0342684655095902 0.0342361392731081 1 1
0.019828610464976 0.0198132154793236 1 1
0.0323595599576109 0.0323295469462005 1 1
0.046909187737871 0.0468649763571119 1 1
0.0152808674663737 0.0152608523817474 1 1
0.028548843307879 0.0284980762930093 1 1
0.0544111332137083 0.0543560454992043 0 0
-0.00923857824109705 -0.00923276858673593 1 1
-0.00712214617091412 -0.00711799428108117 1 1
0.00328141637861264 0.00327592055459395 1 1
-0.018725071428329 -0.0186979436792384 1 1
-0.020027621636291 -0.0200081454519004 1 1
-0.0157831610905069 -0.0157669537578613 1 1
-0.0183327575458107 -0.0183147614841756 1 1
0.00364335194968005 0.00361143742259797 1 1
-0.00535967104851947 -0.00534725424676217 1 1
0.0579953097073142 0.0579561385058712 0 0
-0.0269646903309229 -0.0269334965499206 1 1
-0.0103112222466825 -0.0102993724930991 1 1
0.00607478431388832 0.00606916253414173 1 1
-0.0133564642901184 -0.0133445765966271 1 1
0.011164087217275 0.0111454259140282 1 1
-0.00741748834607818 -0.00741248824369842 1 1
0.00645581034742924 0.00646214556668883 1 1
-0.00474733159345747 -0.00474655608083866 1 1
0.0593140396690148 0.0592558156163896 0 0
-0.0020067366166278 -0.00200210475240565 1 1
-0.0474123015364193 -0.0473671116182244 0 0
-0.0170275747958551 -0.0170063399691489 1 1
0.0207456656584371 0.0207331983326063 1 1
0.00990165893569975 0.00988796173097307 1 1
-0.0546859133890842 -0.0546324064909573 0 0
-0.00384406288296119 -0.00383762673611455 1 1
-0.0133668967186928 -0.0133827876253784 1 1
0.0268479442010962 0.0268009784746357 1 1
0.0141468467862842 0.0141276724632874 1 1
-0.0223532380219618 -0.022348444844658 1 1
-0.0138223967262107 -0.0138066103499278 1 1
0.055279438553679 0.0552185847234273 0 0
-0.0232959314231862 -0.0232755049771306 1 1
-0.00627757457395143 -0.00626973965962417 1 1
0.0113502334631252 0.0113316813262928 1 1
0.0160257647905566 0.0160309447143391 1 1
-0.0271047310313876 -0.0270754047051741 1 1
0.0141782225612385 0.0141525223349765 1 1
0.0135680978242304 0.0135560863097554 1 1
0.0482484017627819 0.048195228590227 0 0
0.01699209733176 0.0169724054824302 1 1
0.0390519794977757 0.039014777318119 1 1
-0.0118125841282422 -0.0118015277222892 1 1
-0.0292395175958121 -0.029214601166268 1 1
0.00828216323136956 0.00827362839977492 1 1
-0.00456731932240578 -0.00456057469328845 1 1
-0.0301999415293131 -0.0301679839866617 1 1
0.00824366032509507 0.00823458619555875 1 1
0.0584816261591549 0.0584211756690359 0 0
-0.0354182750461036 -0.0353830130264361 1 1
0.00261614740203352 0.00260869139076393 1 1
0.026403654358103 0.0263588762617494 1 1
0.0375482510747313 0.0375069162473827 1 1
0.00875783771516246 0.00877616766708242 1 1
0.00344246858590227 0.00348556614539638 1 1
-0.0428138755548403 -0.0427468911706745 1 1
0.0214843762972126 0.0214768156404305 1 1
-0.0138732401667695 -0.0138671806313772 1 1
0.0381368039087302 0.0381015246135768 1 1
-0.00297420812376491 -0.00294845880884756 1 1
-0.00563191912378125 -0.00563675855888771 1 1
-0.039960103773653 -0.0399163103709512 1 1
0.021508573340378 0.0214855097528043 1 1
-0.0163602767403513 -0.0163389165469994 1 1
0.0206647864325026 0.0206434450018659 1 1
0.0121975957709837 0.0121724429659515 1 1
0.00943767617504804 0.00943183121223279 1 1
0.0537878960347179 0.0537393133158258 0 0
0.0112904745412574 0.011284769292879 1 1
0.0118227021695964 0.0118088235973908 1 1
0.0221096174138186 0.0220835611216644 1 1
0.00632786789994889 0.00633039581154725 1 1
-0.00742820983134991 -0.00742131373760932 1 1
-0.00388078679791075 -0.0038387785166049 1 1
0.00773818084685866 0.00773671033170161 1 1
0.0573314413278852 0.0572776936662797 0 0
0.0100222580200817 0.0100152682251436 1 1
0.0310787628102743 0.0310343400326788 1 1
-0.0417000561459726 -0.0416608823861477 1 1
0.00391951251419385 0.00391583538271233 1 1
-0.00480543475783371 -0.00479986998271179 1 1
-0.0378814738232351 -0.0378444345527787 1 1
-0.00479659056316428 -0.00479180169418805 1 1
0.0141989611349474 0.0141748075337963 1 1
-0.00979141475457108 -0.00977617719077378 1 1
0.00352860540973233 0.00351192499098586 1 1
0.0106853276322794 0.0106719968681417 1 1
-0.00387167719179491 -0.00387299597742996 1 1
-0.0209756858115281 -0.0209555218473661 1 1
-0.026422562183855 -0.0263980214129766 1 1
-0.0209315716156727 -0.0209145882101588 1 1
-0.0388779969281937 -0.0388165780320733 1 1
0.0292755650709131 0.0292359256673277 1 1
0.00449509230946488 0.00450567588450703 1 1
0.00793833490049774 0.00793383114699749 1 1
-0.0243065428260648 -0.0242841968967983 1 1
-3.68357588857986e-06 -1.30398246660224e-06 1 1
-0.0136451510716743 -0.0136301461859732 1 1
0.00161629723846931 0.00160931975082303 1 1
-0.0117286205574407 -0.0117106959552803 1 1
0.0051447952389182 0.00514316163688779 1 1
0.0018861944668662 0.00188734658268472 1 1
0.0324565644305565 0.0324227438865697 1 1
-0.0214161586225825 -0.0213953954731549 1 1
0.024862129744235 0.0248481374946803 1 1
0.0203032207531572 0.0202857350584195 1 1
-0.0288877695560615 -0.0288698661680279 1 1
0.0307367592050835 0.0307051331290408 1 1
-0.0100361584418176 -0.0100249673613989 1 1
0.00528796261572548 0.0052803465558204 1 1
0.00223732071873056 0.0022303479777508 1 1
0.014980970853999 0.014958743386245 1 1
0.00980258768386011 0.00979444631931632 1 1
0.00808232014793257 0.00809564973041242 1 1
0.00446031732635702 0.00445176208002701 1 1
0.0145986668342707 0.0145979615722942 1 1
0.0113102941962297 0.0112958441558479 1 1
0.029697072781157 0.029666987181858 1 1
0.0102928610417149 0.0102803316571285 1 1
-0.0424048879923429 -0.0423627965496803 1 1
-0.00269056513112829 -0.00268719664257633 1 1
-0.00906942456323728 -0.00906283827676341 1 1
0.0179305897464569 0.0179173941943979 1 1
0.00349995769883409 0.00349426863186747 1 1
0.0152538279091848 0.0152436565066023 1 1
0.0102740279323583 0.0102590895901898 1 1
0.00282754992132791 0.00282343680763688 1 1
-0.0274234352891046 -0.0273968283006463 1 1
0.0248519693078002 0.0248346560684065 1 1
0.0362203120968937 0.0361867422235239 1 1
0.0299300991760035 0.0299005318826589 1 1
-0.0102383147083687 -0.0102291453850262 1 1
0.0168160594574045 0.0167958781757583 1 1
0.0208779343290038 0.0208588234700576 1 1
-0.0221366367943457 -0.0220950472645466 1 1
0.00419627100529325 0.00418764681428294 1 1
-0.00276730858634737 -0.00280012975627224 1 1
-0.0139231399756787 -0.0139053422889954 1 1
0.00811217709897208 0.00810542639606398 1 1
-0.00438036640614549 -0.00438499014917194 1 1
-0.00653456379049926 -0.00651004477734558 1 1
0.0338449539202292 0.0338126350768629 1 1
0.0450152337895565 0.0449704270822624 0 0
-0.0278654265474716 -0.0278125176213628 1 1
0.00702045643765357 0.00701270086944199 1 1
0.00206137622728543 0.00207855154024907 1 1
0.0231876367748805 0.0231826008804857 1 1
0.0208852491968643 0.0208605769586565 1 1
0.000205235297554701 0.000205829019338558 1 1
-0.027625215068908 -0.0276074319531448 1 1
-0.00522687015167653 -0.0052248729261154 1 1
0.0047476809643179 0.0047400854742535 1 1
0.0450230718905534 0.0449812524611172 1 1
-0.0132048298310284 -0.0131973494415536 1 1
-0.000428811631224217 -0.000400000069600481 1 1
-0.0392795552715695 -0.0392154765649361 1 1
0.00390029145836936 0.0039003060238295 1 1
0.0249457768799219 0.024908973385528 1 1
0.0203788012127944 0.0203611850862991 1 1
-0.0319273250644453 -0.031878351688361 1 1
0.00784522621131675 0.00783683440612196 1 1
0.0201774342026657 0.0201749879272228 1 1
0.0477516706635894 0.0477164077789122 0 0
-0.009829229284099 -0.00983381609526407 1 1
-0.0215292860656849 -0.0215084709980402 1 1
0.0106242419607356 0.0105992114173073 1 1
0.00934994849049429 0.0093401898832388 1 1
0.000622073952394695 0.000620378542772753 1 1
0.0106539546891799 0.0106372750846555 1 1
0.019955517265465 0.0199264956287213 1 1
0.0230260771339273 0.0229905117732487 1 1
-0.0148160534316933 -0.0147883139983347 1 1
-0.0182048723743147 -0.0181901710229881 1 1
-0.00437967632950804 -0.00438321455132176 1 1
-0.056369923560598 -0.0563206649040499 1 1
0.0338223869222082 0.0337890014938003 1 1
-0.0383008501198531 -0.0382504625752202 1 1
0.0280437800201673 0.0280031930100424 1 1
0.0183800060930517 0.0183567824033134 1 1
0.00214940688011591 0.00214361430588658 1 1
-0.00174852992517162 -0.00174445035287913 1 1
-0.0420556181418593 -0.0420141556944289 1 1
0.0223452245716414 0.0223231121853539 1 1
-0.0210897591783806 -0.0210849647748856 1 1
0.0245179669978421 0.0244967678626126 1 1
0.0176579452012583 0.0176472384038072 1 1
0.012499139590899 0.0124780681868032 1 1
0.00412673235355317 0.00412362121683957 1 1
0.0222640819924614 0.0222306330293558 1 1
-0.00415927280574773 -0.00415714795424303 1 1
0.0187738654443479 0.018753204904974 1 1
0.0206315292500004 0.0206064261433282 1 1
-0.022877491064688 -0.0228558473676908 1 1
0.0262150879764158 0.0261874166409199 1 1
-0.0223730242014228 -0.0223574453629421 1 1
-0.0156036120314957 -0.0155945441805404 1 1
-0.0271414794968804 -0.0271113148410141 1 1
0.0129056467294303 0.0128967608692437 1 1
-0.0372219243578696 -0.0371854025242612 1 1
-0.00321043772367133 -0.00320691909741182 1 1
0.0444370790615813 0.0443986715306367 0 0
-0.00781632294387748 -0.00779297987379158 1 1
0.00308752266732733 0.00307214222224797 1 1
0.00730292178198547 0.00729492268029103 1 1
0.0454414668366956 0.0453888834695151 1 1
-0.0279918158019571 -0.0279539724797013 1 1
-0.00361300741355161 -0.00361520405607146 1 1
0.00258930574779809 0.00259758605645421 1 1
0.0406119349755719 0.0405731034933308 1 1
0.00689993297981084 0.00689580032040588 1 1
-0.0126476574729615 -0.012636475679926 1 1
-0.00452382905707877 -0.00452180619006055 1 1
0.0134300602135664 0.0134369020987792 1 1
-0.0418168164473406 -0.0417797307197717 1 1
0.0224756867135992 0.0224581126572671 1 1
-0.0169447337089988 -0.0169443008062067 1 1
-0.0258072444246619 -0.0257875792158076 1 1
0.00394275805360002 0.00394436415017976 1 1
0.0140890549362508 0.0140814771426361 1 1
0.00897668433202969 0.00895607070613441 1 1
-0.0293592532623975 -0.0293394095008898 1 1
0.054251580143434 0.0542021452904401 0 0
0.0181219457981108 0.0181018719219627 1 1
-0.00335387897579461 -0.00335384866708448 1 1
-0.017853689385877 -0.017812431989979 1 1
0.00792728250798516 0.00793692733316213 1 1
0.0114428664874178 0.0114259927409244 1 1
-0.01100898928166 -0.0109949759205146 1 1
-0.00651802931146446 -0.00652719662116336 1 1
-0.0139624497508728 -0.0139734141883368 1 1
0.0216362183032869 0.0216142018744157 1 1
0.00787458311680043 0.00787585757594453 1 1
0.009229164134438 0.00921643936520808 1 1
0.0279176149795693 0.0278800519200616 1 1
-0.0306521984808052 -0.0306317605973926 1 1
0.0166418316714538 0.0166274156291654 1 1
0.0209038011796478 0.0208817295908009 1 1
0.0198219934475501 0.0198156644767945 1 1
0.00197474463381571 0.001976632962624 1 1
0.0129504186502528 0.0129352417218914 1 1
-0.00130649550099781 -0.00129699280287921 1 1
0.00648519478036201 0.006482512603315 1 1
-0.00146611828667682 -0.00146300163379424 1 1
0.0112095976939008 0.0111959081555552 1 1
-0.00322917744191852 -0.00322877042476356 1 1
-0.0397459304651862 -0.0397034133261528 1 1
0.00759395572660666 0.00759093605654198 1 1
0.00807045182063618 0.00805991404480062 1 1
-0.00768326891761122 -0.00768332933620883 1 1
-0.00767322562917375 -0.0076662898297913 1 1
0.0204073292248991 0.0203816676594913 1 1
-0.00482168448794336 -0.00481861016954408 1 1
-0.0251555212977864 -0.0251299297180859 1 1
-0.0395219799485615 -0.0394771589783198 1 1
0.00329076261191904 0.00327393786893024 1 1
0.0135856600590071 0.0135790848124988 1 1
0.00185176157519477 0.00185089295752438 1 1
0.00431975221152483 0.00432126874647492 1 1
0.0215623830322457 0.0215413050096456 1 1
-0.00134237084927777 -0.00133466789836556 1 1
-0.00806823387035589 -0.00806259436642777 1 1
0.0590915627178574 0.0590300691769466 0 0
0.0314294378189561 0.0314006180025026 1 1
0.000750835652585675 0.000771820999391881 1 1
0.00785168786710277 0.00782446130317043 1 1
-0.0204926023489709 -0.0204726819637474 1 1
-0.0427477289154184 -0.0427072778400785 1 1
0.0307684441653757 0.0307269222694958 1 1
-0.00216903862681832 -0.00219415461630661 1 1
0.00237606610073699 0.00236353853701671 1 1
0.00460902287555469 0.00460218128261314 1 1
0.0294625150412414 0.0294321901262462 1 1
-0.0157836773622652 -0.0157672404052169 1 1
0.0212793271002672 0.0212637739098378 1 1
0.00305939912036289 0.00305522492391633 1 1
0.0103735426221564 0.0103603906067399 1 1
0.0420342637562587 0.0420016121884033 1 1
0.0188492002554099 0.0188350070145548 1 1
0.0221442963125166 0.0221213424891763 1 1
-0.0123956731377392 -0.0123764517633598 1 1
0.00982609914363472 0.00981939054269415 1 1
-0.0013572000207122 -0.00135644533108117 1 1
0.0218729263103595 0.0218527128283243 1 1
0.0363180303817938 0.036282951379076 1 1
0.0156507009262172 0.0156247007740056 1 1
0.0248092625908486 0.0247842307347459 1 1
0.00388593474423194 0.00387935189100222 1 1
-0.000662996796557305 -0.000658809355258284 1 1
-0.00984146996935644 -0.00984260196672634 1 1
-0.0413552843020274 -0.0413195201029303 1 1
0.030327192006647 0.0302992192097502 1 1
0.0194784884406763 0.0194683518353707 1 1
0.00216638059568037 0.00215787117214669 1 1
0.0261615676292822 0.0261389729441141 1 1
-0.0327469271726309 -0.0327086311769376 1 1
-0.0206082759696194 -0.0205890880983259 1 1
0.0247830170366075 0.0247546734995101 1 1
-0.0106175390398626 -0.0105994972533194 1 1
0.0134761242796056 0.0134594660892864 1 1
-0.00415528987438668 -0.0041545371090241 1 1
-0.00641809733100105 -0.00643150713228358 1 1
0.0477957028308798 0.0477318667381329 1 1
-0.0113875916734812 -0.0113622985554365 1 1
0.007847867327798 0.00784172449945002 1 1
-0.0142862156041257 -0.0142764119869774 1 1
-0.0199275553039993 -0.019912401099577 1 1
-0.0283355743410523 -0.0283028943343898 1 1
0.00065851485253435 0.000658013938236319 1 1
-0.0107715352786405 -0.0107595603849835 1 1
0.023497185072479 0.0234734886755747 1 1
-0.0278867218889361 -0.0278662899900187 1 1
0.00612332982950644 0.00611631253141185 1 1
0.00792964275931987 0.00792068849805778 1 1
-0.0300785193621617 -0.0300115739558605 1 1
0.0217750338382163 0.0217480445724279 1 1
0.0129005558714279 0.0128889419973168 1 1
0.0159497488743639 0.0159347167402894 1 1
-0.0006732595278315 -0.000669959498743048 1 1
-0.0435035804333953 -0.0434646714545008 1 1
-0.036443922905037 -0.0364117462348282 1 1
-0.0185972366440973 -0.0185863521994476 1 1
-0.0201818957510653 -0.0201644156993358 1 1
0.0214083341825675 0.0213918263797934 1 1
-0.013441256464828 -0.013423727207067 1 1
-0.0172339707948376 -0.0172182660216388 1 1
0.0246259553332199 0.0245881457047606 1 1
0.018264384048681 0.0182647499836805 1 1
0.00131338305451414 0.00131667492715403 1 1
0.0214599120276267 0.0214429726637121 1 1
-0.0352065231555311 -0.0351776364319432 1 1
0.0534026887479225 0.0533487496659157 0 0
-0.0110054241598982 -0.0110163549859665 1 1
-0.0424710803479315 -0.0424364547062071 1 1
-0.0373869537362517 -0.0373425823997754 1 1
0.0238859807954892 0.0238617342064357 1 1
0.0316040457126396 0.0315775968758588 1 1
-0.0118124096115071 -0.0118044135649994 1 1
0.0182108002573011 0.0181896713737776 1 1
-0.0069498202499697 -0.00693747302618987 1 1
0.0256033432880666 0.0255542762070172 1 1
0.0339041002530926 0.0338723666401714 1 1
-0.0392181100697012 -0.0391781098484252 1 1
0.012733155756395 0.0127129549705891 1 1
-0.016208032047419 -0.0161927738823365 1 1
-0.0211003284641033 -0.0210769419581455 1 1
0.0170829042024356 0.0170589782370283 1 1
-0.0319087838663597 -0.0318641297737842 1 1
-0.0297520521704936 -0.0297283629880138 1 1
0.00468075859871541 0.00467565993988439 1 1
0.00961123074525813 0.00960538565986935 1 1
0.0279916473669102 0.0279745344685271 1 1
0.00490106861080187 0.00489737910177107 1 1
-0.025134791498105 -0.0251091765949969 1 1
0.0185909477983619 0.0185710375150156 1 1
0.0272211690806276 0.0272024895745881 1 1
-0.0156261438180081 -0.0156136259152762 1 1
0.00644870209658737 0.00647189893990358 1 1
-0.0100541209236093 -0.010041956357192 1 1
0.0219247047278129 0.0219264099257295 1 1
-0.0127427950357008 -0.0127297357303163 1 1
0.0193181575701183 0.0192928619166104 1 1
0.0177220392371607 0.0177061368248352 1 1
-0.0278622582248142 -0.0278197117400861 1 1
0.0321777342495148 0.0321512319163969 1 1
-0.0260887725588529 -0.0260851824686002 1 1
-0.0176017429898429 -0.0175711534180678 1 1
-0.00373056917003186 -0.00374191970512061 1 1
-0.0075083091692201 -0.00750621263903137 1 1
-0.0149037966374392 -0.0148905238468627 1 1
0.0276227649525847 0.0275828349479428 1 1
-0.00983962120881948 -0.00982702483289658 1 1
-0.00517407752891971 -0.00516462760265926 1 1
0.00509581392193259 0.00508946819513074 1 1
0.00902039703759254 0.00900808251319998 1 1
0.0254843297437955 0.0254600575214287 1 1
-0.0462809207475232 -0.0462317716170478 0 0
-0.00422408206155131 -0.00423345595650631 1 1
-0.00169924395093714 -0.00169334602095813 1 1
0.0262045037277014 0.0261741915587889 1 1
0.00876836843001835 0.00875600818281608 1 1
0.0169311040339897 0.016911709980386 1 1
0.00145379888913288 0.00145699883122061 1 1
0.0113721832239225 0.0113549304007998 1 1
0.0113152270458559 0.0113004297571955 1 1
0.0152529106746535 0.0152489809912611 1 1
-0.00705736634444625 -0.00704729925959921 1 1
-0.0191194485340994 -0.0190993848051996 1 1
0.0297910032934812 0.0297578120383539 1 1
-0.0325198359606774 -0.0324966890953422 1 1
0.0405033469188143 0.0404639307651737 1 1
0.000634076447186524 0.00062522758746303 1 1
0.0361196859070462 0.0360826205888781 1 1
0.0106631316879865 0.0106525076579639 1 1
-0.0263839821928155 -0.0263544521964607 1 1
0.0291365159475095 0.0291101727413506 1 1
0.039368678736782 0.0393148623554666 1 1
-0.00142694945514414 -0.00142820525497552 1 1
0.00130046415121518 0.00129626246401865 1 1
0.0179100347614678 0.0178899038399641 1 1
0.00476966254193057 0.00476661231770633 1 1
0.044372788546423 0.0443222355374421 1 1
0.0330550038748913 0.0329927271605421 1 1
-0.0173874570255107 -0.0173766231484091 1 1
0.00330219920048684 0.00329410529273229 1 1
-0.0279940138797572 -0.0279655262600433 1 1
0.00753911170742551 0.00753713127563034 1 1
-0.0265841265698534 -0.0265613539437647 1 1
-0.00619703603243 -0.00619944381210205 1 1
-0.0459631990192404 -0.0459104132853419 1 1
0.035777191170458 0.0357593027740336 1 1
0.0228381769920658 0.0228220847147073 1 1
0.00739192028124207 0.00738436936501183 1 1
-0.0484936178461455 -0.0484223321779199 1 1
0.0216906086559501 0.0216842738830804 1 1
0.0133587866512538 0.0133474090248805 1 1
0.0257339783308265 0.0257090299012615 1 1
-0.00122688450987732 -0.00122283583698028 1 1
-0.0218460999190057 -0.0218205628972465 1 1
0.0055645795493087 0.00557054952776123 1 1
-0.0622139435540945 -0.0621580404267973 0 0
0.0135973468412805 0.0135843212548961 1 1
-0.0126889971035229 -0.0126772432025397 1 1
0.00325538843636064 0.0032547128753514 1 1
-0.0387055986134757 -0.0386720494914862 1 1
0.0236230321957191 0.0235791501974975 1 1
-0.00540249650810993 -0.00539771901551659 1 1
-0.0258039704667016 -0.025774445640173 1 1
0.00337251418414347 0.00337046814387138 1 1
0.0160931743167725 0.016076650924179 1 1
-0.00210523261816538 -0.00210108984526325 1 1
0.00214833461025186 0.00214570783108368 1 1
0.0383227766444943 0.0382844842873687 1 1
-0.0220566806712433 -0.0220309854640257 1 1
-0.0218426667937866 -0.0218144606246556 1 1
0.0316112351113801 0.0315793258338112 1 1
-0.00844732169870256 -0.00843399481782733 1 1
-2.71970950562611e-05 -3.04231515482764e-05 1 1
-0.00552509865176108 -0.0055165515286259 1 1
0.0193629374482895 0.0193422957416583 1 1
0.0290854332792066 0.0290600963095076 1 1
-0.0171644181148882 -0.0171434729159687 1 1
0.00752688266113805 0.00752089228240147 1 1
0.00078962610170113 0.000809317553761772 1 1
-0.00809848770432804 -0.00807576148532027 1 1
0.02293667752911 0.0229050548229007 1 1
0.0158507855920007 0.0158365570203975 1 1
-0.0264770054655704 -0.026446141189378 1 1
-0.0356762201095317 -0.0356382761982146 1 1
0.010801054984806 0.0107940570258684 1 1
-0.0111639682932026 -0.0111639155887975 1 1
0.00495660987896896 0.00495103111071275 1 1
0.00261307122881175 0.00261355961852352 1 1
-0.00340830734981228 -0.00342714824998071 1 1
0.0396852649346593 0.0396418983049325 1 1
0.00714438547195037 0.00713548496815713 1 1
0.00719105398696587 0.00714810945099205 1 1
0.00979272869638114 0.00979786931680402 1 1
0.0404952167187408 0.0404531784310344 1 1
-0.0541858539052642 -0.0541358826532663 0 0
-0.00131084273044234 -0.0013087243364325 1 1
0.0164376908043611 0.0164263071608033 1 1
-0.00774182022056199 -0.00773138858826517 1 1
0.0140981416790801 0.0140810454947344 1 1
-0.0596648406028111 -0.0595917699391271 0 0
-0.0051062064010859 -0.00511582910239618 1 1
0.0173427981787185 0.0173238031689173 1 1
0.00173604607139565 0.00172985594906027 1 1
0.0248313396577898 0.024804897585617 1 1
-0.0137792315489422 -0.0137501408712671 1 1
0.0189441689812783 0.0189253897161089 1 1
-0.00202225144228424 -0.00202050301479234 1 1
0.00425895273609351 0.00425240706114276 1 1
0.0315722534249149 0.0315433906142765 1 1
0.00318683510359459 0.00317510664628607 1 1
-0.036267164551392 -0.0362338822006645 1 1
-0.0286983795002033 -0.0286860785485947 1 1
0.0245177010301244 0.0244912332638467 1 1
-0.0347180900754809 -0.0346829649920581 1 1
-0.0160810328199167 -0.0160624291732257 1 1
0.00453085889951406 0.00452558825643898 1 1
-0.0213556147518867 -0.0213358631529235 1 1
0.0145515946701771 0.0145292413137532 1 1
0.0291037637177705 0.029072918871416 1 1
0.0191199269789358 0.0190978694123473 1 1
-0.0232524802524867 -0.0232186744719837 1 1
0.0262547067249691 0.0262352268501789 1 1
-0.0215301695336623 -0.0215123548635002 1 1
-0.00308223151655833 -0.00307553390090378 1 1
0.00549250668372699 0.00549505720690433 1 1
-0.00676726161270654 -0.00672696551938444 1 1
0.0161415308410456 0.0161245519123569 1 1
0.0349275992543634 0.0348940140909975 1 1
0.00727562144512961 0.00727584598147755 1 1
0.0142260188641117 0.014212151062441 1 1
0.0169391508459929 0.0169236636253082 1 1
-0.0109906779764222 -0.010978242700239 1 1
-0.0111291653491574 -0.0111348729076652 1 1
-0.0234126374057029 -0.0234080504019494 1 1
-0.0051051731473391 -0.00510581287913154 1 1
0.0159463061324119 0.0159376381297624 1 1
-0.00317467657805555 -0.00318242455548098 1 1
0.0346264620272013 0.0345848842978616 1 1
0.0128400734030084 0.0128289691870138 1 1
0.0292116058575428 0.0291958343037979 1 1
0.0270772880388294 0.0270484989804583 1 1
0.00142691318611494 0.00143076682473097 1 1
-0.0436282276302314 -0.0435558105231376 1 1
-0.0295920593627926 -0.0295620298907752 1 1
0.0270387033652864 0.0270090173826586 1 1
-0.011367219497494 -0.0113620624432554 1 1
0.0106535415643449 0.0106494818624833 1 1
-0.0106517910620105 -0.0106378996380879 1 1
-0.00294695805732866 -0.00295704392224498 1 1
-0.015081802054491 -0.0150646400683942 1 1
-0.000731534091143623 -0.000714371927151203 1 1
0.022136797832069 0.0221170459287954 1 1
0.0184404344425784 0.0184058292781534 1 1
0.0234094742689403 0.0233759238078438 1 1
0.00255855902828699 0.00255509127376876 1 1
0.00581782377536429 0.00580750324917284 1 1
0.0156256438799641 0.0156108234711103 1 1
0.0145325209384881 0.0145260024823901 1 1
0.0340298310149257 0.0339950683394265 1 1
0.00254240236482584 0.00254990232019488 1 1
0.00710065635040878 0.0070937692358588 1 1
-0.00770986306738056 -0.00770683701178928 1 1
0.0093697047500331 0.00935356714629242 1 1
-0.0138089958880412 -0.0137913152095016 1 1
-0.016500698751081 -0.0165150313147622 1 1
-0.00215726100266784 -0.00217283669705991 1 1
0.0334390283579985 0.0334088619915763 1 1
0.0201580129769125 0.0201357173495346 1 1
-0.00124360288927298 -0.00121467692664623 1 1
0.00170641064944367 0.00171320847412825 1 1
-0.0221595281095309 -0.0221476986992942 1 1
0.0115464474702896 0.0115265526080909 1 1
-0.016602384339671 -0.0165866430203168 1 1
-0.0103847300881896 -0.0103699565222387 1 1
-0.0351001204964328 -0.0350686759397281 1 1
0.0357369180498667 0.0356983042380581 1 1
-0.00798451410504747 -0.00797010528373487 1 1
-0.0165703795578181 -0.0165470997487148 1 1
0.00966642008477599 0.00964417796002805 1 1
0.00805565203908345 0.00803394366767721 1 1
-0.00815051560524772 -0.0081459857025985 1 1
-0.0164144404737744 -0.016421549523763 1 1
0.0024387719368922 0.00243570904777045 1 1
0.0234937776313908 0.0234768210066996 1 1
0.0524008538542808 0.0523457721228774 0 0
-0.00232695465814356 -0.00232252282189302 1 1
0.0156830576204303 0.015671855592063 1 1
0.00603877288906004 0.00603195254896737 1 1
-0.0264372865041066 -0.0264250541875921 1 1
0.0287266925927584 0.0286986948080376 1 1
-0.00361847966362159 -0.00361836818771393 1 1
-0.0147591093586611 -0.0147413158965732 1 1
-0.010701660259139 -0.0106958802320952 1 1
-0.0393844212533086 -0.0393398815369517 1 1
0.0209878670465442 0.0209662759978603 1 1
0.0102039860833555 0.0101934052291939 1 1
0.0315821095152906 0.0315451630549481 1 1
-0.00766937453094348 -0.00766321357057599 1 1
0.00306508280167187 0.00306239316255571 1 1
-0.00824750609243729 -0.00823052817170796 1 1
0.00927960934072043 0.0092711223110739 1 1
-0.0144604992034113 -0.0144445737753729 1 1
-0.00345396981479796 -0.00345077873247429 1 1
0.0212145809770476 0.0211890668291537 1 1
-0.0166823585070438 -0.0166666921422837 1 1
-0.0283692021438973 -0.0283500507113656 1 1
-0.00428139190440326 -0.00428248760312842 1 1
-0.0453452319376986 -0.0452960229715706 1 1
0.0151216860573659 0.0151045524122589 1 1
0.0380924341460785 0.0380549862836165 1 1
0.0246206637862059 0.0245793672790096 1 1
-0.00270179701081443 -0.00273041528836469 1 1
0.00742754443606534 0.00742035003765673 1 1
0.0360188197261749 0.0359745158066854 1 1
-0.0118851567625496 -0.011873787085776 1 1
0.00155613177771842 0.00155543564298404 1 1
0.00145869708738844 0.00147912600244753 1 1
-0.0163770241063302 -0.0163627673928462 1 1
0.0207325246368363 0.0207083189487592 1 1
-0.00607897651545768 -0.00606083547303161 1 1
0.000614520375935506 0.000609878570421104 1 1
-0.0101324831502188 -0.0101070429494943 1 1
0.055108839032557 0.0550292148390251 1 1
0.0234155567448531 0.0233908825062212 1 1
-0.0306389531757492 -0.0306071405034318 1 1
-0.00233409426277114 -0.00235080660190096 1 1
-0.00950211865188945 -0.00949399128553161 1 1
0.0129829644825018 0.0129696634446997 1 1
0.0274222460209364 0.0273886240073953 1 1
0.0170823590584325 0.0170704123631183 1 1
-0.0219554861969854 -0.0219332033472014 1 1
-0.00575518577562059 -0.00572538753982683 1 1
-0.0370467541867281 -0.0370069225286012 1 1
-0.0239313812684508 -0.02390262763563 1 1
0.050650568265452 0.05059945618626 0 0
0.0212985320125881 0.0212775669093894 1 1
0.00361012736417794 0.00361274171300717 1 1
0.0168469900650414 0.0168332405999961 1 1
-0.00658471503266781 -0.00657651721711656 1 1
0.02356207641265 0.023528430159958 1 1
-0.0415225650726721 -0.0414864317531321 1 1
0.0285081404544381 0.0284678611407612 1 1
-0.0111294725441428 -0.0111198861657971 1 1
0.0169333838319122 0.0169109263819194 1 1
-0.021554355058393 -0.0215266552698003 1 1
0.0177002448240792 0.0176856720921971 1 1
0.03666963168469 0.0366241983658482 1 1
-0.051487070212082 -0.0514625762487882 1 1
-0.0292547033289201 -0.0292188351597314 1 1
-0.0357754945065945 -0.0357290988112875 1 1
-0.011158758329913 -0.0111478510087741 1 1
-0.0145296896674139 -0.0145153184747213 1 1
-0.00763571636030978 -0.00762421311493411 1 1
-0.033191162421468 -0.0331709711571989 1 1
-0.0427269098688257 -0.0426804669709187 1 1
0.0129131640068685 0.0128976777077268 1 1
-0.00662621844658887 -0.006603655895773 1 1
0.0141989754036034 0.0141895884082187 1 1
-0.0217753030813958 -0.0217561053756303 1 1
-0.000220044815950523 -0.000217187106823348 1 1
0.0124943610913206 0.0124818848005103 1 1
0.0556483939890378 0.0555920745158924 0 0
0.00166467629398912 0.00166446251658523 1 1
0.0541714085018169 0.054119041504549 0 0
0.00097317089184268 0.000963484257318334 1 1
0.00737156249310106 0.00737035427523903 1 1
-0.0200797183212991 -0.020057872891622 1 1
-0.0241226848588738 -0.0240881504100076 1 1
-0.000280602607660325 -0.000288724215491864 1 1
0.0113803933441974 0.0113630909380073 1 1
-0.0276043199484392 -0.0275775423774762 1 1
0.0462923148614919 0.0462480525102695 0 0
0.0277315244268664 0.0276768189023215 1 1
0.000551539256133344 0.000557721152787202 1 1
0.0175187840089179 0.0174982861416279 1 1
-0.0438225391731201 -0.0437806925193669 1 1
-0.0428408505027269 -0.0427873569842021 1 1
0.0264090248769327 0.0263875629354175 1 1
0.01478657687647 0.0147957307181023 1 1
-0.0129713718260044 -0.0129485598497359 1 1
0.0109338079878665 0.0109452784072462 1 1
0.0131187119373714 0.0131064976005687 1 1
-0.00695436074601324 -0.00694612218365932 1 1
-0.0294810863268415 -0.0294548072050284 1 1
0.0428115750966543 0.04275610964878 1 1
-0.0122397958384387 -0.0122228211932327 1 1
0.00980231145166169 0.0097881262263071 1 1
0.0272754611985014 0.0272463408322536 1 1
-0.0586243675872292 -0.0585674618142605 0 0
-0.0150540717265965 -0.0150286019622177 1 1
-0.0408028085236424 -0.0407722744966076 1 1
-0.0147656329252392 -0.0147548471631695 1 1
0.0168350338423632 0.0168230899981227 1 1
-0.0190097585816188 -0.0189746952650289 1 1
0.0469964994266592 0.0469439992650593 1 1
-0.0103175943957491 -0.0103039253331651 1 1
0.00213406715262062 0.00213350107747942 1 1
-0.018651552528046 -0.0186351046207687 1 1
0.0170171126611846 0.0170048705589437 1 1
-0.00896290727925601 -0.0089506707832618 1 1
-0.0406721219163371 -0.040652729919788 1 1
-0.0209786130993446 -0.0209613675345347 1 1
0.0106963933556031 0.0106860923293143 1 1
-0.0277274499702069 -0.0276859471346424 1 1
-0.0153781353981712 -0.0153656461506668 1 1
-0.0570547088121795 -0.0570004268344664 0 0
-0.0189812366451049 -0.0189594901000328 1 1
0.0243724576627991 0.0243462681129456 1 1
0.010532808476135 0.0105268885758812 1 1
-0.00198230880929477 -0.00198794668465918 1 1
-0.0477145987583968 -0.047674230376226 0 0
0.0304645227605885 0.0304330792072565 1 1
-0.0194136249621946 -0.0193953462006563 1 1
-0.0254463364007706 -0.0254115745111164 1 1
0.0429632847970888 0.0429222560113294 1 1
-0.010096872427242 -0.0100873211957486 1 1
0.019822153731354 0.0197911014910929 1 1
-0.023485070293764 -0.0234567315758279 1 1
-0.00666618129252681 -0.00667837660291234 1 1
0.0195916035426427 0.019564759549889 1 1
-0.00133858512556291 -0.00134841712992875 1 1
-0.0400040884435116 -0.039964648523166 1 1
-0.0345751280881634 -0.0345391253362317 1 1
0.00307628390639119 0.00307905894019404 1 1
0.0109396726061307 0.0109271266553357 1 1
0.0160895851436504 0.0160722769779657 1 1
0.0308849612922364 0.0308446746656036 1 1
-0.00483879643187616 -0.00482316249164875 1 1
0.0467793554719975 0.0467316391944716 0 0
-0.0420715247536113 -0.042013284169862 1 1
0.0346081775426666 0.0345801621517918 1 1
-0.0227151502817896 -0.0226925934634166 1 1
-0.0576247957127117 -0.057571018693941 0 0
0.0138303664327315 0.0138129785569749 1 1
-0.0212163911807513 -0.0211777748591672 1 1
-0.0303652993293647 -0.0303313899540304 1 1
-0.0120654588284941 -0.0120385030867402 1 1
0.0206692415691591 0.0206260516151937 1 1
0.0227951764956663 0.0227731734372599 1 1
-0.00399689859740095 -0.00399918289453196 1 1
-0.0139066256433311 -0.013874166355582 1 1
-0.0200521385425974 -0.0200327995473313 1 1
0.00132028248310344 0.00131405754476446 1 1
0.0211271072940197 0.0211109108912125 1 1
0.00797034543266429 0.00795730457250993 1 1
0.00611670281402267 0.00611045924846526 1 1
0.00109183107221986 0.00109249855764626 1 1
-0.00434946010538849 -0.00432833721924 1 1
-0.0153824893785487 -0.0153659340353677 1 1
-0.0102419630906341 -0.0102463790594594 1 1
0.0284811529028442 0.0284490314342719 1 1
0.00533241854428956 0.00532739276637947 1 1
0.015012426007253 0.0150011869761058 1 1
-0.0207868014879413 -0.0207683085525569 1 1
-0.00654952439770252 -0.00654150145878969 1 1
0.00921458581530054 0.00921041584149462 1 1
-0.00457026525217145 -0.00456466684757091 1 1
0.00637700789398562 0.00637918991159805 1 1
0.00636550694891493 0.00635756937027156 1 1
0.00210590404332933 0.00210289250842357 1 1
-0.00120066553176969 -0.00121700987847302 1 1
0.0221946948532142 0.0221413591531914 1 1
0.0287940862905897 0.0287589584710238 1 1
0.0405978578220159 0.0405548544385013 1 1
-0.0578399779036057 -0.0577777130232501 0 0
0.0297115353552912 0.0296826621999706 1 1
0.00118932905336901 0.00118037006285513 1 1
-0.00416839722209629 -0.00415778092476794 1 1
-0.0087073952055515 -0.00868776061533141 1 1
-0.0129457477671418 -0.0129285978968191 1 1
0.0115783975129357 0.0115773816048342 1 1
0.00702418971284212 0.00702192535936874 1 1
0.0247764394177741 0.0247483421582914 1 1
0.0204870493812427 0.020471389403533 1 1
4.1268427411243e-05 4.06852489188236e-05 1 1
-0.00255782938234356 -0.00255400798887944 1 1
-0.00291839041823536 -0.00290108419410861 1 1
0.0208574823636644 0.0208283842956845 1 1
-0.0148038735478354 -0.0147937044656369 1 1
-0.0161402250884064 -0.0161270581555459 1 1
0.00459281479635761 0.00458614599492045 1 1
0.0180001076392239 0.0179819239953679 1 1
-0.00705023916367945 -0.00704605886281451 1 1
-0.00454814647687626 -0.00454616933640063 1 1
-0.0172386989673126 -0.0172181020232111 1 1
0.000481863093844712 0.000484997330929913 1 1
0.0251649113141343 0.0251376613188748 1 1
0.0294519062236732 0.0294078244594397 1 1
-0.0105696609492387 -0.0105604119027739 1 1
-0.0243147537967128 -0.02428909063952 1 1
0.00972249404160422 0.00971314610154969 1 1
0.0183725560184637 0.0183500313013406 1 1
0.00525156587785778 0.0052450516309204 1 1
-0.0273607157763547 -0.0273403971087479 1 1
-0.0111692456085454 -0.0111508900090809 1 1
0.0232025534001155 0.0231772799228238 1 1
0.00477088296900509 0.00477423786210895 1 1
-0.00488561794417839 -0.00487838445160973 1 1
-0.00494787038524368 -0.00495323945848304 1 1
-0.00238639513034714 -0.00238567740295694 1 1
-0.00815786205852101 -0.00814764304873639 1 1
0.00424823482664431 0.00424204859780303 1 1
0.0175729333084744 0.0175574118935454 1 1
0.0408091019572914 0.0407687498050085 1 1
-0.0173986659124001 -0.0173894288554373 1 1
0.0303942867663855 0.0303637062620325 1 1
-0.0638375703110966 -0.06377689519426 0 0
-0.011538653280923 -0.0115366862158791 1 1
0.00687806077544458 0.00686889460243539 1 1
-0.00173765526892525 -0.00173291535063767 1 1
-0.0170535328207285 -0.0170209174419261 1 1
-0.0300445981183712 -0.0300193825119075 1 1
-0.045419897401829 -0.0453765274821195 0 0
-0.031308029853403 -0.0312750282176566 1 1
-0.00634446137013493 -0.00633983482764773 1 1
-0.0404254774209532 -0.0403883982666344 1 1
-0.0199095912072705 -0.0198888388127833 1 1
0.00743981335035302 0.00743710847894877 1 1
-0.012942347361393 -0.0129252522439867 1 1
0.0232187327784104 0.0231992933513172 1 1
-0.0202898399173118 -0.0202652053024635 1 1
-0.00475626430090611 -0.00475341142164377 1 1
-0.0241188202880142 -0.0240920337621772 1 1
-0.0144057071247927 -0.0143806940855145 1 1
0.0161308058089334 0.0161180500214722 1 1
0.00544220536322287 0.00544103386058657 1 1
0.00526892195057688 0.00526576819727236 1 1
-0.0241344670063469 -0.0240864992523493 1 1
-0.00419463128496241 -0.00419174549390312 1 1
0.00602913668052776 0.00602668395736063 1 1
0.0185456136997974 0.0185302389261479 1 1
0.00918280156315089 0.00916282358432485 1 1
-0.00453357068479258 -0.00453184122400362 1 1
-0.024908440797333 -0.0248762212438982 1 1
-0.00231143750669166 -0.00228516872667819 1 1
0.00316422033032597 0.00315205223430453 1 1
0.0038299993876475 0.00382495106783955 1 1
-0.0415450436252777 -0.0415038173377461 1 1
0.00632255365833501 0.0063156233470675 1 1
-0.0164400920024824 -0.0164281716740531 1 1
-0.0117176664662227 -0.0117013168026035 1 1
-0.0147668849848359 -0.0147497575907283 1 1
-0.0146313621589279 -0.0146113119902247 1 1
0.0319577477246851 0.0319235024079427 1 1
-0.0516267883840085 -0.0515792511365115 0 0
0.0111861016441659 0.0111722140394806 1 1
0.0214525043056539 0.0214525749690138 1 1
0.0131217219835136 0.0131092469959196 1 1
-0.0198645709892194 -0.0198396027229689 1 1
-0.00473919617384809 -0.00473242084500337 1 1
-0.00426162225207082 -0.00426083136884302 1 1
0.0313737036289289 0.0313387380945766 1 1
-0.0228975987600531 -0.0228722665738278 1 1
-0.0495338836380429 -0.0494884347523575 0 0
-0.00364654161824453 -0.00365068369073642 1 1
-0.0145707551659357 -0.0145575052817876 1 1
-0.0242563023174195 -0.0242389237054609 1 1
0.00246073075395601 0.00245988393363943 1 1
-0.00794275086940937 -0.00793788675706549 1 1
0.00999775205654089 0.00998570159638504 1 1
-0.0223575513036672 -0.0223191748158377 1 1
-0.0651616241611008 -0.0651039543349833 0 0
-0.0289879238601729 -0.028980189020683 1 1
-0.0502225549056694 -0.0501632182482711 1 1
0.0150782365004878 0.0150710809242061 1 1
-0.0014312308896064 -0.00141720614671531 1 1
0.0118555906950402 0.0118411124798385 1 1
-0.00894235952844495 -0.00894022293215734 1 1
-0.0133060241225378 -0.0132900285359066 1 1
0.00919398123952751 0.00917734759231704 1 1
-0.0428333163057974 -0.0427937452232644 1 1
0.0252241908693685 0.0251984760414853 1 1
0.0144417066287904 0.0144155413423011 1 1
0.019933115406213 0.0199186382714702 1 1
0.00587749180468747 0.00587453543992345 1 1
-0.0416948023639836 -0.0416561570077491 1 1
0.0102554857165771 0.0102265013860288 1 1
0.023321474205388 0.023292018051505 1 1
0.0140785891704952 0.0140711875377226 1 1
0.0136739327015643 0.0136560414613854 1 1
-0.00385900646828103 -0.00386168597491998 1 1
0.0348803424136328 0.0348518951844822 1 1
0.040423182039956 0.0403911837667028 1 1
0.00152705182036816 0.0015138760852271 1 1
0.00926356288605069 0.00924892057219356 1 1
0.00999039827368078 0.00997954565966041 1 1
0.00881202505421103 0.00880308618558071 1 1
-0.0109175177838118 -0.0108869586244935 1 1
0.013079198772872 0.0130485782488059 1 1
-0.0197032268196031 -0.0196657595084409 1 1
0.00967206663104139 0.00966708665521076 1 1
-0.0246557866164299 -0.0246332898309578 1 1
-0.0186156726017777 -0.0185991813866757 1 1
0.0204555764287748 0.0204325545527352 1 1
-0.0772147446317638 -0.0771419186661007 0 0
0.0303997620235062 0.0303758816800157 1 1
0.00602749451404772 0.00601903948865515 1 1
0.0119652315546246 0.0119601898330779 1 1
0.0342263184496765 0.0341946957463674 1 1
-0.0405462378186093 -0.0405097046856294 1 1
-0.0247843181233218 -0.0247632552756472 1 1
-0.0176640113013795 -0.01763931940675 1 1
0.0028029962613854 0.00279850329076512 1 1
-0.00640363758498103 -0.00639612584258015 1 1
-0.00880753567186431 -0.00880118310266915 1 1
-0.0287543289732794 -0.028720567863055 1 1
0.0148067794622018 0.0147608591958929 1 1
-0.0380304497552734 -0.0379889609952712 1 1
0.012596413397075 0.0125844451639222 1 1
-0.0037068117711871 -0.00370563080039153 1 1
-0.0390697880028705 -0.0390353079026782 1 1
0.00593614749630171 0.0059411088637995 1 1
0.0135816215080241 0.0135723935055071 1 1
-0.0259126938522451 -0.0258840145096419 1 1
-0.00462505902442554 -0.00462074744457117 1 1
-0.0193377392975352 -0.0193190746089099 1 1
0.0228239173094776 0.0228036527664058 1 1
-0.00731059568300146 -0.00730661726004672 1 1
0.0180187350199864 0.0179894040783601 1 1
-0.00636487849688793 -0.00635811088215898 1 1
-0.00338262744816336 -0.00338632752114177 1 1
-0.0125152052494286 -0.0125027875643466 1 1
0.0127669498548214 0.0127434054069265 1 1
0.00989216998093434 0.00987903034115576 1 1
0.0174164236691235 0.0174085017648361 1 1
0.0522767467856345 0.0522354743518812 0 0
0.0299210404445425 0.0298924649456249 1 1
-0.0267320841574939 -0.0267079093106617 1 1
-0.000564201199047244 -0.000547230692703057 1 1
-0.0190702481434336 -0.0190443491153462 1 1
-0.00541304037715702 -0.00541756350874997 1 1
-0.0182300646382658 -0.0182081473917825 1 1
0.0118802890018178 0.0118676305172523 1 1
0.00827984255488247 0.00827550140235349 1 1
0.0025250645082663 0.00252176483576999 1 1
0.00141118455632784 0.00142092441976128 1 1
-0.0224394898599598 -0.0224144151214136 1 1
-0.0171949863704046 -0.0171767333861343 1 1
-0.0366967930524363 -0.0366471851209203 1 1
-0.0256719572892123 -0.0256498415503831 1 1
-0.00609876945684055 -0.00608763696667866 1 1
-0.00671061466621838 -0.00669228588838023 1 1
0.00776166573296712 0.00775625498593564 1 1
0.0164495423408368 0.0164372116668826 1 1
-0.00988776550091701 -0.00988000452564661 1 1
0.010476229442854 0.0104698072263952 1 1
-0.0440137401781752 -0.0439696400719977 1 1
-0.00493458069743821 -0.00491038409777476 1 1
0.00512257146254482 0.00511338711907004 1 1
-0.0153603685866056 -0.0153460505569544 1 1
0.0167848675027959 0.0167678151299419 1 1
0.00143417118226884 0.00142870235085452 1 1
-0.0140761370294308 -0.0140610019272097 1 1
-0.00366099012117977 -0.00365728094598786 1 1
-0.0159470938217978 -0.0159239950935973 1 1
-0.0376939679629327 -0.0376466748969389 1 1
0.0160786311746637 0.0160603963576015 1 1
0.0398248471559261 0.0397765677946824 1 1
-0.0161438245748356 -0.0161299010448207 1 1
-0.0248730571337821 -0.0248492611204933 1 1
-0.0183407585034378 -0.0183194915239325 1 1
-0.000193396924397692 -0.000190875050878846 1 1
-0.026807131640215 -0.0267995625402536 1 1
-0.0273302515722957 -0.0272967971250844 1 1
-0.00161552206484907 -0.00161047561021416 1 1
0.0403989483627231 0.0403523541480422 1 1
-0.011731924431556 -0.0117138906113743 1 1
-0.016018364370724 -0.0159765211509779 1 1
-0.000709678272237193 -0.000710328313005943 1 1
0.00522762443376395 0.00523583701340162 1 1
-0.0456618268457612 -0.0456196846877612 0 0
0.0124103835830211 0.0124045765812509 1 1
0.00211852881718548 0.00211187831476125 1 1
-0.004073002059354 -0.00407581728556143 1 1
-0.0210044036889258 -0.020973233283489 1 1
-0.0762379977669398 -0.0761624075322047 0 0
-0.0265954367949701 -0.0265727101306747 1 1
-0.00586733052296011 -0.00586048543047816 1 1
-0.0553521797451568 -0.0552952518081522 0 0
-0.0310371497287186 -0.0310133179495063 1 1
0.00667142044387171 0.00666235219479823 1 1
0.00117132426706698 0.00116919057098181 1 1
-0.0136949491933435 -0.0136784053798508 1 1
-0.00825741299262267 -0.00824846234042287 1 1
0.00447771123266248 0.00446871110134907 1 1
-0.0354887867366201 -0.0354656275069725 1 1
-0.0111747774495728 -0.011161207321254 1 1
-0.0210744512703259 -0.0210513372895463 1 1
-0.0393144211612592 -0.0392930524635003 1 1
0.00711050015157961 0.00710949095375653 1 1
0.00659502506512948 0.00658127877416912 1 1
0.0379333969821246 0.0378944688304116 1 1
0.00377669599420758 0.00377822007045314 1 1
0.0123659844362828 0.0123484239426037 1 1
-0.0207671111595763 -0.0207396489242178 1 1
0.0475039465678187 0.0474694647456664 0 0
-0.0155502867841804 -0.0155381700310946 1 1
-0.0164374536369903 -0.0164249229305653 1 1
0.0180839033531186 0.0180639750305375 1 1
0.011927219106893 0.0119166593132778 1 1
-0.00186122249948561 -0.00185609173537149 1 1
-0.0439833945949764 -0.0439371732238631 1 1
0.0169581189574872 0.0169153559644627 1 1
0.0277786351974269 0.0277491458227616 1 1
-0.039909172406412 -0.0398707010748838 1 1
0.0172554977819462 0.0172324228967251 1 1
-0.0203603479658213 -0.0203393150305207 1 1
0.00789668016948828 0.00789189527773977 1 1
0.00805589220257793 0.00805772558512604 1 1
0.00947984004598436 0.00946892641941611 1 1
0.0138832412646265 0.0138666480346315 1 1
-0.00979841258321504 -0.00979409616768276 1 1
0.0104289705754466 0.0104163604789961 1 1
-0.0501935399677701 -0.050138341327053 0 0
-0.00420522336327297 -0.00419785182141997 1 1
-0.0105000502253385 -0.0104965517065243 1 1
0.0110771444704738 0.0110720935046501 1 1
-0.0180064555705502 -0.0179888490023708 1 1
0.0143515422128704 0.0143387903380454 1 1
0.0150610967072118 0.015051661742375 1 1
-0.00469909737139182 -0.00466677230064808 1 1
-0.0186486987090668 -0.0186287765456597 1 1
-0.0257373424535846 -0.0257275018945563 1 1
-0.0294055786696553 -0.0293793723585101 1 1
0.0207114327418723 0.0207135943032754 1 1
-0.0356632110923114 -0.0356249068380825 1 1
-0.0121114364877738 -0.0120935857475163 1 1
0.00406447214000487 0.00405634723833049 1 1
0.0291987738084296 0.0291559901785596 1 1
-0.00522517791469285 -0.00520531351851181 1 1
-0.0188396570540072 -0.0188217366817715 1 1
0.00959117560764419 0.00957818004346291 1 1
0.00758558736787292 0.00760599767126834 1 1
0.0288891687405278 0.0288605826010064 1 1
-0.0263513849351038 -0.0263269294958831 1 1
0.00414168095986603 0.0041442180631459 1 1
-0.021238483299414 -0.0212148502050892 1 1
0.000786519872992154 0.000787352733224481 1 1
-0.00250271343582251 -0.00249249462335566 1 1
-0.0546649487146969 -0.0545979144034231 1 1
0.00735233302224522 0.00734651292779956 1 1
-0.0331960345963238 -0.033162289106938 1 1
-0.0292733165070135 -0.0292562550559085 1 1
-0.0207571053325459 -0.0207347784386097 1 1
0.0178814696614955 0.0178629335285035 1 1
0.047597811529336 0.0475581015538973 0 0
-0.0314479746333269 -0.0314165685839758 1 1
0.0382159748586769 0.0381805903485271 1 1
0.0245152233998804 0.0244906711048874 1 1
-0.0254793203588037 -0.0254579885411591 1 1
-0.0069419416398351 -0.00693084380973209 1 1
-0.0162634089437976 -0.01624388461874 1 1
-0.00564791497832788 -0.00564273788661348 1 1
0.0160866348515796 0.0160523438364027 1 1
-0.00618534747684855 -0.00617145511868743 1 1
0.000840018544088932 0.000833621078934648 1 1
-0.0191563383541522 -0.0191368080834586 1 1
0.017372875633167 0.0173532442248075 1 1
-0.0183935159614976 -0.0183764957655747 1 1
-0.00914589724535732 -0.00915176239565631 1 1
0.045055664592103 0.0450216267579802 1 1
0.0110792836586814 0.0110717522198875 1 1
0.0354914583487531 0.0354600904881432 1 1
0.0288212501352058 0.028796620688108 1 1
0.026028206218842 0.0260095266303408 1 1
0.0326140231331479 0.0325574228054873 1 1
0.0206109516980186 0.0205879203348793 1 1
-0.0181417672975571 -0.0181223965712111 1 1
0.0138036087800025 0.013780753457634 1 1
0.0311403783483442 0.0311089576846676 1 1
-0.00450513602216928 -0.00450297689900949 1 1
-0.00586509524436354 -0.00586199539358231 1 1
-0.0119885553949654 -0.011978054145304 1 1
-0.00111080382682886 -0.00111865406051506 1 1
-0.0352660127539011 -0.0352338762075216 1 1
0.0427703613426091 0.0427284129305769 1 1
-0.0254189483242805 -0.0253939389032772 1 1
0.00463844234585815 0.00462994395486135 1 1
0.00380097046878532 0.00379562113105189 1 1
-0.023065519801533 -0.0230163385790861 1 1
-0.00190933528392272 -0.00191128035766648 1 1
0.0217146218124757 0.0216905786395671 1 1
-0.0127251690060028 -0.0127080200718849 1 1
-0.00964910767560045 -0.00964020861738602 1 1
0.0373595802218316 0.0373232527072151 1 1
0.00514912146023704 0.00514552815844512 1 1
0.00240326084099748 0.00240221850709569 1 1
-0.00646378521620046 -0.00644105184318519 1 1
0.0164855791914233 0.0164685926667604 1 1
0.0215511788357097 0.0215335054520451 1 1
0.000516997068640785 0.000516673130448537 1 1
0.0251308884870714 0.0251037510949144 1 1
-0.0195596743691243 -0.0195320760242423 1 1
0.00280539203127313 0.00279883508422152 1 1
-0.0149286716910992 -0.0149119349575233 1 1
-0.000419447129662435 -0.000407101920339053 1 1
-0.0127668051529001 -0.012756083069611 1 1
-0.0550532337993268 -0.0549855623506287 0 0
-0.00652121816222122 -0.00651099106940723 1 1
0.0340746394150805 0.0340473677355664 1 1
0.018447348333001 0.018407504087156 1 1
-0.0121907589625515 -0.0121832049297117 1 1
-0.0379647376815932 -0.0379184062463061 1 1
0.0157968744559033 0.015778539537535 1 1
-0.00282957719107684 -0.00283204780910239 1 1
0.0297614840400381 0.0297237874781118 1 1
-0.0076549008808354 -0.00765487843548047 1 1
-0.00805072306516818 -0.00804112959241763 1 1
-0.00430430921744321 -0.00430074829641145 1 1
0.0413606982247324 0.0413233398213223 1 1
-0.00531734884078194 -0.00531736595679724 1 1
0.00136912146841889 0.00136011660279836 1 1
0.00444995111950124 0.00444659887216106 1 1
0.0289371633837992 0.0288949792411954 1 1
0.00719809505404597 0.0071830709489429 1 1
-0.00897904122967656 -0.00896864208365197 1 1
-0.00928783055369824 -0.00928169732541751 1 1
-0.00657882570399717 -0.00657020939710942 1 1
0.0318889536584726 0.0318546812722045 1 1
-0.024634135000004 -0.0245969687155191 1 1
0.0135529741094978 0.0135569368507824 1 1
-0.0153432644402026 -0.0153208889871884 1 1
0.00132877895130948 0.00131753324282482 1 1
0.0152050776811193 0.0151855152564671 1 1
-0.0319294218981163 -0.031897578748448 1 1
0.0107345540115132 0.0107197905770345 1 1
-0.0115613424530852 -0.0115484032244193 1 1
0.0111885314970096 0.0111966858495484 1 1
-0.00192738544397068 -0.00192297109350504 1 1
-0.0199992192976494 -0.0200036014096296 1 1
0.00233429620165201 0.00234024028378699 1 1
-0.0226473182409158 -0.0226282421352434 1 1
-0.0272902220995994 -0.0272659108702085 1 1
-0.00441883292806178 -0.0044280760715424 1 1
0.0140813285030727 0.0140691310830739 1 1
-0.0110739909066374 -0.011072317112789 1 1
-0.00485029768905726 -0.00484432985815256 1 1
-0.0220920402982584 -0.022060361533961 1 1
0.0233815567091826 0.0233573197017244 1 1
-0.0184874065975708 -0.0184674936864155 1 1
0.0248498237055391 0.0248304794958902 1 1
-0.0166587759765179 -0.0166454925364512 1 1
-0.0372637133479911 -0.0372483238095109 1 1
0.00763169103421683 0.00761908255833913 1 1
0.0242656615748283 0.0242428255118273 1 1
0.0037785699466044 0.00376218595094174 1 1
0.00885833170445615 0.00884521548785918 1 1
0.01348973845944 0.0134787864221306 1 1
-0.0316992617394858 -0.0316657430570631 1 1
-0.0515671209455218 -0.0515130745665739 0 0
0.0669592313525613 0.0668959394738752 0 0
-0.00565722930804717 -0.00565876822218562 1 1
0.0293162026652495 0.0292883429964419 1 1
0.0162053112527342 0.0161718477037028 1 1
-0.025618251403218 -0.0255864409167895 1 1
-0.00795679489011221 -0.00794215290568199 1 1
-0.0297004882468668 -0.0296725210268423 1 1
0.00926181520310482 0.00924895502880739 1 1
0.00786855393469445 0.00785927160616388 1 1
-0.00434980088125243 -0.00434151243349792 1 1
0.0488417621731453 0.0487898061527032 1 1
-0.0156704285841307 -0.0156537065112364 1 1
0.0137442494471445 0.013724609805082 1 1
-0.0259543638128386 -0.0259053112896236 1 1
0.033232846053829 0.0331832909842705 1 1
-0.0156966856866952 -0.0156814823246804 1 1
-0.00391743719901859 -0.00391467519040647 1 1
0.0388561110912524 0.0388108727733238 1 1
0.00865254968362499 0.00864228213655635 1 1
-0.0145923258376676 -0.0145745191813212 1 1
-0.023784065252659 -0.02375933620858 1 1
0.0040730752567267 0.00406497433170993 1 1
-0.0353850351386727 -0.0353539383272338 1 1
0.0470946186176241 0.0470534316351418 1 1
0.0326309140625917 0.0325973439023943 1 1
-0.000304980141426846 -0.000296749288981811 1 1
0.0185173601069359 0.0184887016136472 1 1
-0.0133789690213644 -0.013374385074447 1 1
0.0126049967629103 0.0125932903998693 1 1
-0.00810145291516175 -0.00810007604402327 1 1
0.00594254750362123 0.00594287302893028 1 1
0.0267023805219282 0.0266645538152509 1 1
0.00749781103387793 0.00749083971575569 1 1
0.00636091952207987 0.0063555924444339 1 1
-0.0346720790069112 -0.0346296370381739 1 1
-0.00658549936980969 -0.0065809341957726 1 1
-0.0159286584704838 -0.015885372039614 1 1
0.028513936957945 0.0284866886247935 1 1
-0.0399810988523075 -0.0399356406218555 1 1
-0.0138786970267016 -0.0138622356572696 1 1
-0.0447689942933796 -0.0447371463232306 1 1
-0.0343784255135565 -0.0343224767764511 1 1
0.00489653690454279 0.0049042079905885 1 1
0.00848117953925173 0.00847039593645669 1 1
-0.0434471297088903 -0.0434094314516185 1 1
-0.0244009655288475 -0.0243624298242915 1 1
0.048495221935583 0.0484741554767058 1 1
-0.0347522109856475 -0.0347167895542527 1 1
-0.00567631614164167 -0.00566385170320514 1 1
0.0325774910969218 0.0325383199840234 1 1
0.00884475694384816 0.00883591468440042 1 1
0.0164318833455863 0.0163985020571983 1 1
0.00114345464673208 0.0011426875433678 1 1
-0.0309370465339959 -0.0309015526142703 1 1
-0.0263993582720902 -0.0263994015889276 1 1
-0.0250073439714219 -0.0249931147083092 1 1
0.00113899851203288 0.00113815821145295 1 1
0.0396824269702671 0.0396238359616145 1 1
0.0202180536143846 0.0201946570825972 1 1
0.00343533084171197 0.00343428034279233 1 1
-0.0242048877311612 -0.0241722577660439 1 1
0.0270730629969034 0.0270366596715101 1 1
-0.0275889206244596 -0.0275585090635456 1 1
-0.0308712985107939 -0.0308456219378353 1 1
-0.00279344289578566 -0.00278841315362137 1 1
-0.060714244698937 -0.0606477192042168 0 0
-0.00933723943776235 -0.00933778312679565 1 1
-0.0109947610175434 -0.0109673300920328 1 1
0.0632824859004463 0.0632167659984721 0 0
0.0182544767257902 0.0182331149442153 1 1
0.00408561322845811 0.00407305170401357 1 1
-1.05724671227523e-05 -1.06356948209839e-05 1 1
-0.0275665242646055 -0.027538453111634 1 1
0.0320526010786214 0.0320259631875508 1 1
0.00748062614936876 0.00747344834477821 1 1
-0.00352663574421624 -0.00353360235602024 1 1
-0.0134575598644227 -0.0134530425602612 1 1
0.0129198109315853 0.0129078522347079 1 1
-0.0295940318043629 -0.0295612271684835 1 1
0.010854630765236 0.0108437020256841 1 1
-0.0178344947138303 -0.0178095390636064 1 1
-0.02056542081517 -0.0205476299864062 1 1
0.00252339714566405 0.00251939054395385 1 1
-0.0302764073052646 -0.030250459332214 1 1
-0.00993381983747198 -0.0099286389133503 1 1
0.0270898308308133 0.0270679901893788 1 1
0.0064608200292879 0.00645100122823689 1 1
-0.0519750444760528 -0.0519239215813321 0 0
-0.0260068259080534 -0.0259699305082214 1 1
0.0373377659692387 0.0372990594985488 1 1
0.014121894107912 0.0141118595655507 1 1
0.0345888008921485 0.0345598345123004 1 1
-0.0136004767962978 -0.0135870302152193 1 1
0.0136895575366805 0.0136422179809707 1 1
0.0266033817433324 0.0265565705395457 1 1
-0.0340521419280979 -0.0340200241349941 1 1
0.0107920884811789 0.0107838622670395 1 1
0.0150623631060188 0.0150451981038592 1 1
0.0260985879116632 0.026076366653646 1 1
0.0452836892286193 0.0452490121677859 0 0
0.0467392565306982 0.0466839505160496 1 1
-0.0263075356387266 -0.0263127313005735 1 1
0.0475766655476823 0.0475365408503358 0 0
0.0223489327215621 0.0223238816970257 1 1
-0.00785981846163025 -0.00785327524081476 1 1
0.02149306821439 0.0214996936213966 1 1
0.051822918372533 0.0517778660144841 0 0
-0.0390611354030967 -0.0390211802875698 1 1
0.0636569926351177 0.0635910901562618 0 0
-0.00569835832745363 -0.00569660741684515 1 1
-0.0080284444382531 -0.00802751913184668 1 1
-0.0142081773923477 -0.0141867095381673 1 1
-0.0428121991412934 -0.0427678685618105 1 1
-0.0407558201302477 -0.0407077821434506 1 1
-0.0235688440185914 -0.0235380841185432 1 1
-0.024640432344837 -0.0246084450262756 1 1
-0.000997323005694599 -0.000994569257084961 1 1
0.0097964764295469 0.0097839504125349 1 1
0.0468559734996782 0.0468109238182904 0 0
-0.0215760705526499 -0.0215486392471816 1 1
0.0209544496877436 0.0209370903396916 1 1
-0.0135623024226597 -0.0135482042569378 1 1
0.00625523153101774 0.00625088467356056 1 1
-0.0117054773241167 -0.0116905809691797 1 1
0.0386084575955949 0.0385693739398933 1 1
-0.0258644064755025 -0.0258081520835047 1 1
-0.00607535101847077 -0.00606907600613466 1 1
-0.0240348865939748 -0.0240080331506093 1 1
-0.0139837623206946 -0.0139703498100092 1 1
-0.00957137137330317 -0.00956373624801095 1 1
0.00582097961194042 0.00581211028302806 1 1
0.0306502328074513 0.030600502416627 1 1
0.0302040715696498 0.0301497896515937 1 1
0.0336884514732776 0.0336522061781165 1 1
0.00951410375717346 0.00950331165949783 1 1
-0.00053173929083355 -0.000543170314158786 1 1
-0.0918678203696941 -0.0917692302501372 0 0
-0.0204764505411683 -0.0204531818803944 1 1
0.00928153428912586 0.0092665165145808 1 1
0.0356726032415356 0.0356652031973166 1 1
0.030408816940469 0.0303722839873392 1 1
0.00934000345333595 0.0093247258680666 1 1
0.0161502492110644 0.0161363166703219 1 1
0.025043666975206 0.0250106607082406 1 1
0.0121962925084367 0.0121889658697934 1 1
0.00590979264031901 0.00588440914106442 1 1
-0.0365027703980085 -0.0364707042975658 1 1
-0.0266817157165885 -0.0266831641812444 1 1
0.0155123404277022 0.0154937800579744 1 1
-0.00170295135910634 -0.00168649005885539 1 1
0.0233799174844124 0.0233856702474781 1 1
-0.00332868695710133 -0.003324830232926 1 1
0.00885460178041693 0.00884149578342666 1 1
-0.0173488212574336 -0.0173314619313457 1 1
0.0067960531745305 0.00678773476442822 1 1
-0.0488536650976545 -0.0488040540074071 0 0
-0.0256597938923181 -0.025647542901811 1 1
-0.00460214261878263 -0.00462146475347873 1 1
-0.0252154215640157 -0.0251913216989668 1 1
0.0175428642691216 0.017523701365822 1 1
0.0201551428030904 0.0201449759976571 1 1
-0.00879387478374137 -0.00877826050792463 1 1
0.0296067529884836 0.029572950352156 1 1
0.0105304573539752 0.0105220753287635 1 1
-0.0142503002504527 -0.0142423402841331 1 1
-0.00430738783760452 -0.00432614820858978 1 1
-0.0108879642844068 -0.01089818702714 1 1
-0.0111533288564907 -0.0111547305724025 1 1
0.0183138153233769 0.0182949844973605 1 1
0.0236582825739778 0.0236363944373376 1 1
0.0258534057434489 0.0258319505779745 1 1
-0.0110102788284968 -0.0110041184462553 1 1
-0.00332070891281886 -0.00330503478809405 1 1
0.0133326566696903 0.0133224094044785 1 1
-0.00588731681020758 -0.00589163719634524 1 1
0.0178628505537227 0.0178403966050788 1 1
0.00124621290581976 0.00124295232526573 1 1
-0.0431776736282236 -0.0431383049837103 1 1
0.00090991374930478 0.000909442865653842 1 1
0.0277775830616959 0.0277539401059574 1 1
0.0266133941701736 0.0266064000233721 1 1
-0.00143106778087189 -0.00143672085944777 1 1
0.0117663635079387 0.011758348759506 1 1
0.0301439580648874 0.0300924522104778 1 1
0.00778627379012935 0.00778302757366464 1 1
0.00619736538415083 0.00619066104036124 1 1
0.0269514075643131 0.0269355650683618 1 1
-0.0108356199984207 -0.0108337284713362 1 1
0.00268922144862946 0.00267302523755293 1 1
0.0427607922439183 0.0427191050834798 1 1
-0.0322775550081952 -0.0322496334589562 1 1
-0.00325601367974331 -0.0032522836279303 1 1
-0.0276103848079321 -0.0275832261616557 1 1
-0.0130051776972318 -0.0129637660547674 1 1
0.0532301775870814 0.0531906924294688 1 1
-0.0381802412892678 -0.038139846721973 1 1
-0.00504036078293527 -0.00503716081904548 1 1
-0.0146750272030611 -0.0146596854048758 1 1
-0.0243360331757105 -0.024305575772594 1 1
0.0270567337328316 0.0270324872024441 1 1
0.0410693742654366 0.0410670481205863 1 1
0.000894955739296125 0.000895022340396231 1 1
0.0188665719005635 0.0188530982902476 1 1
-0.033085148901523 -0.0330318022061165 1 1
0.0123506799767286 0.0123439718461572 1 1
0.0209001605254063 0.0208793438631358 1 1
-0.0177747690779384 -0.0177561604786951 1 1
-0.0328218014242379 -0.0327949318433576 1 1
0.0111465834669019 0.0111113674520519 1 1
0.00496505952554538 0.00496391982829048 1 1
0.0523671602870042 0.0523019662250883 0 0
0.000188367685000008 0.000194986857021862 1 1
0.0209134604121134 0.0208784361856735 1 1
0.0165535707480653 0.0165397653699764 1 1
0.023188316369703 0.0231558992846419 1 1
-0.00427680426258307 -0.00426562262365143 1 1
-0.0292735698543464 -0.0292444200333617 1 1
-0.0172924005878416 -0.01727753738061 1 1
0.0263245032203476 0.0262798478805312 1 1
-0.0408654249632018 -0.0408223569113925 1 1
0.0175457005548276 0.0175270267128843 1 1
-0.00737620775615717 -0.00737262098292298 1 1
-0.040304334634365 -0.0402621123771041 1 1
0.0284418111444407 0.0284135692363726 1 1
-0.0199868747988832 -0.0199620713149143 1 1
0.0239963763393127 0.0239747513061571 1 1
-0.0343833509755739 -0.0343596583839746 1 1
3.00486823924572e-05 4.40033015596482e-05 1 1
0.00043523543151846 0.000440293707205871 1 1
0.0121765845657975 0.0121622920013949 1 1
0.000317714271165677 0.000316185471156365 1 1
-0.0202310041170497 -0.0202040563330301 1 1
0.0431219332715802 0.0430796847404773 1 1
0.0257888342144442 0.0257371626452917 1 1
-5.73565999032184e-05 -4.02056292883629e-05 1 1
-0.0528258921162497 -0.0527721220446322 0 0
0.0682338834361609 0.0681828583343398 0 0
-0.0212411308688464 -0.021241482176451 1 1
6.6572134316518e-05 6.66867236751327e-05 1 1
-0.0232266934475772 -0.0232031878984354 1 1
0.0283788029650607 0.028355610382586 1 1
-0.0377681022899197 -0.0377285780511923 1 1
-0.0377002084979755 -0.0376629276211243 1 1
0.00891908805866956 0.00891213828350718 1 1
-0.0204826467436696 -0.0204810026039118 1 1
-0.0332531294787736 -0.0332206637357839 1 1
0.0227161430039655 0.022685518192615 1 1
-0.00261538870205729 -0.00261314622715488 1 1
0.0432269826531015 0.0431999654243604 1 1
-0.00226828786701046 -0.00226272045758817 1 1
0.0173487813457982 0.017324340387125 1 1
-0.000114823555004603 -0.000108726892704554 1 1
-0.0351968134714053 -0.0351796698825638 1 1
0.0163404539392011 0.0163118669041472 1 1
0.0251259132115241 0.0250949071602627 1 1
-0.0266834938974654 -0.0266666899677562 1 1
-0.0254557065634026 -0.025428975457378 1 1
0.00147665458358952 0.00148680960904446 1 1
-0.00678480968427822 -0.0067792047939454 1 1
0.0245699796167201 0.0245378632780289 1 1
0.0088192053678084 0.00880931723594979 1 1
0.0191576933389612 0.0191336276394476 1 1
0.0236367420642251 0.0236085774027666 1 1
0.00210656491150524 0.00210651401590307 1 1
0.0348296859933829 0.0347958983612413 1 1
-0.0193443931109793 -0.0193243481364374 1 1
0.0395118530771057 0.0394722283237068 1 1
-0.00640053204832055 -0.00639959917429642 1 1
-0.0097225602359814 -0.00971577938139476 1 1
-0.00874002096553837 -0.0087304889850747 1 1
-0.000334045733635002 -0.000331668571263374 1 1
0.0153758824424184 0.0153654962730819 1 1
-0.00330537233563213 -0.00330201025920984 1 1
0.0288176926127825 0.0287877168611081 1 1
-0.0023662742308802 -0.00236690353574397 1 1
-0.0224392040495106 -0.0224209789839615 1 1
-0.0641109940980075 -0.0640522269159938 0 0
0.0360593718725886 0.036025200723578 1 1
-0.0123495950203102 -0.0123376287919491 1 1
0.0207053987337715 0.020676168572471 1 1
0.0186484067505146 0.0186070765626675 1 1
-0.00856191955796218 -0.008556014435096 1 1
-0.00503016301332853 -0.00503203548323029 1 1
0.0290470990569673 0.029015851411614 1 1
-0.0323675392967688 -0.0323342497812332 1 1
0.0180786518209528 0.0180595416774142 1 1
-0.020105172456722 -0.0201000121702413 1 1
0.0152531985171774 0.0152389506043338 1 1
0.000798966727498615 0.000787859201536617 1 1
0.0294716438756359 0.0294601560380439 1 1
-0.0190251496953163 -0.0190063930323014 1 1
0.0178027645709236 0.0177912865741027 1 1
-0.0179775400475316 -0.0179658490996881 1 1
0.0218006308133385 0.0217838102831967 1 1
0.00446314950561221 0.0044508856242889 1 1
-0.0109740240392084 -0.0109656805298456 1 1
0.0222675673794657 0.0222484996134871 1 1
-0.00834817634719512 -0.00834456014724554 1 1
0.0266843692251231 0.026665592159061 1 1
0.0128069375335972 0.0127948084602146 1 1
0.0312744306774515 0.0312509407867537 1 1
0.00176244148899654 0.00176081089245578 1 1
0.00659264205890595 0.00659141203042248 1 1
-0.0181405920458234 -0.0181390096812809 1 1
0.0124028350411963 0.0124034382541612 1 1
-0.000187488170543031 -0.000184057704735209 1 1
-0.0158383425630774 -0.0158122356706366 1 1
-0.0226008067824815 -0.0225755971969103 1 1
0.0276211397076976 0.0276126538343631 1 1
0.0239892741887967 0.0239813056355408 1 1
-0.00798951491856878 -0.00798881735042195 1 1
0.0157084390646184 0.0156895515615638 1 1
-0.0366900312356523 -0.0366502913102381 1 1
0.0258968129211222 0.0258716678580094 1 1
-0.00248558141645634 -0.00249018961133742 1 1
-0.00154380907758519 -0.0015400383177642 1 1
-0.0437934869052201 -0.0437477468375397 1 1
0.0122147608675591 0.0121996385674449 1 1
0.0338052002362878 0.033772510557239 1 1
-0.00132169533258687 -0.00132028808125595 1 1
0.00954538717074465 0.00955916993894235 1 1
0.0269030884243203 0.0268641256741749 1 1
0.0375540738475473 0.0375171662040313 1 1
-0.0196145343765612 -0.0195941397539879 1 1
0.0208048981213593 0.0207858687955068 1 1
-0.0377385378065995 -0.0376991197549659 1 1
-0.00879322321346168 -0.00878001962617759 1 1
-0.0026681574150521 -0.00267001890038382 1 1
-0.0396061214183709 -0.039565632235097 1 1
-0.0375653194759444 -0.0375322957992 1 1
0.0493593121353485 0.049315443296408 1 1
-0.00246946369020318 -0.00246958711597614 1 1
-0.00913614146819957 -0.00913958923932143 1 1
-0.0121955332732491 -0.0121813161508535 1 1
-0.000582001330825548 -0.000580443800255619 1 1
0.000184336297888256 0.000187610352844366 1 1
0.0222917232518731 0.0222940095513109 1 1
0.0167691388715488 0.0167530866699893 1 1
0.00823092750140701 0.00822251574278821 1 1
0.0457647052968343 0.0457282320500421 1 1
0.0336054414585906 0.0335677117136058 1 1
0.0165748090771748 0.0165581177021155 1 1
0.027958314115222 0.0279247437982418 1 1
-0.00285634637198776 -0.00284620068169031 1 1
-0.00577882581432802 -0.00577433102940786 1 1
0.010853047799829 0.0108628803068608 1 1
0.0197324511610395 0.0197086971371829 1 1
0.0107658530095862 0.0107534825658288 1 1
0.0157503267401543 0.0157398459165455 1 1
0.0485944437320309 0.0485353256426224 0 0
-0.0317633228364362 -0.031729780797362 1 1
0.0250795562327681 0.025042730851272 1 1
0.0186714961372869 0.0186521884270032 1 1
-0.0120657745150284 -0.0120309048936459 1 1
-0.0218986094108483 -0.0218779922975957 1 1
-0.0216136433742534 -0.0215875757546859 1 1
-0.0190132309071253 -0.0190227992843974 1 1
-0.0354608960512352 -0.0354306178732712 1 1
-0.010456483000568 -0.0104463607571878 1 1
-0.00872844936947861 -0.00874378191744768 1 1
-0.0192857351682234 -0.019266987266356 1 1
0.00620865202116492 0.00620224390229859 1 1
-0.000993325921279026 -0.00099412834832481 1 1
0.0282928458656501 0.0282606925895651 1 1
-0.0387642617829921 -0.0387337079679955 1 1
0.0315034938574022 0.0314629657574838 1 1
0.0100277688901672 0.0100181792452329 1 1
0.0268243531374896 0.0267963804933437 1 1
0.0129571276108673 0.0129425839606209 1 1
-0.00926831622154659 -0.00926979589450138 1 1
0.00739982773178361 0.00739296086389161 1 1
0.0343574723191924 0.0343000126086988 1 1
-0.0109934314053808 -0.0109735620596913 1 1
-0.0150033785578084 -0.0149966259812217 1 1
-0.0101423164275351 -0.0101347456569877 1 1
0.0217933348176979 0.0217715976986832 1 1
-0.00216184996216675 -0.00214020133749032 1 1
0.00776335542974265 0.00776949467105398 1 1
0.00442238064482413 0.0043946119641474 1 1
0.0376462014124385 0.0375987845209801 1 1
-0.000196000265092835 -0.000192876749663549 1 1
0.0144087759397057 0.0143753504594307 1 1
0.0425590604639799 0.0425155438081902 1 1
0.0121856312127565 0.0121699659198962 1 1
-0.0448994347293264 -0.0448504556409422 1 1
-6.54923928957143e-05 -6.45366967256761e-05 1 1
0.000725875830992697 0.000713050651493657 1 1
0.0133718831466391 0.0133610073177855 1 1
-0.0181822780243867 -0.0181648228891093 1 1
-0.0280005631674731 -0.0279789788143701 1 1
-0.0479257064550604 -0.0478906702960138 1 1
-0.0078735859197991 -0.00786853937156561 1 1
-0.0192362208669998 -0.0192221535862197 1 1
0.0265796501258831 0.026555812283532 1 1
0.0292279403822954 0.0292117310495724 1 1
0.00736314997692859 0.00736638537215212 1 1
-0.00402557053266763 -0.00401656734379278 1 1
0.00225760734946637 0.00225390275835974 1 1
0.0127679976796668 0.0127611178910581 1 1
0.0141047308360287 0.0140938532709868 1 1
-0.0172156452776297 -0.0172026667194807 1 1
-0.0093663698562828 -0.00935585411566553 1 1
-0.0161373302384052 -0.0161384927160637 1 1
-0.00670877434420305 -0.00670225208751483 1 1
-0.0331821036033259 -0.0331495470999335 1 1
-0.0121083567152229 -0.0121085168445123 1 1
0.0261373364244032 0.026116512986516 1 1
-0.00155572202370147 -0.00155622780132396 1 1
0.00390949851197503 0.0038996330936904 1 1
0.0160307641830449 0.016021479161005 1 1
-0.0331938648542345 -0.0331641989584998 1 1
0.0209889094105055 0.0209713353140488 1 1
-0.0038114475423424 -0.00380990626890076 1 1
-0.0322824730464292 -0.0322427874367104 1 1
-0.0412050927913847 -0.0411600335493488 1 1
0.0270869388436453 0.0270596353951428 1 1
0.0114320199470258 0.0114093236839464 1 1
0.0509083719471179 0.0508650692189725 0 0
0.00359462432376662 0.00359731832631657 1 1
-0.00380697100160013 -0.00379148823463935 1 1
-0.019535416169125 -0.0195196672837411 1 1
0.0230930498333755 0.0230752008758048 1 1
0.00264089758019163 0.00263698135662799 1 1
-0.0098798285425354 -0.00986904416643019 1 1
-0.0205796529512846 -0.0205516914021984 1 1
-0.0151735785428099 -0.0151553457877422 1 1
0.00719200329562515 0.00714510640305018 1 1
-0.0132369485789448 -0.0132210335973926 1 1
0.0231201277167898 0.0230796252319913 1 1
-0.0157500897794367 -0.0157266192318331 1 1
-0.00753720245561067 -0.00753779364583094 1 1
-0.00152990900983031 -0.00153361507777332 1 1
0.011973027308475 0.0119619393942394 1 1
0.0111184734769157 0.0111226992308292 1 1
-0.00658330847780033 -0.00657233328310518 1 1
-0.0132646890895878 -0.013250031599481 1 1
0.00814518836389172 0.0081365108118878 1 1
-0.0191305973627422 -0.0191117781818222 1 1
-0.00359931248321552 -0.00359683924127933 1 1
-0.0237937361902959 -0.0237703065117805 1 1
0.047169262123444 0.0471245484081755 0 0
0.0363034494359659 0.0362669600319275 1 1
-0.0237573172829426 -0.0237276286307023 1 1
-0.0108068561422477 -0.0108123548641201 1 1
0.0135835563061131 0.0135644523318284 1 1
-0.0393784467140197 -0.0393324747826158 1 1
0.00083789377462281 0.000831675312120275 1 1
0.0195256247363119 0.0194948001076247 1 1
-0.00201356126206624 -0.00202103742228495 1 1
-0.00243222520646897 -0.00243117768203906 1 1
-0.0197520055301126 -0.0197350141484153 1 1
0.0367941974410566 0.0367615647395093 1 1
0.0336697947395903 0.0336211273687494 1 1
0.026491336648259 0.0264602613657177 1 1
0.0175396675301621 0.0175181084222369 1 1
0.000664979539798605 0.000653038994607735 1 1
-0.0223692069361 -0.0223591775978441 1 1
0.0382889803348621 0.0382511598568617 1 1
0.022011215460768 0.0219863060699339 1 1
0.0298232194592922 0.0297835113512295 1 1
0.0162049826004961 0.0161937285156742 1 1
0.048071369719258 0.048022863106273 0 0
0.022613322986923 0.0225874098947604 1 1
-0.018486904456092 -0.0184658998953408 1 1
0.0397461504522448 0.0396996121757731 1 1
0.018379403110708 0.018363398655009 1 1
-0.0149293067561404 -0.0148928539835926 1 1
-0.00352188796318906 -0.00351984131323454 1 1
0.0261731434199933 0.0261485334360887 1 1
-0.0620942362283195 -0.0620237015765784 0 0
-0.000651628474023375 -0.000643209753249171 1 1
0.0130601041912402 0.0130354272339034 1 1
0.0222013698615266 0.0221505607816073 1 1
0.000912866986390471 0.000908888443168144 1 1
-0.0372659801399041 -0.037224899985547 1 1
-0.0516347230892187 -0.0515808957877819 1 1
-0.0463089570158027 -0.0462632661850898 1 1
0.0103433406538552 0.0103305201885102 1 1
-0.0115205057523695 -0.0115012410751485 1 1
-0.00437787595314754 -0.00436617911021281 1 1
0.0286616928966148 0.0286234395348226 1 1
-0.0010292764875773 -0.00101373652497799 1 1
0.0170413424752259 0.0170445764195505 1 1
0.00984103170031488 0.00982756823180455 1 1
0.0488065472762586 0.0487573028810853 0 0
0.0288851157750835 0.0288603090775265 1 1
-0.00835801810641862 -0.00833616606237325 1 1
0.017643640663398 0.0176272609527272 1 1
0.000608334792894719 0.00061498733432837 1 1
-0.0227565097656869 -0.0227272088502577 1 1
0.0016084952461417 0.00161803098549705 1 1
0.0385105716212547 0.0384701180782177 1 1
-0.00323923834473108 -0.00323802678119774 1 1
-0.0354012430092044 -0.0353628299513685 1 1
-0.00473671135661434 -0.0047311225470244 1 1
0.0452119829947355 0.045167921742272 1 1
-0.0072187918953147 -0.00720462629902636 1 1
0.00864594286891898 0.00863189078114855 1 1
0.00382418107052761 0.00383258171834309 1 1
0.0325109643855756 0.0324634470009845 1 1
-0.0652823421806953 -0.0652090092390224 0 0
-0.000682147468210307 -0.0006736543844228 1 1
0.00607160713595607 0.00604525266992278 1 1
0.025898466598627 0.0258734652401996 1 1
-0.0302939161950192 -0.030269055345952 1 1
0.0401489240882803 0.0401197731383841 1 1
-0.0238272905960592 -0.0238049064639086 1 1
-0.0451815049755668 -0.0451351609744067 1 1
0.0174137027046485 0.0174016689762873 1 1
0.0106122308728091 0.0105909029290744 1 1
0.00527256750637828 0.00526520140267835 1 1
-0.00212642880203345 -0.00211451055197348 1 1
0.00703125915092416 0.00702460852600434 1 1
-0.0380431715428205 -0.0379998119083241 1 1
-0.00693544018240648 -0.00694529982453019 1 1
0.0386603688808362 0.0386189865684444 1 1
0.00409380073996098 0.00408751362179704 1 1
0.0147537494520322 0.0147337989711097 1 1
-0.066856349392953 -0.0667772321484822 0 0
0.0193487047786936 0.0193325760526146 1 1
-0.0174220133256248 -0.0173984189388518 1 1
0.0467320038970841 0.0466730419463499 1 1
0.00659614773316438 0.00657919067918068 1 1
-0.0349375804220055 -0.0349056437091366 1 1
-0.0369419151901993 -0.036901109640654 1 1
0.00667888722500224 0.00670644471557915 1 1
0.0323013651257415 0.0322628279897318 1 1
-0.035242204400452 -0.0352028280515968 1 1
-0.0027729091276014 -0.00277687551145779 1 1
-0.0160470883825176 -0.0160271243716793 1 1
0.00344617501516872 0.00343965964795022 1 1
-0.00657763073198013 -0.0065831737975865 1 1
0.000845856777901552 0.000844569247176317 1 1
-0.0237422075931821 -0.0237212562964337 1 1
0.0317811778009986 0.0317255324581513 1 1
0.00276979685693218 0.00276449779122929 1 1
-0.00114921310325829 -0.0011447380954485 1 1
0.0163274444348495 0.0163139526719858 1 1
-0.0253411113312697 -0.0253187068277582 1 1
0.00323966686557791 0.00323845033249465 1 1
1.98289963359542e-05 2.68026473956603e-05 1 1
-0.00783236728455259 -0.00782354162057243 1 1
-0.00108543832041395 -0.00108437100010968 1 1
-0.0256896701492458 -0.0256615814065018 1 1
0.0253545846023562 0.0253201078973145 1 1
-0.013295553098329 -0.0132877290135696 1 1
0.036826370806091 0.0367785423728149 1 1
0.0199913735744814 0.019969780030788 1 1
0.0110037911997862 0.0109917701410774 1 1
0.0343578902301455 0.0343309605478075 1 1
-0.00737396158208724 -0.00736545889205819 1 1
-0.0469208176413105 -0.0468786369943761 1 1
0.0246426967665202 0.0246180934786617 1 1
-0.0421479701140866 -0.0421121280351413 1 1
-0.00636346175944242 -0.00636780253367029 1 1
-0.0116181534419183 -0.0116207686724192 1 1
-0.016940017599242 -0.0169196880183214 1 1
0.00610033827669102 0.00608430223688449 1 1
-0.0279853945060643 -0.02795747902952 1 1
0.0297408932120978 0.0297041177575453 1 1
0.000892183495805598 0.00089770641016955 1 1
-0.0137223513599814 -0.0137098832678357 1 1
-0.0422344737069359 -0.0421912875783085 1 1
-0.0287785320222618 -0.0287523281681752 1 1
0.0162407373036073 0.0162013482578807 1 1
0.00403966563322906 0.0040066992601446 1 1
-0.00499008110037316 -0.00498141675537094 1 1
-0.0290697590479168 -0.0290323000636782 1 1
0.00122099718464381 0.00122116197332041 1 1
-0.00649404560963941 -0.00648870039325969 1 1
0.00865739823473297 0.00864512863902573 1 1
-0.00734286143934208 -0.00733482758915252 1 1
0.00484976818131099 0.0048474544512133 1 1
-0.00748956959171581 -0.00747565968707073 1 1
-0.00684242983116276 -0.00683668054644789 1 1
0.0225456258522607 0.0225321488022686 1 1
0.0123848535751013 0.0123705372209541 1 1
-0.0100099597123365 -0.0100012605604339 1 1
0.00172972518155631 0.00172526870134948 1 1
0.00353180988792465 0.00352950924917437 1 1
-0.00566359132426425 -0.0056631392115346 1 1
-0.0222657959987072 -0.0222417008786298 1 1
0.0465068620214761 0.0464621050959844 1 1
-0.013216372306969 -0.0132054023915259 1 1
0.0849991685682471 0.0849194539464574 0 0
-0.00806124025992241 -0.00805695406264553 1 1
-0.0101190810703878 -0.0101056302497943 1 1
-0.0395135462071828 -0.0394846901690064 1 1
0.00489535317918235 0.00489537875835579 1 1
-0.0284051910303122 -0.0283778312901716 1 1
-0.0130531641971417 -0.0130455144773739 1 1
0.0196062205556401 0.0195845196109398 1 1
-0.00999962174160197 -0.00998709313350335 1 1
0.00289374864362712 0.00287997668938367 1 1
0.0282994536801924 0.0282659323620788 1 1
-0.00972964575704833 -0.0097237568771317 1 1
-0.0268025298530513 -0.0267758828981365 1 1
0.0489081300846608 0.0488533164369877 0 0
-0.0128829574150607 -0.0128449915578572 1 1
0.025380825552342 0.0253553846333536 1 1
-0.0107087381236188 -0.0107000864889002 1 1
0.00945795724950838 0.00945562683929059 1 1
-0.0463958221556729 -0.0463619921103492 0 0
-0.00542260062467096 -0.00541760212183951 1 1
-0.00346216872536957 -0.00344408508766542 1 1
-0.0263088224401189 -0.0262810385762901 1 1
-0.0124917684360941 -0.0124808067767112 1 1
0.0279413356218386 0.0278984223696276 1 1
0.00177334398619738 0.00176266499365136 1 1
0.0382326819004296 0.0382038894689579 1 1
0.0145867480987199 0.0145726091784635 1 1
-0.0154562893651677 -0.0154415551382286 1 1
-0.0347657247383814 -0.0347170955512799 1 1
-0.0260892278533647 -0.0260508828668074 1 1
0.0154761544242288 0.0154629535069231 1 1
0.0374192753237087 0.037380349287047 1 1
-0.0175720415102557 -0.0175762139212505 1 1
0.0244728188342444 0.0244660308598886 1 1
0.00382060080346679 0.00383329934606956 1 1
-0.016993015074321 -0.016990004458715 1 1
0.0126374159584044 0.0126249308613276 1 1
-0.0160876707554798 -0.0160681716084655 1 1
-0.0378907077053588 -0.0378412404485869 1 1
0.00438980571791602 0.0043863636060192 1 1
-0.00737886783128472 -0.00736392577566123 1 1
-0.0160830586931314 -0.0160534927987559 1 1
-0.00238394048766907 -0.00238369565638006 1 1
-0.00728491613475399 -0.00728115130412696 1 1
-0.000997109860187753 -0.00100241913890978 1 1
0.0309005487963006 0.0308686348699493 1 1
-0.00995967670017412 -0.00995087613847153 1 1
-0.0449935443667693 -0.0449432422446884 1 1
0.0291723922751683 0.029140958316579 1 1
0.0073181266818711 0.00730106555436028 1 1
-0.00789883421351298 -0.00788962024307563 1 1
-0.00595856072091428 -0.00595691572003116 1 1
0.0177190731149867 0.0176950114685842 1 1
0.00270413395261986 0.00271902930984059 1 1
-0.0121737775287427 -0.0121663820843462 1 1
0.00442444653502966 0.0044252913045691 1 1
-0.0328264803472156 -0.0327932387726619 1 1
-0.037365429032859 -0.0373310582877633 1 1
-0.00662026879565438 -0.00659040885857748 1 1
0.0300240551840908 0.0299862801747217 1 1
-0.00255461069130776 -0.00256183163736103 1 1
0.0206338178084641 0.0206061640649025 1 1
-0.00296228347004694 -0.00296050204743946 1 1
-0.00828089294493048 -0.00827592921491441 1 1
0.0599556902917646 0.0598784463519347 0 0
0.00967784953490772 0.00966769057471249 1 1
-0.0143443724142888 -0.0143353731222983 1 1
-0.00204726371879882 -0.00203962794362426 1 1
0.000943687458842268 0.00094397310465857 1 1
-0.0124571953118987 -0.0124336145007756 1 1
0.0169404873199528 0.0169001781032721 1 1
0.0128237904733421 0.0127973406999221 1 1
-0.0226818749724466 -0.0226621061758882 1 1
-0.0151779084302997 -0.0151645149071881 1 1
-0.0266206997413532 -0.0265734949707949 1 1
0.0281287593809538 0.0280998122025356 1 1
0.00652051172037403 0.00652365526873997 1 1
0.00814998527328772 0.00815221302758289 1 1
0.0263941951662219 0.0263622362099728 1 1
-0.0273879928300005 -0.0273572582359089 1 1
-0.00673063487708105 -0.00672842052663246 1 1
-0.0540602680065376 -0.0540165017389348 0 0
-0.00123457053736385 -0.00123229574693156 1 1
-0.0148868239063946 -0.0148770089652994 1 1
-0.0235784982237602 -0.0235463110320245 1 1
0.00508882588555821 0.00507745936383531 1 1
-0.00970496754572424 -0.00971121558142714 1 1
-0.0282183142361742 -0.0281890190456295 1 1
0.0151773540600587 0.0151619812792663 1 1
-0.0443334011986125 -0.044264315386391 1 1
0.0126901463809967 0.0126757120084061 1 1
0.0153567632919009 0.0153457499171005 1 1
-0.00122092213643829 -0.00122779960430076 1 1
-0.0178884294490195 -0.0178726682777573 1 1
-0.0153946933989731 -0.01537732969677 1 1
-0.00124657643482863 -0.0012364978919653 1 1
0.0110219705769034 0.0110087502811391 1 1
-0.00315102323805943 -0.00315106695288625 1 1
0.0129709569018979 0.0129526316295715 1 1
0.0156185090197759 0.0156015947874624 1 1
-0.00693059114699741 -0.00693353991576689 1 1
-0.023571158130567 -0.0235633778806183 1 1
0.000423631049368843 0.000416868955019155 1 1
0.0237532993024176 0.0237295009665182 1 1
-0.031323953924303 -0.0312989266645218 1 1
0.0341019081347442 0.0340681668637209 1 1
-0.0163628269888575 -0.0163591581776305 1 1
-0.0197615285932667 -0.019727363374317 1 1
0.0120815919076317 0.012065187972088 1 1
0.0690663039227307 0.0689961383343592 0 0
-0.0104216929058178 -0.0104084176139477 1 1
-0.00801662957456686 -0.00800469618413203 1 1
-0.026780417378709 -0.0267524118099961 1 1
-0.0103769125163051 -0.0103818575844502 1 1
-0.00444193502781848 -0.0044389841253123 1 1
-0.0494958607733202 -0.0494449748940211 0 0
-0.020243923035927 -0.0202283925499969 1 1
0.0242554343784799 0.0242370900283024 1 1
0.00294314715325484 0.00292711567836944 1 1
-0.0242863881170352 -0.0242473803172781 1 1
-0.00523574011690192 -0.00525690874759564 1 1
0.00540006302349296 0.00539400716117043 1 1
0.0106456962534851 0.0106431260053414 1 1
-0.0177849984800248 -0.017731648820937 1 1
0.0307040339900692 0.0306911811360258 1 1
-0.037611732321814 -0.0375684701761052 1 1
0.0148610733652411 0.0148495820665628 1 1
-0.0177276359908279 -0.0177089644472118 1 1
0.03319556537917 0.0331651934298261 1 1
0.0133014851801804 0.0132702692622734 1 1
0.0142110540701185 0.0141992294723457 1 1
0.00941940154321562 0.00940827801432348 1 1
-0.00676420239376245 -0.0067591525240364 1 1
0.0343089638468041 0.0342682764221765 1 1
-0.0314691629004776 -0.0314383981953265 1 1
0.00554385063606999 0.00553928921320097 1 1
-0.0111558469369813 -0.0111435513779414 1 1
0.0282180909055193 0.0281888238373729 1 1
-0.00569707409808759 -0.00569649228006625 1 1
-0.0196218013450083 -0.0196007060513742 1 1
-0.00821931515569889 -0.00821302053101268 1 1
-0.0035757314507326 -0.00357098626727941 1 1
0.00159400927749325 0.00159407302092372 1 1
0.00968000703980785 0.00967484990561301 1 1
-0.0085952715006006 -0.00858680971716558 1 1
-0.00695493324330989 -0.0069280891977064 1 1
-0.0173039949716743 -0.0173061189228825 1 1
0.00557316527053054 0.00556877961044801 1 1
-0.00309936892936805 -0.00309506631886464 1 1
-0.022075908668851 -0.0220548447837054 1 1
-0.0204391043313532 -0.0204306924690904 1 1
0.0160231911041813 0.0160102136996908 1 1
0.00376425493275315 0.00374817325162426 1 1
0.0302825294436002 0.0302504239587063 1 1
-0.0136888481670547 -0.0136752130211119 1 1
-0.00329847766419877 -0.00330377270777608 1 1
0.0196823812038606 0.0196838792921502 1 1
-0.0208883528809318 -0.0208775208839788 1 1
0.00983056230176601 0.00982867970323616 1 1
-0.00242006057007833 -0.00241829641036924 1 1
-0.00890544368150109 -0.00889614347174575 1 1
0.0137176237160566 0.0136895612329831 1 1
0.0088231608276226 0.00880868639854888 1 1
0.00287779313151351 0.00287423900880998 1 1
-0.0018627353842288 -0.00186323812480696 1 1
-0.0209404765009955 -0.0209172055174345 1 1
-0.0172343665347913 -0.0172149864216606 1 1
-0.0349289438099408 -0.0348878475441901 1 1
0.0340967108304696 0.0340399266720113 1 1
-0.00429416984465307 -0.00429154257773684 1 1
0.0164572337269058 0.0164382369384448 1 1
-0.00670904559655522 -0.00671251663891156 1 1
0.00433891624131688 0.00433362431219825 1 1
0.00243147664132224 0.00243126610563456 1 1
0.0221614511182142 0.0221200474122343 1 1
-0.0273708354200327 -0.0273310835229405 1 1
-0.00780523142522704 -0.00777799416176764 1 1
0.000449165763691414 0.000445705175019288 1 1
-0.00645935650489326 -0.00644519942731509 1 1
-0.00925990859565046 -0.00925332286791235 1 1
0.0130818100782893 0.0130737111885672 1 1
-0.0137027128157174 -0.0136641552188658 1 1
0.0178515695642714 0.0178395795214587 1 1
0.0438993429201595 0.0438555578840682 1 1
-0.00667042925008421 -0.00666573926194 1 1
-0.0200925585469557 -0.0200710358186114 1 1
-0.0142317534646609 -0.0142146695643763 1 1
-0.0589363966234418 -0.0588951527555648 0 0
-0.0192816588979682 -0.0192646460957252 1 1
0.0597865824738107 0.0597313906433068 1 1
-0.0300282724271603 -0.0300009522959603 1 1
-0.00661509062458053 -0.00660902594908958 1 1
0.00408201040688244 0.00408326377214127 1 1
0.00318053696428021 0.00317571947956055 1 1
-0.0178537359695652 -0.0178370593628512 1 1
-0.00206760338797286 -0.00206460430223344 1 1
-0.0160738306353642 -0.0160515550048909 1 1
-0.0131701787422864 -0.0131730027247839 1 1
-0.00107104539307766 -0.00106782531520897 1 1
0.00150344870300099 0.00151565973274745 1 1
0.00114973956076942 0.00113571950636957 1 1
-0.0255823082396368 -0.0255544892895063 1 1
0.0163516136634924 0.0163120175860945 1 1
0.00161310027175178 0.00163674403803152 1 1
0.0231079954527032 0.0230865496757858 1 1
0.00713481065360302 0.00712675282895978 1 1
0.021434056555313 0.021419318755515 1 1
-0.021521739359429 -0.021494650210032 1 1
-0.0238040685521055 -0.023781617141043 1 1
0.0155922617048003 0.0155759113649742 1 1
-0.0353122121090214 -0.0352699639671012 1 1
0.0256933036607087 0.0256638085768696 1 1
0.0504968398153013 0.0504523233380621 0 0
-0.0119242407247805 -0.0119141292325961 1 1
0.0112237787052353 0.0112134798232484 1 1
-0.00157486313757116 -0.00156265679350756 1 1
0.0141612401061374 0.0141637973522128 1 1
-0.0288065421007948 -0.0287807778965997 1 1
-0.0261066161932486 -0.0260728348271437 1 1
-0.0193019271584322 -0.0192900884986844 1 1
-0.0180306218161468 -0.0180134378471096 1 1
-0.00757587322965744 -0.00756842298823028 1 1
0.0126132439909385 0.0126035555230638 1 1
-0.0397333991717507 -0.0396945299158155 1 1
-0.0152776787949631 -0.0152560427379162 1 1
0.00475449857745021 0.00474698438206406 1 1
-0.0309487461837091 -0.0309138682979289 1 1
-0.0381421731274259 -0.0381072528394628 1 1
0.00753510481531586 0.00752622086822628 1 1
0.0368967461156369 0.0368581408075178 1 1
0.0326588107851213 0.0326166673706238 1 1
0.0160514936206623 0.0160279390729082 1 1
0.00672229828618428 0.00672508700370157 1 1
-0.00854023445647115 -0.00853440304479444 1 1
0.00735271570068688 0.00733712626657468 1 1
-0.0336750997330822 -0.0336361782597238 1 1
-0.0222154837164466 -0.0221837753213187 1 1
-0.0236207003507777 -0.0236002848838986 1 1
-0.0453545667780754 -0.0453222633316827 0 0
0.0350685222902792 0.0350354087637868 1 1
-0.0170407892529724 -0.0170253112857195 1 1
9.86800764754729e-05 9.76652795352509e-05 1 1
0.0259449044169404 0.0259153035773781 1 1
-0.0264480900199475 -0.0264236135908371 1 1
-0.0248881804331052 -0.0248581196200426 1 1
0.00293545919461476 0.00294845698736873 1 1
-0.0224485877175081 -0.0224186948122869 1 1
0.0320328552017953 0.0320039219492105 1 1
0.00195086655391074 0.00195324195758665 1 1
0.0503249385725197 0.0502848825195312 0 0
0.00128057418990579 0.00129011912902614 1 1
0.00687542905617208 0.00687493450399995 1 1
-0.0216653644057526 -0.0216324174119672 1 1
-0.00317564433581753 -0.00314717161240586 1 1
-0.0242121065666308 -0.0241809358230714 1 1
-0.0155867342744731 -0.015554436731349 1 1
-0.0371372468196751 -0.0370960193663201 1 1
0.0304808453555451 0.0304557308541244 1 1
-0.000893006931728912 -0.00089012772338719 1 1
-0.00015294891707237 -0.000154342807937017 1 1
0.0133739777921631 0.0133579756646176 1 1
-0.00261751051595716 -0.00259579869051423 1 1
-0.00868346135727687 -0.00868876097595261 1 1
-0.0310938538951207 -0.0310729618533769 1 1
-0.0328967177439978 -0.0328945062182124 1 1
0.0541699583865108 0.0541209595344257 0 0
0.018334951541655 0.0183191038906276 1 1
-0.0162411863619443 -0.0162279167689975 1 1
-0.00853624724061501 -0.00852168262219043 1 1
-0.017347604842598 -0.0173320124707208 1 1
0.0197228817149695 0.0197042632482704 1 1
0.0116719636953546 0.0116651223627531 1 1
0.0108222600621377 0.0108129062971256 1 1
0.00428999491039115 0.00428655980082916 1 1
-0.00666288530394919 -0.00664104269949253 1 1
0.00272703430610868 0.00271237868101835 1 1
-0.00219697187089284 -0.00219535736590941 1 1
0.032698799668943 0.0326675129783907 1 1
0.0123674962877462 0.0123476479220397 1 1
0.0468363628526042 0.0467910255225569 0 0
-0.00508720905479696 -0.00507880651558966 1 1
0.0328133656645573 0.0327782560620369 1 1
0.00550601124430692 0.00549888726006449 1 1
-0.0216262788719047 -0.0216092752085895 1 1
0.0317623234143689 0.0317347260047386 1 1
-0.03209527436294 -0.0320702261511958 1 1
-0.0156354123298225 -0.015618925991678 1 1
0.0327644627991117 0.032738889181323 1 1
0.0112746855082479 0.0112414889586484 1 1
-0.00631842049434507 -0.00633170604732634 1 1
-0.008344099231109 -0.00834280428653861 1 1
-0.019715098601838 -0.0196959947572336 1 1
-0.0212963765029455 -0.0212777430225455 1 1
0.000680139811079015 0.000686204286236067 1 1
0.00542230051428905 0.00541130910797426 1 1
0.0220637831922873 0.0220427659969992 1 1
0.0187332361223949 0.0186962810058408 1 1
0.0136045407663886 0.0135663043891809 1 1
0.0112200238080528 0.011206556941192 1 1
0.0359029134670156 0.0358724814234067 1 1
0.0187782989012597 0.0187590837802314 1 1
0.00739937802991261 0.00738963297323016 1 1
0.0475476816268432 0.0474943960950804 1 1
-0.0399902352566713 -0.0399499337084605 1 1
0.0457754337060646 0.0457244104930335 1 1
-0.0265410180682053 -0.0265143219094171 1 1
-0.0271727110744285 -0.0271276206419227 1 1
0.0235418140646759 0.0234959265117255 1 1
0.00563948106685412 0.00563182801548232 1 1
0.00375462304662687 0.00373623886610014 1 1
0.00329503167750262 0.00332406176534864 1 1
0.0215683457064215 0.0215462101349354 1 1
-0.000518058905866275 -0.000513985386130743 1 1
0.0279879830307919 0.0279676914155176 1 1
0.00523683794940691 0.00523362775447041 1 1
0.00120143063464718 0.00120405960679175 1 1
0.00370396581597269 0.00369981700326536 1 1
0.00132249649754516 0.00135025159693307 1 1
0.0442319112024653 0.0441827767175111 1 1
0.0141036576966602 0.014092777155621 1 1
0.0356962725902771 0.0356575144036028 1 1
-0.0186904026958729 -0.0186755919452249 1 1
-0.021618779940308 -0.0216023859139846 1 1
0.0272500270878685 0.0272257040479857 1 1
0.0415195264439807 0.041479396493204 1 1
-0.00168106593962529 -0.00167751926719951 1 1
-0.041129304520851 -0.0410768726955092 1 1
0.0010246474113903 0.00104208805528546 1 1
0.0100250979496705 0.0100089714406471 1 1
-0.00363144209728505 -0.00363154712452295 1 1
-0.00844197003202509 -0.00843571013927981 1 1
-0.0292277452350316 -0.0292054147352797 1 1
0.0185519104703563 0.0185368254716293 1 1
-0.0362726067377467 -0.0362485829381565 1 1
0.000110766551232099 0.000106878930827997 1 1
0.0219011586344398 0.0218719259607903 1 1
-0.0067113038566345 -0.00672238332089439 1 1
0.022687698336136 0.0226637073504748 1 1
-0.000412730046919766 -0.000412083193618385 1 1
0.0200382083998846 0.0200164808261431 1 1
-0.0556062096672968 -0.0555672857369272 0 0
0.0652454843599375 0.0651860399294841 0 0
0.00331965842449687 0.00329800249323158 1 1
0.0108822302934904 0.0108681875046665 1 1
-0.0171884021510683 -0.0171704783673318 1 1
0.0147653158097959 0.0147192519769501 1 1
0.0297507255909264 0.0297250546298605 1 1
0.032870323183493 0.0328589505034968 1 1
0.0192303242662323 0.0192211835801009 1 1
0.0159664835231424 0.0159482799773655 1 1
0.0191174403847654 0.0190942139574437 1 1
-0.0210493219286122 -0.0210274120578909 1 1
0.0208699488772419 0.0208519118976399 1 1
-0.0535513918223323 -0.0535049090456027 1 1
-0.0486859050047509 -0.0486343898723482 1 1
0.0161522557361772 0.0161234593740626 1 1
0.0196358182923918 0.0196152217609762 1 1
0.0113730193554516 0.0113607496907689 1 1
0.0014793411915517 0.00147823591245509 1 1
0.0124325404851878 0.0124415998687001 1 1
-0.0114576481344401 -0.0114454399342907 1 1
0.0318848724259116 0.0318682683505156 1 1
-0.00789542450405596 -0.0078668838966726 1 1
-0.0304151556411509 -0.0303842316253804 1 1
0.043323516584845 0.0432815190466103 1 1
0.014892915612677 0.0148679830901747 1 1
0.0332333167965054 0.0331709809281935 1 1
0.0173937832767573 0.0173662894257714 1 1
0.0204662539152093 0.020474033465942 1 1
-0.0163035467477397 -0.0163001477875846 1 1
-0.0186083209111086 -0.0185735102609747 1 1
-0.00589728871788943 -0.00589496263341928 1 1
-0.0106463207518198 -0.0106318115068423 1 1
0.0276386033221269 0.0276045566484561 1 1
0.000308749647371344 0.000315775243878017 1 1
-0.0130916964123116 -0.0130738482461608 1 1
0.016581014515106 0.016557363990814 1 1
0.00402520829630987 0.00402371577598643 1 1
-0.00154334124432665 -0.00155515058780198 1 1
-0.000698559624595285 -0.000692162736303093 1 1
0.0309685282986968 0.0309435592491748 1 1
0.0320025987248949 0.0319510695862739 1 1
0.0213216404855971 0.0213015927242535 1 1
-0.00368971790502062 -0.00367947572123089 1 1
-0.0427705302115593 -0.042725287669631 1 1
-0.00441455563924064 -0.00440888978044908 1 1
0.0112900550584162 0.0112927734445742 1 1
-0.022187631565351 -0.0221708399760856 1 1
-0.00805344160926381 -0.00805351527475485 1 1
0.00286904315475672 0.00287066955094789 1 1
-0.0282753117911224 -0.0282537784698328 1 1
0.0406226208082695 0.0405825338741308 1 1
0.0337209533893727 0.0336892986097291 1 1
-0.00198554531057339 -0.00198405000991478 1 1
0.0251522294229786 0.0251323984689043 1 1
-0.0181284040958441 -0.018113794776304 1 1
-0.042914194402759 -0.0428598985098635 1 1
-0.0216685719207067 -0.0216283532654554 1 1
-0.0165581433815623 -0.016548658717075 1 1
-0.00431508463138146 -0.00431908204902582 1 1
-0.0256162575817851 -0.0255943007505738 1 1
0.004439490201071 0.00441771261326349 1 1
-0.0260712619568549 -0.026045168046255 1 1
0.0407804710343873 0.04074234521701 1 1
-0.0106113779155093 -0.0106040304372847 1 1
-0.0399724477939969 -0.0399282294324943 1 1
0.0400754818383548 0.0400243336820268 1 1
-0.0313955632519707 -0.0313630036622898 1 1
-0.00243881203995507 -0.00243888605491437 1 1
0.0112788970955431 0.0112637043169003 1 1
0.0193208339419011 0.019301555374962 1 1
0.00279234887409015 0.00279244200149053 1 1
0.015470643666538 0.0154598400577105 1 1
0.00326973609397363 0.00325129994840596 1 1
-0.00150742816488177 -0.00151748801118108 1 1
-0.0205609265077928 -0.0205389127363825 1 1
0.00973217536953687 0.00972557354714244 1 1
-0.0390749984732181 -0.039033556616511 1 1
-0.0432512738249843 -0.0432094696709955 1 1
0.0136482354050246 0.0136527904800669 1 1
-0.0164918341153416 -0.0164759177695667 1 1
-0.0186148406765022 -0.0185982798623093 1 1
-0.011639686871713 -0.0116185579950931 1 1
-0.00334905047721274 -0.00334874237329888 1 1
0.00619144870953274 0.00618959960015461 1 1
0.018103949935684 0.0180779629831489 1 1
-0.0074766676358813 -0.00744996717454143 1 1
0.0704033685157727 0.0703347841641174 0 0
-0.0067080682384419 -0.00669926392797153 1 1
0.00204998003122166 0.0020454265089871 1 1
-0.0436577065009341 -0.0436029092235774 1 1
-0.0308939977364888 -0.0308854963241713 1 1
0.0121758789387483 0.0121565757091074 1 1
0.0173077610442217 0.0172867076062599 1 1
0.02323494622421 0.0232124468120828 1 1
0.0250201437286609 0.0249971526026689 1 1
0.00195117033396269 0.00194490673077072 1 1
0.00761128761368721 0.00760118060843307 1 1
0.0189162037624123 0.0188889010012521 1 1
-0.04042766124 -0.0403897151299306 1 1
-0.0249788281139705 -0.0249586147604445 1 1
0.00813954622373473 0.00812816080044851 1 1
0.0398432596961319 0.0398200126820957 1 1
-0.045227324734344 -0.0451818770001342 1 1
0.00327498470591694 0.00324998820903448 1 1
-0.00963142881438337 -0.00962050272231972 1 1
0.0121665234732031 0.0121557533703339 1 1
-0.0508286384094145 -0.0507785305914809 0 0
0.012218089455082 0.0122063322529135 1 1
0.0177226807773435 0.0177025227374731 1 1
-0.0136811547780898 -0.0136540814634391 1 1
-0.03985993838995 -0.0398144088187662 1 1
-0.0153818957357579 -0.0153655318862583 1 1
0.00316303065744119 0.00318366773544293 1 1
0.0092318016497768 0.00923748576627531 1 1
-0.0290173136876952 -0.0289907467316518 1 1
-0.0308907217148723 -0.0308607520358251 1 1
-0.0339852909242192 -0.0339276566869905 1 1
0.0450901703888877 0.0450472500899112 1 1
0.0257914451251263 0.0257781431684842 1 1
-0.0028921352244453 -0.00288165076648016 1 1
-0.0378883825107232 -0.037840628296411 1 1
0.00352237202030491 0.00351488171412444 1 1
-0.014411647916445 -0.0143958018144625 1 1
0.0300982088023137 0.0300602285468373 1 1
-0.0349955466860622 -0.0349593059134986 1 1
-0.0587087394467771 -0.058631072007222 0 0
-0.0396742566470497 -0.0396297464875859 1 1
0.0360798079351709 0.0360405105250928 1 1
-0.0199524106531745 -0.0199308916494824 1 1
0.0134448950092792 0.0134253249891113 1 1
-0.0448095406342416 -0.0447581671556516 1 1
0.0283434893187609 0.0283077544730882 1 1
0.000291294640431986 0.000290463346290244 1 1
0.00862549573415925 0.00861953216716207 1 1
0.0164672661921642 0.0164588245644029 1 1
-0.0375421169631363 -0.0375043410599091 1 1
0.00479418762540212 0.00478504615333753 1 1
0.00352217720436282 0.00352296881868081 1 1
-0.00698129543385743 -0.00695690257765094 1 1
-0.0351957897405734 -0.0351684185655437 1 1
0.000402798350611849 0.000400647674228153 1 1
-0.0330585976620103 -0.0330322503887935 1 1
-0.0325985743826863 -0.0325733984618933 1 1
0.0218946429156213 0.0218765041129369 1 1
-0.00266443051113137 -0.00266409184281005 1 1
0.00680494300545086 0.00679696988467111 1 1
-0.0270417527665333 -0.0270211042940163 1 1
-0.00981461340926911 -0.00979977925452112 1 1
-0.012706277027021 -0.0126879286051079 1 1
-0.0372218080780629 -0.0371916983951573 1 1
0.0189928010960203 0.0189654831981667 1 1
-0.00224925422406591 -0.00224600528394075 1 1
-0.0208446412777309 -0.020828688109854 1 1
-0.00300581812967892 -0.00300295161754112 1 1
-0.039426124007623 -0.0393684751774147 1 1
0.0262849391543709 0.026260847414221 1 1
0.0349354423721144 0.0349025556587233 1 1
0.0141248686037763 0.0141081213013326 1 1
-0.0111238363080589 -0.0111053455943771 1 1
-0.0107822242112677 -0.0107671046858196 1 1
-0.0122331339916348 -0.0122180868671218 1 1
-0.0104804173442061 -0.0104554203376656 1 1
-0.0229337013487136 -0.0229113999835651 1 1
-0.0126923524318317 -0.0126897196043424 1 1
0.0437063783771241 0.0436509824405279 1 1
0.0345776499075768 0.0345344394610861 1 1
0.0319624999799239 0.031945055146505 1 1
-0.00290100698914976 -0.00289594525864829 1 1
-0.026140971386465 -0.026129542401748 1 1
0.0125698737403725 0.0125572781322962 1 1
-0.0129645774653039 -0.0129548169274341 1 1
0.034021928516871 0.0340028217615541 1 1
0.0181367495038391 0.0181143994859484 1 1
-0.00222467801514269 -0.00222706626337724 1 1
-0.02281511752476 -0.022785144320637 1 1
0.0406816515292365 0.040627349257951 1 1
-0.00028440849294133 -0.000283431572725818 1 1
-0.00132624449104335 -0.00132558042916106 1 1
0.0180242143439853 0.0179971474533328 1 1
-0.00961654125891407 -0.00961033060568299 1 1
0.00712913907368685 0.00712759027978999 1 1
-0.0169263142749621 -0.0169110698119525 1 1
0.00918309746818603 0.0091722255802598 1 1
-0.0237856905740098 -0.0237552209848626 1 1
-0.0241409693812018 -0.0241171113747906 1 1
0.0127415269491175 0.0127375376338762 1 1
-0.0110376220031749 -0.0110418369230659 1 1
0.00320021447588091 0.0031983781023717 1 1
0.0341360839965185 0.0341060594620919 1 1
-0.0111663460404822 -0.011155260891127 1 1
-0.0457641911594916 -0.0457141004215625 1 1
0.00192680158696046 0.00192143090470266 1 1
-0.0413322846105147 -0.0412809494691028 1 1
-0.0370503990286704 -0.0370193117424623 1 1
0.027314475705566 0.0272954766862276 1 1
-0.0132495011564214 -0.013237424102575 1 1
-0.00323950778744415 -0.00324564174322884 1 1
0.00882395520371822 0.00882241144489125 1 1
-0.00829139117708609 -0.00828620463599568 1 1
0.0268161774363406 0.0268044364272467 1 1
-0.00356616824252624 -0.00359556931189489 1 1
-0.0284528449461061 -0.0284318257205392 1 1
0.0309205753466818 0.0308976413062147 1 1
0.0147450203907051 0.0147338464656416 1 1
0.0254633131299607 0.0254431922161848 1 1
0.0208573630336072 0.0208381327540825 1 1
0.00226323312172889 0.00225634409002533 1 1
-0.00957654047008048 -0.00958891411452212 1 1
-0.0153521620199754 -0.0153599757147859 1 1
0.0261702538441941 0.0261449558535113 1 1
0.00485054179831543 0.00484972828508331 1 1
-0.00607619233407599 -0.00606996063596142 1 1
0.00738939366957762 0.00738687755271754 1 1
0.0100536147747507 0.0100457737280858 1 1
-0.00381098438297796 -0.00380166616521851 1 1
0.00105686244548339 0.00105826546465429 1 1
0.00330482636440848 0.00331055943025094 1 1
0.0185888095343178 0.0185682845798211 1 1
0.0179187551899515 0.0179019096329748 1 1
0.0108782581420902 0.0108677287108637 1 1
0.000504667507894716 0.000498718606774608 1 1
-0.00647052242814655 -0.00646788636310657 1 1
-0.0206839500860997 -0.0206638210324543 1 1
-3.75211339607214e-05 -3.49755207356287e-05 1 1
0.0214013550061732 0.0213735885943001 1 1
0.00466633311770081 0.00465940175764772 1 1
-0.0400840849398223 -0.0400420898543861 1 1
-0.0116548464784304 -0.0116383240676122 1 1
-0.0338436768983772 -0.0338165434997912 1 1
-0.00466083322115556 -0.00465442202810003 1 1
-0.0239636936935663 -0.0239370259815604 1 1
-3.47926790728037e-06 4.53686838515835e-06 1 1
-0.0120816521159712 -0.0120670152404792 1 1
-0.0360621307795686 -0.0360132879043227 1 1
-0.0149208064775272 -0.0149044628487424 1 1
0.043963725930048 0.0439181284247527 1 1
-0.0350473372352045 -0.0350046467267697 1 1
0.0204246541804445 0.0203980794432098 1 1
-0.00933274494946358 -0.00932488253343514 1 1
-0.017165897336827 -0.0171514985818473 1 1
0.0214191513380857 0.0213897132961599 1 1
-0.0436623349589949 -0.0436208779285237 1 1
-0.00867258718228006 -0.00868102283640673 1 1
-0.0121694608648961 -0.0121830756662433 1 1
0.00076084825117129 0.000772287706351778 1 1
0.000592758070649333 0.00059290616330209 1 1
-0.0427930999373755 -0.0427536481701166 1 1
0.0202171974609535 0.0201981685052648 1 1
0.0172751930231727 0.0172697237753003 1 1
0.00355300785041531 0.00354842249154622 1 1
0.0111273377719218 0.0111157217048792 1 1
-7.93421755347339e-05 -7.91782553477333e-05 1 1
-0.0146744038213607 -0.014644357960233 1 1
-0.0179965474712657 -0.0179863588168643 1 1
-0.0214087659379172 -0.0213610434783083 1 1
-0.011549231012323 -0.0115380964819055 1 1
0.0011839852609133 0.00118130442175659 1 1
-0.0132928348513024 -0.01327904360336 1 1
0.0129005904329183 0.0128809476736809 1 1
-0.0369246777088475 -0.03688434260414 1 1
-0.0265368216844475 -0.0265102546283528 1 1
-0.0161625922817879 -0.0161422010515092 1 1
0.0322211129576816 0.0321846954712038 1 1
-0.0544707746959153 -0.0544127275912039 0 0
-0.022962413600096 -0.0229280532102902 1 1
-0.000689181553386924 -0.000693949547283844 1 1
-0.00292765947988821 -0.00292101110907658 1 1
-0.0164331264370101 -0.0164248581472685 1 1
-0.0448849310668552 -0.0448418988140349 0 0
0.024024299394543 0.0240034136957809 1 1
-0.00888685539055234 -0.0088704367462888 1 1
0.0138139396574249 0.0138105657382569 1 1
-0.0257977208094411 -0.0257683090396824 1 1
0.0118669407224979 0.011858386086639 1 1
0.0228010652418154 0.0227854587725242 1 1
0.0536224326357424 0.0535611646169502 0 0
-0.0144982261015118 -0.0144850267703446 1 1
0.0368018284467665 0.0367821874487106 1 1
0.00342254336663626 0.00342241063378468 1 1
-0.0165616338749126 -0.0165514742821499 1 1
0.00180289720064992 0.00180694868303651 1 1
0.0164993224420109 0.0164799080252934 1 1
-0.0332424145356399 -0.033208964000843 1 1
0.00856531157218744 0.00855277061059054 1 1
-0.0581919207333746 -0.058124808701719 0 0
-0.0306903627779358 -0.0306571016411705 1 1
0.0727380895004059 0.0726631826640176 0 0
-0.0345051519869707 -0.034472437778765 1 1
0.00980682188603813 0.00979311884633841 1 1
0.0400875732837824 0.0400414658683191 1 1
0.00756365364525561 0.00756084968052483 1 1
-0.0197065371563586 -0.0196838465230438 1 1
0.0228049188463862 0.0227776097871298 1 1
0.0386891246062421 0.0386450449088498 1 1
-0.0173603545390339 -0.0173482843663774 1 1
0.0190073925134178 0.0189893724385059 1 1
-0.00986317370826649 -0.00984447368937671 1 1
0.0234561252093308 0.0234313932504775 1 1
0.0307643990859022 0.0307363495852044 1 1
0.0229503489482475 0.0229358542176333 1 1
0.0101835679409435 0.0101844932542566 1 1
-0.0402876390494188 -0.0402529526683502 1 1
0.0586074706089683 0.0585424820743659 0 0
-0.00185322760656698 -0.00186457733944716 1 1
0.0128073399593532 0.0127893076672701 1 1
0.00353311655831643 0.00352692838515345 1 1
0.0170486102364532 0.017020819061402 1 1
-0.0153957088643275 -0.015381204625543 1 1
-0.00421747029750218 -0.00422008731309556 1 1
0.00401382902055686 0.00400916461895627 1 1
0.00148548665830262 0.00149063577339009 1 1
-0.0310196681056624 -0.0309811081327768 1 1
-0.0275601120943791 -0.0275354951059237 1 1
0.0147769382700972 0.0147814644581017 1 1
-0.0311174757889887 -0.0310753185808482 1 1
-0.00481716147786135 -0.00479003900409224 1 1
0.0375439881972184 0.0375141859604223 1 1
-0.000711663756755463 -0.00070355418582802 1 1
-0.0288579909512956 -0.0288314134123398 1 1
0.0294173136616573 0.0293937454954037 1 1
0.0069333935771047 0.0069463851488343 1 1
-0.0109822645356013 -0.0109789891738814 1 1
0.0292650874118263 0.0292313983615229 1 1
-0.0471666525726121 -0.0470987764668835 1 1
-0.0276990436493901 -0.027664566545349 1 1
0.0168340857769734 0.0168168924113167 1 1
0.0206214015834771 0.0205910355752297 1 1
-0.003625490355611 -0.00360839393651982 1 1
-0.0133596565367652 -0.0133457740944644 1 1
-0.0149829527545412 -0.0149452922909108 1 1
-0.0170916764573187 -0.0170701945881754 1 1
-0.00217332173385288 -0.00217216109162345 1 1
0.0303257959620089 0.030300422856075 1 1
-0.0357327396505252 -0.0356913850414756 1 1
-0.0223504574260029 -0.0223263442173163 1 1
-0.00111865433810883 -0.00113944144554693 1 1
-0.0166561258903703 -0.0166307773408815 1 1
-0.000695151566192701 -0.000692757248000913 1 1
0.0129891420808864 0.0129768085685556 1 1
-0.00642279962434148 -0.00641907841311704 1 1
-0.00913030416544865 -0.00912255999200637 1 1
-0.0267682897408373 -0.0267451757735466 1 1
-0.00096344244415626 -0.000965380199050535 1 1
-0.0362475343395568 -0.0362110913429127 1 1
0.0240957424038844 0.0240747338558505 1 1
0.0157598368938984 0.0157468708222655 1 1
-0.0523718254927731 -0.0523199627279541 0 0
0.0214533207182995 0.0214347632257933 1 1
-0.0155973957838018 -0.0155825440401295 1 1
0.00347250868005009 0.00346064709623823 1 1
-0.0185425594628079 -0.018517577944484 1 1
-0.0291857673031813 -0.029155817320579 1 1
-0.00675439355411917 -0.00674007303690041 1 1
0.0335208953901241 0.0334943945730046 1 1
0.0215170456354074 0.0214905471023928 1 1
-0.00799436826014513 -0.00798576181639887 1 1
0.0129992332342701 0.0129885017158662 1 1
0.0126538257650244 0.0126459592319364 1 1
0.0262135911991632 0.0261909532561427 1 1
-0.00504439555817005 -0.00504750810078593 1 1
0.00975114393154263 0.00973441765865894 1 1
0.00938374419976781 0.00939158482210245 1 1
0.0142676053548306 0.014226975179185 1 1
-0.00587445658414501 -0.00586951215536666 1 1
-0.0213286524214218 -0.0213122696013845 1 1
-0.0315736862035857 -0.0315409303706874 1 1
-0.00476781321533337 -0.00476750774225894 1 1
0.0276158884451655 0.0275921078884832 1 1
-0.0136179798714854 -0.013603991896077 1 1
0.00187525429358323 0.00187479141804622 1 1
0.0352523362697965 0.0352188790381395 1 1
-0.00187918990968448 -0.00187185483881862 1 1
0.0153779345259768 0.0153813038846276 1 1
-0.0145501871240184 -0.014534495299157 1 1
-0.0126826110277087 -0.0126678236787447 1 1
0.0131633734869065 0.0131344500302418 1 1
0.0352820846782521 0.0352349086234128 1 1
-0.0142573768984536 -0.0142395399075149 1 1
0.039629263479425 0.0395940437231017 1 1
-0.00599769757234162 -0.00599326740949322 1 1
0.00224314047037152 0.00224617906198851 1 1
0.0568309359244476 0.0567687677354622 0 0
-0.00844995386892105 -0.00844054872847983 1 1
0.0349999793859971 0.0349480796612775 1 1
0.0371001924754319 0.0370601661765252 1 1
-0.0113720668889613 -0.0113728782234157 1 1
0.0172007067968707 0.0171559468684647 1 1
-0.0149987053820731 -0.0149872882603105 1 1
-0.00256222847561078 -0.00255600863657966 1 1
-0.00648468170814972 -0.00648840611057357 1 1
0.00475156883471269 0.00475277541357251 1 1
-0.0265632141480397 -0.0265265548623492 1 1
0.0022200372064009 0.00222386874461921 1 1
0.00249827901213436 0.00250541159310346 1 1
-0.0467207560689563 -0.0466791674813781 1 1
-0.056794330052318 -0.0567305660272331 0 0
0.0072533823003056 0.00724499156486519 1 1
-0.0137866736908916 -0.0137762313956287 1 1
0.0178379117965808 0.0178341484411627 1 1
-0.00467711408591339 -0.00466780725988205 1 1
0.0179338308511722 0.0179302026756113 1 1
0.0026581487081146 0.00265783732758807 1 1
-0.000299101337413469 -0.000302085807558003 1 1
-0.0316757472618248 -0.0316409027218731 1 1
0.00951710399881539 0.00950760550628637 1 1
0.00978539329000473 0.00977618113668365 1 1
-0.00716912746948703 -0.00716002935287256 1 1
0.0118130196714043 0.0117991619958758 1 1
-0.00986725057850652 -0.00986206277361958 1 1
-0.0254352350357453 -0.0254175974626457 1 1
0.0116808992635771 0.011667461793928 1 1
0.00584780340073272 0.00584547581821111 1 1
-0.00567847324333894 -0.00567378573323895 1 1
-0.020370984528898 -0.020360808629261 1 1
-0.00168371962035115 -0.00167772230672538 1 1
-0.0264361337290957 -0.0264132468949323 1 1
-0.0361798655278008 -0.0361357634929275 1 1
-0.0266820105439611 -0.0266595198094355 1 1
0.00880498946624626 0.00879992292971109 1 1
-0.0155608134674964 -0.0155238955159713 1 1
0.0323722080776256 0.0323374443540639 1 1
0.00100261417050671 0.000999028911007674 1 1
-0.0041153698497747 -0.00411102546917977 1 1
0.0194948887829349 0.0194856840444152 1 1
-0.0234212992392234 -0.0234035438240282 1 1
0.0323053143320579 0.0322842186817776 1 1
-0.0228107217047835 -0.022789039079221 1 1
-0.0303227871714094 -0.0302884662315285 1 1
0.0149168488408558 0.0148990232411313 1 1
-0.041683553900497 -0.0416359272582068 1 1
0.00146071112709466 0.0014558719893359 1 1
0.0323742384964232 0.0323216449840485 1 1
-0.00920279844670081 -0.00919678721987507 1 1
-0.0348705542118809 -0.0348156125364322 1 1
-0.0091337215186673 -0.00912696424382401 1 1
-0.0357585825923354 -0.0357264102462684 1 1
0.0374343868073306 0.0373931410429455 1 1
0.0133183450140188 0.0133229467783155 1 1
-0.0261175774918525 -0.0261047537575854 1 1
0.00786583538876213 0.00786233792680861 1 1
0.0088037964987366 0.00879471042029159 1 1
0.014380694716353 0.0143590859924819 1 1
-0.0012585957082404 -0.00126159792724743 1 1
0.015037807051047 0.0150213777860901 1 1
-0.00990123807065838 -0.00989559625204673 1 1
-0.0108984985463157 -0.0108650815040728 1 1
0.00156627584014154 0.00157171287503145 1 1
0.00697473335605171 0.00696199778810596 1 1
0.0218651923571744 0.0218475921526287 1 1
0.00886402095885754 0.00887536411677809 1 1
0.0159982052803499 0.0159743013417332 1 1
-0.0453769009332075 -0.0453157901562598 1 1
0.0292106702361847 0.0291799099622208 1 1
-0.0213975567416281 -0.021373266195933 1 1
-0.0221626536349924 -0.0221303027435046 1 1
-0.0373075762496461 -0.0372458981983504 1 1
-0.0121944245990702 -0.0121841791973072 1 1
-0.00658090005382548 -0.0065653445496126 1 1
0.0177262638126626 0.0177049994982126 1 1
0.0312883231576404 0.0312518922777488 1 1
-0.0163842859621655 -0.0163621439755212 1 1
-0.00213264341972135 -0.00213050603721633 1 1
-0.0196348458320074 -0.0196325701855865 1 1
-0.00390721426006845 -0.00389724586221819 1 1
0.0347590513014073 0.0347277267899289 1 1
0.0161157027080653 0.0160966581752049 1 1
0.0169290682901786 0.016907159953086 1 1
-0.00779458920241586 -0.00779019941242345 1 1
-0.00468463724023494 -0.00467717860983748 1 1
0.0441674949805931 0.0441148843676928 1 1
0.00100867734193208 0.00100710975268 1 1
0.0183196549120805 0.0182944841232066 1 1
-0.00360824630272456 -0.00359982292121857 1 1
0.0216444595705798 0.0216230023446777 1 1
-0.0239288851942392 -0.0239083607061095 1 1
0.0129282199439646 0.0129144061193508 1 1
-0.0070365701406398 -0.00702719178289565 1 1
0.0411947835431016 0.0411584876190825 1 1
0.0343421596375188 0.0343080673371031 1 1
0.0152147485435975 0.0152078554428594 1 1
0.0400066465185367 0.0399605267409 1 1
0.0335290213773079 0.0334930794225769 1 1
0.00311368707952745 0.00310653790670718 1 1
-0.0031123639713737 -0.00308890094007751 1 1
-0.0392612776009652 -0.0392216162800788 1 1
0.000440832405423979 0.000438802263226611 1 1
-0.0107048202815218 -0.0106883660898302 1 1
-0.000124350097160207 -0.000142769479166874 1 1
0.0273186423305286 0.0272937719765565 1 1
-0.00584399424691143 -0.00583793512000185 1 1
0.00738431616181552 0.00737468806233248 1 1
-0.00692775370551531 -0.00691865556581093 1 1
-0.0189268077949546 -0.0189089487530285 1 1
-0.0413148108290177 -0.0412755417751257 1 1
-0.0339217264748104 -0.0338907423375546 1 1
0.000608097035450498 0.000609927225454588 1 1
-0.0197380108835887 -0.0197206830710035 1 1
0.0283830765703795 0.0283550465719611 1 1
-0.0188919648222903 -0.0188705273367874 1 1
6.29035598868483e-05 6.59306072842277e-05 1 1
0.00630256951151011 0.00629579526710128 1 1
0.018594059872366 0.0185794157263463 1 1
-0.006272094937225 -0.00624622339312151 1 1
0.0649864363242956 0.0649244942892911 0 0
0.0158623169040984 0.0158777848077491 1 1
-0.0521700263861634 -0.0521174181726528 0 0
-0.0119637527535369 -0.0119464006330984 1 1
0.00827003519312056 0.0082635491312365 1 1
-0.0128400486540014 -0.012826233281171 1 1
-0.0176177760841039 -0.0175870573205832 1 1
-0.0143657870089198 -0.0143276204309411 1 1
-0.0159284501196923 -0.0158897523712219 1 1
-0.0088648949538252 -0.00887717505230724 1 1
0.0421961110695093 0.042146294707597 1 1
-0.060462964487001 -0.0603833600369772 0 0
0.0638417017596317 0.0637733726712901 0 0
-0.0489816465910232 -0.0489362366178818 0 0
0.0180085180630489 0.0179675433259258 1 1
0.0100222949931499 0.010000792135074 1 1
-0.0194072439983627 -0.019386140187321 1 1
0.0125113597870888 0.0124989119174328 1 1
0.0203630598528045 0.0203425761216223 1 1
0.0287035925307078 0.0286607131519613 1 1
0.0169639008424801 0.0169495177866013 1 1
-0.00826932296740315 -0.00825555090589624 1 1
0.0124500310698017 0.0124378512114752 1 1
-0.0467364710199151 -0.0466901258634719 0 0
0.0203502897733013 0.020310537322863 1 1
0.044514930561932 0.0444753234127799 1 1
-0.0128561941463537 -0.012861288715997 1 1
0.0189496590169767 0.0189336190269105 1 1
-0.00316209229253649 -0.00315270189483715 1 1
-0.0349712230930345 -0.0349109816571493 1 1
0.00625175162158095 0.00624957016810726 1 1
-0.027949724601316 -0.0279326235386824 1 1
0.0676641826540279 0.0675776724170418 0 0
-0.0276615582945338 -0.0276350889354181 1 1
-0.0431759474485515 -0.0431302290307567 1 1
0.0389441235821297 0.0388907629612251 1 1
0.00837376236988061 0.0083717095998379 1 1
0.00331486300257483 0.00331722833268372 1 1
-0.0180602318760432 -0.0180215419359935 1 1
-0.054445879242734 -0.0543921642350792 0 0
-0.0308907836675781 -0.0308664403124789 1 1
0.0336968434531994 0.0336591031899323 1 1
0.00253576311241335 0.00253360047441854 1 1
-0.0314669155558342 -0.0314278291462802 1 1
-0.00405814479664955 -0.00405062847548361 1 1
-0.032355992174586 -0.0323217296122611 1 1
-0.0267228888315975 -0.0266980713234825 1 1
0.00529360952731952 0.00529381210866793 1 1
-0.0221214782545385 -0.022100945315692 1 1
0.0155885175030302 0.0155722254580441 1 1
-0.000675621415020596 -0.000676465303275513 1 1
0.0158647500676526 0.0158464971727479 1 1
0.0600327489898146 0.0599733963375108 0 0
-0.0208303040273286 -0.0208228079804022 1 1
-0.0385964860036173 -0.0385504274341714 1 1
0.0166177241683788 0.0165961361164558 1 1
0.0406579207869599 0.0406199437853709 1 1
-0.0412701988049632 -0.0412423137356021 1 1
-0.00673854991693563 -0.00675037116922547 1 1
0.0417786947505264 0.0417370003899835 1 1
0.020648518173341 0.0206315249214382 1 1
0.0111873474635864 0.0111778905674289 1 1
-0.0335300706086295 -0.0334815159026768 1 1
0.000275089659949958 0.000276276735624505 1 1
0.0544737231349494 0.0544115170634853 0 0
-0.00500945971346271 -0.00500803526207733 1 1
0.0199026359688714 0.0198848835138531 1 1
0.0534266269553735 0.0533583677058485 0 0
0.028392328076591 0.0283744841477807 1 1
0.0153361553370091 0.0153283391631989 1 1
-0.00112212346824855 -0.00111289832046214 1 1
-0.0010938568879551 -0.00108912555611463 1 1
0.0308244982220381 0.0307864333800909 1 1
0.0136101041230883 0.0136016313248258 1 1
-0.0241715686778022 -0.0241580944598878 1 1
-0.00975778410880109 -0.00975160196046758 1 1
-0.00174981798747214 -0.00175076202700665 1 1
-0.0159393906073658 -0.0159232308089029 1 1
0.0105473117372984 0.0105401584576078 1 1
-0.0685439434159438 -0.068478697782179 0 0
0.00597216022067628 0.00595595775228909 1 1
0.0080831238334291 0.00809008972326181 1 1
0.0303345255847211 0.0303095517589035 1 1
0.0149328812023143 0.0149216174973779 1 1
-0.00639204591967823 -0.00638226668652673 1 1
0.0329581894554208 0.0329330390871625 1 1
-0.0347447786802253 -0.034725019491513 1 1
-0.00885095241384543 -0.00883709036055213 1 1
-0.0153590068289953 -0.0153406088093739 1 1
-0.0330816654763214 -0.0330454224425836 1 1
0.0151017288084823 0.0150759261441358 1 1
-0.00962658794762724 -0.00961567583847917 1 1
0.0397133832432444 0.0396859509036095 1 1
0.01087547252669 0.0108671478038263 1 1
-0.0461002859394571 -0.0460490212525978 0 0
0.00857212907638045 0.00856738716066877 1 1
0.00117973859993549 0.00117965299819348 1 1
0.00608072663458871 0.00607188581054822 1 1
-0.00971943370220815 -0.00971290234372849 1 1
-0.0168753823844035 -0.0168563103481643 1 1
0.0331507793833076 0.0331088784115725 1 1
-0.000784833110200406 -0.000787837531227945 1 1
-0.030862424425962 -0.0308507372134187 1 1
0.015289286069942 0.0152783832304369 1 1
0.00660758864501962 0.00660011902111787 1 1
0.0490065667445661 0.0489646911885458 1 1
-0.0188767900128548 -0.0188576878806356 1 1
0.00191764217125844 0.00192022903579847 1 1
-0.0253318376376868 -0.0253088044085334 1 1
0.0626276901346937 0.0625688859806911 0 0
-0.0248586946197881 -0.0248151988033866 1 1
0.00541623081832659 0.00540418914503926 1 1
-0.0216319530129197 -0.0216203552780391 1 1
0.00597359996270492 0.00596518730781965 1 1
-0.00849539346947537 -0.00848718029537559 1 1
0.0207757604240872 0.0207766029854455 1 1
-0.019069542308056 -0.0190666744176431 1 1
-0.00568090634206546 -0.00567592945323212 1 1
0.0362788666745012 0.0362358042925824 1 1
0.0143154865693003 0.0142992832950824 1 1
-0.00768332691232923 -0.00765305480092399 1 1
0.0130058745187391 0.0129905960389404 1 1
0.0152011927733559 0.0151934325367079 1 1
-0.0282902211389386 -0.0282343921982994 1 1
-0.0113409857635707 -0.011326066140421 1 1
-0.0156657150069193 -0.0156484914181302 1 1
0.0152666055039349 0.015249332293105 1 1
0.0143270130934272 0.0143092103179672 1 1
-0.027679818941675 -0.0276503623406737 1 1
-0.010026517454125 -0.0100170432742387 1 1
0.0568888376555809 0.0568510510843162 0 0
-0.0325883154667255 -0.0325549661600113 1 1
-0.0415621741344902 -0.0415159222534386 1 1
-0.00337253182621867 -0.00336609762075652 1 1
-0.0096116811047003 -0.00957632737072332 1 1
0.0136858780960828 0.0136796598717982 1 1
0.0163639847234237 0.0163433453995002 1 1
0.0254439832853252 0.0254192482205198 1 1
-0.0115636292657077 -0.0115507928730597 1 1
-0.033592534152896 -0.0335604614645761 1 1
0.0248852021760467 0.0248667011502417 1 1
0.00693459404629223 0.00692622187572122 1 1
0.000216233790369517 0.00023337123827252 1 1
0.018151941560607 0.0181362577432203 1 1
-0.0386527382543084 -0.038638177666157 1 1
0.0135563555540784 0.0135313908694997 1 1
-0.00866384058940416 -0.00865660765436682 1 1
8.9341966585459e-05 8.99616547288817e-05 1 1
-0.00981591100280469 -0.0097898136790032 1 1
0.0301290175036475 0.030096011641588 1 1
-0.0136273054476788 -0.0136129857860004 1 1
0.025712869322431 0.0256866182280014 1 1
-0.00382575235946914 -0.00382954159600971 1 1
0.0117442232576404 0.0117152803094984 1 1
-0.00451508002818577 -0.00451485373772574 1 1
0.028265461435982 0.0282287419078743 1 1
-0.00338131668976907 -0.00336068908437071 1 1
0.00706686850015788 0.00706485611368234 1 1
-0.0141826649249039 -0.014171349023614 1 1
0.0293884194802297 0.0293593525927938 1 1
-0.0567225044470238 -0.0566604484054996 0 0
-0.00517399616755522 -0.00516662666166056 1 1
0.024895658633778 0.0248432322237109 1 1
0.0300126637481607 0.0299763599212723 1 1
0.0260123277576553 0.0259846977531533 1 1
-0.0102862878544029 -0.0102783868968488 1 1
0.00039617660555418 0.00039801093245194 1 1
0.0254166404125099 0.0253676000298199 1 1
0.0563523524753249 0.0562787370139616 0 0
0.000435366305212908 0.000433331438302841 1 1
-0.0023115225036301 -0.0023069732250528 1 1
-0.00238950581499985 -0.00238827516926438 1 1
-0.0144959176037498 -0.0144714072977853 1 1
0.0281162300122547 0.0280858173641569 1 1
-0.022257890533997 -0.0222381010880339 1 1
-0.00759637549323662 -0.00758382569309224 1 1
-0.0116701013665728 -0.0116655740620746 1 1
-0.035846146076687 -0.0358142026328871 1 1
0.00556310581582081 0.0055572995700717 1 1
-0.00798636685454161 -0.00797385753878756 1 1
0.0153148851774333 0.0153082447659253 1 1
0.0138780416673551 0.0138644997054392 1 1
-0.0093648429296082 -0.00935671131121254 1 1
-0.00666280743705026 -0.00665924884231728 1 1
0.00639415963534721 0.00639251796913385 1 1
0.0168751055041772 0.0168592214962115 1 1
-0.0200559117165997 -0.020035438125806 1 1
0.0440968505107772 0.0440534909309784 1 1
-0.0104235418080856 -0.0104221829471986 1 1
-0.0253746618930897 -0.0253505151463385 1 1
-0.0546696301264457 -0.0546233078133348 0 0
0.0114185037269709 0.0114272976529541 1 1
-0.0113284313203647 -0.0112959709058678 1 1
0.0240030978952158 0.023979231492389 1 1
-0.00859980876201082 -0.00859936473009834 1 1
-0.0314357083074495 -0.0314029500037043 1 1
-0.0282523566779291 -0.0282424309233824 1 1
-0.0195147358537667 -0.0195045848475742 1 1
0.00623859316424767 0.00622572297038156 1 1
0.0449038267313147 0.0448518967314612 1 1
0.00810916770847171 0.00810049014947652 1 1
0.00561662232843505 0.0056098387765426 1 1
-0.0532571195985233 -0.0532010930178457 0 0
0.0163839264624645 0.0163693083246415 1 1
-0.0152425299924211 -0.0152242576972149 1 1
0.038089785237511 0.0380488381061278 1 1
-0.00883894075193714 -0.008827626417424 1 1
0.0041370906208169 0.00413139737887017 1 1
-0.0109113698953755 -0.0109026323802276 1 1
-0.0264680560124952 -0.0264495745271035 1 1
0.0432226031260054 0.0431662676465753 1 1
0.0221655237376229 0.0221367407770769 1 1
0.0307114869293218 0.0306647699628338 1 1
-0.0163867350598282 -0.0163585075004303 1 1
-0.00195863574959915 -0.00196453952679023 1 1
0.00270375010714769 0.00271192767595952 1 1
0.0216367809601893 0.0216160331915908 1 1
0.064483002216075 0.0644137247368698 0 0
0.0362313757513838 0.0361926213492483 1 1
0.000349885330943305 0.00035591889293675 1 1
0.028743724822052 0.0287251730360705 1 1
0.0253095258128678 0.0252616080019755 1 1
-0.030916187429302 -0.0308870677430215 1 1
0.00695532120735679 0.00695807622563511 1 1
-0.00741749977215399 -0.00741050562652522 1 1
-0.015360434120517 -0.015343368752329 1 1
0.025940066449433 0.0259210436419809 1 1
0.00885099427241179 0.00884189797234338 1 1
-0.0473951358874605 -0.0473526774059895 0 0
-0.0306990554106112 -0.0306684712613436 1 1
-0.00386934512968939 -0.00386464016389392 1 1
-0.0291529816153958 -0.0291346801899913 1 1
0.025777475978883 0.0257565605988091 1 1
-0.0183569074862517 -0.0183495684196129 1 1
-0.0103302753338308 -0.0103191864263364 1 1
-0.0385681065424006 -0.0385352455811589 1 1
0.00194939597466592 0.00195241925728683 1 1
0.0247452003388049 0.0247139963230743 1 1
-0.0139471200851999 -0.0139334250819641 1 1
-0.0466138603181786 -0.0465662689580688 1 1
0.00426428032976732 0.00426979596246595 1 1
0.0329257073693047 0.0328633995228027 1 1
0.000213850771434746 0.000222935570242739 1 1
0.0177719862855017 0.0177622253970947 1 1
0.00121664891681328 0.00121926762859668 1 1
-0.0136954940117859 -0.0136755579586549 1 1
-0.0378864842886083 -0.0378471989410331 1 1
0.00934004272551957 0.009339095623367 1 1
-0.000394359211609057 -0.000422071032212668 1 1
0.00644972612808784 0.00641948348070931 1 1
-0.0432860029534342 -0.0432089180068041 1 1
-0.0225647416359 -0.0225541736167256 1 1
-0.0234369173986585 -0.0234071319179532 1 1
0.022895739733366 0.0228760078867196 1 1
0.0456418700895646 0.0455960264385969 0 0
-0.0337284475346375 -0.0336746045848779 1 1
0.0206230029559061 0.020606196711374 1 1
-0.0105638910435597 -0.0105601195296613 1 1
0.00167488311866096 0.00166906052762807 1 1
0.0253564933242461 0.025331761989282 1 1
-0.00561992543494167 -0.00562847776516277 1 1
-0.0195433978226908 -0.0195286179680317 1 1
0.0100531977194041 0.0100348259512497 1 1
0.0299356208463543 0.0298971104544969 1 1
0.0371384935949473 0.0371106114039534 1 1
-0.0138926474713655 -0.0138761007959146 1 1
0.00829285184137227 0.00828394348728539 1 1
0.00802320742683461 0.00801596952178531 1 1
5.67644101932777e-05 6.39609540760777e-05 1 1
0.00823019803203202 0.00823615526703637 1 1
-0.0389891576892024 -0.0389427537024968 1 1
-0.0250592651231014 -0.0250160914137628 1 1
-0.0111056492039862 -0.0110847913247799 1 1
-0.0121262534519567 -0.0121173812432253 1 1
0.0223628365661266 0.0223354755721271 1 1
0.0260630151445811 0.0260408096597729 1 1
-0.0554914829860951 -0.0554412322051179 0 0
-0.0086639624332412 -0.00866081446077545 1 1
0.0261171121558691 0.0260912769690938 1 1
0.0257786601609156 0.0257582995480801 1 1
0.00659361098013117 0.00658909678103326 1 1
0.0368564118330204 0.0368218925934993 1 1
0.0435211977365296 0.0434823793814956 0 0
0.018157922828762 0.018148309995065 1 1
0.0212238127109534 0.0211962549812768 1 1
0.0264634472311493 0.0264135494324642 1 1
0.00966734801036159 0.00965633766902465 1 1
-0.00168674673233271 -0.00169265496771842 1 1
-0.0263919020208196 -0.0263502640371901 1 1
-0.00805164544636767 -0.00803034476604218 1 1
-0.0216280776416939 -0.0216329572828999 1 1
0.0245560379988746 0.0245202025816329 1 1
0.0204186094492465 0.020400452130047 1 1
-0.00974095975119277 -0.00972941669891437 1 1
-0.0293213508473709 -0.0292927287926208 1 1
0.0300932231433717 0.030077533375172 1 1
0.00682266471407346 0.00681798984689431 1 1
-0.0168719514091385 -0.0168573213626629 1 1
0.0228098321073799 0.0227932219708661 1 1
-0.0156397217707348 -0.0156116444317893 1 1
0.0108406290774101 0.0108339649895484 1 1
0.0431836264268337 0.0431426607356842 1 1
-0.0346317408917057 -0.0346009686754853 1 1
-0.00982108472326858 -0.00982899257128875 1 1
0.0296387894329336 0.0296035234117754 1 1
-0.00108914197733505 -0.00110719370744067 1 1
0.0185636444649723 0.0185392422038386 1 1
-0.0181754007370999 -0.0181526182021067 1 1
0.0165289794218041 0.0165144937687829 1 1
0.0299855513326949 0.02995110752051 1 1
0.0023888773993992 0.00238614259218353 1 1
-0.017789818776853 -0.0177475841398058 1 1
0.0275397322123211 0.0275066154417036 1 1
0.00848529993746285 0.00847522850960537 1 1
-0.0123267036964091 -0.012311626387216 1 1
0.0126796522542539 0.0126662258492266 1 1
-0.0114099611136062 -0.0113993524931946 1 1
-0.0291203609499692 -0.0290951712996886 1 1
-0.0260984356261497 -0.0260874721434088 1 1
-0.00194555927103074 -0.0019387642047247 1 1
-0.00419017360434563 -0.00418466994377713 1 1
-0.00225298011714217 -0.00224915433241429 1 1
-0.00339696279929258 -0.0034002568981564 1 1
-0.00489393706753839 -0.00489387002128671 1 1
0.00259124792653693 0.00259023237350925 1 1
0.0507003238119097 0.0506504045616338 1 1
0.0024306379275941 0.00241498962591693 1 1
0.0045085691626088 0.00450073787363744 1 1
0.0099581481903144 0.00993846378026581 1 1
0.00547012234634699 0.00546241122724022 1 1
-0.00635286442227229 -0.00634655044237266 1 1
0.00607781640997263 0.00609590792856286 1 1
-0.02088988232239 -0.0208719862800564 1 1
0.0333103135272972 0.0332730579797323 1 1
-0.00915777432213169 -0.0091533805686393 1 1
-0.0265254322176692 -0.0265037810813398 1 1
0.0190798982413377 0.0190635115729102 1 1
-0.00587310607330178 -0.00586427192688187 1 1
0.00693455159652066 0.00693081956472887 1 1
-0.0189049300974508 -0.0188878946074633 1 1
0.0135145569172984 0.0134953470270743 1 1
-0.0590679361211622 -0.059006800727268 0 0
0.00766198715367902 0.00761915520350533 1 1
-0.0131853727079172 -0.0131749904813223 1 1
0.0241707156148712 0.0241450600441878 1 1
0.00433386685114805 0.00434579815190453 1 1
0.0102775920285333 0.0102512428699456 1 1
0.00449873617530014 0.0044949273665526 1 1
-0.00326483654955033 -0.00325960759300959 1 1
-0.0101252949613562 -0.0100829229792417 1 1
0.0250562341412078 0.0250283989474003 1 1
-0.0472701994875071 -0.0472255526550188 0 0
0.0257208639480094 0.0256824318525144 1 1
-0.0263663926157433 -0.0263434004524547 1 1
-0.00775194487644424 -0.00773462462026477 1 1
0.0420567483731191 0.0419981602174526 1 1
-0.00148860377306607 -0.00148342059097846 1 1
-0.0313859932176006 -0.0313559553644583 1 1
0.0106977878011011 0.0106623718543288 1 1
-0.0137856581637397 -0.0137841424022824 1 1
0.0143614553539291 0.0143495575150133 1 1
0.0032196291190498 0.00321958744053217 1 1
-0.0145478731658497 -0.0145331132474143 1 1
-0.0289717679490365 -0.0289415248614557 1 1
0.0409249592347004 0.0409057583938201 1 1
0.00921230543819564 0.00919704126710605 1 1
0.00363953977742092 0.00363777615387824 1 1
0.0215651143825836 0.0215476497182818 1 1
-0.0168498937005943 -0.0168293791049584 1 1
-0.0295145854631366 -0.0294829602778495 1 1
0.0161768517097073 0.0161673558823677 1 1
0.00547384281423552 0.00545918680602563 1 1
0.0509164645379677 0.050853662706946 0 0
-0.0277172022875015 -0.0276590376800961 1 1
0.0419070722112732 0.0418661424227294 1 1
0.0374934848974551 0.0374475429534803 1 1
0.0510367958578735 0.0509866063030659 0 0
-0.00074166839132427 -0.000737535576767929 1 1
-0.0232130019021524 -0.0231607274177354 1 1
-0.00456818772657429 -0.00457496251777813 1 1
-0.000311832887072413 -0.000312023493808878 1 1
-0.0533823582325801 -0.0533184842887461 0 0
0.0120619403215924 0.0120431816947059 1 1
-0.0410453673396519 -0.0409818826062758 1 1
0.015631561718812 0.0156172980906047 1 1
-0.0335558099840787 -0.0335215308844317 1 1
-0.0112835420817946 -0.0112609452865536 1 1
-0.000240763061353345 -0.000241397470406073 1 1
0.0186472305269647 0.0186447164440955 1 1
-0.0253189130127145 -0.0252914510776018 1 1
-0.00508992613257709 -0.00508590302543267 1 1
-0.0213163759958359 -0.0213027252172802 1 1
0.00608484321594516 0.00607030662196036 1 1
-0.0221988336023372 -0.0221773820591359 1 1
0.00944631449602732 0.00943833925721121 1 1
0.0369882608446618 0.0369499663708035 1 1
0.035495467102381 0.0354597564101471 1 1
-0.0158924342418314 -0.0158880115070111 1 1
0.00277771604859827 0.00277559984938098 1 1
0.0293424773159123 0.0293006058633985 1 1
-0.0197129544166753 -0.0197012928540167 1 1
0.00676753988352895 0.00676399609506993 1 1
-0.0119892358834863 -0.0119796797427082 1 1
0.0236569733190223 0.0236318236135091 1 1
0.0208707802850573 0.020839632712561 1 1
-0.00173538658048296 -0.0017335250939852 1 1
0.0174805194993556 0.0174613372755072 1 1
0.000619879988297304 0.000622374482766464 1 1
0.012396148097326 0.0123874300836533 1 1
-0.00195062666279748 -0.00193955509411987 1 1
0.0102801278919353 0.0102690474771535 1 1
0.00176207189442544 0.0017562622502895 1 1
-0.0274024982718023 -0.0273699980759921 1 1
0.0234041847055607 0.0233693979660241 1 1
-0.0294763815482538 -0.0294443115659605 1 1
0.0207832261268545 0.0207518085677715 1 1
0.00129390566117141 0.00131559344396771 1 1
0.00865059914502765 0.00864015633995378 1 1
0.0142918002412058 0.0142813541556468 1 1
-0.00125060229055882 -0.00125374993804351 1 1
0.0387517654337542 0.0387108943400611 1 1
0.0251293848474075 0.0251042599151802 1 1
0.0197395559317562 0.0197159817006545 1 1
-0.0327105163759146 -0.0326786964962468 1 1
-0.00424478195076787 -0.00424199757521765 1 1
0.0151392993366705 0.0151229893898654 1 1
0.00681039344644048 0.00680367318486549 1 1
-0.0084663010446826 -0.0084579230570167 1 1
-0.0196843275487368 -0.0196579359357153 1 1
-0.00455355327491038 -0.00456769862041887 1 1
-0.0257448163383016 -0.0257232672670712 1 1
-0.00381875275861458 -0.00382020413878802 1 1
-0.017226260498406 -0.0172049239356603 1 1
0.0102286502918996 0.010251962695137 1 1
0.0134322397807035 0.0134427647040507 1 1
-0.0378917037680819 -0.0378576821389122 1 1
0.0245703257630607 0.0245457219211197 1 1
-0.023524098992268 -0.0234954393486697 1 1
-0.0103272438756208 -0.0103131919475545 1 1
0.0233552338889813 0.0233378640107525 1 1
-0.00309641279149656 -0.00309619063688144 1 1
-0.00147869609415907 -0.00147083869602298 1 1
0.0155508863358546 0.0155380100891864 1 1
-0.0461042600681098 -0.0460747657013334 1 1
0.0279158234059979 0.0278838620124896 1 1
-0.0122257213071236 -0.0122136932672023 1 1
-0.00889034841475985 -0.00887796594863173 1 1
-0.0117756948791528 -0.0117647017086191 1 1
0.00165317970912258 0.0016590350334241 1 1
-0.0112021574125264 -0.0112001415071698 1 1
-0.0653087481701817 -0.0652502914337305 0 0
-0.000160744800316573 -0.000160531127404308 1 1
-0.0316458968124787 -0.0315984273620265 1 1
-0.00570419922870053 -0.00570455485693008 1 1
-0.0116533873255316 -0.011642437168307 1 1
-0.00505048755801143 -0.00504175173476 1 1
0.0193059738597745 0.0192688945729761 1 1
0.00267121831043114 0.00267128391930251 1 1
0.0178032859707111 0.0177860963461673 1 1
-0.0137286485118274 -0.0137046962057499 1 1
0.00202352927433595 0.00202008887181928 1 1
-0.0182871688945005 -0.0182740698485223 1 1
-0.0157604701550886 -0.0157393986663899 1 1
-0.00415059816786061 -0.00414399988357937 1 1
-0.0254880829919846 -0.0254813184313555 1 1
0.0181663365430777 0.0181508966709219 1 1
0.0109157203036647 0.0108976338187528 1 1
-0.00216301724573426 -0.00216647557004839 1 1
-0.0341832713253654 -0.0341525849339918 1 1
-0.00744314180553005 -0.0074357534930362 1 1
-0.0436269199736396 -0.0436087606253148 1 1
-0.0175275773387027 -0.0175047540708867 1 1
-0.0279599418840467 -0.0279305140952417 1 1
-0.0317545002757063 -0.0317229681966082 1 1
-0.0174544233899182 -0.0174338391332993 1 1
0.0130208842005403 0.0130114079017301 1 1
-0.00545154351356333 -0.00545632205122697 1 1
0.00441535639489647 0.00440369074661208 1 1
0.0262232155309878 0.0261729739992445 1 1
-0.00131051565272397 -0.00133225768431701 1 1
-0.0452424889549027 -0.0451921807351604 1 1
-0.053642823769769 -0.0535884836746126 0 0
0.0211891341143767 0.0211686793591082 1 1
-0.00429226991467252 -0.00428930646768739 1 1
-0.0496874211263591 -0.0496383951954147 0 0
0.0139688518743571 0.0139546734426021 1 1
0.0113445820367548 0.0113236799604167 1 1
-0.00989679294196455 -0.00991335336786437 1 1
-0.0238240897390926 -0.023823283521485 1 1
-0.0195935106990753 -0.0195662680348062 1 1
-0.0130600393809929 -0.0130472514971332 1 1
-0.00886859347424929 -0.00886192990351925 1 1
0.00954214938321093 0.00953205740115682 1 1
-0.00432902288430481 -0.00432065365244786 1 1
0.0170708077057693 0.017057310785393 1 1
-0.0407451628599903 -0.0407029412447937 1 1
0.00625293129207655 0.00624939086349981 1 1
0.00277560002181489 0.00277590645930737 1 1
0.00585791773617525 0.00585493081342404 1 1
0.015562459277648 0.015550349259761 1 1
0.0127040694346279 0.0127053896997162 1 1
-0.00332604305189158 -0.00332410147671716 1 1
0.000341813543352949 0.000341319740542686 1 1
0.00355075307655234 0.00354735149087476 1 1
-0.00173440322675509 -0.00173337205656839 1 1
0.0160445564273842 0.016030952965114 1 1
-0.0330064163907903 -0.0329821906987167 1 1
-0.0116664950256315 -0.0116717827049574 1 1
-0.00405699274632428 -0.00407605157332732 1 1
-0.0105168657996723 -0.0105058784833067 1 1
0.0122512735371555 0.0122394005841508 1 1
-0.0243264618859418 -0.0243049733341523 1 1
-0.00137417988503417 -0.00135264690409576 1 1
-0.0648819555600494 -0.0648159390007423 0 0
0.0237521502301941 0.0237286425766316 1 1
-0.0107785378148649 -0.0107682790591264 1 1
-0.0231174543289581 -0.0230995927690846 1 1
0.0338419588351655 0.0338001462606721 1 1
-0.0221638858586016 -0.0221444968414876 1 1
0.00624301607668289 0.00621682234403574 1 1
-0.0269319520934784 -0.0269113544160173 1 1
-0.022665033783814 -0.02263994368896 1 1
0.0220358248973838 0.0220142907731117 1 1
0.0461583289352508 0.046106629768948 1 1
0.0111195051467927 0.0111045226418505 1 1
0.0310078993472967 0.0309943624011117 1 1
-0.0184772394136953 -0.0184683175503363 1 1
0.0467712601394178 0.0467232257113346 1 1
-0.00261403476197879 -0.00259479434336925 1 1
-0.000205013298254558 -0.000200500588864037 1 1
0.0109350758156985 0.0109233259608339 1 1
0.0274927887874803 0.0274688408119284 1 1
-0.0152434588129685 -0.0152323657106555 1 1
0.0285321794598185 0.0284895257838051 1 1
0.00819225921578024 0.00817678923411862 1 1
-0.0118212240198682 -0.0118121110796405 1 1
0.0124229491073924 0.0124090601845904 1 1
-0.0116958268604206 -0.0116802797368091 1 1
-0.0387894833497134 -0.0387560385494524 1 1
-0.0231894884142864 -0.023161550857285 1 1
0.0147389293905454 0.0147338848255504 1 1
0.00897133837807803 0.00896160672614369 1 1
-0.0157736628305485 -0.0157631597487001 1 1
-0.0198775446906904 -0.0198711517207791 1 1
-0.0249907095600854 -0.0249830254027824 1 1
0.00168418228949298 0.00168389291723273 1 1
0.0012755378113405 0.00127152460172031 1 1
-0.0516540069384665 -0.0516100987487737 0 0
0.020758040252928 0.020742197291476 1 1
-0.0115653477880371 -0.0115629852352078 1 1
-0.0483966816634102 -0.0483331988889324 1 1
0.0131219469176658 0.0131116857012164 1 1
0.0354546056803361 0.0354023076056166 1 1
0.00947444335436433 0.0094660395774383 1 1
-0.0278830167124778 -0.0278525095217379 1 1
0.00335296941212001 0.00334232126549314 1 1
-0.0208327298573471 -0.0208245458518344 1 1
-0.0147479880312569 -0.0147469458241032 1 1
0.0360231195518699 0.0359646492715967 1 1
0.00136468813484429 0.0013668628945304 1 1
-2.22023746457157e-05 -2.77746107552115e-05 1 1
0.0234980815902765 0.0234609710600648 1 1
-0.00496615955641693 -0.00496334754053749 1 1
0.0267534957034959 0.0267392099567744 1 1
-0.00920321110892732 -0.00919779537824925 1 1
0.0158385709128196 0.0158173592672488 1 1
0.0433858206976678 0.043345263812203 1 1
-0.015288169033698 -0.0152717840426493 1 1
0.0143106888975726 0.0142989243234274 1 1
-0.0295604564550501 -0.02952144031958 1 1
0.0222791304781194 0.0222507618861886 1 1
0.0131615761909517 0.0131508709775753 1 1
-0.0252860518090469 -0.0252772412474832 1 1
0.0478281589948037 0.0477810370511786 0 0
0.0217604353808259 0.0217401931053827 1 1
-0.051633771624241 -0.0515771317460389 0 0
0.0111803921611421 0.0111782118839148 1 1
-0.00543112809246371 -0.00542342929496539 1 1
-0.00940494859876764 -0.0093983831805857 1 1
-0.0149940126490627 -0.0149705822616384 1 1
0.024447608836542 0.0244126191932607 1 1
0.00784280963510825 0.00784149012941814 1 1
-0.00513834565534511 -0.00515720342584141 1 1
-0.0141859986245438 -0.0141746069396555 1 1
-0.0184218057640327 -0.0184033445090148 1 1
0.0215262159736333 0.021501371470518 1 1
-0.0022130102355361 -0.00221350661245004 1 1
0.0180869709536645 0.0180667184446058 1 1
-0.00150238735759173 -0.00150699007531221 1 1
-0.00995748468147924 -0.00995355447083215 1 1
0.0149059093619955 0.0148995462282175 1 1
0.00273782716245227 0.00273521728524072 1 1
0.0136625219218427 0.0136439673243126 1 1
-0.00878145816874532 -0.00877238462973858 1 1
0.011685549083174 0.0116593949317784 1 1
0.000663728439852494 0.000660221810051838 1 1
0.0201212082306445 0.020103086774518 1 1
-0.0171664264090821 -0.0171511754987821 1 1
0.0138833934705328 0.0138715694043558 1 1
0.0262997541503645 0.0262712742055454 1 1
0.00460998232133417 0.00460694020984361 1 1
-0.0169244527391003 -0.0169095036079902 1 1
0.0145403239985141 0.0145287096721392 1 1
-0.016036456422558 -0.016023418030658 1 1
0.0167742975555692 0.0167586750977433 1 1
-8.00793275619362e-05 -8.45406190280503e-05 1 1
0.00207212545101733 0.00206331786874198 1 1
0.0144523550295178 0.0144193362907685 1 1
0.0270276387183488 0.0269884272399834 1 1
0.0451020836588727 0.0450524297527396 1 1
0.00800684563463022 0.00799531485562647 1 1
5.51757345321384e-05 5.23423065226609e-05 1 1
-0.0166040372616554 -0.0165764122960996 1 1
0.0354351997319688 0.0353928653224362 1 1
-0.0124795252117419 -0.0124612019337166 1 1
0.0190145462788184 0.018998848440578 1 1
0.0101427781316452 0.0101315259073592 1 1
-0.0471485849951267 -0.0471068162283783 0 0
-0.00105557924904082 -0.00105464463161124 1 1
-0.00809789480655875 -0.0080829755603253 1 1
0.0270525561548498 0.0270278615507298 1 1
0.0070536018171004 0.00706077916749038 1 1
0.0132879262131369 0.0132852535532383 1 1
0.0274549138176061 0.0274269791949794 1 1
-0.0252524668658354 -0.025225680235444 1 1
0.0161890884965887 0.0161674324340646 1 1
0.0441475987078824 0.0441075880713511 1 1
0.00248771698626887 0.00248406382102375 1 1
-0.0272528338516516 -0.0272110385930887 1 1
-0.000593217573111658 -0.000589554224632503 1 1
0.0194733978395916 0.0194744853890792 1 1
-0.028086926091304 -0.0280545969388048 1 1
0.0014719818272953 0.00146882489468157 1 1
0.0239100934936047 0.023886117612621 1 1
-8.49322594633634e-05 -8.7351839991345e-05 1 1
0.0477695538274253 0.047696282209017 1 1
0.0178998678736461 0.0178867950663737 1 1
-0.0337926299621897 -0.033756065058915 1 1
-0.0203610917470471 -0.020342254542395 1 1
0.0095253378951673 0.00950735481638218 1 1
-0.00128263941497136 -0.00127892824755884 1 1
0.00806459295229749 0.0080577865463872 1 1
-0.0384084941530436 -0.0383741235820278 1 1
-0.0169243638636805 -0.016905260991138 1 1
-0.00577858368548493 -0.00576879647835943 1 1
0.0180679009771928 0.0180505969502248 1 1
0.0305317442336696 0.0305009618451694 1 1
-0.00158628237465993 -0.0015731007198695 1 1
0.026642505288619 0.0265874340477798 1 1
-0.00995147601792036 -0.00994146227040593 1 1
0.0138533779868497 0.0138502429857748 1 1
0.0197878304467936 0.0197654877099922 1 1
-0.00692454388004648 -0.00692660403859183 1 1
-0.00449526226045329 -0.00449174460981809 1 1
0.023461593163499 0.0234311217861534 1 1
-0.00803817848833105 -0.00804757570256524 1 1
-0.0187586987932283 -0.0187396653243321 1 1
-0.0221359040933617 -0.0221228233612687 1 1
0.0122593021381697 0.0122394075690285 1 1
0.0311176952119663 0.0310920634497321 1 1
-0.0416397228170188 -0.0415954610471699 1 1
0.0186607066345874 0.0186471443218936 1 1
-0.0154551075371005 -0.0154496674857604 1 1
-0.0096059376981058 -0.00959933344588792 1 1
0.030962492674963 0.0309286533240019 1 1
-0.0318215025721506 -0.0317888303271668 1 1
-0.00991901719814197 -0.00990842147333444 1 1
-0.0323851927477554 -0.0323512613260307 1 1
-0.0279038409825869 -0.0278975022790351 1 1
0.022430150032927 0.0224319326136855 1 1
-0.0169857194303693 -0.016975561981382 1 1
-0.00344438494771081 -0.00344967469937165 1 1
-0.058908683415538 -0.0588483978355669 0 0
0.0293402914578281 0.0292976384987527 1 1
0.0158915591313141 0.0158751322751423 1 1
0.0167384044477285 0.0167265939969349 1 1
-0.012873282017005 -0.0128589467730559 1 1
-0.0357959391176087 -0.0357639311478239 1 1
-0.0408300379516654 -0.0407906021377994 1 1
-0.00289231923306404 -0.00288729222492105 1 1
-0.0286322057948778 -0.0286048580053896 1 1
-0.00889673626074 -0.00887825307303373 1 1
-0.0131968225805832 -0.0131891621571277 1 1
0.00526519041352233 0.00525704251628978 1 1
-0.0369592538114353 -0.0369323827719657 1 1
-0.0212991728800783 -0.0212791861452438 1 1
0.00556515962485872 0.00555132063913674 1 1
0.00992197894742804 0.0099159581238601 1 1
0.02371687859715 0.0236893977634822 1 1
0.00960046635470518 0.00957836900644769 1 1
-0.00798371662939609 -0.00797578266931053 1 1
0.0165237271227863 0.0165055630964388 1 1
0.0304577414147302 0.0304309784589184 1 1
0.0113899323829357 0.0113944145826729 1 1
0.00452464809877853 0.00451894116488082 1 1
0.0176097847939152 0.0175966952539214 1 1
0.0111963739598934 0.0111842359057996 1 1
-0.0122775524511444 -0.0122657631964749 1 1
-0.000855963575127097 -0.00085909333557976 1 1
0.0068982172728725 0.00688507115565255 1 1
-0.0272448133556888 -0.0272152201248026 1 1
-0.0111043498940775 -0.0110970246257095 1 1
0.00304396693599658 0.00304429319951074 1 1
0.0151382255450374 0.0151201526363452 1 1
-0.030163560568287 -0.0301273951805465 1 1
-0.0140106216660479 -0.0139952614448319 1 1
-0.0222992100371537 -0.0222688045411602 1 1
0.00835274111834126 0.00832737147812308 1 1
-0.0194888314007481 -0.0194729854145912 1 1
0.0339130619216919 0.0338803547793699 1 1
-0.0262856443050947 -0.0262621359092356 1 1
-0.0306215933865895 -0.0306023719158314 1 1
-0.0194726699954616 -0.0194611731893743 1 1
-0.0193047345798903 -0.0192908202345699 1 1
-0.0112966251935419 -0.0112895209777204 1 1
-0.0291415272908086 -0.0291162088693228 1 1
-0.043812403615383 -0.0437515151048175 1 1
0.0143862786958702 0.0143713829827197 1 1
-0.034930958700818 -0.0349017892197647 1 1
0.00865458413494765 0.00861624248743045 1 1
0.016289570594337 0.0162699494691279 1 1
-0.00316057871109376 -0.00315789288782097 1 1
0.0359624643138911 0.0359280808970709 1 1
-0.0157926117596477 -0.0157682698978937 1 1
-0.017572625256303 -0.0175556771895747 1 1
0.0136735376456221 0.0136554864165326 1 1
0.000937364138228278 0.000934732511805522 1 1
-0.00136374463213352 -0.00134466240553646 1 1
0.0175028852941953 0.0174879524093587 1 1
0.00164902956165884 0.00165042091593359 1 1
0.0363776979400297 0.0363375356409671 1 1
0.00940831411376896 0.00939161462711967 1 1
-0.0173310514975947 -0.0173122100795211 1 1
0.0716006472714889 0.0715311071110363 0 0
0.0114407783606084 0.0114340749676375 1 1
0.00948856167930366 0.00948476434483526 1 1
-0.00488231336899005 -0.00487994903320752 1 1
-0.0102887364418162 -0.0102868800168644 1 1
0.0347862863597701 0.0347515473404817 1 1
0.0174670672504261 0.0174513510355144 1 1
-0.038436360060111 -0.0384041832281815 1 1
-0.00814506821657622 -0.00812889781546766 1 1
0.0197655585738726 0.019745310728725 1 1
0.00144411883707593 0.00143985491303082 1 1
-0.0382154627609306 -0.0381866894508409 1 1
0.00682119842366715 0.00681860691902002 1 1
0.0385742132414092 0.0385419397377396 1 1
0.0245623340102916 0.0245381891689961 1 1
0.035143066718637 0.0351108954551245 1 1
-0.00931948857778437 -0.00931216432650244 1 1
0.0180151567019158 0.0179990684593334 1 1
0.0188461080444967 0.0188198638671413 1 1
0.00362675184127716 0.00363783497935342 1 1
0.0294350203799537 0.0294196470425616 1 1
-0.0205865530493139 -0.0205682902766185 1 1
-0.0561121655915243 -0.0560581250603972 0 0
-0.0188606993878351 -0.0188345816388571 1 1
0.0100889174996239 0.0100733349300811 1 1
-0.00999449348025256 -0.00999319104416405 1 1
0.0181485134811403 0.0181263111139979 1 1
-0.0263219990513746 -0.0263028677240223 1 1
0.00924052726384295 0.00923091312932367 1 1
-0.000206139481742081 -0.000203912828413158 1 1
0.00467205592926087 0.00466209092405761 1 1
-0.0176658177929276 -0.017647671489071 1 1
-0.0110396471250522 -0.0110300495918815 1 1
-0.012277287958218 -0.0122645150922402 1 1
-0.012856620254455 -0.0128498961032624 1 1
-0.01461864860328 -0.0146022258543411 1 1
-0.00923986123648864 -0.00923173515103572 1 1
-0.0044846434720118 -0.00449077468406911 1 1
-0.0096328164771277 -0.00963191765876193 1 1
-0.0102130396683575 -0.0102017639013342 1 1
-0.0309877123170512 -0.030963762223088 1 1
0.0159376468788701 0.0159231175542592 1 1
0.00475872070582487 0.00475398861065016 1 1
0.00461224131311369 0.0046080670324003 1 1
0.0115196840404517 0.0115097703673557 1 1
-0.0147343269356818 -0.0147138222891364 1 1
0.0373231854562256 0.0372824050410484 1 1
0.00975324277052807 0.00974261427952142 1 1
-0.00615440555183519 -0.0061454954854292 1 1
-0.0403422818929251 -0.0403005759817407 1 1
-0.030166843452976 -0.0301598335457929 1 1
0.002368620110776 0.00239394887245869 1 1
0.0420570911734528 0.0420097549298947 1 1
-0.00576528905045754 -0.0057614465312884 1 1
0.00172549672167014 0.00171673757208688 1 1
-0.0178837348444748 -0.0178629443305903 1 1
0.0114288540850862 0.0114517310953646 1 1
-0.00141138704592892 -0.00141091200679811 1 1
0.0316129064923366 0.0315852264232644 1 1
-0.00563682294894567 -0.0056368783861832 1 1
0.00231148092372335 0.00230301795562361 1 1
0.017666290170843 0.0176556969139989 1 1
-0.013886716188703 -0.0138795717314782 1 1
0.0217440970909165 0.0217174745088405 1 1
-0.0532594821946089 -0.0531958918281537 0 0
-0.0272011361015792 -0.0271702259345054 1 1
-0.00408407466616215 -0.00408109232390687 1 1
-0.0173129568440016 -0.0172937556088641 1 1
-0.0131220388334497 -0.0131113340941109 1 1
0.0138772376749791 0.0138609398926372 1 1
0.0120725310977476 0.0120556091024764 1 1
-0.0103559533779086 -0.0103356579704757 1 1
-0.0279434376276543 -0.0279191518738897 1 1
0.0191321586587732 0.0191125147177929 1 1
0.0128163972272443 0.012799891329173 1 1
0.00224596188081736 0.00224274331309107 1 1
-0.00896028397988218 -0.00894720577556899 1 1
0.015780002251188 0.0157760189113013 1 1
-0.00586815070143853 -0.00586571595485097 1 1
0.0312136879459553 0.0311854420950138 1 1
-0.0195747635980089 -0.0195507398366569 1 1
0.0439314652134481 0.0438889103546361 1 1
-0.025421227143872 -0.0254031780738969 1 1
-0.0202133976042454 -0.0201924598532267 1 1
0.0415393680244882 0.0415028644866215 1 1
0.00813225850016177 0.00812200670431117 1 1
-0.0234053660935591 -0.0233858742649917 1 1
0.0290697965464172 0.0290424783239792 1 1
-0.0235194807613194 -0.0234869936663241 1 1
-0.0420064155921591 -0.0419498352581328 1 1
0.0450012233643051 0.0449563853561896 1 1
-0.00552910066747047 -0.00552329391227976 1 1
0.0364042847772232 0.0363527054667731 1 1
0.0115729368736255 0.0115651295640772 1 1
-0.0178881023658614 -0.0178703138370562 1 1
-0.0149889041260448 -0.0149741885765174 1 1
0.0201934689756811 0.020171132180981 1 1
0.0050059354140427 0.00500189799214327 1 1
-0.00921488954918804 -0.00920897503740033 1 1
-0.0235812580212804 -0.0235688161670413 1 1
-0.0291388757867449 -0.0290973280434776 1 1
-0.00310888582104238 -0.00310343837706161 1 1
-0.030556734937872 -0.0305246634284996 1 1
0.000550498109343218 0.000556770676670706 1 1
0.00953626198665858 0.00954316570055495 1 1
-0.0120058024296816 -0.0119848550483339 1 1
-0.00127149849043191 -0.0012714764342965 1 1
0.0411280918557495 0.0410904894693138 1 1
-0.0276030247389577 -0.027578835431054 1 1
0.00843490858360315 0.00842888602485974 1 1
0.025055417925021 0.0250352308981147 1 1
0.00871765294659626 0.00871181932962918 1 1
0.029852695052439 0.0298194441608713 1 1
0.0214420812476258 0.0214270885263702 1 1
0.0218998882551473 0.0218804169684567 1 1
0.00028815262083838 0.000286479553032863 1 1
0.00480370678921737 0.00479688206436328 1 1
-0.00527673851865057 -0.00526873419569054 1 1
-0.0742646232338584 -0.0741966481380399 0 0
-0.0249232123624055 -0.0249053296875312 1 1
0.0125318820519435 0.0125145831018486 1 1
-0.0391754391073505 -0.0391392706645748 1 1
0.0275006011711545 0.0274703255459617 1 1
-0.0130432516449333 -0.0130275384714039 1 1
-0.00763613924254703 -0.00762511493715713 1 1
0.0270326246956075 0.0269956544816743 1 1
0.0160484343898965 0.0160230463153428 1 1
0.000495255591722384 0.000491437234884653 1 1
-0.0376360942370195 -0.0375853252859673 1 1
-0.0139303321384003 -0.013916280078788 1 1
0.0163452533816295 0.0163160670527408 1 1
0.0439822192700102 0.0439385135608033 0 0
0.0120694955232201 0.0120596129022439 1 1
0.0159737647389817 0.0159575528725897 1 1
-0.049744661656308 -0.0496988096692438 0 0
-0.0149730083120941 -0.0149590851490189 1 1
0.0339408443111295 0.0339388311290571 1 1
0.0209427927046496 0.0209051060810158 1 1
-0.0105267516746198 -0.0105035467527676 1 1
0.00398476400669544 0.00397748130709074 1 1
0.0132313571832882 0.0132121366181283 1 1
-0.0301053738614634 -0.0300789616081654 1 1
-0.0176774227766408 -0.0176567025630877 1 1
0.0291145659450726 0.029077066593108 1 1
-0.00601917000333568 -0.00601966679437175 1 1
-0.0014521586669789 -0.0014501252639434 1 1
-0.0162776215876242 -0.0162510033035284 1 1
0.012408190154333 0.0123994722280759 1 1
0.0305186800594757 0.0304943727074767 1 1
0.0201826643071926 0.0201562324015665 1 1
-0.0304938996102703 -0.0304733672797134 1 1
0.0312662721055347 0.0312320334636396 1 1
0.0124630307629425 0.0124483347047817 1 1
0.0251480662737698 0.0251251698796709 1 1
0.0103998343594259 0.0103885482589604 1 1
-0.006551097707458 -0.00654749828917387 1 1
0.0154598543575678 0.015441192722872 1 1
0.00536427219178074 0.00536047467414898 1 1
-0.0208509604654017 -0.0208400669400283 1 1
0.0318849501770259 0.0318482474920623 1 1
0.0361457307294969 0.0361279635134632 1 1
-0.0120689840310589 -0.0120469220938833 1 1
-0.00333550117742759 -0.00333438922165217 1 1
-0.0389942891958237 -0.0389726876502902 1 1
0.0191337342025296 0.0191197310525154 1 1
0.0307046431446926 0.0306706508154645 1 1
-0.0302199882239034 -0.0301918154445536 1 1
0.0477599101241163 0.0477185063193481 1 1
0.00261279346416205 0.00260853330478406 1 1
-0.0186470104885544 -0.0186298110249168 1 1
-0.00752614535648743 -0.00752134760761197 1 1
0.0215523519801584 0.021528566038179 1 1
-0.0119762441861779 -0.0119656030766169 1 1
-0.0104397591488308 -0.0104296260216157 1 1
0.0240228369419758 0.0240037104201577 1 1
0.00219190319062496 0.00218875512876193 1 1
-0.0286947149410455 -0.0286481555028045 1 1
0.023355897285024 0.0233443055285346 1 1
0.0421745468799831 0.0421417059016818 1 1
-0.00308865998095874 -0.00308695138307172 1 1
0.0451133605962751 0.0450678346078288 1 1
-0.0223640662796343 -0.0223473770711206 1 1
-0.0112907437356503 -0.0112776829883153 1 1
0.021557548141006 0.0215300144634855 1 1
0.01294406886407 0.0129289460682273 1 1
-0.0264613130445117 -0.026456194770137 1 1
-0.0432006339242523 -0.0431543950724326 1 1
0.0121513976917116 0.0121499899111536 1 1
-0.0281809790343129 -0.0281652769559476 1 1
0.00378540453198384 0.00377252137272323 1 1
0.0545070353630527 0.0544423999154449 0 0
-0.0202624496371857 -0.0202359355635222 1 1
-0.00776227132298562 -0.00775165644670439 1 1
0.00901350188141849 0.00900509996700835 1 1
0.0283147009808951 0.0282856497801821 1 1
0.0182922127821585 0.0182789536427155 1 1
0.0447823767840187 0.0447372263583053 1 1
-0.0225737347824831 -0.0225571001500445 1 1
-0.0254401370840215 -0.025406635058546 1 1
-0.0151870230977896 -0.015181406201407 1 1
0.00782557440406237 0.00782517237919506 1 1
-0.0285426233669685 -0.0285118269931431 1 1
-0.0341736354959979 -0.0341404378408835 1 1
0.0254719769200959 0.0254484824605384 1 1
0.0339693378725857 0.0339382080177852 1 1
-0.0343913462190052 -0.0343600553447994 1 1
0.0400861641108635 0.0400597404267278 1 1
-0.0247214936618894 -0.0246940983747545 1 1
-0.0125720369984422 -0.012559877592557 1 1
-0.00627208333102658 -0.00626747750971285 1 1
-0.0406953971985451 -0.0406576254175538 1 1
-0.00222881829066496 -0.00223526749439625 1 1
0.00797493106754822 0.0079699827323118 1 1
-0.0104029960189785 -0.0104022350180301 1 1
0.013443750401962 0.0134327233846191 1 1
-0.0113916078585044 -0.0113790244217706 1 1
-0.0209991711322514 -0.0209775712107069 1 1
-0.00453266223636507 -0.00452754366895962 1 1
-0.035299961885949 -0.0352546287484757 1 1
0.0121516952361809 0.0121385608285869 1 1
0.022841963277505 0.0228190957543641 1 1
0.0135650762339803 0.013554135716583 1 1
0.0116008216021248 0.0115859892219209 1 1
0.0116545995667551 0.0116351826772931 1 1
-0.0545903513878538 -0.0545356053686769 0 0
-0.0285872607484893 -0.0285539434971208 1 1
-0.0253004582030656 -0.0252754118955321 1 1
0.023673468426544 0.0236461676213556 1 1
-0.0284699102690988 -0.0284388948689332 1 1
-0.00878045506734095 -0.00876708044576759 1 1
-0.00472395503399277 -0.00472433202854351 1 1
-0.0206721159153324 -0.0206540448657304 1 1
-0.00337216801413128 -0.00337229683747709 1 1
-0.000554434066776894 -0.000556676165398088 1 1
-0.0291200295860495 -0.0290882151209007 1 1
-0.000529064338315429 -0.000523044134008888 1 1
0.0116878321110123 0.0116827925318111 1 1
-0.0159380289429184 -0.015908558601153 1 1
0.0230217701585831 0.0229795056144984 1 1
0.012366308106434 0.0123444368344281 1 1
0.0249157363958338 0.0248897548741715 1 1
0.0130254960950076 0.0130154892440404 1 1
0.0334302079619852 0.0333937246269067 1 1
-0.034713891325596 -0.0346833116895439 1 1
-0.0386298022131009 -0.0385960842135659 1 1
0.000275073047268717 0.000269987433842909 1 1
-0.00348150478377074 -0.00348076810447578 1 1
0.0110809902382328 0.0110726017845788 1 1
-0.0139068982993275 -0.0138898552026626 1 1
0.00484487024459503 0.00484292708326786 1 1
0.025085433494015 0.0250531984190472 1 1
0.0178526617000814 0.017838236287547 1 1
-0.0196313045306131 -0.0196480893508197 1 1
0.0207049338004015 0.0206944827608367 1 1
-0.0459456999565581 -0.0459049885975095 0 0
0.0475358871123483 0.0474898140535005 0 0
-0.0487080637348091 -0.0486619586487378 0 0
0.00736936097221541 0.00736216977864271 1 1
-0.00777125210988381 -0.00775938965299188 1 1
0.00938884714735993 0.00938064390229179 1 1
0.01598224569341 0.015970518371418 1 1
0.0441155725611311 0.0440421002456146 1 1
2.69521502282467e-05 4.30301531937939e-05 1 1
-0.0213405897019277 -0.0213230491374265 1 1
-0.0527980421747043 -0.0527427681939205 0 0
-0.0144154555478563 -0.014386516090377 1 1
-0.03955177071355 -0.0395098644077515 1 1
-0.0204797006890388 -0.0204611939642249 1 1
0.0118977264027491 0.0118768354259877 1 1
-0.0130338125705912 -0.0130238497287152 1 1
0.00416569869260825 0.00415989525752594 1 1
-0.00699135185995033 -0.00697754865283371 1 1
0.00842624263608085 0.00839986660973172 1 1
-0.0113249048941291 -0.0113168124497389 1 1
0.0156649907900239 0.0156516329029245 1 1
0.0206518213863647 0.0206297532284037 1 1
0.0177139609193565 0.0176992704194638 1 1
0.0249038991312443 0.024885826796863 1 1
0.00477451424633453 0.00476640684475498 1 1
-0.00677616222951844 -0.00677094248498305 1 1
-0.00255893185109979 -0.00254864332730791 1 1
0.0282860315632883 0.0282573037144425 1 1
-0.0123753453608185 -0.0123699749211353 1 1
0.00771328555719314 0.00770648275569742 1 1
0.000324457884182701 0.000325858414210789 1 1
0.0140534662202847 0.0140373537600609 1 1
0.0158309011103376 0.01579062801549 1 1
-0.0296899045499933 -0.0296330828748715 1 1
0.0248830407977758 0.0248582013768781 1 1
-0.0112028240742371 -0.0111913619075962 1 1
-0.0173066748145213 -0.0172850621959728 1 1
-0.00102569806041013 -0.00102112046902088 1 1
-0.0177173621233507 -0.01769844751169 1 1
0.016161107283839 0.0161381997996307 1 1
-0.0175805556943054 -0.0175650951024035 1 1
0.0159988447712112 0.0159796982032477 1 1
0.0300595612204949 0.0300302818179189 1 1
0.0287488003207128 0.0287185346405011 1 1
-0.00553894492136925 -0.00554929208546355 1 1
0.092459071795818 0.0923686126334128 0 0
0.0369228223887772 0.0368869421104187 1 1
0.0221101076309313 0.0220883234400635 1 1
0.052096812150407 0.0520457802280668 0 0
-0.0366400344230075 -0.0365980660416709 1 1
0.00779244086738354 0.00778362505200339 1 1
0.00705226651727303 0.00706082807849995 1 1
-0.01654470862237 -0.0165118640501192 1 1
0.0094725823364966 0.0094630803722171 1 1
-0.0136123418265079 -0.0135979920787312 1 1
-0.0161247354722194 -0.0160804678411038 1 1
-0.0381044580796246 -0.0380724030411861 1 1
-0.0101717110802405 -0.0101614091852106 1 1
0.0175680301455879 0.0175496814353003 1 1
0.0287593626229774 0.0287325813549715 1 1
0.0147290778083825 0.0147113151809266 1 1
0.0340368347401327 0.0339966026059693 1 1
-0.00759747274019787 -0.00759610392467285 1 1
-0.00245062876376868 -0.00244697326837395 1 1
0.0106839001858635 0.0106719544343276 1 1
-0.0178971344645096 -0.0178823459569469 1 1
0.00458028726262085 0.00459468955941684 1 1
0.0261335468257931 0.0261009729354719 1 1
0.000347822719240437 0.000352989845152914 1 1
-0.0115980650512893 -0.0116056502724331 1 1
0.0365625634996843 0.0365309626220406 1 1
0.0124812673240536 0.0124736664643152 1 1
0.0165016634889042 0.0164872738863871 1 1
-0.0184905141009569 -0.0184723015061877 1 1
-0.0103085260456759 -0.010291820376661 1 1
0.0160858720722587 0.0160793692789038 1 1
0.0197249451224898 0.0197014870470504 1 1
-0.0236064930194752 -0.0235831912443941 1 1
0.00714936618601876 0.00714457322586848 1 1
0.0118676148970577 0.0118595587859111 1 1
-0.00847172865985454 -0.0084381729322011 1 1
-0.00262228461166514 -0.0026239916513236 1 1
0.00103887983053432 0.00103753882353423 1 1
0.00134409783892893 0.00133662718777686 1 1
-0.0450108713960494 -0.0449775087537663 1 1
0.00730309406836003 0.00729998726314419 1 1
-0.0146329024696245 -0.0146144481742638 1 1
0.0332975679016741 0.0332649009366878 1 1
0.011616529833388 0.0116122722535078 1 1
0.0193157301966207 0.0192988137131788 1 1
0.0167807952953097 0.0167652172538979 1 1
0.0253250451097093 0.0252988962218019 1 1
0.00617574933638587 0.00616685523111683 1 1
0.00344989519202342 0.00344891739050298 1 1
0.046724837255673 0.0466707997917058 1 1
-0.0019000634467526 -0.00188472302309627 1 1
-0.0156594582874746 -0.0156524509860292 1 1
0.0282419315990761 0.0282229249467007 1 1
0.0306462496725871 0.0306097118322465 1 1
0.0159734910391036 0.0159580217447502 1 1
0.00217174937924424 0.00216557084243282 1 1
0.0210256946495365 0.0210047472129617 1 1
-0.00848822882391304 -0.00848208289036241 1 1
0.0349945704375739 0.0349560447880758 1 1
0.0148982024761497 0.0148808240517412 1 1
0.0162899908254678 0.0162786691759962 1 1
0.0020741933765551 0.00207019539581373 1 1
-0.00891884538131324 -0.00891229761451194 1 1
-0.0202428592878448 -0.020226515392037 1 1
-0.000505224477278194 -0.000507988471906383 1 1
0.0235815518910342 0.0235614731345625 1 1
-0.00156318617788532 -0.00156818815317914 1 1
-0.0192840775351084 -0.0192645908004612 1 1
0.0182576617322517 0.0182408244916977 1 1
0.0264536036942565 0.0264198533807956 1 1
0.0182464587012635 0.0182237075097108 1 1
0.00498152259766996 0.00497954139166718 1 1
0.00535305086057742 0.00534262804483039 1 1
-0.00306518702361069 -0.00305668221030318 1 1
-0.0175360560751269 -0.0175226843171756 1 1
-0.00291266607470623 -0.00289448723402603 1 1
-0.0712073456403599 -0.0711442662969256 0 0
0.0158301238241066 0.0158198034185445 1 1
0.00704383214305608 0.00704070315042643 1 1
-0.0338931425778331 -0.0338658168224314 1 1
0.0317418734517613 0.031713445942578 1 1
-0.0156539186313657 -0.0156335042241834 1 1
0.0186397397823691 0.0186303908976666 1 1
-0.0148664891638449 -0.0148404292369775 1 1
-0.031994153569365 -0.0319654264179381 1 1
-0.0484175738406703 -0.0483696519406372 0 0
-0.0036043902379852 -0.0035952142675074 1 1
-0.00568307106948824 -0.00567657400342913 1 1
-0.0136335622368569 -0.0136095211954591 1 1
0.00496585590521046 0.00495080500600546 1 1
-0.0170198592467841 -0.0170393091588391 1 1
0.0163479583864325 0.0163315195929851 1 1
0.00841874521666623 0.00840681884973305 1 1
-0.0307935006222857 -0.0307585944607845 1 1
-0.0069937248125278 -0.00698702938310138 1 1
-0.00841487078467055 -0.00840499373110918 1 1
-0.0144155567061706 -0.0144044513771746 1 1
-0.0252933466882361 -0.0252851748353497 1 1
0.0169030248491186 0.016889144012208 1 1
-0.0151024924396226 -0.015090428536044 1 1
-0.0119544036915565 -0.0119472207596277 1 1
0.00197799869952546 0.00197834834804119 1 1
0.00274367014588821 0.002730413027446 1 1
0.0133699749789356 0.0133715449695197 1 1
0.0110571578246742 0.011048252420962 1 1
-0.0151348832742377 -0.0151036667118131 1 1
0.0211449201441561 0.0211228156265678 1 1
-0.000154944050176372 -0.000151090319473282 1 1
0.0161415320808239 0.0161252757297241 1 1
0.00851850860154072 0.0085101915799444 1 1
-0.0387485575515193 -0.0386934674698082 1 1
0.045193507088662 0.0451568873982959 1 1
-0.00355293820042835 -0.00355494381168761 1 1
0.0256196285444575 0.0255870229958746 1 1
-0.00324879841127657 -0.00325050336242579 1 1
-0.0227056132273228 -0.0226852415919543 1 1
-0.0216095880678008 -0.0215705874030671 1 1
-0.0164171622370342 -0.0164032167385567 1 1
0.0140766535102178 0.0140670140046939 1 1
0.00169778379515755 0.00170504550378792 1 1
-0.0236216872464788 -0.0236031020531025 1 1
0.0256137469865608 0.0255941251452236 1 1
-0.00621249744560023 -0.00619611644935955 1 1
0.0373872393887946 0.0373560712404792 1 1
-0.0258942771293525 -0.025863814546782 1 1
0.0163957130422809 0.0163808078662825 1 1
0.00354678126553974 0.00354532749386809 1 1
-0.0234428137407774 -0.0234139824397994 1 1
-0.0412345415480584 -0.0411902929104737 1 1
-0.0163936277112379 -0.0163707714588276 1 1
-0.00925021833346574 -0.00924099714219593 1 1
0.0480835747125542 0.0480325846681634 0 0
0.0174846033570362 0.0174715788556095 1 1
0.0167758791823407 0.0167538129636923 1 1
-0.0097766948511338 -0.00976671858905835 1 1
-0.00390551246298715 -0.00389462503900849 1 1
-0.0390372926121937 -0.0389895939464961 1 1
-0.0270193749554459 -0.0269874403174643 1 1
0.0295850004602535 0.0295678210319764 1 1
0.0221260921072936 0.0221059956884024 1 1
-0.00944103590472772 -0.00943250263327341 1 1
0.0151511555931948 0.015136304317074 1 1
-0.0283261464925776 -0.0283006987931547 1 1
0.0220436767586487 0.0220264970263949 1 1
0.00238594555962958 0.00238566074795778 1 1
-0.00843264033372234 -0.00842373452670186 1 1
-0.0169158545343938 -0.0169215836937181 1 1
-0.024252263090326 -0.0242364433945096 1 1
-0.0621824277958683 -0.0621031162456052 0 0
-0.0176311976803757 -0.0176280407636748 1 1
0.00314609505472996 0.00313519033637075 1 1
-0.0390657479212393 -0.0390231217048826 1 1
-0.0390997364448563 -0.0390526156313325 1 1
-0.0191818986380276 -0.0191599899710069 1 1
-0.00528802480668245 -0.0052859319330393 1 1
0.0024119687809618 0.0024159517804723 1 1
-0.0299656135484905 -0.0299360602667838 1 1
-0.0250732208112155 -0.0250516769257242 1 1
0.00315520302454128 0.00314881483222182 1 1
-0.014672983618292 -0.0146498238549867 1 1
-0.0241261991487484 -0.0241022968932028 1 1
-0.0161283042452898 -0.0161113265566199 1 1
0.0238477293580423 0.0238288384257102 1 1
0.0136856758780547 0.0136714291535829 1 1
-0.00521588657473584 -0.00521208987028155 1 1
-0.0730756688703966 -0.0730027899799837 0 0
-0.000822750532686583 -0.000816425681301226 1 1
-0.00901550409855329 -0.00900057268236252 1 1
-0.0152594246532235 -0.0152456136157643 1 1
-0.0283233480224696 -0.0282883907131063 1 1
0.0213361456702521 0.021321076676383 1 1
-0.0396445965863102 -0.0396091111133818 1 1
-0.048608237668112 -0.0485504800792839 0 0
-0.0157218891651922 -0.0157005053961003 1 1
-0.0310068454598222 -0.0309832507097099 1 1
0.0147948486565518 0.0147779232846662 1 1
-0.00292504243574921 -0.00292034091838444 1 1
0.00841517491854107 0.00840355408081533 1 1
0.00538657223836913 0.00538265940609764 1 1
-0.0792987561808695 -0.0792256410755557 0 0
0.0159911782159588 0.01597775822948 1 1
-0.0138769678946914 -0.0138574012350491 1 1
0.0646922047732134 0.0646327917172482 0 0
-0.00990036220138945 -0.00987652562794373 1 1
0.0358812931646481 0.0358465090110819 1 1
-0.0128327759083509 -0.0128167598794979 1 1
0.0370884269848348 0.0370482671055718 1 1
-0.00553236801110003 -0.00552049569919782 1 1
0.00117291334874981 0.00117636455572838 1 1
0.0415876020060252 0.0415433144755331 1 1
-0.0115602286678468 -0.0115561982619281 1 1
0.00929042618989625 0.00928266627756657 1 1
-0.000269872957887467 -0.000266211097556745 1 1
0.0320407905129718 0.0319862300645222 1 1
-0.0288699618560221 -0.0288347219527466 1 1
-0.00877372246236905 -0.0087653009533463 1 1
-0.00950255114153024 -0.00949593679847096 1 1
0.0312803766072211 0.031260315714 1 1
0.0398041635236589 0.0397593523245571 1 1
0.00567611133834429 0.00566334475623352 1 1
-0.0221407758374262 -0.0221153900964162 1 1
-0.00252097121130486 -0.00251809844040823 1 1
-0.0237437218591622 -0.0237187406284207 1 1
-0.00790557259167875 -0.00789808403036771 1 1
0.00820774106043194 0.00819783382849186 1 1
0.0555578824799773 0.0554834175027572 0 0
0.0159220254984293 0.0158924561512974 1 1
-0.0227664615945262 -0.0227454329757091 1 1
-0.0258735756436813 -0.0258440222101932 1 1
0.0552023977144598 0.0551351496588637 0 0
0.040380212739359 0.0403389086456892 1 1
-0.0203080544053913 -0.0202832791437073 1 1
-0.000126081222620728 -0.000122606356900362 1 1
0.0164776915854019 0.016455118817176 1 1
-0.00535473408473963 -0.00535772816069093 1 1
0.0238069298856634 0.0237868202262816 1 1
-0.0131226836517411 -0.0131128846411577 1 1
-0.00561177038421579 -0.00561499966901348 1 1
0.0222631181454066 0.0222326111843252 1 1
-0.00764028480043727 -0.00763770813423337 1 1
0.0562088898040515 0.056148312012963 0 0
0.0225322251705588 0.0225116714908718 1 1
-0.0209959473689773 -0.0209650125927837 1 1
0.00179887465088629 0.0017983887147988 1 1
-0.02579063749414 -0.0257676207487813 1 1
0.0311300847006854 0.0310972533116773 1 1
0.00291967817650991 0.00291240103674663 1 1
-0.0117829671988 -0.0117716236951507 1 1
-0.0263838203432544 -0.0263526368246845 1 1
-0.0282514106458249 -0.0282211233911115 1 1
-0.0147752487240506 -0.0147557599156876 1 1
0.00404690157146493 0.00400983677365531 1 1
-0.0197236541436803 -0.0196957421669334 1 1
-0.0442138385435046 -0.0441727446611763 1 1
-0.0313604738387293 -0.0313369099506726 1 1
-0.0309162301655029 -0.0308799575877856 1 1
0.022792525758916 0.0227670569331871 1 1
-0.0518276620863899 -0.0517722533723179 0 0
-0.0148539277799522 -0.01483178233641 1 1
0.0472448832780598 0.0471989700479534 1 1
0.0380260410632327 0.0379822524877908 1 1
0.0134946145905857 0.0134862947230118 1 1
0.0126744859367763 0.0126641432445495 1 1
0.00811470848410975 0.00810817871909712 1 1
0.0343399014107768 0.0343147449088672 1 1
-0.00759937339504336 -0.0075602139107774 1 1
-0.0228309708307945 -0.0228102514083318 1 1
0.00299240626300143 0.00297007798610646 1 1
-0.0189933690093098 -0.0189789945796057 1 1
-0.0268253032986874 -0.0268038291324027 1 1
0.00747758428244117 0.00746890841246806 1 1
0.0428249675172636 0.0427784198106316 1 1
0.0112623003760897 0.0112530145432415 1 1
0.0354711231013118 0.0354297959514954 1 1
0.0047755176078559 0.00476660202543924 1 1
-0.0171565951217159 -0.0171524950162268 1 1
0.0197777237286867 0.0197566493588928 1 1
-0.00044748059539863 -0.000447349787126474 1 1
-0.0226735475343229 -0.0226345347247296 1 1
0.0240549851574286 0.0240327108745675 1 1
0.052540103533576 0.0524954083318355 1 1
-0.00947927372955223 -0.00949569917664592 1 1
-0.00560047161871747 -0.00559292769116104 1 1
0.0182921071546377 0.0182811444107103 1 1
0.0557382005375309 0.0556758831256848 0 0
0.00594574991227741 0.00593222169748685 1 1
0.0182143118018534 0.0181982773814052 1 1
0.0288551555700422 0.0288411179654534 1 1
0.00409760179798118 0.00409853495030759 1 1
-0.0312405311203531 -0.0312000297629843 1 1
0.0170155233588093 0.0170004224154316 1 1
0.0392442019903199 0.0392049207135924 1 1
-0.00798947399284931 -0.00800417352743316 1 1
-0.0223394851882763 -0.0223198525843075 1 1
0.0500913776186706 0.0500469324071552 0 0
-0.0150081473526938 -0.0149749624392615 1 1
0.00114738078543567 0.00114493681387482 1 1
0.0247996267046512 0.0247766595449056 1 1
-0.0372548195518057 -0.0372403953047132 1 1
0.0316437124419366 0.0316110752297814 1 1
-0.00817408516592809 -0.00815567690982612 1 1
-0.00952081801422638 -0.00951608550187359 1 1
-0.00695324955921086 -0.00690585901696504 1 1
-0.00549070104965437 -0.00548171232991743 1 1
0.0226251568308083 0.0226313130738848 1 1
0.000955620067911736 0.000936491040835246 1 1
0.00370652357367052 0.00370018072270891 1 1
-0.042677425081647 -0.0426159577323197 1 1
0.00660400491970192 0.00657400219471499 1 1
-0.0465477173523631 -0.0464966507592056 0 0
-0.0119950497355872 -0.0119754696082423 1 1
0.0474467429385781 0.0473940081004387 1 1
0.0103813672314193 0.0103713059881222 1 1
0.0580071818996204 0.0579455680865509 0 0
0.0104427655251104 0.0104257738686931 1 1
0.0175293099924873 0.0175125351316071 1 1
-0.000659087980446607 -0.000670215152571506 1 1
-0.0273255403655255 -0.027287610322737 1 1
-0.0163393136938614 -0.0163170671552078 1 1
-0.0240823891255013 -0.0240719642366076 1 1
0.00700711795110212 0.00700169058559956 1 1
-0.00252511602366142 -0.00252431483106969 1 1
-0.0142926124948114 -0.0142737833671898 1 1
-0.00189921397903912 -0.00190529831727941 1 1
-0.027137295535615 -0.0271002470266354 1 1
-0.00755852755554962 -0.00754734867953698 1 1
0.0149143566317616 0.0149123622814796 1 1
-0.00591975316165674 -0.00591590550119021 1 1
-0.0201188151704694 -0.0200846649356304 1 1
0.0158182558957145 0.0158024751233279 1 1
-0.0247584599000776 -0.02473689681267 1 1
0.0057022074078099 0.00569691210517919 1 1
-0.0224019238819815 -0.0223736127346245 1 1
-0.0253778713819557 -0.0253496371381677 1 1
-0.0294129731231151 -0.0293812551538348 1 1
0.0119645782883201 0.0119572890103074 1 1
0.0176291151819567 0.0176092720758051 1 1
-0.0070394909742178 -0.00702755470776321 1 1
0.00354017537979284 0.00353554194532487 1 1
-0.00216561878426082 -0.00215945011979524 1 1
0.0116055220233697 0.0115896922640027 1 1
-0.0303281025991511 -0.0302948227031431 1 1
-0.00454388457092356 -0.00455071156658023 1 1
-0.0027957263551162 -0.00280797138549698 1 1
-0.00234043612002021 -0.00233322349069023 1 1
-0.0135745310775826 -0.0135328016195323 1 1
0.0037289876723953 0.0037303101132481 1 1
-0.0055832036015276 -0.00556622235293568 1 1
0.0254185602362564 0.0253922715124106 1 1
0.0304828160752775 0.0304483535841037 1 1
-0.0240109278502109 -0.0239924404466464 1 1
0.0062582073030936 0.00625059159797345 1 1
-0.00968683079217584 -0.0096879939650846 1 1
-0.0133660360095631 -0.0133571174427404 1 1
0.0187423052315796 0.0187355248757281 1 1
0.0225882611903281 0.0225633441669744 1 1
-0.051722352968235 -0.0516765208543015 0 0
9.9617327116973e-05 0.000100617250590935 1 1
0.0123928278242599 0.0123736737218544 1 1
-0.0548817145397692 -0.0548019999599253 1 1
-0.0205976699309026 -0.0205814343205365 1 1
-0.0159312398970526 -0.0159160649590889 1 1
0.0446684498222257 0.0446176467593779 1 1
0.0174072811696105 0.0174019817515322 1 1
-0.0161276210311508 -0.0161163497148506 1 1
-0.00308578095233299 -0.00308350621926475 1 1
-0.00703395815865665 -0.00702254479817269 1 1
-0.0227034606070612 -0.0226810917676672 1 1
-0.00594289140627777 -0.00593594625124103 1 1
-0.0445568888724334 -0.0445138093793133 1 1
0.0196340748689687 0.0196111351544052 1 1
0.0192494951789883 0.019206570872035 1 1
-0.00722844129547701 -0.00722196636919217 1 1
0.0269052211947463 0.026885177232648 1 1
0.00324185040150477 0.00323999574433489 1 1
0.0158364442682492 0.0158195960682335 1 1
0.015668554154582 0.015634903083333 1 1
-0.0168431087236679 -0.0168305125939831 1 1
-0.00886888931379726 -0.00885748895822722 1 1
-0.00223781566889157 -0.00226086536737733 1 1
0.0218517268694346 0.0218298164779039 1 1
-0.0253760422575885 -0.025334175126695 1 1
-0.0337457753809284 -0.0337169036014709 1 1
0.015363657907043 0.0153520002633653 1 1
0.013212194174319 0.013202355687493 1 1
0.0147874068294809 0.0147687468896588 1 1
-0.019720898632131 -0.0196840998372375 1 1
-0.00591578808039678 -0.00590646718695112 1 1
0.0121817679598133 0.0121685232954591 1 1
-0.0236612994413836 -0.0236426494825128 1 1
0.0199430453247678 0.0199315780116177 1 1
-0.0347924692864328 -0.0347468847844614 1 1
0.0306540186536727 0.0306237310714516 1 1
0.0123506019778513 0.0123180386087277 1 1
0.0333808848229187 0.033346188129356 1 1
-0.00157651132863898 -0.00160836054136488 1 1
-0.00222577925524784 -0.00220572088893464 1 1
0.00772910608189167 0.00770011731886819 1 1
-0.0020344264565033 -0.00202962753507928 1 1
-0.02426510059384 -0.0242404359053538 1 1
-0.00666201274687651 -0.00665980173530631 1 1
-0.00211526516295951 -0.0020876877035384 1 1
[truncated: 35,208 more chars]
