# Supplementary material for: Bias caused by sampling error in meta-analysis with small sample sizes
Source: PLoS One. 2018 Sep 13;13(9):e0204056. doi: 10.1371/journal.pone.0204056 (PMC6136825; doi:10.1371/journal.pone.0204056)
Supplement: S4 File — (ZIP) [file pone.0204056.s004.zip › results N = 10 theta = 0 tau = 0.2 sz = 10-20.txt]

"cohen.dl.theta" "hedges.dl.theta" "cohen.dl.cp" "hedges.dl.cp"
-0.193540642159565 -0.184316926541427 1 1
0.101571616849712 0.0978382062613013 1 1
-0.162509549075861 -0.15567566863144 1 1
0.135509286555691 0.12195419513819 1 1
-0.30044058558711 -0.283072475547974 1 1
0.185887664109019 0.177741489538711 1 1
-0.10198303870785 -0.096527021792344 1 1
-0.128114905991575 -0.130045605139448 1 1
-0.120936210131409 -0.11180864196816 1 1
0.0972593820937529 0.0891325555911683 1 1
0.0950552833390693 0.0904112041593049 1 1
-0.309139871057578 -0.291791000278099 1 1
-0.0275254328142987 -0.0216197094237814 1 1
-0.113520799651091 -0.110795901252058 1 1
0.0336094878632118 0.0330053766408549 1 1
0.352409151249441 0.330233013575583 0 0
0.416754984506492 0.397304529970628 0 0
-0.15948531702773 -0.161000001786294 1 1
-0.0406022180456806 -0.0383498960693734 1 1
0.198716783400003 0.181278363605004 1 1
-0.161055302275544 -0.152331910768574 1 1
0.129744402634853 0.124278772438542 1 1
-0.0410695965147612 -0.0452055543425451 1 1
-0.261738104326985 -0.252541360220319 1 1
-0.0665931245601069 -0.0731808571819202 1 1
0.371415488493721 0.350796358565538 0 0
-0.145261250906005 -0.129133360123527 1 1
-0.0909187961763057 -0.0890479623384109 1 1
0.150968340490084 0.143202456370737 1 1
0.194205046668113 0.193253395662435 1 1
0.13558374047871 0.127893081827849 1 1
-0.20545606301196 -0.196347733935726 1 1
-0.389894733369466 -0.375530948059947 0 0
0.27427717190147 0.264512568516091 1 1
0.148697602093852 0.141847523358234 1 1
-0.0220596113315019 -0.0227364285653115 1 1
-0.254122966109062 -0.245176726240875 1 1
0.0573992270179093 0.0620175011856386 1 1
0.181117336249415 0.164557041317965 1 1
-0.228235440273742 -0.21746572423633 1 1
0.0419875160867089 0.0377868825340628 1 1
-0.207708558993952 -0.197970137105195 1 1
0.247482690980165 0.23304542135903 1 1
-0.118486078186492 -0.113783886277792 1 1
-0.145812048164643 -0.138272692613775 1 1
0.313122287493254 0.301366158453484 1 1
0.294515008185296 0.27488561380289 1 1
-0.0763630449646787 -0.0746397559791267 1 1
-0.192042851196183 -0.17481598033815 1 1
0.0810150896790211 0.0799524406604839 1 1
0.246104165246096 0.23699172788295 1 1
0.210957854156359 0.195286454542153 1 1
0.115307368867853 0.105998635612861 1 1
-0.0657294351515772 -0.0534927024809104 1 1
0.146164631104562 0.143850247862698 1 1
-0.0667226815066856 -0.0620909607733529 1 1
-0.0335500195349678 -0.0339755635423167 1 1
0.134324020569344 0.128164723902016 1 1
-0.147588463450227 -0.145490452845446 1 1
-0.359209930940893 -0.340984552001658 1 1
-0.00952083435031691 -0.0122919429543845 1 1
0.0612774417804213 0.0600209895826559 1 1
-0.0493718711261079 -0.0471096345919619 1 1
-0.383354013321035 -0.361789867095113 0 0
0.119127472967646 0.112708581058939 1 1
0.266388491806426 0.249438424558891 1 1
0.355255098791923 0.333310103660084 1 1
-0.107862418109552 -0.104299283320249 1 1
-0.225934622917151 -0.214323050448857 1 1
-0.0318730668846547 -0.0283557865889636 1 1
0.197386286673691 0.179052007577439 1 1
0.0870900379294184 0.083616576250511 1 1
0.0273804507869799 0.0261490765174213 1 1
-0.0533497207149088 -0.0472061815433855 1 1
0.108142054964646 0.104256936760789 1 1
0.280205249014879 0.270450612367354 1 1
0.0236991628196036 0.0229189528979664 1 1
0.191170973432336 0.179555877545042 1 1
-0.167427771105757 -0.165605815592799 1 1
-0.059981322073051 -0.0537735102861496 1 1
-0.0109434462624805 -0.012083082453855 1 1
-0.203966583958661 -0.194795797357616 1 1
-0.157691244814393 -0.151605147191858 1 1
0.25923055498662 0.24445024221136 1 1
-0.0283459933752543 -0.0353976885286171 1 1
-0.114617491676027 -0.0995326504754486 1 1
0.13619598551125 0.128983448219597 1 1
-0.0156296903821333 -0.014797788320618 1 1
0.106868253637997 0.0989644334632452 1 1
0.23259037158688 0.221425205140634 1 1
0.330393799428554 0.315429663374408 1 1
-0.00636271202958333 -0.00563175051591765 1 1
-0.270009978156292 -0.253808966056462 1 1
0.502344619203589 0.478555856992083 0 0
0.284575162074001 0.271614444550655 1 1
-0.00838288236890444 -0.00216917122625027 1 1
-0.0439556703638072 -0.0436982991525025 1 1
0.0715502285727788 0.0702348142880113 1 1
-0.146597050001312 -0.138552308350461 1 1
0.175105814471265 0.161628411487969 1 1
0.454664399578293 0.431219251497136 0 0
-0.219258634676101 -0.20825695735074 1 1
0.0805022368874627 0.0788794860559389 1 1
-0.057299968982381 -0.0548228167552233 1 1
-0.409067196456188 -0.390145517940126 0 0
0.171327994654182 0.175346169905997 1 1
-0.069573651252273 -0.0706650737501335 1 1
-0.181344620695582 -0.174506618238551 1 1
-0.333582729846929 -0.312476909855506 1 1
0.0842297610543265 0.0776044667728432 1 1
0.0639179723196957 0.0548456154097818 1 1
0.058223524573014 0.0512035932505065 1 1
-0.0763656837486068 -0.0738900128271897 1 1
-0.0535228676912987 -0.0502280506605831 1 1
-0.111956695108438 -0.107114059509813 1 1
-0.0247046769112949 -0.0221849129636083 1 1
-0.0073150645058138 -0.00267740675933254 1 1
0.0735090218052244 0.0689745844626167 1 1
0.197863149384089 0.188693654956219 1 1
0.237360506070527 0.226270069042106 1 1
0.0108474698570214 0.00793497364590722 1 1
-0.0828058179576549 -0.0792247173659827 1 1
0.378073088648086 0.362003082444556 0 0
0.0134602089728492 0.0143928853668304 1 1
-0.118863505341813 -0.109580350039727 1 1
0.0220055424562617 0.0233815617156088 1 1
-0.340646379949801 -0.328373666949118 0 1
-0.325532221460133 -0.314063702053442 1 1
0.0406554195711801 0.0392273331209017 1 1
0.154302629423902 0.1499970481432 1 1
-0.0496482824529738 -0.046959975362289 1 1
0.059756718140793 0.0569250612254385 1 1
0.24495501980199 0.236223260761436 1 1
0.177379880016344 0.172266648661551 1 1
-0.204991479750242 -0.202272628788675 1 1
-0.0682773977561683 -0.0661567563637564 1 1
0.333100257307933 0.315647119319572 0 1
0.0190770064160082 0.0113977044989571 1 1
-0.0894860349794692 -0.0874860327275452 1 1
0.0530268301198106 0.0491526262090101 1 1
0.0114928157884429 0.0166825739384776 1 1
0.150750388585189 0.144566560575132 1 1
0.0770401653307115 0.0795947669712513 1 1
0.307698885454902 0.293818439003539 1 1
0.0939783497913584 0.0949103229950289 1 1
-0.142272418091364 -0.134865368299751 1 1
-0.168392606831043 -0.160723428613241 1 1
-0.122944354370939 -0.117274057000325 1 1
0.435485694891132 0.410385783386891 0 0
0.166622904123184 0.151983601618473 1 1
0.0331721373090951 0.0380559676053 1 1
0.280246955444842 0.26359320565453 1 1
0.0109056122811671 0.0113849722236946 1 1
0.298084810297699 0.277729041142175 1 1
-0.117601016484456 -0.115788952042821 1 1
0.311946304115019 0.306027474324169 1 1
-0.143345975579172 -0.130504302974905 1 1
-0.260130240338533 -0.248154442698394 1 1
-0.146038855053525 -0.144699741267454 1 1
0.179416271957889 0.171858151492334 1 1
0.204532400434986 0.205103582719047 1 1
0.199070651272547 0.187431820830277 1 1
0.15270365245963 0.146193610574727 1 1
-0.332363689488753 -0.310514821014857 1 1
-0.0378877680825235 -0.0363634323281353 1 1
-0.0851115136866837 -0.0848941999712226 1 1
0.330509667122007 0.321675912264752 1 1
-0.143601839467771 -0.134241478519813 1 1
-0.00661200188204246 -0.00503678522287873 1 1
0.225278173340501 0.212470759679811 1 1
-0.00066076102801222 -0.0022502335441992 1 1
-0.110702511306805 -0.105917525676743 1 1
0.158942637162669 0.14586710835807 1 1
0.0587230284646239 0.0573072059241604 1 1
-0.163833074435859 -0.156025894651538 1 1
-0.132136542839917 -0.126430071277257 1 1
-0.105414607165389 -0.101273964134008 1 1
-0.189428646305481 -0.188463865218839 1 1
0.132448150483202 0.129516215037975 1 1
-0.175184824054596 -0.168012340385998 1 1
0.122566630401734 0.115988689492469 1 1
-0.128152846761903 -0.114283732281406 1 1
0.0261887149682671 0.0270717506304719 1 1
-0.0724052283164699 -0.0653495646427326 1 1
-0.0700849845965025 -0.0645643225869468 1 1
0.130034049749281 0.117017946900328 1 1
0.0610592322592258 0.0557440961079428 1 1
-0.0119108455709883 -0.007826059294681 1 1
0.0969164083581037 0.0897280323215122 1 1
-0.0441431223658275 -0.040875064004145 1 1
-0.121265481230546 -0.11506523110181 1 1
-0.0772808035084339 -0.0777319962027219 1 1
0.130106649420078 0.124027531145486 1 1
0.310078810080506 0.297620795302828 1 1
0.00311295143656214 0.00509077302840235 1 1
-0.0127617879557607 -0.0159651405845512 1 1
-0.117938381796312 -0.116887803856066 1 1
-0.00647331933037844 -0.00992693112049771 1 1
0.115951835654512 0.110185737205798 1 1
0.143385608894666 0.141604207774852 1 1
-0.150422507341424 -0.143761957907 1 1
-0.0664687648002337 -0.0703444610690452 1 1
0.0692645666242077 0.0663956016453522 1 1
-0.180798061584213 -0.168534812989178 1 1
0.444297537674144 0.417986287126618 0 0
-0.0868525443677227 -0.0799140910286627 1 1
-0.327013305606004 -0.314568631045139 1 1
0.0231089797272905 0.0232616560124221 1 1
-0.150587492414944 -0.143128551600345 1 1
0.0810304154422216 0.072376489936467 1 1
-0.0520093196415789 -0.0516682110214481 1 1
0.265973436346921 0.252586975432537 1 1
0.0173031729789035 0.0130640060252262 1 1
-0.126780390710851 -0.127637578833355 1 1
0.149959729862707 0.144049878211797 1 1
0.219868098654739 0.203543284512666 1 1
-0.214925821559457 -0.200767413422365 1 1
0.137694978271406 0.119271413009478 1 1
-0.0681081704234234 -0.0645585251914346 1 1
0.256711341585702 0.245787285033107 1 1
-0.133618237190775 -0.129222307248919 1 1
0.03737338716945 0.0366593633868194 1 1
-0.0598901510734536 -0.060844839957736 1 1
-0.0464355467201074 -0.0464771484106989 1 1
0.251826299096803 0.240904496837456 1 1
-0.345832579187611 -0.332984310389769 0 0
-0.360094833586587 -0.33748784600191 1 1
0.0768246378609068 0.0746463832579526 1 1
-0.10601709005185 -0.0982521767213669 1 1
-0.0130810126785399 -0.0189320893308149 1 1
0.199683334253135 0.194105325076946 1 1
-0.101947253109185 -0.102239415832991 1 1
-0.124226683066086 -0.110051523966765 1 1
0.104646612168009 0.0966922666082777 1 1
-0.244163145352142 -0.239376461370152 1 1
-0.0513749702429697 -0.0418561000634025 1 1
0.0560280425875045 0.0501137161437462 1 1
-0.0789069591291297 -0.0727898612040937 1 1
0.390146586844691 0.376603978907441 1 1
0.0263109700140818 0.0262808968696135 1 1
0.322000421435102 0.304934225985812 1 1
0.122472530914943 0.111827926655641 1 1
0.176274684390928 0.170351255764654 1 1
-0.0222081672780858 -0.0154100177448903 1 1
-0.253031805894346 -0.242136395606475 1 1
0.0218460139266016 0.0251275404181372 1 1
0.118867837869767 0.118651941033071 1 1
-0.108873754504645 -0.102604160417843 1 1
0.0188866475716725 0.00899318215151591 1 1
-0.179500457149225 -0.160530692239185 1 1
-0.108569582295267 -0.111536542112706 1 1
0.013364916068656 0.00848176018529111 1 1
0.236583285283778 0.216646206397286 1 1
0.321585766867967 0.302275562973097 1 1
0.203167801226179 0.192978800887558 1 1
0.334733476384759 0.325198659567685 1 1
0.248897831410016 0.240186444660415 1 1
0.161827778468447 0.149585076966575 1 1
0.168641897670021 0.161229624151249 1 1
0.137450330891772 0.115717808174505 1 1
-0.0780858277580186 -0.0740778340215678 1 1
0.313530690534588 0.298437019790751 1 1
-0.168082542153856 -0.161877826337914 1 1
0.334889650418116 0.319621381810544 1 1
0.0594048394889429 0.0548072568143078 1 1
0.0646813662032304 0.0702863011684587 1 1
0.0523742465203476 0.0488810494630223 1 1
-0.11172029029375 -0.108040808667759 1 1
-0.042453702270945 -0.0410730882408811 1 1
0.00164795451356988 0.0104068676420618 1 1
-0.108898748421826 -0.105364664983749 1 1
-0.0481011052921746 -0.047687935779898 1 1
-0.0755525737047181 -0.0717178626940879 1 1
-0.273333719404481 -0.261250008567328 1 1
0.131810174453998 0.127782201799693 1 1
-0.0666455373528901 -0.0626727476612167 1 1
0.440343771676977 0.416715914341665 1 1
-0.299035869919763 -0.2823086902221 1 1
0.278076540051474 0.266736118818171 1 1
-0.210097429607689 -0.204534670319542 1 1
0.150752003365215 0.142021376996139 1 1
-0.0911982346840034 -0.0823584762277502 1 1
0.00616041728009217 0.00469793560486449 1 1
0.203714580536629 0.194914224794607 1 1
0.165337065941373 0.152754852130091 1 1
-0.0716569293236367 -0.0657289341830538 1 1
-0.0167275236964646 -0.0159295310131939 1 1
-0.174960986730224 -0.163888476183288 1 1
-0.0564538824720067 -0.0536715069477416 1 1
0.134377313720363 0.131755127487946 1 1
0.166402518641331 0.155230015482858 1 1
-0.130931698558607 -0.126122257731487 1 1
-0.157658635848756 -0.152360784568103 1 1
0.438473362050516 0.414502214020862 0 0
-0.25809123967331 -0.249006185194727 1 1
-0.335247917549662 -0.321843117781623 1 1
0.118771084588525 0.114410392001457 1 1
-0.0464389683206541 -0.039082840066395 1 1
-0.102266842260987 -0.0989913400987984 1 1
0.0824838598545256 0.0740804427426853 1 1
0.138630585362373 0.128576959908795 1 1
-0.0335146616118908 -0.0388453867443335 1 1
0.0670957026153091 0.0655928132028218 1 1
0.120863592207278 0.116173635934466 1 1
-0.0457937950045331 -0.0493509597577073 1 1
0.0367642717666467 0.0312002742657092 1 1
-0.00400319338886898 -0.00345220387643843 1 1
0.138970351801457 0.131472736893777 1 1
0.0962668003445545 0.0943555272424954 1 1
0.0178290947609685 0.014860634413649 1 1
0.2868808297304 0.27744857203553 1 1
-0.183049430099049 -0.170990478296355 1 1
0.0401035436379552 0.0382576923647674 1 1
0.0093649069971108 0.0119895049057002 1 1
0.195336855326364 0.186851211636735 1 1
-0.0850484944200271 -0.0811390103920337 1 1
-0.151459357458403 -0.14162817255324 1 1
0.0135326916053718 0.00570553894893118 1 1
-0.163439816811516 -0.155047284474982 1 1
-0.237543199650116 -0.22498173070226 1 1
-0.0375299475200253 -0.0311607221817762 1 1
-0.0246441310369655 -0.0159262165732645 1 1
0.189549385692901 0.177554169138003 1 1
0.375733975837976 0.359475018374758 0 0
0.129551218998116 0.123530685227714 1 1
0.187830794999647 0.181382520747953 1 1
-0.00828587095150825 0.00542568366063904 1 1
0.314092550615458 0.294924323193339 1 1
0.164442138036017 0.161551402507131 1 1
-0.516410834790804 -0.488699283453124 0 0
-0.322447160237441 -0.31191252673053 1 1
0.0842399358210093 0.0753394811232361 1 1
0.00348694679512907 0.00688078496769949 1 1
0.0212688294592934 0.0147245712604019 1 1
-0.0672769351257028 -0.064528862543903 1 1
0.128138690090127 0.1262359380191 1 1
0.104190910606557 0.094071448098862 1 1
-0.0466940957605784 -0.0457278494425609 1 1
0.445454969318028 0.424321048216522 0 0
0.0996936493875962 0.0864786749734135 1 1
-0.0503460328558795 -0.0539493629871848 1 1
-0.290249906010849 -0.282408942769421 1 1
-0.322246313856058 -0.311691287794107 1 1
0.231872827420356 0.225533917952944 1 1
0.155828019917155 0.157278458433966 1 1
0.0760351088156078 0.0707539532909185 1 1
0.199511101603582 0.192433133302353 1 1
-0.00804490737225245 -0.011851032443638 1 1
-0.0809761774236543 -0.0757820890211183 1 1
0.306841545380289 0.290443176860471 1 1
0.196147322368758 0.189442180213252 1 1
-0.0555641923800069 -0.0426413761307018 1 1
-0.029450613176448 -0.0268668154263937 1 1
0.151456450728201 0.144502386125094 1 1
0.123910615427438 0.113418833221771 1 1
0.0959316719801753 0.0908337252743938 1 1
-0.186839644127523 -0.180005326751328 1 1
-0.166882658134558 -0.155873452174516 1 1
-0.0492072701916851 -0.050334431361648 1 1
-0.293492578564516 -0.280516908414587 1 1
0.0231700249789187 0.0225927349281124 1 1
0.360407284672128 0.340074111036694 1 1
-0.042322419866026 -0.0402326775571887 1 1
-0.19859404658206 -0.196837675301476 1 1
0.145991718873008 0.132418348387985 1 1
0.0324117569365324 0.0333688902608227 1 1
0.00551206279589525 0.00298664275616425 1 1
-0.154702230948609 -0.146258828966998 1 1
0.179329761808046 0.1842493507701 1 1
-0.238502140737078 -0.226237110083513 1 1
-0.305830277931852 -0.284696097181601 1 1
0.024664462599169 0.0234731570165127 1 1
0.157120594508012 0.151447168466807 1 1
0.142176459207176 0.133711640679184 1 1
-0.0222262917666111 -0.0202617681990213 1 1
0.19824822391319 0.190171055246583 1 1
0.11023853570777 0.104812349676925 1 1
-0.0578214981619479 -0.0543667160694811 1 1
0.058294924625777 0.0585538825813132 1 1
0.00842653004804569 0.00765432442317866 1 1
-0.282824243072758 -0.270134301036304 1 1
0.0120557224939075 0.00577590523329596 1 1
-0.100366385977853 -0.0962956000282791 1 1
-0.305161893089001 -0.293856678121226 1 1
-0.278417365754526 -0.263619575381963 1 1
0.363574719977372 0.341679304898957 0 1
0.0240921404297858 0.0135586993933902 1 1
0.211409235103718 0.199707868792993 1 1
-0.281351577563647 -0.266233102328717 1 1
0.164033483460681 0.159300317563812 1 1
0.00635709700669436 0.00607001778389096 1 1
-0.161174154534735 -0.152505144546734 1 1
0.0730130024855795 0.0721087394755947 1 1
-0.043652412661888 -0.0369831495344689 1 1
0.0393407217323256 0.0357427373171494 1 1
0.1935622178122 0.178449447996818 1 1
0.026806595191564 0.0378250843338893 1 1
-0.112779325910432 -0.106305313621771 1 1
0.146063732069293 0.139933061957205 1 1
-0.127920519636467 -0.119919620213504 1 1
-0.0579075201101037 -0.0569983334636164 1 1
-0.0294871553379648 -0.0313609235957218 1 1
0.335993926541353 0.32115481930723 0 0
0.252802407884449 0.242077675007113 1 1
0.301171426485161 0.282971367224373 1 1
0.113439003871761 0.107340714529955 1 1
0.0165168247317352 0.0159304457388423 1 1
-0.00366717178079354 0.00041534834799321 1 1
-0.0567474612234275 -0.052974847126897 1 1
0.0168837724677736 0.0176398534240163 1 1
-0.0208195179121215 -0.0158890608875933 1 1
0.338027047727915 0.325466184019928 1 1
-0.0871790643645659 -0.0856910832958253 1 1
-0.07200962674904 -0.0654053070335158 1 1
0.0532599880582741 0.0517293196539616 1 1
0.214143019774028 0.209990289519424 1 1
0.210407842224949 0.203540592232454 1 1
-0.116555563003297 -0.114655428904417 1 1
0.045700383533159 0.0426468889434271 1 1
-0.0340803642102626 -0.029207642653882 1 1
-0.178062816576312 -0.167108723352808 1 1
0.0274674515681683 0.0246902729659318 1 1
-0.119174037988444 -0.115349600810736 1 1
-0.213526743338497 -0.204951984320672 1 1
0.16596654560854 0.156754408599497 1 1
-0.0320659898845492 -0.0379812160616513 1 1
-0.126438033349812 -0.118761684062723 1 1
0.0941526867148588 0.0931587310716682 1 1
0.0295571937692748 0.0318072130832946 1 1
0.144025270348103 0.138711654629581 1 1
-0.315474367410231 -0.296066745877346 1 1
-0.0441376428837595 -0.0478492649634155 1 1
0.111623130846386 0.126126148492871 1 1
-0.158953085860759 -0.150118310805374 1 1
0.307753503908615 0.290235994992155 1 1
0.227869690547619 0.215641699550041 1 1
0.0306849423525583 0.0280859469041059 1 1
-0.0136090063589212 -0.0157211403807429 1 1
0.0926421698086815 0.0853107318685122 1 1
-0.18089385778057 -0.17036348903039 1 1
-0.242680699547122 -0.234102039662896 1 1
-0.102814368688629 -0.0987952003964355 1 1
0.119749431014313 0.116522832158117 1 1
0.161363412294713 0.156744954337414 1 1
0.376054797594559 0.352895610877011 1 1
-0.0641657832872441 -0.0572243368359778 1 1
0.15775244182692 0.151292021473035 1 1
-0.220830268505351 -0.208495326122857 1 1
-0.0333506946621019 -0.0284095799224289 1 1
0.0407890471388878 0.0377354670795937 1 1
0.147270763152365 0.142501776146865 1 1
0.0407371902956825 0.0364282866225162 1 1
0.281364346952924 0.267061789891612 1 1
-0.186825630122991 -0.176107866892032 1 1
-0.0817332343221989 -0.0822297080257504 1 1
0.0665701443892456 0.0656282919204527 1 1
-0.155419787125431 -0.148923393835796 1 1
0.277265752009585 0.267892836224435 1 1
0.397078454143406 0.375359835823037 0 0
0.0395986688959142 0.0376074253501026 1 1
0.331410246366909 0.315599532153007 1 1
0.0435405139847567 0.0415206960186697 1 1
-0.258890563671805 -0.24828881479574 1 1
0.0619607413594913 0.0602355392753336 1 1
-0.232278698544311 -0.226276334423808 1 1
0.175622554964697 0.167187362013835 1 1
-0.25342066426665 -0.241349250170718 1 1
0.228093684032461 0.211642914113383 1 1
-0.145897429779187 -0.132794645973768 1 1
6.59104292271909e-05 0.00379680631566199 1 1
0.0795019110945124 0.0746507896413524 1 1
0.0806605532841613 0.0814349939760414 1 1
0.154722930122111 0.149607327901784 1 1
0.00223034536846994 0.00446018825910758 1 1
0.0761538368215763 0.0723881283856315 1 1
0.358884699915324 0.346434494126901 1 0
0.127333766338131 0.120318538950788 1 1
0.103466497590058 0.0964782336567155 1 1
0.326118616417604 0.297453041919096 1 1
-0.027745692057609 -0.0292321347192134 1 1
0.0322870068516059 0.0295461219635583 1 1
0.0543943521744869 0.0535617819737775 1 1
-0.140358753456837 -0.134082489878523 1 1
-0.410348945396841 -0.392439095243258 0 0
0.0205805375711587 0.0193824640884831 1 1
-0.166941515589079 -0.15427561187414 1 1
-0.141220939740756 -0.135428979937604 1 1
0.137327767050248 0.13495361705635 1 1
0.0766045594892794 0.0683672704915762 1 1
-0.0738271773682597 -0.0718106934998261 1 1
0.0789742261572825 0.0787972509448991 1 1
0.272411899468255 0.255472028205539 1 1
-0.178917685641888 -0.169739512044888 1 1
-0.383679048427728 -0.356316338754653 0 1
0.0732104857864001 0.0692729109284315 1 1
0.0640943092154897 0.0642683237458293 1 1
-0.0578148517327723 -0.0592271080617671 1 1
0.192090227738355 0.180305009625967 1 1
0.113736876325021 0.105480760567523 1 1
-0.0497994650396096 -0.0441461625100189 1 1
0.236495990747605 0.222659058477906 1 1
-0.0410613038623795 -0.0349700444343632 1 1
-0.00605706895330749 -0.00874928837112798 1 1
-0.216402453010867 -0.20479775484404 1 1
0.00790345994302409 0.00530611633343642 1 1
-0.125454347600013 -0.116151984339202 1 1
-0.0210542718757006 -0.0200323703442335 1 1
-0.241192770043357 -0.235563874967747 1 1
0.0385177571908338 0.0377751797940871 1 1
-0.209050901471814 -0.197840949536668 1 1
0.173021337266465 0.166130900301804 1 1
0.0847079589875133 0.0816394501630565 1 1
-0.240115436480255 -0.222225189263918 1 1
-0.226784477610667 -0.218855550666612 1 1
0.0200454398684525 0.0193835112383051 1 1
-0.126350128912687 -0.118976818605765 1 1
0.286456949487303 0.268272260513092 1 1
-0.00772184101188585 -0.00660518902379733 1 1
-0.233759686747383 -0.224329473729717 1 1
0.128680837935427 0.122498709720121 1 1
0.115356807987065 0.1091097749017 1 1
0.12764333140277 0.122733930751066 1 1
-0.0396207761878676 -0.0425115100463326 1 1
0.0560567457022974 0.0532075384339551 1 1
-0.136413072022103 -0.137174928489652 1 1
0.304542904734948 0.28579801905856 1 1
-0.15446126502368 -0.147513629182114 1 1
-0.115216921395295 -0.112856426716948 1 1
-0.0586914681660444 -0.0575552127634435 1 1
0.0945893428372417 0.087716049051476 1 1
-0.175259116867341 -0.165303085164975 1 1
-0.163415849176139 -0.150214823410867 1 1
0.197252239964193 0.180799296547982 1 1
0.0243086972588789 0.0253645461839182 1 1
0.0920250357843208 0.0836463690605952 1 1
-0.385427174838941 -0.365634370794226 1 1
0.204075563288031 0.196234249278583 1 1
-0.0286984904022391 -0.0239469628914536 1 1
0.0244796332032761 0.0164996716031821 1 1
-0.150411180740278 -0.15076166906305 1 1
-0.15927555354693 -0.143397379795001 1 1
-0.190505900921089 -0.184895940803566 1 1
-0.0453753414688427 -0.0444929284892959 1 1
-0.167428521769909 -0.162337281287504 1 1
-0.014174158122698 -0.00657201905674819 1 1
0.203645856185936 0.187366331681093 1 1
0.10864162372226 0.106628028177988 1 1
0.0873096501390305 0.0824131747520956 1 1
0.176898458344042 0.165052690957963 1 1
0.119675740134411 0.115253800779747 1 1
-0.0747404582318316 -0.0697348840476399 1 1
0.0643955395089436 0.0639799910919257 1 1
0.0724373514691903 0.0697581952967828 1 1
0.330587636244498 0.318998026340602 1 1
0.0491707039293399 0.0538197740598773 1 1
-0.11273489457793 -0.111133492853357 1 1
0.0615621039071785 0.0590034343660185 1 1
-0.145101162457543 -0.135893175835993 1 1
0.0275202484729155 0.0149789667725943 1 1
-0.086462488314392 -0.0805906067125819 1 1
0.350650604107243 0.330206135287899 0 1
0.278418893125611 0.267625859511996 1 1
0.272599590937774 0.25782118184142 1 1
0.304464874103235 0.285670106404804 1 1
-0.0433664607428117 -0.0398434346427042 1 1
0.0493091867747244 0.0471037767996683 1 1
0.0147664744649738 0.0128299926909219 1 1
0.0301180098220605 0.027707936244985 1 1
-0.227467767777127 -0.208223889488467 1 1
0.00999207691988949 0.00785757825714229 1 1
0.0803686634848523 0.0741380250919794 1 1
-0.0726075889847931 -0.0649658831788105 1 1
0.0956203917727538 0.0931086985446713 1 1
-0.364935542403795 -0.351037061111991 1 1
0.0270055162747902 0.0267561787925859 1 1
-0.0284797889530519 -0.0286367868030721 1 1
0.263909519666268 0.254328719831417 1 1
0.160009829350009 0.155974480460522 1 1
-0.0848010253612596 -0.0812114532653537 1 1
0.0986129983029528 0.0942398773280031 1 1
-0.0191594195912613 -0.0180802587329053 1 1
-0.117212394800762 -0.110049440022153 1 1
-0.0651038489801199 -0.0706292019802555 1 1
0.255731967629169 0.246856303847753 1 1
0.101424992024457 0.100081910814291 1 1
0.108186602247721 0.112206698395184 1 1
-0.0933968045689584 -0.0908017299708571 1 1
-0.145046093709823 -0.13819353620059 1 1
0.0145935806670007 0.0147662113409049 1 1
0.0547756546235663 0.0564218154321741 1 1
-0.00306352080221432 -0.00652244729141671 1 1
-0.255272402059993 -0.234921670225701 1 1
-0.224565202897787 -0.2184012975149 1 1
0.293453571269178 0.280377709536372 1 1
-0.195359715381151 -0.182772782724938 1 1
-0.168087150473083 -0.161305702846155 1 1
0.157506670294041 0.14789627357258 1 1
-0.125860124125691 -0.112016305995915 1 1
0.0380523956801005 0.0399029455432297 1 1
-0.122472240378845 -0.107112183476409 1 1
0.00770716626448638 0.0107713800762797 1 1
-0.0294637537048108 -0.0258744937065056 1 1
0.115802946120238 0.118586459507189 1 1
-0.180029374094484 -0.16801560690511 1 1
-0.252156614348387 -0.247258016784984 1 1
0.248838841515191 0.234256217915278 1 1
0.19204986982529 0.183775593401931 1 1
0.0350359224238335 0.0338993414391052 1 1
0.0738674708334415 0.0667989104445526 1 1
-0.0179593467553637 -0.0135590425772905 1 1
0.128138572550742 0.11899261572972 1 1
0.0534226352805336 0.0505211029337828 1 1
-0.1521418014055 -0.143739702621443 1 1
0.193442772871756 0.18010416948957 1 1
0.0534815320505602 0.0517475417626224 1 1
-0.0556962325716215 -0.0418947510409547 1 1
0.178457632715716 0.168357761547038 1 1
-0.244679067280591 -0.230376853007637 1 1
-0.0184459887747081 -0.00892200605653085 1 1
0.234265372133828 0.231348247184104 1 1
-0.0133573848714179 -0.0182571114039695 1 1
-0.0535994900244615 -0.044043731313062 1 1
0.150405651504334 0.14344354018695 1 1
-0.18971238077557 -0.181747520012012 1 1
0.078791162554363 0.0753310700553172 1 1
0.0752240092814046 0.074384766570618 1 1
-0.0821601416766662 -0.0780015635996182 1 1
-0.14636726196652 -0.141545092195548 1 1
0.244725615584464 0.229966354421075 1 1
-0.325571738535758 -0.304751605048169 1 1
0.0212408144270378 0.0199777981636861 1 1
0.156329110148649 0.153638404182442 1 1
0.119658906132396 0.113677206464744 1 1
0.0233333907100005 0.0233822077206612 1 1
-0.0712653985424175 -0.0633007626119819 1 1
0.159956298500341 0.146975056895792 1 1
-0.0509760241721508 -0.0473035555239831 1 1
-0.150109674988638 -0.142272467839907 1 1
0.323942546289167 0.307886696794157 1 1
-0.256556522625056 -0.240531935291801 1 1
-0.340929998088931 -0.328085166030668 1 1
0.28142510117245 0.265490120174576 1 1
0.210653607673126 0.202566452113132 1 1
0.0351310571567226 0.0330947485783145 1 1
-0.0452037465993213 -0.0435922901115358 1 1
-0.228286897986911 -0.218149773551513 1 1
-0.0745860628830923 -0.0736936714583388 1 1
-0.233751185333295 -0.229138920361161 1 1
0.0371524997419555 0.0375143188880986 1 1
-0.308955388634113 -0.298037016635952 1 1
-0.00214424077254 -0.00158015835238051 1 1
0.0102858113045644 0.0180529460139364 1 1
0.34918231394516 0.332401918524083 1 1
-0.212631065949236 -0.210502417659686 1 1
0.248385112456489 0.234942211156773 1 1
-0.181252671339825 -0.173743064030597 1 1
-0.0809471363280964 -0.0769073990523614 1 1
0.0651034381354656 0.0590477034764209 1 1
0.130281397106397 0.126240865913143 1 1
-0.00170449284783945 -0.00092882309138876 1 1
-0.010950541228715 -0.0131031894517424 1 1
0.0746886087323852 0.0698202069572591 1 1
-0.173834116391648 -0.159019861574326 1 1
-0.0446158776458227 -0.0395645312029498 1 1
0.0089193050959234 0.00428529551740171 1 1
-0.217181759070928 -0.208047272197207 1 1
0.052836292301567 0.0516204900315076 1 1
0.106670241328725 0.101605334487381 1 1
0.209998107722924 0.204197587246938 1 1
0.0868962344663717 0.0765798176945002 1 1
-0.439445164257218 -0.412948095873143 1 1
-0.210882059259609 -0.200987882334514 1 1
-0.205996748591586 -0.198086890592868 1 1
0.223993697971696 0.23151475435807 1 1
-0.270504075404218 -0.256073572018381 1 1
-0.000311946841189039 -0.00063823103773197 1 1
-0.143079171735555 -0.139019553730588 1 1
0.365410131329333 0.348257575553439 0 0
0.0539621355038091 0.051582710020844 1 1
0.222313944615516 0.220482720200264 1 1
-0.0442963563845204 -0.0411266250498019 1 1
0.355259512551189 0.33545476109982 1 1
-0.0784787008045255 -0.071000414155848 1 1
-0.0847338109526548 -0.0707030363528514 1 1
0.0984389066338338 0.0971472193143126 1 1
0.503944530013176 0.476468913812732 0 0
0.0204886697407194 0.0199944096578424 1 1
0.13207632391058 0.123733070000233 1 1
-0.0346582779835741 -0.0349780048169794 1 1
0.00941599204767415 0.0144405889659354 1 1
-0.0208665221461899 -0.0107135600851582 1 1
0.00574422880949798 0.00457435676109879 1 1
0.0995087536102192 0.0978595509260383 1 1
-0.0966211620683514 -0.0930918876007587 1 1
0.213238194833059 0.201578836177253 1 1
-0.125643341599234 -0.12406658294854 1 1
-0.00936892224786475 -0.00887594950504915 1 1
-0.339704308656449 -0.325359713777682 0 0
0.14908492455354 0.148284271955717 1 1
-0.272298163731035 -0.263424837553398 1 1
0.111397486045726 0.102502675453202 1 1
0.129779860562542 0.120742006379888 1 1
0.198453337264199 0.192447949589623 1 1
-0.0834906426172265 -0.0770089101613626 1 1
0.0305216098484042 0.0256379420825036 1 1
0.0747840469359856 0.0721676634617326 1 1
0.132535978081849 0.128562884127425 1 1
0.240563540673744 0.224970146384533 1 1
-0.00228321201431412 -0.00424698094805429 1 1
-0.0743307541286156 -0.071891935166994 1 1
0.0146835605419525 0.0151742019455918 1 1
0.100281525176287 0.0902769461142781 1 1
-0.00265607435294763 -0.000146726987506979 1 1
0.122654070064721 0.116800941301363 1 1
-0.27029404623043 -0.254968592213761 1 1
0.125573066574088 0.122489905810481 1 1
-0.320036515038511 -0.303984343245244 1 1
0.0642836210491167 0.0600904498924068 1 1
-0.476964352930033 -0.459211541577021 0 0
0.0534779766073253 0.0610924315620968 1 1
0.127596260811338 0.12511122535944 1 1
-0.163837986704639 -0.154631161800492 1 1
-0.129819571769772 -0.122001883441251 1 1
0.176274991243459 0.168502585037652 1 1
0.000555961315441229 0.00135634092752505 1 1
0.249672484604327 0.238815276475083 1 1
-0.121610120439982 -0.115403210918255 1 1
0.127673774937297 0.123432234012081 1 1
0.27610058989715 0.263311447662142 1 1
-0.165589112426753 -0.162283369760079 1 1
0.124105477283375 0.119829774777279 1 1
-0.154398584097827 -0.143928178950745 1 1
0.101180382490972 0.0995675052712953 1 1
0.134406016566623 0.126850395946037 1 1
0.112301357887095 0.10640530639596 1 1
0.183574218649109 0.174196246326018 1 1
-0.00607572787240571 -0.00150746090921289 1 1
0.0927255189004265 0.0965099174568951 1 1
0.161338201938119 0.149773491785411 1 1
0.0298943102467916 0.0315820167379516 1 1
-0.134568123443205 -0.12735941528122 1 1
-0.0280162804377878 -0.0246126967204335 1 1
0.221189337325621 0.208347889013438 1 1
-0.250952254263075 -0.238156456830931 1 1
-0.192717480533369 -0.179980212697908 1 1
-0.110544375381821 -0.106020192390705 1 1
0.273906639149636 0.265178736489972 1 1
0.310071290047217 0.292582666189201 1 1
-0.120658206187357 -0.116038378956044 1 1
-0.0155107939060983 -0.0120270025888048 1 1
0.220349152865553 0.205785942715932 1 1
0.00646466769697216 0.0112889777158627 1 1
-0.166487006993953 -0.154815504353211 1 1
-0.151634958015731 -0.144133820474366 1 1
0.214301676477615 0.206568047915797 1 1
0.0732269584211858 0.0710194286972786 1 1
0.105892484124691 0.0997219915725861 1 1
-0.319849126502388 -0.301447570037738 1 1
-0.162198824196877 -0.156476721483215 1 1
-0.164496165479623 -0.157638545890583 1 1
0.111882985594152 0.104678711775523 1 1
0.0615707840822573 0.0575100565074402 1 1
-0.0827475463190559 -0.0779728285442687 1 1
0.119480508380398 0.108882290340355 1 1
0.0440955781563697 0.0433951947736121 1 1
0.0418019045372723 0.0377597259680874 1 1
-0.219590896055921 -0.208985296952583 1 1
0.0399310150104662 0.033939810297699 1 1
-0.0111127639267789 -0.00868034763949437 1 1
-0.337082281786763 -0.323020521113038 0 0
-0.184692556154967 -0.179438876550338 1 1
-0.187977915841195 -0.185758799838069 1 1
-0.160324134573383 -0.152343668000964 1 1
0.0860581295884925 0.0900865106958454 1 1
-0.161165008088084 -0.151030592135187 1 1
-0.233845548751806 -0.225946734356015 1 1
0.147981228058044 0.132506401042861 1 1
-0.230134024893343 -0.220873076503472 1 1
-0.161890564114845 -0.155643962581572 1 1
-0.0611346083435376 -0.0576775457073862 1 1
0.086941460524614 0.0872495072104719 1 1
0.20026084357296 0.184193613371364 1 1
0.287967059365136 0.276326578656474 1 1
-0.284303046717272 -0.277121813000883 1 1
0.0512231541359821 0.0530643638908542 1 1
0.263391154385753 0.254404699464919 1 1
-0.209712686033194 -0.202462308457387 1 1
-0.0515758523420896 -0.0464567507772233 1 1
-0.0650764420555538 -0.0623073148175248 1 1
-0.233017235934307 -0.218642688073717 1 1
0.0132214003742974 0.0100785941935839 1 1
0.375708254764483 0.354627393914093 1 1
-0.163882859690135 -0.157687301016146 1 1
0.0130071807589271 0.0132923416606037 1 1
0.246057680379065 0.23674788488871 1 1
0.227923482286786 0.214223253533919 1 1
-0.128440725853379 -0.11928332953565 1 1
-0.0267732693923486 -0.0327588592142799 1 1
-0.102840323707324 -0.101306178192739 1 1
0.0800509527893082 0.0725121970687796 1 1
-0.209966933381597 -0.202343091493027 1 1
0.345605691596999 0.332842509834612 1 1
-0.0868839847575233 -0.0810980883125666 1 1
0.0841982193594779 0.0769924724384043 1 1
0.124859893520075 0.130018980516492 1 1
0.19825905351066 0.187620762839463 1 1
-0.0111965244616189 -0.0119974790187195 1 1
0.0210402641421335 0.019886152685353 1 1
0.0369939505196037 0.0360482601267087 1 1
-0.00786137018052258 -0.0112695900637957 1 1
-0.0585385809455543 -0.0579616149971492 1 1
0.0141988607768894 0.0148258513094708 1 1
-0.0153192714233743 -0.00702649914818253 1 1
-0.0814813561332002 -0.0816937520212069 1 1
-0.0227279546282791 -0.0219020449867831 1 1
-0.205795502812932 -0.195443641038283 1 1
-0.359290087040306 -0.341972292527289 0 0
-0.18191232422927 -0.174276142232545 1 1
-0.17456071970155 -0.169532172046942 1 1
-0.212421475256035 -0.202932459657838 1 1
0.00261507141363652 0.00251923199800455 1 1
-0.0515806625253442 -0.0506758727222777 1 1
0.0719752909435207 0.066869059678989 1 1
0.263985560797203 0.248503028574937 1 1
-0.00963171574940853 -0.0048515210732156 1 1
-0.226286762044843 -0.222557429700977 1 1
-0.0382103663270584 -0.0348383196420543 1 1
0.19853899659949 0.192430665244624 1 1
0.129469408443333 0.121942479491355 1 1
-0.0810248803783078 -0.0711366990283475 1 1
0.142150426134324 0.134073647723572 1 1
-0.0543999823368828 -0.0491849040981556 1 1
-0.373218036989582 -0.360498025444395 0 0
-0.176699394327967 -0.168491442658265 1 1
0.167661483516611 0.157780498757031 1 1
0.262743068470614 0.249784590649902 1 1
0.30725503590457 0.28857944030542 1 1
0.0105523608735333 0.00990208544204324 1 1
-0.0445058404141145 -0.0463158111507242 1 1
-0.223565085840363 -0.20892687136881 1 1
-0.00365583323191886 -0.00195704073558928 1 1
-0.0670157206279165 -0.0627809281643736 1 1
0.208630558137473 0.190539664571882 1 1
-0.132361627730591 -0.123235603114939 1 1
0.190752497128089 0.17969237351007 1 1
-0.293652213113185 -0.277318520411334 1 1
0.00178892790646437 -0.0076040696416606 1 1
0.309612125182637 0.298553570796645 1 1
-0.0210637283239078 -0.0212247452342603 1 1
-0.0241705519633723 -0.0238244773917461 1 1
-0.103053958539547 -0.0958351491863987 1 1
0.136602556979751 0.126732761387412 1 1
0.0384163916221167 0.0369320077639374 1 1
-0.10407655931813 -0.0986226818891229 1 1
-0.0482910679309405 -0.0511614309507749 1 1
-0.163211842134209 -0.157787035402325 1 1
-0.201879068121601 -0.186438318192485 1 1
-0.118184903696193 -0.110075466535973 1 1
0.178917431819899 0.17045499530984 1 1
0.00985553099442993 0.0121111195795758 1 1
-0.127631253908366 -0.116782809887017 1 1
0.0998178545572306 0.0944123685083125 1 1
-0.325555491577059 -0.308957070043413 1 1
-0.17983791287895 -0.168675273926119 1 1
-0.0120064045092588 -0.0146810158127361 1 1
-0.0975007456780133 -0.0911330749123614 1 1
-0.121421104592978 -0.115459960617147 1 1
-0.352393267330927 -0.338059974467574 0 0
0.152662409504513 0.146029828743659 1 1
-0.053466615263147 -0.0502208275277345 1 1
-0.0927588239617734 -0.0888210905640931 1 1
-0.0301380764188797 -0.0257482133156556 1 1
0.00193998823127489 0.00144897078612494 1 1
0.0737391342827928 0.0617767459421813 1 1
-0.07709576907692 -0.0742154038546642 1 1
-0.132420290870442 -0.124168685607136 1 1
-0.417143595231968 -0.40065014684509 1 1
-0.00819548950307254 -0.0058642373940247 1 1
0.382310795844561 0.3640608061439 0 0
0.204416274003418 0.195102859061774 1 1
0.216233777709522 0.213279250512787 1 1
0.100066273170001 0.0971308239213731 1 1
-0.107095603919872 -0.100304390870872 1 1
0.00652234736449913 0.00366313733049758 1 1
-0.196902875129141 -0.193069802340454 1 1
-0.375555936568079 -0.358813808819983 1 1
-0.346542510437061 -0.331619342779431 1 1
0.00337596047711768 0.00545974539487388 1 1
-0.101418725426667 -0.104830635136367 1 1
-0.0509355045577544 -0.0415799633279607 1 1
0.0670083175735315 0.0579639443048741 1 1
0.0586919777981886 0.0551700085124888 1 1
-0.0207045447231248 -0.0197980115560456 1 1
-0.187307302050297 -0.179197218516291 1 1
-0.153690593012913 -0.150852830283088 1 1
0.140767673821848 0.132921730947176 1 1
-0.52413075175326 -0.49676086777806 0 0
-0.0169358856536411 -0.0205768909351876 1 1
-0.346325000360138 -0.331629391360043 1 1
0.0764288342878123 0.0744737001735968 1 1
0.0302317195318684 0.0308086407041091 1 1
0.149074894807635 0.14707329466791 1 1
0.0810070482640714 0.0784165567012879 1 1
0.04795224356357 0.0457402196408221 1 1
0.117878295138405 0.115182048045648 1 1
-0.14129186851739 -0.121598348886213 1 1
0.0153436352127716 0.00920799485546758 1 1
0.0972945997969778 0.0903277799807565 1 1
0.117261452009842 0.112497680403125 1 1
-0.0535678555733327 -0.0514703250561423 1 1
-0.285159398391863 -0.271783408014148 1 1
0.116527006455487 0.110133308101089 1 1
0.236243330077594 0.224285808973272 1 1
-0.0432213777714586 -0.0420558457445485 1 1
-0.0947128603772953 -0.0913147922159266 1 1
0.127615857823245 0.121632821929392 1 1
0.0018939694255337 -0.00382548934924742 1 1
-0.352255899130893 -0.340195873980852 0 0
0.200210745288921 0.193464782725331 1 1
-0.20581505499655 -0.198377618318174 1 1
-0.250941261812151 -0.242896864291511 1 1
-0.155268502147506 -0.143878117944585 1 1
0.157455189660065 0.152009831679438 1 1
-0.20385269003151 -0.191095067837024 1 1
-0.101138118378692 -0.0884026701614539 1 1
-0.0885152746473406 -0.0849715432239867 1 1
0.0999540934342976 0.0921193883078914 1 1
-0.252593526809599 -0.241316629355381 1 1
0.165310104713354 0.155883620795251 1 1
-0.207374172039715 -0.197925517907773 1 1
0.0827442753704297 0.067960264922229 1 1
-0.0698049909217078 -0.0668213244112257 1 1
0.0101541453214352 -0.00240662487450607 1 1
-0.146491706834645 -0.142781908646645 1 1
0.269802418239581 0.255950098924419 1 1
-0.310523055203108 -0.297746945171845 1 1
-0.15547426671561 -0.14832687158565 1 1
0.3841913323917 0.363853101693926 0 0
0.0182086363650637 0.0168493056868084 1 1
0.344692567050252 0.338697598511631 1 1
0.127238547474082 0.123258796251071 1 1
0.258202258878148 0.245029886023965 1 1
-0.270132747526522 -0.256072882673365 1 1
-0.149295464402552 -0.137080501572937 1 1
0.00810775242313787 0.00978389514880262 1 1
0.210535422949033 0.196815056504893 1 1
0.245148340124692 0.234011013897073 1 1
-0.242518913055047 -0.231956098529559 1 1
-0.176973321233477 -0.167574844020288 1 1
0.134666637571923 0.124037714854311 1 1
0.187751158084114 0.179466452271347 1 1
-0.0557179400942112 -0.0566017974561908 1 1
-0.118215466699169 -0.113444732638617 1 1
0.0076228814459381 0.00830467588825257 1 1
-0.227095289124787 -0.216369832013557 1 1
0.440486569624423 0.40955214663881 1 1
-0.0306057865259644 -0.030089106886574 1 1
-0.187567705330744 -0.176228421235716 1 1
0.0739344317908671 0.068461312613169 1 1
-0.0426500504594929 -0.0284571372745987 1 1
0.0265632429060732 0.0250973905475271 1 1
0.13268847824888 0.12372194321657 1 1
-0.230011839192905 -0.219488659278158 1 1
0.0584931763261368 0.0488153285617252 1 1
-0.0457433863039365 -0.045740175873839 1 1
0.00748024794943496 0.00855935967552661 1 1
0.0887472328278852 0.0855959273056442 1 1
-0.0532856584046967 -0.0440566905065891 1 1
0.14753568016331 0.140548153838756 1 1
0.0322691834636114 0.0324509724875846 1 1
-0.0492416713690728 -0.0402249955575201 1 1
0.151678210880645 0.146201665146179 1 1
-0.0994243891973062 -0.0923014092203376 1 1
-0.106116458962328 -0.10028202250357 1 1
-0.0128825205393591 -0.0118755659040075 1 1
-0.232418800936459 -0.221242302501764 1 1
0.0894758755089777 0.092251542828398 1 1
-0.143567451565155 -0.138374780660885 1 1
0.706295786712184 0.669089056499582 0 0
0.046137255978354 0.0533338223380112 1 1
-0.120395774842556 -0.114485481092967 1 1
0.156883063334283 0.15133697472333 1 1
0.144185156546372 0.140156025334461 1 1
0.145343360971868 0.134062263638437 1 1
-0.107332829678507 -0.0989632763094615 1 1
-0.112672751029481 -0.1134787121317 1 1
-0.0356566796360397 -0.0299503071738816 1 1
0.142698940841591 0.137931188706686 1 1
-0.0147869596693445 -0.00896510715563842 1 1
-0.112193641212818 -0.105841046172858 1 1
0.155254940919575 0.147849193185518 1 1
0.196658559276174 0.181422019982934 1 1
-0.10381009376423 -0.0897890852044761 1 1
-0.107465948003554 -0.0994462131087409 1 1
-0.127592246754537 -0.121146339999089 1 1
0.0381249120465286 0.0361562380573141 1 1
-0.199579444830096 -0.191360042682711 1 1
-0.206802025208721 -0.195842615865889 1 1
0.0821980696041386 0.079172171154511 1 1
0.384715676614735 0.360480602885402 1 1
0.210797089858947 0.200040871689539 1 1
0.107858397556602 0.103778840654757 1 1
-0.138261569563673 -0.147124731879999 1 1
-0.0440902547938337 -0.0401602395419699 1 1
0.108756416130733 0.103349412493922 1 1
0.110521960865941 0.102298347954599 1 1
-0.0558152091245339 -0.055480683679409 1 1
0.334782088684494 0.312889503060542 1 1
0.097459683752227 0.102458403875188 1 1
-0.233729684014161 -0.222878325220095 1 1
0.0400165993216558 0.0394499672251585 1 1
0.257178088113374 0.242031628088821 1 1
0.12222268666282 0.119403798197662 1 1
-0.0548266199143716 -0.0574003671483596 1 1
0.0787248359346305 0.0767518608946851 1 1
0.0366310856971593 0.0343711303616061 1 1
-0.113471864302318 -0.108373902636734 1 1
0.296687874826104 0.282086702454396 1 1
-0.114336874337753 -0.1085716194945 1 1
-0.0428937646437933 -0.0357115178517049 1 1
0.193220871345286 0.186707310741527 1 1
-0.034796040153866 -0.0318836768502024 1 1
0.0265790377237165 0.0245910877835401 1 1
-0.00119135506112438 -0.0038032318858354 1 1
-0.173138017073581 -0.168890641639864 1 1
-0.195073268934958 -0.186240554226736 1 1
-0.1459871880776 -0.139498601339523 1 1
0.182245192324696 0.174321150238924 1 1
-0.370957598229018 -0.353910512581314 0 0
0.0463564141429106 0.0431889792254315 1 1
-0.124431473799939 -0.120207732102799 1 1
0.0553442485790036 0.0529508133727434 1 1
0.0175550427686306 0.0199368408179799 1 1
0.0471662538996952 0.0493031556309818 1 1
-0.0113071105038849 -0.00259542496007577 1 1
0.0722300979241719 0.06963777006626 1 1
-0.082328768514734 -0.0765797779250053 1 1
-0.108618909718973 -0.103321676233619 1 1
-0.0998211971722104 -0.0962105355710837 1 1
-0.0610661566681039 -0.0492501910616615 1 1
0.131653488335255 0.126478770764234 1 1
0.142237247677839 0.142406851948085 1 1
-0.122990860840116 -0.117646591250325 1 1
-0.0180665282114976 -0.0143992987458853 1 1
0.279433859156519 0.264990918940422 1 1
-0.226194139295837 -0.204929865714353 1 1
0.119321799107225 0.103372868971974 1 1
0.100780783724765 0.0944996895704298 1 1
-0.12565093422407 -0.119152816943494 1 1
0.714411215323911 0.672939944263344 0 0
-0.137333771796494 -0.129419695689859 1 1
0.28767764399296 0.278573645703896 1 1
-0.3587639436863 -0.342290248378997 0 0
-0.0292446328541795 -0.0306527733427775 1 1
-0.00703318037698032 -0.00932504715367523 1 1
-0.140307561998562 -0.134053735997371 1 1
-0.0848181653634471 -0.0824741514264862 1 1
0.0347466014134794 0.0167273702842234 1 1
-0.140562656354373 -0.135571160867053 1 1
0.0532920213392769 0.050891750224792 1 1
-0.0602978317326536 -0.0592404180276355 1 1
-0.200028377831455 -0.182430174001288 1 1
0.15309194923076 0.153940255099171 1 1
0.109495150051162 0.105370884847117 1 1
-0.0606427013441824 -0.0581228129884609 1 1
0.17305457327228 0.162469597841334 1 1
0.086390989560585 0.0841084022296009 1 1
0.0151789199946267 0.0133930892220397 1 1
-0.131918799330803 -0.120745527701272 1 1
-0.0477497896798694 -0.0494405985154128 1 1
0.154361359840684 0.139807990674492 1 1
-0.0243957010781457 -0.0203585363589957 1 1
0.12594828769013 0.117993638680895 1 1
-0.105928962980362 -0.102979940272084 1 1
-0.118006567000655 -0.106797392511838 1 1
-0.308732055412245 -0.28558504940627 1 1
-0.05512317822404 -0.0537096794871754 1 1
0.0935790649447669 0.0873623220434281 1 1
0.112718279929994 0.116975157835588 1 1
0.120281960491809 0.118455470389473 1 1
-0.157465234248424 -0.148762837222678 1 1
0.0762290915151088 0.0758323469265268 1 1
0.105181207272169 0.101903692540153 1 1
0.037037361211158 0.0359156589679825 1 1
0.0299688008176624 0.0264642529629349 1 1
-0.120048501739389 -0.11235928363205 1 1
-0.17999894018132 -0.170055914519073 1 1
-0.174693311567274 -0.164826797333446 1 1
-0.135793828028397 -0.126644351727087 1 1
0.00803246653591944 0.00716345262654637 1 1
0.52745797755164 0.503951148913271 0 0
-0.050876721564298 -0.0349541974404446 1 1
0.223125379494808 0.212800538368188 1 1
-0.0355634073397693 -0.0348235055413199 1 1
-0.385338025936609 -0.353545421624727 1 1
0.209521396082395 0.203580449960176 1 1
0.249199451754826 0.239410636627936 1 1
-0.0837368934074302 -0.0833017357380754 1 1
-0.234354933576961 -0.224313412475586 1 1
-0.0480939670137461 -0.0502395555980798 1 1
0.195257159554143 0.18435033401412 1 1
0.0406572675926189 0.0378239191159789 1 1
0.271065867045634 0.257197197562762 1 1
0.174388040759143 0.173470079441675 1 1
0.206384605945496 0.192812046655089 1 1
0.317686705150178 0.301482551692103 1 1
-0.0015053031855114 -0.000424297861754727 1 1
-0.151168349712688 -0.142381080348989 1 1
-0.0669968250249191 -0.06392152601772 1 1
-0.0557689015381306 -0.0529395124181206 1 1
0.0994793159792195 0.0921702559230313 1 1
-0.0160237966351596 -0.0148251653161425 1 1
-0.0285225375144591 -0.0335953741919303 1 1
-0.200001877516219 -0.189524631954063 1 1
-0.283896799272729 -0.270901705926381 1 1
0.294677767107696 0.279672172966763 1 1
-0.329600966264547 -0.311620584539684 0 1
0.0530428432913116 0.0501534759987489 1 1
-0.0914274522697735 -0.0803609797727903 1 1
-0.114598166089919 -0.108390195138079 1 1
0.0715904749562949 0.0698660869496625 1 1
0.130837148741156 0.119212726956954 1 1
0.0195137987146623 0.0195130659767761 1 1
0.0933575734149462 0.0893170970294045 1 1
0.0764833382717919 0.0771246872842081 1 1
0.234207136036869 0.220865671296554 1 1
-0.137231802269382 -0.127489573444823 1 1
0.297183272904079 0.277052030996104 1 1
-0.224108625691691 -0.212397859293746 1 1
0.0317742085118963 0.0334954500625866 1 1
-0.208616296964166 -0.197703928243271 1 1
0.0909679358252086 0.0907006220206296 1 1
0.0957552270330004 0.0894555229316217 1 1
-0.261372932608706 -0.253064754403055 1 1
-0.145321178490672 -0.138958083344088 1 1
-0.0163226814127364 -0.0149125692922793 1 1
-0.282039031523489 -0.272180774012668 1 1
-0.0620980089332247 -0.0582289124504677 1 1
0.135175925122228 0.131244846607585 1 1
-0.0652112655458799 -0.0615630879680807 1 1
-0.016933447734066 -0.0101500706612507 1 1
0.162505596103547 0.154640111335911 1 1
-0.0234787475080948 -0.0234283327718267 1 1
0.0643228779424443 0.0600777084503707 1 1
-0.0308430798951693 -0.0215467292418578 1 1
-0.00302458580941003 -0.00710153162004951 1 1
0.0510095369733066 0.0477036939447657 1 1
0.299450974420617 0.288854926073548 1 1
-0.0563690798676934 -0.0543974843910818 1 1
0.0210462797559028 0.0178133391170954 1 1
0.221534558248201 0.20944486970517 1 1
-0.0514964479680121 -0.0411470759065154 1 1
0.146553868134615 0.136913453942742 1 1
-0.0984730400722965 -0.0938166900368129 1 1
-0.0343460306028927 -0.0343994294737371 1 1
0.00732750477437156 0.00679081746702587 1 1
-0.18927414398322 -0.178813490236131 1 1
-0.130046349367461 -0.133451392466658 1 1
-0.225381096313357 -0.21318335426158 1 1
-0.0870265364720457 -0.0817072577445944 1 1
0.330121397623565 0.31006699292116 1 1
-0.0344590602967465 -0.0239067385459943 1 1
0.0569638127834953 0.0498134937869626 1 1
-0.105490974539397 -0.100082776691428 1 1
-0.0985280496753978 -0.10044599106193 1 1
0.00530598056776441 0.00564976502071322 1 1
0.0205650099953587 0.0192050882519195 1 1
0.11539348707533 0.111872163178983 1 1
-0.107327598138007 -0.0951677975687485 1 1
-0.0878504775998673 -0.0811313996128939 1 1
-0.0480655011431551 -0.0535995845558189 1 1
-0.152459603580093 -0.143108062195289 1 1
0.242909161913738 0.229950757728596 1 1
-0.511624365538968 -0.483354903875059 0 0
-0.0960001773322836 -0.0847376654596746 1 1
-0.181281226796417 -0.17149147798953 1 1
-0.0378640268907345 -0.0419863210389987 1 1
-0.210307875884569 -0.201295547783679 1 1
-0.311293688318824 -0.295769485133317 1 1
0.218221380731363 0.206982719445231 1 1
-0.19399545314678 -0.183415988919965 1 1
0.141316643629224 0.144295760749868 1 1
0.0108590984865648 0.0131216768872321 1 1
-0.0831372283562408 -0.081460063874005 1 1
0.117924080034674 0.110741863659268 1 1
-0.0944947320343628 -0.0889389851539059 1 1
-0.206452349523064 -0.199765244424169 1 1
0.0576336631855269 0.0535651331324758 1 1
0.139511745592883 0.1302119560421 1 1
0.0436245724871668 0.0490906609214537 1 1
-0.00268300294423667 -0.00614118820520822 1 1
-0.121259605023768 -0.117385720619748 1 1
-0.113153545341273 -0.104492130142121 1 1
0.233471880961682 0.221956340988545 1 1
-0.0509461051838401 -0.0478809170223975 1 1
-0.203645456948519 -0.1940669937993 1 1
-0.0283967018527771 -0.0274935591406275 1 1
0.313958312410393 0.296806102586593 1 1
0.126279255499828 0.122099494956063 1 1
-0.0419782753208941 -0.0377569478333587 1 1
-0.229667696136715 -0.21861902088681 1 1
-0.12757509476505 -0.115520043962536 1 1
0.14722585730183 0.138968666861884 1 1
0.0363706573085615 0.0354689607790782 1 1
-0.155363070787609 -0.146098530538956 1 1
-0.256060382477041 -0.24024001393323 1 1
0.298467139228492 0.287690767730037 1 1
0.0300184746752293 0.0284227546364702 1 1
-0.13808349412426 -0.130160588814462 1 1
0.269308988371701 0.258493748711969 1 1
-0.0780968943487555 -0.0739608073770128 1 1
0.0866206145059765 0.0782487452914072 1 1
-0.0530047450000256 -0.0511739981505189 1 1
-0.160340121878211 -0.1530831284195 1 1
-0.355451004424254 -0.338389836065371 0 0
0.0024446412863093 -0.000633426912236772 1 1
0.18722124909981 0.174604821139966 1 1
-0.173811559260526 -0.161753901379985 1 1
0.011052278599827 0.00969977383841022 1 1
0.094223623892193 0.0849699355343317 1 1
0.125793379527188 0.120369805558087 1 1
0.144878243031981 0.138536638035364 1 1
0.202082165501012 0.191552925271299 1 1
-0.284769222814942 -0.271168706643026 1 1
-0.0424279766518705 -0.0362514109537999 1 1
0.173279245669733 0.16601063412014 1 1
0.0975632465969424 0.0945361287193467 1 1
-0.0775628879996171 -0.0782382338156826 1 1
0.179494181267183 0.169289911000281 1 1
0.283275701568529 0.270246767167454 1 1
0.0794312401565899 0.0766059977529471 1 1
0.181044678878102 0.171712346073747 1 1
-0.0593200990428021 -0.04917772305949 1 1
0.219567618412312 0.212489140514954 1 1
0.185939305537811 0.177418667824258 1 1
-0.155402051286581 -0.147594431069189 1 1
-0.149732378326698 -0.138125991583766 1 1
0.267509057015604 0.259155046275328 1 1
0.135928814837089 0.13019655761507 1 1
-0.176324397601983 -0.167216790452773 1 1
0.0234202657755063 0.0194182597501725 1 1
0.206276875475708 0.200896900412608 1 1
0.139069631336968 0.132139277442871 1 1
-0.161611650773655 -0.15275577077477 1 1
0.221024097257268 0.21322206624451 1 1
0.16540980299253 0.157022172651162 1 1
-0.0507038252181732 -0.0547251884007348 1 1
0.108938567235225 0.101119267311967 1 1
-0.207105572997164 -0.203186019108567 1 1
0.00682475502527685 0.00621532028953959 1 1
-0.019920093077012 -0.0202092870889807 1 1
-0.215356536539773 -0.211048642687876 1 1
0.0571866621345182 0.0581240912905661 1 1
0.165261002809696 0.157830237563688 1 1
-0.274282460780852 -0.25992653981883 1 1
0.012890620234669 0.00996787694747615 1 1
0.0558600334044282 0.0592937524586212 1 1
0.385435267916511 0.370517253103789 0 0
-0.221841339377853 -0.209665116790291 1 1
-0.277035421213913 -0.265322908395924 1 1
-0.103452601923091 -0.0979973771447456 1 1
0.0541580943049306 0.0533792011239482 1 1
-0.183299715837245 -0.174749340003628 1 1
-0.350820349812608 -0.341181858155041 0 0
0.311163039077818 0.298464617217193 1 1
0.100166998943728 0.100626903211305 1 1
-0.0468010171302108 -0.0447391999675124 1 1
0.135152436748674 0.130999502928401 1 1
-0.0605752866224185 -0.0521235875998667 1 1
-0.106779804962939 -0.102700183123743 1 1
0.043438996307974 0.0396900080396201 1 1
0.154618412409843 0.146760612412722 1 1
0.00244923518566037 0.00700555261149813 1 1
0.120590822452772 0.114811996624587 1 1
-0.07565918351589 -0.071030851805603 1 1
0.219174726869259 0.211358153849556 1 1
0.219160295081426 0.205395158876197 1 1
0.30398779299571 0.289408201061971 1 1
0.415991834196463 0.392164901135279 0 0
-0.0997762938435023 -0.0916957413020011 1 1
0.0394000870336191 0.0328255041846894 1 1
-0.191843018145997 -0.183289565468958 1 1
-0.0954622551849793 -0.0894277653631297 1 1
0.034112524606844 0.0349698642841064 1 1
0.124005737132765 0.118379207463092 1 1
0.20841652229702 0.204149734696153 1 1
-0.0339604671897113 -0.0345458352230184 1 1
0.247270081510538 0.225579649239822 1 1
0.145645063979644 0.142312014467594 1 1
-0.0239523350667732 -0.0280624947156058 1 1
0.0502395203788653 0.0495142000176185 1 1
-0.0699040634311854 -0.0587789791206254 1 1
0.0154105463737803 0.00692423680856906 1 1
0.00574322933603167 0.00589006736863622 1 1
-0.274602835317278 -0.264205119623171 1 1
0.155838663118818 0.143535787120697 1 1
0.217253215437602 0.206878547642404 1 1
-0.205620587891492 -0.201708928067373 1 1
0.184180051607182 0.178118572550922 1 1
0.159455316264551 0.146043675813602 1 1
-0.22295859252154 -0.216636902900439 1 1
0.312242882157241 0.300464724818201 1 1
-0.137947949478545 -0.131109195530342 1 1
-0.320064116212353 -0.302090818521385 1 1
0.0869983092785236 0.0791641694792743 1 1
0.253052779446314 0.242724854178549 1 1
0.151997648518444 0.149222697656521 1 1
0.202848224178218 0.184373286429596 1 1
0.233357568498361 0.216198516639893 1 1
0.160810906533336 0.156231105464132 1 1
-0.205786823695198 -0.20872840795628 1 1
0.0240495495876364 0.0226662484285306 1 1
-0.154019624626305 -0.145948485551425 1 1
-0.241495798331634 -0.228172303809808 1 1
0.16534828436435 0.158712805980671 1 1
-0.132830645910566 -0.128411910591466 1 1
0.122100232485884 0.113756593958071 1 1
-0.306344933223803 -0.290006037162944 1 1
0.247063446076339 0.234382685288394 1 1
-0.206452079528678 -0.198206004308302 1 1
0.0278647417677119 0.0250914666182276 1 1
0.240916237994901 0.224393503351932 1 1
-0.333555476599137 -0.307942493019906 1 1
0.0523460546085328 0.0537164357842738 1 1
0.00474559375548964 0.00686779951671049 1 1
0.123122382702459 0.122047515805712 1 1
-0.144633768196371 -0.143832982063277 1 1
0.201874756022854 0.193219109030435 1 1
-0.0423771068405278 -0.0313960295259476 1 1
-0.0918938073992592 -0.0924758351559551 1 1
-0.35059362972978 -0.335869960020699 0 0
0.155387025152969 0.149940241079736 1 1
-0.0374926069335674 -0.036468144026354 1 1
0.157490975637378 0.153035392896929 1 1
-0.294578556082708 -0.283678420208558 1 1
0.034850335515974 0.0376553524268338 1 1
0.033641568382706 0.0298402510570005 1 1
-0.0174892060153438 -0.0100860140406322 1 1
0.0933031888694391 0.0900905794224237 1 1
-0.174522686746268 -0.166304869298846 1 1
-0.000137637612888515 0.000478949741858633 1 1
0.136816816175205 0.124331817442034 1 1
0.232095156748635 0.222679868112328 1 1
-0.344704384084558 -0.326638220700231 0 0
-0.0221188215292637 -0.0202587127364967 1 1
0.254310746335759 0.239355973006014 1 1
0.305785624083189 0.282802571945204 1 1
0.260253557146314 0.245338170351886 1 1
0.0515195775248567 0.0372667752803697 1 1
-0.166076047559004 -0.159229036702953 1 1
0.177271704702978 0.169426277184873 1 1
0.211681644445696 0.201188098766638 1 1
0.218515467758241 0.207405862007203 1 1
-0.31933580618799 -0.294947032219425 1 1
0.36930572349199 0.355376025216217 1 1
0.167550558982436 0.147501982683435 1 1
0.00490401374999462 0.00060380114498957 1 1
-0.378786870806122 -0.358526096745118 1 1
-0.202470824870619 -0.190464415896801 1 1
-0.186698865809628 -0.176306012462359 1 1
-0.12305127625202 -0.116326657760243 1 1
0.156833865085129 0.151789092482394 1 1
0.162687659012646 0.154453231896865 1 1
0.0526661213306432 0.0526052578937135 1 1
-0.132333493687187 -0.128370284224769 1 1
0.130544684724614 0.113689205909179 1 1
0.0452572801940067 0.0438936118435488 1 1
0.0728944751240593 0.0706114557517228 1 1
0.185184319359328 0.178470050685523 1 1
-0.0134765244609636 -0.0138790016248592 1 1
-0.0576996217412393 -0.047707762085695 1 1
0.323943916539697 0.307180822303045 1 1
-0.259096427503292 -0.249533057107416 1 1
-0.13231217330093 -0.123659966040915 1 1
0.00436016256288651 0.00630131419888806 1 1
0.238221780434129 0.226883385772749 1 1
0.281903209289821 0.264363501551053 1 1
-0.0638435036876974 -0.0605552428361956 1 1
-0.127672534350655 -0.11695195733706 1 1
0.0103763168303234 0.00937168790920803 1 1
-0.192800521141919 -0.182227567151348 1 1
-0.0608414868409962 -0.0604555676711852 1 1
0.426768545702332 0.411973992148896 0 0
0.138672728426011 0.136962075612254 1 1
-0.35463912400747 -0.335777443952007 1 1
-0.0890930917273136 -0.0854614941268124 1 1
0.290863270375498 0.281512043712154 1 1
0.0996851243613846 0.095627871389781 1 1
-0.156732157140056 -0.148462176024694 1 1
-0.08295688342929 -0.0808917540478571 1 1
0.118434482053779 0.115653903092785 1 1
0.157495407720073 0.150695007653409 1 1
0.259308603753407 0.246124445965633 1 1
-0.0517298850814773 -0.0477633643344912 1 1
-0.488074838354563 -0.466787245630439 0 0
-0.295575622662535 -0.282423626054745 1 1
0.183813298362133 0.177937334504456 1 1
-0.00214709108217563 -0.00153644097347694 1 1
0.144317265473924 0.135667682861749 1 1
-0.00666833492302959 -0.00926639309555983 1 1
-0.192650588577756 -0.181341956202045 1 1
0.0529753910219515 0.0473549744075444 1 1
0.214166154213495 0.208974388364197 1 1
0.198859260165224 0.189858767771018 1 1
-0.200394561659347 -0.189475535249037 1 1
-0.011539909407607 -0.0103705230943341 1 1
-0.237382031167847 -0.228808850507203 1 1
0.0932150859374936 0.0913755976888362 1 1
0.384591219077171 0.369149984931305 1 1
-0.312245566076434 -0.29382136092908 1 1
0.00443409814690966 0.00174500547878875 1 1
-0.0112134691224092 -0.0137098485904493 1 1
-0.0549469624979928 -0.0556509788453621 1 1
0.244306997534008 0.233277027503129 1 1
-0.0944293654704667 -0.0898217849704994 1 1
0.328150058932069 0.303528263350033 1 1
0.190483108810617 0.180633211892148 1 1
0.105853884569654 0.0984117897133481 1 1
0.0340156861003306 0.0382867607018544 1 1
-0.141411537619935 -0.123241398579795 1 1
0.0300809963301 0.0367737295377605 1 1
-0.275212918251414 -0.262402758443095 1 1
0.19001867247296 0.180640954183364 1 1
-0.205687796776853 -0.196236799894477 1 1
-0.0665103927648633 -0.0706297297397971 1 1
0.325352214193631 0.312155151237519 1 1
-0.00476564408490195 0.00369080530580988 1 1
0.049680640094165 0.0469284413797154 1 1
0.0909655723430134 0.0786602269848609 1 1
0.115475592084115 0.112525260897564 1 1
0.17763180096571 0.16888824203136 1 1
-0.299690046938492 -0.284579350248277 1 1
-0.217327142558247 -0.208028481656687 1 1
0.248891409025275 0.232755979913806 1 1
0.191578358006581 0.174506610206276 1 1
-0.0991065248113035 -0.0959344132123897 1 1
-0.182395428770967 -0.173544591270905 1 1
0.189515372264236 0.17309227952791 1 1
-0.121245319404294 -0.113368539239858 1 1
0.128821563305629 0.124835335442532 1 1
-0.0493227388650207 -0.0507736653191264 1 1
0.255547842707219 0.244781609273831 1 1
0.151112976313361 0.136756314672009 1 1
-0.0958736910603627 -0.0948961386435964 1 1
0.260993217876178 0.249113781039803 1 1
-0.0707355513745702 -0.0692786734565646 1 1
0.0403041050846389 0.0339925221349969 1 1
0.0164291702543345 0.0139861650518908 1 1
-0.189091959115793 -0.183918740236067 1 1
-0.00254071783632817 -0.00322585422237079 1 1
-0.104980041330372 -0.102975199475097 1 1
-0.127245908439956 -0.118567169346573 1 1
0.0410963243169743 0.0418499393003047 1 1
0.446592320229443 0.426647124642611 0 0
-0.228877273888368 -0.219852701212828 1 1
-0.183562735110384 -0.17405244517009 1 1
0.120068650639558 0.118099269625405 1 1
-0.0150880349125229 -0.00987438701566677 1 1
-0.143204899100304 -0.128798018131289 1 1
-0.069418929636062 -0.0633356189529923 1 1
-0.00858088280217083 0.00735287465186568 1 1
0.309184976914393 0.291234792463855 1 1
0.156987269306583 0.149076342326963 1 1
0.0176996507428716 0.0174334299469332 1 1
-0.473408307182235 -0.444863889740925 0 0
-0.197307611204425 -0.189142995503786 1 1
0.161814593725873 0.154755504508425 1 1
0.198712186651101 0.191413334724216 1 1
0.0252730699537749 0.0238121735956022 1 1
-0.191064181197142 -0.169756740559228 1 1
-0.238675215286725 -0.224043111590051 1 1
0.0465075628093562 0.0479178881765057 1 1
0.0354492625291611 0.0249386223580955 1 1
0.236773781178385 0.220125416754229 1 1
-0.0521444674622697 -0.0504444281973002 1 1
-0.0864929794173348 -0.0815703117024255 1 1
-0.160390787239215 -0.153201782237067 1 1
-0.00763875406159072 -0.000796118913898688 1 1
-0.231723618336627 -0.220955154554965 1 1
-0.014131207266913 -0.0149949685518497 1 1
-0.333069559667248 -0.322278306694634 0 0
-0.152310143640198 -0.144261177103675 1 1
0.15499572331223 0.147378976200538 1 1
-0.0383750295157436 -0.0407534093236449 1 1
0.0800761732298301 0.0768612669944444 1 1
-0.0403002549956297 -0.0360671594717061 1 1
0.0218319615509199 0.0212688318043996 1 1
0.0929065800278934 0.0901938693318141 1 1
-0.154298638649429 -0.143459924376304 1 1
0.1540985210694 0.146887585227541 1 1
0.158259350172837 0.15140643248885 1 1
0.0315726073159164 0.0314546323963973 1 1
0.0587767338709198 0.0591082441470529 1 1
-0.127494262612913 -0.12439412886566 1 1
0.118948544463994 0.113872751746859 1 1
-0.190723888559091 -0.177787957239318 1 1
0.0646449659707808 0.0600846658402752 1 1
0.124711038163262 0.117319489493688 1 1
-0.0127005477082818 -0.00657960611331703 1 1
-0.00387442101783852 -0.00706680154328002 1 1
0.270579873939785 0.2628169337857 1 1
-0.118625893354008 -0.112665330436514 1 1
-0.0659480634503878 -0.0719951511348946 1 1
-0.176625123016239 -0.167307605483791 1 1
0.1680854075757 0.159832493612856 1 1
0.115455588743775 0.111073882413263 1 1
-0.317533164607646 -0.300032856819648 1 1
-0.142587738217714 -0.137327265796867 1 1
0.102456288471591 0.0995447333810544 1 1
0.00938965936112982 0.00837270898270712 1 1
0.0419439134020714 0.0374877801332221 1 1
-0.222099420363294 -0.211565882647965 1 1
-0.166553020231862 -0.149745111391073 1 1
0.25010594189455 0.244448357890644 1 1
0.136600350381463 0.131003385476425 1 1
0.0839187647182229 0.0780299236301689 1 1
-0.0958333604125824 -0.0946052264839204 1 1
-0.0595192614959945 -0.0538170561252389 1 1
-0.192174653296501 -0.17725509347375 1 1
-0.117290165166777 -0.11549596154473 1 1
-0.189408963561995 -0.188855087090888 1 1
0.0626620487633515 0.0572779792960982 1 1
0.0841299499753559 0.0804506871013443 1 1
0.533003418984427 0.505957181715747 0 0
0.279734287144241 0.267666732281304 1 1
0.22587515535836 0.213500397176754 1 1
0.248453221510497 0.233229891218678 1 1
-0.23442926474455 -0.221589471964666 1 1
-0.170708760949875 -0.158069128205546 1 1
-0.0480534337107401 -0.0439395832664289 1 1
0.340798640256516 0.326931677230012 1 1
0.0708196841059535 0.0670618064582128 1 1
0.129811101548288 0.121478719806835 1 1
0.0296907177912356 0.0211074487188413 1 1
0.37756842114772 0.3615639650334 1 1
0.0349595024338451 0.0274465710081105 1 1
0.0268505022219405 0.0315045601555378 1 1
-0.0928205934800916 -0.0885498471713115 1 1
0.203363560246626 0.190086660883557 1 1
-0.170481672462678 -0.164928250337828 1 1
0.246010741845111 0.231848127915242 1 1
-0.139049050569139 -0.132265822413048 1 1
0.0254669945777591 0.0185313638834514 1 1
-0.0395003748285915 -0.0387276517465219 1 1
-0.12675905612101 -0.116537038826759 1 1
0.105033373267398 0.0950600101022889 1 1
-0.221672148324147 -0.218731353846686 1 1
0.0293096212918171 0.029958851439614 1 1
-0.30387479248863 -0.29037785371417 1 1
0.0683998224043592 0.066271122659101 1 1
0.431662509333559 0.410304721408203 0 0
-0.0959785084627877 -0.0901804063458672 1 1
-0.136878363288619 -0.137359026439547 1 1
0.0387384278423569 0.0371826751435138 1 1
0.0258012409104821 0.0257438066214319 1 1
-0.090469005772435 -0.0807462069574669 1 1
0.130709755254187 0.123382245299131 1 1
0.136723516292586 0.130928922084761 1 1
0.0522461201606201 0.0510379981070252 1 1
-0.175110538514758 -0.164402614058891 1 1
0.339120235371027 0.324311381683099 1 1
-0.0427462199583526 -0.0464390790820206 1 1
0.0470155946880534 0.0448068673086858 1 1
0.0582823076790298 0.0519400900088569 1 1
-0.115706970230599 -0.111294010997686 1 1
0.370809078439448 0.355917335787276 0 0
-0.190215724943182 -0.176392980546668 1 1
-0.306661292844482 -0.290511737002055 1 1
-0.204905746199917 -0.198183636151548 1 1
-0.0973793566366117 -0.093683740079793 1 1
0.0943293467747535 0.0883457389164441 1 1
0.144410201776572 0.129585215166748 1 1
0.168139923214859 0.160047155261227 1 1
-0.0980264449373262 -0.0944089307592449 1 1
0.121453198523111 0.124679247907753 1 1
0.147105472754191 0.143295642316816 1 1
0.00852533598613667 0.00607177584522592 1 1
-0.150576386354533 -0.143870425706242 1 1
0.265994041255242 0.253239059566909 1 1
0.0815732215387292 0.0793733719453664 1 1
0.0661859114535364 0.0656682352549426 1 1
-0.190532114303198 -0.175334471390316 1 1
0.0194786144939219 0.0159714494884518 1 1
-0.212987159722149 -0.203003885065492 1 1
0.00329897441467028 -0.00286522794878601 1 1
0.0316797896141706 0.0262212795561735 1 1
0.0465730504917372 0.0459022270219193 1 1
-0.141650001522143 -0.132296331888184 1 1
0.256387833928922 0.243583385747968 1 1
0.101364975288685 0.0987880702627076 1 1
0.0852132800838114 0.0755899911818928 1 1
0.00638244195841767 0.00921814548988419 1 1
0.106466516794164 0.102795425497704 1 1
-0.193163696487739 -0.189060846846093 1 1
-0.219864372520649 -0.206344182258716 1 1
-0.0439353073852432 -0.0384870739646096 1 1
0.0219421972497663 0.0201946894103381 1 1
-0.0258059689429282 -0.0173603191684458 1 1
0.013644843250543 0.0129260080503943 1 1
-0.173380307549316 -0.165627670714545 1 1
0.33209679372206 0.313445010582509 1 1
-0.100417819021979 -0.0966337862075124 1 1
0.0834690082750853 0.0788492857502657 1 1
0.324616191879901 0.30697415107403 1 1
-0.0952008261936705 -0.0912404912548962 1 1
0.0173550114698679 0.0251326694773937 1 1
-0.074137733293419 -0.0696791200914082 1 1
-0.0800259529332559 -0.0759106259681611 1 1
0.0217228883894549 0.0212605786898708 1 1
-0.331934827367959 -0.317140799197514 1 1
0.163364491827058 0.157010866303097 1 1
-0.0263334350704045 -0.0259119288518867 1 1
0.287219847325686 0.275443712235342 1 1
-0.0766460189999852 -0.0800268734149497 1 1
0.250702441384066 0.232736919168411 1 1
0.0708096524040619 0.0787476316020153 1 1
-0.0329630922566905 -0.033070772011609 1 1
0.0227081449441954 0.0242444823883334 1 1
0.0363999513304331 0.0279441686169226 1 1
-0.032533721820724 -0.0279645323455499 1 1
0.112681622225983 0.108130040769643 1 1
0.0773190982798684 0.0741465212888885 1 1
0.19062181734863 0.175031725094164 1 1
0.0971452063707233 0.0893365322460036 1 1
-0.0737366173752793 -0.0679541112501334 1 1
0.29240305622385 0.275828157660839 1 1
0.141095083656674 0.129603070153518 1 1
0.25665400719121 0.240348654779564 1 1
0.260625848130563 0.249749420031662 1 1
-0.0876415528221576 -0.0736863191647552 1 1
0.0630833216038992 0.059827102213095 1 1
0.0548956561672523 0.0486585315601506 1 1
0.0760611473887572 0.071303167051756 1 1
0.318495141500862 0.298816451064912 1 1
-0.0308505540116803 -0.0331834665066073 1 1
-0.122076376160483 -0.110756993952165 1 1
0.187324366239046 0.179189210692681 1 1
0.26452946933515 0.252459730022757 1 1
-0.209585030144953 -0.206209228488902 1 1
-0.0257735816241113 -0.0226485369708392 1 1
-0.0943627659312841 -0.0859841876590784 1 1
0.259120132498485 0.255453679046503 1 1
0.167754447005029 0.163745050722496 1 1
0.534797564278754 0.511883543949705 0 0
0.151898798049753 0.150511180964068 1 1
0.067352655006466 0.0575190138093119 1 1
0.0306412273935303 0.0294376427050488 1 1
0.0592348659581637 0.0570401287083298 1 1
-0.120051586232426 -0.116326727937253 1 1
0.0778156146318423 0.0726726806646216 1 1
0.124268621645128 0.122346276015032 1 1
0.0110445115022109 0.0145875349555158 1 1
-0.0666502110838718 -0.062534251190946 1 1
0.0558117755634601 0.0494711624209112 1 1
-0.1498736887184 -0.144333905551892 1 1
0.303088546126921 0.294728211965791 1 1
0.0145665142003075 0.0144631313476687 1 1
0.257579064205632 0.242773508675466 1 1
-0.125922585635543 -0.121185285652805 1 1
0.00845528917729731 0.0104590647953943 1 1
-0.279742265995434 -0.262381240884837 1 1
-0.228828852137791 -0.217652920658807 1 1
-0.014622059003753 -0.011847172743233 1 1
-0.144055631051049 -0.131068694289475 1 1
0.0988302475771467 0.0984043267305686 1 1
-0.11246269157707 -0.109746571521242 1 1
-0.0993159047590067 -0.0950398007310874 1 1
0.0659905126734203 0.0651788331659159 1 1
-0.143360841284248 -0.131615898407698 1 1
0.0902285835658888 0.084836404670127 1 1
-0.0845102829865361 -0.0782498687017472 1 1
0.207348022650046 0.198831726505074 1 1
-0.134306330623898 -0.127061173440854 1 1
0.0914779890358773 0.0874932984713144 1 1
0.0235775367882752 0.0254107507628543 1 1
0.317669662086513 0.304864212497436 1 1
-0.18483164856958 -0.176924920790679 1 1
0.00760252324870426 0.00574403304131508 1 1
0.0682366997620522 0.0627289432935266 1 1
-0.249740306330237 -0.238570061154686 1 1
-0.00357773470642248 -0.00443844726371395 1 1
-0.273474243244604 -0.258714862448697 1 1
0.163413423350068 0.160542646766474 1 1
0.117245814211088 0.112693270090482 1 1
-0.0523191173548069 -0.0499614751706492 1 1
0.250581885739136 0.239898863363676 1 1
-0.0306229080087692 -0.0350434492519386 1 1
-0.349794611444342 -0.334799922144327 0 0
0.0209984560034591 0.0213425923178796 1 1
0.0820980014320345 0.0805573043120198 1 1
0.0768698017761024 0.0752965834365878 1 1
0.121512266958913 0.114908944044572 1 1
-0.367512207331582 -0.35292324042318 0 0
-0.154913566888731 -0.150189010952382 1 1
0.032901986500845 0.0324844364754168 1 1
0.231019143499957 0.218866222520599 1 1
0.149739034650636 0.144312631372435 1 1
-0.337130850126711 -0.330801969967102 1 1
-0.192066821495987 -0.179491731089711 1 1
-0.0264747733967067 -0.0263392057703749 1 1
0.349557578823024 0.333354867807151 1 1
-0.0772592384283322 -0.0759722709354894 1 1
-0.0103359612073754 -0.0080443124774213 1 1
0.331495144322334 0.314916070430573 0 1
0.0285064099408051 0.0250999033211798 1 1
-0.354866247993226 -0.334218864659232 1 1
0.260915787052027 0.247851697897746 1 1
-0.105776572316435 -0.0968237473686734 1 1
-0.316617041075516 -0.300538132027616 1 1
0.0308786914164361 0.0270855675209253 1 1
-0.0507765230172661 -0.0500895754749997 1 1
-0.141104661928705 -0.134334858957621 1 1
-0.0740474486631486 -0.0646321118419791 1 1
-0.349043207148509 -0.330308880142108 1 1
-0.067184552105805 -0.0662423808296701 1 1
0.124599383888467 0.122545982391875 1 1
-0.180619843939249 -0.173208077826217 1 1
-0.177302657783012 -0.16213121275296 1 1
0.253117159218381 0.232278118657971 1 1
-0.132352828430295 -0.126590429096012 1 1
-0.0266612302510418 -0.0311517449525715 1 1
-0.0475795568312626 -0.0508344497423799 1 1
-0.0497129092077306 -0.0457102478227371 1 1
0.12114898852553 0.111368384592671 1 1
-0.16275409957156 -0.157102601898682 1 1
-0.05122614092403 -0.0604539544405243 1 1
-0.0697541207319234 -0.0640167748665383 1 1
0.13152000088853 0.12471827507158 1 1
0.253375793761198 0.239376297349525 1 1
0.0717368124432785 0.0677559320171128 1 1
-0.148930650802888 -0.139702626882675 1 1
-0.185722272719195 -0.185564091369739 1 1
0.0119448338635761 0.0104693705054818 1 1
0.124084820582311 0.120051903945844 1 1
-0.0671907276277003 -0.0690345566973874 1 1
0.0113147886025844 0.00928061926710796 1 1
-0.038129575683222 -0.0384731742294553 1 1
0.166253076942022 0.158708805745949 1 1
0.0903185508956843 0.0859628813202942 1 1
-0.185950264895153 -0.172318990236525 1 1
0.143858878904409 0.144160040560034 1 1
-0.493908206113291 -0.464247678909728 0 0
0.010762580872424 0.00718889923194579 1 1
0.14840901747839 0.141397999664219 1 1
-0.151122686200954 -0.149392348320938 1 1
0.164577143978666 0.157814663883614 1 1
0.120169105353745 0.116029557708641 1 1
-0.220929515932115 -0.211358670077712 1 1
0.0674238349163171 0.0654649455376576 1 1
-0.0239393294141899 -0.0284425716114255 1 1
-0.0193976592061933 -0.0240342600417764 1 1
-0.128691477993942 -0.120143196805683 1 1
0.234798605039831 0.223756750147618 1 1
0.166275926370168 0.158116631835608 1 1
-0.00193979418704759 -0.00730345861003746 1 1
0.116012029940758 0.105228381020434 1 1
0.119489984443914 0.106695288576396 1 1
-0.150657584078568 -0.149633734180661 1 1
0.323877523200872 0.305590219276064 1 1
0.322316451416991 0.306568296395593 1 1
-0.0209303735834134 -0.0207684537645877 1 1
-0.0937399690408948 -0.0858584490261877 1 1
0.104111708550998 0.0989237268499235 1 1
-0.252260508654502 -0.241103123757493 1 1
0.126101224345289 0.114623800632408 1 1
0.0230937616955329 0.0195306194786259 1 1
-0.345251706888413 -0.330619445434147 0 0
-0.0306803183965219 -0.0520591611590288 1 1
0.14852819879786 0.136568940903308 1 1
-0.033539097775923 -0.0286375533300796 1 1
-0.328385320359897 -0.31089561221309 1 1
0.104443564560985 0.0987568193490333 1 1
0.0774319422168466 0.0726941206837855 1 1
-0.281452335322148 -0.266544542464052 1 1
-0.00218885629328146 -0.000929495920650196 1 1
0.0525352171710538 0.0537416624675882 1 1
-0.0322549596853072 -0.0361974867178404 1 1
0.0122422808623117 0.0118138465468412 1 1
-0.0528386588400949 -0.052869184857875 1 1
0.0678252871310568 0.0556774607148881 1 1
0.101035398196544 0.0914611884089506 1 1
0.0958763210734167 0.0870969651690502 1 1
0.224637340631743 0.2161559625826 1 1
-0.216410725688485 -0.203453010802902 1 1
-0.168929785159455 -0.167162414435326 1 1
-0.123487658246026 -0.119631615219351 1 1
0.0426497627202913 0.0386583217172656 1 1
0.158992391814588 0.150441230367057 1 1
0.0536308083387452 0.0517344985848551 1 1
-0.325049382237063 -0.300924461420121 1 1
0.018220742373443 0.0178343330391747 1 1
-0.0504381645682247 -0.0471383602637511 1 1
-0.0617378956062436 -0.0559160258062994 1 1
-0.123099398517564 -0.11602706777187 1 1
0.181393060178823 0.171938589023709 1 1
-0.210647268125561 -0.201445923091491 1 1
-0.174910860501276 -0.16405279075253 1 1
0.109552274576074 0.103231521845616 1 1
0.214018764578576 0.203377325449264 1 1
0.352403512425625 0.338249491922063 1 1
0.184272442870375 0.177165633952174 1 1
0.178511192366725 0.165350149097474 1 1
0.178887922091174 0.168793227493501 1 1
0.21513435724595 0.202783329459815 1 1
-0.190500053840509 -0.183181067228451 1 1
-0.152380290296621 -0.145875066345514 1 1
-0.0279367979991798 -0.0233188132454781 1 1
0.02556461358721 0.0176588521557788 1 1
0.0435282432993082 0.0429923024696061 1 1
0.0789526260418167 0.0668031838233526 1 1
-0.023902427170898 -0.035782256696572 1 1
0.0581399981226202 0.059727866580596 1 1
-0.157541600243938 -0.144350204538282 1 1
0.0437916818478283 0.0370468833850451 1 1
0.0309463427118107 0.0304416049813157 1 1
-0.658004994673425 -0.629065997463113 0 0
-0.138201299415257 -0.123654909448949 1 1
0.151650358227053 0.140956251860809 1 1
0.203467265525754 0.197334781782573 1 1
-0.0840453296021628 -0.0774834563256275 1 1
-0.0933025988731827 -0.0891908632216417 1 1
-0.286328343435391 -0.2683460200965 1 1
0.0760511193489478 0.0750612988094543 1 1
0.0465209143915862 0.0421548880694707 1 1
0.10320597897447 0.0960979680339261 1 1
0.093222737480278 0.0894895015477259 1 1
-0.399810487603583 -0.381296096819306 1 1
0.113324077003593 0.106183959683619 1 1
0.147162539415377 0.138495540843736 1 1
0.189077599002741 0.178228497616729 1 1
0.337066959487262 0.309336628088114 1 1
0.0388777377517533 0.0351173541158638 1 1
0.00599291036686876 0.00891424824666884 1 1
-0.0529125920528298 -0.0472487522660767 1 1
0.0647118610938849 0.0634834936640973 1 1
-0.080335065215416 -0.0742028130047961 1 1
-0.131405803928398 -0.121011583653441 1 1
0.145038098500265 0.133451642033505 1 1
0.092423019897472 0.0880185515963561 1 1
-0.0930428366744819 -0.0908857769344824 1 1
-0.345315269659881 -0.326032011723633 0 1
-0.153124367532222 -0.160876504038289 1 1
-0.274913436667527 -0.26280842760618 1 1
0.152914253781424 0.143481735990231 1 1
-0.00848157450066888 -0.00921938059175858 1 1
-0.0308425558788106 -0.0278190924692147 1 1
0.0489339915672706 0.0460466680429075 1 1
0.0336135024243571 0.0249577885744715 1 1
-0.149372509512532 -0.144541107425739 1 1
-0.144481841169042 -0.133234953798061 1 1
0.0262525553108832 0.0271425894215697 1 1
0.259175419620689 0.248992171241575 1 1
0.0500138131876119 0.0483420699122439 1 1
0.0949684613099473 0.0727192692954552 1 1
-0.0129703051172783 -0.0120485369606377 1 1
0.0719672283752848 0.0718586854048066 1 1
-0.314936795049873 -0.308698766986454 1 1
-0.0164335960424162 -0.0174019531863743 1 1
0.131961164398697 0.127011651170094 1 1
-0.114490425286036 -0.113353278324588 1 1
-0.011178523484185 -0.0128551499071108 1 1
0.145944875754827 0.138385939539675 1 1
-0.467435819412464 -0.452362216888873 0 0
0.053697648553241 0.0511736644578522 1 1
-0.0510523216599174 -0.0506804943419621 1 1
0.106209897518241 0.0980386375840602 1 1
0.10628740271272 0.102317691953175 1 1
-0.119905516526704 -0.10470007530839 1 1
0.0247604602304607 0.0240407913087414 1 1
0.261849009145119 0.254701219995274 1 1
-0.024914961254656 -0.024064380079048 1 1
0.410332682493332 0.391337170809139 0 0
-0.165330606572865 -0.155243032732761 1 1
0.130568438780017 0.123454411498207 1 1
0.179503237907133 0.171755018635673 1 1
-0.110402302225152 -0.101652548805893 1 1
0.104462606786138 0.0989956175465434 1 1
0.0808694252385237 0.0719505224581127 1 1
0.0585417529004612 0.0464645004159991 1 1
0.017125783013624 0.0244031953781207 1 1
-0.120372534547582 -0.116402919009449 1 1
0.269781556769837 0.259254402542078 1 1
-0.0513146219741581 -0.0515702232310518 1 1
-0.0110756143553826 -0.00534078942128637 1 1
0.0721323143438665 0.065445567137896 1 1
-0.00670921881808212 -0.00647344922842256 1 1
-0.143826304468777 -0.134572808830938 1 1
0.469298086624748 0.447759220263171 0 0
0.00958716197114173 0.00714948605163725 1 1
0.236686770291762 0.224412628982258 1 1
-0.102040892769767 -0.092770397619565 1 1
-0.142466150074693 -0.129861293447155 1 1
0.251547583146584 0.236780613099335 1 1
-0.0323384855810963 -0.0266845860733329 1 1
-0.151122299074447 -0.144801853131015 1 1
0.0533255686795312 0.0490354863977803 1 1
-0.153273110945459 -0.147204387189684 1 1
-0.197864156927542 -0.193832478658922 1 1
0.283251109471417 0.268242629306178 1 1
-0.0294565384075694 -0.018215539907518 1 1
0.152279130635798 0.146867976388616 1 1
0.079876828252296 0.0788685229336872 1 1
-0.0532004912542755 -0.0535576556824903 1 1
0.208452567403826 0.200355764373133 1 1
-0.0250494088597213 -0.0218660973624494 1 1
0.198487436212579 0.180871617732413 1 1
-0.212401745085448 -0.207483401554997 1 1
0.122577407995766 0.117060803412354 1 1
0.114024993016825 0.10859746233741 1 1
-0.110416628637139 -0.115474609317976 1 1
-0.131939940402653 -0.127439868292894 1 1
0.245251726979614 0.233738561573074 1 1
0.0138199294085548 0.0139932250887741 1 1
-0.313303978125239 -0.298021527742877 1 1
0.151683825053478 0.143769364262315 1 1
0.0344932680664705 0.0369838996633485 1 1
-0.255539068738741 -0.246872707369028 1 1
-0.0764939335753757 -0.072185786589674 1 1
-0.0379927097052439 -0.0193106223485332 1 1
-0.260938595712437 -0.244451416759893 1 1
-0.0293089309340097 -0.0267080430345283 1 1
0.0318449002200812 0.0368784535792961 1 1
-0.24565843397549 -0.231249001972929 1 1
-0.00341943547715069 -0.00253492187168358 1 1
0.118067928876679 0.112791131412838 1 1
-0.379948072395467 -0.360354034803711 1 1
-0.120453357256193 -0.110496528637237 1 1
0.180103725513529 0.169656085107455 1 1
-0.371953675956119 -0.35343165507989 1 1
-0.0280279483233644 -0.0271530043478109 1 1
0.205531705308883 0.195443834745297 1 1
-0.216787870357606 -0.217560406639165 1 1
0.202359239209312 0.197981854551226 1 1
-0.0371885491313005 -0.034606953060782 1 1
0.292537424101281 0.27621607729281 1 1
-0.244912855734633 -0.229992907945085 1 1
-0.00560701781106954 -0.000971877287672257 1 1
-0.199767304637064 -0.193182897871473 1 1
-0.0899999314806674 -0.08512571895069 1 1
0.0509319785342946 0.0503626605467924 1 1
0.0843607625723125 0.0816623830578926 1 1
-0.0822144494191507 -0.0748790283824395 1 1
-0.0214568412758101 -0.019745059579565 1 1
-0.200747270692884 -0.183927962276117 1 1
0.202867850047895 0.196176150181572 1 1
-0.0722650533731617 -0.071960100818865 1 1
-0.0617932303404353 -0.0609927891778005 1 1
0.075473056845219 0.0734013214880168 1 1
-0.0122587909635921 -0.00991105050057613 1 1
-0.0781027052945379 -0.0728415277414927 1 1
0.190677738154683 0.179532223970203 1 1
0.149319661106778 0.146135048155594 1 1
0.347161551783779 0.325272699975987 1 1
0.449369685334559 0.419718316435031 0 0
-0.256877769176801 -0.243175775049115 1 1
0.151630841945698 0.144155434740034 1 1
0.289550641605923 0.274581713011951 1 1
0.373410270847733 0.356588206237184 0 0
-0.421678734830575 -0.402406635933529 0 0
-0.153782356119313 -0.141028194792239 1 1
-0.0175720967696903 -0.0176602958365886 1 1
0.278593624731082 0.273930444791587 1 1
0.0618080171099654 0.0569667209353205 1 1
-0.162905161947092 -0.156402204349552 1 1
-0.43015282403807 -0.407393053862035 0 0
-0.0284531514059341 -0.0268571495494851 1 1
0.194357525750006 0.178183050565228 1 1
-0.0344964581772384 -0.0331114272889947 1 1
0.0210786789807349 0.0155267101618238 1 1
-0.132259946892992 -0.128639178767818 1 1
-0.0457842669417749 -0.0379197550075319 1 1
0.249912195009373 0.242358337429171 1 1
-0.207802542121447 -0.196141173447695 1 1
0.0876885775939956 0.0849440979516113 1 1
0.00965819709684611 0.0102700060281052 1 1
-0.254599488166567 -0.243150008741785 1 1
-0.0377857911897062 -0.0270882905917181 1 1
-0.0771658732206582 -0.0735538314586052 1 1
-0.0303605179963536 -0.0363073372868208 1 1
-0.0157578892573319 -0.0153886109639583 1 1
0.115141659506282 0.109313831829421 1 1
-0.143341657576717 -0.134710898252435 1 1
0.115915800221342 0.106711870479038 1 1
-0.210232590551875 -0.202302036059685 1 1
0.174504695594969 0.165576966539797 1 1
0.135944228691613 0.126832261426643 1 1
-0.0250447404015395 -0.0234699305992098 1 1
-0.0149006479919691 -0.0111004515469392 1 1
0.0981576141112649 0.095775419685258 1 1
0.174178864131459 0.177198175934215 1 1
0.0288250821369572 0.0267593906709912 1 1
-0.169245157813185 -0.160338586639682 1 1
-0.0487268914780369 -0.0538665725785728 1 1
0.174667421749861 0.163436548375399 1 1
0.545835351970726 0.524510832440337 1 1
-0.115386614063462 -0.111707611115049 1 1
0.118876552505259 0.104428241180603 1 1
0.174619855660435 0.169194722486812 1 1
-0.0924515274789223 -0.085607533627253 1 1
-0.229867611554018 -0.224909366157074 1 1
0.0979089447311613 0.0925936062746019 1 1
-0.231218348504884 -0.22172816085803 1 1
-0.0613066774638024 -0.0500455657985282 1 1
0.149405485943825 0.144234265685796 1 1
0.165522284994916 0.160084082937142 1 1
-0.115205636670329 -0.117265059825825 1 1
-0.30044444636912 -0.28509359390335 1 1
0.243748514087995 0.236502943897472 1 1
-0.00786931267128203 -0.00691764521828406 1 1
-0.0111475366605994 -0.00979602708551681 1 1
-0.173127749657455 -0.162731375924026 1 1
-0.0907614917000328 -0.0730993390386406 1 1
-0.132858065737211 -0.12886349343281 1 1
-0.0953437683445483 -0.0913669940186312 1 1
0.11070540431447 0.10812780936456 1 1
0.0605238699367865 0.0564415647716539 1 1
0.206551159794909 0.197362536159263 1 1
0.22380544737461 0.214363297098779 1 1
-0.225526076701849 -0.212498903123216 1 1
0.0155830706376019 0.014850413233852 1 1
-0.055370438051295 -0.0554964283129137 1 1
0.158207016335559 0.156270414183005 1 1
0.144593420345742 0.147853514793657 1 1
-0.265138246591238 -0.249509745557665 1 1
0.33407785255432 0.316654886453337 1 1
0.279366755966442 0.275521495765752 1 1
-0.0720541134555449 -0.0728682053878447 1 1
-0.142937658251076 -0.134726988417365 1 1
0.164117502564314 0.156087001855599 1 1
0.0194826891784745 0.0186915045966333 1 1
0.0502342322173182 0.0497397861233258 1 1
0.150428690016656 0.141210227303341 1 1
0.348076604896858 0.329294345416574 0 0
0.30293501845906 0.291070804982888 1 1
-0.045206660127949 -0.0431300208085305 1 1
0.332415057558457 0.319833739015687 1 1
0.107561947691613 0.101737299448157 1 1
0.227791054537983 0.214587575659693 1 1
-0.115921630801156 -0.111158107621788 1 1
-0.0743203549531063 -0.0725143689415355 1 1
0.0182380672033761 0.0161912202799342 1 1
-0.00926411212189593 -0.00821790923080034 1 1
0.042727602878248 0.0387953795478972 1 1
0.0995790628068279 0.0950559924066491 1 1
-0.154333970028705 -0.143822860075254 1 1
0.178601320916991 0.168823011722287 1 1
0.328138810848524 0.314870828597456 0 1
-0.0215553688064144 -0.0184792986036624 1 1
0.176659374515391 0.167000938502074 1 1
-0.20097141623146 -0.192345408095823 1 1
0.0705547266897945 0.0647775806829028 1 1
-0.492346706306994 -0.469265708467911 0 0
-0.150768894404422 -0.145812136096 1 1
-0.198409661309062 -0.188398697714778 1 1
-0.0177066529205807 -0.0159929740632621 1 1
0.0372325177425543 0.0368631989162936 1 1
-0.128061518580028 -0.114396942288308 1 1
-0.346972048611106 -0.333798107116742 1 1
0.329253783261733 0.316800654094206 0 1
0.0865226329079379 0.0811638237786433 1 1
-0.15017751785079 -0.145463913157686 1 1
0.224999819777406 0.215186316337763 1 1
-0.313074493474216 -0.301339877751276 1 1
0.00460334587963154 0.00412550560640783 1 1
0.53434242727409 0.504157065790196 0 0
-0.191738383527615 -0.183910125481448 1 1
0.122026082844605 0.119446677931676 1 1
-0.155832913714799 -0.144708073511724 1 1
0.131748095093895 0.120598808964827 1 1
-0.0609394916902073 -0.056978040295311 1 1
-0.0261646264724662 -0.0274784781427182 1 1
0.178527640183244 0.160363108602652 1 1
0.273299230386747 0.258875230020449 1 1
-0.109345770818618 -0.105538026685694 1 1
-0.224055639612972 -0.211545538616387 1 1
0.0361946550611257 0.0169338620171665 1 1
-0.206314289425382 -0.19589846235872 1 1
-0.0884229076635153 -0.0873243109172468 1 1
0.002080548509428 0.000285813657750444 1 1
0.229600416143553 0.215831002989976 1 1
-0.00235389089841996 -0.00205001957582245 1 1
0.100109055968745 0.0912653329710159 1 1
-0.196508128431194 -0.184240542206764 1 1
-0.0468792779042241 -0.0379512930408136 1 1
0.0575061004439263 0.0535046721129517 1 1
0.193612494830952 0.181704486250084 1 1
-0.128645382511131 -0.130246765563127 1 1
-0.0417430625090881 -0.037820723128269 1 1
0.375696841089332 0.358541880576248 0 0
0.0192208600992698 0.0207968493628074 1 1
0.190250957339744 0.179575405145923 1 1
-0.132586791020544 -0.126170444480411 1 1
-0.267637191498924 -0.252303674185647 1 1
0.120901256508974 0.116606561856341 1 1
0.0150045871146104 0.0285699360465381 1 1
0.461671975734188 0.446569708076789 1 1
-0.170023678839052 -0.161089573369996 1 1
-0.0296065862077216 -0.0343655230294386 1 1
-0.277254666297834 -0.267567734157375 1 1
-0.0512071882906052 -0.0469743737633157 1 1
-0.0404318517621395 -0.0403887089969757 1 1
0.0700625590718457 0.0584786324433791 1 1
-0.0311763103658553 -0.0283895975160035 1 1
0.0127335840021396 0.012852947012463 1 1
0.0744131996030716 0.06585429910751 1 1
-0.195765174542203 -0.185885766289082 1 1
0.0751315791777064 0.0725945778164831 1 1
0.0823334771388528 0.0764659305231013 1 1
0.101356279539109 0.0949426929631522 1 1
0.184435172950746 0.175674706773654 1 1
-0.0318996167265934 -0.0260817916767886 1 1
0.0242890608698617 0.0275987346016031 1 1
0.093563706975193 0.0929440357539106 1 1
-0.0945842614090297 -0.0903675605427128 1 1
-0.104272093557219 -0.104491142972087 1 1
-0.176846832580556 -0.168279890278963 1 1
-0.205110834961514 -0.192840202379639 1 1
-0.0450217684924496 -0.0420485052292112 1 1
-0.250561272022607 -0.238612295087673 1 1
-0.0251362576066503 -0.0286109680216429 1 1
-0.0573450184356281 -0.0599123479919258 1 1
-0.339794880428623 -0.325487103826367 0 0
0.173627135204957 0.160337362392528 1 1
0.279009899072863 0.263694550151248 1 1
-0.425488984995534 -0.411775221068507 0 0
-0.0573801215432919 -0.0557546251537451 1 1
-0.0055450926975294 -0.00218139634368879 1 1
-0.243545939838183 -0.230588931865242 1 1
0.367301359308626 0.349715651426203 1 1
-0.213733438747475 -0.192179073318867 1 1
-0.167812853064867 -0.167297981424616 1 1
0.27003265609957 0.256782305495496 1 1
-0.145719292112823 -0.137166432755725 1 1
-0.00437408051563902 -0.00211229231029444 1 1
0.0225828222732358 0.013565199963135 1 1
-0.0864609475490817 -0.0838228964331046 1 1
-0.171721699317533 -0.162062859618859 1 1
0.278347663650224 0.267777905589893 1 1
0.123226924266957 0.114838252316659 1 1
-0.35094561972272 -0.333409072874722 0 0
-0.319171763663954 -0.299461018998078 1 1
-0.0288142717924364 -0.0276109042713141 1 1
0.255426939628464 0.246325546899825 1 1
0.140285727381714 0.138210718870923 1 1
-0.229391382916041 -0.221109384021087 1 1
0.00199943599139863 -0.00135817044868416 1 1
-0.0213183475905661 -0.0212582030641648 1 1
-0.0975608203803106 -0.0963005916125211 1 1
0.136600052212882 0.132243712109659 1 1
-0.056877178014419 -0.0483127831847443 1 1
-0.128748489251403 -0.124148813395359 1 1
0.00148431247413801 0.000983758131548329 1 1
0.128480422345764 0.123730821696563 1 1
0.093763481012674 0.0824244106719334 1 1
-0.0106301649831598 -0.0108569479407927 1 1
-0.108711281697747 -0.104022294013772 1 1
0.106461534259251 0.104017105174938 1 1
-0.00203838600329444 0.000950586157904651 1 1
0.132872213126854 0.128732301522074 1 1
0.21285556960011 0.205401213894308 1 1
-0.0258266495036276 -0.0266244435680807 1 1
0.638031160537514 0.605687334844068 0 0
0.0970852620811295 0.0859465384950513 1 1
0.271008717996623 0.258484934036419 1 1
-0.0530988950551828 -0.0488267293586266 1 1
-0.0453436385263945 -0.0436175831042635 1 1
0.259604611825925 0.248891933819448 1 1
-0.068921328832172 -0.0650095327553643 1 1
0.335264552237173 0.313303732435941 1 1
0.503186478911924 0.481967191309864 0 0
0.0866241517705529 0.0830426151214886 1 1
-0.199277331893835 -0.187687308781491 1 1
0.0382142018832234 0.0436009186354791 1 1
-0.291656562936038 -0.276702766815982 1 1
-0.338369726542765 -0.320987699198427 1 1
0.0678594655570009 0.0632979495979315 1 1
0.173114858993556 0.160976362219008 1 1
-0.222887314069994 -0.213609548786887 1 1
-0.283909368403133 -0.270258963753779 1 1
0.139127332510022 0.133052675498893 1 1
0.261393250703659 0.24858111304252 1 1
-0.0647030975297872 -0.0597652929454892 1 1
0.154758142193678 0.138234750981339 1 1
0.180309511283896 0.164645958208202 1 1
-0.174635175072575 -0.163837120635507 1 1
-0.291213391868257 -0.270992843513392 1 1
0.023003063951546 0.0233907865680224 1 1
-0.38212002135519 -0.365276384703856 0 0
0.123214251296804 0.114103731721971 1 1
-0.366248234635095 -0.352377124772276 0 0
-0.348252620022873 -0.332479412253517 1 1
-0.287618684828266 -0.276302832242512 1 1
-0.0950059235651811 -0.0890431960411686 1 1
-0.023508018769749 -0.023009477581791 1 1
-0.00960018560362198 -0.00557479845057936 1 1
0.259279168236523 0.246838764227062 1 1
-0.186344286981789 -0.176389375899844 1 1
-0.245460585625746 -0.231399757185486 1 1
-0.330575645189114 -0.313417487529303 0 1
0.061104890542325 0.0597148782165415 1 1
-0.125161810240081 -0.1058115552301 1 1
-0.0310051332661583 -0.0309046247056913 1 1
0.0804728818385182 0.0775803909719126 1 1
0.312583627842872 0.296978586418986 1 1
0.252449191871304 0.246351649569441 1 1
-0.146053337767422 -0.138227386290908 1 1
0.0572604728348724 0.0517244711763348 1 1
-0.315377861662623 -0.300105411229951 1 1
0.0288418341242202 0.0303533822598618 1 1
0.0699424491503554 0.0747184364776549 1 1
0.0566835926705755 0.0566658360300332 1 1
-0.116671833980727 -0.109479934667507 1 1
0.134854815772996 0.128872072735686 1 1
-0.00656273881025007 -0.0090292863257669 1 1
0.0738569651229919 0.0728480490164202 1 1
-0.166367316390879 -0.15896091846404 1 1
0.102756551076252 0.0966630614729918 1 1
0.0163738488190757 0.0225470907486235 1 1
-0.128716819537336 -0.123977964329412 1 1
-0.388987345177264 -0.370294398705386 0 0
0.211906836479391 0.200278519187816 1 1
0.408423655851444 0.386169263091373 0 0
0.311710280798413 0.298930482666931 1 1
-0.220404770362066 -0.207722445237181 1 1
-0.0976565665338172 -0.0899836389477376 1 1
-0.0372872997283657 -0.0363098849561603 1 1
0.0719596044918821 0.0737587976584965 1 1
0.171062122519274 0.158236709153664 1 1
-0.207912679777134 -0.195999178946855 1 1
0.0133278904085939 0.0134992750382742 1 1
0.101189093881454 0.0976646315941169 1 1
0.133666295687568 0.124951773405852 1 1
-0.427561385212959 -0.404896259747095 0 0
-0.124542213732318 -0.119860931179014 1 1
-0.419544875858247 -0.39655028363357 1 1
-0.0358285058066505 -0.032434593598943 1 1
-0.0460747872292245 -0.0401520696883618 1 1
0.0514504921633335 0.0482607229274268 1 1
0.304845058199267 0.291804573823744 1 1
-0.235613311474176 -0.222594741331258 1 1
-0.225362707864601 -0.211889544470239 1 1
-0.181123586608771 -0.172672821887612 1 1
-0.290367716921062 -0.266544352653219 1 1
0.342511394635442 0.330599108828791 1 1
0.0968475645080273 0.0912277623460206 1 1
0.121002820373297 0.115662380465953 1 1
0.285909583312316 0.271935696602274 1 1
0.0142812718414051 0.0132096517487193 1 1
-0.0678900134002533 -0.068296959744196 1 1
-0.00427487021207806 -0.00357513979659779 1 1
0.176485268459223 0.166520435898424 1 1
-0.0488316911247404 -0.0431390996989326 1 1
-0.0133367544927496 -0.0137782164077418 1 1
0.0976921171350266 0.0946181744113981 1 1
-0.0903899241789031 -0.0777412940445184 1 1
0.244464590160794 0.232723401589283 1 1
-0.043544362965229 -0.037843786727017 1 1
0.0258361965182831 0.0301232137167259 1 1
-0.100733810878912 -0.0960502220396312 1 1
0.0497628600937049 0.0474146761198078 1 1
-0.263786221324516 -0.253349492712618 1 1
-0.0754694939256765 -0.0711160472158609 1 1
-0.151282689190583 -0.138768618268612 1 1
0.175950764503285 0.168173780055328 1 1
-0.191857692423794 -0.182798175977456 1 1
0.106685839553514 0.100609992264084 1 1
0.222586238266169 0.20707221250554 1 1
-0.155843248049113 -0.150586488287115 1 1
0.305952251810722 0.284032415060471 1 1
0.0592540966447961 0.0505103342486184 1 1
0.321723861516131 0.305622127455521 0 1
-0.210984489696497 -0.204716394889641 1 1
-0.0546375841992837 -0.0534148227229553 1 1
-0.0387829542263528 -0.0347158472493015 1 1
-0.259310090003252 -0.247005889061026 1 1
-0.146727967821658 -0.1389514669305 1 1
0.137147816717058 0.132746676695431 1 1
0.087818370938832 0.0847598004838025 1 1
0.00684087527728338 0.00581111147602613 1 1
-0.369358098073566 -0.348728961172494 1 1
0.17595506901812 0.163652858870869 1 1
-0.164675277627708 -0.151783378554057 1 1
-0.0514833971664163 -0.0467300453979292 1 1
-0.121333199088521 -0.117734643449696 1 1
0.184416221726391 0.17684434339705 1 1
0.0283109623585226 0.0270590485111203 1 1
0.0816367006517841 0.0815046784424805 1 1
0.406594902110354 0.387267466530764 1 1
-0.0762876571893755 -0.073110630628565 1 1
0.135809137848908 0.134723869872938 1 1
0.14187029496107 0.133841969859268 1 1
0.0500690115761786 0.0436963475083176 1 1
-0.00219813483768244 0.00418691257637408 1 1
-0.166834340691 -0.158090954044994 1 1
0.0951317586458751 0.0913849866666341 1 1
0.0370969832700593 0.0352273453244592 1 1
0.00227495078847621 0.0130947792851232 1 1
-0.162386366629034 -0.154077740365211 1 1
-0.299805943256943 -0.281542955366048 1 1
0.0876643833228409 0.0808564147250841 1 1
-0.116924457679655 -0.111189853646018 1 1
-0.204790694648958 -0.202813261190234 1 1
-0.0937169910788791 -0.0875297025984021 1 1
-0.148358007161502 -0.142053415285395 1 1
-0.191000095620802 -0.182231700726695 1 1
0.209323643314954 0.196036651067164 1 1
0.00480166985474852 0.00366781316393643 1 1
0.0890476875146962 0.0871974242988871 1 1
-0.123335712721771 -0.118431538646899 1 1
-0.0337911513580846 -0.0321999746256681 1 1
0.0536724259025469 0.0543612754166436 1 1
-0.0168438790746189 -0.0120490298290367 1 1
0.285672850616055 0.270065185811218 1 1
0.175814992134236 0.15739195569944 1 1
0.207347206377049 0.197180647833616 1 1
-0.125747941857971 -0.118810764287402 1 1
-0.0391540080299509 -0.0384430526459598 1 1
-0.0280169104450755 -0.0290143719395781 1 1
0.357394388760909 0.341832021389004 0 0
0.180314632088848 0.171166060166397 1 1
0.0112385278566897 0.0135046074722452 1 1
0.244470107147154 0.226414169626076 1 1
0.231454519135427 0.213236979534217 1 1
0.0184139587786028 0.0167592872787251 1 1
0.0588527637252969 0.0573517687468569 1 1
0.279340284973083 0.264925354985953 1 1
0.113301224125959 0.110660505643732 1 1
0.00490701862536089 0.00877127350223271 1 1
-0.328368649818182 -0.305083413468518 1 1
-0.00819694122715108 -0.000683796502474382 1 1
0.259552560220503 0.248072160759945 1 1
0.145849543386195 0.138300450608306 1 1
-0.0984107373725754 -0.0847702522916677 1 1
0.00682746824474176 0.0187883663284509 1 1
0.264229023449768 0.246595898903317 1 1
0.0969733350831828 0.0919770766821535 1 1
-0.437969797710409 -0.42362700127759 0 0
0.208438247273316 0.20332691782712 1 1
-0.129564622897758 -0.120867326863734 1 1
-0.0204234124853948 -0.0191880907327724 1 1
-0.291509257398932 -0.275318312715276 1 1
0.26307024308968 0.255761372297005 1 1
0.104340813892074 0.100127778912279 1 1
0.143659993352241 0.139573146835696 1 1
-0.0710310220649358 -0.0655442844708689 1 1
-0.250665954694819 -0.235983819323414 1 1
-0.0841601736070584 -0.0816521775928327 1 1
0.0537387101535349 0.0476424547325715 1 1
-0.143006638890535 -0.141576281433458 1 1
-0.0778844403953575 -0.0774575659146255 1 1
-0.0923665001943343 -0.0836910579492864 1 1
0.124114702230756 0.121151037706167 1 1
0.105239105333806 0.0983858850066368 1 1
-0.133539958505277 -0.131134296379081 1 1
-0.0113819969675656 -0.011354595907982 1 1
-0.0989856264908378 -0.0931012872928195 1 1
0.0540262833614333 0.0469568101787428 1 1
-0.19820483000386 -0.186850958479623 1 1
-0.17208911600603 -0.165061205397898 1 1
0.134693823697167 0.129840023674193 1 1
0.190272513722589 0.181665465843612 1 1
0.0476560279754763 0.0472589887916046 1 1
-0.097251347538007 -0.0814360592232075 1 1
0.00958792181420108 0.00619285489322401 1 1
0.0360039348347503 0.0329586588714971 1 1
0.0509191489996565 0.041945701305269 1 1
-0.10246761325982 -0.0891041837369611 1 1
0.0443122237343353 0.0400004244260764 1 1
0.00281693462731624 0.000731694515792322 1 1
0.213853290751619 0.199953363053112 1 1
-0.132106393510644 -0.124956841828192 1 1
0.271972286473794 0.254409252505746 1 1
0.228715469123902 0.220615582555787 1 1
-0.106247047367677 -0.0983602164402839 1 1
0.157006956840539 0.14886855051485 1 1
0.0341195051603757 0.0281375010172256 1 1
0.437542555742019 0.410604262997133 0 0
0.00340703954569593 0.00282031489944356 1 1
-0.221201323511297 -0.212546191433362 1 1
0.0400818787783115 0.0352967386718724 1 1
0.395610348426112 0.378366930139869 0 0
-0.106867491996279 -0.109864414700542 1 1
0.26436855649626 0.248682012891775 1 1
0.204633233518491 0.192467561015529 1 1
0.151914742819371 0.144221024640152 1 1
0.0706464900559217 0.0684745605106933 1 1
-0.000764622285109347 -0.00390294586022208 1 1
0.088443680892489 0.0872207118419604 1 1
0.115270910060821 0.114370526962095 1 1
-0.0796666608267804 -0.0745894945797541 1 1
-0.0237706451216091 -0.0208231866078606 1 1
0.139924949776758 0.129096614080782 1 1
-0.0585558826840998 -0.059466531227526 1 1
-0.0177775902423256 -0.0158364452200183 1 1
0.100954979781052 0.0785014125036128 1 1
-0.216998494336709 -0.204876785662366 1 1
0.109885863182585 0.102902798664954 1 1
-0.0556176842933089 -0.0542995128073813 1 1
0.0262441858291052 0.0274724215710329 1 1
-0.301618604978675 -0.28109321382439 1 1
0.136060410389199 0.129168452793155 1 1
0.0388315320645224 0.0375767197886707 1 1
-0.278633396641693 -0.257854972225006 1 1
-0.186124312169289 -0.17465729680752 1 1
0.175313596974923 0.168898031956311 1 1
0.12780117766694 0.126359119108454 1 1
0.18377729144652 0.177611179538705 1 1
0.0103937862926158 0.00993801743145952 1 1
-0.0921308068246102 -0.0860766323265545 1 1
0.0104637075840697 0.0104952282793207 1 1
-0.165849361397617 -0.151132831982659 1 1
0.369936443426791 0.350418107242483 0 0
0.124495326965573 0.116354575996354 1 1
-0.326935866844008 -0.315747264807658 1 1
0.16028902240064 0.144651799766146 1 1
-0.123532012870732 -0.115571613218928 1 1
-0.112991243754727 -0.108254007324821 1 1
-0.0223463987466344 -0.0259082220783694 1 1
0.0573394240412797 0.0534207830220319 1 1
0.0484211828880903 0.0492266214709606 1 1
-0.324204182699752 -0.310586974948427 1 1
-0.0430496557921317 -0.0428363790228016 1 1
-0.0645500058569583 -0.0597612364931117 1 1
0.0956741603497577 0.0894351985806987 1 1
-0.108103278287541 -0.101678649262089 1 1
-0.123242413470084 -0.120235604317905 1 1
0.0856776447481952 0.0828903153255351 1 1
-0.0581818397411517 -0.0556279931885672 1 1
-0.0691432885945515 -0.0621518991701766 1 1
-0.171383937995714 -0.165648379779351 1 1
-0.115018558884109 -0.110290074935925 1 1
0.157133915729466 0.1521148513832 1 1
0.207195754619756 0.196297338040729 1 1
-0.243239754672954 -0.233590821921781 1 1
-0.150156278960109 -0.143280299148471 1 1
0.280237117429735 0.265252612641879 1 1
-0.152992950360564 -0.152090237561778 1 1
0.142340437323786 0.137162610854997 1 1
-0.142931679044781 -0.138147078160584 1 1
-0.184162898970444 -0.173806988621633 1 1
-0.183342082422023 -0.184528647351415 1 1
0.106504072784678 0.10465500563409 1 1
0.0356658057267478 0.0349497388962165 1 1
-0.121814588375236 -0.116544782743164 1 1
0.287863737166978 0.270097579687423 1 1
-0.147995426821107 -0.144736083083454 1 1
-0.0758041887674902 -0.073618549688551 1 1
0.08390271152122 0.0787150600849953 1 1
-0.0244824047089648 -0.0282638095323048 1 1
0.371048043492258 0.354579428789959 0 0
0.0230166441564146 0.0197063970192782 1 1
0.0715267194705986 0.0645803353686343 1 1
-0.0929275226955442 -0.0857542044340295 1 1
-0.189354736133598 -0.179338554611421 1 1
-0.30076093101752 -0.285339205227651 1 1
-0.140402652933601 -0.130663319693757 1 1
-0.217041082387655 -0.204881294824033 1 1
-0.364429289761332 -0.348163691843679 1 1
-0.21029855129381 -0.204164472143263 1 1
0.0701964890113551 0.0653248718749116 1 1
0.00490266283863075 -0.005124898706067 1 1
0.17199117208676 0.167045550775416 1 1
0.118091657160206 0.110924391348834 1 1
-0.00963039228910185 -0.00363465568050416 1 1
-0.0189081288787967 -0.0198077291035156 1 1
-0.0629150898564697 -0.0624326767415396 1 1
0.0556734297196114 0.0466902086313682 1 1
-0.139757743923435 -0.131772017773809 1 1
-0.0988795600453231 -0.0932434304327712 1 1
0.0473547399793142 0.0451780680249167 1 1
-0.27198922942452 -0.260622065922131 1 1
0.268201341221162 0.258290366934495 1 1
0.0509494895509581 0.0486251402341372 1 1
0.315003153563902 0.303016042636791 1 1
-0.0690140882654669 -0.0654698191019046 1 1
0.377153365214068 0.361918551043635 1 1
-0.213142223592816 -0.207209053136238 1 1
-0.0718341603234482 -0.0719341561268218 1 1
0.0153600036110281 0.015402636916025 1 1
0.21361088790357 0.198811275504755 1 1
-0.419605902799672 -0.397960444160937 0 0
0.00110322068752465 -0.00430244220429803 1 1
0.063203536441681 0.0586654407064508 1 1
-0.0682829276351995 -0.0660534446855447 1 1
-0.0949911038616499 -0.0884317791391614 1 1
0.104309429528203 0.0969378911556168 1 1
0.0567907864539771 0.0518455675812774 1 1
-0.261630128268924 -0.248429454637165 1 1
0.172309006911335 0.16195115543932 1 1
0.129662426872685 0.113823509795152 1 1
-0.0394934295956443 -0.0394085999862891 1 1
-0.0976460582129821 -0.0921721556813966 1 1
-0.181672842486165 -0.171816127344081 1 1
-0.0841534138693638 -0.0836243932540202 1 1
-0.118705396576598 -0.112421828244772 1 1
-0.101270679944524 -0.0898050504852691 1 1
0.0699721004154627 0.0676907992403892 1 1
-0.0128919254924021 -0.0112438853757816 1 1
0.11665378692158 0.110955814232618 1 1
0.107011507753251 0.1028661285378 1 1
-0.0437852638457017 -0.0409490247902818 1 1
-0.0383425904944004 -0.0335874345334248 1 1
-0.0294527499584375 -0.0276491905398531 1 1
0.0957198658225135 0.100498072022609 1 1
0.0180502343947792 0.0170412678706767 1 1
0.168485797161926 0.162583851120566 1 1
0.0136233101291295 0.00821160013317418 1 1
-0.144986715289806 -0.133305843359608 1 1
0.0467676280753527 0.0450041545818533 1 1
-0.0213195199791996 -0.0321662956594057 1 1
-0.0155975420310647 -0.010117492490637 1 1
-0.00636437244237203 -0.00556309737827929 1 1
0.0272428630743791 0.0307869426095692 1 1
-0.0143773104797305 -0.00924660595721303 1 1
-0.0523951373766664 -0.050833552407485 1 1
-0.532091255767031 -0.503354585646417 0 0
0.176793184499122 0.158531507300191 1 1
0.141819683490471 0.137774087318298 1 1
0.488420349831004 0.465367100602061 0 0
-0.383876259944549 -0.362035332196851 0 0
-0.148583392743292 -0.14153857864381 1 1
0.00678764167053023 0.00371283348042842 1 1
0.0605347223777586 0.0486450613683324 1 1
-0.164881195252168 -0.155529453476269 1 1
0.199909115638357 0.197034184888629 1 1
0.122603831249003 0.117695374139209 1 1
-0.187973489616485 -0.185898518209637 1 1
-0.23996273081509 -0.230222474123323 1 1
0.263890156735237 0.240889943549268 1 1
0.317443714300069 0.303631150256242 1 1
-0.0287213527019961 -0.0210571197040528 1 1
-0.0896207339872566 -0.0855707376086365 1 1
0.0243298552148899 0.0195492519824051 1 1
0.24287684414102 0.235811489448707 1 1
0.0842005456426694 0.0785318223007003 1 1
-0.101115232459021 -0.0947907979432975 1 1
-0.0202170827011302 -0.018813006209673 1 1
-0.232702682266409 -0.22117488720599 1 1
0.0747611353119753 0.0697643024638374 1 1
0.0440414655172701 0.0505023844723009 1 1
0.0900300253754203 0.0836554720833569 1 1
0.373355485598619 0.355432684475042 1 1
0.135114891782741 0.121450529196662 1 1
0.0431995373267497 0.0418302813011907 1 1
0.0929839923031189 0.0865897075998785 1 1
0.163966542243071 0.153689189246607 1 1
-0.0646644426023925 -0.0612503414293581 1 1
-0.0421616924346799 -0.0463390757325305 1 1
0.0998537410238143 0.0922978951215691 1 1
0.263293540865712 0.245704738001389 1 1
0.0293299865094058 0.0290186286316339 1 1
-0.0899343630153848 -0.0887834329182662 1 1
0.0209834791439445 0.0277630511991262 1 1
-0.00791532733555054 -0.00763225247288032 1 1
-0.081647464042285 -0.0762288827943142 1 1
-0.0512434522806774 -0.0469247744444653 1 1
0.138852461712094 0.132344392235716 1 1
0.119705760231971 0.117148041214726 1 1
0.047915672784169 0.0439252838538397 1 1
-0.389098166052554 -0.369418650221116 0 0
-0.0801817907915634 -0.0787065311493501 1 1
-0.236618886899402 -0.215307791581911 1 1
-0.0785915775387672 -0.072479338801126 1 1
-0.113850555231351 -0.107055021486362 1 1
0.0372250443050509 0.0263143790327414 1 1
0.181468356012888 0.171860068779448 1 1
-0.108013911915796 -0.100691970211434 1 1
-0.0572784321460247 -0.0544184142276818 1 1
-0.00909862705929344 -0.0141582300125891 1 1
0.21327687966129 0.207339960611007 1 1
-0.0618659061514141 -0.062341569156582 1 1
0.0256746925996341 0.0113184080340844 1 1
-0.019706291197356 -0.0178679247735652 1 1
0.0651532869550253 0.0563935406298892 1 1
0.0522184829866907 0.0544743207563941 1 1
-0.237780135742119 -0.228268622176703 1 1
0.107538753282234 0.103611882617402 1 1
0.179807160906109 0.167860853250722 1 1
0.119120679545084 0.115326891038807 1 1
-0.254360180307881 -0.241927597898956 1 1
-0.0385752446006943 -0.0437367741403229 1 1
-0.0471873607877334 -0.0480450884473754 1 1
0.176658898538792 0.168371252297681 1 1
0.466372354688717 0.445121316898382 0 0
-0.146579820593116 -0.138407399398203 1 1
-0.175597150296607 -0.166037353072146 1 1
0.164715219357874 0.157398072411446 1 1
0.00670474366424191 0.0102876887929692 1 1
0.313143563274725 0.299774952420601 1 1
-0.151857928125929 -0.142063670532582 1 1
0.0907286534598517 0.0857309587968552 1 1
0.0895020131870128 0.0854802544156499 1 1
0.201606060875349 0.234092526922214 1 1
0.146537655712799 0.137968296061978 1 1
-0.0708465728346453 -0.0688377547123882 1 1
0.131248311753201 0.116404601351773 1 1
-0.0760042736532199 -0.0701125482028626 1 1
-0.221660277148287 -0.216765761939858 1 1
0.149111591471819 0.134118580190485 1 1
-0.252009242488503 -0.242416802987515 1 1
0.0703641499910122 0.0610990565925282 1 1
0.0870481348716539 0.0793569047355285 1 1
0.0394499286063358 0.0365163970853033 1 1
-0.0863818299876547 -0.0835091515879211 1 1
-0.017253040499794 -0.0285557364918324 1 1
-0.11416794850766 -0.10930647078674 1 1
-0.0674029213115005 -0.0682372257641343 1 1
-0.153296514790926 -0.153843448260489 1 1
0.0888195004612566 0.0816140447079387 1 1
0.024613687461053 0.0225548458679451 1 1
0.0558993380834354 0.0528788923796445 1 1
0.0245144919771503 0.0226106501818037 1 1
-0.255713859268103 -0.244413160796925 1 1
0.158236285279819 0.149812321433924 1 1
0.164055957310315 0.154784455075189 1 1
-0.280909527553443 -0.266058243413764 1 1
-0.124966094990741 -0.120000632992791 1 1
-0.00164992029357737 -0.00128445547223086 1 1
-0.275956483603691 -0.263883425208006 1 1
-0.0503121235351125 -0.0533489662974842 1 1
-0.213986473410052 -0.205224964344208 1 1
0.0409345054292738 0.0429830917781223 1 1
0.306335801334682 0.289832643879662 1 1
0.195101701177793 0.189379990264166 1 1
-0.00218931427010995 0.000247098376732383 1 1
-0.1564019748182 -0.146228868208826 1 1
-0.186466978452239 -0.170735225030288 1 1
-0.393785515945686 -0.378247919965526 1 1
0.125017086616653 0.122969291695368 1 1
-0.205072675839406 -0.200649494773127 1 1
0.181903823263374 0.173382818704428 1 1
-0.0718567965799025 -0.0674473683990654 1 1
-0.0727299109150268 -0.0674655791400729 1 1
0.0840584629174585 0.0780538749358982 1 1
0.376290585606282 0.357457852351368 1 1
-0.198911743884575 -0.193213080842098 1 1
-0.148191144479128 -0.141684393775769 1 1
-0.253010588382466 -0.239485181383952 1 1
-0.0819125453932059 -0.0759530248091972 1 1
0.202552072684294 0.198891186867711 1 1
0.0109476686888598 0.014638024122863 1 1
-0.0163005886703939 -0.0141981492105681 1 1
0.189874032981327 0.186329456756373 1 1
-0.25956800255425 -0.248944965860296 1 1
0.255273556033805 0.244097024976289 1 1
-0.217414270242345 -0.206309018665513 1 1
0.261219514754161 0.250405144863166 1 1
0.27437540853546 0.257951946229287 1 1
-0.154584743253521 -0.14780026782111 1 1
-0.305652635858551 -0.293024499189896 1 1
0.0619214056355609 0.0638607867091842 1 1
0.136221783450575 0.1327592870547 1 1
-0.15021880873246 -0.144018464183297 1 1
0.336201174769504 0.314694673196954 1 1
-0.0730196266299797 -0.0733731854198343 1 1
-0.394232086405824 -0.373996096745575 0 0
-0.0941296664241049 -0.0875616783893959 1 1
-0.00408934369111244 -0.00704542336998261 1 1
0.0365366870628396 0.0360510477216731 1 1
0.235647006753221 0.220554383899701 1 1
-0.3265164644964 -0.312459605262707 0 0
-0.0295979203809342 -0.0312750183552221 1 1
-0.267610194542964 -0.259003912860053 1 1
-0.0864328565188224 -0.0743226599699055 1 1
0.200806248415676 0.186716376714218 1 1
0.0983177789097937 0.0842388783388564 1 1
-0.180762049982804 -0.167044025096127 1 1
0.107670691186743 0.101856474886184 1 1
0.278401163103981 0.274329612196214 1 1
0.147544051251502 0.140089144813255 1 1
0.0645444259359747 0.0604216784790998 1 1
-0.0941433533433148 -0.0877639730274919 1 1
-0.0102096964895009 -0.00957994405927481 1 1
-0.0129061351799773 -0.00938880184021969 1 1
-0.175530489128661 -0.168426754432035 1 1
-0.254243263775321 -0.251066786745041 1 1
-0.268143912918493 -0.257769802702563 1 1
-0.304292988678735 -0.297844368056255 1 1
0.0491995656341373 0.040657082780786 1 1
-0.298603103320579 -0.27716424521237 1 1
-0.0134401526980832 -0.0173814676423356 1 1
-0.0526963831072139 -0.047281316643911 1 1
0.10920277985186 0.104883327391113 1 1
0.285253554968018 0.27042823611159 1 1
-0.0694506294483322 -0.0608198381728097 1 1
0.148633303674998 0.135595758952841 1 1
0.116807959240291 0.113745717028736 1 1
0.369145039254312 0.35704828133315 0 0
-0.16824709242858 -0.160942576252586 1 1
-0.124023707414242 -0.114114929593511 1 1
0.00133589715148875 0.00417716312320082 1 1
0.198284438337901 0.18943417429905 1 1
0.502148804857755 0.477228584115004 0 0
0.266819505922282 0.254236413159956 1 1
-0.165459152622041 -0.159975834291953 1 1
0.254012415189551 0.239611477187671 1 1
0.0179451585183197 0.0168465333614724 1 1
0.0964547127143425 0.0874780332457095 1 1
0.16610467118664 0.159079958426005 1 1
0.312955546042341 0.303495824916793 1 1
0.114686096605516 0.108258824341115 1 1
0.340808030084615 0.3255888433775 1 1
0.174762422076716 0.166660223223242 1 1
0.146621666065447 0.142323524256038 1 1
-0.255050371901495 -0.232701505010701 1 1
-0.24893074483933 -0.23770565394134 1 1
0.182736168616951 0.174750231474933 1 1
-0.00906102706934114 2.11572840645713e-06 1 1
0.0359283516154502 0.0275629121585148 1 1
-0.104259222565767 -0.098705734740494 1 1
0.136251607788952 0.129658874964882 1 1
0.154954336934855 0.145578622361287 1 1
-0.0356052452759556 -0.0382663161432666 1 1
0.249549968171371 0.238559347770817 1 1
-0.454103016212826 -0.429792360937396 0 0
0.0674620473862172 0.0660252519301328 1 1
-0.0247843943478358 -0.023136971088924 1 1
0.075577312524426 0.0771383154857533 1 1
-0.0355443980114311 -0.0322728399866777 1 1
0.0574297902035083 0.0527430270441758 1 1
-0.171367998418817 -0.16954869189359 1 1
-0.192354023361496 -0.181906908326141 1 1
-0.170917680174878 -0.164534169308888 1 1
-0.268429046547121 -0.252939421968599 1 1
0.07842000253184 0.0869742349440002 1 1
-0.0140668506865524 -0.0153519908378114 1 1
0.405972319557467 0.374658062300033 1 1
-0.211631400822936 -0.196954866016984 1 1
0.115964042911154 0.112831598462987 1 1
0.178948488137251 0.175161776554905 1 1
-0.0682838664569342 -0.0723688688035451 1 1
-0.0576607955076399 -0.0569402885162281 1 1
-0.0222239179666554 -0.0256993582485809 1 1
-0.121593779035829 -0.115291163392989 1 1
-0.0155760303618506 -0.0102552741315102 1 1
0.207207421964324 0.194535921572963 1 1
0.133420570757371 0.124136633456322 1 1
-0.326986703966618 -0.317942564514814 1 1
-0.170933630692394 -0.163646245322521 1 1
-0.194380183070961 -0.18557285938898 1 1
0.309584019931175 0.292107375453922 1 1
0.327077704969232 0.315999934230775 0 1
-0.0979769215487538 -0.102174231931854 1 1
-0.295275751054547 -0.285793642531642 1 1
0.379735836861014 0.35762579610582 0 0
-0.194746230556529 -0.185956725782339 1 1
0.0116314406676629 0.00679130258491445 1 1
-0.0841839661755985 -0.0814390548508364 1 1
-0.107210957302913 -0.100359247546163 1 1
-0.061544047282488 -0.0527126512963643 1 1
-0.153364310306399 -0.144547699967774 1 1
-0.119897222976973 -0.111728959859359 1 1
-0.139823575588951 -0.13439292781209 1 1
0.20561128546341 0.189009017216901 1 1
0.0266651717247659 0.0155936375769903 1 1
-0.0112011265788664 -0.0129075794441214 1 1
-0.154791196625323 -0.150372443925356 1 1
-0.12948483804725 -0.123063695948707 1 1
0.0845309563099539 0.0797094093016747 1 1
0.00288878005622811 0.001267096771149 1 1
-0.16721027964561 -0.163247274985326 1 1
-0.205841233169467 -0.193231599353375 1 1
-0.179637651919361 -0.173207139460885 1 1
-0.000975674747370997 -0.001778331402833 1 1
-0.174036570304274 -0.169229107141383 1 1
-0.134557729933424 -0.12196692181726 1 1
-0.187092087280321 -0.176845856916136 1 1
-0.0795265051833283 -0.0732626909662074 1 1
0.0739029894585536 0.0694918183673709 1 1
-0.0676097425093408 -0.0646028617792118 1 1
0.123291325264302 0.114668818511643 1 1
-0.016119604738325 -0.014045677034559 1 1
0.333153951063975 0.313348011817941 1 1
-0.0213669880008619 -0.0210584311506715 1 1
0.250166167331077 0.234034392154519 1 1
0.0904647353106514 0.0862387481016818 1 1
0.0944737681383336 0.0931431511336341 1 1
0.129181681048183 0.125064589751335 1 1
0.00611148790327583 0.00822363945819122 1 1
0.00990855087341897 0.00747810834467552 1 1
-0.00824671829166232 -0.00418554261118522 1 1
-0.0358098046223163 -0.0346593100553374 1 1
0.0587198596528628 0.0568240342468643 1 1
0.0931005674403074 0.0856566069224241 1 1
0.225534496942637 0.214286718335187 1 1
0.183063607066043 0.175441253125496 1 1
-0.0872015367697526 -0.0731864865869476 1 1
0.00379636495164482 0.00346961522949595 1 1
0.0840829007323902 0.0837783025098769 1 1
0.145644838976092 0.141891539119586 1 1
-0.0203371874478133 -0.0205523003039269 1 1
0.0252967457105536 0.0255169634175583 1 1
0.248286636725586 0.235928315630152 1 1
-0.103715578550217 -0.100475456864287 1 1
0.0893669742133768 0.0854128071310412 1 1
-0.0728685473231992 -0.0701404378198869 1 1
-0.188196821537049 -0.179116650567685 1 1
0.140162478574752 0.132821185879739 1 1
-0.156855311592399 -0.149940115246231 1 1
0.0082398960550696 0.00596921542563119 1 1
0.307378671396279 0.288721638384482 1 1
-0.227695073251229 -0.212883490421514 1 1
-0.0501809688503685 -0.0502832838226081 1 1
-0.0969244545812952 -0.0940336924470442 1 1
0.0382105983025639 0.0344795994765831 1 1
-0.0242846790594404 -0.0205941309847974 1 1
9.77735750633708e-05 -0.0047898428928415 1 1
0.115126135015507 0.110909051150632 1 1
0.0372264609405172 0.0355047361376574 1 1
-0.267458490927019 -0.254926325399797 1 1
0.125716941013969 0.114343599622869 1 1
-0.194965155474315 -0.183839862834286 1 1
-0.245240424514459 -0.234255586174704 1 1
0.192143111452528 0.182948627000792 1 1
0.233497533557315 0.220061432488401 1 1
0.178715412671168 0.174324100288056 1 1
0.0565262287726612 0.0623397720185386 1 1
-0.280292921452636 -0.266989044997013 1 1
0.263572225244285 0.25266250988501 1 1
-0.055324795893162 -0.0524229853822443 1 1
-0.0652943298764179 -0.0589532815963842 1 1
-0.079365483222434 -0.0727034773525844 1 1
0.32898593829397 0.311835277413121 1 1
-0.12780377752569 -0.122437431715748 1 1
0.254401980845029 0.237864068596316 1 1
0.0174010727465483 0.0111798839115705 1 1
0.0724291959880847 0.0746878376248199 1 1
-0.0336194719122085 -0.0348666875321893 1 1
0.00183110189726391 -0.000793192001528671 1 1
-0.110393353122673 -0.105225013503204 1 1
0.117895617737875 0.113578936900837 1 1
-0.085603972750687 -0.0810898692696541 1 1
0.160800164170133 0.162125455373444 1 1
-0.24966770250279 -0.241764766667732 1 1
0.275080159791224 0.261156098204811 1 1
-0.0416303096959063 -0.0379112062817205 1 1
-0.342375060023011 -0.324259827136786 1 1
-0.110060282225776 -0.104466181567968 1 1
0.0314477813122181 0.0352510337795404 1 1
0.137648379347505 0.128411675834734 1 1
-0.359852862507511 -0.344085190678987 0 0
0.0631732463720511 0.0611895516012336 1 1
-0.016221626868704 -0.019716872368909 1 1
0.100458408543511 0.0975946662163457 1 1
-0.28719133357022 -0.269223999404954 1 1
-0.10066190866638 -0.0903527042927838 1 1
0.2303833594053 0.21714434240661 1 1
-0.0430592948882773 -0.0402543449306668 1 1
0.0145690073032232 0.00821703248662752 1 1
0.0806261811914247 0.072614045111405 1 1
-0.138127306381675 -0.125200792739205 1 1
-0.106931878041071 -0.102292549724976 1 1
0.0164875338847608 0.0104960923755564 1 1
-0.0207819305517497 -0.0225689589551617 1 1
0.14176307416062 0.137966816578178 1 1
0.0676757964226002 0.0558687090348707 1 1
0.0502977805545286 0.0524221300510625 1 1
0.236393736825668 0.223360278226961 1 1
-0.167295525237459 -0.161375318934927 1 1
-0.173148766747464 -0.164402143557848 1 1
-0.307696760625824 -0.285492487539094 1 1
0.0445415803285117 0.0385297299290539 1 1
-0.00254411759075664 -0.00369391265527193 1 1
0.129843393735943 0.124403942523201 1 1
-0.143363817961486 -0.140831202633292 1 1
0.393916538021007 0.37480568661809 0 0
-0.127632064233927 -0.123171083413722 1 1
-0.105709434894433 -0.0941460903705602 1 1
0.147366457708367 0.138988375090844 1 1
0.0594055607314896 0.0595096688418046 1 1
-0.0321079852117066 -0.030727425535002 1 1
0.0894516021613732 0.0833910747166958 1 1
0.132412756777631 0.128951348041121 1 1
-0.204268674703903 -0.197882583371312 1 1
0.153512863616435 0.148309960258603 1 1
0.271320738734392 0.260711591717477 1 1
-0.150109384947681 -0.143466619928733 1 1
0.0875181840773725 0.0847375002400248 1 1
-0.098055492624129 -0.0932093004842696 1 1
0.0700128300162878 0.0738150112585153 1 1
0.0613060405832021 0.0618476972292502 1 1
-0.18585401088798 -0.184146829729238 1 1
0.227558159628399 0.21530739285226 1 1
0.264374671878678 0.243205470054561 1 1
-0.474011956433959 -0.448680425929891 0 0
-0.129839645066143 -0.122537161171957 1 1
0.0878610641211143 0.0802404897950184 1 1
-0.0333826268344507 -0.030968205885339 1 1
0.149255555622764 0.146361188055435 1 1
-0.126306756895813 -0.129151757668397 1 1
-0.0761273484719871 -0.0731931572399688 1 1
0.35123823783177 0.329780407123649 1 1
0.141683463617687 0.14222965849997 1 1
0.13595256072006 0.136935644329119 1 1
-0.290816291759865 -0.269783265234524 1 1
-0.37845859726524 -0.360266054128819 0 0
-0.0999483480594248 -0.0969254986084682 1 1
-0.185619900966044 -0.176723240130075 1 1
-0.110928142610117 -0.111514873733262 1 1
0.0103349538299302 0.0103364428590666 1 1
0.147798189069377 0.139122227023588 1 1
-0.372163214770559 -0.350107761726207 0 0
0.0597713092564626 0.0579447940710449 1 1
0.173726529293784 0.165918186703928 1 1
-0.252782897323585 -0.236130188281321 1 1
0.0334680723209053 0.0327644613559367 1 1
0.0633318971419431 0.0585801125511154 1 1
-0.156097983406741 -0.157627191684261 1 1
0.130287908872253 0.126573865464577 1 1
-0.0371786682356882 -0.031325202530682 1 1
0.171831225024806 0.16312644322087 1 1
-0.0436304450345982 -0.0404448726571687 1 1
0.0248451456583124 0.0219146559888103 1 1
-0.21041324223446 -0.195380905924654 1 1
0.0620909607297284 0.0569029186255623 1 1
0.244183179416142 0.232296463319195 1 1
-0.0136950296015369 -0.0194477420361441 1 1
0.170106398938354 0.163775529228464 1 1
0.0117080976272003 0.00788046982539926 1 1
0.11918553558007 0.114059293071711 1 1
-0.0849456765721446 -0.0828457307702901 1 1
0.156319284756599 0.155023542773205 1 1
-0.343528770023104 -0.32617574334284 0 0
-0.497319311810025 -0.474607652344419 0 0
-0.0945326213816494 -0.0859267571476564 1 1
-0.0105796114127227 -0.00709486721494917 1 1
0.411902363112105 0.398404480992244 0 0
0.1908464750684 0.181908197281249 1 1
0.0692785175227129 0.0621664031133994 1 1
0.213971837464467 0.19989306056494 1 1
-0.0535616907160098 -0.0539404889770962 1 1
0.104936595269334 0.100446503983127 1 1
-0.0319557460599491 -0.0295880652870638 1 1
-0.116356941066603 -0.107928995609749 1 1
0.0743806593908658 0.0697284449655543 1 1
-0.0933889609893103 -0.0898867706162115 1 1
-0.0802975910610262 -0.0767207755593202 1 1
0.0358649965849961 0.0364613360320125 1 1
-0.00101478178095607 -0.0012543403071965 1 1
-0.033113193506265 -0.0300772529177973 1 1
-0.111434207928156 -0.099048913676464 1 1
0.236532752251751 0.221522049137341 1 1
0.120386261496949 0.112654019251887 1 1
-0.18012304716619 -0.171906738968501 1 1
-0.0563445792582027 -0.0540822504619443 1 1
-0.0831641140218689 -0.0778702140038821 1 1
-0.114457084146217 -0.0977655122097924 1 1
0.0340286013434099 0.0271825684184622 1 1
0.0170101262650149 0.0164441444650314 1 1
0.248511891081686 0.234398342804385 1 1
0.10133535290169 0.0918123283400414 1 1
-0.056737855380724 -0.0545849021835161 1 1
0.0705953298320806 0.0587763235759602 1 1
-0.0148677531699498 -0.00952178193929715 1 1
0.0608367911702555 0.0596107100863061 1 1
0.367062398134972 0.347218417805921 1 1
0.0873966005252471 0.0871097332820459 1 1
0.634185210803963 0.596156635851601 0 0
0.260558569661761 0.253229737750556 1 1
-0.0432019612125818 -0.0457746958705581 1 1
-0.089591890749336 -0.0819958640634409 1 1
0.359980027611018 0.348166616450183 0 0
-0.0638887829840211 -0.0615363802149798 1 1
0.202532628394918 0.196901422721671 1 1
0.0162761680783195 0.0201541939604411 1 1
0.0316271331513557 0.0301324098646638 1 1
-0.210160516942659 -0.202953965164988 1 1
-0.151113628342317 -0.141665886928486 1 1
-0.207791555260742 -0.198363547517569 1 1
0.15953668299343 0.155909160661236 1 1
0.0391276783812195 0.0382061459180921 1 1
0.187591479947698 0.176113032438324 1 1
0.030677867559953 0.028860932669102 1 1
0.00983003320277422 0.0116843687096779 1 1
-0.130401493269756 -0.122911300528732 1 1
0.123544178403883 0.112946953894768 1 1
-0.0594222941611303 -0.0596105524435115 1 1
0.18259339771402 0.175104779072969 1 1
0.453431784823016 0.426852931757841 1 1
0.0356144361387612 0.0292111470461504 1 1
-0.119459366509078 -0.106628755918607 1 1
-0.0771516674280989 -0.0757743023734135 1 1
-0.0417697028969759 -0.0301006315465391 1 1
-0.151864226529204 -0.144501931804472 1 1
0.030842629514414 0.0316586745519779 1 1
0.244480905633724 0.227466774794081 1 1
0.204725021845362 0.189594205872482 1 1
-0.0918061506495564 -0.0879667686772414 1 1
0.0700102788820759 0.0706341879091779 1 1
-0.0565544088037048 -0.0563709950119092 1 1
-0.0788650702994977 -0.0744557163191878 1 1
0.246923821474846 0.233364310666682 1 1
-0.0840529479601227 -0.0829842023008922 1 1
-0.0384730399836815 -0.0350463766109606 1 1
-0.175638527422303 -0.168280899881883 1 1
-0.0544725519081032 -0.0554024334998135 1 1
-0.306240118640284 -0.292772961369791 1 1
0.157119120292097 0.152492262551251 1 1
0.12721096042952 0.113120938581718 1 1
-0.137848664607322 -0.132003051533876 1 1
-0.0531711006502884 -0.0569478448387993 1 1
-0.278748728748574 -0.263416549767925 1 1
-0.269169935996327 -0.255258879669466 1 1
-0.0119094535004007 -0.0122523144497524 1 1
-0.0798922530089523 -0.0769872154175523 1 1
-0.202520829883208 -0.18955184350914 1 1
0.000341277716342396 -0.00105131750730193 1 1
-0.029473703778548 -0.0264583579192776 1 1
0.212293762659816 0.190272187974605 1 1
-0.00541550315205485 -0.0109050153799826 1 1
0.0293480203961328 0.0203725035542609 1 1
0.119661712442607 0.128199468189937 1 1
0.111925116636333 0.106581538241888 1 1
0.181125233120513 0.168730948066561 1 1
-0.211019117117291 -0.202513332108041 1 1
0.0780391841966701 0.069743429023321 1 1
-0.244072940605983 -0.23542641572247 1 1
0.20119199119561 0.187723270216752 1 1
0.260690603345189 0.244014841178176 1 1
-0.180792430560818 -0.177652725604636 1 1
0.0825331861681077 0.0766957240161258 1 1
-0.220732663054377 -0.207214068185174 1 1
-0.276714373242184 -0.267256126592622 1 1
-0.0642117484058666 -0.0659358312461029 1 1
0.345973379120833 0.32307609561125 0 1
0.0266220477151331 0.0262970112847076 1 1
0.0324003864649374 0.0294307205114777 1 1
0.144072799734279 0.135901253818501 1 1
-0.366997645567084 -0.336191926403899 1 1
-0.131996197523105 -0.124913651366907 1 1
0.31113634310484 0.296969198910636 1 1
-0.102878865953968 -0.0975959704132173 1 1
0.230949351462787 0.215921071808862 1 1
0.356653319277794 0.339313003214963 0 0
0.0954992271857153 0.0920628352557413 1 1
0.163824588193004 0.156924791536095 1 1
0.238991740587219 0.228070968905102 1 1
0.370691685086308 0.355089739728908 1 1
0.329648647800479 0.308277371655406 1 1
-0.256766391155675 -0.240864331758238 1 1
-0.0613445359427587 -0.054817518388297 1 1
-0.129705524669483 -0.126711363981603 1 1
0.248913806486995 0.239463809714859 1 1
-0.0113618295794189 -0.0180262687755194 1 1
-0.0448897719236983 -0.0338271255017226 1 1
0.105215550655056 0.104920030605704 1 1
-0.0203721986931021 -0.0173402174792888 1 1
-0.184184254118026 -0.168020287128378 1 1
-0.197867642122054 -0.18522624551706 1 1
-0.132054898812188 -0.124947873219879 1 1
0.13202297976153 0.130720426107944 1 1
0.0546853615313206 0.045449034416645 1 1
0.0380784130595213 0.0365846855847364 1 1
-0.0936107236873684 -0.0823728126427857 1 1
0.12792873193927 0.12099376770447 1 1
-0.0180615032399224 -0.0169842438160917 1 1
-0.203799960299477 -0.192881209742026 1 1
-0.00081275463476542 -0.00215385545096987 1 1
0.606116201886695 0.568393739170783 0 0
-0.0280711063215249 -0.0289406270342142 1 1
0.0175259743251852 0.017142967886413 1 1
-0.224710209596069 -0.21472968368235 1 1
-0.195681128236961 -0.186095364837727 1 1
-0.184966889404279 -0.175398940587379 1 1
0.343706393203821 0.327642652559151 0 1
0.0930083509758642 0.0920685477965097 1 1
-0.181147934779324 -0.16955238197813 1 1
0.0711411675176593 0.0674769229284221 1 1
0.396670529559885 0.37257187811371 0 0
0.14423427338209 0.131806996597048 1 1
0.0379060801516868 0.0393099058155838 1 1
-0.154508419513573 -0.151268228813272 1 1
-0.182201801973329 -0.173407978595572 1 1
0.11682750337324 0.113005075387744 1 1
-0.169180473358279 -0.155988343095199 1 1
0.184161557848729 0.168240889388249 1 1
0.162742478057823 0.159088079209423 1 1
-0.449050263630881 -0.4235112829996 0 0
0.00780847649190545 0.0121368276949982 1 1
0.160575136827842 0.155884443517731 1 1
-0.329730361418536 -0.309719619397715 1 1
-0.0121253577992519 -0.0159552387529049 1 1
-0.00338581784775963 -0.00237556489489919 1 1
-0.115227639535709 -0.107921400437558 1 1
0.106746545085373 0.101639826976995 1 1
0.0386772162129598 0.0373679629483965 1 1
-0.209022935054614 -0.204023429551399 1 1
-0.0898662655750814 -0.0866010455687919 1 1
0.0728147798400862 0.0571524169106046 1 1
0.0426370872420857 0.0355138187337064 1 1
-0.0766582447098895 -0.0740419414255746 1 1
-0.0614085692451292 -0.0557780595445157 1 1
-0.145002986335417 -0.135282891721004 1 1
-0.237565905043505 -0.222942842889752 1 1
-0.110134965373994 -0.107540480430108 1 1
-0.22678581573891 -0.211017918988314 1 1
-0.117929998217909 -0.106575574479115 1 1
0.205494027656823 0.198524682814153 1 1
-0.185743073457269 -0.179689992383186 1 1
-0.229292805865123 -0.215074303783179 1 1
-0.080738771037636 -0.0946511308698985 1 1
-0.566282392689304 -0.539037631940652 0 0
0.0208324090453612 0.0194872092264232 1 1
-0.0249626778993192 -0.0256897623963455 1 1
0.282480162938911 0.268356962259845 1 1
0.155054267436088 0.15335109692133 1 1
-0.369903175745938 -0.354152809184798 0 0
-0.0187719506294296 -0.00809006772716711 1 1
-0.17408915315873 -0.173593898439469 1 1
0.07386231346766 0.0710942384826201 1 1
0.0812008012255737 0.0782065036086697 1 1
-0.0875419425586778 -0.0804684194297825 1 1
0.153007013906299 0.149347104734883 1 1
-0.241484890413985 -0.236258509053568 1 1
-0.0219037352351649 -0.0244363056164487 1 1
0.194834872889761 0.189576752055743 1 1
-0.0431314365207852 -0.0425454941069159 1 1
-0.152360696964681 -0.144234230538087 1 1
-0.0536332589085185 -0.054454562562843 1 1
0.0714573005503747 0.0672675793711141 1 1
0.311814401520285 0.304564143232012 1 1
0.158390974415966 0.15328735731531 1 1
-0.0791865941018209 -0.0764257219189475 1 1
-0.383193671891793 -0.3630163968933 0 0
0.0737868685898254 0.0667293735712206 1 1
-0.133324259160385 -0.125616393195031 1 1
0.0105723332536861 0.00908627159861783 1 1
-0.04594268768626 -0.0407180062483289 1 1
-0.0393716941845755 -0.0469815595974904 1 1
-0.112340983171428 -0.108638107002015 1 1
0.105533074393239 0.0999772673476732 1 1
-0.130128221087892 -0.123376783453793 1 1
-0.126593693805211 -0.117201060966896 1 1
-0.185648755068065 -0.174083850943931 1 1
0.219192484087049 0.209270971126366 1 1
0.159770033176795 0.146949913894051 1 1
-0.388646986278031 -0.367901864686888 0 0
0.0462558754039198 0.0453596677957617 1 1
0.209715976326002 0.202558656860616 1 1
0.0404387854273605 0.0479000016043578 1 1
-0.00951934665874675 -0.0102712600783893 1 1
-0.297104249843723 -0.287339133336555 1 1
0.076942846631805 0.0712883586106544 1 1
-0.0328573888623262 -0.033388752165407 1 1
-0.108462003764776 -0.0960646207373012 1 1
0.0362314673088025 0.0359529607818685 1 1
-0.0689993726102909 -0.0601426379923755 1 1
7.2683025345549e-05 -0.0134356896557683 1 1
-0.120329856646718 -0.111115406399575 1 1
-0.0467497029297957 -0.0432739331210487 1 1
0.2487913845274 0.241514185524777 1 1
-0.243788704641044 -0.23411964153409 1 1
-0.399746017694888 -0.383782767268701 1 1
0.090748398630418 0.0763964685399421 1 1
0.088262874063171 0.0824546841972872 1 1
0.0171050092613919 0.00689730444492016 1 1
-0.184158323444066 -0.177356307617624 1 1
0.13160054607846 0.125456048097651 1 1
-0.216956165215757 -0.205937168195917 1 1
-0.130808205473064 -0.124950291649986 1 1
0.137058464343342 0.132267200546811 1 1
0.134513140027376 0.119264262970564 1 1
-0.160654999115898 -0.154090784510727 1 1
-0.162915900062983 -0.151624522713824 1 1
-0.185868640462738 -0.176622402840169 1 1
-0.405508612805486 -0.384823604266444 0 0
0.0227549201318376 0.0219345974860135 1 1
0.126235737492074 0.116728740818323 1 1
0.0252964960555331 0.0343825243166536 1 1
-0.182285355156471 -0.175098804686725 1 1
-0.034671678974315 -0.0324245663083434 1 1
-0.0981653531706708 -0.0936466067086929 1 1
0.0691481987740476 0.0722018252671616 1 1
0.0341800381335998 0.0315709304284077 1 1
0.0284336324883948 0.0265587914721578 1 1
-0.185094483332585 -0.172776035363971 1 1
0.0524610465866325 0.0516845728424341 1 1
-0.0856363798722798 -0.0782935513912753 1 1
-0.0157263172687456 -0.00848610321630511 1 1
-0.0851345092072319 -0.0789854191244506 1 1
0.0695977549039085 0.0625777383028511 1 1
-0.161188125552449 -0.155069814894398 1 1
0.152191303540233 0.139613908001798 1 1
0.197247368972445 0.185607857678728 1 1
0.0568437578815985 0.0531490922673154 1 1
-0.101678663920621 -0.091776240515732 1 1
0.0447728687209408 0.0445177662705994 1 1
0.109345187728633 0.102750217421261 1 1
-0.0479690305467041 -0.0450210768214597 1 1
0.162701822943941 0.147965329271405 1 1
-0.404395186065109 -0.393535101949303 0 0
0.160740151410016 0.162794886263237 1 1
0.0165139617809198 0.0107850150946 1 1
-0.0853192023891357 -0.0806307819363718 1 1
-0.0552780739062146 -0.0549165485016727 1 1
-0.00525349482366451 0.00118274078305564 1 1
0.399277900402593 0.385874373433341 1 1
-0.116182704688189 -0.104346230653859 1 1
0.179474367622336 0.174027895214147 1 1
-0.156157063182844 -0.152875140848565 1 1
-0.0762569041878062 -0.0759284170197045 1 1
0.0683509107408374 0.0715757418233432 1 1
-0.183860191426226 -0.172789991385647 1 1
0.0268974970708615 0.0170648998479013 1 1
-0.0642540483186327 -0.0607719459314345 1 1
-0.269752962457801 -0.257396416937751 1 1
-0.0193685301628697 -0.0163729829503797 1 1
-0.256957664335194 -0.240579109424564 1 1
-0.426232354406997 -0.402646855837187 1 1
0.0741852490578705 0.0773846193956391 1 1
0.132114582515484 0.126393475791631 1 1
-0.408771521687402 -0.388668343778754 0 0
-0.0784660995653527 -0.0797884277434009 1 1
0.431116669290721 0.409726541135083 0 0
0.363933798798019 0.345231943816424 1 1
-0.100222175656833 -0.093199316741648 1 1
0.167464461670566 0.154545859545381 1 1
0.123201329537113 0.118771689841626 1 1
0.0178068531053052 0.01646189383189 1 1
0.134032410646049 0.120128562659071 1 1
-0.261690837302404 -0.250331123842476 1 1
-0.0116687853121098 -0.0157025346170643 1 1
-0.174220753828311 -0.16640676374415 1 1
0.0716026157374528 0.0715041352932359 1 1
-0.175889541265257 -0.168928629345878 1 1
-0.221687959223709 -0.218191044799017 1 1
0.362195892861233 0.347252685593591 0 0
0.136774901846173 0.135212601203872 1 1
-0.00429868426171247 -0.00209739246035535 1 1
-0.0716717301172531 -0.0679222303315966 1 1
0.0886814086995674 0.0826624194901774 1 1
0.0215185148079824 0.0227516313346084 1 1
0.174429988640849 0.164753756859649 1 1
-0.146091553836166 -0.134444490165631 1 1
0.0732140688115404 0.0718321294535709 1 1
0.0225954793224783 0.02361038263727 1 1
0.0563150181283855 0.0555262804701376 1 1
0.143529604676584 0.139301532797931 1 1
-0.212215908037901 -0.198427608667999 1 1
-0.167327714568062 -0.161276193193864 1 1
0.308375864094369 0.278915288545359 1 1
-0.0640369328510836 -0.0572541171485333 1 1
0.256102232502769 0.246740965896422 1 1
0.327543282542254 0.313206547071907 1 1
-0.0893588432958629 -0.0879022122767519 1 1
0.260267171705101 0.247612712661269 1 1
0.0494098837466675 0.0461810552050972 1 1
0.0149170447087682 0.0138816552654785 1 1
0.153501727440751 0.164833839011635 1 1
0.150569872787686 0.142853533247353 1 1
-0.042833679612171 -0.0404165396568634 1 1
-0.0201551513326956 -0.0185516631229032 1 1
-0.204300451065882 -0.194372671553201 1 1
-0.198732714029723 -0.188978943706351 1 1
0.0449326215817829 0.0407542367509967 1 1
-0.252564208131083 -0.239515187589405 1 1
0.227500461758904 0.213841500044431 1 1
0.0656855030710951 0.0617506841712869 1 1
0.224242872229142 0.210302858411557 1 1
0.270518057467251 0.258007705557497 1 1
0.226771423312551 0.21840339613649 1 1
0.328442822041282 0.308528696387027 1 1
-0.107174501442339 -0.103146638386616 1 1
-0.0243666254453841 -0.0183645818299917 1 1
0.15496554799587 0.149323590186024 1 1
0.0168270038954044 0.019935798732035 1 1
0.120550195740569 0.111166706410556 1 1
-0.114434710455384 -0.107451253663528 1 1
-0.0176820101913867 -0.00695116853496888 1 1
-0.14781999710005 -0.143044993645464 1 1
-0.110891807891562 -0.0985975204100049 1 1
-0.297133265663398 -0.28768310492167 1 1
-0.356125139882298 -0.33820299794375 0 0
-0.0907227338659559 -0.0802412896229886 1 1
-0.281916650599598 -0.266561299059304 1 1
0.00563205480254529 0.0108294872866481 1 1
0.0800618103202079 0.0759004646788775 1 1
0.129513654817608 0.128952690244726 1 1
0.0308618624826837 0.0306935738280287 1 1
-0.216896403714211 -0.20109620898598 1 1
0.371094070651563 0.355846762537086 0 0
-0.103237862547166 -0.0908319479601119 1 1
0.0931084029781072 0.0919649567230374 1 1
-0.0786509444771833 -0.0731426848755767 1 1
-0.0700966589241886 -0.0694688432327118 1 1
-0.0927104772579542 -0.0903815107565205 1 1
-0.165543906152453 -0.152177385634807 1 1
-0.0490258597903426 -0.0503705932281892 1 1
-0.158072411612504 -0.153844601647474 1 1
-0.112776482976626 -0.109047172742226 1 1
-0.00127989801798214 0.000128773492243694 1 1
0.190934097923099 0.180855499831731 1 1
0.175818623461638 0.163791105637306 1 1
0.084738099842257 0.0788067698852577 1 1
-1.90937994519608e-05 -0.00225115232067945 1 1
0.0202911635542898 0.0211175675463791 1 1
0.00375443988559823 0.0066853959142006 1 1
-0.135707755415466 -0.128666116908672 1 1
0.385095453366994 0.365529895798631 0 0
0.19899592107965 0.193462229715079 1 1
0.101266454552205 0.0946376623977269 1 1
0.0795880077334165 0.0771546645161123 1 1
0.490048065594652 0.461962139133716 0 0
0.228814796440297 0.217943610734176 1 1
0.386057775625785 0.366193857159334 0 0
0.325985208798098 0.315342938817384 1 1
0.424397176373309 0.405584622434485 0 0
0.0504428858664363 0.0558698079033939 1 1
0.0431345075835599 0.0402211026639393 1 1
0.0873305171216311 0.0860980686081085 1 1
0.0939708857234577 0.0901465919990005 1 1
0.182958649207473 0.178326215978145 1 1
0.283058839889538 0.267852929332699 1 1
-0.272991811366503 -0.256470250327827 1 1
-0.119538340778297 -0.115735175599771 1 1
-0.0521509944015947 -0.0461552952386543 1 1
-0.157831667925136 -0.149613259796127 1 1
0.0334867487409055 0.0323925760209746 1 1
-0.175899994347415 -0.167979583288575 1 1
-0.109414902884381 -0.10494303762349 1 1
0.243643582786804 0.23321320179312 1 1
0.0770002518112889 0.0731732920612583 1 1
-0.121535393938492 -0.115283659374004 1 1
-0.164583519376538 -0.15536428893616 1 1
-0.112013251377364 -0.106487448284343 1 1
0.0824362818298262 0.0784097788903867 1 1
0.168368445721169 0.159896777747811 1 1
0.0380904279207379 0.0340751101338821 1 1
-0.0572639198796343 -0.0559342617122755 1 1
-0.183136690992156 -0.174600304489739 1 1
0.123067660049122 0.117514763839886 1 1
-0.325573340694652 -0.309678861991663 0 0
-0.038853851637311 -0.0363103065854009 1 1
0.130953991912543 0.13050544251112 1 1
-0.167770851454841 -0.159806212832346 1 1
-0.0697054029597447 -0.0677366479995505 1 1
0.207511195698785 0.197569687643651 1 1
-0.0310952051783488 -0.0297218201586696 1 1
-0.134760418278374 -0.126818473782053 1 1
0.025342833056919 0.022072911483613 1 1
0.0404835183883028 0.04258865822901 1 1
0.0835770445583504 0.0806904231184878 1 1
-0.197663025536846 -0.174392115987751 1 1
0.148691100291184 0.138869616335844 1 1
0.18828618308653 0.179853480934807 1 1
-0.180018001964548 -0.16921257675976 1 1
0.0172270437578381 0.0202063320453644 1 1
0.0393645983112847 0.0342077199939511 1 1
-0.101547835952445 -0.094212074899133 1 1
-0.247882857246989 -0.232069739754198 1 1
-0.548045423953075 -0.5272341612806 0 0
0.044820835226649 0.0384113692786284 1 1
-0.0910730708842898 -0.0923147583150877 1 1
-0.123397709845113 -0.117132064830008 1 1
0.107369163624263 0.101317854841899 1 1
0.204652243456583 0.19036281223826 1 1
0.0955554736586538 0.0925570743487189 1 1
0.188791762847421 0.175133304606263 1 1
0.0903743890915859 0.0810569552356828 1 1
0.219437044255873 0.213522535730438 1 1
-0.0337356984631218 -0.0326383176078734 1 1
0.0112599282244299 0.0263244966276508 1 1
-0.214759525406057 -0.208856079591929 1 1
-0.0611023828431759 -0.0574446034125214 1 1
-0.277812121826804 -0.261812552624371 1 1
0.0731825928301185 0.0700973154138314 1 1
0.172222062917418 0.163289682420772 1 1
0.00916840688763267 0.0127072586834798 1 1
-0.0917373203743065 -0.0898150971293813 1 1
0.205252260146922 0.187123413475566 1 1
0.0402257620291756 0.0439294550522599 1 1
-0.0363601242698764 -0.0297533878505699 1 1
-0.177410550545995 -0.17032544428337 1 1
0.171822273818738 0.165179533252321 1 1
0.0455806659566161 0.0437791206679296 1 1
0.184933163425767 0.177433797949826 1 1
-0.100905594889165 -0.104722111227574 1 1
-0.0733646313421815 -0.0699012893179331 1 1
0.00224235379141981 0.00032495785264261 1 1
-0.0147840120078076 -0.010311392566837 1 1
0.352236823555335 0.336965428357898 1 1
0.166825474617916 0.160574617712686 1 1
0.364731281959152 0.347290807681806 0 0
-0.0397793433246552 -0.0409309316221092 1 1
0.294505035513002 0.27858939475859 1 1
-0.120674180995956 -0.114136795137635 1 1
-0.021862355741324 -0.0219542674125845 1 1
-0.397594716832642 -0.367967062258711 1 1
0.0449460138720467 0.043440928834442 1 1
-0.280037244346002 -0.267786250104608 1 1
0.1837566984002 0.176257782154868 1 1
-0.326611717241803 -0.309218534138212 1 1
0.14729778832807 0.133325377333788 1 1
0.0384289605947086 0.0336792007469601 1 1
-0.352429875802146 -0.335410832885282 0 0
0.114886413649636 0.109815393958806 1 1
-0.0801712516777019 -0.0806760276424171 1 1
0.28801405035125 0.269303094104749 1 1
0.110915946115045 0.105913976720483 1 1
-0.123357818765253 -0.119058328738662 1 1
-0.0827731405175555 -0.081559523331416 1 1
0.0269955392485218 0.02426928536942 1 1
-0.0443178377450785 -0.0436196282365645 1 1
-0.130028973170745 -0.124630790225262 1 1
0.0464929816997512 0.0337877099151372 1 1
-0.0551599390260299 -0.0522662276327208 1 1
0.210326968005704 0.202922215338 1 1
-0.245061943336713 -0.234666629487327 1 1
-0.0607157466362241 -0.0542972742932412 1 1
0.0692479517386856 0.0656892865716797 1 1
0.081284466144646 0.0758550292230153 1 1
-0.0662177875474912 -0.0595609133796998 1 1
-0.143329247031302 -0.141763432356676 1 1
-0.331406574784354 -0.324858839513608 1 1
0.296013996821789 0.286769865699853 1 1
-0.0973024364638802 -0.0920563147097742 1 1
-0.181061327442104 -0.167567513348151 1 1
0.090727979093223 0.088355256853583 1 1
0.180240744489847 0.170597510995303 1 1
-0.16178503258651 -0.1745873142169 1 1
-0.10385428915035 -0.0992530651028319 1 1
-0.100407030364704 -0.0850441558942549 1 1
0.152761660938247 0.147234216386908 1 1
-0.253134576435726 -0.238100314253544 1 1
0.0263778375725807 0.0233738630786902 1 1
0.0361472156013411 0.0432517165075194 1 1
-0.0786259479793339 -0.0762413073985602 1 1
0.0349405781923094 0.0307892713930447 1 1
0.263988055199515 0.250219608290166 1 1
-0.267311312343191 -0.253882706531278 1 1
-0.107332725141375 -0.103524455502882 1 1
-0.338854555007272 -0.323343804963637 1 1
-0.157705971489432 -0.147857394558811 1 1
0.115384813992803 0.105009324087645 1 1
-0.295529588314738 -0.278990136096995 1 1
-0.136965882371767 -0.133916199361792 1 1
0.148294953258764 0.143174436393038 1 1
0.17027290435413 0.161240438867714 1 1
-0.208717452132488 -0.19655312315123 1 1
0.21115073543773 0.212762290945345 1 1
-0.266000102126523 -0.247974335172387 1 1
0.205424761937427 0.199066403249034 1 1
-0.175311658015864 -0.169218174980885 1 1
-0.0131517870815583 -0.0132201930109997 1 1
0.109697884677815 0.101839475112135 1 1
0.0377565860357548 0.0363690626641676 1 1
0.010605885451222 0.0154079251425062 1 1
-0.122752292288278 -0.124445180653288 1 1
0.0103097956207872 0.00900549824185 1 1
-0.172557677723034 -0.166053120126173 1 1
0.0716802303532081 0.0818615760603174 1 1
0.12543806213374 0.123765463131481 1 1
0.517608636545805 0.489732890525742 0 0
0.297976146934445 0.285587760411758 1 1
0.242660246106585 0.231534822716234 1 1
-0.356926194135818 -0.339501625584111 1 1
-0.292126847956845 -0.278159188286807 1 1
0.033365595437471 0.0307443109018488 1 1
-0.103525637016947 -0.100156247210182 1 1
0.0463366886912605 0.0412717712485698 1 1
-0.0403132338032457 -0.0363496053551148 1 1
0.0839610320066002 0.0789416822818994 1 1
-0.307996771011703 -0.290238373171113 1 1
0.33181655613815 0.311645366346164 1 1
-0.0110348940727653 -0.0127912031702479 1 1
0.185910364822498 0.175413101517243 1 1
0.0921140680204922 0.0892592680334094 1 1
-0.332992828104939 -0.321948397041634 1 1
0.162936726943175 0.155011668945823 1 1
-0.142933835219942 -0.132456163889435 1 1
-0.27674901230698 -0.271998914450073 1 1
-0.256992365765888 -0.246904828189456 1 1
-0.224167407541255 -0.213201649900097 1 1
0.15348560614565 0.163308132725224 1 1
0.079035818682463 0.0778872251933851 1 1
-0.0753769685137093 -0.0739705876994534 1 1
-0.538982783785502 -0.514116064235011 0 0
0.165350041866348 0.15851526442142 1 1
0.165471622604037 0.165043284923022 1 1
-0.180083244367594 -0.171230790170812 1 1
-0.0445935827571244 -0.0508117444051581 1 1
-0.122455037811436 -0.10992904477972 1 1
0.0704723183734748 0.0688301356186566 1 1
-0.0221434823008682 -0.021720766407327 1 1
-0.00842765554549944 -0.0102809002419573 1 1
-0.270229107304062 -0.25677104244879 1 1
-0.0579054758167655 -0.0585231488112216 1 1
0.131498726864064 0.127062377886985 1 1
0.394879734809102 0.376119913295665 0 0
0.403440356531687 0.381362543020374 0 0
-0.0495234174323399 -0.0420161037697984 1 1
0.0430259373433394 0.0432115204353484 1 1
0.168138222701766 0.166989291339637 1 1
0.124213982634461 0.118631589121331 1 1
-0.30071493138416 -0.276064772432687 1 1
-0.181384755521849 -0.172672124732687 1 1
0.0648944720614515 0.05878609026387 1 1
-0.240866940688897 -0.232601400305787 1 1
-0.220968723546788 -0.201965058079006 1 1
0.355163192496101 0.335545031565736 1 1
0.177528752382226 0.172916996338932 1 1
-0.126655643463799 -0.124504952859564 1 1
0.00554771875677585 0.00925960269878307 1 1
0.0447725046385227 0.0296973977862445 1 1
0.283218933616326 0.26872297448349 1 1
-0.14087093099348 -0.131955620435894 1 1
0.0321965454283523 0.0313108684183216 1 1
0.0303866490420393 0.0286190277062457 1 1
-0.0783975553886564 -0.0725488129455229 1 1
0.20217574038799 0.192704638304449 1 1
0.236830027131886 0.226060667210524 1 1
-0.196013421140058 -0.187723873850984 1 1
-0.154584200668253 -0.146603556186852 1 1
-0.0390747067771621 -0.0401790750138222 1 1
-0.0875813965761399 -0.0839085054343756 1 1
-0.136449494996759 -0.135740421688615 1 1
0.00263721262489859 0.00642649478124348 1 1
0.0956800376039352 0.0881394974511609 1 1
0.140090126338377 0.132593546438971 1 1
0.124604625998842 0.11661215310156 1 1
0.0989436406209927 0.086702138017475 1 1
-0.0437351499723053 -0.052155703520384 1 1
-0.199416844085378 -0.18853167304123 1 1
0.0679552432621636 0.0657240632661047 1 1
-0.217022882033815 -0.205796050360518 1 1
-0.28885252943644 -0.271969856116664 1 1
0.265361233901418 0.250327929634716 1 1
0.166732092515006 0.157055059836023 1 1
-0.185116367894679 -0.177832339070166 1 1
-0.234753439422587 -0.227610106169869 1 1
0.00622354502841425 0.00722853890429702 1 1
0.18460790029464 0.165043110592659 1 1
0.0698249645030017 0.0792709560605117 1 1
-0.00878474330022505 -0.0035240606448404 1 1
0.189987397978009 0.180007141042712 1 1
0.287850938869646 0.273421461895363 1 1
-0.0925922729100056 -0.0884458769531036 1 1
0.037138277574413 0.0340257773813043 1 1
0.123370378169125 0.107401982055272 1 1
-0.279248528282068 -0.266893405165037 1 1
-0.114182016755631 -0.102589430939541 1 1
-0.0256152041905294 -0.0212913414120589 1 1
-0.223931306722223 -0.211034576738856 1 1
-0.0205714266098118 -0.0196641090862526 1 1
0.0307808486381314 0.0263597365856381 1 1
-0.181362919637156 -0.177743807611425 1 1
0.0070158697184222 0.00817381770104535 1 1
0.293250405834358 0.285620978243868 1 1
0.0984669690250025 0.0947633123383183 1 1
-0.284459403319098 -0.267274343357595 1 1
-0.030604129375272 -0.0330404529084775 1 1
0.0133625401570825 0.0126358130810406 1 1
0.0308868295978478 0.0378244804475712 1 1
0.00550771176251559 0.00689766837109866 1 1
0.188273986559026 0.17662718039634 1 1
0.296219764262664 0.285582590589515 1 1
-0.148473917053615 -0.141771357645031 1 1
-0.115331450171831 -0.103675139681833 1 1
-0.0296379421773253 -0.0260856154270671 1 1
0.118841301179513 0.110067512379747 1 1
0.110096669682449 0.108133387663656 1 1
0.302694395572859 0.2803502951474 1 1
-0.561373775348793 -0.522829691416054 0 0
0.136473292364294 0.130181957518638 1 1
0.27265380502817 0.269828514720252 1 1
-0.2216691734752 -0.209734371856871 1 1
-0.0809190632346244 -0.0756556300692419 1 1
0.0490008577633425 0.0462736411115033 1 1
0.0332942532043121 0.0405180796200149 1 1
0.120447224860181 0.113240255347299 1 1
-0.214747436745815 -0.20388518714341 1 1
-0.0689184436447694 -0.0663904736438487 1 1
-0.0122784116799174 -0.00912395075172376 1 1
0.180459100563144 0.166098594110423 1 1
0.278442813962997 0.270422923938007 1 1
-0.0679538331692625 -0.0679119221402824 1 1
0.0945687386851404 0.0919179694548925 1 1
-0.292232360505943 -0.275986635778769 1 1
-0.345809781210168 -0.319195544886404 1 1
-0.0880814349182165 -0.0850886470414598 1 1
-0.178178526058384 -0.162902421654668 1 1
-0.422191763421834 -0.399523768418209 0 0
0.0358958260757724 0.033387410197396 1 1
0.200822783131645 0.197943277626841 1 1
0.0164653309553539 0.0164508726158721 1 1
-0.0896806239807214 -0.0883867027100086 1 1
-0.0792679270067086 -0.0766344537984814 1 1
0.0906304425287905 0.0863380821318926 1 1
-0.0807428009203794 -0.0747276091486872 1 1
-0.0162754011882925 -0.0116767991322619 1 1
0.178491315024382 0.174044758821619 1 1
0.172010679232169 0.162401030166257 1 1
0.11906351824391 0.117521175569564 1 1
0.0318611318364998 0.0355972025803307 1 1
0.124511621806045 0.120406593833437 1 1
-0.025743554597002 -0.0232663539842764 1 1
0.0572639792963014 0.0564137353926384 1 1
0.0348458975290478 0.0347162556346513 1 1
-0.115630991108798 -0.107973824505782 1 1
-0.22014858127979 -0.214857982534245 1 1
0.129716386310359 0.12304035460253 1 1
-0.188178739734616 -0.184971137289051 1 1
-0.0748195500608503 -0.0715854514405786 1 1
-0.200324096274194 -0.190613987894886 1 1
0.176431971217032 0.16812840739347 1 1
-0.193860123977235 -0.175578658524052 1 1
0.185966567828835 0.179174247205746 1 1
-0.125338423105723 -0.119389436587509 1 1
0.104301462316517 0.0976004576989573 1 1
0.00571868954789985 0.00652561087525526 1 1
0.0835697498531317 0.0786340916065596 1 1
0.0238987908240621 0.0294686549701193 1 1
0.174281942685912 0.163213027234507 1 1
0.603071601770541 0.569770845534474 0 0
0.0428489540536909 0.0360239540692935 1 1
0.232974941913483 0.22369032934653 1 1
0.0965173564021201 0.0940187357665659 1 1
-0.345158969918484 -0.331158457667368 1 1
0.0393193808710817 0.0402983330423722 1 1
-0.107745531290748 -0.103500815971502 1 1
0.0230314867827932 0.0189651871767702 1 1
0.0821656363706009 0.0729239358386991 1 1
0.108592478077529 0.106386163801594 1 1
0.157244635604587 0.149682505295039 1 1
-0.304223833950825 -0.290496136059502 1 1
0.169281610359254 0.160867944264019 1 1
0.00340349460714159 0.0109385189830791 1 1
-0.0278678607150659 -0.0229033328586077 1 1
0.0553863680646985 0.0506281546456319 1 1
0.050159416852629 0.043680133109986 1 1
-0.174343721255602 -0.163872752686651 1 1
-0.13408400471316 -0.128539026557347 1 1
-0.227090160971598 -0.21535662122407 1 1
-0.121291086638583 -0.114127144795638 1 1
-0.0515396096783613 -0.0532596242834737 1 1
0.226496467783124 0.216695297320798 1 1
-0.27072892897376 -0.258058015912974 1 1
0.0295201547387394 0.0294577796211475 1 1
-0.319682947319358 -0.305700253169407 1 1
0.11240669041804 0.10745430564346 1 1
-0.0887999117598011 -0.0821303080389877 1 1
0.0062374357911963 0.00492107088325643 1 1
0.105612061986944 0.0908447693898252 1 1
0.385484332951155 0.369497932724455 0 0
0.334628289517167 0.320964567394351 0 0
0.0658198248935678 0.064242158318898 1 1
-0.0534256850987686 -0.0459723501162983 1 1
-0.0634986512663756 -0.0641523347585944 1 1
-0.485149281509183 -0.456379128441169 0 0
0.060696485105793 0.0517192421168992 1 1
-0.0686075391780908 -0.0607688923374335 1 1
0.185786547122169 0.177686438126369 1 1
-0.186881688900586 -0.176708887636415 1 1
0.0231831850950109 0.0165273197974292 1 1
0.204785212713022 0.196602668746922 1 1
0.00335331951284003 0.00613912874563318 1 1
-0.259713954316807 -0.250421556572484 1 1
-0.0410536975115162 -0.0380932483486787 1 1
0.249722572465498 0.234197285381814 1 1
-0.459516242873118 -0.444435252917704 0 0
-0.224399528204636 -0.209506351218065 1 1
-0.142028464830396 -0.134430430394056 1 1
-0.349650437302637 -0.344098145897757 1 1
0.112527644407883 0.106251024341718 1 1
0.0828723890546479 0.0771006425464213 1 1
0.306408810283814 0.282788603932743 1 1
0.0237221529642673 0.0232461029746419 1 1
-0.214158446051057 -0.208056952915483 1 1
0.00599044705534292 0.00870266034386948 1 1
-0.0789320677043523 -0.0732645783609461 1 1
0.0859294934561048 0.0814338590924852 1 1
0.171371264696037 0.161043804870881 1 1
0.0782097370419735 0.0729652948499006 1 1
-0.143285207799388 -0.135137126990611 1 1
-0.274703575890414 -0.255789323400412 1 1
-0.159503275720331 -0.150207788952053 1 1
-0.355014693612913 -0.330035288245283 1 1
0.0599444952610975 0.0533308839797107 1 1
0.146758433158294 0.13799301763447 1 1
0.035409650235884 0.0338832850360342 1 1
0.021411982649425 0.0211620453049359 1 1
-0.0229688875547747 -0.0264742056400566 1 1
0.0180727621568789 0.0248811813507047 1 1
-0.0165788530466911 -0.0167832526871908 1 1
0.0178489745385847 0.0158405323708378 1 1
-0.109689333771453 -0.104892729739168 1 1
0.0612100723747381 0.0644538915500056 1 1
-0.223167190562272 -0.198022245797847 1 1
-0.139111068452079 -0.130390609276427 1 1
0.0659707244828876 0.0626007221351278 1 1
0.330074803689558 0.318529206189228 0 1
-0.0738340254552635 -0.0715969585733284 1 1
0.155195890448887 0.146101743673722 1 1
-0.153584199469048 -0.143686097868993 1 1
0.030502455695026 0.0320194240678213 1 1
0.351923008621737 0.335101425991991 0 0
-0.0668724787179898 -0.0638109786096959 1 1
0.0671759704330997 0.0690623987998165 1 1
-0.167324924801274 -0.157314371054221 1 1
0.389044312770719 0.374637285130955 1 1
0.284744444599868 0.268297784067171 1 1
0.213313947853347 0.20062459625416 1 1
-0.193510667829121 -0.184023260591764 1 1
0.212313118984407 0.201135688043578 1 1
0.00301307194620739 0.00370202845676771 1 1
0.224989822579716 0.214211474944151 1 1
0.19723224006796 0.190291912654793 1 1
-0.188517942961037 -0.16840327006504 1 1
0.0286787535499423 0.0263440762773821 1 1
-0.403810605161511 -0.376765660337591 1 1
0.264004016428739 0.250048900312439 1 1
0.117592226932062 0.11262032477815 1 1
-0.086934197306464 -0.0820264739176163 1 1
-0.0687802274239157 -0.0696800108418465 1 1
-0.105980426220086 -0.0970888507551371 1 1
-0.20423872853577 -0.195200430117524 1 1
-0.0476031484605127 -0.0430678097976415 1 1
-0.107888798444262 -0.103989430450138 1 1
-0.216058564172624 -0.210305281219302 1 1
0.151119671997438 0.14392562027131 1 1
-0.322243147341768 -0.307801842156203 1 1
0.142710056119299 0.130473359928399 1 1
-0.0287760101943453 -0.024907073414775 1 1
0.0474561328018322 0.0448066352195859 1 1
-0.0492511398433859 -0.0462336290126973 1 1
-0.080514483969142 -0.0758930813527515 1 1
-0.341314495068246 -0.321793888353784 0 1
0.0158957450189697 0.00906700142233174 1 1
0.138181777888358 0.136730167022978 1 1
0.0762489338195515 0.0474431099737279 1 1
-0.066256665328607 -0.0723688718000699 1 1
0.0251556810221729 0.0172179023091122 1 1
-0.00533288427381277 -0.0145600675912628 1 1
-0.275721433968699 -0.259804434260244 1 1
0.0350392890710975 0.0375968177009645 1 1
-0.301303533649893 -0.285593327184582 1 1
-0.246325191736263 -0.234888813099591 1 1
0.060264276278148 0.0592014208835376 1 1
0.00381767666466575 -0.00190079207951578 1 1
-0.117884588892834 -0.112148764796584 1 1
0.180103972001062 0.171840567878505 1 1
-0.159729034415368 -0.15308212899922 1 1
-0.0246487816330781 -0.0259837826181641 1 1
-0.101426300986854 -0.0984465119429789 1 1
0.18401165240205 0.177487254373444 1 1
-0.0276462283898182 -0.0304495668794879 1 1
0.0412863041327935 0.0344317036142129 1 1
0.107938486467052 0.104741619103318 1 1
0.204455337195226 0.194810164900857 1 1
-0.249643931391339 -0.237955828977873 1 1
-0.207865078126234 -0.198215353577709 1 1
-0.395541939280867 -0.375602372323293 1 1
-0.116426589442173 -0.111879824674249 1 1
0.263628201274017 0.25186295405572 1 1
0.00437243862670311 0.00169047411962536 1 1
-0.0461342303065313 -0.0434754391885663 1 1
0.359075781376264 0.34098691284032 0 1
-0.01015896752658 -0.0058138506002007 1 1
-0.295891058746101 -0.282878816469224 1 1
0.00595839950425142 -0.00357643539549202 1 1
-0.156177873872725 -0.137315765637929 1 1
-0.307836784326136 -0.291878051766028 1 1
0.0326704908111232 0.0350650074950691 1 1
0.220693382760537 0.208690789769662 1 1
-0.0925701128429507 -0.0941227965919654 1 1
-0.341562168898766 -0.334795661834771 1 1
-0.017441414824938 -0.0115835247468974 1 1
-0.000791417714767928 -0.00074221018447093 1 1
-0.180155604247551 -0.17288145494137 1 1
-0.0264327002427556 -0.0270741498807933 1 1
-0.270577593344696 -0.254589337215123 1 1
0.0915331100563687 0.0858339151459375 1 1
-0.178640191504754 -0.172405051428258 1 1
-0.0287018615346671 -0.0286063002578854 1 1
-0.0472320086056308 -0.0461637504012752 1 1
-0.0382585083589542 -0.0336842520216288 1 1
0.13560242403137 0.130636721632029 1 1
0.102479509834929 0.0918682881228029 1 1
-0.0972626160964729 -0.0943289492151371 1 1
-0.142972417225287 -0.138354530398442 1 1
0.0721627299491439 0.0704471383994897 1 1
0.00286053156026703 0.000727166239786671 1 1
-0.125722695064926 -0.115314894812288 1 1
0.0544463932840049 0.0466219267156292 1 1
-0.0954662466329078 -0.0911402195768389 1 1
0.0755853232275641 0.0701972609268813 1 1
-0.166099076349745 -0.160090661325024 1 1
0.0926574239194622 0.0831104931088992 1 1
-0.229918141093646 -0.217467600775282 1 1
0.273569629432579 0.261823594017188 1 1
-0.242829678747064 -0.23561010846284 1 1
-0.174876559599936 -0.167173055925317 1 1
0.0184265335884676 0.029312075024877 1 1
-0.0520789952198038 -0.0476595774719647 1 1
-0.0461073295674447 -0.0379405764618353 1 1
0.144310907025739 0.138071475625695 1 1
0.000309667027322394 0.00221752896667214 1 1
-0.229276592572758 -0.221594424525234 1 1
0.136068902886993 0.134462581876993 1 1
0.320654964244269 0.313300912477821 1 1
0.0528489465433382 0.0544139215833813 1 1
-0.0635741716536584 -0.0537901698561848 1 1
-0.209415157585589 -0.200659601254993 1 1
0.147324727734734 0.140791535791689 1 1
-0.0895356476579308 -0.0879708982604161 1 1
-0.169860450626637 -0.160424909245597 1 1
-0.21620709503052 -0.209109333148 1 1
-0.315159866052424 -0.30180280504248 1 1
0.00431264366625499 0.00437715158747329 1 1
0.0414228270811047 0.0399497083245607 1 1
0.0209379221435705 0.017292690704762 1 1
-0.0211346017241079 -0.019201333900819 1 1
0.0747849942832294 0.0716307151758901 1 1
0.0424570627895318 0.0422061940085692 1 1
-0.316980658464246 -0.282510687333723 1 1
0.188552013093527 0.180011304958448 1 1
0.12207245922437 0.114435909315134 1 1
0.204400609017002 0.186995480118094 1 1
-0.120723578006178 -0.116414637862046 1 1
0.218566063789821 0.209724590760108 1 1
0.00725002221198165 0.0104945844320501 1 1
0.152498425866544 0.14889805673815 1 1
-0.193444280982536 -0.185492770493384 1 1
0.0938927591830934 0.0860971979201852 1 1
0.0740830374181191 0.0758845328611216 1 1
0.0203251244146651 0.0191957736725794 1 1
0.0611266393296803 0.0529460910484972 1 1
-0.108583704633629 -0.102704331244663 1 1
-0.0257033276962493 -0.0299883252591605 1 1
-0.0468890173647155 -0.0480539222372351 1 1
-0.0106932234450692 -0.0104903531474091 1 1
0.20996862958497 0.200677437224945 1 1
-0.0497377666885385 -0.0437247864492292 1 1
0.0571836843229165 0.0557137187833019 1 1
0.0767017839680486 0.0718814595848844 1 1
-0.102068712662185 -0.0901617786817946 1 1
0.032178202978653 0.0355386839412205 1 1
-0.0462135358419057 -0.0425773032587709 1 1
-0.0709966466111319 -0.0632690650495859 1 1
-0.0316650976371007 -0.0360604628797426 1 1
-0.0328296260863393 -0.0319838590386196 1 1
0.280920519240333 0.265256412527136 1 1
0.136262666040954 0.122586712240878 1 1
-0.164680992851616 -0.15647094493062 1 1
-0.158624970892467 -0.155077913212249 1 1
-0.0432870161327819 -0.0426294939762373 1 1
-0.0135079499555381 -0.0146503376312736 1 1
-0.116710169372596 -0.11031990947179 1 1
0.0448777448542833 0.0386270252143361 1 1
-0.360408887921491 -0.337662365015778 0 0
0.135732234087518 0.129376571200994 1 1
0.0882702285844793 0.0880659284985304 1 1
0.0738924543252288 0.0672550804580163 1 1
0.325007116703197 0.310283229425522 1 1
-0.0923038211385833 -0.0875214277881999 1 1
0.389886000776876 0.371696600039971 1 1
-0.0862562822364727 -0.0884659432119856 1 1
0.0155745302359735 0.0149948188199572 1 1
-0.208870172037149 -0.196728126010892 1 1
0.32964120993079 0.316732032091378 1 1
-0.256831982649489 -0.241768929639109 1 1
0.0229496749443972 0.0229428555237666 1 1
-0.172360764889839 -0.166140295352546 1 1
0.039214615838908 0.0355925261238505 1 1
0.0889959836988402 0.0829902273680175 1 1
-0.091496715533776 -0.0875927398135042 1 1
-0.372556003722941 -0.354800000138293 0 0
0.136793705088298 0.130449547883624 1 1
0.14902019900195 0.138327532431341 1 1
0.0562830655372677 0.0526116137642617 1 1
0.397101831172237 0.369363417163663 0 0
0.111970885906645 0.103868287434464 1 1
0.0652534210116447 0.0608819466251937 1 1
0.0193027216094277 0.0145278673153188 1 1
-0.1182137771568 -0.104790659624481 1 1
0.141120813672996 0.141442489578743 1 1
0.0580979672413233 0.0577499152672225 1 1
0.0178498172465123 0.0177310531112612 1 1
0.167068456076818 0.162583451552057 1 1
-0.0628288946298174 -0.0545383857220288 1 1
0.349484492361789 0.333284694257997 0 0
-0.076273038315951 -0.076781217686825 1 1
0.151035211735532 0.136746738035878 1 1
0.473750998749404 0.451097945623117 0 0
-0.0733887146149941 -0.0733534303763605 1 1
0.139265549856194 0.133208504056206 1 1
0.0251797145170169 0.0184499404532295 1 1
-0.167655892010321 -0.155929093647322 1 1
-0.336681043726979 -0.318488874417088 0 1
0.3060318274053 0.294027061738414 1 1
-0.050101719380709 -0.0511009959808541 1 1
0.294423098205875 0.280298779860218 1 1
-0.0605734960837696 -0.0614619643324607 1 1
-0.0821081266104216 -0.0788051693996092 1 1
-0.108425819343205 -0.104027251437257 1 1
0.0648685246710171 0.0611718993377621 1 1
-0.0528649377113103 -0.0613881570841253 1 1
0.515600097364535 0.486110673205571 0 0
-0.164169050076619 -0.161225328399988 1 1
0.329893753158255 0.318884479919031 1 1
0.0578551445438303 0.0542021050764398 1 1
0.054477442811318 0.0477833050842883 1 1
-0.154682581824792 -0.147490261557226 1 1
-0.0638999963356355 -0.0613384372767278 1 1
0.156611664216033 0.144912964141844 1 1
-0.0410299546454505 -0.0439152132737882 1 1
0.20983480411759 0.197580841071045 1 1
-0.365492992732042 -0.344288388205772 1 1
0.0178617765489836 0.0143886312625293 1 1
0.163126085039599 0.152832680688962 1 1
0.048380928119635 0.0563189768910201 1 1
-0.0517215139276149 -0.0508696349009335 1 1
-0.115997797928732 -0.112101958011656 1 1
0.204864371576974 0.197949402665686 1 1
-0.194248678708185 -0.183984236835881 1 1
0.0199173514092862 0.0204061584273813 1 1
0.285580889991515 0.273497964295265 1 1
-0.32682107753628 -0.30963367757031 0 1
-0.149731187849565 -0.143481980746287 1 1
-0.172844841282606 -0.160940685136084 1 1
0.146033036094397 0.139610302739476 1 1
-0.0554044098809251 -0.0519169164670795 1 1
0.0291851969616525 0.0256844027363672 1 1
-0.0930083202270428 -0.0972625184436003 1 1
-0.151440089349783 -0.144064691692806 1 1
-0.0188379690026585 -0.0157783349338927 1 1
0.17382122684954 0.166300320218974 1 1
-0.00216183246676503 -0.00353975602780301 1 1
0.065293120136312 0.0609279647032754 1 1
0.0694432400054347 0.0562622829803591 1 1
-0.260282408374827 -0.25043915315011 1 1
0.119805499514897 0.105371621017253 1 1
0.0174491675312946 0.00646265615207654 1 1
-0.0435032272630108 -0.0377816814274311 1 1
-0.037872688051161 -0.0357509012578741 1 1
0.0955926911232646 0.0904271313613841 1 1
-0.0125526051333074 -0.0114535194320417 1 1
-0.0377660255428014 -0.0379564341216948 1 1
-0.0321396587367586 -0.0309851519772491 1 1
-0.311996913580791 -0.300489309492137 1 1
-0.268120337826137 -0.249897160185259 1 1
-0.0703551603573642 -0.0674476593114269 1 1
-0.0202906019942901 -0.0209726312192719 1 1
0.126068464522278 0.120519700600528 1 1
0.305984595595851 0.291035393794262 1 1
0.191279747074101 0.179553013759599 1 1
0.0493841648800011 0.0520347608163855 1 1
0.293681734612576 0.279060686594225 1 1
0.199427097826043 0.192325777933105 1 1
-0.115459321994533 -0.108331679162538 1 1
0.0132950338982156 0.00748950698820705 1 1
0.00395539762897315 0.00194235959827024 1 1
-0.00863963824238544 -0.0156003842276324 1 1
-0.00266873221455743 -0.0118652207608619 1 1
-0.163309254298863 -0.156748298134197 1 1
-0.221607618200812 -0.211484256780754 1 1
-0.194123949698209 -0.185848450529003 1 1
-0.177047401532981 -0.172090549281893 1 1
0.0918169384969427 0.0906540251361244 1 1
0.207454330517476 0.197979070980743 1 1
-0.00321276555675709 0.00318867844484684 1 1
-0.0429589912150962 -0.0331749079597191 1 1
0.189757007672961 0.16700037355207 1 1
0.099618682181846 0.092799241573285 1 1
-0.0923271300038802 -0.0926928277241928 1 1
0.062382606202954 0.0624042291250232 1 1
0.0322225285724515 0.0286468249492471 1 1
-0.161814166619492 -0.152565423279327 1 1
0.088303482828136 0.0781312499105694 1 1
-0.00862186085702169 -0.00378120892019289 1 1
-0.22418840058361 -0.215068864785838 1 1
-0.0713867888103421 -0.0623540491905145 1 1
-0.217522624152726 -0.212737088034471 1 1
0.0955692427091846 0.0889143342136133 1 1
0.0559390991254804 0.0477342469147986 1 1
-0.0346826709850618 -0.0328828601231341 1 1
0.357623977764407 0.337806729903979 0 0
0.0705107471788695 0.0677681785078554 1 1
-0.0454990866462572 -0.0362215605986603 1 1
-0.0603444294847398 -0.0594701339568097 1 1
-0.184653828609098 -0.171982913701843 1 1
-0.0685323253625721 -0.0641837223408663 1 1
0.234383468945712 0.220500501750863 1 1
-0.125952097408731 -0.121444299351455 1 1
-0.216048380098184 -0.206019570005923 1 1
0.260275732932202 0.255314196011883 1 1
-0.0301646244061327 -0.0296735127473317 1 1
-0.00967984237017216 -0.0101986790743187 1 1
-0.161918356541905 -0.150291242149998 1 1
-0.0456884194712982 -0.0446434460033811 1 1
-0.0336873572411667 -0.0284200484358418 1 1
-0.0501302210328142 -0.0482845310532826 1 1
-0.0796263100462611 -0.0768976869829314 1 1
0.122548219289148 0.114028721418548 1 1
-0.039610053232808 -0.0379023302152466 1 1
0.187937934340869 0.176192588102343 1 1
0.170171283221474 0.168233758057649 1 1
-0.0610591139143213 -0.0571719182087303 1 1
0.163820145395588 0.162809784074098 1 1
-0.0227893833712398 -0.0298755125583534 1 1
-0.0315940819570742 -0.0221237287420153 1 1
0.312176337016624 0.301966000287967 1 1
0.0999019026275975 0.109379604724923 1 1
0.223630289648866 0.214106407092548 1 1
-0.0398292197902551 -0.0337156878570336 1 1
-0.222212811817105 -0.206844473066456 1 1
-0.0547653762776465 -0.0492557138407052 1 1
0.134741025780469 0.117742578295038 1 1
-0.0272905076477019 -0.0255544825552427 1 1
0.118442824959354 0.115088758566659 1 1
0.0607024405118753 0.0567955101561762 1 1
-0.26338775699182 -0.254918876323299 1 1
-0.0624752793918206 -0.0559702154092725 1 1
-0.0443391605994763 -0.0387892275019679 1 1
0.187978355847491 0.176463076149387 1 1
0.211712751411679 0.203648331148211 1 1
0.132833898976915 0.120460874485805 1 1
0.0913153908184647 0.0801237893388948 1 1
-0.25141354606171 -0.237200850152474 1 1
-0.118358882196682 -0.107646264004141 1 1
0.333249617278349 0.31152068822936 1 1
-0.201245364616338 -0.194381743877046 1 1
-0.0722385438107862 -0.0645092135417543 1 1
-0.0651309203998246 -0.0553365322484292 1 1
0.144002861777334 0.136286838905601 1 1
-0.0828362458112752 -0.0775673293064827 1 1
-0.0165874860555519 -0.0168363749714296 1 1
0.121281339884556 0.115845125963248 1 1
0.00304946595181171 0.000990732338930683 1 1
0.106863188639219 0.102226952817289 1 1
-0.0612833717734523 -0.0462407406805125 1 1
0.160533442904217 0.148838825285633 1 1
-0.103226281294877 -0.0974739910889331 1 1
0.26233774801534 0.245041071114463 1 1
-0.160275943791248 -0.155625550137987 1 1
0.204428215553084 0.191861207229911 1 1
-0.203534089585705 -0.193406972606097 1 1
-0.0965253033339932 -0.0915608982958762 1 1
0.194996493171812 0.182123801829844 1 1
-0.146101741411371 -0.137478287126086 1 1
0.154189599560802 0.149134278216538 1 1
0.0331549089705338 0.0292885605983097 1 1
-0.103034239062932 -0.0981011195571749 1 1
-0.0446188394007033 -0.050438125789584 1 1
-0.300293453160671 -0.282299563690648 1 1
-0.345042606730759 -0.329342713264032 0 1
0.239426350574826 0.226710231625886 1 1
0.0699032357607997 0.0666766622314239 1 1
0.175961450636887 0.166851390733906 1 1
-0.0125374910927955 -0.0143123305285509 1 1
-0.0186576233723504 -0.0199264903219999 1 1
0.0700379279665336 0.0731031690593758 1 1
-0.0222992042920994 -0.0163447990272399 1 1
-0.151049000341142 -0.146470636530603 1 1
-0.210065493767308 -0.202851106508662 1 1
-0.0601808017370405 -0.0450302850019454 1 1
0.0176014181100151 0.0189739649197113 1 1
-0.215702995174402 -0.208158579850653 1 1
0.0995652824411307 0.0956318887840247 1 1
-0.272125352808778 -0.260449827976966 1 1
0.150040625784287 0.145343292387722 1 1
0.146209365458888 0.1402232653853 1 1
0.410890057930544 0.386654221147948 0 0
-0.139233505696162 -0.126474822097682 1 1
-0.113710761366202 -0.112266628522464 1 1
0.140135637054847 0.134755163112144 1 1
-0.109720792166853 -0.10237481720366 1 1
0.0532452202784052 0.0528603008436504 1 1
0.162122265232583 0.153387223557228 1 1
-0.156545273224351 -0.146062962214643 1 1
-0.0243274416494543 -0.0246184820306306 1 1
0.195172938963645 0.173705076982252 1 1
0.148368928101429 0.14000085982765 1 1
0.151819792485854 0.146780377108317 1 1
-0.25718394359366 -0.242138204787472 1 1
-0.219485010602386 -0.205150030154031 1 1
-0.0315575411240633 -0.0314386872802971 1 1
0.241614874430231 0.233100052471659 1 1
0.00445736244786282 0.00804776689422861 1 1
-0.110486163814183 -0.0990003118884072 1 1
-0.130623303985477 -0.125598821750979 1 1
0.0356669217057493 0.0330315701610205 1 1
-0.0787650206727342 -0.0699386578969539 1 1
-0.165486055225368 -0.162229824060038 1 1
0.0159192538797493 0.0161221985690731 1 1
-0.245652119028058 -0.236127714320824 1 1
-0.0923472558831976 -0.0891215303749858 1 1
-0.118415922544857 -0.11079392215728 1 1
-0.113201989522929 -0.108091632866311 1 1
0.0202415802158906 0.0223592662616106 1 1
0.252730324154401 0.240997746313779 1 1
-0.245207666756248 -0.235941249589539 1 1
-0.0322830385936569 -0.0307252956797098 1 1
-0.310336071867802 -0.300417387165825 1 1
0.13018301703407 0.123482457349698 1 1
0.0308888504669125 0.0307504030441711 1 1
0.217314974465635 0.210547148235937 1 1
-0.0794298401291308 -0.0749587700242084 1 1
0.241630397261853 0.235244975880582 1 1
0.104935923845722 0.0982348675956003 1 1
-0.199671049964538 -0.186365302213435 1 1
0.00866897214980062 0.0136909836142815 1 1
-0.12908484782866 -0.128276264000838 1 1
0.306446986192333 0.294425142361943 1 1
-0.00317196386859675 0.000396127070247512 1 1
-0.0926492799522019 -0.0882364991648456 1 1
0.115539505041139 0.108864148534094 1 1
0.0750535612854352 0.0698416348740346 1 1
-0.301854578870729 -0.287563570085971 1 1
0.244572019660424 0.230459552445187 1 1
0.0546710856341702 0.0503580525228988 1 1
-0.267236010381388 -0.253376025758639 1 1
0.328609132834683 0.314311553526316 1 1
-0.115777267436152 -0.105813946765921 1 1
-0.0420754968895838 -0.0403630927880692 1 1
-0.188240134931879 -0.184887551192993 1 1
0.137887176326834 0.126745495731091 1 1
0.220727468770462 0.206847440517006 1 1
0.0104923605410958 0.00765204651167649 1 1
0.062696284675659 0.055551807616152 1 1
-0.029141710570554 -0.0382535191943596 1 1
-0.102506493558467 -0.100759615741412 1 1
0.0240272821000296 0.0244442938407091 1 1
0.107118115294436 0.104458546589842 1 1
0.251005705814713 0.23547951850164 1 1
-0.18280073334559 -0.175581500288122 1 1
0.181259219740455 0.167040011171236 1 1
0.0514966404988594 0.0504308775941236 1 1
-0.139738973122838 -0.134406217576418 1 1
0.337085578854402 0.321422619274958 1 1
-0.042591661601784 -0.0454595210501626 1 1
0.242352353722087 0.234536333027958 1 1
-0.335038713583547 -0.319416536260117 0 1
-0.065103346785715 -0.0597609168257778 1 1
-0.308499461639319 -0.297146937197377 1 1
-0.0243675632572737 -0.0263614052739589 1 1
0.257507651936289 0.242144017188238 1 1
0.477010794563657 0.454221774060839 0 0
0.200477739999443 0.191790934300134 1 1
-0.18273209910172 -0.175586218895723 1 1
0.0233434291892619 0.0288905208825638 1 1
0.247103187190099 0.228547979899685 1 1
-0.333391639400303 -0.316407401824887 0 1
0.0867602687003229 0.0868543092228175 1 1
0.00345668719869095 0.00657801638442976 1 1
-0.296973879149222 -0.281447237124331 1 1
0.235728702092177 0.226708427908144 1 1
-0.109612574274751 -0.101873357706227 1 1
0.0854717546480946 0.0795817753449035 1 1
-0.203159570193819 -0.193124518662314 1 1
0.310044964329888 0.305253057874016 1 1
0.0699629757023219 0.0569552201578546 1 1
0.159189254064705 0.146676378659232 1 1
0.0481626132183572 0.0438985075944214 1 1
-0.279474004626795 -0.268849273994742 1 1
0.0924056003935814 0.0822609347186105 1 1
-0.25327512854427 -0.239551384842292 1 1
0.397384497224343 0.36874348758348 1 1
0.228545099686589 0.221924771595646 1 1
0.00827960396350558 0.00975313097860329 1 1
0.338258801911677 0.316233534571074 1 1
0.123204804811467 0.119466000073272 1 1
0.00389031416967216 0.00137486023761124 1 1
0.0434390391114799 0.0376911355419988 1 1
-0.214507835922382 -0.200324727658881 1 1
0.112407176776951 0.107085523077278 1 1
-0.171426046093772 -0.155144143383669 1 1
0.10688168096534 0.102899576538071 1 1
0.102436343901773 0.0929184398828343 1 1
-0.110795553640822 -0.102002165258233 1 1
-0.227422357238994 -0.220943308402225 1 1
0.00416189446105978 0.00577812459785772 1 1
0.328608245028137 0.309062847894739 1 1
-0.0947437351926246 -0.0904062312412793 1 1
-0.222063163343826 -0.21485327906274 1 1
0.340063055386595 0.324472922225077 1 1
-0.296890618519917 -0.281925070558963 1 1
0.0580201566657383 0.0545386871487522 1 1
0.166257858590707 0.163298370260493 1 1
0.113418105505481 0.107721556713961 1 1
0.0536428851835674 0.0548758783546902 1 1
-0.0395922956735587 -0.0407242598014131 1 1
-0.146694457568092 -0.138369220717608 1 1
0.242975370244706 0.230128407484305 1 1
0.338458223007391 0.3237815961839 0 1
-0.0848297179620629 -0.081917131082278 1 1
0.0878585985289005 0.0881398057381587 1 1
-0.602175095948129 -0.567604348292297 0 0
-0.0886630755549317 -0.0889479598788328 1 1
0.139587524448322 0.133528528458281 1 1
0.0995635593249131 0.0878242460445317 1 1
0.0316043232133041 0.027497699304399 1 1
-0.045335667935882 -0.0458117018198165 1 1
-0.0876249224743136 -0.0786350879114135 1 1
0.0822331410120209 0.0840372664214017 1 1
-0.270139580959065 -0.258696564051936 1 1
-0.0316852395601766 -0.0358714252551763 1 1
0.176683845350145 0.169165601441804 1 1
0.177727104479008 0.162930655482531 1 1
-0.124750483546556 -0.119486701880073 1 1
-0.0479087337918536 -0.0462978586354393 1 1
-0.0706535269343873 -0.0634417377374477 1 1
0.124383627415682 0.119000870211792 1 1
-0.150213450015691 -0.144180734909543 1 1
-0.00700039672945917 -0.0080623035775708 1 1
0.0465087402418929 0.04603770842031 1 1
0.180621482842707 0.176754757267549 1 1
0.475237283255613 0.451484302244268 0 0
0.00333098818572157 0.000673145979728699 1 1
-0.0086989704353411 -0.00289860446676914 1 1
0.0849436646979133 0.0807232919802929 1 1
0.050192948078291 0.0513055437439956 1 1
0.205714125788962 0.2003993412363 1 1
0.115706771228726 0.108537728094805 1 1
0.109795980776388 0.100244531306377 1 1
0.116032660846101 0.105890806421783 1 1
0.149917389706856 0.139079945560932 1 1
-0.034227200337442 -0.0314481582859313 1 1
0.12434360631688 0.119057975563975 1 1
-0.126552564879199 -0.115308140124833 1 1
0.169482287799293 0.163158536045306 1 1
-0.321961807232748 -0.302496258080563 1 1
-0.220988644995587 -0.2115337860544 1 1
-0.215697999005029 -0.199147845198691 1 1
-0.143805716136031 -0.137122076622771 1 1
0.109875515830993 0.107214281243138 1 1
0.13071999798766 0.134435203789762 1 1
0.179589615370449 0.168453055423639 1 1
-0.169921499369159 -0.158008172002803 1 1
0.0997295241723408 0.0964231544281635 1 1
0.328265096892635 0.311715948556177 1 1
-0.0513469098932081 -0.0492074474864903 1 1
-0.09413347957681 -0.0879640085936056 1 1
0.0296281991442633 0.0222853583239509 1 1
-0.0997815925965895 -0.0965761703521323 1 1
0.211789665159068 0.206494440665761 1 1
-0.145250219952906 -0.14134801731617 1 1
-0.0277097133147576 -0.0240532352160843 1 1
-0.29843662520052 -0.286066249799374 1 1
0.0303283057383592 0.0257384674084788 1 1
-0.0470110424646809 -0.0434748990440586 1 1
0.0435924783724676 0.05347581374529 1 1
-0.282175306317444 -0.270717496274744 1 1
0.198792686362835 0.192170257433947 1 1
-0.121173607470454 -0.116432657387623 1 1
0.131728140626364 0.124160305597836 1 1
-0.125255293623015 -0.115211157772554 1 1
-0.176933888595685 -0.16996207505581 1 1
-0.0307915141491675 -0.0256996977150033 1 1
-0.00447202036505885 -0.00115954483328341 1 1
0.0144168600220978 0.00520988312523669 1 1
0.0076025039570342 0.00549568285484558 1 1
-0.0498128328600234 -0.0477954493986967 1 1
-0.292900723932986 -0.278780002520822 1 1
-0.0702608447886676 -0.0702574636481608 1 1
0.110280347492277 0.103479688648313 1 1
-0.131591832147272 -0.115039102203741 1 1
-0.155532405893905 -0.141631711950679 1 1
0.159684378755298 0.149936065022448 1 1
-0.0331537152358043 -0.0316850779538749 1 1
0.293247588375082 0.288422993842641 1 1
0.382124702536789 0.359777956034663 0 0
-0.225674488891559 -0.215989102305394 1 1
0.063308129817394 0.0596187812272671 1 1
0.131426521887273 0.125980048060943 1 1
0.259774048731674 0.247968067458529 1 1
-0.017816838405499 -0.0119960195414291 1 1
0.459965081411409 0.441487903425814 0 0
0.180951054744971 0.173113524751462 1 1
0.0225771458219056 0.028154647782924 1 1
-0.221837515741828 -0.210804033577274 1 1
0.00149342270998755 0.00071806134181205 1 1
-0.0187378588104356 -0.019564497805394 1 1
0.0283571056206746 0.025008382131093 1 1
0.0609646549734007 0.0561961060966234 1 1
0.058272785003403 0.0670351510672291 1 1
0.131596938355054 0.122819230247882 1 1
-0.00420534097396467 -0.00188660990542415 1 1
0.0278295364470836 0.0307562186631191 1 1
0.062416186710324 0.0608224946263899 1 1
0.291465714713447 0.274382927431852 1 1
0.0808942062095268 0.0716658594314523 1 1
0.0771928250709053 0.0660205016793063 1 1
0.116392942470906 0.10909046140056 1 1
0.224076448670356 0.209816871237497 1 1
-0.0351971639020323 -0.0313196018440463 1 1
0.2304818567719 0.226546523997022 1 1
-0.21070169817537 -0.198198103103899 1 1
-0.103648511450324 -0.0946004982904339 1 1
-0.242828761350355 -0.231441631949089 1 1
0.359981708573995 0.346600767587812 0 0
0.031086130853674 0.0291223526862581 1 1
0.0816364603822996 0.0775027237355847 1 1
-0.363967404204092 -0.344745955918462 0 0
-0.0164937024028102 -0.0178178402295468 1 1
-0.001280786630137 -8.39921181376019e-05 1 1
-0.231830783440766 -0.220402357952393 1 1
0.0339208346229698 0.0306249273464788 1 1
-0.0465697528479617 -0.0441123819255598 1 1
0.172083139290703 0.166628531093836 1 1
0.119116371255742 0.109999631804521 1 1
-0.146500970657376 -0.139363551214494 1 1
0.0729115447717827 0.0728542132023441 1 1
-0.0885695352141539 -0.0847791131785578 1 1
-0.135723058054427 -0.136618449433839 1 1
-0.199046465029638 -0.19059448836389 1 1
-0.0132798028998534 -0.00560073987320206 1 1
-0.155906755064273 -0.137698701230304 1 1
-0.294788207116892 -0.274764908263398 1 1
0.0683369137018876 0.0663377736767374 1 1
0.116513796803744 0.110242725341562 1 1
0.0635285879246915 0.0607849185749305 1 1
0.083795160079971 0.0778505480148109 1 1
-0.0574752039924644 -0.0534263601605084 1 1
0.0947896455847269 0.0843127780718835 1 1
0.0101072458783158 0.00655552373645138 1 1
-0.0768770802425955 -0.0698769624558702 1 1
0.203061941818162 0.195519246198944 1 1
-0.0718844680877184 -0.071088802697083 1 1
0.260756504837249 0.248795881777158 1 1
0.00267121757011329 0.0101081377354767 1 1
0.144829622662096 0.14233382838993 1 1
0.0455118884441983 0.0420548683884991 1 1
0.0351503638330135 0.0292108136169059 1 1
-0.149588851577776 -0.147108621653335 1 1
-0.202011905605052 -0.195400345250691 1 1
0.000525504939939584 -0.0018131500572958 1 1
-0.309320316900578 -0.292359822792635 1 1
0.0953425042900282 0.0906683073332841 1 1
0.198901844964035 0.190421383560853 1 1
-0.0804965999681728 -0.0745819969457118 1 1
0.0572984819835546 0.0524343448571845 1 1
0.102895868304642 0.0990691320006266 1 1
0.177096915102227 0.167168997777905 1 1
-0.0889810906642824 -0.0844669409392382 1 1
0.102369145948038 0.0962558500552413 1 1
-0.0111508749406038 -0.0111862170981737 1 1
-0.364114638806921 -0.342939083650189 0 0
-0.385936078155648 -0.364466791982514 1 1
0.229133527039726 0.222429902828661 1 1
0.107275344913803 0.101900610455273 1 1
-0.00715911272140088 -0.00456395144554881 1 1
-0.224054227701992 -0.215882413194153 1 1
0.200000530701329 0.191111952845436 1 1
0.0133094953286753 0.00793384022291002 1 1
0.397607668205789 0.379050608276471 0 0
0.389911474780354 0.370577472324694 0 0
-0.101194987892195 -0.101536442985435 1 1
-0.230052128993036 -0.211857109497979 1 1
-0.500100414886932 -0.471638684288594 0 0
0.27116994947291 0.259176420202584 1 1
-0.073399873545567 -0.069994462736674 1 1
-0.0978936559973088 -0.0913313911924262 1 1
-0.0641262183936241 -0.0548997260417019 1 1
0.03960445781223 0.0416653885373149 1 1
0.147679683788868 0.141109594430593 1 1
-0.163650677519371 -0.151372062445971 1 1
-0.0562195087229104 -0.0596158483322375 1 1
0.335852265155744 0.32265358696774 0 1
-0.0740232075764306 -0.0686568089172161 1 1
0.374457713833209 0.363663785708077 1 1
-0.15900239898127 -0.154351097076273 1 1
0.14116238479743 0.133364723791574 1 1
-0.0751581196439553 -0.0669003121343009 1 1
0.109653859424319 0.102132755841138 1 1
-0.0887564666825637 -0.0845360235965969 1 1
-0.254400802838082 -0.244687766445998 1 1
-0.0290182058650855 -0.0320758171034623 1 1
0.11797151774419 0.109602214432428 1 1
0.130689583871161 0.124767856755057 1 1
0.0017072994603951 0.000994453965063525 1 1
0.00795901256041613 0.00661446997562087 1 1
-0.204903964928189 -0.200175901127279 1 1
-0.0594347430130831 -0.057171532989569 1 1
0.223056907785982 0.210378306361073 1 1
0.313897274937455 0.293266030726575 1 1
-0.0825737130682273 -0.0767629490891012 1 1
0.0106039429472132 0.00397867425189964 1 1
-0.0451836543502259 -0.0471922507053008 1 1
-0.399455781656691 -0.385912723848245 0 0
0.156065620395757 0.143015692397054 1 1
-0.34523495385861 -0.326731222197205 0 1
0.128383397379452 0.120112153773599 1 1
0.262457321765393 0.251818056131741 1 1
-0.290403780286594 -0.275691532265355 1 1
-0.118364838482771 -0.113582100895231 1 1
-0.0489367063188247 -0.0498180962022175 1 1
-0.383186060952819 -0.370131038334465 0 0
0.00200829459873587 -0.00255257891577964 1 1
0.0599784134282689 0.0575689488881431 1 1
-0.273440355455714 -0.264327702355766 1 1
-0.109417562606469 -0.104472591077075 1 1
-0.359036591887529 -0.339178547067684 1 1
-0.105392990994107 -0.100807331831365 1 1
-0.0872358606353864 -0.0853356075289405 1 1
-0.144999886639629 -0.135603120837828 1 1
0.252703491031202 0.241507857816322 1 1
-0.0129126919934121 -0.00840789961814763 1 1
0.0967944552820086 0.0992794992311964 1 1
-0.217755157808141 -0.207365001876936 1 1
-0.120073475906872 -0.12202481761552 1 1
-0.227961547709927 -0.218366809481665 1 1
0.0582449589251625 0.0576449724263502 1 1
0.0381066767570716 0.0363610239801861 1 1
0.279529421679005 0.26470988454299 1 1
-0.172604303505798 -0.164133246516844 1 1
-0.181515036694239 -0.175635586700404 1 1
-0.171918637008393 -0.166117281163253 1 1
-0.0762665749299382 -0.0718670706601037 1 1
0.156974320440363 0.159128894904993 1 1
0.147823410776059 0.14179034056312 1 1
0.440449418087659 0.417056922492003 0 0
0.196826520937328 0.187239629228464 1 1
0.0718167047634678 0.0677616900921764 1 1
-0.0329262664055492 -0.0372032960891231 1 1
-0.202191089962906 -0.194033146077036 1 1
0.154572209584424 0.147289089647918 1 1
-0.0351626646504273 -0.0334119974733074 1 1
-0.0778969801061264 -0.0708189844269007 1 1
0.260669678486207 0.239251883208965 1 1
0.145396287127142 0.1382946429872 1 1
0.0380699701216999 0.0363441457683985 1 1
-0.335074636523194 -0.323269645305984 1 0
-0.149180862131718 -0.146287881271014 1 1
-0.289739524395252 -0.263973104229808 1 1
0.0430800023063232 0.0414487049746329 1 1
-0.0283543904157635 -0.0263738676095151 1 1
0.287165450989709 0.266591824263203 1 1
-0.000203531907565946 0.00639906860715372 1 1
0.234980774021049 0.223257499615949 1 1
-0.0314676899049918 -0.0301647618926105 1 1
0.142793993363837 0.135082055215644 1 1
0.212843631689841 0.208720917331701 1 1
-0.2966698498746 -0.278300686460499 1 1
-0.123812777916703 -0.120794370667994 1 1
0.141012783494933 0.131729825900523 1 1
0.000491672134688315 0.00744794564461796 1 1
-0.293305259004934 -0.276990756961686 1 1
-0.361530333455986 -0.341712277056173 0 0
-0.282839458716231 -0.26493196245029 1 1
0.251528731706287 0.24120152109226 1 1
-0.110197518896533 -0.104022845233595 1 1
-0.221569067991859 -0.213024833397439 1 1
-0.0600405398338931 -0.0497162578465168 1 1
0.0618011746527008 0.0602072715300463 1 1
-0.216185842435247 -0.215965441273795 1 1
-0.2134166276196 -0.20021158495532 1 1
0.275408251113077 0.260711356516912 1 1
0.0683289758829139 0.0696794394976613 1 1
-0.380802976880941 -0.368344287591173 1 1
-0.355751271562212 -0.335529930901658 1 1
0.0391219487755468 0.0342190323728927 1 1
0.0387809755421037 0.0440402076162409 1 1
0.129469399973992 0.135734060151046 1 1
-0.0299867372509178 -0.0266903678404311 1 1
0.0423161460921653 0.0371710916626688 1 1
-0.0364092289917949 -0.0314733043306688 1 1
0.0217233379341316 0.0174694498288789 1 1
-0.0275731543433922 -0.0265568654836398 1 1
-0.0870636924151887 -0.0832922440317127 1 1
-0.215998935810751 -0.20201721419939 1 1
-0.0427661034480688 -0.0381559296566523 1 1
0.121160167847319 0.113114981917799 1 1
-0.0444590538320278 -0.0400636906565037 1 1
-0.00267423175535077 -0.000513870170115276 1 1
0.108283414551233 0.104884068012479 1 1
-0.000149907856566725 -0.000902005124227181 1 1
-0.0256398578509088 -0.023119767001975 1 1
0.109927675669508 0.107933187340836 1 1
-0.0396211884384167 -0.0351848174856386 1 1
-0.17570379122081 -0.164367768885244 1 1
-0.175463480241702 -0.163378218726872 1 1
-0.168795093856542 -0.160734913053991 1 1
-0.0132106439422355 -0.0134639177682872 1 1
0.288491499613109 0.272225877814229 1 1
0.227996819726832 0.215417033448176 1 1
0.0233393425282216 0.0236380417177955 1 1
0.0337704761619682 0.0331393350848947 1 1
-0.227583455524962 -0.210282209791969 1 1
-0.164661334831226 -0.158239821316876 1 1
0.133891520647022 0.118667621505762 1 1
0.00502572244249409 0.00693810641600719 1 1
0.242327397930941 0.232539379420463 1 1
-0.0614666681765169 -0.0553057710569815 1 1
0.00878586368289809 0.00133512980106427 1 1
0.131201334521182 0.126822690291107 1 1
0.363240396017007 0.347576169568885 1 1
-0.356015501443287 -0.324230131313403 1 1
-0.0685044461652975 -0.0661203934190468 1 1
-0.0310667896437581 -0.0374109637356435 1 1
0.169215211104613 0.15575775592975 1 1
0.175939849268079 0.16093538704265 1 1
0.0269300093800963 0.019954583405348 1 1
-0.0104158422560568 -0.00701575001370006 1 1
0.0126258290857186 0.0104599598261703 1 1
-0.0279683350466482 -0.0290995245313674 1 1
0.0386157141486399 0.0343024830058782 1 1
0.0429537583103398 0.0374851343355077 1 1
-0.0468945364220565 -0.0466430265264402 1 1
-0.105754746872138 -0.0924208549248492 1 1
0.220236103484562 0.209553101443301 1 1
0.0566411381264958 0.0538991960412344 1 1
0.163604903209477 0.157324701351845 1 1
0.245736759216712 0.230677958544256 1 1
-0.160658374939034 -0.15717428531005 1 1
0.174700187469924 0.168358948200419 1 1
0.0741013071701568 0.0708576042649986 1 1
0.118896395032585 0.112415388054108 1 1
-0.180189649529013 -0.173924787806025 1 1
-0.0518324266344313 -0.0542318811807566 1 1
0.101179996688118 0.0970789210978964 1 1
0.0395440013659016 0.0492540554013722 1 1
-0.0798305316110233 -0.0756279446685305 1 1
0.0628322404197768 0.0554981702684194 1 1
0.118690020212879 0.118549326485566 1 1
0.0577448468775515 0.057108573609614 1 1
0.0858953850947643 0.080858974302313 1 1
0.0604221299785027 0.0587047650904145 1 1
-0.0575339762337624 -0.0499236808593485 1 1
-0.28842340109342 -0.271143317562613 1 1
0.0192482631085346 0.0164262853104844 1 1
0.0451602021915787 0.0457377530101781 1 1
-0.016174880193142 -0.0135018996323648 1 1
-0.172055181859398 -0.163939917474523 1 1
-0.384930167779974 -0.36395658475582 0 0
0.0423526743068007 0.0452266210107299 1 1
-0.283388213004522 -0.271921873890433 1 1
0.154181776449586 0.149965041490888 1 1
-0.127414270513226 -0.119761082917121 1 1
-0.110287973158873 -0.105744363987999 1 1
0.258014337330033 0.242137378672877 1 1
-0.0177885858195234 -0.0244558046067108 1 1
-0.208323937541156 -0.199297470390975 1 1
-0.196211346668616 -0.175622994014641 1 1
-0.211047774885322 -0.204214618872969 1 1
-0.0558584211319206 -0.0519842826828144 1 1
0.00811467386017239 0.00595014626182631 1 1
0.114232574403568 0.108404059785847 1 1
-0.157006876791934 -0.148653951212761 1 1
0.109979338700915 0.0992093326380942 1 1
0.225195481275312 0.212007520766313 1 1
-0.00491879005709794 -0.00521842896636608 1 1
0.0183092010889245 0.017725213019515 1 1
0.0366278126418963 0.0354796382646083 1 1
0.0989616796056452 0.100216131378162 1 1
-0.0849322094565831 -0.0805820114231662 1 1
-0.149990586638901 -0.143010549366138 1 1
0.0173078660569911 0.017055297040492 1 1
-0.0324686332035476 -0.0294058625470593 1 1
0.0392151187048008 0.0343630077344273 1 1
-0.013585298873037 -0.0153443792148259 1 1
0.0178993589220214 0.0169448781859664 1 1
-0.188420217292134 -0.16845352036874 1 1
0.148661202966408 0.14365197692844 1 1
0.0346494773116264 0.0315612151939589 1 1
-0.0605017307936335 -0.0572739760956978 1 1
-0.0505921315389124 -0.0493360112704796 1 1
0.120542597341706 0.113523945504419 1 1
0.13705691991816 0.129851612869285 1 1
0.153820659538575 0.139845627928317 1 1
0.194842599115554 0.179826525312437 1 1
-0.0228353255309541 -0.0236518913073488 1 1
-0.120186713814925 -0.125203226752703 1 1
-0.257276941482538 -0.244715096421461 1 1
0.158645300226994 0.14250101473656 1 1
0.270910977054484 0.262218799813313 1 1
0.0111079639966958 0.00219015583900582 1 1
0.0428710169620623 0.0340781703633867 1 1
-0.231804878256045 -0.215486310610234 1 1
-0.292548162956897 -0.280077929146186 1 1
-0.0374089734322681 -0.0363422133768118 1 1
-0.0750637588376452 -0.0695690950689705 1 1
0.101450639883272 0.0963076044336006 1 1
0.0569917061880278 0.056418098631717 1 1
0.161580083534706 0.150111807810159 1 1
-0.0572017170276184 -0.0508114537551247 1 1
-0.0896006187341072 -0.0851329899909566 1 1
-0.0941645768485764 -0.0897265084333035 1 1
-0.0119648278755431 -0.0104674518800908 1 1
0.109809292924728 0.103566517419251 1 1
0.0457843797868261 0.0439262338834437 1 1
0.0621903108130154 0.0588339324657743 1 1
0.252566050520775 0.239833693253389 1 1
-0.577138765300527 -0.547638761546763 0 0
-0.135306556491053 -0.129698877667181 1 1
0.140136142209491 0.130314008457986 1 1
0.257305739894108 0.241808010023829 1 1
0.305168412958944 0.29228303954414 1 1
-0.27984640611837 -0.266120649868964 1 1
0.230891212968512 0.211280616651336 1 1
0.0791919038277596 0.0781004963136525 1 1
0.0230718649248605 0.0188421953490323 1 1
-0.013913447001632 -0.00809612962444535 1 1
0.0343760187369168 0.0317902535780433 1 1
0.411408244565001 0.385335513680621 1 1
0.075233535305706 0.0746190045072007 1 1
-0.0130064728117662 -0.012605417791016 1 1
0.113223150244845 0.101484415160269 1 1
-0.230214812129607 -0.215869892549423 1 1
0.0105433464277212 0.00683959396050559 1 1
0.371465798933834 0.352769005400181 0 0
0.129089116923951 0.122561922584393 1 1
0.110875390600444 0.10193991695999 1 1
0.396574315741845 0.378960986022227 0 0
-0.133962452959362 -0.124941085469795 1 1
-0.17175100470792 -0.158463915504084 1 1
0.0572639555565276 0.0552593848215201 1 1
0.0606272750934756 0.0543182685572452 1 1
-0.120321789397906 -0.114714155924876 1 1
0.198886406308253 0.18581466827856 1 1
0.0932158838152309 0.0866746531895038 1 1
0.26191575504741 0.249767307435951 1 1
0.355343819644382 0.335915125945316 0 1
0.107753260180562 0.10235631178323 1 1
-0.105717715693947 -0.101593660275611 1 1
-0.00436527396909769 -0.00462399898075708 1 1
-0.24444155068917 -0.226681299728689 1 1
0.115192739266509 0.104515183670532 1 1
-0.374651430306867 -0.356598385043029 0 0
0.104291447049546 0.0999682751002473 1 1
0.139445575209973 0.133091930129393 1 1
-0.169625917180742 -0.162472219112787 1 1
-0.201197908308337 -0.188885042615875 1 1
-0.0900437171907593 -0.0883264922916268 1 1
0.331791292408735 0.318460737893145 0 0
0.0481639762589771 0.0480378262405946 1 1
0.010587724543482 0.0145026294588694 1 1
0.169303069766201 0.16286983680797 1 1
0.145036437566019 0.134187695519696 1 1
-0.0640849988940691 -0.0682648937526841 1 1
0.58568581811487 0.556397877574834 0 0
0.0441583669561267 0.0392032937949114 1 1
0.237302349550122 0.231249569428274 1 1
-0.0788862543236454 -0.0763598878252196 1 1
-0.0261071130392492 -0.0233354134048581 1 1
-0.182755914074626 -0.175203816564717 1 1
0.0603963659013177 0.0603075960180126 1 1
-0.033417060483178 -0.0322100734233142 1 1
0.162559986818463 0.155780648385113 1 1
-0.211107170023684 -0.205811695060062 1 1
-0.0243329666022138 -0.0231006498472361 1 1
0.187183385457446 0.177798259965872 1 1
0.011158292579282 0.00373474624215472 1 1
0.0172753126301486 0.0199758925779861 1 1
0.195834632210849 0.184186707192968 1 1
0.0453473441768818 0.041398935885172 1 1
-0.32239350997131 -0.313123506487593 1 1
-0.0626821571332233 -0.0616803055423436 1 1
0.021954993600524 0.0197333383939433 1 1
0.188907038465242 0.177234149523752 1 1
-0.0646117328866559 -0.061433322715964 1 1
-0.214160878203395 -0.202821643975121 1 1
0.170724822955202 0.164093493423892 1 1
-0.219481689904425 -0.209685157448668 1 1
-0.198194095619882 -0.189714060932457 1 1
0.101513501786937 0.0998436451452743 1 1
0.235936867248201 0.223713800098545 1 1
-0.135279197688515 -0.131597475997697 1 1
0.066324937878885 0.0620105538538314 1 1
0.219180467131367 0.213583755402472 1 1
-0.151348711112461 -0.152210322126363 1 1
0.267923519898987 0.256135124919392 1 1
0.065107092645242 0.0734496034895602 1 1
0.124231670047049 0.118531731087312 1 1
-0.0919798871084823 -0.0880709562314056 1 1
-0.078679865920322 -0.0752588972956482 1 1
-0.0393136011703512 -0.0362586389252112 1 1
0.0202332260036402 0.0206815811866583 1 1
0.00238776136731578 0.00866773822197694 1 1
-0.033590395734698 -0.0333874703888204 1 1
-0.105768729030172 -0.100643546158798 1 1
0.176310826615956 0.163029152836709 1 1
-0.0575317936240683 -0.0530853486481413 1 1
-0.214315604290359 -0.201358655140707 1 1
-0.105000550611292 -0.103104619395137 1 1
0.0333163577809734 0.0257615894069543 1 1
0.0812945891694417 0.077800579749975 1 1
0.0148506851284849 0.0152720959666101 1 1
0.114008135428654 0.107579912106522 1 1
0.121595012493899 0.11545298195012 1 1
-0.0728541942162229 -0.0706871142492758 1 1
-0.0224279908962411 -0.0192452676292749 1 1
0.163890620489794 0.154873666649521 1 1
-0.174408111685158 -0.160832186891972 1 1
-0.0914440551521805 -0.0875887737980283 1 1
0.244987336083033 0.238533428226676 1 1
-0.115385489819956 -0.110958315177041 1 1
-0.152257144696406 -0.143514015212389 1 1
-0.194213560235307 -0.182127809176273 1 1
-0.0359871393081016 -0.0396369622546353 1 1
-0.0215099989763146 -0.0132219520587282 1 1
-0.128716900134573 -0.118541578836834 1 1
0.217564503121153 0.210598672730885 1 1
0.10816997122025 0.0992245836048152 1 1
0.21375939312562 0.201920911891566 1 1
0.197038085326237 0.183013343635364 1 1
-0.00493648376512508 0.00141461859316919 1 1
-0.0238199069459391 -0.0255674884592482 1 1
0.0161220211695402 0.0175774284443339 1 1
0.183970498569086 0.168247026869131 1 1
0.262538047324036 0.247691897861852 1 1
-0.11010082996133 -0.10384298569621 1 1
-0.10694370636667 -0.104646035672013 1 1
0.153152889272243 0.143881804628947 1 1
-0.261232908202439 -0.256089474172006 1 1
-0.126679194504803 -0.119880061463654 1 1
-0.223505128750162 -0.203904804294756 1 1
0.137055296778324 0.128845958329152 1 1
0.0241104812120652 0.0227451164392561 1 1
0.0790253256352151 0.0778240156466968 1 1
0.440717528573643 0.421102058404858 0 0
-0.105122777088845 -0.0963049770331081 1 1
-0.00510889936096337 -0.0055579490437633 1 1
0.198850029479026 0.189269447418977 1 1
-0.0344752074370449 -0.0313440395228945 1 1
-0.168463637909057 -0.157643283656414 1 1
-0.177711288109718 -0.16656750841183 1 1
-0.00497546047273636 0.00295676725996546 1 1
-0.123801094077247 -0.116630794956611 1 1
0.0913623871203063 0.0790267007709448 1 1
0.013112603811945 0.0116823745382721 1 1
-0.21499657093186 -0.20112507769421 1 1
-0.0630467326092097 -0.0607076459044887 1 1
-0.0627458891020128 -0.0579209825671957 1 1
0.245099769156811 0.234512590900322 1 1
0.00288710694697589 0.00163986121851722 1 1
-0.188509801543847 -0.18652821071159 1 1
0.0708864641709923 0.0668539285759094 1 1
-0.230243634719767 -0.217779717399721 1 1
0.00938486275340481 0.00862410017034609 1 1
0.0512944234978406 0.048333842099518 1 1
0.0678002966484587 0.0663151065884545 1 1
-0.0417786236358716 -0.0421777799161759 1 1
-0.33544188361166 -0.319253678921977 0 1
0.0476155333742454 0.0481479952066784 1 1
-0.306613955849778 -0.293037484607396 1 1
0.176103811466671 0.166174512061632 1 1
0.172700643238124 0.160155598587524 1 1
0.24349064924674 0.226669428498498 1 1
-0.279590877173304 -0.266945523760326 1 1
0.407237054647461 0.387336643426259 0 0
-0.165343063527334 -0.160575780447502 1 1
-0.127935482495656 -0.127102165049144 1 1
0.0331751358912232 0.030722935238438 1 1
0.229892893845235 0.216037141797949 1 1
0.510837170379176 0.484326657368767 0 0
0.222047610650569 0.215473749106668 1 1
0.0274660841736779 0.027134276086672 1 1
-0.112254534470832 -0.108067299416617 1 1
-0.148694542275154 -0.144286937839105 1 1
-0.0750726706612601 -0.0708664999530596 1 1
0.140587024048107 0.133215884833985 1 1
-0.139871741871611 -0.127973824205591 1 1
-0.0271136278423727 -0.0259573167259828 1 1
0.304227387144226 0.292254599523602 1 1
0.0640752951795618 0.0572265305513515 1 1
0.218848307925915 0.207763121907897 1 1
-0.225134787635291 -0.21687813549229 1 1
-0.062661877077746 -0.0563911334987513 1 1
0.0305239335422032 0.028154992546165 1 1
-0.317878562128073 -0.30406265867504 0 1
-0.145670367759127 -0.145357018065221 1 1
-0.127998520934115 -0.124429135567051 1 1
0.0814705280775523 0.0817258866741249 1 1
-0.479556977127573 -0.45668134083777 0 0
-0.126234347174346 -0.121371937164514 1 1
-0.179996939852943 -0.17146925700115 1 1
0.148852848345191 0.146072569843502 1 1
0.0763027939658018 0.0693076368436612 1 1
-0.106575010556566 -0.0981703098482986 1 1
-0.0587587321472507 -0.055776692657005 1 1
-0.244212372727901 -0.231261869448515 1 1
-0.0509942402755484 -0.045904685380712 1 1
-0.244658362699351 -0.242402140509169 1 1
0.0625642874218349 0.0565140448574561 1 1
-0.0185553112526389 -0.0145877708045135 1 1
0.0270995455101778 0.0298929386750539 1 1
0.0259223305719654 0.0240823756289655 1 1
0.0898002468804661 0.0847699370772538 1 1
0.293859663447394 0.281231019815124 1 1
0.00706839095607062 0.00591069819437266 1 1
-0.0152960678410232 -0.0119151671450114 1 1
-0.07602064876686 -0.0838693810380178 1 1
-0.195389628427029 -0.187772828061831 1 1
-0.334032493867366 -0.319938632068469 0 0
0.232199149158697 0.227023662483373 1 1
0.142897169218538 0.136459645712579 1 1
-0.449755659441786 -0.429167263690447 0 0
0.385412332545172 0.367504822642414 1 1
-0.463635608285769 -0.440431102892454 0 0
-0.0021948823540169 -0.00369951183928343 1 1
-0.152265067004489 -0.143281151624805 1 1
-0.0241256645456494 -0.0204234295820203 1 1
-0.162547315923687 -0.155172084994117 1 1
-0.0596584283670595 -0.0601243865652963 1 1
-0.0512648290850941 -0.0468212374406892 1 1
0.104377364170834 0.0972805343490094 1 1
-0.254007988145375 -0.239897693886047 1 1
0.214079431747786 0.205299308573043 1 1
0.187977412198551 0.185401356880023 1 1
0.215462419529045 0.209767156421107 1 1
-0.128051253161946 -0.129645464183099 1 1
-0.421604510827586 -0.403999646879682 0 0
-0.0542271503149921 -0.0603220925665837 1 1
0.231680088897285 0.217396644339365 1 1
0.0186485418818784 0.0102413710534325 1 1
0.217996812111242 0.205506886632294 1 1
0.245963933321462 0.232782570735383 1 1
-0.309865545663705 -0.29849180539326 1 1
-0.0743139830779585 -0.0655401427194453 1 1
-0.288848043098591 -0.27511061112621 1 1
0.0162556418820128 0.0169773150194132 1 1
0.0916808333253318 0.0872410206143405 1 1
-0.102070121812134 -0.101898120439573 1 1
0.326001337213937 0.308301238341053 1 1
0.125334179684612 0.111403455507781 1 1
0.29986375458119 0.285882277207921 1 1
0.0361375849301051 0.0341924884402679 1 1
0.048665563298966 0.0465939350390501 1 1
0.0843405240118108 0.0799576027016201 1 1
-0.074580484433017 -0.0765353624938931 1 1
0.0407502371486695 0.0345672595410736 1 1
-0.0825424505565264 -0.076676540499031 1 1
-0.00728703848655641 -0.0104692714485744 1 1
-0.108999406215897 -0.114039781845503 1 1
-0.273813491146651 -0.260442255212488 1 1
-0.00794945021531114 -0.0105165987228698 1 1
0.147145818826065 0.137435133525674 1 1
-0.175711572950207 -0.170060462670124 1 1
-0.0730542026875576 -0.0734087061542502 1 1
-0.0342488275120154 -0.0324997004854636 1 1
0.0747602526408299 0.071027600407435 1 1
-0.187252730761426 -0.177809315312255 1 1
0.267690115460113 0.257597748097488 1 1
-0.0219199829877852 -0.0170482320438159 1 1
-0.154384430073844 -0.148228378178848 1 1
-0.0713004302845332 -0.064807506947049 1 1
-0.171580781702391 -0.158689843028258 1 1
0.250233053636817 0.241378079203269 1 1
0.0447403991086143 0.0447379090303794 1 1
0.120252492782221 0.113216942421668 1 1
-0.24552421612998 -0.239443890266828 1 1
-0.244914867731982 -0.239259081094 1 1
-0.157382403621042 -0.152082349348655 1 1
0.251683432917738 0.252933205433903 1 1
0.2521661678033 0.238296193357117 1 1
-0.0559211993154789 -0.0538465428964904 1 1
0.236858058875233 0.226257031146434 1 1
0.064033495114523 0.0592138952164874 1 1
0.0718736678096025 0.0676880107932526 1 1
-0.328952142682246 -0.313921543397413 0 1
-0.075596848650934 -0.0722494673971205 1 1
0.108086108321274 0.103750222702912 1 1
-0.0156476509768894 -0.0205094546723461 1 1
0.0672858274582312 0.0585776341720495 1 1
-0.185052710628217 -0.184375163527414 1 1
-0.124156018470325 -0.115729914063773 1 1
0.115828980869764 0.107003811029644 1 1
0.295704741535465 0.281833102630168 1 1
-0.0168480178514726 -0.00574536200485212 1 1
0.13864893120264 0.135744250122855 1 1
0.101458889746575 0.0968167609919366 1 1
0.320160679226131 0.302929005816287 1 1
-0.491111544034238 -0.472213686589785 0 0
0.12247654543394 0.121802567363358 1 1
-0.0153838212709599 -0.0152173810462792 1 1
0.0144045575089463 0.0113219292876197 1 1
0.241340173595212 0.235400882958391 1 1
0.0137729030523884 0.0110520765569574 1 1
-0.134283067723 -0.130596240331336 1 1
-0.0372070268071921 -0.0318826663776658 1 1
0.19478088883426 0.182153260038954 1 1
0.193011501278923 0.171658648734349 1 1
-0.0495257803833539 -0.046882018964289 1 1
-0.0667466402714918 -0.060114311879516 1 1
0.158764988223209 0.152090918015006 1 1
-0.0751572805955315 -0.0658044366982009 1 1
-0.00285174822304833 -0.000133169610851899 1 1
0.151111040571845 0.141778977831929 1 1
0.0628697917267677 0.0599345845086687 1 1
-0.185450959414996 -0.177177744707155 1 1
0.366073501555096 0.34880570045182 0 0
0.111208442030011 0.105018066167743 1 1
0.0208805792857963 0.0157193610993805 1 1
0.183257945945726 0.179957174914875 1 1
0.0717129389264769 0.0691597548126185 1 1
0.138461702317327 0.141071900173241 1 1
-0.200488358630064 -0.193053199442869 1 1
0.260314689614746 0.245925238649327 1 1
-0.175731453327845 -0.170919365205742 1 1
0.249672857651426 0.236223584599663 1 1
0.00117611390460658 -0.00353512178452355 1 1
0.27903702830476 0.269528394708455 1 1
0.0744184436355273 0.0693913622593013 1 1
0.211655507573654 0.20187386490808 1 1
-0.193508973705403 -0.184001709711863 1 1
-0.0223190124558464 -0.0158428501415703 1 1
0.277555256275417 0.272367677244228 1 1
-0.00485676423772161 -0.0239867417231899 1 1
-0.181746766843186 -0.170905740807262 1 1
0.380541855902592 0.361806838879292 0 0
0.126376737165525 0.118771314502745 1 1
0.139481300498999 0.133128944246971 1 1
-0.0833900464676398 -0.081272270450622 1 1
-0.15715983155003 -0.15083616380926 1 1
0.353456377356411 0.328944285891005 1 1
-0.157316564845153 -0.151221281836352 1 1
0.420673425525592 0.400590298696277 1 1
-0.214249881921678 -0.193132337361957 1 1
0.140965535140791 0.140064299652124 1 1
0.0699088600137632 0.0608958760966509 1 1
-0.142002158542646 -0.125229824802831 1 1
-0.100052232986486 -0.0974468391840418 1 1
-0.0694019825834146 -0.0711987311201442 1 1
0.288041738187971 0.275771905800125 1 1
-0.205395561416728 -0.195318262199698 1 1
0.146111189902361 0.137139703012194 1 1
0.0687620515666206 0.0612909167367519 1 1
-0.191671564230599 -0.183605215746379 1 1
0.130204640720231 0.128782307695149 1 1
0.118681039526192 0.116441830170309 1 1
-0.0081259198727282 -0.00962087335017067 1 1
0.330051191488997 0.315098427673653 1 1
0.203914338530587 0.188293933030184 1 1
0.0169630452473093 0.0200803057877497 1 1
0.205270522322327 0.192483207384456 1 1
-0.123017382143061 -0.107007944424755 1 1
-0.0187535320667027 -0.0190079769423685 1 1
0.0141296591422802 0.0138761710138087 1 1
-0.244350192456816 -0.231413919105346 1 1
0.0668172495653055 0.0670923358381383 1 1
0.325816460198378 0.310103415737361 0 1
-0.279057034179609 -0.262504195096112 1 1
0.364403498311598 0.339386157212581 1 1
0.210696781204021 0.208484560337361 1 1
0.123211699935953 0.111649903034355 1 1
0.14194936868765 0.134700574159113 1 1
0.119858308850871 0.109736760435593 1 1
0.333822930936008 0.315991519135172 0 0
0.0490766169600354 0.0463629839018058 1 1
-0.382872850062537 -0.368912108345767 0 0
-0.195784375026996 -0.187429541672048 1 1
0.113135084074896 0.117651297117456 1 1
-0.189226032600951 -0.176188554235267 1 1
0.0667452203851684 0.0659503404524042 1 1
-0.0127088505670156 -0.0132487185489616 1 1
0.208687534554526 0.201308208465823 1 1
-0.0982065060301093 -0.0942969184922021 1 1
-0.132412777306874 -0.123773555989695 1 1
0.0739750493188099 0.0769634774225204 1 1
-0.0016812385594909 -0.00226568869939653 1 1
0.161001761533212 0.154019550524611 1 1
0.115349929510507 0.109419789189796 1 1
0.0748801364364902 0.0720857923078413 1 1
-0.122375156750125 -0.116006432059042 1 1
-0.201518654806765 -0.197282368785113 1 1
-0.0207491763735062 -0.0169561403675786 1 1
-0.151408855576903 -0.142043081249765 1 1
0.227622260145109 0.214426522166888 1 1
0.0751408791302322 0.0590458379641751 1 1
-0.230655413600508 -0.220874738686905 1 1
0.0803232822265771 0.0779592764872803 1 1
0.229464056235844 0.219825112162832 1 1
0.0823112211437157 0.0861559432510547 1 1
-0.0651647761464276 -0.0664941907213541 1 1
0.199350731261255 0.190461609240812 1 1
0.11873254230334 0.108652092371106 1 1
-0.130532239679636 -0.126569720976364 1 1
0.340983590880016 0.325886155300855 0 1
0.295921954815468 0.275457724650231 1 1
-0.0720542555050796 -0.0745414317442204 1 1
-0.0107764544681131 -0.011722971652566 1 1
0.0812188382565744 0.0778245440707004 1 1
0.0870443165722342 0.0850808321830611 1 1
0.0191341776278324 0.0207088743727122 1 1
-0.0594525377087633 -0.0537967146786356 1 1
0.144829167221563 0.139615108688338 1 1
-0.22928735733511 -0.219153247995227 1 1
-0.0825582779822552 -0.0801365817606887 1 1
-0.0223713009511823 -0.0221487605451759 1 1
-0.0736820137615382 -0.0687311397816595 1 1
-0.216876980887233 -0.206624876266044 1 1
0.0619654702506161 0.0512574319021656 1 1
0.169091930587146 0.158479389846881 1 1
-0.145495652570136 -0.140459064636507 1 1
-0.131019314491283 -0.122253810772751 1 1
-0.137985124016576 -0.127637124306651 1 1
-0.0738377893786865 -0.0725944371151396 1 1
0.00892259962725432 0.00516773524209924 1 1
0.201779443060285 0.190289151956324 1 1
0.218778704616332 0.204338757883475 1 1
0.121195228948261 0.114835538072762 1 1
-0.0208908048408369 -0.0241556016020319 1 1
-0.198282889359332 -0.188903902438632 1 1
0.324493786873642 0.308774660784377 1 1
-0.0230415861988033 -0.0263507732258562 1 1
-0.0407264295897149 -0.0358267737824013 1 1
-0.250203482868478 -0.239802370423237 1 1
-0.118125318305803 -0.1118522678034 1 1
-0.15146433140361 -0.139424499253385 1 1
0.224373193943175 0.213479973837886 1 1
-0.0900408632805013 -0.0771462993906522 1 1
0.284318499217358 0.264236897791697 1 1
0.0492032427605561 0.0443027799684197 1 1
0.0171225852394344 0.0182710688832895 1 1
0.0985688764149597 0.0884339036067312 1 1
-0.225727469902431 -0.212601566079385 1 1
0.0260690466101135 0.0176426319814205 1 1
0.0570612544681211 0.0629369425322099 1 1
-0.00838238114484581 -0.01841123559825 1 1
-0.0217231060572384 -0.0184432673368528 1 1
0.0825537105666446 0.0772490001960037 1 1
0.0354184400301711 0.0365006827756255 1 1
0.20010550089312 0.190742273675008 1 1
-0.374730635777134 -0.357524395602814 1 1
0.0768939904074454 0.0721026149560275 1 1
-0.00880769522228753 -0.00732284647171102 1 1
0.0820722757843531 0.0777801621640589 1 1
-0.028550996926696 -0.0301762205103473 1 1
-0.223317119854238 -0.215306101224859 1 1
0.0826607904052417 0.0786184608556441 1 1
0.0890425645470628 0.0821583824965707 1 1
0.0551080479577355 0.0518357116001041 1 1
0.287265820314062 0.274231339621186 1 1
-0.0670168910369033 -0.061591213619961 1 1
0.0331395964898468 0.0295820856077051 1 1
-0.0304491372126017 -0.0285226869478959 1 1
-0.178710936129822 -0.163294653652469 1 1
0.030398948997723 0.0355252479279441 1 1
0.0390259070425512 0.0378768388175184 1 1
-0.290350413183692 -0.268330459734324 1 1
-0.130948435389735 -0.122204237660837 1 1
-0.223984557098649 -0.215517277296188 1 1
0.0622852719062516 0.0670984658250911 1 1
-0.192752258411099 -0.18733369848685 1 1
-0.324173084161323 -0.307827315829818 1 1
0.250427612715767 0.243677508689626 1 1
-0.0922306148495323 -0.0744081913255499 1 1
0.0590154776404723 0.0560091189950645 1 1
0.0189458602966503 0.0174705617684277 1 1
0.0679961618501936 0.0597238924665399 1 1
0.256102651026184 0.244260230108485 1 1
0.0300723407684357 0.0303845060845243 1 1
0.234788800851717 0.224847521105617 1 1
-0.184676099135245 -0.176301075076215 1 1
-0.140856236749529 -0.134522713558046 1 1
0.0183501221908475 0.0169351934895144 1 1
0.318781549340221 0.304684325766089 1 1
0.451669612760711 0.427762446251674 0 0
0.173424746877706 0.166015464862754 1 1
-0.153919585006208 -0.14893221990366 1 1
0.130912245553675 0.128468921464707 1 1
-0.243355281351112 -0.230311677629223 1 1
-0.0325850315953678 -0.0313689467929846 1 1
-0.0683662688440377 -0.062095714038767 1 1
0.00954062621965447 0.00749776715633259 1 1
0.0275538714731739 0.0228577009615873 1 1
-0.0803130361521548 -0.0748435717585414 1 1
-0.247385506467933 -0.235094174039 1 1
0.0238968414161377 0.0225529361088015 1 1
-0.267519958251855 -0.251215232265326 1 1
0.0667046166934607 0.0644550283935472 1 1
-0.276594275851409 -0.262090969098495 1 1
-0.183383935630487 -0.166860474085392 1 1
-0.0267708528299628 -0.0238301082029984 1 1
-0.123992968659126 -0.115869564361736 1 1
0.10369492374311 0.100919794184178 1 1
0.180882550327855 0.169799873588217 1 1
0.130658153882904 0.126575500813605 1 1
0.0173028029246476 0.0127055756032178 1 1
-0.146177501762853 -0.13882086737452 1 1
-0.0239540598939028 -0.0254133282734353 1 1
-0.0775990688090026 -0.0723950157687534 1 1
0.317296308154518 0.304212008562496 1 1
-0.241972883043593 -0.23379811105679 1 1
-0.0589741034213008 -0.0470860557575077 1 1
-0.224883908595416 -0.209848634963088 1 1
0.0984354499519843 0.100760076340483 1 1
-0.36757184976212 -0.352097139449345 1 1
0.0970404097515192 0.0932295438719338 1 1
0.134064231186388 0.130747718181203 1 1
0.149874232246042 0.141385324034783 1 1
-0.0356032654910351 -0.0316032866458444 1 1
0.183316721837446 0.175474653871617 1 1
-0.0802933194729282 -0.0693551284836912 1 1
0.0451513974473248 0.0422375028846027 1 1
0.393944292499451 0.374711690205019 1 1
-0.337985930503967 -0.31928658550109 1 1
0.198278754407466 0.189514290337628 1 1
0.151700428598785 0.144607258246209 1 1
-0.0929078347886343 -0.0846429278879229 1 1
-0.150158163618034 -0.147460170958549 1 1
-0.41866069984676 -0.388921770787155 1 1
0.137400829194203 0.12960366786069 1 1
0.00498624382396395 0.00312114514830199 1 1
-0.147895775725672 -0.143326989950099 1 1
-0.0252174946005717 -0.0206821115437374 1 1
-0.0776523574347628 -0.0646149617051121 1 1
0.00957439812980833 0.00751333428831917 1 1
-0.240639313539198 -0.217885694661447 1 1
-0.0505153653759101 -0.0466790499203271 1 1
-0.201239960038648 -0.193251140772599 1 1
0.188773469380389 0.178550326116687 1 1
0.0792054188286631 0.0751458973185835 1 1
0.0687086661385961 0.0537642789868633 1 1
0.317703480338568 0.302865941893064 1 1
-0.365778400245381 -0.351385017543165 0 0
0.206476572482154 0.195947809194505 1 1
0.115213995391153 0.109020043961209 1 1
-0.268992627643276 -0.255076769112343 1 1
0.322423209978438 0.308485281137155 1 1
-0.0970895862742685 -0.0904958313311826 1 1
-0.307027731332575 -0.292069465818136 1 1
-0.00356289747006697 -0.0105640933779908 1 1
0.258715125702464 0.247427359100867 1 1
-0.0182281619542462 -0.017524608625242 1 1
-0.265650552436922 -0.253869196469535 1 1
0.0730975733732293 0.0684139451523909 1 1
0.158710762728257 0.16151790111602 1 1
-0.161892530138794 -0.151628831471767 1 1
0.0941026784724146 0.0912508916524058 1 1
-0.109893287044377 -0.104537560013579 1 1
-0.0187567620040783 -0.0161748527651719 1 1
0.162451746047729 0.153465616221558 1 1
-0.0701172317163948 -0.0673734566154106 1 1
-0.00492806941147418 -0.00414996471071509 1 1
-0.312063186404634 -0.289113923962956 1 1
0.06260617955232 0.053198990951774 1 1
0.109282963534445 0.103679436861353 1 1
0.267935764954899 0.249129831410604 1 1
0.0912281143371383 0.0911748599450782 1 1
-0.0903385222394844 -0.0875520549188815 1 1
0.0507408653791183 0.0513694050394186 1 1
-0.0252297161964148 -0.0176678840775899 1 1
0.0455303815087669 0.0392136205328472 1 1
-0.332633145468919 -0.322945216885067 1 1
0.171903092109477 0.167072106940725 1 1
-0.0416627032083397 -0.0411458573460777 1 1
0.0215382294961783 0.0235459753594991 1 1
0.254835468257258 0.243248390035602 1 1
0.0800743773580302 0.0764539890298923 1 1
0.102550543503205 0.0970670189299736 1 1
0.16102423763282 0.153684265556512 1 1
-0.0315106775927683 -0.0273670193856655 1 1
-0.20757549789054 -0.196055470946085 1 1
0.292023508327249 0.282482407913199 1 1
0.240277751039828 0.224604233691249 1 1
0.331499652748904 0.319282657753906 1 1
0.149437125618439 0.139200764690071 1 1
-0.208334347324313 -0.193679997830913 1 1
0.31734227949106 0.304051127891412 1 1
-0.253745630105428 -0.243366000990042 1 1
-0.00731803006796335 -0.00922591571611497 1 1
-0.0334822720114878 -0.026913406120023 1 1
-0.015048214676134 -0.0128768805439307 1 1
0.233023480997454 0.222505558073543 1 1
0.39584386445121 0.38253768907098 1 1
-0.161721489248862 -0.160171692309284 1 1
0.0741455010988057 0.0727655248133922 1 1
0.0455608801709852 0.0417794728293363 1 1
-0.0662877439567369 -0.0587944047580629 1 1
-0.073277505419516 -0.0726171365618166 1 1
0.215196832905749 0.189844101699499 1 1
0.0850903668117627 0.0826430765456935 1 1
-0.278887044212299 -0.263506555110133 1 1
0.233285486225457 0.223384304385158 1 1
-0.0848058693844077 -0.0820270828181856 1 1
-0.126847636004349 -0.109911789090214 1 1
0.0768775128607795 0.0760463755614652 1 1
0.0503145663371643 0.0505067534653175 1 1
0.17098145919645 0.160951197704003 1 1
-0.0870689474031667 -0.0871928611065038 1 1
0.0717872904333783 0.0681262149630501 1 1
-0.226504457399605 -0.215867376124336 1 1
-0.155231632207792 -0.151425884443074 1 1
-0.263275180341872 -0.25362362293981 1 1
0.255008661461269 0.239555724049414 1 1
-0.276435180821246 -0.252635968807539 1 1
0.0401506349420308 0.0374145622467576 1 1
-0.00346183680605171 -0.00815702165405504 1 1
-0.103459418680985 -0.0975635103168101 1 1
-0.199686727467505 -0.210491754997645 1 1
0.12543993180872 0.120718143700942 1 1
-0.0690788778009724 -0.062754425797513 1 1
-0.267239653273596 -0.253474936638967 1 1
-0.0353142229338958 -0.0239295979201213 1 1
-0.0808234662498544 -0.0706077653640809 1 1
0.288987553652464 0.276154995025643 1 1
-0.401784243456154 -0.388163583821378 1 1
0.0388640449355123 0.0505543614146582 1 1
0.213291911330682 0.207817810525696 1 1
-0.331755543329314 -0.319112557924119 1 1
0.249403290730037 0.23862608751654 1 1
0.0603751293783021 0.0556868144324152 1 1
0.0792911033341603 0.0773369072253504 1 1
0.116228860820794 0.114466320638792 1 1
-0.358022351094044 -0.338227940236124 0 1
0.353238842461976 0.333395172202597 0 0
0.00208040909354493 0.000639160344040464 1 1
0.0275199582520494 0.0237640877466722 1 1
0.0579656086574156 0.0573256692889707 1 1
0.0505739307076314 0.0522655772945997 1 1
0.139421515683015 0.129785713522503 1 1
-0.197550322270167 -0.188373415314718 1 1
-0.132798690776459 -0.128176077388879 1 1
-0.209155655264825 -0.196470908952662 1 1
0.064369882832952 0.0532335116890088 1 1
-0.0185537998804168 -0.0177615318041081 1 1
0.134279098084092 0.127261569731596 1 1
-0.0737098191198189 -0.066148385545488 1 1
-0.0220182066754802 -0.0219369332235703 1 1
-0.0520484568944561 -0.0507280587842344 1 1
-0.0113173151862333 -0.0108343127171216 1 1
0.165893955486665 0.156310640261273 1 1
-0.103094843958217 -0.100427463142468 1 1
0.0251911071965218 0.0127675332224339 1 1
-0.318579911580358 -0.303731275304533 1 1
0.0546006044927356 0.0502495908714789 1 1
0.091377280767448 0.0869188374901229 1 1
-0.160405610448056 -0.163100018133701 1 1
-0.2453867483246 -0.234594127431069 1 1
-0.195762064891849 -0.181644359054132 1 1
-0.296286235224776 -0.280311813669276 1 1
0.0117253495355583 0.00788984553861179 1 1
-0.370996867119058 -0.357528214224851 0 0
0.317701646836672 0.297921252364992 1 1
-0.0167696563690161 -0.0122460537376306 1 1
0.113067525721877 0.11186797077585 1 1
-0.0118423955030413 -0.0113479637232554 1 1
-0.108764618787327 -0.102495110745828 1 1
-0.00455896360967166 -0.00961739263662589 1 1
0.396496015366514 0.375241323553545 0 0
-0.17135014927723 -0.16297135394481 1 1
0.0958351140144634 0.0958020004630846 1 1
0.190974875079554 0.188303704018425 1 1
-0.0010082138898387 0.000865155352784364 1 1
0.0238265913579433 0.0144897156929247 1 1
0.0642398911426733 0.059331051222818 1 1
0.137693646726699 0.130135292284495 1 1
0.288709318445185 0.27536803068711 1 1
-0.0376592898411262 -0.0358444429824603 1 1
-0.0150564835498286 -0.0226196336239188 1 1
-0.29244629256989 -0.278516703975758 1 1
0.0627599126886317 0.0643790332721867 1 1
0.405956756109524 0.382017744529081 0 0
-0.133901662263956 -0.127653713269864 1 1
0.0142654733672914 0.015427507578095 1 1
-0.0393987605436808 -0.0378983253753878 1 1
0.0173462036937208 0.0190265361405147 1 1
-0.126599697814653 -0.127804741429397 1 1
-0.0663443113231966 -0.0655975455800692 1 1
-0.00124065245310769 0.00182867343507232 1 1
-0.23669866180188 -0.224702942931762 1 1
-0.264566678035643 -0.256608356225477 1 1
0.44387354109525 0.416156139958681 1 1
-0.0148165168322096 -0.0136368590951973 1 1
-0.138400738111689 -0.132529672795229 1 1
0.204722491606641 0.196565098484075 1 1
0.318444010421507 0.303634593415762 1 1
-0.0205111347440834 -0.0178843606740709 1 1
0.258108597560583 0.243789388127501 1 1
0.0310920355770256 0.0218980552524255 1 1
0.0628536917174336 0.0556538498798535 1 1
0.16374196056378 0.149819081486705 1 1
0.156672575880123 0.148764738514117 1 1
0.089071735768943 0.0864015097770023 1 1
-0.0241339845865056 -0.0278269336550024 1 1
0.0312215154036821 0.0319821728840253 1 1
0.190393985480153 0.185164214768179 1 1
-0.0144491710314182 -0.0180300770160695 1 1
-0.0822212826396786 -0.077716228884212 1 1
-0.106950540754411 -0.086744382028677 1 1
-0.0989919236719613 -0.096760382047181 1 1
0.116741519317276 0.117822560970638 1 1
0.0743271902147712 0.0723566251987697 1 1
0.0275998206640342 0.0251067079624399 1 1
-0.103092379689509 -0.0973066310462011 1 1
-0.105403688286772 -0.098389165821706 1 1
0.277202815368435 0.269620795209236 1 1
-0.124062181859 -0.120818860025596 1 1
-0.0679947789515336 -0.0705713339910287 1 1
0.068804302809563 0.0678520292777954 1 1
0.0609624523822092 0.0576457511591103 1 1
0.0966467672122089 0.0954943236967997 1 1
0.0654614858561011 0.0654350560417089 1 1
0.243502436034506 0.232101542675816 1 1
-0.0839527487239094 -0.0743606680251617 1 1
0.298535177092432 0.281988394300357 1 1
-0.161653948284254 -0.155922955134835 1 1
0.126113616063169 0.11862651438486 1 1
-0.253089556727349 -0.242644623635143 1 1
0.10637059795678 0.106106399470798 1 1
0.0867483039956899 0.0841084675080681 1 1
-0.120965137560599 -0.111806009895108 1 1
0.110003592963082 0.102767528708835 1 1
-0.0286740479643812 -0.0276962684202561 1 1
0.139771141387083 0.134450317104434 1 1
-0.0850402426718379 -0.0806572732126609 1 1
0.265720827714145 0.254998603774368 1 1
0.0501922530087593 0.0503040976344527 1 1
-0.0994589133519855 -0.102120843679826 1 1
-0.0315998009392052 -0.0253758648329752 1 1
0.075163276812993 0.0672000615950949 1 1
0.137340793480636 0.131440419117818 1 1
-0.059545456059643 -0.0527246843881487 1 1
-0.202186208887138 -0.191295662652395 1 1
-0.0618760120636488 -0.0598054670624779 1 1
0.170545070133629 0.164008160935877 1 1
0.0893992829279757 0.0870060370976244 1 1
0.142862108976155 0.14282264301072 1 1
-0.0892253653984651 -0.0866290892590837 1 1
-0.0577248184593897 -0.0549083943018013 1 1
0.187578806315494 0.176262788454735 1 1
-0.0772455629594445 -0.0730851341048441 1 1
-0.0739334634072106 -0.0749443327381356 1 1
-0.0769255486882729 -0.0777251246037594 1 1
-0.0847568747776714 -0.0832373877894955 1 1
0.265820957087076 0.255352759089984 1 1
0.180153963317987 0.171538679962559 1 1
-0.0182333159075803 -0.0180360063959893 1 1
0.149900414826627 0.141925630829121 1 1
0.071336358583626 0.0689216928342852 1 1
0.126721263364429 0.1086040639566 1 1
0.22223531994312 0.210703657391133 1 1
0.151609825630999 0.147636339416096 1 1
-0.0260797955581517 -0.0212786237406371 1 1
-0.283223172043095 -0.269306332871772 1 1
-0.0823132761244274 -0.0767693025963843 1 1
0.100670629291341 0.0954204917661945 1 1
-0.140613439283304 -0.132990913553721 1 1
0.125593345805633 0.118791950237727 1 1
-0.377029512356749 -0.359595668487918 0 0
-0.202251377551573 -0.183929320585681 1 1
-0.0734352039337886 -0.0708286983487448 1 1
-0.332828490618173 -0.318633983829975 1 1
0.0576983146175108 0.0522528775830957 1 1
-0.0672602611875757 -0.0623195468110807 1 1
-0.0598016964227804 -0.0653279131097141 1 1
-0.124834972328654 -0.127418280095112 1 1
0.117864539465511 0.110393047987301 1 1
-0.201885016019891 -0.18876129891761 1 1
-0.339670922581475 -0.320536392521669 1 1
-0.0552808673097858 -0.0545509244445658 1 1
0.205487878157821 0.193894083012569 1 1
0.119195308832077 0.112650548137753 1 1
0.0972470230849798 0.0886446128182861 1 1
0.202592856543715 0.197654233589683 1 1
0.311446987366143 0.292530722427126 1 1
-0.0116701498391521 -0.0111018374557645 1 1
0.074304191640349 0.0718962920593081 1 1
0.0802332848516156 0.075559072190774 1 1
0.132905249767712 0.124249187141156 1 1
-0.224074148711573 -0.212098289706251 1 1
0.105246373887064 0.100595875388397 1 1
-0.0626751262397816 -0.0544895454808957 1 1
-0.101907525928488 -0.0874551043106555 1 1
-0.0560527046500106 -0.0518237597286353 1 1
-0.0185486961915677 -0.0184934974969436 1 1
0.101139722212021 0.0984216394442872 1 1
-0.0257596015299639 -0.0344201030575475 1 1
0.0921233433759488 0.0837660258924372 1 1
-0.130892744045181 -0.113111190835226 1 1
0.244584225130543 0.226283176203364 1 1
0.248642442898996 0.234990882917259 1 1
-0.0933026777816467 -0.0877998032467038 1 1
0.349715399600979 0.329197956068565 1 1
-0.174621151924845 -0.16386347901808 1 1
0.18177936112222 0.179716508606522 1 1
0.0542148626220356 0.0511336623166 1 1
0.0278435710013661 0.0358238655126016 1 1
-0.211503432253927 -0.200711497044431 1 1
-0.433229552389513 -0.417836004309459 0 0
-0.0704505233490948 -0.0693108347661244 1 1
-0.0591820071274077 -0.0547146351922815 1 1
0.135236012741455 0.128813008099063 1 1
0.0975786412553737 0.0896875449894537 1 1
-0.0584142471769007 -0.0513873649519832 1 1
-0.0998781180791603 -0.0916687197194544 1 1
0.00942410111063447 0.00630898616105615 1 1
0.161413164089122 0.152115549630195 1 1
0.0632877353837614 0.0694179082285158 1 1
0.0193069697052605 0.0160485380757667 1 1
-0.207793085491439 -0.194732178492481 1 1
0.391911537993896 0.367956123054327 1 1
0.283852218454922 0.270515744945077 1 1
0.00211391575397159 -0.00109333658139874 1 1
-0.248956767420209 -0.234052374871661 1 1
-0.174043939174029 -0.180798466340271 1 1
0.0423555693443006 0.0507474316462887 1 1
-0.0295674681903455 -0.0265314422502555 1 1
-0.140886229795926 -0.136780315669709 1 1
0.0215918536089776 0.0200326893869748 1 1
0.0712047074828479 0.0666816648726514 1 1
-0.228191855639037 -0.215816121483044 1 1
-0.281643657724682 -0.27029726425821 1 1
0.0258346049018659 0.0243214926416002 1 1
-0.0307119148490995 -0.0321298173029852 1 1
-0.0518748685967551 -0.0503967462610275 1 1
0.0730501958776509 0.072800366379744 1 1
0.0673645136592336 0.0670734200730931 1 1
0.0691349440036425 0.0625410464558659 1 1
-0.0322043549798683 -0.0326626114601586 1 1
-0.171930268963853 -0.163947193228885 1 1
-0.0892351732373456 -0.0847588406192944 1 1
-0.0957959631488908 -0.0934584225689506 1 1
-0.333668022472324 -0.318784671856455 0 1
0.300913438696223 0.284345551169054 1 1
-0.123668628779377 -0.118045279637766 1 1
-0.188924678221857 -0.181343553167904 1 1
0.0409700397844208 0.0399939959992067 1 1
-0.143280524231823 -0.135256374375372 1 1
0.017264051604813 0.011238870156954 1 1
0.12389319936208 0.118307767417775 1 1
0.112782712729613 0.10853667102378 1 1
-0.0492830068938858 -0.0462771710053764 1 1
-0.00784420638285066 -0.00361469296289559 1 1
0.0680155141874009 0.0598179549109698 1 1
0.0646752797513589 0.0626768069269525 1 1
0.0981920466835948 0.0971282492831567 1 1
-0.0350727010435566 -0.0299295796534375 1 1
-0.466265833561324 -0.442778675405608 0 0
-0.0504632646429329 -0.048352391201115 1 1
-0.171220909369126 -0.162167798345177 1 1
0.189846380931518 0.182733775942468 1 1
0.39873672730685 0.379448645526274 0 0
0.12165458527084 0.110425170286739 1 1
0.120768204220588 0.121565210737617 1 1
0.210951217136998 0.196482278187428 1 1
-0.0707892163725917 -0.0679400864286908 1 1
-0.0843973873108311 -0.0780020671924665 1 1
-0.0426136886940086 -0.0428698758884677 1 1
0.111797551861833 0.103187251520401 1 1
-0.102083476676667 -0.0949904789854654 1 1
-0.0938408124276529 -0.0833032627313205 1 1
-0.0929110598595888 -0.0799120425065279 1 1
-0.259897066555794 -0.237581556876373 1 1
0.240235196076174 0.231486689369468 1 1
-0.160158054502388 -0.152698753941587 1 1
0.17099361254065 0.163991397206183 1 1
-0.113514749271091 -0.115874956088328 1 1
0.161771532393839 0.164545067405366 1 1
-0.0837103100670322 -0.0837461139493103 1 1
0.128183071279022 0.120345164047481 1 1
-0.0273171740850945 -0.0251483054806436 1 1
0.0238328803784408 0.0231677887103493 1 1
0.00354405991195957 0.00579620361161463 1 1
-0.0815142610962494 -0.0773561319674884 1 1
0.0853086182792775 0.0852504795779813 1 1
0.00615912895220411 0.00923365136934356 1 1
-0.184223152460477 -0.173176920802041 1 1
-0.162659805449516 -0.156395519694905 1 1
-0.0905284670592434 -0.0853563431086902 1 1
-0.121962670866399 -0.116461739198621 1 1
0.0570078187313106 0.04298689513785 1 1
0.342243798500798 0.32720415216664 0 0
-0.11263601124499 -0.103343269772812 1 1
-0.189289003020682 -0.183699494865438 1 1
0.0802150824536162 0.0792582632925125 1 1
-0.126539606016012 -0.11781905123087 1 1
0.0690954010469575 0.0719769390820352 1 1
-0.216291089722219 -0.201509509674926 1 1
0.188590512095531 0.180430983649228 1 1
-0.0331673589798524 -0.0295435872227745 1 1
0.188294612499087 0.18291530687283 1 1
0.305200259765705 0.286693048463088 1 1
0.0312417920941919 0.0350220384600666 1 1
0.140165893816761 0.134853677557587 1 1
0.0155549182931243 0.0183557486542402 1 1
-0.0490410654663957 -0.0483528249494788 1 1
0.10779630897422 0.102839347713353 1 1
-0.354705083245279 -0.335741901360259 1 1
-0.0315945498871633 -0.0249856194541544 1 1
0.0699191471881404 0.0669115181602806 1 1
-0.311999398713223 -0.302987815059135 1 1
-0.133666546509389 -0.12703971025219 1 1
0.101925832343985 0.0988529404500808 1 1
0.0193629428315409 0.0232946001832979 1 1
-0.123496963291402 -0.116922231659302 1 1
-0.0298800750284501 -0.0228209998280334 1 1
-0.364295245073682 -0.34546415143685 0 0
-0.220022951102657 -0.207162131537012 1 1
0.415816853818306 0.398084865237536 0 0
-0.0737680135888146 -0.0692682649196828 1 1
0.0396500109103255 0.0425462599137684 1 1
0.0333385507085604 0.029131239961076 1 1
0.196852381717892 0.188544845811582 1 1
0.273626298021067 0.256474591200965 1 1
0.0487449556515567 0.0457330435720445 1 1
0.172389657247993 0.166488835831996 1 1
0.182009519247992 0.171947204539627 1 1
0.0721542248990711 0.0707097129174855 1 1
0.310819751223506 0.296204200433924 1 1
0.135671028609072 0.13378049021092 1 1
-0.0177176208632151 -0.0153077048754506 1 1
-0.0159759188953913 -0.0187622453202526 1 1
-0.33047787253085 -0.312291820236841 0 1
0.17240620203552 0.164391864688167 1 1
-0.111002440593572 -0.103399963190148 1 1
-0.114920679331464 -0.111938852407917 1 1
-0.136222498478609 -0.121882071727744 1 1
-0.303618298446832 -0.29103389710624 1 1
0.152195457948371 0.144788807737174 1 1
-0.232369687037098 -0.218678245895085 1 1
-0.0301390762759371 -0.034206763873502 1 1
0.0235473058612886 0.019522236049837 1 1
0.190642677478887 0.183619926843953 1 1
0.207493346391779 0.193040913390742 1 1
0.0652878212872282 0.0637400339078541 1 1
-0.053181640582457 -0.0538802197932347 1 1
-0.293379891367491 -0.283535302311459 1 1
-0.230112642515793 -0.217404089659225 1 1
0.199360838121154 0.182272560957861 1 1
-0.121362381184199 -0.114678521056954 1 1
-0.334226911560389 -0.322226256259617 1 1
0.161776164362158 0.153404431102227 1 1
0.254682896022428 0.243777468378888 1 1
0.271199084999501 0.25550457647567 1 1
0.371459646528695 0.343836287364135 1 1
0.183454643167168 0.184576105463147 1 1
0.0133420512554854 0.0103269421066395 1 1
0.327834279647787 0.314125598306272 0 0
-0.198539901787632 -0.182695820417313 1 1
0.349942805230697 0.336927483540974 1 1
0.174856226803254 0.170001875358643 1 1
-0.0426148327230452 -0.0404799385679121 1 1
0.0893614000240091 0.0859014951183635 1 1
-0.105547083874349 -0.0998385307824377 1 1
0.414758622517364 0.397790145956701 0 0
0.0976416640058592 0.0924448414045474 1 1
0.196705656095798 0.187104606885733 1 1
-0.00790599525218837 -0.0174754160006781 1 1
-0.0358867783273614 -0.0351502361665428 1 1
0.218649417124237 0.206847979398963 1 1
-0.0357195737665768 -0.0331316621917544 1 1
0.00406162669053401 0.00228119489569866 1 1
0.151160579108314 0.13739311886191 1 1
-0.081633709350044 -0.0782882505472946 1 1
0.0228897919674619 0.0214378971120927 1 1
-0.255686359909809 -0.239614278583347 1 1
0.225618063980891 0.215272563824014 1 1
-0.0192886085776509 -0.00543619766949832 1 1
0.104683712143961 0.106575330338092 1 1
0.349619441763216 0.336053436755659 0 0
-0.113652988777511 -0.10710216350202 1 1
0.0672244453937007 0.06396675875074 1 1
-0.275331806864661 -0.253041041803867 1 1
0.0772158652926017 0.0781450818202694 1 1
-0.0138392522942138 -0.00947488914714444 1 1
-0.315735891458996 -0.307139319924915 1 1
-0.272764430388858 -0.258755759319143 1 1
0.00878343750940326 0.00947860733249143 1 1
-0.0516305556985612 -0.0450063201489307 1 1
-0.257911101849041 -0.247086114401969 1 1
-0.0203869915365338 -0.0123177076823579 1 1
0.0168807376594443 0.0134520150428396 1 1
-0.102464938447124 -0.098207429395362 1 1
0.0278093605588206 0.0237828484989339 1 1
-0.321662686096155 -0.3068346972159 1 1
-0.107957466549375 -0.0994774905598286 1 1
0.0446367820308745 0.0483302282656836 1 1
-0.155357669507594 -0.137786076538216 1 1
-0.195402313178068 -0.188164292256339 1 1
0.0339038473278304 0.0317213522537601 1 1
-0.0429114931462608 -0.0412062672890598 1 1
-0.113603247910027 -0.109798028712011 1 1
0.115283183649136 0.116618672803833 1 1
-0.085264793798716 -0.0882765125675326 1 1
-0.160604953427506 -0.155329040514114 1 1
-0.202796685974346 -0.198430767202802 1 1
0.0765816219297276 0.0749911970127736 1 1
0.145079484556066 0.139902461002361 1 1
-0.0424905100211179 -0.0392906936354646 1 1
-0.0405711148585248 -0.0364999763946391 1 1
0.0270236891011845 0.0264392692141914 1 1
0.229306332154482 0.218598558963887 1 1
0.38310058334312 0.361761994504926 0 0
0.0242903524561289 0.023004125158032 1 1
-0.0303925395039968 -0.0350118578949785 1 1
-0.119147757739475 -0.113059258490178 1 1
-0.0690235126388665 -0.0654265698347884 1 1
0.0613308290013472 0.0585208017557388 1 1
-0.131739859265617 -0.125650331819252 1 1
0.0684887549851831 0.0645566669551043 1 1
-0.190723087574616 -0.182833843994977 1 1
-0.0385018836086008 -0.038293280185481 1 1
0.070504011193921 0.0674024485552963 1 1
0.357964338013177 0.346615408537807 1 1
0.0779006099883601 0.0776973504051603 1 1
0.00312824970711896 0.00365761079238718 1 1
0.0332456065085524 0.030012304888974 1 1
-0.205439953011988 -0.193856854126257 1 1
-0.20506096333406 -0.193743066012322 1 1
-0.0569443220370917 -0.0529481036033254 1 1
0.101805435203744 0.103001661945194 1 1
0.130100603987757 0.130394719501821 1 1
0.235634150955776 0.221748293824737 1 1
0.180293909668412 0.170745691903433 1 1
-0.109703738072172 -0.106030005989013 1 1
0.0657270044429131 0.0639566214505908 1 1
0.206713472344405 0.199562285679082 1 1
-0.291401761041871 -0.27833926295453 1 1
0.00749403959873977 0.00503647099531289 1 1
-0.0282732189215087 -0.0293910171536108 1 1
-0.150103042213418 -0.146068264701231 1 1
-0.126817270416981 -0.123511023884644 1 1
0.0146064767865547 0.0234962308873893 1 1
-0.152635624359837 -0.142635020310287 1 1
-0.072808702460829 -0.0833885964238197 1 1
-0.0725537743606644 -0.0713371229599882 1 1
-0.104701788555316 -0.105385681658011 1 1
-0.00794456151415296 -0.00313376205768655 1 1
-0.120551005485851 -0.114654805029392 1 1
-0.0930826260822949 -0.085777468979453 1 1
0.278136704097304 0.259048631702101 1 1
0.0714088399858372 0.0702566924152103 1 1
-0.167560049381242 -0.162764813077101 1 1
0.0812809463010088 0.0796799513631905 1 1
0.0999021692622218 0.100455081334807 1 1
0.0881686589996327 0.0858477608653268 1 1
-0.0656766561619656 -0.0631992414957835 1 1
0.0531286864711739 0.0500862892480113 1 1
0.164027995779006 0.154963841467441 1 1
0.215907599420969 0.205682380380278 1 1
-0.146180678074104 -0.144465867862754 1 1
-0.265023033234923 -0.249440146769171 1 1
0.168937436713149 0.165106314660563 1 1
-0.218064294865843 -0.225094212646261 1 1
-0.000476594927246942 0.00478237014139109 1 1
0.306322442935355 0.2911861123893 1 1
-0.136641518250777 -0.130354457736674 1 1
0.311954434917451 0.295339461659394 1 1
-0.0617612907212425 -0.0612436892534548 1 1
0.317298600687299 0.299710608257237 1 1
0.144766592655828 0.142641726685587 1 1
-0.14616860077052 -0.137737396647058 1 1
-0.0269494139006264 -0.0259002317753607 1 1
-0.270875681568279 -0.258737469273421 1 1
0.0307771305273951 0.0268063450514883 1 1
-0.0206156108913434 -0.0248370716497806 1 1
0.00230844647670096 0.00288510043734631 1 1
-0.188800323955256 -0.183527392200172 1 1
0.123869801963106 0.11943688917564 1 1
0.064973369894939 0.0527034695112016 1 1
-0.112874926665809 -0.111128139292815 1 1
0.147943773659381 0.136995762526185 1 1
-0.308451294069453 -0.293003993412375 1 1
-0.309105983403871 -0.295862210951563 1 1
0.291545630841642 0.277642200494287 1 1
-0.017157681135932 -0.0189793511125191 1 1
-0.0322672968510205 -0.0291708305062907 1 1
0.0595740254918623 0.0583414385861999 1 1
0.0839095192745183 0.0810714938567818 1 1
-0.0462761896904718 -0.0488010262916977 1 1
-0.262021564976916 -0.213376879720023 1 1
0.00923371860030895 0.00961229705284792 1 1
-0.0230940405741375 -0.0209822639367853 1 1
-0.167095281936347 -0.158982072903344 1 1
0.00323289291920618 0.0041961738609657 1 1
0.0705070270930699 0.0647574120397591 1 1
-0.0403613308219666 -0.0329917220014091 1 1
-0.301381722383936 -0.290044942936566 1 1
-0.0325813731262056 -0.0292892269619931 1 1
0.0470515648398329 0.0470381033639866 1 1
-0.000286035747633084 0.00390918128344254 1 1
0.111487649923214 0.107901117490644 1 1
0.140364387524853 0.138076950446342 1 1
-0.0875101927972418 -0.0669225008455428 1 1
-0.117584050958951 -0.110772422338345 1 1
-0.00116138830695355 -1.09362990016425e-05 1 1
0.147964581266002 0.158675156378349 1 1
-0.107295173955648 -0.102588048611581 1 1
-0.0847493495886583 -0.0820016844389556 1 1
0.105367697846116 0.101521880500771 1 1
0.116340912213768 0.112048019269054 1 1
-0.122311755931237 -0.117104575370733 1 1
0.20979004378555 0.195573098614455 1 1
-0.0580244328789264 -0.0533644998776324 1 1
0.122937752248828 0.123624115342846 1 1
0.177391334998368 0.167642004908818 1 1
0.0834492049231163 0.0784090664187247 1 1
0.182995577167313 0.163043306187913 1 1
0.138920743407345 0.119874896702338 1 1
-0.0815972199949707 -0.0724251541238101 1 1
-0.200100050269117 -0.183764801625952 1 1
0.168351992170746 0.16364137720347 1 1
0.100095660066321 0.0948967801361845 1 1
-0.205909614430874 -0.193712654567428 1 1
0.175506133742011 0.165779109941288 1 1
0.243855314034773 0.224488818341148 1 1
-0.171223536753484 -0.163895437294279 1 1
-0.13729256789478 -0.128744556186026 1 1
-0.172708082479928 -0.159135824679254 1 1
-0.19216728285597 -0.181321938148537 1 1
-0.0751892284794695 -0.0707402498838866 1 1
-0.294442556796927 -0.278347073160311 1 1
-0.0904584788528772 -0.0914119944363829 1 1
-0.0500670155758077 -0.0380160561038816 1 1
-0.0328255219411855 -0.0342541345807736 1 1
0.0615275411305509 0.0578358761033548 1 1
-0.474588101758551 -0.454471479691847 0 0
-0.0659450234689908 -0.0627125664531554 1 1
0.303515919414361 0.28147045661817 1 1
0.205258910226806 0.196593866949561 1 1
0.0936930416918126 0.0912120381813988 1 1
0.0789399495791832 0.0668402540116007 1 1
0.217085181746272 0.203647365734699 1 1
-0.0844355323374131 -0.085776288428587 1 1
0.262700289187649 0.243461600678807 1 1
-0.191442214362396 -0.184275566903694 1 1
-0.0500010623986247 -0.0441134027477281 1 1
-0.0324441460788898 -0.0322585680525522 1 1
0.0411276040183681 0.03906500686228 1 1
-0.0352046225357078 -0.0328942553856822 1 1
0.0649184052712638 0.0602272854052043 1 1
-0.0360262581164737 -0.0257695795118598 1 1
-0.0771097852785667 -0.0756862130926826 1 1
-0.0354878382136095 -0.0386874756807632 1 1
-0.195390781780776 -0.184482087708295 1 1
0.000656472818412867 -0.0104106078348403 1 1
0.168366438244145 0.160233141538565 1 1
-0.194802064802655 -0.187381515778519 1 1
-0.170633377815576 -0.16042299091759 1 1
0.0495246083603893 0.0466241469327679 1 1
0.15291924072397 0.145972108422205 1 1
0.113714784645479 0.104701111395037 1 1
-0.296616119612943 -0.280237430199649 1 1
0.090279702857151 0.0881938578324338 1 1
-0.305070369425073 -0.288787681911295 1 1
-0.0220037307431436 -0.0204703500028172 1 1
-0.134871920741044 -0.125954120356755 1 1
-0.207150519421856 -0.198787091990023 1 1
-0.22693758498771 -0.217713587680072 1 1
-0.0423215256099322 -0.0447760109460019 1 1
0.357525751595427 0.33477191353514 1 1
-0.0901509397109885 -0.0818503532806511 1 1
-0.00187854983479991 0.00167577405143829 1 1
0.154486539828762 0.144690877207336 1 1
0.215603104482898 0.207044901255275 1 1
0.0820467210931178 0.0701422384948311 1 1
-0.128885940384637 -0.122062382716008 1 1
-0.207248554057252 -0.203393024383079 1 1
0.191825362059879 0.179957876294614 1 1
-0.331005417679639 -0.319087556378938 1 1
-0.00254947613210541 -0.00509722286235943 1 1
-0.10025278289092 -0.0947567954745083 1 1
0.0105537319139581 0.00852215256002511 1 1
0.231916704569581 0.217811016982064 1 1
-0.114410669532786 -0.108180677940189 1 1
-0.0393440412707844 -0.0364188333059082 1 1
-0.0901643743500702 -0.0829656799246891 1 1
-0.141282363696306 -0.134981400060921 1 1
-0.140253470069104 -0.133892269932768 1 1
-0.402382814086208 -0.384408740049757 0 0
-0.0185936344688805 -0.0226950324443515 1 1
0.0868989874263745 0.085172007575382 1 1
-0.0423615493121502 -0.0442942008579544 1 1
-0.0723329875897053 -0.0692258434520655 1 1
0.261841927771299 0.249047751068915 1 1
0.000822974356879284 0.000965150911452448 1 1
-0.0471601064962627 -0.0446258300385784 1 1
-0.0837524332064195 -0.0817147032774987 1 1
0.254328314346635 0.24546614841149 1 1
0.262861214769921 0.247144716833118 1 1
0.184073978253096 0.174884914331315 1 1
0.183352505306794 0.178446248467662 1 1
-0.0591013112729439 -0.0550565453320228 1 1
0.00235149664431947 0.00376783348307549 1 1
0.264525851921587 0.246987746622752 1 1
-0.0492303074667149 -0.055444339060739 1 1
-0.00486805152475763 0.00288012581417027 1 1
0.0814203614371023 0.0754109127332344 1 1
-0.101788895753124 -0.101456803539748 1 1
-0.0605419812588194 -0.0543461076416135 1 1
-0.256865160532061 -0.250634022943215 1 1
-0.399723837697804 -0.376563686040476 0 0
0.00395846389521941 0.00413019396405703 1 1
-0.114322184917513 -0.107341390654342 1 1
0.106661498937175 0.0995359912372061 1 1
-0.0437175840169772 -0.0442926472965032 1 1
-0.244455759726792 -0.227283557125712 1 1
-0.0250315284643858 -0.0229859200349667 1 1
0.138661218209511 0.131547141060463 1 1
0.0265041239794455 0.0278546030377918 1 1
-0.0370062203178333 -0.0366776605004927 1 1
0.077814223061336 0.0745476960919577 1 1
-0.0887967094757277 -0.0698043289788563 1 1
-0.232541770728795 -0.229303878084703 1 1
-0.0239241178251833 -0.0232479629608993 1 1
-0.159762092094821 -0.152576378603045 1 1
-0.0682661337363109 -0.0626109248769494 1 1
0.00375340990436295 0.00433888046303558 1 1
-0.206391769659358 -0.194553361650351 1 1
-0.000211728217180712 -0.004047208683897 1 1
0.101213314962807 0.102098247667794 1 1
-0.24656962881549 -0.236882546498737 1 1
-0.0799769610966475 -0.0728353867755023 1 1
-0.311149439843256 -0.292837701591288 1 1
0.318318855221943 0.307048594898432 1 1
0.0364910755582084 0.0317939613466375 1 1
0.130377823312918 0.124420997546702 1 1
0.0846817666712706 0.0732669220990531 1 1
-0.197408887943751 -0.188259907602314 1 1
0.0537679012274559 0.0521725891364306 1 1
0.0840330430337956 0.0731732895250525 1 1
-0.158431327762421 -0.155953608487367 1 1
0.0827570854232447 0.0808598956843145 1 1
0.0269558930637741 0.0258096944807031 1 1
0.166896312845478 0.158786958534271 1 1
0.00711500082447606 0.00819417410389801 1 1
0.187314551744775 0.184845874568206 1 1
-0.106480780738522 -0.100707248107304 1 1
0.0330627056205275 0.0311188041009844 1 1
0.150040604422302 0.144005125050909 1 1
-0.442126206162227 -0.425427241767565 1 1
-0.1423093054078 -0.142450759927086 1 1
0.170721619411966 0.160512764438739 1 1
0.233298490165827 0.217439499254229 1 1
0.110300354239605 0.106230028153425 1 1
0.0548952584842369 0.0486856062122467 1 1
-0.150602042968306 -0.127303440620389 1 1
0.0861563766428907 0.0799351778843132 1 1
-0.359889234118249 -0.33738349582831 1 1
0.0581493223159018 0.0589300801614115 1 1
0.0232899738869369 0.0237502445770363 1 1
-0.174612189796258 -0.163312410553961 1 1
-0.287298430259329 -0.273269698240674 1 1
0.257928583935448 0.255637126390088 1 1
0.390750088732713 0.361494455711362 1 1
0.00302976548728363 0.00662138671195348 1 1
-0.0774585536208921 -0.0731020132553085 1 1
0.124428273226574 0.119852138685668 1 1
0.108967124672086 0.104547798208335 1 1
0.0593420043278142 0.0560708853004725 1 1
0.246419345751414 0.235309916348797 1 1
-0.0124902400713296 -0.0100892698024628 1 1
-0.0859441070913699 -0.0826829415186915 1 1
-0.167424500552485 -0.153133137593596 1 1
0.214191572179999 0.201546697320454 1 1
0.0775079965392206 0.0731698529538816 1 1
-0.129719478000962 -0.11767717055991 1 1
0.173621383475623 0.163462435566878 1 1
-0.0148374377925071 -0.0152874932499192 1 1
0.318578961139303 0.296735186921809 1 1
-0.154648831274852 -0.146487950198172 1 1
0.0236069164315087 0.0232372739361861 1 1
0.0517554194766256 0.0511038717839136 1 1
-0.150561334401293 -0.140587064505071 1 1
-0.292147688438315 -0.277620448285923 1 1
-0.187586859047971 -0.176527374279144 1 1
0.0769179757502992 0.0706423344051124 1 1
0.0205796032383484 0.0192235250983632 1 1
-0.260366295005946 -0.247712712921267 1 1
0.283787875552657 0.275905092718054 1 1
-0.149007041725313 -0.142245623165458 1 1
-0.259299571046471 -0.248651127319124 1 1
-0.208084290582035 -0.197992579404001 1 1
-0.108656447571528 -0.100844138952869 1 1
-0.054565612520329 -0.0529917071348335 1 1
-0.127603508254582 -0.121510366526682 1 1
0.101751510036581 0.0956759587607668 1 1
0.136326515171495 0.137213803213505 1 1
0.277370297916782 0.261258918158915 1 1
0.237575032271042 0.228170817317549 1 1
-0.271843088395288 -0.259189715737039 1 1
-0.244254846215376 -0.233715814923869 1 1
0.113691374724962 0.113038107957283 1 1
-0.0120298723817854 -0.0123510472914192 1 1
0.0350113364437873 0.0347326919558672 1 1
0.054474514705866 0.0450963815634576 1 1
-0.134237343201679 -0.119146023830538 1 1
-0.0742717880097791 -0.0694146411595838 1 1
0.229907871399757 0.213437861738984 1 1
-0.114166261908621 -0.105916427848238 1 1
0.402908902319347 0.38110786822822 0 0
-0.393596045054932 -0.372776242607259 0 0
-0.373464146515834 -0.358301029324908 0 0
0.0079782824236684 0.00797073988639287 1 1
0.0901884434484805 0.0854446587551395 1 1
-0.132656081963696 -0.122827559267192 1 1
0.00833516265128779 0.0101570581630205 1 1
0.173533611005467 0.1651876930186 1 1
-0.136554859858418 -0.131660323014016 1 1
0.0811847919927007 0.0799823964784243 1 1
-0.00396777413618496 -0.00207758551657641 1 1
0.290850145517826 0.280104736940488 1 1
0.113241207576023 0.114199517109051 1 1
-0.240290287805305 -0.236317791326646 1 1
-0.0918289601311219 -0.0872665314776939 1 1
0.0519706495426123 0.0465769067253873 1 1
0.0614082264280464 0.0597121563517151 1 1
-0.196265080169316 -0.177140717105357 1 1
-0.213497500119401 -0.205002741767555 1 1
0.0274965979587723 0.0234427571614967 1 1
0.0124565329535718 0.0149906256595544 1 1
0.167435064217477 0.156337452277847 1 1
-0.232713557960954 -0.223236138758144 1 1
0.0508287420081488 0.0488096063508495 1 1
0.0334160256355811 0.0321276255736859 1 1
0.309546856746596 0.299926824473242 1 1
-0.0825122126006506 -0.0762409303428811 1 1
-0.00963901463850075 -0.00590432176556874 1 1
0.0934072455829246 0.09274430766224 1 1
-0.230546370480346 -0.214185915255217 1 1
0.0159168071329163 0.021337265212144 1 1
0.258998032675608 0.247862936649784 1 1
0.317675997478889 0.314369592458299 1 1
-0.0783380458412846 -0.078958922081001 1 1
0.182727508072521 0.1753710426558 1 1
0.0651163584799767 0.0610182267010584 1 1
0.350142923199295 0.336449522040038 1 1
-0.201305638493966 -0.192442108648549 1 1
-0.00313775305529775 -0.00509249963512163 1 1
-0.00573422484657307 -0.00992438460462081 1 1
-0.065447522506781 -0.0630459274883466 1 1
0.0430630312910141 0.0439857054810282 1 1
0.074615832184729 0.0708841637437977 1 1
0.175064961250957 0.167172321455145 1 1
0.392138853787927 0.376469464382581 1 1
0.0879333738260695 0.0827643405426264 1 1
0.124195956101766 0.117772599888834 1 1
-0.0651986708229172 -0.0628515296067078 1 1
0.308659205227925 0.281524215615079 1 1
0.0957998094436945 0.0969525825833527 1 1
0.174054970024464 0.171086619315952 1 1
-0.205375348317104 -0.198477003993777 1 1
0.106814722840231 0.101377413448155 1 1
0.0834010557347286 0.0798616943830563 1 1
-0.244758470045886 -0.233650280462457 1 1
-0.0933761789743643 -0.0836471089273301 1 1
-0.119240733401018 -0.11238956015813 1 1
0.0284631445922873 0.0337747272795348 1 1
-0.165695859259439 -0.157131839851234 1 1
-0.148266264317424 -0.139615795882921 1 1
0.0142957962851843 0.0147707352456074 1 1
-0.15392318507019 -0.146948994632544 1 1
-0.063863561034857 -0.0605133750097612 1 1
0.157032518486439 0.143813846920781 1 1
0.0136799291274963 0.00939830687672165 1 1
0.184464650777061 0.174622624527665 1 1
0.24049778334394 0.226401611206878 1 1
0.0694536427462571 0.0674829196775716 1 1
-0.00355700593880357 -0.00371532636601944 1 1
0.142641556838295 0.149124193732172 1 1
0.0766850134075267 0.0755476906074005 1 1
0.06833502818858 0.0650568561046191 1 1
0.124460851657854 0.118474034045585 1 1
0.386917347635086 0.362884579788891 0 0
-0.0485628533216935 -0.0469213185623032 1 1
0.0281710775106005 0.0263180454208047 1 1
-0.0569685576709115 -0.0547726210804626 1 1
0.0323634095979492 0.0309770225745825 1 1
-0.0630806161739362 -0.0573522863066756 1 1
0.275708099508972 0.259766287879475 1 1
-0.198575283837999 -0.180734941411326 1 1
0.118100343242844 0.112223643057047 1 1
0.0734016659104506 0.0693871578365158 1 1
0.156243449075579 0.148831965931215 1 1
0.131609810783199 0.121064121686636 1 1
-0.0567540746138282 -0.0531689082406837 1 1
-0.115401160417323 -0.102574565838783 1 1
-0.189688962135677 -0.18168819150048 1 1
0.0290727645451387 0.0273354020092635 1 1
-0.185458998065702 -0.174970141295735 1 1
-0.00920532685774761 -0.00930470771833784 1 1
0.0491848838646872 0.0446714899534964 1 1
-0.0708817262808783 -0.0674970186846088 1 1
0.107426412352594 0.104709810213737 1 1
0.324500681655587 0.307586045583841 0 1
-0.0257310455855951 -0.0256318227542582 1 1
0.279710738113522 0.268655864820765 1 1
-0.15560749661039 -0.149805029648566 1 1
0.0394993009532218 0.0380308716721126 1 1
-0.13936675061856 -0.1337294685563 1 1
-0.1121766278264 -0.111392962561692 1 1
0.0583957486865966 0.0559033107374958 1 1
0.243413957424884 0.231762594389278 1 1
0.195713072340452 0.205434896403942 1 1
0.10782844599941 0.107188399668562 1 1
0.222721627424279 0.21364755519889 1 1
-0.0596819403877337 -0.0487323174559032 1 1
-0.15012596830515 -0.142776726728343 1 1
-0.0940903271789613 -0.0917399399230018 1 1
-0.0480856730592203 -0.039865023720834 1 1
-0.0113915220160597 -0.0102342720158331 1 1
-0.11726494302112 -0.10150228739154 1 1
-0.147689954189985 -0.148725174388969 1 1
0.299227087222469 0.285290354291738 1 1
0.586940842800262 0.557572906716628 0 0
-0.0512863714214063 -0.0519097908168141 1 1
0.0282743380310843 0.0258598916078961 1 1
-0.0842141925973629 -0.0811143724441092 1 1
0.281087297333793 0.267631921735479 1 1
-0.0185558313615658 -0.0187593067368051 1 1
-0.149752858016551 -0.143732191661459 1 1
0.0731731027640863 0.0696639760329765 1 1
0.376814824488205 0.347568722980378 1 1
-0.122632782996766 -0.113467562921754 1 1
-0.0570820000287196 -0.0586333471490981 1 1
-0.118906195213398 -0.114272146337318 1 1
0.110015917819131 0.107033657085904 1 1
0.256810862131133 0.244995225561781 1 1
0.344533977729996 0.316442984739973 1 1
0.137913884541313 0.114904804050901 1 1
-0.0827713466598211 -0.083008153055241 1 1
0.271402247932945 0.259868548690957 1 1
0.290070473473573 0.277079883026691 1 1
-0.134508253027436 -0.127137662201616 1 1
-0.0417369141647807 -0.0399232209847408 1 1
-0.11057603982792 -0.10403159917652 1 1
-0.0196386193225777 -0.0181776467666829 1 1
0.0033534577000251 0.00313763563518971 1 1
-0.227505919835418 -0.217325492787673 1 1
0.120582755017754 0.116796960505442 1 1
-0.100441335926924 -0.0856977294535831 1 1
-0.148558332226947 -0.144203842417564 1 1
0.00751375669958068 0.00312375049992838 1 1
-0.376319317057256 -0.360569460302648 1 1
0.259512516473502 0.240928666622235 1 1
0.105063241856613 0.0961221691017879 1 1
0.00964086366922036 0.00931885905060618 1 1
0.200387644356342 0.200192120572192 1 1
-0.261521211879287 -0.252010888336908 1 1
-0.0184348484448546 -0.017081978207476 1 1
0.133457108536962 0.126569972804961 1 1
0.136965288707129 0.130028688326334 1 1
-0.116042032872784 -0.111858237037627 1 1
0.219318587718738 0.211016016381818 1 1
0.0455731661209439 0.0386136751687054 1 1
0.292762037380787 0.276213429460234 1 1
-0.185667203367608 -0.175068541440703 1 1
-0.256654406422942 -0.245859697420422 1 1
0.0747624622958468 0.0679916553502931 1 1
-0.372779553202437 -0.363598672111406 0 0
-0.354100615259369 -0.334742832392593 0 0
0.211322568272038 0.202628248842719 1 1
-0.207681878727139 -0.19894592320957 1 1
-0.0620544800996294 -0.0575276463749035 1 1
0.0198362648616181 0.0197059110906212 1 1
-0.0877768396680575 -0.0808804527932368 1 1
0.278055843145844 0.272759286425869 1 1
-0.0809731973821241 -0.0820588160367577 1 1
0.00305621255688732 0.00507596029743208 1 1
0.291786724174847 0.279402689017839 1 1
-0.159826012438179 -0.151624400755089 1 1
0.199467012038825 0.193987167801806 1 1
0.252283817984986 0.242267005109672 1 1
-0.164671954363424 -0.152900894097045 1 1
0.0721047396269539 0.0688898090208473 1 1
0.49775759499973 0.472327270925322 0 0
-0.0418969635817248 -0.0387314074573599 1 1
0.0685575952624864 0.0624075847777316 1 1
-0.0887128611606328 -0.0849168292588618 1 1
-0.032449139074077 -0.0335597274998951 1 1
-0.216758928937308 -0.210112219303016 1 1
-0.312518023836256 -0.298631643238442 1 1
-0.162171843629085 -0.146049353332556 1 1
0.170927697504905 0.161293395115694 1 1
-0.150910287223716 -0.142192826403913 1 1
0.0723970369044455 0.073176364560878 1 1
0.154165429730678 0.143504417719963 1 1
0.152520186914499 0.148098795229017 1 1
-0.146165713252661 -0.141710954586882 1 1
-0.0734047447803357 -0.0675950616760572 1 1
-0.0264250825299277 -0.03477875356214 1 1
-0.152117742660041 -0.142805077309304 1 1
0.00243414676222161 0.0050443448060249 1 1
0.256515860441477 0.243472205122059 1 1
0.207057316719902 0.19817230992042 1 1
-0.306610997406071 -0.295820854571179 1 1
-0.055026126225592 -0.0535146489977725 1 1
-0.111431675626683 -0.103179153101486 1 1
-0.189298301948898 -0.182285183013141 1 1
-0.0388249685794281 -0.0358174935364065 1 1
0.212519665585356 0.20456348217476 1 1
0.00781323803830244 -0.00288184943388818 1 1
0.147772733304483 0.150746540865309 1 1
0.0951314125168753 0.090639663013335 1 1
0.1347161838022 0.125431574443299 1 1
0.0319526594278973 0.0291051368130845 1 1
0.0342667867361569 0.0338240203639112 1 1
-0.0833994371222678 -0.0832859788618394 1 1
-0.0304433087735294 -0.0287853161788885 1 1
0.186263371127397 0.177827208110073 1 1
-0.400909005446375 -0.384213995121028 1 1
0.1435687809339 0.136633945650297 1 1
0.056135760843391 0.0553641314371214 1 1
0.0473537008494606 0.0371788827849696 1 1
0.17467052363141 0.166900719785063 1 1
-0.158412364161558 -0.152334052932802 1 1
-0.21814130756074 -0.205988163129261 1 1
-0.390856873143657 -0.369474410620443 0 0
-0.0765563045643019 -0.0729682432444176 1 1
0.094109215505243 0.0851451172826537 1 1
-0.431695021432922 -0.39946515677075 1 1
-0.00995161121585231 -0.00990427470067351 1 1
-0.24565369968319 -0.23736087227549 1 1
0.115211000696508 0.117047352152678 1 1
0.116088661812988 0.108356251682068 1 1
0.318466525155693 0.336226920668738 1 1
-0.337076758192234 -0.319990932425453 0 1
-0.0146926155660079 -0.0163401928425199 1 1
0.150124752148956 0.137255905827242 1 1
-0.0651089464314686 -0.0686051398371375 1 1
-0.0124443461925764 -0.015837140717715 1 1
-0.147306656271992 -0.135191296147438 1 1
-0.115331283003334 -0.11353410254442 1 1
0.0304834338610089 0.0278111694515075 1 1
0.0423411994957194 0.0394775695689454 1 1
0.287804221378817 0.271028039097565 1 1
0.0485912779079434 0.0420065737700967 1 1
0.185898098468303 0.172829976210915 1 1
0.174129423104164 0.169097955337391 1 1
-0.0413698368148503 -0.0379603930501391 1 1
-0.0677353028722643 -0.0592138498499101 1 1
-0.249158452654058 -0.228437280840199 1 1
0.0894113286052585 0.0876306848887377 1 1
-0.267758302021882 -0.254086586183934 1 1
0.0455102225018112 0.0452989930227911 1 1
0.0889156736329111 0.0902872725757267 1 1
-0.0497639298093752 -0.0479090238481033 1 1
-0.022673871234668 -0.020184518438718 1 1
-0.0913487288308604 -0.0837637482891475 1 1
0.0866399111317394 0.0807509623079779 1 1
-0.141341084405522 -0.135477709956725 1 1
-0.0824933932813951 -0.0799457222579197 1 1
0.0063792265271729 0.00587069783261557 1 1
0.0808993276649262 0.0707845996606643 1 1
0.34733028271987 0.334681417553345 1 1
0.185485728056943 0.175524362616524 1 1
0.278001323049157 0.262978944465484 1 1
-0.0557035268397007 -0.0551638455320772 1 1
-0.219934423641365 -0.208468898334712 1 1
0.095130462155126 0.0884641977082373 1 1
-0.0758760518974488 -0.0701163389792095 1 1
-0.0926388105974484 -0.0860320785848184 1 1
-0.00474637544567713 -0.00354335055368702 1 1
0.219926531417153 0.210643944372019 1 1
-0.0497497904186373 -0.047763133218904 1 1
-0.059976888220596 -0.0583680752615114 1 1
-0.0932500575638638 -0.0880589789550132 1 1
0.272757231025823 0.261688684474876 1 1
-0.0237067997552811 -0.0224616447296164 1 1
0.072817130647778 0.0676909733146262 1 1
-0.385798373704402 -0.358973377080731 1 1
-0.102116286070321 -0.0965187722479353 1 1
-0.118914114318666 -0.11116775026878 1 1
0.12596994540117 0.118709429638864 1 1
0.0504340342211332 0.0423532751697005 1 1
0.36234874186755 0.342691070165209 1 1
0.0945672475319079 0.0886085120770591 1 1
-0.16792666831387 -0.163488330846313 1 1
0.211792463359882 0.20432448487727 1 1
-0.215667146771262 -0.203045807309873 1 1
-0.115573734393891 -0.107797630348339 1 1
-0.205712348719553 -0.197484142259963 1 1
0.309443488923338 0.294045511356615 0 1
-0.300587381159107 -0.28511750282707 1 1
-0.00556457669178116 -0.00361838276468241 1 1
-0.241021626062903 -0.22798091680055 1 1
0.0967722106741321 0.092756353319919 1 1
0.120258085080841 0.109628784285538 1 1
-0.00499109093901446 -0.00377097099436853 1 1
-0.381140594788543 -0.365019669994557 0 0
-0.277181339535052 -0.263432288441154 1 1
-0.0276476343256617 -0.0171062127373576 1 1
0.0907765250919047 0.0856601825788183 1 1
-0.173256253626864 -0.169494685527124 1 1
0.0237954737233159 0.0225924962268137 1 1
0.163998213151313 0.159054728928083 1 1
-0.145316599837869 -0.143998030121205 1 1
-0.206790138456024 -0.19998981057766 1 1
0.0694157311616576 0.0653242341001669 1 1
-0.232072733450399 -0.225364177370467 1 1
0.0341147320172783 0.0387374057781103 1 1
0.0239707535706934 0.0189777488498977 1 1
-0.0832620195021509 -0.0712812870368539 1 1
-0.281484949301667 -0.256600405943076 1 1
0.0260681751004838 0.0225074279238819 1 1
0.0917430565168741 0.0931686044734435 1 1
-0.318338503121522 -0.306584293031196 1 1
0.191821236471304 0.189403458491601 1 1
0.194524448864915 0.176139573739766 1 1
0.218959012084258 0.207447074638945 1 1
0.25055746042006 0.228291887931947 1 1
0.321151748010374 0.304401787204421 1 1
0.187520495938533 0.177249353931523 1 1
-0.0245951329486392 -0.0217147868846114 1 1
0.292263663476826 0.28425107705692 1 1
0.113523395132182 0.110265940635721 1 1
-0.191144291419278 -0.177813247545136 1 1
-0.345575478415626 -0.327185374483025 0 0
-0.0784711411203259 -0.072944252712415 1 1
0.193017329140486 0.182671691668551 1 1
-0.188910273596984 -0.184258486976525 1 1
0.142171981101807 0.134524220108437 1 1
-0.0295777025003857 -0.0278658837078574 1 1
0.215640632787843 0.193290849123395 1 1
0.208908423289367 0.208252934412193 1 1
-0.0694542670415843 -0.0663229297855034 1 1
0.0630188506299027 0.0594613877747418 1 1
-0.0823024541456816 -0.0756930042185189 1 1
-0.204104167281938 -0.205393975066464 1 1
-0.0908890139634744 -0.0953251085151768 1 1
-0.209371791965007 -0.199512093119727 1 1
-0.068172950606769 -0.059791810693153 1 1
0.251751287153366 0.240517370779664 1 1
0.0510666427978271 0.0514958744109057 1 1
0.0683374939268958 0.0677945626873293 1 1
0.0121269760910432 0.0159405142876617 1 1
0.0233889983083285 0.0197325880926523 1 1
-0.224353378954947 -0.205988619715141 1 1
-0.098555654296307 -0.0878483360235652 1 1
-0.188661715246581 -0.179497248674395 1 1
0.0206562414955354 0.0216425678910081 1 1
0.0224920281152842 0.0242536441510342 1 1
-0.0440325799825834 -0.0441144123063762 1 1
0.255638678216499 0.244782537446007 1 1
-0.191477818532085 -0.188625777385577 1 1
0.0649798045511638 0.0610339974834911 1 1
-0.126094513539485 -0.115963091638139 1 1
0.0423801897717617 0.0386683710373888 1 1
-0.0780088520956558 -0.0657996745423147 1 1
0.0216166715329174 0.0223231148951173 1 1
-0.37217375348567 -0.363403048300579 1 1
-0.0246018323101548 -0.0208763380271707 1 1
0.257541290493468 0.241358650728898 1 1
0.0902712753675873 0.0891574490305982 1 1
-0.215432510210426 -0.20640807320749 1 1
-0.0539025530887195 -0.0577435096551131 1 1
-0.0663786659608611 -0.0689717686730684 1 1
-0.152521661919336 -0.134536865485393 1 1
0.270136029609873 0.265132315652804 1 1
-0.0533969572820916 -0.0557717497325764 1 1
-0.0905577269507887 -0.0893617347337917 1 1
0.0298352784451534 0.0314619000442319 1 1
0.177858915427718 0.164602108518888 1 1
0.111681698686844 0.104170183320208 1 1
0.194510760513913 0.186141544981056 1 1
0.0479701271195162 0.0442040460275946 1 1
0.0868635620143193 0.0833124027372799 1 1
0.0373576002694257 0.0370614087190545 1 1
-0.0766253787557503 -0.0724270370391628 1 1
0.0131729591824952 0.0100513498998091 1 1
0.11810805956805 0.112508641728749 1 1
-0.0766131547074015 -0.0663260629106382 1 1
0.13059619659761 0.126150904691396 1 1
-0.0172219802082605 -0.0159581806967561 1 1
0.0323156361563918 0.0304039060231689 1 1
0.109860218883652 0.104824256969121 1 1
0.14185552396641 0.13660006481979 1 1
-0.0191331865307944 -0.0201292884151175 1 1
0.158410325556775 0.147407494932133 1 1
-0.0632280423501231 -0.0620206597868312 1 1
-0.0677525688935121 -0.0671711073295575 1 1
0.0654307227370108 0.0620831589560387 1 1
-0.0098286683512657 -0.00681052414412786 1 1
0.156581802518018 0.14269200899932 1 1
0.173405324325279 0.165680093743023 1 1
-0.0520821736654149 -0.0524819540701142 1 1
-0.0720120513804147 -0.0673660385680687 1 1
0.299794224382157 0.28229131565422 1 1
-0.00416800407984037 -0.00313401461591477 1 1
0.114685991728583 0.11193938256572 1 1
-0.107186759588561 -0.102061230384427 1 1
-0.155907806624864 -0.136293616919222 1 1
-0.106646250139971 -0.102484551030825 1 1
-0.0561654386034127 -0.0594794348616496 1 1
0.216305853045022 0.206454777518121 1 1
0.0387986760396476 0.0347093289099481 1 1
0.155916228776633 0.149002903908907 1 1
0.23545679164164 0.225777659322084 1 1
0.235511095072264 0.223549699989426 1 1
0.199739381739037 0.185600385431409 1 1
0.0946496103708936 0.0928872483410188 1 1
-0.0157407047309593 -0.0154081386197154 1 1
-0.27916525933303 -0.266151605188115 1 1
-0.24528213192687 -0.235917363984576 1 1
0.168433479423473 0.161257276130283 1 1
0.187754497176856 0.177557505837644 1 1
-0.008960736819009 -0.0069425774865624 1 1
0.0759749492074995 0.0691863155079711 1 1
-0.146266025082652 -0.142359483217393 1 1
0.124683576671113 0.109927379088585 1 1
0.0174449714358613 0.0184512614356129 1 1
-0.0884373164617371 -0.0806749948870273 1 1
0.236312309130544 0.224368265223155 1 1
-0.264729405799091 -0.251459980241809 1 1
0.269854205414625 0.259304478644601 1 1
-0.141898394227441 -0.133946214226547 1 1
-0.106967798897222 -0.0939568032161738 1 1
0.178895416001346 0.163166402683157 1 1
0.25955676030912 0.250448713801638 1 1
-0.162762167094893 -0.154141259480185 1 1
0.0385078276290313 0.0340629407251035 1 1
0.0899905797323507 0.0871328053845213 1 1
-0.0792834336781467 -0.0687022772352025 1 1
0.114409407693745 0.107823657965015 1 1
-0.0424827572131255 -0.0435780775084817 1 1
-0.126135488907815 -0.119935999463124 1 1
0.252606108953448 0.238331552473941 1 1
-0.242418493661485 -0.228855325918563 1 1
0.0229421917769701 0.0176662263095075 1 1
0.0445782584810317 0.0364995794492317 1 1
-0.031128404988028 -0.0357699650396935 1 1
-0.218517287316835 -0.215901844967822 1 1
0.150163191181831 0.14368923251003 1 1
0.117977442292666 0.115748618089403 1 1
-0.339496589580168 -0.322418079874884 1 1
-0.137663072976498 -0.13234256173169 1 1
-0.0719890870837132 -0.0692973990515622 1 1
-0.0104568420187806 -0.00687015797071817 1 1
0.491139214924707 0.459495063431376 0 0
0.0897025041143542 0.0831535200127522 1 1
-0.144951566256623 -0.138358432737034 1 1
-0.0186062794346339 -0.0199175986157805 1 1
-0.267859052530306 -0.253847406481716 1 1
0.100867779653873 0.0910876797616229 1 1
-0.172158159009237 -0.15686768333587 1 1
-0.0393529932090551 -0.0364420258166267 1 1
0.124203156961586 0.122456674975771 1 1
-0.220385420337386 -0.20036920654854 1 1
-0.214407899186913 -0.192121944896064 1 1
-0.0943579530277945 -0.086577487659852 1 1
0.131805855894124 0.120237958580215 1 1
-0.230316735363949 -0.221100454524031 1 1
-0.0221431088838153 -0.0211600985420794 1 1
-0.171971804640524 -0.165910115907114 1 1
-0.130810021440892 -0.121992487280951 1 1
0.0567233549927564 0.0531056752224169 1 1
0.043087480909139 0.0359153951532994 1 1
0.00433023415969823 0.00718367988520678 1 1
0.0942323774863554 0.0903005463578842 1 1
0.178808446465328 0.164276461674938 1 1
-0.0278932034135626 -0.0255156725067688 1 1
0.121054006841643 0.126575037063054 1 1
-0.253672830896593 -0.244336731770474 1 1
0.0605461658017193 0.0562394396267793 1 1
-0.261888293672079 -0.25015364404055 1 1
-0.0305817685478854 -0.0289216848644353 1 1
0.111155891860574 0.110769845561732 1 1
0.0745920265530904 0.0679663147533243 1 1
-0.186675858676801 -0.18247530680317 1 1
-0.0957582676061562 -0.093083961599109 1 1
0.0518448857377133 0.0504825024321241 1 1
0.150316675190965 0.142811377514227 1 1
-0.512399827751172 -0.484146863439844 0 0
0.125209962836158 0.117674296560622 1 1
-0.212972764992348 -0.20064699935398 1 1
0.132743065781614 0.120742176932471 1 1
-0.134607993659373 -0.128504343346214 1 1
0.0778061531098481 0.0793801232646992 1 1
-0.0156139878670854 -0.0121711675933759 1 1
0.172754376537637 0.1634159796406 1 1
0.0632579980209576 0.0613677643825151 1 1
0.0662986594615032 0.0640344457620541 1 1
0.019318443364333 0.0187616375619013 1 1
0.0543202267700442 0.0486583587659689 1 1
-0.181959255655425 -0.177445173708692 1 1
0.235942472744757 0.225155148501294 1 1
-0.221742011349626 -0.2102492301598 1 1
-0.384625611050559 -0.364562353118729 1 1
0.262054725448522 0.253849978024092 1 1
-0.0544700926367675 -0.0557674222166192 1 1
-0.143994957177093 -0.139692410811997 1 1
-0.18504912539946 -0.179813789138473 1 1
0.301504973791854 0.287130242498069 1 1
0.232919038475489 0.224211117157868 1 1
0.0850137234071369 0.078978244803589 1 1
-0.246333337642331 -0.232569663205179 1 1
-0.0732757978458909 -0.0695192503121828 1 1
-0.0434058350789029 -0.0375698242193823 1 1
0.0165288912463733 0.00747818000942077 1 1
0.0935146693256606 0.0913942708594473 1 1
0.221286240272406 0.208588953506648 1 1
0.0494397295873246 0.0467438133873908 1 1
-0.324968697548706 -0.311273244619993 1 1
0.0117717691817531 0.0129258178665973 1 1
-0.197048311331802 -0.188130523495987 1 1
0.251255024852656 0.239034112505715 1 1
0.103756200180747 0.0964019633565481 1 1
0.226153235467962 0.213067169152348 1 1
0.0752401164397846 0.0725503458366246 1 1
0.0870093938714106 0.0853231023381154 1 1
0.00308724081606207 -0.000957692257415772 1 1
-0.284360446109285 -0.268433558377696 1 1
-0.0591838080039916 -0.0600004730553489 1 1
-0.0955908140807734 -0.0918203019760791 1 1
-0.180613703709791 -0.167751310973239 1 1
-0.0731224007202827 -0.068465295114433 1 1
-0.196406483300489 -0.186817731245671 1 1
-0.0805496217429432 -0.0724717229613488 1 1
-0.01985363451225 -0.0169721412173172 1 1
-0.249823403359109 -0.238347917684082 1 1
-0.0397675622694735 -0.0390027884918277 1 1
0.223156360845441 0.209164557371055 1 1
0.0108682580684776 0.00571774005333166 1 1
-0.127446879654114 -0.123367447553603 1 1
0.0608575432090474 0.0604542553037535 1 1
0.0309637676362232 0.0258648458251599 1 1
-0.0149690247396773 -0.012974662652566 1 1
-0.0350744930007622 -0.0300070099983143 1 1
-0.0544722620881949 -0.051476548112611 1 1
0.0651678383845826 0.0637451383633017 1 1
-0.190905112240031 -0.181986467936789 1 1
0.393714255685247 0.373379602002415 0 0
0.231165234263227 0.211958297322513 1 1
-0.126087877251582 -0.123953691840298 1 1
0.0813591333313521 0.0682003659398039 1 1
0.126857777721488 0.117879164894831 1 1
0.0856549017805356 0.0857154523528571 1 1
-0.182829738818927 -0.169746255320835 1 1
0.20453254929753 0.196595723860773 1 1
0.0362181642877453 0.0364269174962464 1 1
-0.0367108867489009 -0.0401852857592411 1 1
0.117513167750443 0.112994763188685 1 1
-0.0900386392997784 -0.0851924768343821 1 1
0.106308349802606 0.0992208317312478 1 1
-0.109879873264573 -0.102930169676862 1 1
-0.103594345341577 -0.0975374034929572 1 1
0.134731944002022 0.126916047505845 1 1
-0.0075770715560097 -0.00836486373175024 1 1
-0.27026450419339 -0.260447010641029 1 1
0.209065832454471 0.200237810914219 1 1
-0.355583532745212 -0.348412028040882 1 1
-0.219981694636298 -0.214694434669521 1 1
0.190978508878553 0.180263654091469 1 1
-0.059192985252132 -0.0549225696280607 1 1
0.234817329450048 0.224780956183342 1 1
-0.10454070708392 -0.0981603183512776 1 1
0.158628285425625 0.154405559003994 1 1
0.189308112162386 0.182069036829521 1 1
0.211071837105185 0.203587999607241 1 1
0.124004496090588 0.119527622640755 1 1
0.0425989872773696 0.051613113578697 1 1
-0.226116535164363 -0.218367943399539 1 1
-0.0241283229557231 -0.0177755328038863 1 1
0.130881514466523 0.126364762247371 1 1
0.12724132200092 0.120323087572266 1 1
0.143626105398713 0.138008143480179 1 1
0.442711968136715 0.415475703148998 1 1
-0.423897065973686 -0.396112397903735 1 1
-0.146762177158499 -0.137792836177487 1 1
0.0310523602917624 0.030875260785763 1 1
-0.0796388494385843 -0.073395903978977 1 1
-0.180147273538368 -0.173835232365137 1 1
0.026855285674706 0.0256712836051986 1 1
-0.247647795153677 -0.233397619798238 1 1
0.217882858924484 0.207625340746566 1 1
0.333364084546568 0.317639627467955 0 1
0.140317874927524 0.123060985024664 1 1
0.0946926838794559 0.0971977126129622 1 1
-0.131708989487348 -0.12451722496949 1 1
0.0843124819532194 0.077570785733195 1 1
0.239521076515449 0.227694016385566 1 1
0.323368964899488 0.307255215070889 1 1
0.122371520088495 0.115766717541971 1 1
-0.278716304321254 -0.26777482898546 1 1
0.0350009869341453 0.0364622831891983 1 1
-0.183212692028352 -0.178004831957118 1 1
-0.0525968971716147 -0.0505935760021285 1 1
-0.0382128831549065 -0.0368028076928466 1 1
-0.127100383450039 -0.129471279920452 1 1
0.0595837862489956 0.0630674115635402 1 1
0.223943224329996 0.215939457639337 1 1
0.109599246344665 0.105748719776189 1 1
-0.250037322683801 -0.242277631626913 1 1
-0.0976379048258692 -0.09788216693759 1 1
0.140788096064349 0.127986821684087 1 1
-0.0508931418744186 -0.0485089600159713 1 1
-0.0616570923990366 -0.0561281510669529 1 1
-0.0398686491288873 -0.0354809453849517 1 1
-0.00773905084538164 -0.00727406169818191 1 1
0.0114988876151746 0.0211301969701601 1 1
0.0473209602663321 0.0453887679338944 1 1
0.0165471455070509 0.0151837052368267 1 1
-0.274219807808821 -0.262333836717902 1 1
0.0901503624843076 0.0861293848858635 1 1
-0.106510307277274 -0.101883821907973 1 1
-0.0788284948130331 -0.0768010039815015 1 1
-0.00740368139595473 -0.00428149961824633 1 1
-0.493255309327169 -0.472929054783899 0 0
-0.0560347277377969 -0.0556566552674266 1 1
-0.0787336756356675 -0.0800169725561284 1 1
-0.0880019024606707 -0.0805902197121818 1 1
0.195110620562305 0.186495403870458 1 1
-0.164886721763895 -0.156700238425743 1 1
0.109107143946625 0.110051936088812 1 1
-0.322363613979425 -0.300414968825221 1 1
-0.185755817660944 -0.179818666472803 1 1
0.216299629252905 0.212393181164922 1 1
-0.366350220192752 -0.347085437248376 0 0
0.225658545373569 0.20377679935316 1 1
-0.0407820399129112 -0.0468732651943468 1 1
-0.287163796692789 -0.274877605784283 1 1
0.218929174183965 0.209717045950863 1 1
-0.0798749532786418 -0.0730184496374485 1 1
-0.0397461667833422 -0.0432706839791089 1 1
-0.0306009591935529 -0.0343195960660091 1 1
0.214571354263634 0.208856009110962 1 1
-0.0549875378071648 -0.0534600629075943 1 1
-0.110579079917161 -0.110702094084519 1 1
-0.121231814633145 -0.119065546516417 1 1
0.0561638433974876 0.0553947265039512 1 1
0.126159940399085 0.12388182539087 1 1
-0.0842945518830193 -0.0788526182950372 1 1
-0.157519371856199 -0.147936112853688 1 1
0.0947104128172795 0.0905731399091298 1 1
-0.0786025696500917 -0.0719747743884869 1 1
0.10467695757402 0.0974796456783431 1 1
-0.0693598857109137 -0.0670338496014468 1 1
-0.392759479116776 -0.378267402226422 1 1
0.092696566472172 0.0881220624625358 1 1
0.141921870907294 0.133785668589179 1 1
0.136435405096232 0.132866837496529 1 1
0.434821863984702 0.4049214027692 1 1
0.237398293039429 0.224855996641263 1 1
-0.239578153148415 -0.227011407738546 1 1
0.0678289720625403 0.0642086641347446 1 1
-0.00129556287953235 -0.00238005968013613 1 1
-0.087477091800814 -0.0857315787957726 1 1
-0.107801123319052 -0.0994238610267932 1 1
-0.109939570766083 -0.10400174456282 1 1
0.251840615710689 0.229811474744912 1 1
0.225392485281752 0.212544344416279 1 1
0.0631989414864087 0.0612092906065975 1 1
-0.135053231696643 -0.128498771881188 1 1
-0.164050454815917 -0.159051029174157 1 1
-0.0816179802965198 -0.0709509061101248 1 1
0.125427401116174 0.116674285883257 1 1
0.00771726326307944 0.0125613604610805 1 1
0.125881588012057 0.115554905876657 1 1
-0.249442164983109 -0.232753800336076 1 1
-0.131918378823197 -0.125828166323565 1 1
0.0972391583246955 0.0872617360777688 1 1
-0.00863001848941942 -0.00391829575194301 1 1
0.0545529354618039 0.0562546620556631 1 1
0.173958760524821 0.156610386939813 1 1
0.139047387020503 0.139846468703125 1 1
0.0474681982362103 0.0396730258735233 1 1
0.204729814789089 0.200291382972428 1 1
-0.217819005893003 -0.20938428985042 1 1
-0.0977189626355577 -0.0900348354253051 1 1
-0.0979723036697199 -0.0944451043560798 1 1
-0.104877317736469 -0.0933157699773154 1 1
-0.000230016186298893 -0.000199504354582651 1 1
0.0631895701474028 0.0646413892734718 1 1
-0.012264414204787 -0.0113090337703132 1 1
0.356393993509524 0.339938398003069 0 0
-0.17567889401648 -0.169570707869224 1 1
0.265151167955421 0.254681758286788 1 1
0.108073881073375 0.105047630220628 1 1
0.0126887246004526 0.0141977162227503 1 1
0.121626262365675 0.127778618082563 1 1
-0.0482874120522524 -0.0454293761068042 1 1
-0.14375360556663 -0.134793068178323 1 1
0.00787335737907485 0.00737486854518502 1 1
-0.274855126080433 -0.264886918416968 1 1
0.0425829359993897 0.0433305128447249 1 1
-0.153800661189557 -0.150451464844581 1 1
-0.105859888975145 -0.101280747432161 1 1
0.185317969366132 0.176503469513698 1 1
0.232968664453538 0.223929937920874 1 1
-0.329547906226146 -0.313680408226881 0 1
-0.0249446659373885 -0.0163574145528235 1 1
-0.276819606762976 -0.26317579973679 1 1
0.0430756327190273 0.045774475841674 1 1
-0.173774492137979 -0.162447820626664 1 1
0.226343702134499 0.216828209705981 1 1
-0.205143719116302 -0.195958160349905 1 1
0.013072038860954 0.00919811351025435 1 1
0.238992573997674 0.230627783950974 1 1
0.0937945242727723 0.0918423150372063 1 1
0.00573459424528203 0.00831551618500312 1 1
0.178684440467788 0.168891685162805 1 1
0.0132104845446397 0.0136626887989969 1 1
0.0220578563261323 0.0158970021209359 1 1
0.051823511636495 0.0564230263308592 1 1
0.0064466051126036 0.00446435016562667 1 1
0.0534724770755426 0.0475122694226317 1 1
-0.345662413572472 -0.316313817818003 1 1
-0.0578207108053218 -0.0468976447644239 1 1
-0.191157798207575 -0.176590239009101 1 1
0.00612826448037734 0.00335906418180046 1 1
0.212487134786727 0.200296154943585 1 1
0.217834037641392 0.211455152545728 1 1
-0.36503247084331 -0.351992645077348 0 0
-0.283798604136406 -0.271371500436487 1 1
0.011997032813409 0.0148786033136321 1 1
0.100006009027279 0.0967713111508288 1 1
-0.00519058036126774 0.0007875290550605 1 1
-0.260587211522282 -0.248214231662263 1 1
0.0600491923029737 0.060423347886323 1 1
-0.351028742238192 -0.334893788799512 0 0
0.00911577895493806 0.00866742833795789 1 1
-0.0925927822910636 -0.0854649092670517 1 1
0.107621857397052 0.104884177447344 1 1
0.21537860761324 0.207187656390562 1 1
0.141821482202666 0.13423283818888 1 1
-0.0589589289929966 -0.0691516524686761 1 1
0.0667002313858244 0.0632322357677409 1 1
-0.0888776487907317 -0.0811095384346913 1 1
0.100475789938573 0.0970864349614156 1 1
0.0684549143046744 0.0635279438761195 1 1
0.0637739088632065 0.0499041105978568 1 1
-0.00969534274434103 -0.00757934881072041 1 1
-0.0850274096841446 -0.0830191527781833 1 1
-0.0719138219034564 -0.0685028239957162 1 1
0.0945150415998598 0.089571765989398 1 1
0.126512423909876 0.118121158111088 1 1
-0.245751112658977 -0.236730138204212 1 1
0.0241375485178391 0.0256849068617571 1 1
-0.247635796300118 -0.238097681019735 1 1
-0.283730180885575 -0.263207584349542 1 1
0.386170305870435 0.371953374060896 0 0
0.351494296667668 0.324585117997598 1 1
0.096982972789182 0.093865713150818 1 1
-0.119791206208967 -0.113057817874054 1 1
0.19380885792784 0.183762356699057 1 1
-0.0236402938875789 -0.0234991210241738 1 1
0.00357258295241906 0.00358549652391814 1 1
-0.098181312128636 -0.0976863965630046 1 1
-0.0432122820138418 -0.047268573687142 1 1
0.150882330367122 0.143469310637478 1 1
0.0479927529436658 0.0369181645718645 1 1
0.0139207986837279 0.0208342997206403 1 1
0.0618620537844665 0.0627455459810083 1 1
-0.163966643155639 -0.155740438646015 1 1
-0.0728961734323317 -0.0702865384623445 1 1
0.255025303709468 0.231639074150984 1 1
0.21389524195593 0.196978613162745 1 1
0.126033158307481 0.123059147890277 1 1
0.156834495616712 0.136943168316906 1 1
0.185651454669536 0.178364315469783 1 1
-0.155572357612859 -0.149009652525384 1 1
0.359949283172054 0.345030762525853 1 1
0.29963053366503 0.278643751681033 1 1
-0.0714704460529888 -0.07077132912616 1 1
-0.143101642451974 -0.131464185434518 1 1
0.256461096194113 0.23627291222937 1 1
-0.00402752604335388 -0.00431213724401636 1 1
-0.293154180454452 -0.274217020070105 1 1
-0.0110292099753445 -0.011729753846678 1 1
0.0891685642029023 0.0864337645879561 1 1
-0.116099150789528 -0.114691880658443 1 1
-0.231237426710037 -0.216175155307444 1 1
-0.341876822611417 -0.327544939732602 1 1
0.141135057246132 0.134154997497047 1 1
-0.204914809830512 -0.191288672134843 1 1
-0.0172619095846867 -0.0145587474672982 1 1
0.0717050117133523 0.0646290803511772 1 1
-0.221825911884473 -0.211413783540636 1 1
-0.205787572762166 -0.201606244470847 1 1
-0.0272073187371236 -0.0270639589785412 1 1
0.122933651453829 0.119334505689553 1 1
-0.018132345894146 -0.0163221759269085 1 1
0.122372806957924 0.1168967529796 1 1
-0.212645595429059 -0.204135643284016 1 1
-0.0173745258901108 -0.0138617577234887 1 1
0.101472888386548 0.0985088742275198 1 1
-0.257379089760282 -0.243080009985468 1 1
-0.34028802782557 -0.323779303987073 0 0
0.284311451713474 0.267739518624073 1 1
0.0854214575778401 0.0801935046333651 1 1
0.378855691383286 0.356473564574554 1 1
-0.00595196190447618 -0.00595815253343498 1 1
-0.0220730614837639 -0.0195451604464616 1 1
0.427718460201903 0.405519089415305 1 1
0.0913693989940626 0.0837412570225315 1 1
0.0576205922368485 0.0649760551275976 1 1
-0.26540761015805 -0.253640570872536 1 1
0.17514721995562 0.166669783063359 1 1
0.197522430127782 0.192394907978633 1 1
0.0792880335738033 0.0767070109028618 1 1
-0.129034258527533 -0.119156780159751 1 1
0.202988175455886 0.19261536276345 1 1
0.193413040346109 0.179036999727999 1 1
0.051922960413483 0.0508395154104516 1 1
0.0282095732912501 0.0259004435388865 1 1
-0.259482218163107 -0.244417106316051 1 1
0.117347831675945 0.110838031722044 1 1
-0.119776746071594 -0.114057752955068 1 1
-0.173200250120025 -0.163554203771063 1 1
0.179762726463792 0.168819316648477 1 1
0.299160895982759 0.287357675652313 1 1
-0.109005822008606 -0.100790106299312 1 1
0.35907430632494 0.344297960326836 0 0
0.161262516600208 0.161881946223691 1 1
0.178408297880364 0.17110083886819 1 1
-0.168622221294807 -0.156854152771638 1 1
0.241524830069467 0.22624786220313 1 1
0.0189238755142332 0.0158570123406807 1 1
0.145879163207843 0.140322378220159 1 1
0.180479854833298 0.173685368117058 1 1
0.0905137836371088 0.0880269092796828 1 1
0.435390468257211 0.418397959765925 0 0
0.183528768887397 0.169848431174562 1 1
0.029029325706007 0.0275788176269155 1 1
0.0739786892101304 0.0701213810902842 1 1
-0.30716927705183 -0.279994332408112 1 1
0.148229579274831 0.141065211735207 1 1
-0.0256336228068036 -0.0247279078107004 1 1
-0.159626069992638 -0.150603756739252 1 1
-0.0592863227964378 -0.0502043685862436 1 1
0.0154922620676513 0.0177010510035144 1 1
0.144931690001471 0.138091703092334 1 1
-0.118601872073751 -0.117620369361686 1 1
0.0381081554177699 0.0306708938321165 1 1
-0.0765549205925456 -0.0618426945801236 1 1
-0.170887203424236 -0.16339960821035 1 1
0.159764036157358 0.152714964493392 1 1
0.165814984268725 0.160146607720566 1 1
-0.270964878698053 -0.258562533404853 1 1
0.285616511299615 0.271717518162841 1 1
0.126859905729871 0.124406779697091 1 1
0.00115704574574958 0.00122522841083133 1 1
-0.144187050626385 -0.136877964419052 1 1
0.383769637076758 0.36333439511078 1 1
-0.183498850524707 -0.170964293089248 1 1
-0.0503558085276081 -0.0498305477972614 1 1
-0.0282499531588031 -0.0330714969777543 1 1
-0.148189464528462 -0.140416588876656 1 1
0.00926000030920165 0.00321761413237732 1 1
-0.0322196293241084 -0.0293614209923095 1 1
-0.290827545809694 -0.277477176321274 1 1
-0.228871026409413 -0.217619478305674 1 1
0.245724770104115 0.231222613404339 1 1
0.0590829003627912 0.0554591000499167 1 1
-0.102697659726784 -0.0973958813022403 1 1
-0.0276627468874037 -0.0254716864531909 1 1
-0.0467858900035126 -0.0435958979285165 1 1
0.0176119139860518 0.0174721787752713 1 1
0.0545016007956995 0.0501751931327088 1 1
0.273444328375209 0.267992595762549 1 1
-0.312855522185567 -0.288615794874495 1 1
-0.0936732327406625 -0.0830072190841613 1 1
-0.104483160514861 -0.0979449706810296 1 1
0.0916199892593346 0.0824087120040589 1 1
0.211233938049474 0.204141584715807 1 1
0.414194280822132 0.394165874479664 0 0
0.106340005375798 0.102293387426458 1 1
0.0584104660188966 0.0621117283296684 1 1
0.0717696796780774 0.0688265418093881 1 1
0.0859092721892773 0.0888402042719544 1 1
-0.103406984629153 -0.0998511729328398 1 1
0.046295642260918 0.0484050586774131 1 1
0.357739190947382 0.344116455076555 0 0
0.269967611671902 0.25784506598851 1 1
-0.0662749700844077 -0.0645046328029389 1 1
-0.30941029468642 -0.296115902475579 1 1
0.112648860735614 0.109928947826289 1 1
-0.218331877342335 -0.205316654197753 1 1
0.14895546443117 0.138429602488336 1 1
-0.0589049177217124 -0.0505045853370659 1 1
0.185767822262519 0.172448426031774 1 1
0.520959806625274 0.495124395462198 0 0
-0.185570331836063 -0.175966697441876 1 1
0.0170876602257917 0.0196807442938232 1 1
0.10360134045645 0.0966628667552708 1 1
0.0980554470043041 0.0921869691008089 1 1
-0.194459979231143 -0.189869492794852 1 1
0.200676231712155 0.191134536576351 1 1
0.0885503531192759 0.0850571828074159 1 1
0.0125382035902538 0.00946709443887894 1 1
0.251706971934912 0.242599927955985 1 1
-0.177484224218694 -0.174555993565699 1 1
-0.459991688033946 -0.431959007207047 0 0
0.0621215536754484 0.0606925084667853 1 1
-0.148614369917296 -0.148989119208565 1 1
0.216044281776815 0.20823690279536 1 1
0.305545848209518 0.289714445232503 1 1
-0.0862651541811612 -0.0845708431067729 1 1
0.22711335248626 0.215809540574718 1 1
-0.0798624187367144 -0.0737403028541889 1 1
0.347177519678195 0.326743690128469 0 0
0.236002545647672 0.221054933824536 1 1
0.25836079514658 0.242392800652167 1 1
-0.175612068566235 -0.166850780608947 1 1
-0.114857847994538 -0.10687505667129 1 1
0.0803963022502675 0.0667615590899753 1 1
0.0863173522102099 0.0789724878373402 1 1
-0.179643295795936 -0.172323790757936 1 1
0.040529659036379 0.0383305389855627 1 1
0.0932805911416329 0.0858242515372712 1 1
0.0992810273516561 0.0989653724713105 1 1
0.0968016884253334 0.09107286311685 1 1
-0.347928664372057 -0.331496850636993 0 0
0.0775182313786109 0.0839008057946123 1 1
-0.222104293815585 -0.208930266940168 1 1
0.455801476933594 0.432725520295882 0 0
0.129069930217118 0.118800112323676 1 1
0.0598790364905775 0.0563569424613804 1 1
0.133684799620574 0.122994555961223 1 1
-0.0993751702133899 -0.0978316520265125 1 1
-0.0110933215824913 -0.00981549783524521 1 1
0.040518506807073 0.0392779310463723 1 1
-0.0330717393982872 -0.0302127111195303 1 1
-0.0657580396828839 -0.0648802703053547 1 1
0.0672381107909786 0.0557201956419236 1 1
0.166346629300208 0.159067072444897 1 1
-0.144895825360943 -0.141601265222998 1 1
0.0972634024979413 0.0976206370476893 1 1
-0.108708428276553 -0.101947623982559 1 1
-0.253357767924391 -0.242472549651212 1 1
0.0947186608279197 0.0819711019234421 1 1
-0.00607675415287945 -0.00662015345845715 1 1
-0.0483495553678084 -0.0474900223263388 1 1
-0.347524793203349 -0.32444368602727 1 1
-0.241337814530973 -0.225708680100695 1 1
0.225487643775998 0.214456501346617 1 1
-0.191227327190261 -0.180980315523359 1 1
0.203891837410314 0.195506755882653 1 1
-0.19056415833415 -0.188041314437214 1 1
-0.0041133878990966 -0.00162278839452586 1 1
-0.126849724201714 -0.110870122431164 1 1
-0.269641826538661 -0.254008548582118 1 1
-0.0718935700578639 -0.0639940870299208 1 1
-0.457765538862591 -0.440617306763256 1 0
-0.233283765199628 -0.228567773302728 1 1
0.252971390141675 0.242277528135451 1 1
-0.193245283525036 -0.193424737660616 1 1
-0.0806687491332639 -0.0764224603268439 1 1
-0.160616361212844 -0.15873701719965 1 1
-0.117493350808791 -0.116249962421106 1 1
0.123494834431835 0.112883531500744 1 1
-0.16470274859888 -0.158613417160807 1 1
0.137254106135306 0.134102086356506 1 1
0.141178136789116 0.131536178648001 1 1
-0.0851231843523357 -0.0810664681719898 1 1
-0.096846910375745 -0.0921613176196906 1 1
-0.390581524391281 -0.37154354063323 0 0
-0.107752155063533 -0.107969658811076 1 1
0.162350080489559 0.151132979659273 1 1
0.15798513296006 0.149630612837521 1 1
-0.0550053053753845 -0.0539174866180353 1 1
-0.0862348854514897 -0.0836558307020341 1 1
-0.286476194907783 -0.269483436349499 1 1
0.226633525229101 0.213434676820002 1 1
-0.127522238215911 -0.119118148919542 1 1
-0.161016006473955 -0.153507248250864 1 1
-0.0435345988792323 -0.0409718203848316 1 1
0.23296723586054 0.224069125118256 1 1
-0.152006119542247 -0.14204982502807 1 1
-0.211168658168457 -0.198789694331967 1 1
-0.0526629921125363 -0.0576556300621903 1 1
-0.324873583926948 -0.307382502829852 1 1
-0.157879893840584 -0.158509884586019 1 1
-0.0635288812994816 -0.0616903740839315 1 1
-0.22821328157832 -0.217687542444546 1 1
-0.080418199291162 -0.0765850099063468 1 1
-0.0272359051833052 -0.0246784976528706 1 1
0.214187988979541 0.201046852633474 1 1
0.20078668910495 0.189116950270445 1 1
0.118939578196482 0.114330088383652 1 1
0.221049041668365 0.2116164278142 1 1
0.0148866276278637 0.0104586840085078 1 1
-0.0759367828140287 -0.0755487480050397 1 1
-0.105883658671676 -0.101056206708587 1 1
0.0761754631152968 0.0733759733622959 1 1
0.171233452203217 0.166561421274315 1 1
0.0575058249596096 0.0544767995649039 1 1
0.0342242372211151 0.0282113504035768 1 1
-0.351669676996833 -0.332462852742568 1 1
-0.0995045861627176 -0.0886914776786629 1 1
0.11255645470107 0.107994771484115 1 1
-0.0242392254470225 -0.0249499037421209 1 1
0.20203857211258 0.19392116896456 1 1
-0.153627039533198 -0.15737578481631 1 1
0.0928767651848101 0.0951565242229648 1 1
-0.0619700756545974 -0.0675522601854603 1 1
-0.360032518899728 -0.340676966969283 1 1
-0.0313973959751018 -0.0291833708041744 1 1
0.08089525355934 0.078323257864177 1 1
-0.0308816288939499 -0.0298577079197319 1 1
-0.291502860371995 -0.270150672833939 1 1
0.149619160497238 0.143659599758293 1 1
0.0108377231867528 0.012365388272248 1 1
-0.0345580883495341 -0.0305583887889015 1 1
-0.00292179923342654 -0.00278005640766301 1 1
-0.130035932154603 -0.121865726991846 1 1
0.314968516712568 0.294344597300167 1 1
-0.0163762341736725 -0.0161471652354859 1 1
-0.159558143346831 -0.154782392173687 1 1
0.0656214589537601 0.0572306785862546 1 1
0.0422920877049332 0.0386099627981233 1 1
0.255554302801195 0.238718694713001 1 1
0.13595387043889 0.128042342779804 1 1
0.0178186366538669 0.0147843262210002 1 1
-0.0772029307461559 -0.0781716294350492 1 1
0.0689161361020263 0.0659559229980459 1 1
-0.0159191434030789 -0.0148265215192219 1 1
-0.0231224319110703 -0.0127341424949289 1 1
-0.0826871615533489 -0.0561650554183878 1 1
0.0629105342401332 0.0573604684587403 1 1
0.070395340817328 0.0637367810160396 1 1
-0.149732925752838 -0.139976381536636 1 1
0.263997997733693 0.248210268747892 1 1
-0.165407013901909 -0.157351692490107 1 1
-0.148736703512035 -0.136100851721856 1 1
0.0742044292020145 0.0699603391220926 1 1
0.0629635256470616 0.0643999391203129 1 1
-0.13406126798735 -0.128683004756713 1 1
0.101247620033577 0.0945446645991458 1 1
-0.249748026212521 -0.238040807286429 1 1
0.0998914127626583 0.0931782235621065 1 1
0.242921447509079 0.235519778420086 1 1
-0.0034566472868545 -0.00409419362742879 1 1
0.0923938400584379 0.084915756178187 1 1
0.112357403241701 0.108595077453384 1 1
0.139298948470006 0.129228826295581 1 1
-0.17492380167634 -0.164674182454738 1 1
-0.200888169264808 -0.189153787279903 1 1
-0.0687201281362434 -0.0675735739541824 1 1
-0.0458778185416399 -0.0406601671107099 1 1
0.0105703400774689 0.0103398067742441 1 1
0.242831877118663 0.234426767062122 1 1
0.0823474020018383 0.0834689860967185 1 1
-0.0770353691841548 -0.0789948480950979 1 1
0.00879218363719766 0.0096125041829503 1 1
0.225394549155827 0.210132937541609 1 1
0.00869730674537279 0.0130747443957144 1 1
0.0582298486845406 0.0569616270915468 1 1
0.0232338170290938 0.0107285854725887 1 1
-0.0327961919943542 -0.0326665934168163 1 1
-0.07665677207348 -0.0764219754500794 1 1
0.119100497532503 0.111710520781109 1 1
0.107013465739651 0.115560265017801 1 1
0.142895499414934 0.138449840466986 1 1
-0.233489599453509 -0.22162612166674 1 1
0.068261890657095 0.0661349634440973 1 1
-0.0233886620259218 -0.0234415318059963 1 1
0.215360923972706 0.205731413460488 1 1
-0.0912434152754079 -0.0806650088710552 1 1
-0.310464859316309 -0.293895043209486 1 1
-0.0858960864567236 -0.0758170118700013 1 1
-0.0486191635689935 -0.0462280961518901 1 1
0.435370557901281 0.415442844853757 0 0
-0.0693867158281412 -0.0705031669937253 1 1
-0.458824055072136 -0.454705379816759 0 0
-0.369741349911593 -0.350357787870288 1 1
0.237798449669179 0.22527739062408 1 1
0.0678813615017298 0.0632716719834699 1 1
0.112585464807537 0.109223852569666 1 1
-0.145519223096687 -0.139665127629583 1 1
0.0036256102521546 0.000985734216024053 1 1
0.00767394679549656 0.00790871281273381 1 1
-0.156931208647673 -0.148774275512971 1 1
-0.174776149818148 -0.164990684240672 1 1
0.346008454487414 0.332825946039967 1 1
-0.04296600332173 -0.043848061523851 1 1
-0.126167215448926 -0.119088414294467 1 1
-0.0292240813473036 -0.0292029931486249 1 1
-0.0315392394445067 -0.0290123681693427 1 1
-0.0715268341257536 -0.0615080634430767 1 1
0.182823800647963 0.176237219844149 1 1
-0.226713472556896 -0.21637050538413 1 1
0.00288414889247224 0.00573407546148146 1 1
-0.0479340250711231 -0.0433146894340893 1 1
-0.191819867443436 -0.181406486042577 1 1
0.00650591891191037 0.00659750831673669 1 1
0.0517867120575841 0.0491504490880533 1 1
-0.219442608172212 -0.203304266864356 1 1
-0.327385803650021 -0.31446237922859 1 1
-0.0922971502975695 -0.0792049666842247 1 1
0.143903607772706 0.133951009542778 1 1
-0.0164223765085614 -0.017245396485356 1 1
0.147696586303343 0.140036317282533 1 1
-0.0581087440245199 -0.0558713746188163 1 1
0.462234664753584 0.428162433061167 1 1
0.019780567508969 0.0214130665841396 1 1
-0.222100192534364 -0.210865026405843 1 1
-0.052255880326421 -0.0500860481104884 1 1
-0.053278912917913 -0.0488294474945326 1 1
-0.205687893885466 -0.195169006264667 1 1
-0.0768328069063083 -0.0733157995272818 1 1
-0.322557273477753 -0.312751777288792 1 1
0.0120591351899471 0.0123132861224993 1 1
-0.181570696872946 -0.171809495187484 1 1
0.329297612277464 0.31383242645884 0 0
0.077296800788524 0.0656688197233581 1 1
-0.220917792790873 -0.212634514109473 1 1
0.0591480626346922 0.0611452398787138 1 1
-0.140866451341971 -0.130507368904058 1 1
-0.257623240232826 -0.246777415201899 1 1
0.0258201323343447 0.0252527434085319 1 1
-0.206745097508965 -0.20287849938725 1 1
-0.164320558355265 -0.157781601862672 1 1
0.0760838305223881 0.0705448720568165 1 1
0.0231937335354212 0.0221801244225543 1 1
0.0131044361911177 0.0141564890513412 1 1
-0.0573825395381924 -0.0487740352778835 1 1
-0.0230480617503886 -0.0269125102560712 1 1
0.0899241805296777 0.0865005922140307 1 1
-0.235777191759545 -0.220102457064164 1 1
-0.189233988709353 -0.182355988422128 1 1
-0.00912432427257299 -0.00580092393404857 1 1
0.00975878481729399 0.00903446378649717 1 1
0.105839939827667 0.102864892059474 1 1
0.00638194914073528 0.0140701956350279 1 1
-0.0682700356470038 -0.0635446937597157 1 1
0.0257192046851301 0.0320749493336107 1 1
-0.22318845466181 -0.210036116879817 1 1
0.0330849475338324 0.0352359545891399 1 1
-0.158227790647681 -0.15033272190861 1 1
-0.131356017265294 -0.131707696348127 1 1
0.00714692211305253 0.0103221339018228 1 1
-0.0135038371095486 -0.00941093809545434 1 1
-0.254832346620547 -0.243373630229948 1 1
0.0590120224080925 0.0529503428593012 1 1
-0.0998436122771075 -0.0962874546116683 1 1
-0.244288729151049 -0.232149185124045 1 1
0.00194355605908752 0.0054935178648483 1 1
0.107575290825535 0.101802908287534 1 1
-0.037076210831406 -0.0379292020630191 1 1
0.176533873603273 0.168515069935615 1 1
-0.269609754512175 -0.254849540751281 1 1
0.112491260192981 0.103396935226004 1 1
-0.130235787952197 -0.1280121770024 1 1
0.0557202565743619 0.0513882430485918 1 1
0.0787945055047765 0.0786904475641683 1 1
0.390201848224545 0.371433935156916 1 1
0.0415635184988135 0.0416064565032356 1 1
-0.11079554037659 -0.0966778954216668 1 1
-0.472737877942265 -0.444971937258058 1 1
0.00809751626401397 0.00819182246356626 1 1
-0.380933005465293 -0.362669231839118 0 0
-0.261569579103247 -0.243508888688563 1 1
0.0594919692947999 0.0596988112486437 1 1
0.115193208122404 0.111334754349823 1 1
0.0537303370139887 0.0522802768551576 1 1
-0.0151512284072916 -0.0184722285423631 1 1
-0.265226621421054 -0.248523968370016 1 1
-0.0149165690391724 -0.0130785245418357 1 1
-0.213067530093304 -0.205992234623377 1 1
0.209397556591682 0.200698547269552 1 1
-0.174244434167905 -0.163617529846949 1 1
-0.0964068295144101 -0.0890086340480361 1 1
-0.0695672612893534 -0.0635587202269513 1 1
-0.262503652086783 -0.250732958333156 1 1
0.0236654827954006 0.0255078960253955 1 1
-0.187669893922161 -0.182476678051725 1 1
-0.028033912546505 -0.0287732505399725 1 1
0.322792322915879 0.300099126228567 1 1
0.0989047607783929 0.0930572793898452 1 1
0.29746573896375 0.284354309836385 1 1
0.0121656376717701 0.0120075869207807 1 1
-0.151250841633139 -0.137056707419642 1 1
0.28650730003654 0.272568722268182 1 1
-0.30715382540953 -0.289723039127459 1 1
-0.400745088921633 -0.387419783924183 1 1
-0.0892201264083632 -0.0833530723240898 1 1
-0.213431446968264 -0.189452992486746 1 1
0.402468196996252 0.379934475474512 0 0
-0.0285991360852231 -0.0340293211042003 1 1
-0.237810322125457 -0.227709189195789 1 1
0.00395863147421455 0.0172278786498408 1 1
-0.495048079334957 -0.467547335200164 0 0
0.179235855074405 0.170529799322793 1 1
-0.170931225406812 -0.163803034493518 1 1
-0.118846910119552 -0.111425215167603 1 1
-0.270093625234125 -0.2584450439981 1 1
-0.15708198128757 -0.14962805436479 1 1
-0.0929343701722413 -0.0830649181597078 1 1
0.332561145948162 0.31448928237253 0 1
-0.245890648407456 -0.239179157004109 1 1
0.15046570410398 0.144909866432638 1 1
-0.0188221330954161 -0.0241595195244332 1 1
-0.1722817848629 -0.164436436492354 1 1
-0.0966524642219431 -0.0914595094123374 1 1
0.202829479825958 0.196897124673067 1 1
-0.0118654639680512 -0.0082204642977559 1 1
0.0409080919642348 0.0359245212306219 1 1
0.0489532686560566 0.0424963619465885 1 1
0.180449101899314 0.171946154894896 1 1
0.112838685709168 0.110653860624558 1 1
-0.254611487212462 -0.236420813383495 1 1
0.0488891605625586 0.0488702146075465 1 1
0.0921328078895642 0.0849509784746621 1 1
-0.0238218915616308 -0.024253802979699 1 1
-0.113116345407779 -0.110704315042136 1 1
0.104537123244443 0.0993816339221704 1 1
-0.107429063952277 -0.100429591358594 1 1
-0.276274415235286 -0.264670989713327 1 1
0.00955891059833602 0.0100975153151847 1 1
0.104777414877514 0.0979477078580457 1 1
-0.238205018547722 -0.228096735626603 1 1
0.00615738615392462 0.00407724688852103 1 1
-0.0335456440649699 -0.0358251143280505 1 1
-0.0527663324494965 -0.0477667108336315 1 1
-0.310352773795541 -0.304263808451773 1 1
0.10534667834634 0.0899406954117433 1 1
-0.153325867007586 -0.137728093235191 1 1
-0.0784062900120591 -0.0707215640551348 1 1
-0.093374831876681 -0.0883193471684581 1 1
0.202838920479319 0.196042240179346 1 1
0.0329303634572129 0.0260312855696085 1 1
0.16165621540861 0.155294838995746 1 1
-0.0215002114541168 -0.0194166205441668 1 1
0.118683178773748 0.105989663082822 1 1
-0.105461708492942 -0.106276621506201 1 1
-0.127568079554503 -0.121532333484344 1 1
-0.0543722453737325 -0.0547557908809012 1 1
-0.0642843959804417 -0.0603070760949765 1 1
0.0547850651063728 0.0462514551909571 1 1
0.306952427890983 0.292091792238988 1 1
0.0689112478916852 0.066278257213446 1 1
-0.0634324946765802 -0.0599095849788941 1 1
0.115343966222882 0.0988403458164588 1 1
-0.162043749614124 -0.155882364374582 1 1
-0.322199380986879 -0.305826675436694 1 1
0.0619171826359105 0.057921211609619 1 1
-0.0401541506256776 -0.0425592331970368 1 1
-0.0708079319564335 -0.0653721525633888 1 1
-0.0679375935848741 -0.0667861292939571 1 1
-0.14046570866643 -0.132468353509038 1 1
-0.120657291272573 -0.111897010742342 1 1
0.0116460463606661 0.014574688065741 1 1
0.210760991247994 0.203516024080425 1 1
-0.0383882682253224 -0.0371376591188267 1 1
-0.000695580289607564 -0.00138828093308119 1 1
0.10978679709529 0.106582058931333 1 1
0.351872920352863 0.337031920638449 1 1
0.30548681228383 0.290561371757621 1 1
0.30549741579419 0.290415425106807 1 1
0.00961496277047083 0.00335428047705026 1 1
0.0295680257962853 0.0278858476844337 1 1
0.146217458941823 0.137605715777397 1 1
-0.012171275516689 -0.0120591315676661 1 1
0.0791228156771718 0.0802997238906368 1 1
0.167113490356009 0.157749990968971 1 1
0.250114242710603 0.233104043164114 1 1
-0.143724493583222 -0.138896315404381 1 1
-0.305561351182242 -0.288752593019595 1 1
0.234856290115433 0.227790393905979 1 1
0.0457501231063687 0.0428701601458092 1 1
0.0396200042481042 0.0449624086513385 1 1
-0.0808536886273133 -0.0750926701730688 1 1
0.293284637284483 0.280707601266834 1 1
0.225283916380234 0.21348323800535 1 1
0.146853004795844 0.142576755560318 1 1
-0.0843182923231369 -0.0804028668329056 1 1
0.0811910900422639 0.0807310382935085 1 1
-0.0007762478252663 -0.000261209792290232 1 1
0.082627315507927 0.0810529115045713 1 1
-0.295462253962889 -0.278161907907696 1 1
0.25685269339551 0.247825840604385 1 1
-0.0323848579822162 -0.0351105613015814 1 1
-0.00955675774162614 -0.0157547717539437 1 1
-0.126804069773999 -0.115710779248351 1 1
-0.206266043203243 -0.194870587672975 1 1
0.124672338009151 0.11719516682336 1 1
0.186810495622526 0.17979334782656 1 1
0.0814790438633836 0.0784032451417502 1 1
0.10757207802695 0.103737413690558 1 1
0.328161978378975 0.312635545902742 0 0
0.0927779173053118 0.0882365133470384 1 1
0.151152461246444 0.142788164545321 1 1
0.260423732016251 0.248648375103604 1 1
0.17791066374526 0.168296808113548 1 1
-0.120498455636797 -0.112903557584349 1 1
-0.082399513104865 -0.0693258428959677 1 1
0.242282219554183 0.232886400402674 1 1
0.286392084787937 0.277291243510514 1 1
-0.392427608752052 -0.370436324158432 0 0
0.189132140415511 0.183317945175413 1 1
0.0344101470586045 0.0314737637745307 1 1
0.0537069561157873 0.0536650062110833 1 1
0.0589423045979984 0.0550813136373629 1 1
-0.229769745882493 -0.220549025226996 1 1
0.0199134044738759 0.0250310289900134 1 1
0.0770941092763168 0.0736761077799195 1 1
0.18501295438171 0.17299466556021 1 1
0.134958156613236 0.130307767209623 1 1
0.0227638045027045 0.025232584929064 1 1
-0.165118073127314 -0.148087148503843 1 1
-0.00515014976576018 -0.00613350205731059 1 1
0.174627830517349 0.164163881683297 1 1
0.123463145250534 0.11401358686316 1 1
0.0546794644507828 0.0625582314491978 1 1
0.0760183354434325 0.0759358723974966 1 1
0.0569440777444481 0.0501091555726281 1 1
0.0314744727013942 0.0312803229334916 1 1
0.045279174096362 0.0435424704836474 1 1
0.093876210796329 0.0896221417318452 1 1
-0.0988074960573095 -0.091135166053743 1 1
-0.230964988337136 -0.219213806854117 1 1
0.191632824196367 0.189107670146778 1 1
-0.0604321598152029 -0.055616643749977 1 1
-0.160966454884509 -0.148745597725438 1 1
0.268307138378093 0.255760669572957 1 1
-0.206677393903128 -0.201241199530197 1 1
0.0310139371259529 0.02708088086774 1 1
0.00953893768925095 0.00367614745351036 1 1
0.24638738608229 0.236405738240355 1 1
0.172245911537451 0.160491329669759 1 1
0.0185849828434343 0.0140867944599927 1 1
0.111715076344675 0.109820313080109 1 1
0.065902997740283 0.0688979956719293 1 1
-0.0410834435180202 -0.0404074348988162 1 1
-0.0794296679699031 -0.0854235951561292 1 1
-0.127992373638807 -0.120659325024363 1 1
0.0589518656294845 0.0528641188939566 1 1
-0.114924550164132 -0.103607461336926 1 1
0.160812558028816 0.153898009087575 1 1
-0.0142674209627885 -0.01137662591034 1 1
-0.230142620231591 -0.218819608344776 1 1
-0.0516623641220537 -0.0494980592741987 1 1
0.0896841758659563 0.0860322661985447 1 1
0.305762803539354 0.289853786490022 1 1
-0.127945771775965 -0.119629509262042 1 1
-0.0473684541846174 -0.0466793474194482 1 1
0.0130755105734002 0.0152658309479141 1 1
-0.211522788022259 -0.196251951094705 1 1
-0.383922652768965 -0.362920376148894 0 0
-0.0154166405183164 -0.0179591619549912 1 1
-0.098840207532394 -0.0934154317242741 1 1
0.138987029877705 0.131808606805971 1 1
-0.0779912587039645 -0.0687317838683321 1 1
0.243473374885663 0.228908137982892 1 1
0.00273170326407471 0.000681079434319548 1 1
0.327656371305966 0.311398916189814 1 1
0.0603888607309113 0.0599589528713112 1 1
0.240460148554591 0.233268774708453 1 1
-0.227185333729399 -0.216300031521853 1 1
0.202991020430599 0.188579961941303 1 1
-0.0881356852931365 -0.0841269438148618 1 1
0.160862772823546 0.153872729000742 1 1
-0.151513897904643 -0.142916810336739 1 1
-0.042832283905814 -0.0394770293110953 1 1
-0.203201939792307 -0.195767855259005 1 1
-0.0398752222567003 -0.031835951278859 1 1
-0.232329755361677 -0.217807895564594 1 1
-0.065916838582676 -0.0621519736916191 1 1
-0.128542523451707 -0.122703446442988 1 1
0.0718516349327928 0.0662190973337369 1 1
-0.518120321211646 -0.486416168316253 0 0
-0.251864428548785 -0.229647410204739 1 1
-0.136970255213273 -0.131272245130884 1 1
-0.0666832651095166 -0.0600900707255005 1 1
0.0346711293998663 0.0339475324441766 1 1
-0.304134555326608 -0.292172313803076 1 1
0.195401154076474 0.184012940386062 1 1
0.295146194850001 0.282843951287721 1 1
0.102468356259221 0.103449813342557 1 1
0.0542849590404425 0.0538452432180412 1 1
-0.113832443065073 -0.113048635230431 1 1
-0.132533366821756 -0.124488447552236 1 1
-0.250509483557237 -0.238889349702139 1 1
-0.118599052656444 -0.114474832041358 1 1
0.025544811011328 0.0249077114638049 1 1
0.0923085472722629 0.0868625066259905 1 1
0.200022158331801 0.196092830088214 1 1
0.220764581606777 0.210032995023982 1 1
-0.136383599053752 -0.128534157595394 1 1
-0.288246994232795 -0.280158374969131 1 1
0.171593601215159 0.163004312102447 1 1
-0.0748944804598457 -0.0687610948855325 1 1
0.0199440259222644 0.0252509748402851 1 1
0.000534104157157364 0.00296800283415403 1 1
0.0455949964081923 0.0422830031389585 1 1
-0.151263830262399 -0.146324806392181 1 1
0.29889060778664 0.282753106032101 1 1
-0.128749504566503 -0.126281531029947 1 1
-0.0784335145396501 -0.0742594099489534 1 1
-0.460433753500723 -0.427894491712712 0 0
-0.167817994239654 -0.158756035726847 1 1
0.080328965059431 0.0812584021299722 1 1
-0.0504110563588033 -0.0454497847380344 1 1
-0.0656552759194308 -0.0667802500668387 1 1
0.0118901897601594 0.0125419238415623 1 1
-0.111905127387863 -0.111976324723674 1 1
-0.0334841958547394 -0.0317652794711874 1 1
-0.154380513803668 -0.148117908008369 1 1
0.158115601708816 0.148987346696068 1 1
0.026066053277803 0.0227623409490103 1 1
0.0679615626586194 0.0649075109280081 1 1
-0.124999155156835 -0.115466609647904 1 1
-0.0038500410946373 -0.00364703178985997 1 1
-0.130017920646596 -0.124045608035429 1 1
-0.291613701129146 -0.277869905529255 1 1
-0.111297850737014 -0.111597460116089 1 1
0.130107902575247 0.123419730309787 1 1
0.248314257011281 0.238920615341039 1 1
-0.122172257401514 -0.110594763306453 1 1
0.115301367136283 0.110973068580299 1 1
-0.0557327653181166 -0.0595054846779069 1 1
0.0536017669041688 0.0505223147571251 1 1
0.0843097878369152 0.0771778676547752 1 1
0.291401815435522 0.281297162397819 1 1
0.139243359778463 0.132282863259206 1 1
-0.105585388578394 -0.101497615554765 1 1
0.0853386998398366 0.08005427565053 1 1
-0.0731634937135096 -0.0759694374498059 1 1
0.0781436208238111 0.073014734493254 1 1
0.25062446855681 0.258236493666739 1 1
-0.0527668893480626 -0.0393500546533361 1 1
-0.343291006588901 -0.327286074006994 0 0
0.215552645715461 0.213177906460821 1 1
-0.102919120494983 -0.0993008763531257 1 1
0.00540195633959519 0.00822458640894212 1 1
0.0881166365206872 0.0852564612771501 1 1
-0.576562009094102 -0.551748473649392 0 0
0.160479397074437 0.157197055821741 1 1
0.0112917735960346 0.0112245286383224 1 1
0.192743168226349 0.1855136336441 1 1
0.13045298438092 0.116336737307866 1 1
0.355589593322918 0.335106911953924 1 1
-0.0954991825309903 -0.088467955952385 1 1
0.0556700390663498 0.0487558849262379 1 1
0.390950420510046 0.375195712439218 0 0
-0.388050233072577 -0.365796074306386 1 1
0.331172744661945 0.317077211091418 0 0
-0.127163642790885 -0.117507965742832 1 1
-0.271170835733938 -0.276601616358189 1 1
0.0220372150875978 0.0203130055492456 1 1
0.133407928746252 0.123471806029316 1 1
-0.114936053822988 -0.110223808953939 1 1
0.0174688376406556 0.0130204532355685 1 1
-0.167022312344973 -0.161106085838285 1 1
-0.0204655787577396 -0.0196020593619418 1 1
0.181236069839876 0.17628593088337 1 1
-0.0893603285266189 -0.0860716222664776 1 1
0.026316460487939 0.0240686156615946 1 1
-0.178050540270677 -0.170412937338235 1 1
0.0380084175629306 0.0370285982148839 1 1
0.0643729710363767 0.0602051269293182 1 1
-0.0394526723101757 -0.0444748766332047 1 1
0.0281370108351807 0.0236536986507071 1 1
0.0948480336076837 0.089083601612811 1 1
0.106213023269269 0.0989426148248305 1 1
-0.28631265071387 -0.278468359288753 1 1
0.116703781830132 0.108540686951242 1 1
0.016760212719022 0.0123805248251181 1 1
0.20129879282743 0.189176667692389 1 1
-0.177250632280506 -0.171994076122336 1 1
0.26747444645221 0.250141646939166 1 1
0.045558245549741 0.0445215415805389 1 1
-0.121572503533588 -0.116062931685889 1 1
-0.0202667687965077 -0.0189968308317109 1 1
-0.129628135583071 -0.126561588517349 1 1
0.0472595883703632 0.0370118852331921 1 1
0.0937646301078538 0.0876725724972862 1 1
-0.131165760402292 -0.119805472902986 1 1
-0.0511905165176279 -0.0479811207984671 1 1
-0.134834913033016 -0.127538992236109 1 1
0.0681792161940954 0.0613599890364721 1 1
-0.0421306627059281 -0.0378049229824635 1 1
-0.00173280685156217 0.000981251870963318 1 1
0.0441666202844413 0.0408843693437313 1 1
0.0224892390504723 0.0167462270415723 1 1
-0.169090912986863 -0.153718429793483 1 1
0.0223878000295203 0.0204873437049464 1 1
0.140598458755748 0.129033788708212 1 1
-0.122246586103793 -0.117828976840345 1 1
0.0765886732650475 0.0764383037201031 1 1
0.0180511827646149 0.0176307538658886 1 1
0.0639665841555249 0.0603039721194925 1 1
0.194791733605851 0.188219204762157 1 1
-0.0860830472421936 -0.0808335276578801 1 1
-0.0831544124809178 -0.0685273237575823 1 1
0.0656450514164399 0.0610209334513988 1 1
0.0509970447423905 0.0486085344711361 1 1
-0.31019957297561 -0.296749025386724 1 1
-0.137331029624719 -0.136975101962016 1 1
0.17871535956735 0.170610621567122 1 1
0.186333557176499 0.174489640677735 1 1
-0.0938565765136746 -0.0842717504466826 1 1
-0.0142811214384239 -0.0123627741768884 1 1
0.0103242695070468 0.00962364886766637 1 1
0.00415186300902205 0.0034139557531155 1 1
0.0982350982919208 0.0974268522641469 1 1
-0.0406058527411706 -0.0329609987077651 1 1
0.259540027687127 0.246679256167796 1 1
-0.0483551560731682 -0.048125584169193 1 1
-0.0215212744412074 -0.0270376571086299 1 1
-0.350022547945762 -0.33504467618988 1 1
0.0239448257422219 0.02255669063744 1 1
-0.2697544773818 -0.269707721715982 1 1
-0.226412579985886 -0.216502879005194 1 1
0.107601804567293 0.100994382864369 1 1
-0.143355964563794 -0.138338187627313 1 1
0.248612775197442 0.236668226861358 1 1
-0.270884515352209 -0.269236605933295 1 1
-0.281151840857104 -0.265630192664951 1 1
-0.0209901189172819 -0.0198152076034248 1 1
0.0499610400411028 0.0478244510059842 1 1
-0.0903342941556698 -0.0930053774109778 1 1
0.166052251505673 0.162980432980619 1 1
-0.0084668113203209 -0.0161404283857983 1 1
-0.221250327254483 -0.206636542163039 1 1
0.422698122208791 0.393165381059122 0 0
-0.0218732761614731 -0.022317509752597 1 1
0.000714585327385666 -0.00125931369876218 1 1
0.0902830196447908 0.0883595755111811 1 1
0.248507925261259 0.24540901819741 1 1
0.0452678832678928 0.0390387930806939 1 1
0.395096562382704 0.377862194378492 0 0
-0.207127286182636 -0.196055431739705 1 1
-0.0535438569586229 -0.0411833524733401 1 1
0.0743913586795552 0.0673602751388303 1 1
0.0310075944245989 0.0315745876108943 1 1
0.0192386741048947 0.0188135010346502 1 1
0.149930598857723 0.140192195696784 1 1
0.15650548719739 0.149260866299587 1 1
-0.287296176919746 -0.275372088665518 1 1
-0.248090912073263 -0.231611655777515 1 1
0.214557969397368 0.201683491889233 1 1
-0.248627582509095 -0.236309103240375 1 1
-0.0556184628470334 -0.0512617257972262 1 1
-0.148119510829637 -0.138863141414789 1 1
-0.0881997093015652 -0.0845787658196643 1 1
-0.179083523678525 -0.174910210913885 1 1
-0.00436651721129336 -0.00845819555832743 1 1
-0.0958951205069113 -0.0879680746270276 1 1
0.0873756959109229 0.0708753217423154 1 1
0.155192285306213 0.144796992595165 1 1
0.182214593505545 0.173829845549037 1 1
-0.0361875971672668 -0.0341062160919365 1 1
-0.0638519942167769 -0.0617617531454594 1 1
0.0926108191130653 0.0905371591733439 1 1
0.272405546871623 0.258174736896688 1 1
0.0704044674569563 0.0663730171958395 1 1
-0.0687348929221191 -0.0669754052925749 1 1
0.0688505691412977 0.0672342357360356 1 1
0.112370753754876 0.107463540558145 1 1
-0.128479252693184 -0.125146557428582 1 1
0.110753002139765 0.10726143111712 1 1
-0.199355568778902 -0.179375608950088 1 1
-0.141660862180554 -0.126938721585595 1 1
-0.0904738315582389 -0.0871822992074118 1 1
-0.312616717912502 -0.301221778257484 1 1
0.226889686287213 0.217785916168639 1 1
-0.0323181140310983 -0.0326975993495299 1 1
-0.146385163061673 -0.134989504435467 1 1
0.137143874143074 0.134353691123541 1 1
-0.1444086639015 -0.130267856403863 1 1
0.0294202372818054 0.0266505345126957 1 1
0.0507634310221345 0.0524422284401633 1 1
0.18653412702409 0.178947431279401 1 1
0.0207535024739393 0.0209759614912484 1 1
0.105011707270969 0.0989394076377374 1 1
-0.119990996437724 -0.118929293559305 1 1
0.252941041902113 0.243266094767751 1 1
-0.382553521560677 -0.36447312069369 1 1
0.11249735144822 0.109263419682121 1 1
0.114700007776719 0.107093951189426 1 1
0.189077011093313 0.174102612632267 1 1
-0.147448215920157 -0.134915856369969 1 1
0.0496213461020115 0.0463185846892008 1 1
-0.163279772068602 -0.15828277242155 1 1
0.0759264353923145 0.0725804030128754 1 1
0.180699178039747 0.175576791131376 1 1
-0.399974282056195 -0.375170174068287 0 0
0.00353940528792962 0.00276274394687868 1 1
-0.0376555157473411 -0.0406113767429979 1 1
0.186822364619945 0.168608600281744 1 1
-0.288029939274507 -0.269971238516369 1 1
0.129703948196425 0.116226057943012 1 1
-0.00937238419450628 -0.012674138348485 1 1
-0.184038508292553 -0.17764144688107 1 1
-0.0248009205261165 -0.0204633784070153 1 1
-0.137895406229387 -0.130917597306215 1 1
0.0672060701187383 0.0652689586259064 1 1
-0.0231642093671781 -0.0198796932650958 1 1
0.158309229290489 0.150136230492798 1 1
0.181791186905866 0.17699485681174 1 1
-0.00242443565126728 -0.00247240276031099 1 1
0.0816762384960154 0.0771310901581773 1 1
0.023323436006897 0.0258751802899544 1 1
-0.183392223864792 -0.181129935920955 1 1
-0.172752933141357 -0.16272548480344 1 1
-0.0853930904824441 -0.0781673600361693 1 1
-0.289790486368435 -0.280786236629056 1 1
0.150486086288869 0.147584372149823 1 1
0.377695102857221 0.361357997880977 1 1
0.0668275071898351 0.0655796265367868 1 1
0.201131710756801 0.197249227754144 1 1
-0.4522672400898 -0.426689922786805 0 0
-0.338887180461112 -0.324518115826319 1 1
0.0353324917336847 0.0263120924355018 1 1
0.321971817338177 0.299983869976445 1 1
0.209781875967461 0.204943085073251 1 1
0.462080302394235 0.444856708946424 1 1
-0.0844342512132398 -0.0811819543642984 1 1
0.157028327807935 0.148174302030112 1 1
0.223241694046941 0.212997141221311 1 1
-0.316778452748437 -0.303238890711127 1 1
-0.0570405174856005 -0.0567121195821425 1 1
-0.324672376441074 -0.3107824561364 1 1
0.0848636163259642 0.0839137645244204 1 1
-0.630479064155779 -0.600926288100299 0 0
-0.150454714795514 -0.143967908898174 1 1
0.0710974983475559 0.0640271819297398 1 1
0.288839350298155 0.279003138688941 1 1
-0.0904063017653413 -0.0822547073658643 1 1
-0.0504258935333982 -0.0474971439500523 1 1
-0.0231110883587107 -0.023747499733483 1 1
-0.284895346036313 -0.266507245042844 1 1
0.0895525890461291 0.0958393981696779 1 1
0.170654291226266 0.161788907004117 1 1
-0.275727496416013 -0.253579401952143 1 1
-0.137892435825841 -0.127652156913594 1 1
0.0348977859889038 0.0253571020193137 1 1
0.0159162703857936 0.00581920715737157 1 1
0.0217952686656647 0.0183638551028454 1 1
0.319633028407555 0.307681236619915 1 1
-0.246546131161905 -0.225005126996862 1 1
-0.0297699148184681 -0.0291125841646562 1 1
-0.0778897664518515 -0.0670552529878179 1 1
0.075299345067961 0.0745350356281169 1 1
0.131310157750702 0.119121624030771 1 1
0.115893024833013 0.10788244507393 1 1
-0.0882449933588147 -0.0896666465435061 1 1
0.0130280045386668 0.0112205470593687 1 1
-0.0534795012316866 -0.0432274295994176 1 1
-0.0527564590736602 -0.0490951431694387 1 1
-0.284436088327923 -0.270446332770243 1 1
-0.151735903168411 -0.141710523983441 1 1
-0.131976074132887 -0.123652528737782 1 1
0.165179754966293 0.157955652052014 1 1
0.0308591143334395 0.0277359010687103 1 1
0.026184921184322 0.0325602489746394 1 1
-0.232132348007918 -0.220290258799165 1 1
-0.0361499184439233 -0.0277211359395695 1 1
-0.0510476058177102 -0.0518496765206618 1 1
-0.0839151872327247 -0.0784311966025566 1 1
-0.162865436564178 -0.159505721706963 1 1
-0.0499375622369986 -0.0416937650541681 1 1
0.365316069221534 0.347889622925483 1 1
-0.0342480106485243 -0.0295738168084325 1 1
-0.123806558363241 -0.104198059319587 1 1
0.245251730590913 0.233261505828743 1 1
0.160884544618256 0.155377215851084 1 1
0.186879195157241 0.178350211144036 1 1
0.112034184761002 0.0984006427491682 1 1
0.12022837951738 0.108357212858991 1 1
0.188829103091222 0.186178867135353 1 1
0.0483764913676124 0.0453986396963987 1 1
-0.01661658739358 -0.0103332223029294 1 1
-0.0540331534209092 -0.0546520325636867 1 1
-0.00190213548683606 -0.000592162500055525 1 1
0.184723283563944 0.182646028316969 1 1
-0.432898151736562 -0.411176872807716 0 0
0.0514472481130108 0.0473744048383641 1 1
0.136068007518668 0.128000205075684 1 1
0.597903597383248 0.569353288678398 0 0
-0.031001689746516 -0.0310773383197506 1 1
-0.110553009301131 -0.105827294814265 1 1
-0.198567200782251 -0.19452232035951 1 1
-0.270499100651729 -0.251758428003633 1 1
-0.146848356382537 -0.133054497039991 1 1
-0.0752672119123232 -0.0788489422106685 1 1
-0.00433622619285824 -0.00577453465551277 1 1
-0.286621839080882 -0.274140785891191 1 1
0.0404344745355874 0.0382465812583592 1 1
0.0476589110031274 0.0345106690003389 1 1
0.0963537148473517 0.0949691172082227 1 1
-0.0636446369904349 -0.0558406392902845 1 1
0.129426264476445 0.118772743373419 1 1
0.45032614515957 0.431021385671207 0 0
-0.221836194317285 -0.212887541128976 1 1
0.522553536495303 0.495189285252825 0 0
-0.291230959826906 -0.277216704498949 1 1
-0.00937712702023282 -0.00534851108122684 1 1
0.0918152726842617 0.0895470524679258 1 1
-0.0349857639815594 -0.0316416577014782 1 1
0.241276827918739 0.23050873300797 1 1
-0.112688404066397 -0.106774461692522 1 1
0.130408577984827 0.126894881232965 1 1
-0.188825926567306 -0.175470507667148 1 1
-0.106457033561895 -0.0963151198566461 1 1
-0.051944138219889 -0.0546306444645694 1 1
-0.0175772982585022 -0.032407296663366 1 1
0.106424106351866 0.0888821006566889 1 1
-0.0148983972820713 -0.0144453686128826 1 1
-0.0231981454483596 -0.0224531784735469 1 1
-0.321592478087276 -0.303506420909113 1 1
-0.15217894907351 -0.146167286446926 1 1
0.252985315740236 0.235874180215861 1 1
0.0743499826985868 0.0716361124899144 1 1
-0.272800933078698 -0.259510864007915 1 1
0.0913750916214513 0.086443770074781 1 1
0.010714472745415 0.0103386909548077 1 1
0.0294211276555958 0.0262467945733413 1 1
0.234105579608503 0.222223131597206 1 1
-0.0157887311934442 -0.013775749397036 1 1
0.027963745814072 0.029094273104023 1 1
-0.289834628236182 -0.270936204673949 1 1
0.0967731263683154 0.0889962712600249 1 1
-0.0111472897996955 -0.0212455644497512 1 1
-0.126134415880149 -0.125189547352978 1 1
-0.280034985679781 -0.271214675869126 1 1
-0.00312771533342325 -0.000397440171970215 1 1
0.182483466267222 0.179825669044439 1 1
-0.113556838253826 -0.109433974245447 1 1
-0.0334420215589158 -0.0300274211722205 1 1
-0.0541111332661791 -0.0571904153974324 1 1
-0.0468468870157394 -0.0445500815170132 1 1
0.0996340202994634 0.0919653179699845 1 1
0.143158693878434 0.135967488349322 1 1
0.0418659956299749 0.0403974165149731 1 1
-0.0964063996027404 -0.0959880580635673 1 1
0.171375072245435 0.161521285764063 1 1
-0.00781315532123558 -0.00920823403195476 1 1
-0.110814111640399 -0.118840784386153 1 1
0.0266159133768672 0.0290869791352018 1 1
0.0122864223287662 0.0161289302948592 1 1
-0.0519185764771333 -0.0515954656842417 1 1
0.0232401736704905 0.0236127952383212 1 1
-0.816031222079721 -0.772206509230155 0 0
-0.00558519554455523 -0.00558129775244338 1 1
0.39504059675856 0.369933586337778 0 0
0.382149306609766 0.36217536632553 0 0
0.0264993216649943 0.0272548565257484 1 1
0.0812156912576682 0.0840852900434799 1 1
-0.0292484755155493 -0.029157942483117 1 1
0.295860650448276 0.282912341220407 1 1
-0.169832740251441 -0.166237485642011 1 1
0.0151188683519869 0.0146561411611935 1 1
-0.130480342132256 -0.133539722937415 1 1
-0.242576070843117 -0.230088773794646 1 1
-0.36933266520145 -0.351875992709956 0 0
0.34686900931223 0.327695364662262 1 1
0.0166129057357659 0.021601684473909 1 1
0.131488606070988 0.123788626335687 1 1
-0.0949307142481733 -0.0880066046056955 1 1
0.0125411218499272 0.00836762736913139 1 1
-0.146695726063533 -0.145310503468499 1 1
-0.239286533670259 -0.22706583137402 1 1
0.0540296282303048 0.0538581885431051 1 1
0.167263072886964 0.161135718488846 1 1
-0.350238652009503 -0.339004054514213 1 1
-0.158334089177464 -0.148209488121133 1 1
0.258185728998034 0.251027180381248 1 1
0.200947083959602 0.192233058353483 1 1
0.0155089669199286 0.00798267592864456 1 1
-0.163041724250226 -0.155851925331097 1 1
0.176818134067235 0.170102315525917 1 1
0.255605131188652 0.239090050258222 1 1
-0.324924851325311 -0.308530710814401 1 1
-0.279592785293184 -0.266058139843476 1 1
-0.267526465439246 -0.253129793619947 1 1
0.0193474568084401 0.0186182312252347 1 1
-0.148859181854209 -0.14173569333524 1 1
-0.119204355536202 -0.111842628229419 1 1
0.0248728643646001 0.0232749869660257 1 1
0.10484139570107 0.0912711951674681 1 1
-0.0278535539311138 -0.0252856984088051 1 1
-0.252235090862582 -0.249646351426123 1 1
-0.0380898661306718 -0.0379069911384594 1 1
-0.263646910989722 -0.247670966727208 1 1
-0.0779081966401121 -0.0704531371284841 1 1
0.0286823982112065 0.0277822513065444 1 1
-0.00665491614272604 -0.00346554491337578 1 1
0.067679153776062 0.0670709499472935 1 1
0.216311611243952 0.207122523569688 1 1
-0.172964433388792 -0.163084921536676 1 1
-0.20765073221205 -0.194888222501621 1 1
0.0068826205589658 0.00300063456788514 1 1
-0.15430305784301 -0.150721596407339 1 1
0.0463888946643601 0.0391142555242273 1 1
0.118702438297329 0.114079583383414 1 1
-0.0297426827018519 -0.0308452991101709 1 1
-0.119408670930682 -0.118496923366837 1 1
-0.0121634752460401 -0.0085900410277102 1 1
-0.377672024339066 -0.365348589810985 1 1
0.0878120581013812 0.0801264930293469 1 1
-0.145470183940623 -0.136415940083943 1 1
0.00463024149354013 -0.000254424986408278 1 1
-0.278430674771179 -0.265665202086099 1 1
-0.0508829862328535 -0.0476908113036412 1 1
0.00181460412064383 0.00176039376727721 1 1
0.0828611405864959 0.0861672419727881 1 1
-0.0357983008104215 -0.0367410558549563 1 1
0.389075038709657 0.371277399792728 1 1
-0.146200312294283 -0.137537480635022 1 1
-0.05866199162329 -0.0543379593609204 1 1
0.159018201446426 0.146553332310648 1 1
0.129667540400377 0.119513366744359 1 1
0.0414560357671164 0.0332873722064878 1 1
-0.0564184296577285 -0.050561858013154 1 1
0.0444056423882128 0.036852800730599 1 1
0.227897440901984 0.214924118244208 1 1
-0.0458738392272167 -0.0431314236265856 1 1
0.145168295735929 0.130617241185277 1 1
0.0867002167200819 0.0784638861301646 1 1
0.156323386412562 0.154820640826746 1 1
0.173051837409896 0.155986988824693 1 1
-0.00827640064327872 -0.0127316006036698 1 1
0.332121108140485 0.311079859876129 1 1
0.0435282179169802 0.0400977466361832 1 1
0.297655593022303 0.283482208850127 1 1
0.0228580996432823 0.0192702218068204 1 1
-0.069233849376568 -0.070037883034686 1 1
0.0340227493782036 0.0381196832590387 1 1
-0.00591025124426507 -0.00486898392724189 1 1
0.183854377918079 0.178415127182043 1 1
0.240202281273227 0.218558536457633 1 1
0.227215100479168 0.215945520414862 1 1
0.281054787262214 0.269637074765941 1 1
-0.105421445813159 -0.101130991879744 1 1
-0.453191004782963 -0.431776570491635 0 0
-0.377407077460835 -0.35758334757129 0 0
0.0297362793399246 0.0289281350253375 1 1
0.0307559610226662 0.0183406804680954 1 1
-0.185600116053332 -0.174784257027459 1 1
0.0407210934540957 0.0425112692666157 1 1
-0.0818945822902392 -0.0746743797565354 1 1
-0.0704337474922982 -0.0663941309345574 1 1
0.301258761276271 0.277080913450833 1 1
0.0684147475579899 0.0620537380031644 1 1
-0.0672133200876477 -0.0625700300722763 1 1
-0.216792590984913 -0.210336335308433 1 1
-0.0160219208747585 -0.0245462434179292 1 1
0.196907506799202 0.189457804600532 1 1
-0.194468757696122 -0.179679730407368 1 1
-0.160333695626138 -0.146497771301289 1 1
-0.0739720418790122 -0.0727971470288904 1 1
-0.124699614831275 -0.127966916692371 1 1
0.33793689345287 0.323117237648045 1 1
-0.104809180570471 -0.100511685186954 1 1
-0.214042633433737 -0.210731852257445 1 1
0.328651201029211 0.302490806529812 1 1
0.0819617676198984 0.0813603562729624 1 1
0.0249383473860874 0.0206979345702036 1 1
0.261797215993798 0.245270605230852 1 1
0.0692220745725085 0.0716874566898777 1 1
0.0656214133860399 0.0674196217508437 1 1
-0.192981589147044 -0.182946554663712 1 1
0.160912891780568 0.142709040804861 1 1
-0.104268076994223 -0.0980399148664366 1 1
-0.118450083250207 -0.121060405845449 1 1
-0.134068511844085 -0.126940123286639 1 1
-0.196954280173121 -0.17987734720052 1 1
-0.46864618401451 -0.442768723204272 0 0
0.295151959454465 0.278740546287676 1 1
0.306568929988575 0.295760141154784 1 1
-0.208695828844973 -0.201341027713838 1 1
0.0195482015610505 0.0175756492678254 1 1
0.101750067383473 0.0941462261085002 1 1
-0.194944243718282 -0.182485695957576 1 1
0.0398930154022433 0.0393046022785803 1 1
-0.181459926045644 -0.175911796401528 1 1
-0.126530665278048 -0.126022618985817 1 1
0.0490898787698755 0.0436636822007699 1 1
-0.0252936737689363 -0.0285771566145383 1 1
0.0504762275655163 0.056267814221909 1 1
-0.440623426844045 -0.42057039418942 0 0
0.189021060327262 0.181141388005757 1 1
-0.130438725208674 -0.124834791064516 1 1
0.355396585727098 0.344040728604772 1 1
0.061748007663904 0.0610285719634967 1 1
-0.0157651292123688 -0.0153669555064559 1 1
0.277722138612049 0.268996965648929 1 1
-0.190115271641682 -0.178942343440892 1 1
-0.204650729842948 -0.194058144245875 1 1
0.175071990965866 0.165031560749726 1 1
-0.37641993437559 -0.357664155497119 0 0
0.153579267751459 0.142820337100753 1 1
-0.0363506136802825 -0.0291791515450728 1 1
-0.0594344286774078 -0.0583041116135799 1 1
0.247978059079538 0.232822534702304 1 1
-0.237216362527739 -0.2285305833011 1 1
0.0260831218493181 0.0316383786428266 1 1
0.0763648679011672 0.0757281707325234 1 1
-0.0609861558913078 -0.0568560805362197 1 1
0.194770767770825 0.183594449009783 1 1
0.252657151379134 0.240248508826675 1 1
-0.0254718849735711 -0.0215705206663064 1 1
-0.137713278128287 -0.130938807943478 1 1
0.185445960657502 0.176907938150276 1 1
-0.13742626904271 -0.126581052209871 1 1
0.220771464713438 0.208958062891155 1 1
0.300011761201384 0.285556037791706 1 1
0.0271684879342405 0.0238518589114948 1 1
-0.220143575817842 -0.217619757717604 1 1
-0.142237338569172 -0.13666046565085 1 1
-0.200350057914264 -0.188946151416185 1 1
0.0627592531711206 0.0584073930238974 1 1
-0.0810942287685611 -0.0789582744273775 1 1
0.102579107064353 0.101141009604675 1 1
0.164386454226617 0.157679659968776 1 1
-0.0414337997010943 -0.0380437783153087 1 1
0.00165290377738871 0.00319165505306877 1 1
0.182568511649262 0.175211169537828 1 1
-0.114753467395477 -0.104393511396183 1 1
-0.235663718737541 -0.22523519699474 1 1
-0.0787843912525332 -0.0728211610019036 1 1
0.0833296276532898 0.0816371291995615 1 1
-0.360142665113843 -0.344414715797127 0 0
-0.112760563336781 -0.108135067940522 1 1
0.245768089439701 0.245808944801514 1 1
-0.226759067538071 -0.216358451705361 1 1
0.0901854898976451 0.0901171885012065 1 1
0.121432115999776 0.111687546652221 1 1
0.193795601384836 0.170961511890413 1 1
0.264998247067363 0.252420476534485 1 1
0.25572088180487 0.241051975786446 1 1
-0.25944241586351 -0.247326761065299 1 1
0.0130259057262683 0.0055936255142559 1 1
0.102678036576844 0.0873802478859892 1 1
0.256809522171669 0.245492569936841 1 1
-0.271039058075099 -0.258743097716093 1 1
0.149177485939705 0.137229968238977 1 1
0.0440272789715422 0.04076909522013 1 1
-0.380190134018619 -0.366581294338255 1 1
-0.195690944463999 -0.189762911489137 1 1
0.15445122765396 0.147672911797142 1 1
0.168263592556018 0.16445989745756 1 1
0.0927890463656852 0.0869196366974289 1 1
-0.0881366632817166 -0.0815230123874143 1 1
0.235837916678042 0.222641739947667 1 1
-0.123475126171961 -0.112676324174649 1 1
0.211059775332365 0.204123383011071 1 1
0.0627240187260426 0.0555470221125557 1 1
-0.367922121279809 -0.349367171654452 0 0
0.110330993885623 0.105832608976215 1 1
-0.0855579283988667 -0.0819451584332597 1 1
0.128066589949707 0.120409981572176 1 1
-0.144327448806458 -0.136254087690036 1 1
0.08341936937976 0.0864649678798599 1 1
-0.0580099937807232 -0.0533910192684459 1 1
0.014433631150096 0.0164324349516942 1 1
-0.0945359637545862 -0.0872245082720276 1 1
-0.0140531484239222 -0.0201352589852609 1 1
0.0811347052771773 0.0779162673828662 1 1
0.0454452375691173 0.0459477119563392 1 1
0.171163415570427 0.164491945735187 1 1
-0.175712494002291 -0.167387245374109 1 1
-0.237414465114321 -0.224901768838453 1 1
0.206422425071236 0.198516118782043 1 1
0.0933291104403979 0.0942429769722863 1 1
0.10621895313889 0.0935631837807387 1 1
-0.0277254536838743 -0.02410435933588 1 1
-0.15167644971212 -0.143835989375339 1 1
0.21338269465889 0.206062329750974 1 1
0.262693729739206 0.247276750835498 1 1
-0.32945005869088 -0.316187325829105 0 1
-0.182212120184407 -0.161416527346047 1 1
-0.0136588287049019 -0.0135314158671177 1 1
0.110023415172631 0.100247972322734 1 1
0.160183078677315 0.146147401862082 1 1
-0.166996568972038 -0.156216533015597 1 1
-0.214830500505791 -0.206165495613307 1 1
0.0725634903813059 0.0662157938553099 1 1
0.0284293066350455 0.0243495696345862 1 1
0.0185294392757794 0.0169936729870257 1 1
0.00421928990808008 -0.000214035633940797 1 1
-0.00637211051483049 -0.00866891649161085 1 1
0.0331303665424509 0.0319902014721931 1 1
0.0592357027988222 0.052880921134952 1 1
-0.217603472060237 -0.205684156540184 1 1
-0.0733870069875393 -0.06828687458117 1 1
0.320979853782075 0.30801646506615 1 1
-0.0906919522479217 -0.0853020052171092 1 1
0.0377298000313087 0.0356014685652132 1 1
0.0868883420830807 0.078797909820146 1 1
0.0129704596623619 0.00975263313781585 1 1
0.0757283905610577 0.0703051387197889 1 1
-0.0737801174580063 -0.0674866277940003 1 1
0.224809275493554 0.214939022079136 1 1
0.177094938751765 0.173216496585389 1 1
-0.0320136640463022 -0.0280661887785352 1 1
-0.190605969142631 -0.183489346905856 1 1
-0.181664062944033 -0.177638839514404 1 1
-0.210792833722516 -0.199935419839721 1 1
0.0340566657914622 0.0373418911416994 1 1
0.0510327526913534 0.0534402484106514 1 1
-0.0450783082703127 -0.0496975324944757 1 1
0.298260865082879 0.282292110464688 1 1
0.179054643781247 0.172673383013865 1 1
-0.0383800244976633 -0.0300962278321127 1 1
0.235715428187834 0.219645118184754 1 1
0.0552584065170775 0.0518990174816306 1 1
-0.0485051950860841 -0.0459940173574094 1 1
-0.185796466561587 -0.176919589860741 1 1
0.152963068983381 0.147825334079218 1 1
-0.0541720109749162 -0.0517378439868026 1 1
0.13057703044899 0.127783890510846 1 1
0.279177835559289 0.268622826727386 1 1
-0.167664530750981 -0.163009506556574 1 1
-0.0261460663178887 -0.0250118600589625 1 1
0.256484842795699 0.241678144301855 1 1
-0.24153911076632 -0.233101972387887 1 1
0.145129286625555 0.138555164082429 1 1
-0.388697652278413 -0.374161585353569 1 1
0.10547289752791 0.112367565116526 1 1
-0.0550859295795681 -0.0503265256689975 1 1
-0.015153246463584 -0.0148242280674477 1 1
0.0291802286303646 0.0280176135266714 1 1
-0.113299484829268 -0.105580498541591 1 1
0.167941011759992 0.151517971128658 1 1
0.238712604363494 0.224761871656051 1 1
0.174468069379382 0.166395095887849 1 1
-0.013424935359262 -0.0156775507937751 1 1
0.0402774786121975 0.0504075194229394 1 1
0.115679184236163 0.109421237685602 1 1
-0.10264951476543 -0.0968224555738234 1 1
0.00267305449934775 0.00508414495760946 1 1
0.30214097490361 0.28651006112454 1 1
-0.0480715443209692 -0.0454302340074659 1 1
0.169704905849532 0.161039855948294 1 1
0.317964733701658 0.309970978211193 1 1
0.171107517872788 0.163854736191265 1 1
0.221210701414133 0.213603986430745 1 1
-0.331595487904902 -0.316122349724938 0 0
-0.0345452726591713 -0.0328616971135535 1 1
-0.160499003906802 -0.153507148727195 1 1
-0.31976347063949 -0.302088651632877 1 1
-0.188479622856628 -0.177936112283161 1 1
-0.186306047511051 -0.177087124850606 1 1
-0.160637884814338 -0.151838681653774 1 1
-0.280446204403624 -0.272311974550717 1 1
0.0673979306399179 0.0658905727803921 1 1
-0.0297077108230248 -0.0270001151590883 1 1
-0.182846619441067 -0.180650021733001 1 1
0.0353395572375613 0.0318429225924237 1 1
-0.0505462408652203 -0.0480138663258287 1 1
0.311379178589364 0.300022258930189 1 1
0.022218772119214 0.030019620591534 1 1
-0.531213247635544 -0.50530464451709 0 0
0.155738501803093 0.150234510107855 1 1
-0.132148541479557 -0.124906801103687 1 1
0.103752369534913 0.0998802894730702 1 1
-0.0507616928149714 -0.0463336428570264 1 1
0.160865225164169 0.150844450842723 1 1
0.203792055115949 0.192374191620902 1 1
0.18923038823871 0.190604906848601 1 1
0.0807276614643135 0.0739402612220659 1 1
-0.160724991607378 -0.152270051472049 1 1
0.214349406755631 0.202550314308687 1 1
-0.373680266779117 -0.356373383612459 0 0
0.12837872980454 0.126242611124668 1 1
0.445242829042588 0.429951196328404 0 0
-0.179190198944112 -0.1775384559341 1 1
0.0535375349513999 0.0540885861002526 1 1
0.0763090026410161 0.0747412725060946 1 1
0.0388776794492328 0.0373751566054854 1 1
-0.217138544261805 -0.2043677655358 1 1
0.160190249228444 0.157802718755353 1 1
0.0954115456977848 0.0862037512280868 1 1
0.290260888433417 0.276758607398432 1 1
-0.234184717578156 -0.232597086986286 1 1
-0.00753406636361374 -0.0100234408373005 1 1
-0.452437428474397 -0.429357986657646 0 0
-0.0812692878271519 -0.077141013937473 1 1
0.0618282902271857 0.0569783649271621 1 1
0.224429392044978 0.217156707642798 1 1
0.159936498657812 0.148156120596968 1 1
0.0187895081243304 0.0186261315612949 1 1
-0.0843831478707339 -0.0834396139200839 1 1
0.142812378659527 0.133418616956457 1 1
-0.0405160030986286 -0.0394846854034365 1 1
0.165861433622335 0.155356788034735 1 1
0.208082490260087 0.185729085747546 1 1
-0.274562048934934 -0.264106289032896 1 1
-0.0036082912947672 -0.00256936633042596 1 1
0.060307863005247 0.0628581225327783 1 1
-0.119468303632478 -0.108971116547983 1 1
0.191005745982142 0.178663335401063 1 1
0.239106972846531 0.222743059204878 1 1
-0.0159891560123918 -0.0143436815116488 1 1
0.0621437674456081 0.0602416693271256 1 1
0.0682116886663803 0.0660423717408245 1 1
0.404773887101845 0.385512916186351 0 0
0.0273666150637584 0.013596354551541 1 1
0.13006698160623 0.126851880652226 1 1
-0.0722631853383006 -0.0693694807025524 1 1
-0.22923713748035 -0.215810423510023 1 1
-0.0160585677282132 -0.013309607197562 1 1
0.338763813847506 0.315674492824055 1 1
0.212622132337101 0.200341416895643 1 1
0.0880106519262893 0.083781268725186 1 1
0.169469940271051 0.162014223227568 1 1
0.0519393645606074 0.0500740784931542 1 1
-0.0015480136382284 0.000319238260616167 1 1
0.260678659424113 0.247097911414637 1 1
-0.098260735652018 -0.0890497770998675 1 1
-0.11609174627854 -0.112945389129506 1 1
-0.133106726202054 -0.126249453386569 1 1
0.129431743116883 0.120674929915977 1 1
0.0149823342090339 0.0139546226123859 1 1
-0.130063336936053 -0.129102865033002 1 1
0.246905674699254 0.236309039261333 1 1
0.154026069436143 0.148852893142472 1 1
0.146898127024395 0.142552031248575 1 1
-0.0520374564072481 -0.0531962245956619 1 1
-0.179059375474179 -0.170472091784196 1 1
-0.236625802464961 -0.225638923910856 1 1
-0.0262987867303239 -0.0243705589065521 1 1
0.0729174237749062 0.0622318576318293 1 1
-0.0768508075507106 -0.0703662221220179 1 1
0.092611422600054 0.0843152504270741 1 1
-0.0483846593134144 -0.0481707234365344 1 1
-0.460918558070862 -0.450530364799625 1 1
-0.0727098360570092 -0.0733264611435302 1 1
-0.0674064692417237 -0.055552950843409 1 1
-0.0427174679421418 -0.0408091619648076 1 1
0.0896271661384981 0.0861200267505864 1 1
-0.0513022658530743 -0.0538445195566304 1 1
0.0150707193795638 0.0136388853314247 1 1
-0.00464576511390917 -0.0195447511103857 1 1
-0.084305551896015 -0.0785956588500944 1 1
0.192695537430227 0.187771332075494 1 1
0.0626022224201737 0.0600366422354003 1 1
-0.0644028297502719 -0.0666199625650472 1 1
-0.0777253906194999 -0.0761527165336735 1 1
-0.059437185487298 -0.0544165797946412 1 1
0.191100636941768 0.17402301390613 1 1
-0.0295265895345517 -0.0314370821285292 1 1
-0.154550783618597 -0.139819996423243 1 1
0.160188375291487 0.153057631424756 1 1
-0.269828549800913 -0.255373762981765 1 1
0.0892400652880384 0.0836924194724501 1 1
0.185979877788011 0.177259436360926 1 1
0.0983386693980255 0.0929296154103514 1 1
-0.271797309297036 -0.258168881256067 1 1
-0.182172568582187 -0.191155464653178 1 1
-0.063446137547896 -0.0653995015752374 1 1
-0.165462965666845 -0.163122268124365 1 1
0.0224309578416079 0.0232969072004795 1 1
0.0570402336085998 0.0560925176237127 1 1
-0.16764473830618 -0.162557824145118 1 1
0.140825007649868 0.131749890727187 1 1
-0.102508490472739 -0.0983403060866693 1 1
-0.0933895775980497 -0.0892555939022261 1 1
0.00481930350703647 0.00268653898513671 1 1
0.0452667890132055 0.0473216469592147 1 1
0.246663945498273 0.235649409448377 1 1
-0.117059015064656 -0.114408233751003 1 1
0.2568884670672 0.244276805863353 1 1
0.118824300761466 0.120553391437484 1 1
0.159254727204001 0.154097909671666 1 1
0.0526757572621907 0.0503822701470801 1 1
0.00380582504398633 0.00614924099948085 1 1
0.227164980975641 0.215131493863521 1 1
-0.058898349575787 -0.0651911510200235 1 1
0.221804385707501 0.213737278307737 1 1
-0.0109950224034398 -0.00801174531750113 1 1
-0.14737939204139 -0.142904447959928 1 1
0.1220659927942 0.117859579433273 1 1
-0.0471755405105775 -0.0409784663458141 1 1
0.116384694654657 0.112279481259965 1 1
-0.32618094888163 -0.308786144152203 1 1
-0.206433426469102 -0.192400888581596 1 1
0.185070114031509 0.171136724346886 1 1
-0.0199961374280937 -0.013786558318938 1 1
-0.0234525381176617 -0.0194002561598462 1 1
0.29207836924546 0.282659816582642 1 1
-0.0140700209597705 -0.00784854534750277 1 1
0.0457012402709233 0.0398753170073026 1 1
0.0506551113572562 0.0461696031184115 1 1
-0.250993576331347 -0.237060416058415 1 1
0.108153252331481 0.102170559278174 1 1
0.0816245484729623 0.0779540563399036 1 1
0.279808645418496 0.264118741418501 1 1
0.0874861123013516 0.0760779482920304 1 1
0.184395785544223 0.178612593359824 1 1
0.206308148151341 0.19514907633637 1 1
0.0658201384469532 0.0588001669348819 1 1
-0.020131862929216 -0.0210942198417094 1 1
-0.327665896866779 -0.314766707336711 0 1
-0.142663794681943 -0.133925822349064 1 1
-0.235372566926947 -0.219751705426891 1 1
-0.00054761841393193 -0.00113311514781647 1 1
-0.34000735275019 -0.319927175556777 1 1
0.224756473934638 0.20099874949389 1 1
-0.377294214371398 -0.3565752298434 1 1
-0.400553558723732 -0.379166355166115 1 1
-0.056121636267364 -0.0517774997327563 1 1
-0.103672905521747 -0.0990240955250967 1 1
-0.229347513481845 -0.21801365788228 1 1
0.125206812079074 0.119258134969085 1 1
0.173967912586339 0.166310106743546 1 1
0.166342945401294 0.158869063233008 1 1
-0.118895733719417 -0.111293476670567 1 1
0.0467547911611609 0.0423141146816985 1 1
0.0348455202490165 0.0322601845008314 1 1
-0.0846012351754991 -0.0808610445706671 1 1
-0.258143656717185 -0.246400019128773 1 1
-0.158896930832177 -0.152780499027595 1 1
-0.101898847833497 -0.0973486170638795 1 1
-0.330853285456904 -0.313779865242693 0 1
-0.147746276941144 -0.136244331823105 1 1
-0.0380065506366052 -0.0359480972285998 1 1
0.139386582154494 0.130655605360203 1 1
-0.110461153476818 -0.107362101046518 1 1
0.131418934079662 0.12686251919614 1 1
0.0963258165730063 0.083336500494498 1 1
0.185936290245179 0.176487970198264 1 1
0.208555247282627 0.198601567017216 1 1
-0.039581845941321 -0.0339820306512151 1 1
-0.024668140665686 -0.0275461757796541 1 1
0.0930848855167646 0.0914672110594241 1 1
0.0990710111688466 0.0970206776966993 1 1
0.0465553600402581 0.0476322179595505 1 1
0.105375184622412 0.100283522769634 1 1
0.0945775673011647 0.0917268113664723 1 1
-0.200195578811792 -0.190065587718573 1 1
-0.154631976205239 -0.152555318982823 1 1
0.0176573104371803 0.0145720972770061 1 1
-0.208109964127177 -0.197456837081563 1 1
0.141578257682852 0.135240371190006 1 1
-0.0916759348224831 -0.0865917831197159 1 1
-0.10224280090211 -0.100888007630898 1 1
-0.00875643818851178 -0.00949630937522217 1 1
-0.0499350296791648 -0.0471604757235669 1 1
0.190304596469448 0.170118567248399 1 1
-0.00246355516522284 -0.00173582019729143 1 1
-0.128136594556025 -0.12288478966031 1 1
-0.249139721487609 -0.235800668894011 1 1
0.0964816211731822 0.0940580978901432 1 1
-0.205915811135874 -0.196056539467667 1 1
-0.126515094255155 -0.12016166913812 1 1
0.29575821583638 0.2728015948529 1 1
-0.242552736282797 -0.231199550748481 1 1
0.172279474128467 0.164584531777969 1 1
0.0228909421176791 0.0167898972344398 1 1
0.0256136672085299 0.0153044175434652 1 1
0.00450448177734424 0.000791483979466099 1 1
-0.453245414933604 -0.436047210468851 0 0
-0.0951643737502762 -0.089532916166684 1 1
-0.127192062110381 -0.113002767467771 1 1
-0.142216434398885 -0.134510844367627 1 1
0.058640467371898 0.0546450237607207 1 1
0.306460302109777 0.291488428246553 1 1
-0.0438547881524492 -0.043645887266606 1 1
-0.236038604717164 -0.228507186146798 1 1
-0.123665969312018 -0.116588012041298 1 1
0.107752800410478 0.0994341275222308 1 1
-0.124165148085427 -0.116798630005598 1 1
0.0390947077493519 0.031934473136637 1 1
-0.240248145748537 -0.231285775575781 1 1
-0.0133536677737847 -0.0122728018282728 1 1
-0.0409124488831579 -0.0355066157650873 1 1
0.241599063895058 0.223239334460811 1 1
0.0620964325398284 0.0591644735009378 1 1
0.0239323759502832 0.0210911992101876 1 1
-0.162693445859488 -0.1484459294748 1 1
0.0255413680487535 0.0287736191959382 1 1
0.0421602297628437 0.039599626427183 1 1
-0.127281314379373 -0.116822367198034 1 1
-0.294552392322896 -0.278621774337178 1 1
-0.29025486289617 -0.274700113071668 1 1
-0.0970095336087789 -0.0963725156507466 1 1
-0.201655412435106 -0.198654739672048 1 1
-0.202348084895246 -0.194033993794036 1 1
0.136243056244169 0.131068042656323 1 1
0.240777878755717 0.233347775755656 1 1
0.103501042138662 0.0978863571159277 1 1
-0.0237913819647194 -0.0239945048140324 1 1
0.386852251934632 0.374771194084823 0 0
-0.269423267104562 -0.259186026955677 1 1
0.260977346973833 0.253226365531646 1 1
0.145979165315872 0.145206737993111 1 1
0.0670554857763015 0.0644341005232783 1 1
-0.115765104441354 -0.108651660991894 1 1
0.233767864048508 0.224033344325295 1 1
0.0924027285955465 0.0920921064598147 1 1
-0.063308204635862 -0.0588786881074221 1 1
0.0746884478367282 0.0716423700690385 1 1
-0.328791920770321 -0.310001936094769 1 1
0.065609846760453 0.0600692750809916 1 1
-0.229568577129775 -0.219559258764498 1 1
0.0851717215476612 0.0804524429094131 1 1
0.0716442280677826 0.069564731481747 1 1
0.0560528805992306 0.0591126989371826 1 1
-0.042335392845615 -0.0411322339292685 1 1
-0.0222583877558846 -0.0170768376998523 1 1
0.0114265950368788 0.0127908880023489 1 1
-0.3319896628073 -0.310741093737633 1 1
-0.0602523308192335 -0.0563924165903219 1 1
-0.0662647623363624 -0.0623360171672702 1 1
-0.235621226986776 -0.229567171949229 1 1
0.0972259472702072 0.0944618497140419 1 1
-0.131333732103507 -0.121945490615537 1 1
0.297574153355885 0.281941811330256 1 1
0.0802729916513159 0.0744612220371236 1 1
0.0674129075446237 0.0561342122270431 1 1
0.019505703067934 0.0191589011546857 1 1
0.162691397106411 0.155405958155991 1 1
-0.0167376454260604 -0.0140099381046101 1 1
-0.236841383311842 -0.222713846620136 1 1
-0.309631649438662 -0.296069704612842 1 1
-0.00726251495295965 -0.00194921852579674 1 1
0.138701537373834 0.132413593564417 1 1
0.134579581363487 0.128322270403321 1 1
0.204260412699339 0.191970439350773 1 1
0.0421800225719123 0.0447050077074209 1 1
-0.108614915560413 -0.102208063003585 1 1
0.0730588322310233 0.0721509662846203 1 1
-0.131807923177915 -0.1325092592317 1 1
0.184486429506705 0.175534881968898 1 1
0.263436444714548 0.251115002918776 1 1
-0.164161183695188 -0.15626149477367 1 1
-0.00927507881219182 -0.00770999211521722 1 1
-0.0515917187797263 -0.0427531014822914 1 1
0.0336640617565925 0.03297242738573 1 1
0.22794973757261 0.221592822375496 1 1
-0.542644853960211 -0.519570446486662 0 0
-0.324667400030018 -0.306064642047383 1 1
-0.0654034234488193 -0.064039663968156 1 1
0.00310859097178092 -0.00526264680716899 1 1
0.090995787659804 0.0896367461863035 1 1
-0.31530351311178 -0.299996987058919 1 1
-0.135109322689268 -0.133070025877316 1 1
0.3149548614818 0.300649620342054 0 1
0.240230644051205 0.226960761549234 1 1
-0.0647118947196025 -0.0599352476782627 1 1
0.0130606120115578 0.0135630223127498 1 1
0.185881901947897 0.175238506317212 1 1
-0.102265200497674 -0.0979204604242211 1 1
-0.0727596940029712 -0.0785328504102578 1 1
-0.0813483341563393 -0.0743390209006299 1 1
-0.0195087964706677 -0.0192711820379587 1 1
-0.446646868853315 -0.423577020347887 0 0
0.313523365693387 0.299727638137986 1 1
-0.195876227965237 -0.186734928736853 1 1
0.130741552488971 0.12035793828311 1 1
0.100337452177653 0.0961774379151484 1 1
-0.0557299927591237 -0.053595842877212 1 1
0.132949356556269 0.123758396571082 1 1
-0.130862899412313 -0.125272708055881 1 1
-0.290001293304256 -0.274049965262558 1 1
0.0260598509517633 0.0285560559923611 1 1
-0.307720530922205 -0.299263436085674 1 1
0.114715654141074 0.110584280755809 1 1
-0.23169791983498 -0.216287334327479 1 1
0.284718218163509 0.267661863729884 1 1
0.0259274302700447 0.0228002867587603 1 1
-0.04475225976029 -0.0379608890118725 1 1
-0.0550545898750121 -0.0488351542883616 1 1
-0.380201050891161 -0.369945311610273 0 0
0.0393363418145255 0.0385699474176301 1 1
-0.148657049306894 -0.138357577089985 1 1
-0.058857406600506 -0.0574708806030605 1 1
-0.125895063831159 -0.118859051512137 1 1
0.175944571090036 0.164393861553389 1 1
0.296582733222976 0.286836393383596 1 1
-0.209656699703521 -0.195283926428442 1 1
-0.113682130651122 -0.105671023399152 1 1
-0.0239709080403098 -0.0173115164596207 1 1
0.277259220622341 0.263751608567913 1 1
0.0719321847188956 0.0672123358150641 1 1
0.114887848017759 0.111959619367339 1 1
0.0111147587709429 0.0130941468254187 1 1
0.265299223773412 0.251165148416824 1 1
-0.0953873334791477 -0.0984335643301817 1 1
-0.0908239059400443 -0.0911175702444916 1 1
0.146115044233001 0.143292390225458 1 1
0.170518984075827 0.156429247054149 1 1
0.388476702223479 0.371791312921669 0 0
-0.0928047305556613 -0.0879832989282981 1 1
-0.430184852110446 -0.407966951528273 0 0
-0.0522915374560311 -0.0476177935117038 1 1
0.153572048911661 0.146042987540655 1 1
-0.0837295483701756 -0.0803806609354591 1 1
-0.17728628271521 -0.16991192268761 1 1
-0.102049967045089 -0.0933917975746794 1 1
0.155379083301882 0.150022475540733 1 1
0.0967529420067787 0.0932392716193526 1 1
-0.00800613167941685 -0.00987786521181054 1 1
-0.196136908205153 -0.189204449970069 1 1
-0.0579852057635311 -0.0571001332756346 1 1
0.0798200881796307 0.0779546966529306 1 1
0.0431221090702727 0.04249378297783 1 1
-0.0458671691563064 -0.0412902249873396 1 1
-0.0127150048853348 -0.00920005432461525 1 1
-0.107375611377835 -0.09572186128019 1 1
-0.102783714737134 -0.0973868033418601 1 1
-0.0277741608447583 -0.0316829216340989 1 1
-0.264249659920689 -0.252364424146776 1 1
0.229557635242124 0.214060604691308 1 1
0.350113451657043 0.338133573792698 0 1
-0.0741205719737439 -0.0746273209855147 1 1
-0.0127296357504459 -0.010720131405582 1 1
-0.0829824302840805 -0.0760593204026185 1 1
0.343385044768273 0.313794373587668 1 1
0.229986023340288 0.22309934492708 1 1
-0.139039287520451 -0.128040383474824 1 1
-0.0109992301355999 -0.00985758751878938 1 1
0.0639176686427254 0.0572193816867662 1 1
-0.11734464755557 -0.10953269804459 1 1
0.0197846185094341 0.0228743881935334 1 1
0.0572376827988303 0.0561534123083625 1 1
0.191597130344858 0.187128346418689 1 1
0.449230843768317 0.435361917559117 0 0
0.285688306832347 0.271363050948759 1 1
-0.320246393719097 -0.309700102052692 1 1
0.0398641722603289 0.0439121567297899 1 1
-0.376815801285648 -0.36213372308962 0 0
0.0574733808450249 0.0567749526523332 1 1
0.141323107450816 0.13537527318069 1 1
-0.0818841758454278 -0.0828124283871188 1 1
0.239204680043277 0.227686801596936 1 1
-0.076523029724201 -0.0719468049467261 1 1
0.0539171940351428 0.0526033588603522 1 1
0.155847050723881 0.147756432561987 1 1
0.152591642190693 0.150130595569738 1 1
-0.0846076235704523 -0.0835955060479666 1 1
-0.0271978166920791 -0.0302632377703726 1 1
-0.103812139130433 -0.0929614069883969 1 1
0.141340306316259 0.129283902549348 1 1
-0.104456346540478 -0.101916571410813 1 1
-0.140600606239587 -0.148477471551813 1 1
-0.132071096299765 -0.128389286607794 1 1
-0.116161819970392 -0.102819448631777 1 1
0.185125732310847 0.175719020129675 1 1
-0.277198791353449 -0.272828888766863 1 1
0.203395610494723 0.192157672488626 1 1
0.180832326490831 0.175288821713111 1 1
0.077948792082644 0.0742241515227019 1 1
0.143632585887412 0.136510509394012 1 1
0.0376502878411742 0.0347846511166783 1 1
0.0165169311236513 0.0123530517587087 1 1
-0.0153263200398503 -0.0153354227509933 1 1
0.127079222200235 0.119217007767455 1 1
0.319415378690967 0.299216441165071 1 1
0.320419969996508 0.305310983058048 1 1
0.0302152405552211 0.0281390474210409 1 1
0.20248352080128 0.191706586104607 1 1
-0.17672273911117 -0.168190471197913 1 1
-0.112862070914583 -0.10780847682707 1 1
-0.0276403094584957 -0.025848948890947 1 1
-0.0279396298667153 -0.0238335142374575 1 1
-0.125308666597499 -0.119655274057335 1 1
-0.0672877044325227 -0.0644124913555669 1 1
0.255817331757872 0.241371574935189 1 1
-0.198227688363742 -0.188496813689369 1 1
-0.0921852705242197 -0.0834320922568487 1 1
0.0143527875922502 0.0183984839324211 1 1
-0.183027213545606 -0.174413930010724 1 1
0.172126601116718 0.160080004118725 1 1
0.188348904119347 0.170570346133619 1 1
-0.188062538428324 -0.176392076344755 1 1
-0.0820350135209043 -0.0775263544102869 1 1
0.213151083675641 0.203781237721898 1 1
-0.0216221807415578 -0.017256052232591 1 1
0.124210481912518 0.116936141803584 1 1
-0.0879735000782728 -0.076295352086218 1 1
0.139832492116307 0.130196926471173 1 1
-0.0921979579673314 -0.0889039205815017 1 1
0.138462410566709 0.131617606348923 1 1
0.107888800384986 0.10919074438018 1 1
0.201875953036193 0.193074081476912 1 1
-0.309851732293396 -0.296191180542935 1 1
-0.329858519090481 -0.32343103222695 1 1
0.0918361869070187 0.089060504223817 1 1
0.203156153790462 0.194862710157652 1 1
-0.272652347061907 -0.257926455525726 1 1
-0.16076277298102 -0.150941428591889 1 1
0.0620890216230239 0.0620138062778785 1 1
-0.0831571634001552 -0.072340481411068 1 1
-0.0730053889935029 -0.0650340431196976 1 1
-0.267904157068882 -0.254421412710168 1 1
0.271010536165639 0.254456078663902 1 1
-0.0562356012503228 -0.0509648491976926 1 1
-0.105901532718737 -0.10096214027077 1 1
-0.105328894087634 -0.100299303133311 1 1
0.135246408605288 0.130919017363047 1 1
0.162434359214464 0.15511178943785 1 1
0.0915002073383869 0.0837348184059588 1 1
0.0824108245358355 0.0788188102736781 1 1
-0.159018116132545 -0.151538496754546 1 1
0.434365529078112 0.411818359164826 0 0
-0.183974464727399 -0.187480739011197 1 1
0.00128008303858888 0.000236465829070595 1 1
0.202809929012237 0.18587270404573 1 1
-0.159058111705629 -0.153175634824854 1 1
0.0544401051160831 0.0491156302592296 1 1
-0.196061658718337 -0.184602665219742 1 1
-0.0526947742870843 -0.0550315220208486 1 1
0.152841618371363 0.141530426410775 1 1
0.0454314591746625 0.0473588342527574 1 1
-0.210313132493772 -0.198996811746656 1 1
-0.179056480887248 -0.172746417949532 1 1
-0.175680030331556 -0.166624157518029 1 1
0.185219895322022 0.175044010722406 1 1
0.101110583724381 0.097176099389413 1 1
0.219336888058923 0.201438949500034 1 1
0.116628040264146 0.11583027580988 1 1
0.279032904392315 0.261554667040188 1 1
0.234814495164788 0.224247529032283 1 1
-0.133460128609144 -0.130870340754229 1 1
-0.0356560820629822 -0.0341643369090422 1 1
0.134497089460558 0.12638601484246 1 1
-0.554852174050529 -0.530250458794225 0 0
-0.109905889985102 -0.107276440149232 1 1
0.126035343238949 0.110060798445534 1 1
0.226551070864327 0.216029323291563 1 1
-0.152997898145434 -0.147872831871618 1 1
0.174974684796684 0.166043670604833 1 1
0.231915255973901 0.221305827953725 1 1
0.179194173602405 0.177619935837077 1 1
-0.106210915062067 -0.101338029966562 1 1
0.053183811022318 0.0552281217750455 1 1
-0.118442247153559 -0.114130369372741 1 1
0.0535035073936326 0.049818290185902 1 1
0.395953707275875 0.379002923134978 1 1
-0.161072687763908 -0.156221803503513 1 1
0.123895863638579 0.116138552484013 1 1
-0.118833344445178 -0.115115272408042 1 1
0.0126683929158778 0.0113780704005943 1 1
0.0896792644865177 0.0811499715425297 1 1
0.043431063702309 0.0433649350394699 1 1
-0.146032159722125 -0.144704005821044 1 1
-0.113579444450434 -0.109726024418957 1 1
0.16960403938833 0.161431629097252 1 1
-0.100456256817613 -0.0960223589102055 1 1
0.050268449847542 0.0438616824947977 1 1
-0.15393525860234 -0.144603837814656 1 1
-0.0484534627667343 -0.0453296518565151 1 1
-0.273390453053777 -0.259649175540661 1 1
0.0422562727682069 0.0411252337213765 1 1
-0.186292719641562 -0.183275994765818 1 1
-0.0565816267721173 -0.0534863342273966 1 1
0.148231666883863 0.138140355873964 1 1
0.163481322051153 0.158523739763527 1 1
-0.149465108294798 -0.140389077233482 1 1
-0.37404215110737 -0.359189389058607 0 0
-0.281590409907471 -0.266169065744494 1 1
0.044437668778403 0.0377214714572023 1 1
-0.265371282019459 -0.256731286622259 1 1
0.0863915551536558 0.0842798695890768 1 1
0.0106831558690522 0.0101004141607224 1 1
0.234528083682767 0.222653901714371 1 1
0.132047709737622 0.12692797431789 1 1
0.00407494691289927 0.0072016165596341 1 1
0.0256058253893538 0.0213250974185012 1 1
-0.233790011936592 -0.21328170329284 1 1
0.0447769790532992 0.041592314481592 1 1
-0.00569176750589306 -0.00961758003546415 1 1
0.093992535560625 0.0914066359414245 1 1
0.196312513932916 0.193231597071404 1 1
-0.0954581416229159 -0.0928094758116765 1 1
-0.0532977971602421 -0.0511658521534649 1 1
0.0822872658430988 0.0768226964033402 1 1
-0.152211050620292 -0.142916144290225 1 1
-0.0594934972750519 -0.0575507996538062 1 1
0.0446384848510703 0.0303906355842387 1 1
0.424636711995066 0.409400262293999 0 0
0.00423285367371057 0.0119863396158195 1 1
0.159249013197022 0.145993243053225 1 1
0.308011609158762 0.295018462746427 1 1
0.0503590502355581 0.0429707708428424 1 1
0.0639806963986578 0.0647960584678417 1 1
-0.0100184098967817 -0.0159100386649222 1 1
0.00332968847687557 -0.00129854545702822 1 1
-0.144359032885727 -0.135908832631976 1 1
-0.110028117764195 -0.102382936519609 1 1
0.0609910067970798 0.0559527846845456 1 1
0.0341007331219984 0.0404913393730323 1 1
0.1641634536577 0.152697969430112 1 1
-0.0906587939401634 -0.0839925051284402 1 1
-0.320118177715782 -0.310858056098161 1 1
-0.137178565954518 -0.131057142515426 1 1
-0.0240058077335609 -0.0208967755667731 1 1
0.0437084615047586 0.0421572748545657 1 1
0.0262816833254592 0.0242743283032121 1 1
-0.135503202072573 -0.130202723699337 1 1
-0.567410359871734 -0.536914594255559 0 0
-0.128616545196123 -0.122488272229344 1 1
-0.188398254857808 -0.17856055282867 1 1
-0.0667149671155306 -0.0658963446843503 1 1
0.148545007726275 0.137495993057882 1 1
0.0418886909153602 0.039133490112187 1 1
0.130593834320449 0.117956132688481 1 1
0.0946486638357402 0.0883919125530812 1 1
-0.104682364634136 -0.106364847215311 1 1
-0.00735360879417 -0.00790438820800192 1 1
0.114268914435554 0.113090487706419 1 1
0.104392232538854 0.0940213763871019 1 1
0.114288977265985 0.113399011264752 1 1
0.113164204975376 0.0984694949723651 1 1
0.163064800659181 0.150148561471273 1 1
0.187057091910861 0.17689598141428 1 1
0.163982581034103 0.156475335053783 1 1
-0.222241624037314 -0.197873420925881 1 1
0.0675256005928807 0.0701281173521184 1 1
0.0228037080740282 0.0191951191529581 1 1
0.0484267654104973 0.0449108840347144 1 1
-0.0203191147551214 -0.0228832023076287 1 1
-0.174955433485991 -0.158105116137442 1 1
-0.273354470115193 -0.257577641681227 1 1
-0.0966896511316966 -0.0857377334537614 1 1
-0.0702949912164711 -0.0682101228099048 1 1
-0.117107603579352 -0.112084861509281 1 1
0.0507342694821424 0.0499983797524511 1 1
-0.206208031114045 -0.199972121364752 1 1
-0.338808378200266 -0.320040773813468 0 1
-0.139239030527007 -0.134327156284523 1 1
0.295733591581926 0.281987136336309 1 1
0.193958460015067 0.185615912098942 1 1
0.00241879988755957 0.00416194156751929 1 1
-0.0667967722341479 -0.0638540296647535 1 1
-0.103434265347313 -0.0989779601393809 1 1
0.0693628925126204 0.0716218095291921 1 1
-0.0335106297870332 -0.0320343968500477 1 1
-0.141786342380876 -0.13545634098383 1 1
-0.222285744126103 -0.21091241202189 1 1
0.0274347324656377 0.0276103513771721 1 1
-0.0304889624166633 -0.0287250016180799 1 1
-0.00427655739949653 -0.00511088588093264 1 1
0.0933878664156608 0.0865811833509358 1 1
0.00173762058058272 0.00239315002340794 1 1
-0.147073870524629 -0.142314397715726 1 1
-0.344010324067078 -0.328680180408381 0 1
0.250165189245719 0.234306213709949 1 1
-0.317822606388691 -0.295665120908808 1 1
0.281071175067909 0.266889040469284 1 1
-0.245768708157648 -0.231894119705803 1 1
0.186779381284243 0.179289641393757 1 1
-0.150230059128326 -0.138633538526161 1 1
-0.106503027990444 -0.107204095163508 1 1
0.126855253182922 0.120037504854552 1 1
-0.444468917834001 -0.421395130414828 0 0
0.0345196184992404 0.0326889254687362 1 1
0.28913369613549 0.278073330146778 1 1
-0.0936958828367471 -0.0807765530978234 1 1
-0.126477784636712 -0.117601222042345 1 1
0.0604306628301273 0.0595997235704555 1 1
-0.342514590272871 -0.327681737474798 0 0
0.278419803428967 0.260546443939173 1 1
0.256798785858788 0.242646746452731 1 1
-0.165134851292497 -0.157838841928604 1 1
-0.270016142550497 -0.254699469567667 1 1
0.268108888029234 0.255556698431228 1 1
0.0755899996530005 0.0739019573374783 1 1
0.136913990421751 0.128221175327058 1 1
-0.339524598729794 -0.321783236899526 1 1
0.0118486108781356 0.0077011755293401 1 1
0.0329054866553403 0.0315211600773286 1 1
0.076466522428346 0.0777613097377762 1 1
0.206894828137718 0.207056171637875 1 1
-0.112524131224991 -0.0984141084268035 1 1
-0.0717664315815066 -0.0685171599423163 1 1
0.0723430142851203 0.0743208106474577 1 1
-0.263639382601606 -0.250821216139545 1 1
0.29218844641261 0.278000278694556 1 1
0.0132405355022095 0.0133208271739737 1 1
0.0180777499401057 0.019514498997455 1 1
0.204875264918254 0.198318843407819 1 1
0.33917688367846 0.322878209297011 0 1
0.0723265080172301 0.0672658548824126 1 1
0.0413040102034095 0.039629854905764 1 1
-0.127798846961945 -0.121183755295549 1 1
0.0144236901100053 0.00931442345357329 1 1
-0.345988624466457 -0.331468356406577 0 0
0.0617630518214932 0.0580297939634026 1 1
-0.150980767615663 -0.141067206748006 1 1
0.0200994123418468 0.0159242175852002 1 1
0.0475548372314275 0.0454123324371988 1 1
-0.0483103380014093 -0.0466217414051269 1 1
0.0111908694978465 0.00974724667100759 1 1
0.139212456027376 0.131609575486086 1 1
-0.182917513170985 -0.173913239261288 1 1
0.137022588214202 0.132968046735084 1 1
-0.105921547096848 -0.0991210907786728 1 1
0.225406146999896 0.223726659997306 1 1
-0.162972681684634 -0.161577980240582 1 1
-0.248459647452131 -0.235846120119829 1 1
-0.104934488831141 -0.0964007662399548 1 1
0.101576831504491 0.0997804125973819 1 1
0.143122897096167 0.136266083778278 1 1
-0.101387645207173 -0.0934712124352961 1 1
-0.0014175298309489 -0.00203364457614159 1 1
-0.0916091154228879 -0.0852119806616593 1 1
0.257357728533958 0.246204478009986 1 1
-0.428580664411893 -0.40334882258783 1 1
0.0605176646938461 0.051742944718722 1 1
0.228980109363286 0.218293178636951 1 1
0.352399592485476 0.338953256057012 0 0
0.249095715623295 0.245528150091342 1 1
-0.193537152846119 -0.189053097289816 1 1
-0.495927041524769 -0.474165941844183 0 0
0.0885977646821819 0.0827574385990074 1 1
0.309410509105553 0.303477125822806 1 1
-0.19274793175082 -0.186674678755664 1 1
0.223614803824311 0.211367888589676 1 1
0.104427556796181 0.101133980598391 1 1
0.251580151370689 0.236567619657504 1 1
-0.117201907076941 -0.113350190001789 1 1
-0.363204789910382 -0.345227477908592 0 0
0.0845845335215215 0.0897811781551111 1 1
-0.403023903232581 -0.382389819450828 1 1
0.250391454374399 0.235066647939808 1 1
0.0630061224920474 0.0565149545915605 1 1
-0.119587360766707 -0.113801076715769 1 1
0.248347060536768 0.238351100429207 1 1
-0.00583487868059957 -0.00823901356330578 1 1
0.0181667360042266 0.0174713665399518 1 1
-0.14114998994271 -0.133577106528907 1 1
0.11984569291054 0.110081860447788 1 1
0.188239579636686 0.179389123011501 1 1
0.0843280223409276 0.0851301156164989 1 1
0.149958297862351 0.14177820167718 1 1
-0.264381928646716 -0.252374662107916 1 1
-0.144003395571322 -0.134356423845016 1 1
0.0275323620056441 0.0199561702725774 1 1
0.161484394615695 0.154047772492934 1 1
0.143280699072116 0.136826052760408 1 1
0.00964373967902387 0.0103518479893055 1 1
-0.143436769895382 -0.13598282432003 1 1
-0.110594649821033 -0.111653972258007 1 1
-0.081778473767544 -0.0767021736427901 1 1
-0.0440236022231855 -0.0416997446875555 1 1
-0.0497898953651542 -0.0451774277007652 1 1
0.284266364173201 0.270515663051207 1 1
0.324749735639439 0.307840530271598 1 1
-0.308234931297302 -0.298560342963561 1 1
0.0700139008486247 0.0666665381093647 1 1
-0.1352318145964 -0.130283277746017 1 1
-0.236658969026262 -0.228440231862494 1 1
0.0461553905737144 0.0455389857025175 1 1
0.173136592879348 0.162325114500875 1 1
0.0251967573994849 0.0230672641543464 1 1
0.128959595812115 0.122739187939098 1 1
0.192508459259376 0.184060881012482 1 1
-0.230665695800003 -0.214187118937291 1 1
-0.305765768036179 -0.288772401135401 1 1
-0.0161989341494129 -0.0158952224168619 1 1
-0.353552620163447 -0.331404888049111 0 0
0.0664816844913294 0.0639226744046408 1 1
0.136893559563462 0.132258747838905 1 1
-0.0728891100794418 -0.0691537861319071 1 1
0.387626953428228 0.370350361627663 0 0
0.0714115480695633 0.0695524937789948 1 1
0.130778718293495 0.115006160171092 1 1
-0.0131131893452224 -0.0137465652294837 1 1
0.104372276934125 0.10019978900544 1 1
-0.204690252719648 -0.196367817207333 1 1
-0.505570916955032 -0.477753553018582 0 0
0.031354269386409 0.0190307926747101 1 1
-0.0354655133805879 -0.0370238803079747 1 1
-0.263130700665653 -0.248888413709433 1 1
-0.124958279343397 -0.124136007740706 1 1
0.260787853237664 0.247815028499067 1 1
0.0895589505908409 0.0847812004348849 1 1
-0.154170525143975 -0.145580688901961 1 1
-0.0158139566184589 -0.0145631123818844 1 1
0.119532755824308 0.116317589252223 1 1
0.138414596869432 0.122516652550753 1 1
-0.114590408244981 -0.108427707375012 1 1
0.0514364684303759 0.0497545158282831 1 1
-0.162150772770753 -0.154444435127769 1 1
0.123329601043059 0.115578220789781 1 1
-0.220685932450089 -0.215127481222791 1 1
0.266308463733716 0.262419165747266 1 1
-0.0309648176758106 -0.0288196430769308 1 1
-0.278631435721781 -0.266817830953227 1 1
-0.132474645235769 -0.132659331465475 1 1
0.107484799165312 0.099216443525853 1 1
0.103733672470112 0.0972807856049164 1 1
0.112822496652661 0.116436080675854 1 1
-0.00748139793481456 -0.00852116790073738 1 1
-0.0720492587213375 -0.0720190138273971 1 1
0.235730521345014 0.217220708188076 1 1
-0.306963042669028 -0.290502107757578 1 1
0.0242648047343483 0.0295635000054908 1 1
0.101930176555653 0.0893103638155359 1 1
0.0808457080372203 0.081067598765368 1 1
0.0391494271014572 0.0378914632106537 1 1
-0.321824790117794 -0.304701176513644 1 1
0.311163307315293 0.297947588408879 1 1
-0.0637101497351795 -0.0588483742191103 1 1
0.21601605455259 0.202677897231812 1 1
-0.022388478004713 -0.0175554463694019 1 1
0.034528637984329 0.0337433043301729 1 1
0.093659388101729 0.0885013172555006 1 1
-0.0701511143524706 -0.0667239911476152 1 1
-0.156197163293622 -0.146646950524678 1 1
0.0571858602100154 0.0509100624191771 1 1
-0.0952391325551517 -0.0895178206576989 1 1
0.0861461404255048 0.0813073508510981 1 1
0.17580993035385 0.172044621472615 1 1
-0.112333717894842 -0.108504591601502 1 1
-0.0460527627600077 -0.0496751807705633 1 1
0.112164347207741 0.0992150973696544 1 1
0.133303229890984 0.128461952696502 1 1
0.0443539246044855 0.0398294248768118 1 1
-0.497599351263332 -0.482050774917662 0 0
-0.203399057796849 -0.194906679006018 1 1
0.137193109760768 0.131613663407053 1 1
-0.238150985492761 -0.230531490498578 1 1
0.169233387421216 0.158651813425553 1 1
0.251636971793648 0.242371897775702 1 1
0.23108563864112 0.220505936020516 1 1
0.314302890504681 0.29359808003731 1 1
0.127994913863636 0.125249339804042 1 1
-0.334689013261549 -0.319652607412671 0 0
-0.157498971305833 -0.144693534218952 1 1
0.107869129590643 0.103801753862716 1 1
0.175860151855466 0.174875928831502 1 1
0.0803589713289707 0.0797708838914477 1 1
-0.0526177924347709 -0.0484027190198573 1 1
0.072503387061394 0.0682474333020517 1 1
0.0201822597172557 0.0160920808666154 1 1
0.0360777621365901 0.0359207263922403 1 1
-0.0325342787074029 -0.0253702417239829 1 1
0.0395399289141184 0.0344968403338645 1 1
0.158918734038407 0.151014868011978 1 1
0.185533561253528 0.177455085005123 1 1
0.302819932389257 0.293348705414009 1 1
-0.332118416738895 -0.322020375497413 1 1
-0.100576824130331 -0.0970163890137123 1 1
-0.218669072469536 -0.206574794997533 1 1
-0.0706455353061298 -0.0634490956598649 1 1
-0.0533345265341454 -0.0466943732573933 1 1
-0.254189153382837 -0.244180835518275 1 1
-0.058592112147683 -0.0538842797115252 1 1
-0.221259501675381 -0.202122303157691 1 1
-0.16502228711398 -0.156369613134209 1 1
-0.00486103847576595 -0.00436193214031047 1 1
0.23709426145255 0.226964684314791 1 1
-0.186347767532598 -0.176752573207513 1 1
0.200421466794209 0.191947701807573 1 1
-0.0323267871742341 -0.0358418298623019 1 1
0.182928827304764 0.171643895044421 1 1
0.150169977068086 0.144115134331672 1 1
0.0875792005860022 0.085538931314079 1 1
0.121024036993234 0.112914805171353 1 1
0.138286819298963 0.132842504957572 1 1
-0.176368251797239 -0.168698257179889 1 1
0.167764356972577 0.154642023891533 1 1
0.0897929569266751 0.0815569497808369 1 1
-0.158348598639469 -0.147901450473262 1 1
-0.0581429088778869 -0.04833847590832 1 1
-0.215286278441417 -0.202583663080389 1 1
-0.235203374213144 -0.22330494103472 1 1
0.0803001694833605 0.0776699113577735 1 1
0.0725108755862983 0.071580049936833 1 1
0.0156799972551324 0.0156987123720646 1 1
-0.339258556783501 -0.31535939001028 1 1
-0.20661289894242 -0.19501171571676 1 1
0.140928200829466 0.134160941538531 1 1
-0.0257874205523481 -0.0285035856309783 1 1
-0.110664671093591 -0.106565872068478 1 1
0.105286493520467 0.0970765732763009 1 1
0.00517553031676029 0.000935012428548248 1 1
-0.041199335448147 -0.0435297217198684 1 1
-0.0310352751665448 -0.0390837379751628 1 1
0.148179045638141 0.138001991739407 1 1
0.10683115830376 0.100472660685597 1 1
-0.0338302314558201 -0.030610853377298 1 1
0.0995595764854492 0.0962480406231214 1 1
0.194264758167349 0.179475579036091 1 1
-0.0822637635305007 -0.0839473947647919 1 1
0.200478412538821 0.192758321098491 1 1
0.0276407361191905 0.0249710012510206 1 1
0.102210583349303 0.0950514697533979 1 1
-0.102918020279185 -0.101092940714187 1 1
0.039689709487918 0.0357554292117452 1 1
-0.404261649901272 -0.390070640841934 0 0
0.412692349657386 0.392191185755126 0 0
0.0379971685484563 0.0365630676501663 1 1
-0.102576130416184 -0.104219382309902 1 1
-0.0370181388240287 -0.0372089700488081 1 1
0.101659419825469 0.0933442856505295 1 1
-0.180447237275567 -0.175175530796748 1 1
0.179628199349207 0.170334327426523 1 1
0.269946019562826 0.261936834338483 1 1
-0.0826203974767164 -0.074434606525351 1 1
0.0392045414886966 0.0432850203799762 1 1
-0.117608237362702 -0.108558000964925 1 1
-0.075484565295956 -0.0737846789614872 1 1
-0.314532684931105 -0.297842489437287 1 1
0.33673756582606 0.323782760561497 1 1
0.0890184781201795 0.0840043898635431 1 1
-0.0985558560173427 -0.093709726859817 1 1
0.0308680398733409 0.0229877799715527 1 1
0.0215330183730498 0.0223339763788362 1 1
-0.084073574908973 -0.0781846459917402 1 1
-0.227219993463371 -0.218817528632649 1 1
0.129274529281249 0.116911353085444 1 1
0.128636217818442 0.121638668531042 1 1
-0.133023428157652 -0.127681365118237 1 1
-0.28305275954886 -0.270045034605899 1 1
0.121984121100505 0.11568759692824 1 1
-0.0932017046325864 -0.0884067226519169 1 1
0.371367142337807 0.351959118558901 0 0
-0.122402520429548 -0.116592632040244 1 1
0.0355108454660707 0.0288188877420477 1 1
-0.235337716943809 -0.226985691825408 1 1
0.0899697530977526 0.0844651817688353 1 1
0.397544253153344 0.381004380646316 1 1
-0.0699387309219423 -0.0708355995483064 1 1
-0.0450644064743148 -0.0407887265786935 1 1
0.179878935742703 0.172512770171663 1 1
-0.207198691803054 -0.195024936537615 1 1
-0.0867547012961972 -0.0832975315009928 1 1
0.163813672018399 0.156311921579784 1 1
0.24067890971526 0.224930405813744 1 1
0.0445789346884375 0.0384921028214618 1 1
0.103411762445039 0.0961910348693341 1 1
-0.192473753226087 -0.180961304652974 1 1
-0.175401791531833 -0.169734090635219 1 1
0.0875320833246058 0.0783979440189934 1 1
-0.0443929000178323 -0.0438421511885395 1 1
0.0964568697374646 0.0803562309298962 1 1
-0.0994347892589265 -0.094804190243565 1 1
-0.0947539054628208 -0.0883761619152685 1 1
-0.221549866773085 -0.206655087761668 1 1
-0.0308354773044339 -0.0282416025738083 1 1
0.271862177549949 0.260107103358236 1 1
0.132122183825432 0.117641319543428 1 1
0.155602886463882 0.148032604936377 1 1
0.173323175054996 0.170578049896972 1 1
-0.246817260607847 -0.235049983572247 1 1
-0.302024846902998 -0.291267309213278 1 1
0.320346598422469 0.303090404247091 1 1
-0.108122517888441 -0.101513370348909 1 1
0.171169641384267 0.16731684545909 1 1
-0.033825368959678 -0.0389606989298847 1 1
-0.125180144293798 -0.120704548400602 1 1
-0.1086643731365 -0.104663742430352 1 1
0.207267553192428 0.198948446232182 1 1
-0.156420328929205 -0.149176575156142 1 1
-0.0150712078613832 -0.0116377693999106 1 1
-0.105865607790561 -0.100851655325211 1 1
0.0881450880962178 0.0830674316968003 1 1
0.288896845427108 0.274741272290135 1 1
-0.240568203991772 -0.231030446156086 1 1
0.366637473782306 0.350833289797604 0 0
0.0956772430192526 0.0925921988129944 1 1
-0.186396626619304 -0.178063572882492 1 1
-0.164167201485987 -0.158757351696509 1 1
0.0809850488504371 0.0818583129671194 1 1
-0.0177895523372851 -0.0174921998193374 1 1
0.0904937393218831 0.0854515170193916 1 1
-0.249710785460233 -0.237317549460248 1 1
-0.0263944263321717 -0.0206350516471861 1 1
-0.0223303588124663 -0.0107035110183744 1 1
-0.128398840194948 -0.121955238578553 1 1
-0.156284955518955 -0.15523541292135 1 1
0.0146943346481024 0.0106029367023706 1 1
0.017557204565294 0.0151105069095964 1 1
-0.0282495475190157 -0.0254627951231649 1 1
-0.0113878372535197 -0.0110562665912905 1 1
0.441570246091573 0.405772114399663 0 0
-0.0271141928414343 -0.025542284638952 1 1
-0.0413645071892358 -0.039907166217763 1 1
-0.0514291092367609 -0.0522329217624346 1 1
0.16325220960737 0.157669122400207 1 1
-0.318597200104317 -0.302094007294671 1 1
-0.107488579819516 -0.1061281278108 1 1
0.0778017668805393 0.076762843335891 1 1
0.263202043881224 0.249060542334022 1 1
-0.141158637991588 -0.128792904848699 1 1
0.294928156669124 0.281784154473974 1 1
0.264298034308841 0.254210648643405 1 1
-0.0730429762003142 -0.0721284605952202 1 1
-0.00476485460770944 -0.00357104886903487 1 1
0.095489107072573 0.0924872853305196 1 1
-0.102128420960007 -0.0946547642257924 1 1
-0.591480088379192 -0.559124276081377 0 0
-0.0879697903322277 -0.0824537900679182 1 1
-0.195049839712095 -0.187136264495585 1 1
0.232323040499621 0.218126416802977 1 1
-0.00769180642946787 -0.00362583760639587 1 1
0.130569253681276 0.128765017955618 1 1
-0.0757041311374861 -0.0713638021199697 1 1
-0.172683363904408 -0.15969187270126 1 1
-0.0747835213112 -0.0709870709469469 1 1
0.031306196604071 0.0318692245028483 1 1
0.484842490650983 0.470048959580237 0 0
0.185293575862204 0.172322662183634 1 1
-0.143900884121544 -0.135799686968173 1 1
0.163269763826368 0.14483357249925 1 1
-0.213452609535266 -0.201555111780104 1 1
0.341519237764882 0.328787745914615 1 1
-0.183077127646782 -0.173271815377946 1 1
0.10761845731929 0.104297748683864 1 1
0.235046587161134 0.22428126421339 1 1
-0.0528435744534616 -0.0471511343578375 1 1
0.157002365530384 0.1481975796037 1 1
0.0926588957073338 0.088839728193661 1 1
0.00606068068666575 0.00728331685824265 1 1
0.172422258470905 0.165114253983034 1 1
0.116891237455914 0.110487752376029 1 1
0.0501762542563461 0.0517458384062994 1 1
-0.20573248416358 -0.199315074403233 1 1
-0.0567086629247633 -0.0562568799487897 1 1
0.394522584952983 0.368317127704957 1 1
-0.00920769074490881 -0.00708614969293707 1 1
0.124292450894315 0.114419798859554 1 1
0.176980767527147 0.168506766501497 1 1
0.0177931586937393 0.0181137075317217 1 1
-0.365501245217461 -0.354667959554395 1 1
-0.0303550120836838 -0.0247337451172489 1 1
0.0525534316721131 0.0506018314745255 1 1
0.0134452252578026 0.011046975629405 1 1
0.17124352546596 0.166677348722213 1 1
-0.00220155154849575 0.00203424703971803 1 1
-0.143885191721905 -0.127365214283743 1 1
-0.271092751659332 -0.258789190387582 1 1
0.0594151575240734 0.05956649320404 1 1
-0.245327715905122 -0.240102940974305 1 1
0.0130684438590145 0.0168921498068209 1 1
-0.252868272781833 -0.238042611681111 1 1
-0.0375789927727929 -0.0366155485571158 1 1
0.0151124481274147 0.015605938366463 1 1
-0.0718042886587046 -0.0662438540137229 1 1
-0.079645782801582 -0.0753850372440981 1 1
0.112554241616341 0.106691082137366 1 1
-0.122545945956264 -0.120481463732263 1 1
-0.149047384170888 -0.142099687571118 1 1
-0.010436371400266 -0.00966843376754205 1 1
-0.096406880726998 -0.0889263470712371 1 1
0.22592449731967 0.205906338609905 1 1
0.277474081865399 0.266296777918443 1 1
-0.117445954423593 -0.113733847168081 1 1
-0.00233780741779827 -0.00511061726880944 1 1
-0.107692003810517 -0.110475873285159 1 1
-0.0195770692008374 -0.0207119366028137 1 1
0.0291749651013692 0.0377365050028891 1 1
-0.0512180015265623 -0.0496896814201168 1 1
0.235114557314569 0.225555383836346 1 1
0.254181705756347 0.236608878033392 1 1
0.137333231591803 0.128184761505815 1 1
-0.189404074519008 -0.176493455750041 1 1
0.0514391478378591 0.0472462961908543 1 1
0.135890949588336 0.129449507125168 1 1
0.265259121723033 0.25019993278662 1 1
0.0921257504169616 0.0863841829599166 1 1
-0.130385572312632 -0.128883209914998 1 1
-0.188772006620206 -0.180061007986867 1 1
0.0639008668926405 0.0538902659008478 1 1
-0.236445269469165 -0.22864039248515 1 1
0.101110935419214 0.100008555800183 1 1
-0.153084947048015 -0.145031812198184 1 1
-0.0102629923262138 -0.0109274846480926 1 1
-0.39531286010403 -0.390242645121156 0 1
0.239931343763775 0.222984153929214 1 1
0.140309261086472 0.137009026787131 1 1
0.107143577801448 0.0989236574050586 1 1
-0.134605781482601 -0.125764624132697 1 1
-0.0123413438800796 -0.0116717746573133 1 1
0.163285086880627 0.15442698003604 1 1
-0.123891132133445 -0.141712621608536 1 1
0.452427489755614 0.423256544350597 0 0
-0.0622457726321197 -0.0554582367700024 1 1
-0.0223795524292938 -0.0320510680068122 1 1
0.22194294140399 0.210021163419943 1 1
-0.140015602000208 -0.134069288896518 1 1
-0.0863102048956552 -0.0786826480575042 1 1
-0.164462558992891 -0.164012919729415 1 1
-0.379386260208745 -0.373147557162382 0 0
-0.19503122803203 -0.181925073758906 1 1
0.10521623398549 0.0981261434494097 1 1
0.332843083180023 0.320522743671976 1 1
-0.32765520725866 -0.310978259966081 1 1
-0.212657000305187 -0.199481491371691 1 1
-0.141547452966172 -0.136360156065376 1 1
0.0379200803202505 0.0257236762294208 1 1
-0.102498248194843 -0.0963522178939214 1 1
0.0882484648463496 0.0816701667967319 1 1
0.0127092329783765 0.00964502210153713 1 1
-0.0486088344584993 -0.0502566981265547 1 1
0.167506169052417 0.165596577168648 1 1
-0.0303696545760308 -0.0301583609814462 1 1
0.514997807820311 0.490811253831067 0 0
-0.284081104500972 -0.274117788805177 1 1
-0.0476003220485498 -0.0438208774154748 1 1
-0.144647394129039 -0.136766171896551 1 1
0.0502586184327999 0.0471833242318415 1 1
0.183007366101154 0.169632359750657 1 1
-0.32621594269477 -0.311169065520737 1 1
0.105203881249797 0.109273292925394 1 1
0.150688803258173 0.140944710336308 1 1
0.20720164594242 0.195812914625766 1 1
-0.522841086093091 -0.489331184432195 0 0
0.183693911179107 0.174993790384117 1 1
-0.185280501840611 -0.173155450957724 1 1
-0.228120997537248 -0.215566250695788 1 1
-0.173226336966683 -0.165254603089992 1 1
0.0314081821940862 0.0247218254026791 1 1
-0.242716916775286 -0.231809214844275 1 1
0.077308660000233 0.0772558131710886 1 1
-0.136161546848897 -0.127953970534026 1 1
0.0119171404599141 0.00800055804497767 1 1
-0.02521324054653 -0.0210449008728075 1 1
-0.174975294055603 -0.164924235095841 1 1
-0.234302629288337 -0.217727720365628 1 1
0.545304622163327 0.516088461830963 0 0
-0.0308927821609475 -0.0345179632449465 1 1
0.209595262194567 0.196495445480996 1 1
-0.415984099438004 -0.399940792105695 1 1
-0.0662909506858534 -0.0603475798344502 1 1
0.0811210706244896 0.0831196821709752 1 1
-0.0292769240139223 -0.0271559022933111 1 1
-0.149748357278933 -0.144581351943505 1 1
0.199421284008926 0.191241074798884 1 1
-0.0986973256192042 -0.095152571793988 1 1
-0.032841561305652 -0.0305111547773906 1 1
-0.260419949844646 -0.253450803917363 1 1
-0.21864666216425 -0.204546884007569 1 1
0.207466840805858 0.200000194814951 1 1
-0.0869999861896432 -0.0780347224517001 1 1
-0.0137426433898365 -0.011272039003007 1 1
0.367480471573372 0.344557633126078 1 1
-0.153779015141697 -0.139176500137402 1 1
0.185240349793284 0.172365408841685 1 1
-0.0415147085351002 -0.031865521020857 1 1
0.131731524393173 0.123774969405367 1 1
0.137256261916233 0.132045837967846 1 1
0.230747541336648 0.210497221391295 1 1
0.185819729655197 0.175305331226592 1 1
0.0151363022512383 0.0147413568552795 1 1
-0.063189893595457 -0.0661400303183433 1 1
-0.224066370003639 -0.212111911002565 1 1
-0.0562919587437133 -0.0622983022432222 1 1
0.0751231532720192 0.0721166668322682 1 1
0.285810901890782 0.270517489053047 1 1
0.00359489376769261 0.000337049964458852 1 1
-0.0121563590227793 -0.00365152302526636 1 1
-0.127488023034032 -0.114005366053664 1 1
-0.225369044970995 -0.218268096120877 1 1
0.250269423119054 0.239579600421529 1 1
0.0404369498907919 0.0365446913512278 1 1
0.630712433769695 0.597661936688401 0 0
0.114264108782344 0.108720962581802 1 1
0.070655261910779 0.0632687336985831 1 1
-0.000969161837102534 0.00208546770593791 1 1
0.144259529754199 0.138736716429132 1 1
0.112970399791982 0.103322273690516 1 1
-0.0319690965618991 -0.0324912414692586 1 1
0.0338133686737929 0.0296298877394325 1 1
-0.542549470836011 -0.514508793529138 0 0
0.127301246596346 0.128654953708497 1 1
0.0145891709198685 0.0116336489199849 1 1
0.0347034950646728 0.0330175692051582 1 1
0.0377249087244523 0.0315800464588874 1 1
0.121398559480453 0.112725780474157 1 1
-0.204278024545426 -0.195230166631319 1 1
0.086148124693555 0.0813725374290283 1 1
-0.433898363964184 -0.413065780791513 0 0
-0.158952844025585 -0.153493283591516 1 1
0.171023678807088 0.164248240616588 1 1
-0.081080952344966 -0.0777212838183445 1 1
-0.23483006131155 -0.230552612335876 1 1
-0.0452854220604611 -0.0380228161848106 1 1
0.057940504221651 0.0563621547634216 1 1
0.213566106503868 0.207809909639547 1 1
0.0332661432202999 0.0308187974377331 1 1
-0.103563672389766 -0.100702273550766 1 1
-0.125716891640429 -0.127682383475113 1 1
-0.0080948725065163 -0.00932365126427342 1 1
-0.00727566329589163 -0.0124331524160615 1 1
-0.275100150398859 -0.264284377064302 1 1
0.354235233705765 0.334619838432256 1 1
-0.136231076549342 -0.12639809847148 1 1
0.131304532479612 0.128312574681461 1 1
0.214508326367532 0.207484460147336 1 1
0.168351185257159 0.15739459713242 1 1
-0.269838631630193 -0.25601299288695 1 1
-0.0523759377455707 -0.0508526340283499 1 1
-0.182644298597623 -0.178687961037423 1 1
0.121261447025317 0.122877111606298 1 1
-0.112348311220795 -0.107347168546566 1 1
0.0108728888144853 0.0168100251527461 1 1
0.0548208631774109 0.0534621743619706 1 1
-0.0225235877795633 -0.0168204434360106 1 1
-0.208568009062977 -0.193161893397984 1 1
0.00248129235708099 0.00161325795370123 1 1
0.323707756311335 0.309256204657363 1 1
0.00214032148704284 -0.00103624379215182 1 1
-0.205028032337991 -0.191270943180958 1 1
-0.0249402445692131 -0.0296388152011068 1 1
0.0778848694763787 0.07367117978828 1 1
-0.340088446436873 -0.314176674110629 1 1
0.421907770632747 0.407422424865019 1 1
-0.220898095184876 -0.210957392797276 1 1
0.104482694335686 0.0970986440918334 1 1
-0.142006051923441 -0.131523054161216 1 1
0.0784340119531879 0.0818559368494033 1 1
0.295598526399858 0.290442080676197 1 1
-0.0624397286887724 -0.0621485334695053 1 1
0.14109321919618 0.133654693153611 1 1
-0.195204938177348 -0.189858575103885 1 1
-0.144663033333223 -0.139097518825989 1 1
0.160295051773495 0.152656782961285 1 1
0.47484723660755 0.455487093801561 0 0
0.157857651647373 0.152449013548264 1 1
-0.122996636802922 -0.113085138826172 1 1
-0.0995608214846362 -0.0945456215066054 1 1
0.176250702909149 0.174720871955242 1 1
0.068108891249381 0.0599349088430891 1 1
-0.07433256013156 -0.0740431145015909 1 1
-0.0410286850582459 -0.0374367694115363 1 1
-0.230202476238436 -0.217194889556234 1 1
-0.083343987832847 -0.0795412810761976 1 1
-0.0167709406306683 -0.0136579509514084 1 1
0.0862281160613326 0.0804855571169624 1 1
0.189566663531887 0.180175632014037 1 1
-0.261739781550952 -0.249176047793005 1 1
0.145600046011424 0.138871436124309 1 1
-0.0339294106899643 -0.0351309166845008 1 1
-0.100075342385391 -0.0971788081298037 1 1
-0.321577302408166 -0.303205336020136 1 1
-0.121128530910138 -0.113042115527607 1 1
0.175457019530937 0.16918485255242 1 1
-0.0975769212210627 -0.0962864239030474 1 1
-0.213722972087809 -0.207420567672569 1 1
-0.318374710180186 -0.304139193514589 1 1
-0.182428043029114 -0.177348238490074 1 1
-0.115635073626217 -0.110197180949584 1 1
0.0338955874522872 0.0335857599070322 1 1
-0.104509387180963 -0.093360006050884 1 1
-0.148604850245625 -0.140255834320351 1 1
-0.0782044961347316 -0.0731119261874898 1 1
0.108763951483545 0.102575528464157 1 1
0.214896423699422 0.205154934040349 1 1
-0.0348131654103569 -0.0346289544501 1 1
-0.315619235069399 -0.306452913734832 1 1
-0.522178613100629 -0.492621303858245 0 0
-0.234415435529968 -0.22100864346998 1 1
0.15187393942008 0.142710383118126 1 1
0.348532315358183 0.334286189098359 0 0
-0.188177231024066 -0.1790562334902 1 1
0.039938643221481 0.0391553810007745 1 1
-0.118146240164071 -0.113919906401816 1 1
-0.06385859405737 -0.0601340070384539 1 1
0.0174723147756567 0.0160648022356534 1 1
-0.00762786095136013 -0.00456750770084907 1 1
-0.0364166121948966 -0.033397851045602 1 1
-0.0679299081755177 -0.0662548922572787 1 1
-0.13041774426298 -0.11887937190151 1 1
0.157545518213074 0.152985730451419 1 1
-0.390262793555593 -0.367723976035794 0 0
0.201813983489912 0.190637327998408 1 1
0.0865289482313966 0.0764703054241061 1 1
-0.124216012732882 -0.118569825280554 1 1
0.213905670603059 0.202583078626873 1 1
-0.0856880778195418 -0.0847875451782316 1 1
0.336208995001963 0.318402450655613 0 1
-0.00411007163978391 -0.00446594655621699 1 1
-0.055291807397252 -0.0541686560202363 1 1
-0.0474576857967611 -0.045511821732448 1 1
-0.00489127680230814 -0.00599617934811675 1 1
-0.124450372699353 -0.115888428458007 1 1
0.0866186581084 0.0876837893186 1 1
0.165971430375573 0.1638634752264 1 1
-0.0410372394101429 -0.0407788024070377 1 1
0.0146161747971791 0.0155132163815112 1 1
0.0819714878305279 0.0763269832606761 1 1
-0.106996846261401 -0.103778424869381 1 1
-0.0115981838783831 -0.0132808313404269 1 1
0.0356887486867838 0.0232808051155713 1 1
0.0321930893262692 0.0310853499981163 1 1
0.0117838027506452 0.00854705023747954 1 1
0.130159248529311 0.12517285422256 1 1
0.139486678126002 0.133915998283812 1 1
0.0415408755396023 0.0251857369593277 1 1
-0.230007141875521 -0.215086131581976 1 1
-0.126760516570222 -0.117716721838196 1 1
0.115467579573881 0.110700576222002 1 1
0.323081788166179 0.310984221088449 1 1
0.0511551592922651 0.0573800035175212 1 1
0.17197730977154 0.164843696083835 1 1
-0.0307047398490363 -0.0299608795822545 1 1
0.419217564581384 0.395071542967425 0 0
0.507302208264591 0.477382141711028 0 0
-0.0514065907515915 -0.0499315017527495 1 1
0.281555797044463 0.267927240260669 1 1
0.100473438053368 0.105452879664861 1 1
-0.205574480930525 -0.191248040482346 1 1
0.228726181214441 0.217581088345045 1 1
-0.319017652543052 -0.301403077404264 1 1
0.0458159470672876 0.0411383599976839 1 1
0.0336280789699511 0.0312134137455604 1 1
-0.00742599012762177 -0.00864964943575416 1 1
0.168500112467549 0.146962059774537 1 1
0.190785495846592 0.174596322644547 1 1
0.149774884463263 0.135379790812618 1 1
-0.0492231599965326 -0.0438546044552575 1 1
0.0659819652249038 0.0612226855371471 1 1
-0.00294351773890709 0.00180759131499517 1 1
0.281194450248221 0.268521394364578 1 1
-0.176673196839684 -0.175600111418581 1 1
0.137963779758444 0.133710498953586 1 1
0.0601980672989928 0.0644635783977018 1 1
-0.398416206444747 -0.377081182148221 0 0
0.02807904450652 0.0279596090789954 1 1
0.0946276193077158 0.0847766481031343 1 1
-0.256619680051276 -0.239911595624432 1 1
-0.225850749904113 -0.2085429662454 1 1
0.0513523671993194 0.0477495497994722 1 1
0.0840989266279794 0.0821142071346321 1 1
0.277062541654441 0.260061635154143 1 1
0.103403167185147 0.0998640255850861 1 1
-0.149616883389928 -0.135938435026561 1 1
0.0271323753408408 0.026277822609931 1 1
0.0544955960805124 0.0505384268325957 1 1
-0.0387573827388203 -0.0360278023434229 1 1
-0.163551815117945 -0.154653765139194 1 1
-0.19801022761371 -0.190156658828573 1 1
-0.0466256883665747 -0.0461099190186155 1 1
0.301004298234629 0.279032806037131 1 1
0.0321860368426721 0.0276384657543323 1 1
0.0190468850542032 0.0161567551249184 1 1
0.0580708177011567 0.0562790979495589 1 1
-0.299078824275472 -0.284720274259295 1 1
-0.0144480553381661 -0.00901005606835218 1 1
-0.0157901205666276 -0.0120582063826697 1 1
-0.234471981824422 -0.221673886346499 1 1
0.20639486334623 0.20340136321199 1 1
-0.109030417736335 -0.104504367438134 1 1
-0.268303267106384 -0.248944737413064 1 1
0.0500191154714017 0.0504832198648172 1 1
-0.12001259680228 -0.112582931137547 1 1
0.109190780643363 0.104690336272719 1 1
0.357047621695289 0.348242662818871 1 1
0.171845642165539 0.168227059924188 1 1
0.0885956861155687 0.0844263676456649 1 1
0.0378354105915683 0.0427026252253815 1 1
-0.0211584324710933 -0.0232620042055122 1 1
-0.0260677420065447 -0.0196842570123641 1 1
-0.115263181015195 -0.109234319281628 1 1
0.087963476309984 0.0871603346258233 1 1
-0.328083086965467 -0.310126821146943 0 1
-0.221783793942988 -0.210135827880608 1 1
0.0592721564412079 0.0563152816274662 1 1
-0.0783357943277015 -0.0760091006971318 1 1
-0.0446306323471981 -0.0428826251398236 1 1
-0.0176269388917608 -0.0165279173031377 1 1
-0.218918617095509 -0.20940867803304 1 1
-0.0862701922126741 -0.0823129684656962 1 1
0.416203391931263 0.401815190467232 1 1
-0.119331098229545 -0.112169867770281 1 1
-0.12158901572513 -0.113009397643009 1 1
0.103188798887074 0.0964641363673813 1 1
-0.107225065193426 -0.10281011081968 1 1
-0.17179832024586 -0.163448129957413 1 1
0.0397542159635585 0.0378636558093629 1 1
-0.203502271009345 -0.19374721713953 1 1
0.0899756369938947 0.0957587944922275 1 1
0.101336222451903 0.0965313562677334 1 1
-0.0450071481624115 -0.0463591990370313 1 1
-0.0793070830431211 -0.0775471142226357 1 1
0.0242042830233339 0.0229878776544447 1 1
0.231277325851595 0.220708973621143 1 1
0.0575163509051647 0.0572787019200812 1 1
-0.304805279664407 -0.282244706155099 1 1
-0.132470569248262 -0.120686441491526 1 1
0.180018962303664 0.170167382715041 1 1
0.0472805947850844 0.0452847433098527 1 1
0.187933694780257 0.178821456478279 1 1
0.484688226535691 0.459951170282721 0 0
-0.170184485167312 -0.160488424986324 1 1
-0.114247469202158 -0.110642201137613 1 1
0.101394397880338 0.0947493796515393 1 1
0.290780627895972 0.278998832070036 1 1
0.0231463370710955 0.0206249334320834 1 1
0.182105422165933 0.172363759481174 1 1
-0.220300361368999 -0.211556571159611 1 1
-0.0249241498640468 -0.0340683866561017 1 1
-0.375675829268829 -0.355946272638762 1 1
0.108120577183859 0.102622741183881 1 1
-0.14813054676418 -0.138403037894866 1 1
0.108293543747548 0.093327799306275 1 1
-0.151670410482385 -0.143192089738917 1 1
0.067262713113966 0.0630301460998036 1 1
-0.0397988655633151 -0.0397557501013556 1 1
-0.0336795789467137 -0.0391985057941117 1 1
0.157343114363166 0.149386784818662 1 1
0.135310920425166 0.131052040162678 1 1
0.0830078316187338 0.0827811507751949 1 1
-0.120075171702423 -0.11878305872988 1 1
0.0866712679663432 0.0887628468075492 1 1
0.344413416667425 0.325644070616944 0 0
-0.0580700634817147 -0.0505988418479385 1 1
0.0922826845380232 0.0762649286125491 1 1
0.148032350172288 0.141857316440011 1 1
0.294393623529051 0.279634764022275 1 1
0.0499676171851371 0.0428615401994417 1 1
-0.226385528689114 -0.218370784155241 1 1
0.118279523702233 0.112276731668297 1 1
0.258846513297112 0.245277979208926 1 1
0.261291058844589 0.247422971980548 1 1
-0.272295495276001 -0.257759726407231 1 1
0.154169744334599 0.145944357090444 1 1
0.0208249736057183 0.0194458565732048 1 1
0.0425122230815182 0.0365745435312158 1 1
-0.00538790452366544 -0.0073908134194 1 1
-0.38171518604375 -0.362932602540189 0 0
-0.0121324182714098 -0.00520903329298191 1 1
-0.377799697134151 -0.35957932087441 0 0
0.226581923924443 0.213036800012078 1 1
-0.0250623541426555 -0.0231372434982152 1 1
0.0301136620440859 0.0367715391166798 1 1
0.303351193902708 0.288906257555074 1 1
-0.135141834005959 -0.128976362596155 1 1
-0.308085255566037 -0.292442274543456 1 1
0.125233684367419 0.114126280607814 1 1
-0.0543181017293101 -0.0527210498430503 1 1
-0.103116019509194 -0.0958458707487116 1 1
-0.339083847586986 -0.324579536716674 1 1
-0.117722688564808 -0.112223893745154 1 1
0.200119641542993 0.192208292743045 1 1
-0.0406459140809382 -0.0394204273625486 1 1
0.00859756714820261 0.00922924854256841 1 1
0.273336554479043 0.263732290272717 1 1
-0.32397533277169 -0.308272958674744 1 1
0.301146538647431 0.288741355064389 1 1
0.0440031114685237 0.0453159697743371 1 1
-0.0118309504402383 -0.0116157146561696 1 1
0.291934261268539 0.282023592187057 1 1
-0.23671244130306 -0.223099201713033 1 1
0.160157040218121 0.156565733278107 1 1
0.132698235105685 0.122366815877523 1 1
0.110527160387097 0.108626957588801 1 1
-0.0959009042153199 -0.0915712457262758 1 1
-0.201561374892731 -0.18938723984989 1 1
-0.235804878869586 -0.225316645779124 1 1
-0.0397118366448126 -0.0342731873068984 1 1
-0.363196595973149 -0.34767403236624 0 1
-0.0659807733240551 -0.0650025410321313 1 1
-0.495392240132526 -0.475159780807825 0 0
-0.31011830784214 -0.297999362997811 1 1
-0.146449791366131 -0.134421097147772 1 1
0.00906424834217075 0.00872665587367578 1 1
-0.232482451562751 -0.2166935824179 1 1
0.229289435440205 0.216823730735579 1 1
0.177561681610586 0.175327006758273 1 1
0.418962978908838 0.397735218217903 0 0
0.0123605826868079 0.0158427878087996 1 1
-0.0800554755964773 -0.0825416553366277 1 1
0.202586044308533 0.193315398310975 1 1
0.178237979670871 0.165270935026029 1 1
0.00160261940504347 -0.00125328237760616 1 1
0.0392755516102416 0.0366273982039971 1 1
0.0956603452806704 0.0921426229728571 1 1
-0.198383102501779 -0.186775341497656 1 1
0.0347501277695375 0.0310298574083458 1 1
-0.00449626601235181 -0.00155334732874123 1 1
0.0659502422852222 0.0630027608331796 1 1
0.0692253484660374 0.0656578682639064 1 1
0.281243124631366 0.272181079671124 1 1
-0.0718461413689184 -0.0664430105833024 1 1
0.0274827981941816 0.0222937786181664 1 1
-0.142391809509035 -0.138929245860338 1 1
0.220109328830018 0.21182120188125 1 1
-0.248425865794639 -0.238372012019331 1 1
-0.121290636813892 -0.117238928617645 1 1
-0.43647325405694 -0.40868328623151 1 1
-0.125113636250409 -0.125342685217372 1 1
-0.378329814136872 -0.359921019392112 0 0
-0.284126713210649 -0.270737727041605 1 1
-0.253712690172962 -0.240463667425406 1 1
0.0253724344915515 0.0238947439254005 1 1
-0.354636596216628 -0.336873380578618 1 1
-0.23958291589069 -0.226987735864551 1 1
0.136876123310068 0.128986573673127 1 1
-0.0998609941791517 -0.0979771459588096 1 1
0.285688669173707 0.281491174754029 1 1
0.193193191112297 0.179418952768748 1 1
0.0123048734361045 0.0128258090535168 1 1
-0.0688040281061255 -0.0661917365778634 1 1
-0.0151296687521656 -0.0089733659071546 1 1
0.033544296264517 0.0306948500300216 1 1
0.266614057410777 0.2504448085015 1 1
0.0993021395120719 0.0951660160727533 1 1
-0.190353285623265 -0.186038710919986 1 1
0.103442738737485 0.0962688817588626 1 1
0.429811579259846 0.40990428984824 1 1
0.00871564253704027 0.00970225896701511 1 1
-0.0180999562637182 -0.0174671123295427 1 1
-0.114723813243137 -0.111001856236865 1 1
-0.265673271725443 -0.252163051322051 1 1
0.238084024214527 0.227773165451799 1 1
0.160327513762907 0.151587933171235 1 1
0.0527242266789689 0.0508912388783894 1 1
-0.139337397196034 -0.129433831298132 1 1
0.0561007937008699 0.0523086787778342 1 1
-0.0128766438436137 -0.015292846929258 1 1
0.100760864087729 0.0977591658111908 1 1
0.146354702979948 0.135239018539403 1 1
0.081201604236255 0.0748833107942149 1 1
0.1741135602071 0.163343595406624 1 1
-0.0390950863422689 -0.0454778171470414 1 1
0.0802861197177028 0.0802532101184205 1 1
-0.147883882693697 -0.138107667809448 1 1
0.0909353783819581 0.0839720806397794 1 1
-0.113210323043495 -0.108880756965412 1 1
0.264609690072574 0.257599256964892 1 1
-0.228219149032088 -0.219216268029981 1 1
0.0798503111929025 0.0803502682412407 1 1
0.109229143297507 0.100170786883086 1 1
-0.343480195350853 -0.329351701300799 0 0
-0.00696974087398558 0.00317647773643815 1 1
-0.00923434063410998 -0.00836984385319854 1 1
-0.0595185659910262 -0.0586250859269888 1 1
0.166513623070744 0.160704368895342 1 1
0.192230252540073 0.186451780642354 1 1
-0.105214710308117 -0.100873870150489 1 1
0.177199711759372 0.173665793105171 1 1
0.0156584346258787 0.0204206387349596 1 1
0.18345882276294 0.172237309317608 1 1
-0.247530509889963 -0.23568741724454 1 1
0.0882035499855658 0.0826220084370898 1 1
-0.182814775522342 -0.169169347741202 1 1
-0.0180579358350093 -0.0177468132654164 1 1
-0.187335285426695 -0.184298375308321 1 1
0.111028390860695 0.108573673661761 1 1
-0.197997102673893 -0.192021222535038 1 1
-0.050318497462233 -0.0473707830923632 1 1
0.222934368931377 0.205264586451908 1 1
-0.247927130748257 -0.235488669783235 1 1
-0.0251545865168435 -0.0209298760098979 1 1
0.0365699808373261 0.0425341182918726 1 1
-0.133887480040403 -0.130208778228869 1 1
0.0976347765302592 0.0967604148310279 1 1
0.341630744831988 0.325972499893619 0 0
0.0628577990814491 0.0607260085089541 1 1
-0.0448858584888836 -0.0435407037825763 1 1
-0.18258921031777 -0.173026441804941 1 1
-0.0124659342745746 -0.0120669414021419 1 1
-0.204701641400661 -0.188266317690723 1 1
-0.0184544795003411 -0.0173922584404253 1 1
0.0680755928760978 0.0646712325436768 1 1
-0.00143609522514736 -0.000945561481533252 1 1
-0.249336197592424 -0.2386199949998 1 1
0.306887062230725 0.295810770286406 1 1
0.227164502727409 0.21580348172043 1 1
0.0619127071578893 0.0563553771560201 1 1
-0.225871249451734 -0.210237942211583 1 1
0.0757446663366852 0.0698864731002608 1 1
0.00749576173540016 -0.00362163647951068 1 1
0.588186121739104 0.551097372855268 1 1
-0.0491819786164027 -0.0476884527209798 1 1
-0.0936644040191807 -0.0897872474473686 1 1
-0.0116446298389836 -0.0134658003721523 1 1
-0.225021962972138 -0.216830264201598 1 1
-0.140201487114712 -0.132816952653731 1 1
-0.101731864961958 -0.0997377195275884 1 1
0.326653748310072 0.30995589462117 0 1
0.0169956577850306 0.0187547564004916 1 1
0.26146266159481 0.240031216198974 1 1
0.0547906359089326 0.0532950832290545 1 1
-0.0741533609844851 -0.0682883519665245 1 1
-0.0169181833619418 -0.0158826015036003 1 1
0.241890359498373 0.218487854480835 1 1
0.104360905151121 0.0973587815461751 1 1
0.143100562707167 0.13475461871917 1 1
0.291478591601806 0.27015589150974 1 1
0.322947807644056 0.311872365661107 0 0
-0.371988309274365 -0.354569357683618 0 0
-0.184372245959897 -0.174014584247955 1 1
-0.10761518733691 -0.0937842116078247 1 1
0.0723066432526891 0.0687271159465727 1 1
0.210301667585685 0.202188463888908 1 1
-0.09739026785731 -0.090939360664709 1 1
0.0665256341068269 0.0644983386568291 1 1
-0.268751691872833 -0.25188599186848 1 1
-0.0970391315569639 -0.0906086511680834 1 1
0.024462401389255 0.0238754931870623 1 1
-0.0308709893451285 -0.032366412222839 1 1
0.309890450784547 0.297619047267522 1 1
0.0705342452553508 0.0647549767024856 1 1
-0.294022130519451 -0.279627027911753 1 1
-0.177318841278337 -0.166728790319675 1 1
-0.0265692547079004 -0.0246659149850032 1 1
0.204310785165057 0.195775323350704 1 1
-0.109734712381897 -0.100788387677494 1 1
0.175792767620655 0.17048933294718 1 1
0.145774930933365 0.13390221976496 1 1
0.00829901190135737 0.0125304767643427 1 1
-0.125253538776903 -0.120909083026178 1 1
-0.234923151830768 -0.221263274781689 1 1
0.102601862003519 0.0989912680911956 1 1
-0.290523799799153 -0.277442637276871 1 1
0.0367227592394583 0.0332645333049192 1 1
0.115329826673165 0.110680463692041 1 1
-0.191164435825463 -0.183343690923897 1 1
0.0223286380471849 0.0209574472880973 1 1
-0.121523069601757 -0.111615883742405 1 1
-0.0901939942021787 -0.0869966562361927 1 1
0.356675515319445 0.343876002110492 1 1
-0.132361771329542 -0.127611129872829 1 1
-0.0323770625552788 -0.0258148054154419 1 1
-0.085427649487309 -0.0766038116969636 1 1
-0.206107534379977 -0.195354406111801 1 1
-0.168582538279038 -0.161128303215225 1 1
0.101038311590312 0.0988792514414997 1 1
-0.208813872429614 -0.198687639941964 1 1
-0.194196946788931 -0.188998905340578 1 1
-0.0442544291240245 -0.0414598415648175 1 1
0.140590253484789 0.135788899034308 1 1
0.0217698546638125 0.0202515894985669 1 1
-0.0894924800127394 -0.0856528972717888 1 1
0.0676423782378704 0.0642212437484081 1 1
-0.0450007027123683 -0.0386368819081273 1 1
0.232552466283916 0.224926690737612 1 1
-0.0255705101757543 -0.0214562591483157 1 1
0.40563667799584 0.388421627700187 1 1
0.0202720447876135 0.0208243323736619 1 1
-0.222209217373201 -0.209451391378183 1 1
0.148626387579456 0.1377772704746 1 1
0.0981164027015803 0.0937195187357338 1 1
-0.0661919150775104 -0.0606658094667452 1 1
0.482226979217586 0.462541402220968 0 0
-0.0808618537156078 -0.0769364203353681 1 1
-0.27181557308029 -0.25612443905614 1 1
-0.289293850901061 -0.275017569571369 1 1
0.265150950928189 0.247437601556278 1 1
-0.166346246996683 -0.155095804941742 1 1
0.00972154916109426 0.0102687659985157 1 1
-0.0764247475939663 -0.072189079708465 1 1
-0.123863762880875 -0.113788319814082 1 1
-0.0168469202255699 -0.02081586313465 1 1
0.0663471799106671 0.0670038896056715 1 1
-0.219216820015566 -0.206205733820227 1 1
-0.34756404293892 -0.327411105498806 0 1
0.0721612357711339 0.0657309748813753 1 1
0.114982664629095 0.110965709384558 1 1
0.179237129374804 0.162889041966803 1 1
-0.190369195392761 -0.181569899522598 1 1
-0.106338285216018 -0.0881145116018755 1 1
-0.155894543416249 -0.149817213078997 1 1
0.240734912564566 0.228568960517679 1 1
-0.0707743065815236 -0.0679130098501109 1 1
-0.105909901646099 -0.103627065955223 1 1
-0.174454952816132 -0.165860163363832 1 1
-0.164440051481269 -0.155916499670793 1 1
0.208706331530909 0.202456216846205 1 1
-0.0843718858977871 -0.0835310487637007 1 1
-0.0400447887467181 -0.0334812038467163 1 1
-0.149292663949591 -0.142203805076076 1 1
-0.39724929629961 -0.374343453318437 0 0
0.453079587912081 0.432987823855482 0 0
-0.0985269010713928 -0.095945948020581 1 1
-0.0690163961495845 -0.0699475666072507 1 1
-0.164119413393917 -0.158607554711139 1 1
0.131974468615325 0.12314811155576 1 1
-0.0452572098403431 -0.0411431453246542 1 1
-0.129435361749569 -0.116123342618083 1 1
-0.175235900383581 -0.162885864767151 1 1
0.0179281293327955 0.01670811950158 1 1
0.0229537769818513 0.0245637565559776 1 1
0.0991543702080011 0.101047036769191 1 1
0.0230054835327126 0.0174572839064611 1 1
-0.0149594669421426 -0.00849216291003198 1 1
-0.124371823768156 -0.122484125706723 1 1
0.0570005750820895 0.053000104826673 1 1
0.07027854751642 0.0701770649487442 1 1
-0.117530008871104 -0.104575382504285 1 1
-0.0907919103468214 -0.0875704504086093 1 1
0.0344416835041921 0.0431637832843317 1 1
-0.176617099126461 -0.175941804185867 1 1
0.155266991309637 0.149523376036903 1 1
-0.101379904942745 -0.080721650962029 1 1
-0.206953966109528 -0.193914930836217 1 1
-0.166687395700278 -0.148053138729133 1 1
-0.166648213434404 -0.142575153883482 1 1
-0.0560597795471295 -0.0519954207023741 1 1
0.12461207096257 0.118943187939905 1 1
0.0931288633662823 0.0880477134742443 1 1
0.203798428517571 0.185994641791443 1 1
0.0860463572455511 0.0848091738757976 1 1
0.0645035515279852 0.0542227669362301 1 1
0.0480995713593431 0.0523711693092885 1 1
0.284909637571005 0.271699237880524 1 1
0.17216154611573 0.163034618614378 1 1
-0.0259551015908704 -0.0262032411456297 1 1
0.0195834382516373 0.0103422263016343 1 1
0.037400182427723 0.0374872724374542 1 1
0.228757647732595 0.222095286330058 1 1
0.251986490981689 0.233795887947385 1 1
-0.0811237388985985 -0.0794982644437698 1 1
0.181807898736523 0.168527870232282 1 1
-0.0736311220668573 -0.0724845072279229 1 1
0.249720092875449 0.237587654805721 1 1
0.0224386303191925 0.020476738780179 1 1
0.0889700923008681 0.0855898520286249 1 1
-0.52013064985799 -0.489842998178607 0 0
0.250376093178894 0.239837700115681 1 1
-0.0512981166638772 -0.0505030573328719 1 1
0.0244188583769729 0.0277911807241003 1 1
-0.111969281254114 -0.102855046732744 1 1
-0.00716710301777644 -0.0129674637357461 1 1
[truncated: 17,593 more chars]
