# Supplementary material for: Bias caused by sampling error in meta-analysis with small sample sizes
Source: PLoS One. 2018 Sep 13;13(9):e0204056. doi: 10.1371/journal.pone.0204056 (PMC6136825; doi:10.1371/journal.pone.0204056)
Supplement: S4 File — (ZIP) [file pone.0204056.s004.zip › results N = 10 theta = 0 tau = 0.2 sz = 100-500.txt]

"cohen.dl.theta" "hedges.dl.theta" "cohen.dl.cp" "hedges.dl.cp"
-0.107915896216474 -0.107680804561857 1 1
-0.1149342493723 -0.11470637707401 1 1
0.0289496433092889 0.0288552047768233 1 1
-0.0202341628057605 -0.0203563174699316 1 1
-0.0201589575031357 -0.0201132422316618 1 1
-0.00065371926625251 -0.000531207489281798 1 1
-0.0786027037219156 -0.0784293284367 1 1
-0.0123097735034319 -0.0127006722443702 1 1
-0.0852089673139341 -0.0850553631692274 1 1
0.0567104972383746 0.0563603076918959 1 1
0.0255515027870433 0.025582435856104 1 1
-0.0162938947696389 -0.0160236856759989 1 1
0.0675487108210031 0.0675630201201289 1 1
0.0119479461071675 0.0121427849774494 1 1
0.111706111806908 0.111509569196849 1 1
-0.027152705020974 -0.0272068478596427 1 1
0.0716374915652928 0.0713841197524304 1 1
-0.0536198457657645 -0.0534651468792435 1 1
-0.0662091454991559 -0.0660400018270084 1 1
-0.0264176722707898 -0.0264558058040915 1 1
0.0808326091966058 0.0808656845369463 1 1
0.00883738227315262 0.00820701654334562 1 1
0.0183376920884902 0.0179781464720731 1 1
-0.0801594072011857 -0.0801175848683199 1 1
-0.05520635289002 -0.0551866878761089 1 1
0.137785969330987 0.137488674586745 0 0
0.160445980942431 0.159935906736981 0 0
-0.0197126551575505 -0.0194597126101249 1 1
-0.00553435032573381 -0.00560783270496008 1 1
-0.0736453642031862 -0.0732729551857289 1 1
-0.00986052537060369 -0.00985815738850522 1 1
-0.069022468598939 -0.0687075366557052 1 1
-0.0504243560370511 -0.0502730806966798 1 1
-0.0615038516624116 -0.0612545730010007 1 1
0.124029450147009 0.123833546943256 1 1
-0.0499450658856338 -0.0498318447799249 1 1
-0.025846123612017 -0.0258021341791978 1 1
-0.0306913211949689 -0.0303728407215811 1 1
0.117982278088994 0.117412950735774 1 1
-0.0346487634260203 -0.0345693254139865 1 1
0.00432132605935519 0.00438745936741138 1 1
-0.123034200932541 -0.122799602484797 1 1
0.00274135946669188 0.00267408320433808 1 1
-0.0451794591718713 -0.0450662405377946 1 1
-0.094668335365009 -0.0943895882909399 1 1
-0.0101316152036716 -0.00998352686031887 1 1
0.102830265832662 0.102492056463801 1 1
-0.0623987272148031 -0.0622788781525039 1 1
-0.0577915670488358 -0.0577622452967139 1 1
0.0862365687579098 0.0857205227327931 1 1
0.115304140043215 0.114972219102698 1 1
-0.0441554610885383 -0.0437609252901759 1 1
-0.0461444940538923 -0.0460462704371388 1 1
0.129641954051397 0.129308236985342 1 1
0.00347846097383548 0.00341719913053649 1 1
0.143007208878677 0.142821492039365 1 1
-0.0417119111431364 -0.0417706861120839 1 1
0.010568610974979 0.0104422996072194 1 1
-0.0202405619829507 -0.0201642016941935 1 1
-0.0622803907585829 -0.062042449605514 1 1
-0.0886410817347029 -0.0883188240379826 1 1
-0.0696845865443567 -0.0694849530876032 1 1
-0.0494791403328254 -0.0493990568110898 1 1
0.0398171297283874 0.0392641645786257 1 1
-0.101800011203801 -0.101488795425293 1 1
0.0807680871623689 0.0807039152567409 1 1
0.0311149905950632 0.0312699426527131 1 1
-0.105753520070733 -0.105649285376126 1 1
0.0712062977429385 0.0710223200461626 1 1
-0.0945758072523852 -0.0942854156818897 1 1
0.109695115604015 0.109420176817266 1 1
-0.0248821058374126 -0.0248114922928363 1 1
0.00451412003448582 0.00452372112618994 1 1
-0.0872431993660239 -0.0870130486553927 1 1
-0.0994929545229908 -0.099220458759593 1 1
-0.0138629890927446 -0.0138320757036431 1 1
0.0514596244393127 0.0515447888301246 1 1
0.106660882468288 0.106431403076324 1 1
0.0459008171727725 0.0457105775065915 1 1
-0.00691789713707871 -0.00692278626858247 1 1
0.00838676009388666 0.0082915844624726 1 1
-0.117494989904186 -0.116938777141039 1 1
0.0728434902910281 0.0724509187177306 1 1
0.00840216828009428 0.00806906579209925 1 1
0.0743705837618032 0.0738884537288405 1 1
-0.0503226610130358 -0.0500138890183159 1 1
-0.00266207596616601 -0.00263580694641853 1 1
-0.0194685480600339 -0.0193581862330587 1 1
0.0989556557858055 0.0985510701018397 1 1
0.0161518824971814 0.0161290371865306 1 1
0.0112245285519874 0.0111955199836014 1 1
0.0341919624821422 0.0341985291305305 1 1
-0.00361328622287349 -0.00351804807294052 1 1
0.089389075698727 0.0890926628430667 1 1
-0.11354915422183 -0.113286495825745 1 1
-0.01659141616183 -0.0167074365282962 1 1
-0.0272598049496822 -0.0272022777214893 1 1
0.0315988206844649 0.0318015016856866 1 1
0.0506967128744097 0.0505395641690559 1 1
-0.108496440439653 -0.108318194885827 1 1
0.0991372696953336 0.0988982588213448 1 1
0.00788909722824431 0.00795837329781252 1 1
0.0710844827078479 0.0707034840396995 1 1
-0.055850999724601 -0.0558761889450999 1 1
0.040085147868544 0.0401666382608332 1 1
0.065607037575622 0.0656093065542482 1 1
-0.0657086861969093 -0.0654086597804186 1 1
-0.055675183444227 -0.0554538845527425 1 1
-0.189184858468813 -0.188426062306072 0 0
-0.0790125573572188 -0.0788870905242734 1 1
0.114551069164452 0.114080844462858 0 0
0.0708909250819343 0.0707621852468642 1 1
-0.132933225650221 -0.132690503560797 0 0
0.069156148566605 0.0688720606107404 1 1
0.119271754823451 0.118959286257592 1 1
0.054557808999742 0.054243195043401 1 1
0.0294612385117382 0.029374872288571 1 1
0.0422987510636113 0.0422737864004673 1 1
0.0402525703326473 0.0401324983935101 1 1
-0.0929622463233719 -0.0928701857729332 0 0
-0.0878077948074217 -0.087415449978805 1 1
-0.0248576233647704 -0.0249047200588114 1 1
0.0466643700653689 0.0463485269937773 1 1
0.0709499153892986 0.0708466580813145 1 1
-0.150528459676551 -0.150080655370312 0 0
0.0483564749217551 0.0482060142687933 1 1
-0.00481383896259457 -0.00484939300680908 1 1
-0.160926285944532 -0.160666704879072 0 0
-0.0297881373008855 -0.0296957771774925 1 1
-0.0177211904051415 -0.017718461989714 1 1
-0.0182476189786346 -0.0181578020875325 1 1
0.175894224506667 0.175739773148234 0 0
0.106182587986789 0.105791861569517 1 1
-0.0970161497061366 -0.0968087355544456 1 1
-0.0835518831584415 -0.0834596244521162 1 1
-0.129277592167806 -0.128868661676048 1 1
-0.0643190353350895 -0.0641829547137938 1 1
-0.015532313883619 -0.0154597672032389 1 1
0.0405366765433772 0.0404291225858084 1 1
-0.0238836061263158 -0.0238994452213853 1 1
0.0327855005691983 0.0327990292488892 1 1
0.16728995490198 0.166867307289331 0 0
0.0524982952360486 0.0526386788572629 1 1
0.124544252096499 0.124243959392931 1 1
0.0870100189798338 0.0870616804779305 1 1
-0.0606005541634375 -0.060334674463628 1 1
0.0321082128763407 0.0320904867975255 1 1
-0.00328449965332754 -0.00351181913629884 1 1
0.00354378238000703 0.00362612928983585 1 1
0.000276479600093154 0.000273699778895126 1 1
0.115957667597795 0.115991217942804 0 0
-0.0325574673050816 -0.0323818961211368 1 1
0.0223273033198727 0.0222417165326332 1 1
-0.025915923084239 -0.0256497962386752 1 1
-0.0987739128508209 -0.0987214451168532 1 1
-0.0374137466485202 -0.0366718683264989 1 1
-0.0263451619100853 -0.0263604988349212 1 1
0.0420171685921977 0.0416705796914656 1 1
0.0810318672811818 0.0809314423748016 1 1
0.0592582960289894 0.0585297112299206 1 1
-0.0208419259036033 -0.0203444354043781 1 1
-0.072109016995131 -0.0716564995816606 1 1
0.00606347543047915 0.00604350857889909 1 1
-0.039648500487318 -0.0395665099376977 1 1
-0.0488484096893639 -0.0484886480084459 1 1
0.0035422380124748 0.00319651160872904 1 1
0.206242215253491 0.205870710019043 0 0
-0.00613454816613363 -0.00621062729014198 1 1
0.0054947862609022 0.00556043345544673 1 1
-0.0124369077267472 -0.0125821633945219 1 1
-0.0346015805587154 -0.0346030943891101 1 1
-0.00397195103846774 -0.00398808447260592 1 1
-0.0232297545518823 -0.0231935917167844 1 1
0.0838426640454252 0.0837276344490467 1 1
-0.0170176083045267 -0.0169799559981138 1 1
0.00029873679836994 0.000309084097737521 1 1
-0.0605009137027861 -0.060466120969303 1 1
0.00682270309944599 0.00700022334002071 1 1
-0.0579651429400548 -0.0578406805491578 1 1
-0.132187103078781 -0.131944435570586 0 0
-0.0506738500938901 -0.050422832447441 1 1
-0.0549252930760114 -0.0545956043158562 1 1
0.063806488399954 0.0636931278916967 1 1
-0.012536142318423 -0.0124642115285028 1 1
-0.00909892903086945 -0.00890713580637309 1 1
0.0532489885998503 0.0530367951617872 1 1
0.0561989404869066 0.0561828120576123 1 1
0.00181848360341053 0.00171587347899928 1 1
0.0807368022855893 0.0804955162121764 1 1
0.0459650459824054 0.0460536461700392 1 1
-0.0776756242635265 -0.0775704785554464 1 1
0.0107697177640726 0.010833155269631 1 1
0.00822515906675627 0.00845093793285083 1 1
0.100785423384761 0.100600710481617 1 1
0.0676484054743362 0.0675291422953155 1 1
0.078165451817383 0.0778734843205997 1 1
0.0205616373654302 0.0204132554834582 1 1
-0.0347026389149672 -0.03457663684273 1 1
-0.00872255414612185 -0.00890818930935958 1 1
-0.00717428708095249 -0.00707669534567038 1 1
-0.0737710376563132 -0.073525677079765 1 1
-0.116080255733244 -0.115915294154231 0 0
0.0433273774982363 0.0433029014683229 1 1
0.0422530950432375 0.0418099392064496 1 1
-0.0228964219901193 -0.0227683421892991 1 1
0.0301601446833217 0.0300917397385451 1 1
-0.00316604938516027 -0.00311546018115872 1 1
0.0217027742037265 0.0216603067629549 1 1
-0.0337171233466255 -0.0334563215006209 1 1
-0.126729975790015 -0.126200651707755 0 0
0.123467622475789 0.123100996984537 1 1
0.124575941059483 0.124313187665459 1 1
-0.151392813171248 -0.150904482508512 1 1
-0.0366904558267785 -0.0364604562205054 1 1
0.0437318622284249 0.0435188770847543 1 1
0.0942430503734582 0.0941008404967689 1 1
0.0810523080082562 0.0810460168976711 1 1
0.0585686283756153 0.0584250782689194 1 1
-0.116596843519524 -0.116201865081304 1 1
0.0773050427559442 0.0773106245583454 1 1
-0.0496443403190934 -0.0495204744788046 1 1
-0.0279585697256403 -0.0279974895676889 1 1
-0.0550564899152877 -0.055057445075617 1 1
-0.149282018770648 -0.148898946138877 0 0
-0.00156129053509899 -0.0016509856399575 1 1
0.0316451675413409 0.0316940647313119 1 1
-0.0168877848660707 -0.0168464410664696 1 1
-0.00246828774671156 -0.00212013626776889 1 1
0.0517539556981713 0.0516464617305778 1 1
0.0310769344854152 0.0310603840867046 1 1
0.0547426638099651 0.0547714784201282 1 1
0.0729257652813057 0.0728398004853236 1 1
-0.0609571290974954 -0.0607089746720243 1 1
-0.0441568406758135 -0.0440729223256106 1 1
0.0283937041968016 0.0285281623253216 1 1
0.0476303091037497 0.0476837285173556 1 1
0.0496717371072943 0.0496200960534343 1 1
-0.0403371801461019 -0.0403140443327499 1 1
0.107835125923966 0.107543194042753 1 1
0.00298072335566843 0.00337772693463113 1 1
0.0371401394340597 0.037043165903486 1 1
-0.0319186065980807 -0.0320326314479308 1 1
0.0234190648779746 0.0232172515915616 1 1
-0.0941554409160914 -0.0937409194554426 0 0
0.0881846908839095 0.0880274273947083 1 1
0.032277123172635 0.032036112161296 1 1
-0.00571549064710876 -0.005612251015422 1 1
0.0369226923501143 0.0368797704468348 1 1
0.11478142830553 0.114200249334375 1 1
-0.0433657299244853 -0.0432409318915334 1 1
-0.00728715184287427 -0.00729758334121223 1 1
0.00498443932601001 0.0048029252719739 1 1
-0.0309881116893876 -0.0308293326309958 1 1
0.0610118629941077 0.0609416420210632 1 1
0.0758145388764701 0.0754390153283945 1 1
0.131961142897531 0.131305324734773 1 1
0.0681812906381138 0.0680698435447909 1 1
-0.0882783569459726 -0.0884177925373837 1 1
0.0425419879759445 0.0422720043351114 1 1
-0.0594544566020313 -0.0592741245121172 1 1
0.0441204095957619 0.0441548061316657 1 1
0.0133087508494952 0.0133159545001195 1 1
-0.0999686603594922 -0.0997871858576414 0 0
0.0848073885128472 0.0845755755457905 1 1
0.0236637049713656 0.0238728956290024 1 1
0.0055555282142558 0.00558477858132915 1 1
0.0045603222358468 0.00455027333274807 1 1
0.0316743637301279 0.0316514164046024 1 1
-0.046225468159449 -0.0460318159535939 1 1
-0.02248498174464 -0.0224603934643963 1 1
-0.0463006521219873 -0.0461549998151105 1 1
0.128584177688955 0.128144744501177 0 0
-0.0338526701279565 -0.033645481049968 1 1
-0.0138185045324961 -0.0137220534151506 1 1
0.0762259446014649 0.075960629327218 1 1
-0.0300982982068077 -0.0302523522425751 1 1
0.000168418197142044 0.000154938547927036 1 1
-0.0212452518719634 -0.0212230996296824 1 1
0.13825826704683 0.1378441099001 0 0
-0.051500022523821 -0.0513815497726972 1 1
-0.123928716972994 -0.12362280821128 0 0
0.0408402580185865 0.0404167877381796 1 1
0.0542742618511419 0.0541558481042017 1 1
0.112002551596661 0.111600518071872 1 1
-0.0429200476369196 -0.0428368840651516 1 1
0.0724435339457816 0.0722616163904397 1 1
-0.0314545122413813 -0.031363947681013 1 1
-0.00128759873564707 -0.00123353975944576 1 1
-0.00969555422936483 -0.00980077651730266 1 1
0.0686869946367512 0.0685648406125915 1 1
0.0319225688708546 0.0320749342601013 1 1
-0.00722874077796203 -0.00724246502661761 1 1
-0.0683798588099913 -0.0682133590794826 1 1
0.0745259053092802 0.0743514600638061 1 1
-0.0871328123587956 -0.0866540428733963 1 1
-0.154772929868105 -0.153881750765435 1 1
0.0260318608834714 0.0261651245473458 1 1
-0.0957101752227036 -0.0951376487633961 1 1
0.0261684954368801 0.0259993367794547 1 1
0.0512709856919852 0.0511623833384994 1 1
0.0727220331925502 0.0723476847165757 1 1
-0.00481519592004064 -0.00481998214865318 1 1
0.115482928645686 0.115069807191141 0 0
-0.0498921823892355 -0.0498096721068415 1 1
0.0284942489131379 0.0284637569605425 1 1
0.0388285374847983 0.0387409505984824 1 1
-0.0531795802218632 -0.0531327916942387 1 1
0.0726810561778618 0.0725134560064601 1 1
-0.053068097880814 -0.0529140830042952 1 1
0.123712519068018 0.123265176741727 1 1
0.164208543782009 0.163639361818189 0 0
0.02247622687276 0.0223779575644295 1 1
0.128340180577051 0.12820759862119 1 1
0.113150963187608 0.112533765559331 1 1
-0.0782036884434259 -0.0780540623394303 1 1
0.000189474293569934 0.000286997708632816 1 1
0.0604163676835831 0.0602478842780683 1 1
0.0266008528985191 0.0262372250451038 1 1
-0.183910047329939 -0.183470347306013 0 0
-0.0618595518792086 -0.0616649552275459 1 1
-0.0762752903659586 -0.075882678081218 1 1
-0.0761051748932535 -0.0757454724884449 1 1
0.118334470276178 0.118072243754502 0 0
0.227842927570058 0.227079986153541 0 0
0.0534523006400332 0.0535310902174087 1 1
0.1237019958387 0.123456061193174 1 1
0.0361697358435433 0.0361276854664477 1 1
0.0581719900516478 0.0579392682554193 1 1
0.156745587020882 0.156108486329659 0 0
-0.0140797144812615 -0.0141172108157129 1 1
-0.0123895698269398 -0.0123071131507134 1 1
0.031093836895166 0.0309131678879741 1 1
0.144166276843516 0.143778687308558 1 1
0.00983003594309064 0.00994078706109942 1 1
0.0184192231302893 0.0182508987692157 1 1
0.130500038331117 0.130240887851243 0 0
0.0311368010388281 0.0310447294336984 1 1
-0.0362334670672665 -0.036143839033927 1 1
0.0519230148582997 0.0517703369378601 1 1
0.110804554630499 0.110322958497802 1 1
-0.0350384026582974 -0.03490128953611 1 1
-0.00736967064567507 -0.00728049089211932 1 1
-0.137282465542089 -0.136690652004769 0 0
0.0636909606735713 0.0636011337455441 1 1
0.0213605597123259 0.021363040224259 1 1
0.0771008268739608 0.0769395025658076 1 1
-0.0772401420870692 -0.0770922736442692 1 1
-0.165524785817893 -0.164827405041031 0 0
0.0103944462493781 0.0106449830752434 1 1
0.0490543532290578 0.0491100261148573 1 1
-0.00209982192161057 -0.00209213609777744 1 1
-0.0460940208190357 -0.0458663674521037 1 1
-0.065285935967384 -0.0651277491528527 1 1
-0.140171093058125 -0.139771741516696 0 0
-0.148987452971834 -0.148597810785389 0 0
0.0396699442017422 0.0395318140556322 1 1
-0.0292063257700212 -0.029316315914083 1 1
-0.00547724474610497 -0.00557524266674716 1 1
0.0336868176514509 0.0337247144098993 1 1
-0.100597618596211 -0.100389182759551 1 1
-0.0183300754445537 -0.0182743453451917 1 1
0.178681189208397 0.178071504336755 0 0
-0.0261140241198296 -0.0259390815111292 1 1
-0.102109300970451 -0.101856168895662 1 1
-0.017505385219624 -0.0175831512238223 1 1
-0.0819694004219214 -0.0816817551449007 1 1
-0.0848405718073359 -0.0849818015833612 1 1
-0.00574828992517667 -0.00572221879367429 1 1
0.0735226140471932 0.0736745935378748 1 1
-0.0334401061449886 -0.0333739814720878 1 1
-0.111267369897851 -0.111206302526335 1 1
-0.0293152989476406 -0.0292369526250495 1 1
-0.00839836547869878 -0.00807948017377242 1 1
0.0282896906358986 0.0280930229990125 1 1
-0.089275669210623 -0.0889405253866098 1 1
0.00385451899902558 0.00410359823620792 1 1
0.031965010987977 0.0316249676205764 1 1
-0.0905589625512971 -0.0901972757940777 1 1
0.00743425115957197 0.00749330822433809 1 1
-0.0214171224292272 -0.0212848958122564 1 1
-0.0221784201483539 -0.0221108368515708 1 1
-0.00553882801625534 -0.00532343573858925 1 1
0.0416706684367818 0.041668324983702 1 1
-0.0851608789925176 -0.0848635006545215 1 1
0.0316154066688339 0.0315245907399056 1 1
0.00698767423257021 0.00701409906050039 1 1
0.0903241964226928 0.0899056977331624 1 1
0.0689906055777478 0.0685697131540305 1 1
-0.0384484293266852 -0.0383735230314597 1 1
0.0411672848273887 0.0411313950565726 1 1
0.00907223114617172 0.00910508880893832 1 1
0.00198536779147877 0.00189662081307891 1 1
0.00385868637472535 0.00409250047879701 1 1
0.0299659656687784 0.0299447932885917 1 1
0.034975961665007 0.034924624326105 1 1
-0.0439576568528509 -0.0439158114592127 1 1
0.0236566691292506 0.0235236452729499 1 1
-0.0295615738721004 -0.0296108437097138 1 1
-0.0189431636084357 -0.0188183322505221 1 1
-0.0164557912854343 -0.0166210666897733 1 1
0.0125641076805598 0.0125252743438732 1 1
-0.0227900415893347 -0.0228304096498197 1 1
-0.0291885058849175 -0.0289918002898036 1 1
0.0430112230758978 0.0429819649533894 1 1
0.0299311821466299 0.0300428602233782 1 1
0.0616291781181903 0.0615096872759014 1 1
-0.025538991921228 -0.0254332734521667 1 1
-0.0273325691941457 -0.0272781824114157 1 1
-0.0356573335323378 -0.0355215995593253 1 1
0.0440537042945479 0.0439567435261104 1 1
0.0496019574827932 0.0496856711735985 1 1
-0.0473072747421087 -0.0470487157193308 1 1
0.0148594568423326 0.0147556383813084 1 1
-0.128026861792083 -0.127335240947369 1 1
0.045222981557828 0.0449676458734084 1 1
0.0166486996922178 0.0167076689929205 1 1
0.0550253246339543 0.0549355526354198 1 1
0.0328266960799077 0.0324341611346999 1 1
-0.0393125211551556 -0.0390508456501305 1 1
0.0348262662602167 0.0348894054798157 1 1
0.0191814308983289 0.01887086251129 1 1
0.0897444755915343 0.0893986556224389 1 1
0.00725538386891345 0.00739336554989966 1 1
0.00102167616648404 0.00105578524076148 1 1
-0.0117272357508315 -0.011874004163319 1 1
-0.0577143229750682 -0.0578196028451091 1 1
0.0160839014904445 0.0159770911090265 1 1
-0.0334804715418276 -0.0333902327842472 1 1
-0.0419301367521699 -0.0416976364177654 1 1
0.0115738113611123 0.0117939871259089 1 1
-0.0787514253110704 -0.0784765612966389 1 1
-0.161430322394601 -0.161030565322658 0 0
0.00457818337194867 0.00450487126355073 1 1
0.0219045845887071 0.0219156863765781 1 1
0.0686043134299042 0.0683259936913766 1 1
0.180699893722416 0.180049180187204 0 0
-0.0564473030483152 -0.056297919415387 1 1
0.00403260502358952 0.00395652684732107 1 1
0.0619196378672265 0.0616699182552312 1 1
-0.0618030490807117 -0.0614867617503777 1 1
0.0874713337881324 0.087313183925393 1 1
-0.0180101064451174 -0.0177850569538124 1 1
-0.0487819468371574 -0.0487727361840922 1 1
0.13317237793316 0.132849328497599 1 1
0.0766901066285209 0.0764438457067688 1 1
0.0987363400617165 0.0982121973415667 1 1
0.100690942431163 0.100414361741168 1 1
-0.0471440008062252 -0.0470822637724611 1 1
0.0211667366389757 0.0210729319824213 1 1
-0.0686162466561588 -0.0683950990348066 1 1
-0.00649707606871439 -0.00653506704826961 1 1
-0.0166256311736897 -0.0164842840022679 1 1
0.0487280802057534 0.048699687311252 1 1
-0.0495469479452508 -0.0494344544085334 1 1
-0.0623821177246115 -0.0622365327252376 1 1
-0.0824478910903476 -0.0821484345971808 1 1
-0.0755633510922241 -0.0754252038037318 1 1
0.107227439417124 0.107047631970136 1 1
0.0773390037294187 0.0769294521338375 1 1
0.158788610213639 0.158574404303404 0 0
-0.0195840721119693 -0.0195516438601016 1 1
0.017552756566252 0.0172628143404713 1 1
0.00476920467454601 0.00467893302944794 1 1
-0.0737896122012623 -0.0733185359255266 1 1
-0.0745553300582426 -0.0746966865073268 1 1
0.00860333990931803 0.00876996697186519 1 1
-0.00499999153874303 -0.00500898385333735 1 1
-0.0468543173004365 -0.046898306441994 1 1
-0.0235552629205022 -0.0234937810752879 1 1
0.0800333335940907 0.0799207293506893 1 1
0.00611902780280745 0.00634547041243349 1 1
0.171061224621064 0.170291977466915 1 1
0.0373826010318427 0.0374588703303173 1 1
-0.0221005570745403 -0.0218853800839004 1 1
-0.115062772257552 -0.11500697553867 1 1
0.00540881888983653 0.00548604971632874 1 1
-0.177045504662744 -0.17674148444505 0 0
0.00461795428988882 0.00478274130118478 1 1
-0.0270005541125609 -0.0267158908788897 1 1
0.0444999672438096 0.0442559163989081 1 1
-0.0525581651685042 -0.0524843040627761 1 1
0.0651616640447172 0.0648642116780323 1 1
-0.146243312545687 -0.145871341044899 1 1
-0.118050541203223 -0.117766872196057 1 1
-0.0901592633221269 -0.0898377112510301 1 1
0.0343696904337163 0.0343934480777031 1 1
0.00645062598043422 0.00649613060942856 1 1
-0.0480004758931468 -0.047860554478291 1 1
0.0440798726157865 0.0440598920807224 1 1
0.00166389681279049 0.00175452610115516 1 1
0.0388015563847969 0.0387977540082341 1 1
0.149937995433882 0.149529728017796 0 0
-0.0636804103793583 -0.0634483956353559 1 1
-0.120686749714628 -0.120277410415498 1 1
-0.0361174114902111 -0.0359852857042693 1 1
0.0395285426741964 0.0394948731889571 1 1
-0.0100165631668588 -0.009984209086893 1 1
0.0619973178110727 0.0619459813752076 1 1
-0.0664750003975273 -0.0663121030854909 1 1
0.0876379226948165 0.0873021855609671 1 1
-0.0709112430216573 -0.0705167722149898 1 1
-0.0815308091390105 -0.0814820764104668 1 1
-0.167788214478615 -0.167294744716871 0 0
0.00830328107552161 0.00824442257056845 1 1
-0.0398928547257772 -0.0399489927096685 1 1
-0.0422550053350441 -0.0420521947300314 1 1
0.042885737979341 0.0426385197859627 1 1
-0.0109882058488272 -0.010886459752694 1 1
0.0215510084576786 0.0216887733680478 1 1
-0.0376719009350882 -0.0375309871650994 1 1
0.0330838142369587 0.0325800137679933 1 1
-0.117012036425328 -0.116811867817911 1 1
0.00761305202088959 0.00770717903339289 1 1
0.00163547769601111 0.00189174097101554 1 1
0.00586273108466315 0.00576549580492952 1 1
0.101671997653255 0.101450089321007 1 1
0.0704481319758351 0.0704622932096307 1 1
-0.0456523955618656 -0.0455980470218765 1 1
-0.075751142345231 -0.0756072460340918 0 0
0.0924005353366108 0.0923109551975152 1 1
0.0168462830118027 0.0167799542665356 1 1
0.0381034651896607 0.038047121361988 1 1
-0.1051906127683 -0.105065396222428 1 1
0.0479419606655824 0.0476884407907051 1 1
-0.0933768175057217 -0.0932991324227979 1 1
0.0129205895211014 0.012685998345069 1 1
-0.0173249143953408 -0.0172696460687375 1 1
0.0516287243705512 0.0516288681411513 1 1
0.0218045678457694 0.0217797928058878 1 1
0.00782797824114972 0.00792817468127779 1 1
-0.052266853218949 -0.0523382179403363 1 1
0.00463445307150679 0.00454772518104438 1 1
-0.0637424118940442 -0.0636451740951973 1 1
-0.0472887876259096 -0.0472056191407664 1 1
0.0240512198666537 0.0237747821837593 1 1
-0.174949836269536 -0.174131734996514 1 1
0.102871672817631 0.102844586579972 1 1
0.0447049863092492 0.0445420587674039 1 1
-0.0754379645512304 -0.0754212842420392 1 1
-0.0820193458159255 -0.0818877959717785 1 1
-0.0407642161827271 -0.0406406037030449 1 1
0.062440105518901 0.0623176611353609 1 1
0.0477610331100103 0.0475439422713237 1 1
-0.0690124042977324 -0.068746853763568 1 1
0.0322272295692783 0.0318422993294795 1 1
0.0106898707058267 0.0106983738203718 1 1
-0.103255818435119 -0.102935156124746 1 1
-0.00872008191444572 -0.00875055748690391 1 1
0.0218219825115905 0.0217358911187997 1 1
-0.12949764303057 -0.129143287188189 0 0
0.0126551851126 0.0128159433386012 1 1
0.0596147730797723 0.0594557064637472 1 1
-0.0369006849345069 -0.0369112055204957 1 1
0.0952821556479772 0.0952675550707824 1 1
-0.0744992705935024 -0.0742074394901189 1 1
-0.116940255008154 -0.116604590421767 1 1
0.0404544737258244 0.0403726442847744 1 1
-0.151711961246784 -0.151408792986159 0 0
0.0439944399168964 0.0437209821966886 1 1
-0.0182242213332659 -0.0179735750947686 1 1
0.141025647047064 0.140646507430059 0 0
0.0207810773488702 0.0209066223578897 1 1
0.0422960869979334 0.0421999901287196 1 1
-0.00633962033673446 -0.0062053605450537 1 1
0.0449622408228511 0.0450283294987835 1 1
0.076958171953796 0.0766592604443319 1 1
0.021349989859964 0.021199686145199 1 1
0.0724841931689412 0.0721912573249886 1 1
-0.0774346728424743 -0.0772283901926492 1 1
-0.118533387598872 -0.118297524290996 1 1
0.0600700913003654 0.060116693262484 1 1
-0.104782994603565 -0.104437767744371 1 1
-0.0825688655949048 -0.0822503189174471 1 1
-0.0895163897062837 -0.0893422021580005 1 1
0.0505097389127677 0.0501896859343944 1 1
0.00836601634490023 0.00829277837521081 1 1
0.0887442540916517 0.0883728829941891 1 1
-0.056535770769526 -0.0563494695220235 1 1
-0.0904961842587571 -0.0900189116029204 1 1
0.0937783031689592 0.0932867401832216 1 1
0.0523677155427949 0.0519520346542258 1 1
-0.16216461050056 -0.161689429556979 1 1
0.0400111570028736 0.0395585896390197 1 1
-0.0118061956408808 -0.0116689199016723 1 1
-0.0735661930003899 -0.0732684511050622 1 1
0.0731098578586507 0.0728874500249582 1 1
0.0167030945754806 0.0165726318072051 1 1
-0.08572698431157 -0.0855166221762967 1 1
0.092960843659906 0.0927823256865588 1 1
0.00289538887822017 0.00305452456272837 1 1
-0.106359340664119 -0.10631217187911 1 1
0.0706052881994223 0.0702538431189806 1 1
-0.104720680727135 -0.104320629771212 1 1
0.111895602365065 0.111740220837891 1 1
-0.11267820017031 -0.112353048285387 1 1
-0.0859848026935125 -0.0858396248165193 1 1
-0.0530956312096488 -0.053056065057823 1 1
-0.00218828034944006 -0.00169781070439021 1 1
0.0161199319163844 0.0159407088374825 1 1
-0.00991559986847094 -0.00981260023681046 1 1
0.0777857907087765 0.0777751083145578 1 1
-0.128882967902128 -0.128297020485435 1 1
0.0823090071918765 0.0820296626686329 1 1
0.075693178570848 0.0755398655066391 1 1
0.0394362287966702 0.0392022820443716 1 1
0.0838962624256422 0.0835329785617129 1 1
-0.0871083330240263 -0.0866023033643013 1 1
-0.037573946202382 -0.0375764999834508 1 1
0.0844662517004272 0.0842151175078024 1 1
0.0562657108067783 0.0562641252994539 1 1
0.135186056290801 0.134663013846667 0 0
-0.0390214183768323 -0.039041959745186 1 1
0.0616144355291646 0.0615864966261285 1 1
0.0104726747634393 0.0105099157139396 1 1
0.00287571270903002 0.00294118938971977 1 1
-0.0181374462009299 -0.0182609735363211 1 1
0.016706900508265 0.0166953810831661 1 1
0.0504443770272061 0.0506769109708317 1 1
-0.0170585894706446 -0.0172106292724596 1 1
-0.0110336696341588 -0.0108677615557084 1 1
0.0683288955302994 0.0680143308026131 1 1
0.0465633971450885 0.046492303988256 1 1
0.0706320890138441 0.0704436579258198 1 1
-0.0199954520421693 -0.0197246259072203 1 1
-0.00346064913359768 -0.00341861187509581 1 1
-0.0459346473692205 -0.0457660680962511 1 1
-0.0636167992029393 -0.0634596410813825 1 1
0.0267364294624136 0.0265930463322606 1 1
0.0691502641582361 0.0690731459161844 1 1
0.0317720096640141 0.0317894592576516 1 1
0.0012237415536764 0.00130848422673579 1 1
0.083560095810897 0.0833145798947101 1 1
0.0986916837699708 0.098197978690875 1 1
0.0268621777797414 0.026785736798541 1 1
0.0882932133480157 0.0878579903771295 1 1
0.0329809201080717 0.0326724450128425 1 1
-0.00113005567827376 -0.0010746891248792 1 1
-0.0110192233779022 -0.0109987787169513 1 1
0.0419891778460373 0.0419101304782785 1 1
-0.0903642474295107 -0.0901594288021217 0 0
-0.0356567025014196 -0.0358060607981438 1 1
-0.012297228685411 -0.0124101275087733 1 1
0.174439323582026 0.174066457036882 0 0
0.0125489151347363 0.0124859235054393 1 1
-0.0112214642011775 -0.0111749401428522 1 1
0.0495535443402229 0.0497132848196476 1 1
-0.0715701029741621 -0.0714044557276736 1 1
0.0395163711110026 0.0393594731872226 1 1
-0.063227736902239 -0.0630814539563537 1 1
-0.161637234356779 -0.161018204506002 1 1
0.0402122414697704 0.0400026959574663 1 1
0.0652843759071539 0.0651538798728081 1 1
0.0738105153532142 0.0735830057821253 1 1
0.0223148761029512 0.0225000474171752 1 1
0.00840315983166199 0.00822704239970502 1 1
0.0567387681816697 0.0564876862495522 1 1
-0.0496615438586587 -0.0497272891509691 1 1
-0.0503569893145598 -0.0499337777784695 1 1
-0.0372784597291421 -0.0371269413895773 1 1
0.0148411000275492 0.0150176284867807 1 1
0.0629360198823739 0.0627069192993085 1 1
-0.188059789153019 -0.187526412410936 0 0
-0.0854702175759928 -0.0853072626444684 1 1
0.0340127888887898 0.0336864031682513 1 1
0.00218307337362508 0.00201817953639366 1 1
-0.0936141773814903 -0.0935728645612894 1 1
-0.00379140047887458 -0.00391745745617937 1 1
0.104660140736093 0.104546187024988 0 0
0.0260794340549235 0.0261372722356884 1 1
-0.00996886084773824 -0.0100941837251078 1 1
0.00976074242670805 0.00966500265913388 1 1
0.00557508458085632 0.00548201952551187 1 1
-0.197131041214682 -0.196526504991082 0 0
0.0916085145620276 0.0914243275510975 1 1
-0.12989215594164 -0.129579068036349 0 0
0.116541701878878 0.11617359430686 1 1
-0.102630229445566 -0.10242012471253 1 1
-0.0470952793589419 -0.0467295873974891 1 1
-0.0243270720815451 -0.0245134713926681 1 1
-0.00717189165164631 -0.00726604358011265 1 1
-0.064586544001111 -0.0642025214898696 1 1
-0.0119922294032011 -0.0122612872458595 1 1
-0.00398888041431832 -0.00410641969109774 1 1
-0.0316596478953119 -0.0316105748659191 1 1
-0.0761494904397685 -0.0759625277409221 1 1
0.052517899667119 0.0522476276111634 1 1
-0.0442044864286927 -0.0442892211872018 1 1
-0.0514888570529937 -0.0513811991492884 1 1
-0.0308677898028801 -0.0308502485835814 1 1
0.00247568599064186 0.00262167718894529 1 1
-0.101973839462985 -0.101668814393995 0 0
0.0372187973077244 0.0371729076519513 1 1
0.0721759355692959 0.0719378568210063 1 1
-0.0270825617920937 -0.0270302908818484 1 1
0.079595313543138 0.0794665061994425 1 1
-0.0172294937513206 -0.017085140189287 1 1
-0.0848638670087969 -0.0846344189427608 1 1
-0.0242509496124332 -0.0240852417946787 1 1
0.0542844363062637 0.0542112467125466 1 1
-0.0868008535384905 -0.0865613806559337 0 0
-0.0358585368225594 -0.0359647166980595 1 1
0.0824963061406391 0.0823005248536658 1 1
0.0177544424389287 0.0178804665510768 1 1
-0.00093626239255918 -0.00109793740125839 1 1
-0.0315889102890939 -0.031460725754428 1 1
0.0842946863108837 0.0840568173000171 1 1
0.0315894142212492 0.0315840230893316 1 1
0.0473608288132525 0.0473053481575726 1 1
-0.0248724619046287 -0.0246886801035331 1 1
0.00889163708153548 0.00880594840178907 1 1
-0.000304547942474531 -0.000290361133422706 1 1
0.133249019490816 0.132766182325218 1 1
-0.15225348108939 -0.151925936411555 0 0
0.0104808509973098 0.0102171814048732 1 1
0.0650999814138693 0.0647816187768092 1 1
-0.117367061085706 -0.116985844988669 1 1
0.04578270820732 0.045484923304958 1 1
0.0601507807691062 0.0603499822481661 1 1
0.0537638552533861 0.0534042581972902 1 1
0.130976063759031 0.130365736634355 1 1
0.0352729255742843 0.0352919215143492 1 1
-0.0727298769702667 -0.072724028439158 1 1
-0.104728032010282 -0.104517043355791 0 0
-0.122211756872577 -0.121532051329675 1 1
-0.0658339691582836 -0.0655992381590583 1 1
0.00337158898161869 0.00368357541094869 1 1
-0.00402712049157593 -0.00382595948156086 1 1
-0.0392190654249399 -0.0389668785465182 1 1
0.0748268498472342 0.0747080458748935 1 1
-0.10336561321591 -0.103169749168606 1 1
0.0826261968875399 0.0821983717348453 1 1
-0.0066375087595658 -0.00679139811253762 1 1
-0.0647200420751294 -0.0645551582665547 1 1
-0.0812746953881214 -0.0812163931532998 1 1
0.152396129628188 0.151965417599713 0 0
-0.0333415935562485 -0.0332229516840071 1 1
0.0124349921266604 0.0124035515730192 1 1
-0.0208660465640866 -0.0207877803859701 1 1
-0.062631095249865 -0.0625524785311993 1 1
-0.0167377258842766 -0.0167027706547468 1 1
-0.0403030601967577 -0.0400924302354376 1 1
-0.0285009638772602 -0.0284062967740065 1 1
-0.0564660338154666 -0.0562888088703265 1 1
-0.0466738616753288 -0.0462824200388958 1 1
0.0321572553452449 0.0319820688278005 1 1
0.0599213544154997 0.0598006465931095 1 1
0.016960073233753 0.016952080528444 1 1
0.216977365056783 0.216087530355356 0 0
-0.0536222134663386 -0.0536056409794272 1 1
0.0341771336938516 0.0341302527493631 1 1
0.105943826983559 0.105865049525595 1 1
-0.0112291256483275 -0.0111452411406258 1 1
0.068421958927555 0.0682060085451861 1 1
0.0133355413191571 0.0133309190705726 1 1
0.0465429063569851 0.0466159901867303 1 1
-0.055767206759681 -0.0553124850965577 1 1
0.0780017935014155 0.077669467225351 1 1
-0.138701629706285 -0.13836239203709 1 1
-0.0956085240507656 -0.0955170940173587 1 1
-0.122666666638927 -0.122478556420164 0 0
-0.046376503951344 -0.046254428540249 1 1
0.0142655744847321 0.0142661172567839 1 1
-0.0410660050776497 -0.0410508626591779 1 1
-0.013922064248461 -0.0138067669002885 1 1
0.0843179055409913 0.0840265742577603 1 1
-0.0794489590012501 -0.0794214975395986 1 1
-0.0736047804165205 -0.0734273403546119 1 1
0.0266440010766286 0.0265085580708664 1 1
-0.0686957653153675 -0.0683701506590695 1 1
-0.110646904678903 -0.110515372408085 1 1
-0.0591846330413024 -0.0591605375428803 1 1
0.0185858185600543 0.0182971976785994 1 1
0.112603721699472 0.112222280596795 0 0
0.0584712316561484 0.0582666605780326 1 1
-0.0908381888420545 -0.0905062103337686 1 1
-0.121762886784294 -0.121542325031498 1 1
0.136712610319697 0.136041805100751 0 0
0.0743428299131545 0.0741119093351017 1 1
-0.0134784968089159 -0.0131787785481891 1 1
0.0482123324526731 0.0478644968789213 1 1
-0.0389721647463444 -0.0388561200722158 1 1
0.0064310221476007 0.00646624470607601 1 1
0.0415954651252973 0.0415155381349288 1 1
-0.00224457166139279 -0.00225461670527753 1 1
-0.0285790281372205 -0.028385137722082 1 1
0.0265591424921221 0.0263794055796014 1 1
0.0628635626339116 0.0626166949385795 1 1
-0.0986220901607732 -0.0984001197312175 1 1
-0.00277818480835959 -0.00252588066548855 1 1
0.00952829775962013 0.00963127328517254 1 1
0.0399718080534363 0.0397332248882608 1 1
0.119471046866905 0.119251878727314 0 0
-0.0186247314768533 -0.0184335175815001 1 1
0.0993755033991801 0.0992959549254899 1 1
0.0472613421471636 0.047262804267713 1 1
0.00826844760381107 0.00824749325464771 1 1
0.00809530747600191 0.00792663313546731 1 1
-0.0279941561066891 -0.0280744155821845 1 1
-0.173484594138475 -0.172976853634534 0 0
-0.0632532112734613 -0.0629776734341893 1 1
-0.106292425842279 -0.106072973313856 0 0
0.0292013907724639 0.0294420224997303 1 1
-0.106244200488636 -0.105963495905241 1 1
0.0336907551139844 0.0335854158340883 1 1
-0.0338592497514356 -0.0337350267504061 1 1
0.118769603494364 0.118432034699599 1 1
-0.068394056861656 -0.0682849599537389 1 1
0.0516448371369463 0.0515134533180609 1 1
0.147732514647643 0.147358812664634 0 0
-0.0393209675007764 -0.0392785462177411 1 1
-0.124149075385961 -0.123860417228231 0 0
0.0109493565664025 0.0110215940066335 1 1
0.0562313637299022 0.0561666353895336 1 1
-0.00139521898929798 -0.00139492719846773 1 1
-0.0424786672568895 -0.0424054405990307 1 1
-0.0901010033656453 -0.0898704784373062 1 1
-0.095467972962271 -0.0953284497821713 1 1
-0.0954800559530627 -0.0953686180260357 1 1
0.0172296874596633 0.0170391628621543 1 1
0.0577306097663703 0.0575036546057778 1 1
-0.0791809420701959 -0.079115155239534 1 1
-0.144104572092324 -0.143507196668616 0 0
0.103872776425726 0.103545699900881 1 1
-0.0810584336250282 -0.0807849953893554 1 1
0.0398846212907442 0.0398671485091648 1 1
0.072219663030577 0.0719878921779888 1 1
-0.121012223759007 -0.120701678509199 1 1
-0.00475082585721662 -0.00497140101224271 1 1
0.0264485138831195 0.0262558585833021 1 1
0.124331756345567 0.124077210287166 1 1
0.0890168219856095 0.0887593187094639 1 1
0.0216599767361871 0.0215628095006448 1 1
0.00433225758801041 0.00413264736937079 1 1
-0.194371757484651 -0.194076425082249 0 0
-0.0110439149702764 -0.0110812389329694 1 1
0.0797692223809287 0.0796486658963245 1 1
0.209859980543093 0.209410682721637 0 0
-0.0358171760953189 -0.0355639212442958 1 1
-0.0345565706264335 -0.0344220242170659 1 1
-0.0699476624158987 -0.0694605072760167 1 1
-0.102773824889977 -0.102284409848905 1 1
-0.15121214531089 -0.150695394861251 1 1
0.0620686513405663 0.0620734633681107 1 1
-0.122302863203648 -0.122339657890247 1 1
-0.108178246411827 -0.108053115469861 1 1
-0.103314944428782 -0.102989382137429 1 1
0.0520646540729846 0.0514365189201381 1 1
0.150538108555265 0.150079100119775 1 1
0.0847455402498601 0.084442900820845 1 1
-0.0835359675190812 -0.082995957227707 1 1
0.132168709620074 0.131914210953015 1 1
-0.106921478911892 -0.106507085664597 1 1
0.0860046475026014 0.0855873888961692 1 1
-0.00687572991036385 -0.00675778938741622 1 1
0.0225718456782388 0.0224263912606922 1 1
-0.0034126145970115 -0.00360866779584524 1 1
0.0393972329304255 0.0393151177778275 1 1
-0.0455991098896729 -0.0456095497514213 1 1
-0.0754472147725479 -0.07501685896839 1 1
0.0923773225134094 0.0921208782626011 1 1
-0.0805486893854111 -0.0804921232464307 1 1
0.163369646760287 0.163034196027128 0 0
-0.162003150087093 -0.161699091411421 0 0
-0.043805125985708 -0.0438068238911402 1 1
0.032127972044431 0.0318438565879963 1 1
-0.112015897791347 -0.111490759025988 1 1
-0.0481545845796483 -0.0480345388085675 1 1
-0.0645571756053053 -0.0645133311312037 1 1
0.0657881201735025 0.0657164162396553 1 1
-0.00834654537369647 -0.00791568587941233 1 1
-0.117083758757303 -0.116729635519885 0 0
0.0809930794751506 0.0809666238550826 1 1
0.00927254035829695 0.00934485005537729 1 1
-0.151244003569908 -0.150935279085697 1 1
0.0141632434159418 0.0140526976454567 1 1
0.099663217058937 0.0995045515707482 1 1
0.0986843174039268 0.0983515303757038 1 1
0.137884138287878 0.137658451060902 1 1
-0.0567884375238035 -0.0565965708685518 1 1
0.0350481472267281 0.0352309314569385 1 1
0.0112614935203094 0.0110604247027163 1 1
-0.116045349338823 -0.115810425827721 1 1
-0.0156436818266735 -0.0158251203058222 1 1
-0.00235465190134849 -0.0024280554934469 1 1
-0.0343853830496209 -0.0341939893781371 1 1
-0.104409422258941 -0.104138813860914 1 1
-0.139520569235823 -0.138995044557513 1 1
0.0103771730459531 0.0103235006118407 1 1
-0.0550497184638701 -0.0550412829380888 1 1
-0.0697386572372388 -0.0694086751946627 1 1
0.129622025889224 0.128781815658437 1 1
0.0260310980149897 0.0257591910306613 1 1
0.0584468355964737 0.0582843541583749 1 1
-0.094330040726622 -0.094043600568888 1 1
-0.00267284411586021 -0.00248565837049911 1 1
0.0558462776445792 0.055890669564187 1 1
-0.0400342837074107 -0.0398860631370704 1 1
0.02544065540247 0.0254574588884883 1 1
0.08462770959971 0.0844801451100786 1 1
0.0626331739780493 0.0623548192943585 1 1
-0.00294159089311887 -0.0029575040074538 1 1
-0.0273062943785603 -0.0271818494508132 1 1
0.0225690952578699 0.0224768279615606 1 1
-0.00214986059332753 -0.00190849398658788 1 1
0.020710733485437 0.0206483877644406 1 1
0.0574729957769775 0.0573701311476889 1 1
-0.0627926212299383 -0.0627546170548853 1 1
-0.0422220074657069 -0.0421542420179746 1 1
0.110488845490118 0.110233134416022 0 0
-0.0351012688090883 -0.0350385978298987 1 1
-0.136571843498805 -0.136330714326886 0 0
-0.0182290743713777 -0.0182431920844376 1 1
0.0730778713975352 0.072877260562434 1 1
-0.0747035853452092 -0.0743917056848805 1 1
-0.0721364634927738 -0.0719904030367112 1 1
0.0167039678654765 0.0165635146387622 1 1
0.0504960729491541 0.0503254880258314 1 1
-0.145328769035048 -0.145043461479186 1 1
0.0561007708932483 0.0557511352272158 1 1
0.0922611284187784 0.0921550282265595 1 1
-0.0273816869232856 -0.0271632550909004 1 1
-0.0235440161770578 -0.023606543220889 1 1
-0.118431070429879 -0.118134113631199 1 1
-0.0119894129358232 -0.0122933546269858 1 1
-0.112629120133744 -0.112123659567371 0 0
0.0151677183250674 0.0149493544205708 1 1
0.0180353815793272 0.0179677858882044 1 1
0.00241506951385785 0.00239986451928854 1 1
0.0616450950280089 0.0616715175205162 1 1
-0.0456443942535006 -0.0452775249775812 1 1
-0.0864933549684413 -0.0863616162328163 1 1
-0.0437291389831414 -0.0436780773664333 1 1
0.0906678721253987 0.0901260802034694 1 1
-0.1278282988908 -0.127758482903527 1 1
-0.0764044988212104 -0.0759053762740609 1 1
-0.0502477925185281 -0.050323019988873 1 1
0.0233428850796661 0.0232167992090152 1 1
0.0970132285860965 0.0967256037887189 1 1
0.0480849217598515 0.0478225966795381 1 1
-0.236431834380429 -0.235828497669181 0 0
0.0294128620776459 0.0293171208078743 1 1
-0.057217350305897 -0.0568351079044525 1 1
0.0896715783776735 0.0894612789949291 1 1
0.0260207091787082 0.0260988780155163 1 1
0.093860614768297 0.0935694648349616 1 1
0.139490316786448 0.13899709432653 1 1
-0.0195486097337283 -0.019605203307627 1 1
-0.105202541183717 -0.104934125471436 1 1
-0.0521014165222633 -0.0518128148093142 1 1
0.0519201095280779 0.0517490203805337 1 1
-0.0937006693207496 -0.0935440095380436 1 1
0.0168089938009089 0.0168949134291336 1 1
0.118735375325363 0.118305762552373 0 0
0.0760841938448778 0.0759917375113969 1 1
-0.00411740316408955 -0.00387858769789696 1 1
0.0630448640515997 0.0630438703209266 1 1
0.214994066804174 0.214336188120892 0 0
-0.0500119698067733 -0.0500537398497569 1 1
0.0230272614498412 0.0228960251771324 1 1
0.0330579548999581 0.0328994202274361 1 1
0.0452668794795315 0.0453004582717928 1 1
-0.0713208497139027 -0.0710694581117602 1 1
0.00449862000968121 0.00439833106501927 1 1
-0.0798807088408867 -0.0795931591660851 1 1
0.0395366253192066 0.0394952640075387 1 1
0.104363062052319 0.10409035203329 1 1
-0.0231054027936079 -0.0229952456716005 1 1
-0.0816180050456544 -0.0814312144555728 1 1
0.0270787067132264 0.0273292148799312 1 1
0.00159964958221617 0.00173581535411562 1 1
0.0249441667406552 0.0248082704383705 1 1
0.0165706966013104 0.0164760709826521 1 1
-0.0342583162918764 -0.0341111446435722 1 1
0.118988907065659 0.118637633042209 1 1
-0.112549528497606 -0.112378608017841 1 1
-0.02772389984962 -0.0276755775767081 1 1
-0.0039078283464281 -0.00373800473634522 1 1
-0.0506393840344655 -0.0504443444190259 1 1
0.11293379798708 0.112607472458472 1 1
0.0408965703992116 0.0407312526109822 1 1
0.0202643932770113 0.0201648829741024 1 1
0.141603269592442 0.14127091968648 0 0
0.0668771432842759 0.0666635865344307 1 1
0.0755575234117745 0.0754433937459584 1 1
-0.116846202433282 -0.11640255741257 1 1
0.00548647260655469 0.00540954091626593 1 1
-0.0236396825268516 -0.0234831846224598 1 1
-0.122957642990522 -0.122486960923026 1 1
0.127437134348108 0.127036311212727 0 0
-0.0848719930455532 -0.084785190099124 1 1
-0.0559617610338829 -0.0558112190058197 1 1
-0.0351454601943975 -0.0348488832104246 1 1
-0.0418789372813329 -0.0414427956585132 1 1
-0.0198745598788316 -0.019851275938595 1 1
-0.0740777780946246 -0.0738561705832029 1 1
0.0303291743693534 0.0299990929897875 1 1
0.00769863530654144 0.00775757821924263 1 1
-0.0974459511481437 -0.0971637836410777 1 1
0.0619739548991996 0.0620894823792928 1 1
0.117724578862782 0.117190828110498 1 1
-0.00374589101921713 -0.00377723231568036 1 1
0.0445367802995754 0.044434378362778 1 1
0.0443083855459821 0.0443978725150652 1 1
-0.0700042316371504 -0.0700759836860662 1 1
0.124373569046292 0.123856537137606 1 1
0.14953033552025 0.148912103233282 1 1
-0.126742425535091 -0.126606929178499 0 0
0.17291079348815 0.17234229385838 0 0
-0.0386602925131166 -0.0384655742170394 1 1
0.0834304607247419 0.0832394054705079 1 1
-0.0234967519452754 -0.0235124590745733 1 1
0.147305895468637 0.146928617490902 0 0
-0.185701995781799 -0.184963277254743 0 0
-0.000415694927571954 -0.000303357003876187 1 1
-0.0244368362562578 -0.0242159573817746 1 1
0.0896286904669012 0.0894102495153689 0 0
0.0452107067224313 0.0450657092850166 1 1
0.1256816176654 0.125578399879909 1 1
-0.102253072987959 -0.102065786010483 0 0
-0.0365382150007094 -0.036247283799301 1 1
0.0622920781912725 0.0621529758550931 1 1
0.0369095176737433 0.0366726412158207 1 1
-0.0378356750693586 -0.0373619926296492 1 1
-0.0529260564483568 -0.0527178787200311 1 1
-0.0872439925227074 -0.087167640769833 1 1
0.107238583115647 0.106919114611186 1 1
-0.0604974028204561 -0.0603116086183604 1 1
0.038864798352208 0.0388866600287013 1 1
-0.149748641148597 -0.149484797601789 0 0
-0.0329198840266122 -0.0329217247150422 1 1
-0.0699797115913515 -0.0697681696689301 1 1
0.117104848054739 0.116829790335631 1 1
-0.0147582949057987 -0.0148037097482521 1 1
0.0452461195727807 0.0451474620133796 1 1
0.076402894499393 0.0763272855921433 1 1
0.052482989451402 0.0523843695359142 1 1
0.00240929536012246 0.00243049507286394 1 1
-0.0304858280485432 -0.0302212563825873 1 1
-0.064005049819163 -0.0638875739918633 1 1
0.0426840672933931 0.042755670024776 1 1
0.0492189254777714 0.0491501424127046 1 1
-0.0603224694508189 -0.0601534843153 1 1
0.113053085725822 0.112667466674408 1 1
0.00852557845802108 0.00823536615385489 1 1
0.00493830487463006 0.00486164238018671 1 1
0.0800060998585662 0.0796285795669005 1 1
-0.0581136475441938 -0.0583002840573691 1 1
-0.0716310242849502 -0.0715200475843541 1 1
-0.107188354097516 -0.107052013757678 1 1
0.0993797327620475 0.0990171165873371 1 1
0.0412875291301454 0.0413113128011906 1 1
0.107424587126663 0.107266703914883 1 1
-0.100051671610075 -0.0998575980855547 1 1
-0.0281251621337324 -0.0278885385120622 1 1
0.0437456451810131 0.0437751805105195 1 1
0.148828650573646 0.148283130021864 1 1
0.108553941097357 0.108264041801381 1 1
-0.0708115549499614 -0.0703639865459322 1 1
0.0524218428330536 0.0524551678887285 1 1
0.00786151278484419 0.0079352380914886 1 1
0.0139355337339874 0.0139132977438494 1 1
0.0555133136303565 0.055643460696349 1 1
-0.0014924864930506 -0.0013380057244895 1 1
-0.101379000920349 -0.101120560646095 0 0
-0.0755542336669433 -0.0756506026361709 1 1
0.0251813091834792 0.025056488493568 1 1
-0.00515125138698498 -0.00510628073775127 1 1
-0.103565974532515 -0.103170939421175 1 1
0.0229377812291525 0.0230084060834896 1 1
-0.010751383780078 -0.0107669952230933 1 1
0.0247034222125417 0.0245333161819136 1 1
-0.018431557363205 -0.0183018554061678 1 1
0.103250340227806 0.10307205386825 1 1
-0.161989203868882 -0.161640959002385 0 0
0.171246806089446 0.170493860428675 0 0
-0.0797064815744092 -0.0793605223110596 1 1
0.0172446011787438 0.0170265427953815 1 1
-0.112955758809162 -0.112725281513497 0 0
-0.00398360805871951 -0.00368117868799625 1 1
0.0197582876855337 0.0200113704148721 1 1
0.0615354329408594 0.0613605376544921 1 1
0.0186340332201993 0.0183495377993908 1 1
0.0120981209360518 0.012131462620642 1 1
0.0430499362491644 0.0429900912249453 1 1
0.139064369383548 0.13872277228091 0 0
-0.0196408682122866 -0.0195668878141518 1 1
-0.0111345749446827 -0.0110900739146664 1 1
0.0307711539589294 0.0306501330989859 1 1
-0.0654766660713529 -0.0651524510964721 1 1
-0.0328209179076608 -0.0326448405174126 1 1
0.0167191399276838 0.0166567955009343 1 1
-0.0269138865583978 -0.0267209331675932 1 1
0.0237468141751597 0.023761931284849 1 1
0.0781842482383152 0.0777864497640308 1 1
-0.0343751808463549 -0.0340879886387737 1 1
0.050727240363734 0.0505332111343282 1 1
0.0447936806958822 0.0446808607462097 1 1
-0.030793866287365 -0.0306406006842142 1 1
0.0541437060660689 0.0540061446341394 1 1
-0.000306715990240437 -0.0003997272255447 1 1
0.0201426654259425 0.0200918517381207 1 1
-0.0961269003526956 -0.0956880204262349 1 1
0.0952089993498182 0.0951491629647755 1 1
0.00670952553343667 0.0066246730312002 1 1
-0.0903412279097584 -0.0903450899424706 1 1
-0.00206822968616221 -0.00204563721810987 1 1
-0.0535352593582199 -0.0535144382135546 1 1
0.0124432643428813 0.0123081640967263 1 1
0.0767235102467544 0.076578482136885 1 1
0.0515596945641958 0.051451749915242 1 1
0.0784831591898685 0.077822340190509 1 1
-0.00230544816822536 -0.00216644026218967 1 1
-0.179215164374336 -0.178566161060352 0 0
0.0948638212841969 0.0945073486067052 1 1
0.0256587222842822 0.0255502384387712 1 1
0.0331815911345009 0.0330317226696048 1 1
-0.0660494687288432 -0.0660247099945087 1 1
-0.0558121911138099 -0.0554896031217132 1 1
-0.0201125566403777 -0.0200105721326271 1 1
-0.037305546760803 -0.0371673406071226 1 1
0.020273668414305 0.0200377605270501 1 1
-0.0907990908393158 -0.0906871279307993 1 1
0.0774384438269846 0.0772663939044072 0 0
-0.00516161902629548 -0.0050646740009482 1 1
-0.0541473751375281 -0.0538755045100764 1 1
0.13714230352383 0.136442379903756 1 1
-0.136367436872309 -0.135981042530967 1 1
-0.00842970505751109 -0.00830260020613312 1 1
0.0022446483044075 0.00218573043414272 1 1
0.0634205306370033 0.0632474452844783 1 1
-0.0702363037399649 -0.0701397777307775 1 1
0.0223858483336398 0.0223551730210408 1 1
0.0557846222187398 0.0557863011475365 1 1
-0.170009400126164 -0.169331138318526 1 1
6.79152979037034e-05 0.000125687985033776 1 1
-0.0550260319644041 -0.0549120964821646 1 1
-0.031374102359407 -0.0316440776007339 1 1
-0.0348388720475484 -0.0346997837112482 1 1
0.110933071047118 0.11056467171922 0 0
-0.0576077837664792 -0.0573239367249549 1 1
0.039041231254014 0.0389930081512833 1 1
0.0741558995197123 0.0739124245749977 1 1
0.0381598084244068 0.0380398636095831 1 1
0.0299456801476303 0.029987044451638 1 1
-0.0215715229933132 -0.0214507285893711 1 1
-0.0119575257596365 -0.0121309311697338 1 1
0.0591859331190352 0.0587726623064672 1 1
0.110601409152511 0.110387485207899 1 1
-0.0293727155948274 -0.0292088940584929 1 1
-0.0220554579151334 -0.0220286413916586 1 1
0.100448977254829 0.100104733825895 1 1
-0.10759327883809 -0.107223556354951 0 0
0.0834333711926499 0.083192481651802 1 1
0.02300130536884 0.0229329418304844 1 1
-0.0306338291779506 -0.0306326081840497 1 1
-0.0829866073479669 -0.0827520821917248 1 1
-0.0689144360933754 -0.0686468212794402 1 1
-0.143279487893207 -0.143041606403635 0 0
0.137272294380668 0.136705501511046 1 1
-0.0146440809548851 -0.0146269583943072 1 1
-0.0264478876214079 -0.0264568913916166 1 1
-0.0218400633878296 -0.0218294947404035 1 1
-0.0585419178168947 -0.0583556192222507 1 1
-0.0332569366688232 -0.0329939200259645 1 1
0.00182381438984441 0.00166030289811293 1 1
-0.0515274651708486 -0.0512153130258825 1 1
0.000662892316399663 0.000614104100570339 1 1
-0.134496510779323 -0.134192394924571 1 1
-0.0321711392866432 -0.0321893195725253 1 1
0.08002366540645 0.079832489737623 1 1
0.0512868638666562 0.0512656691144917 1 1
-0.0134235352020159 -0.0133714964475702 1 1
-0.0286479081601106 -0.0286458543855575 1 1
0.194302476177506 0.19355136542108 0 0
-0.0543469551515107 -0.0540708415079787 1 1
-0.0460455198007549 -0.0463115569567775 1 1
-0.0983488576775146 -0.0980061687927801 1 1
-0.0344338665978009 -0.0341033576206416 1 1
-0.0380848473603008 -0.0382488051348246 1 1
-0.0035798134864588 -0.00336027731481315 1 1
-0.00628981208517989 -0.00623459136699771 1 1
0.0369681475575565 0.0368455697233608 1 1
-0.0544821151651646 -0.0544390968680903 1 1
-0.0391998961432106 -0.0389566325202032 1 1
0.0850254260141628 0.0849995581932017 1 1
-9.83013366323768e-05 -4.41959808364228e-05 1 1
-0.113985086328353 -0.113541889809076 1 1
0.101067121463895 0.100891128677987 1 1
-0.0153094586972401 -0.0156219425971075 1 1
-0.120796344963534 -0.120521974971026 1 1
-0.0117732044637974 -0.0116340953454252 1 1
-0.0269811932073978 -0.0269211605504495 1 1
0.0417263138117183 0.0416045670864514 1 1
0.125876580310589 0.125611257539094 1 1
-0.0408174655810262 -0.0406917182694317 1 1
0.105283320474678 0.104757865457216 1 1
-0.0394093350854981 -0.0394387068056451 1 1
0.0396282017705874 0.0395604628325765 1 1
0.0373429838385047 0.0373246761078651 1 1
-0.0238621436325064 -0.0239102309002045 1 1
-0.0110618158201498 -0.0110113304595907 1 1
-0.215936534987923 -0.215574510497078 0 0
0.0328693370336573 0.0327474791355408 1 1
0.0669702248351193 0.0668077707349346 1 1
-0.0756749625344572 -0.0753440818758842 1 1
-0.0782076665793485 -0.0779947224390256 1 1
-0.028364391678272 -0.0282261983899675 1 1
-0.0525533751422592 -0.0523144919779924 1 1
-0.0599161671805785 -0.0597189336983823 1 1
0.053955763775836 0.0536681251951439 1 1
-0.0583088627811182 -0.058133968918626 1 1
-0.0701724505469304 -0.0701820674957925 1 1
0.0925052583171457 0.0923938163502821 1 1
-0.0712389316043936 -0.071085068650636 1 1
0.00677605426737974 0.00644734950122258 1 1
-0.0282785496451425 -0.0280750590647314 1 1
-0.136951629339944 -0.136311079391721 1 1
-0.0238600834929541 -0.0235717900103336 1 1
0.0272947054736629 0.0271525746223852 1 1
-0.0289718651776447 -0.0288830885109175 1 1
0.169028451834781 0.168491684592582 0 0
0.0223362948982258 0.0221173235378853 1 1
-0.0485897361207289 -0.0484889367610118 1 1
0.0864466352175915 0.0862418404304279 1 1
-0.022980756565105 -0.0228660110288367 1 1
-0.0222941245439235 -0.0220609566928774 1 1
-0.00690518581559313 -0.00681860077106125 1 1
0.127437121261354 0.127053359612329 0 0
-0.0353609274624413 -0.0353358773213935 1 1
0.0305182070580825 0.0302386926465898 1 1
0.097264455717169 0.0969230988815916 1 1
0.124579847110652 0.124657137727907 1 1
-0.0947979330714917 -0.0946301427651704 1 1
-0.0925076850345973 -0.091877901669661 1 1
-0.142700957937908 -0.142516651845612 0 0
0.0113223547378537 0.0114196759464769 1 1
-0.0914605714111971 -0.0911411604438981 1 1
-0.014395498018311 -0.0142778814609506 1 1
0.0671749710224729 0.0670502359922208 1 1
0.0172094337167363 0.0171309955326814 1 1
-0.0654124979199603 -0.065350671307806 1 1
0.0654723610832109 0.0653612867516464 1 1
-0.000394547748454405 -0.000435993768258185 1 1
0.044577908903261 0.0446473125376648 1 1
-0.0855364338169686 -0.0851967249553739 1 1
-0.0607361089091226 -0.0607018021640965 1 1
-0.0387582459199764 -0.0388679405475933 1 1
0.108104040623272 0.10805683163672 1 1
-0.107906891919857 -0.107642443102681 1 1
-0.0463556718222178 -0.0463361931204248 1 1
0.0432611125977889 0.0430707706351481 1 1
-0.0830438759433985 -0.0828764628446149 1 1
0.0320436022082122 0.0318075571863888 1 1
0.0332232809970712 0.0330765240024439 1 1
0.0912019908178491 0.0908307292269808 1 1
0.0794675359401379 0.079056730231031 1 1
0.0716807333730825 0.0711999023053183 1 1
-0.0495453108167845 -0.0496835953407192 1 1
-0.00124939103772458 -0.00140252356409529 1 1
-0.101911888875583 -0.101631932003687 1 1
-0.106962052474453 -0.106647118126168 1 1
0.0347401960180439 0.0346866182083339 1 1
0.112604680145376 0.112400553772106 1 1
-0.0576322389976743 -0.0571693174892914 1 1
0.0208981631037664 0.0209542949958548 1 1
-0.0499963967314368 -0.0497105895701152 1 1
0.0536398071277567 0.0535595657365751 1 1
0.0815072059900065 0.0812812360268378 1 1
0.0111928177378344 0.0110073373265334 1 1
0.0691989554279529 0.0690776467745239 1 1
0.0794662063534432 0.0793293997314828 1 1
-0.0181953633071951 -0.0181082570181664 1 1
-0.00422043595257718 -0.00417295244610349 1 1
0.111271139920474 0.110911585419428 1 1
-0.0420168474260088 -0.0419102284172781 1 1
0.0255525505444368 0.0252858713376609 1 1
-0.0535728159981099 -0.0534022030074859 1 1
0.0855344218129715 0.0851372280514983 1 1
-0.0440307265114427 -0.0442365012763029 1 1
-0.147615152497562 -0.147235413416332 1 1
-0.00529574208086282 -0.00501578336462933 1 1
-0.193360511176557 -0.193007701613978 0 0
0.153098892727627 0.152936921292146 0 0
0.0504557057556773 0.0501442992705216 1 1
-0.0163767653853967 -0.0164287815135042 1 1
0.102224652106967 0.102009005701367 0 0
0.0643954795384648 0.0641593014412784 1 1
-0.0446472279792518 -0.0444152587351153 1 1
-0.0390835156707199 -0.0390086639092417 1 1
0.0128344775544624 0.0130685175407241 1 1
-0.134596187272804 -0.134089725685271 0 0
-0.0178134162713217 -0.0177573328698186 1 1
0.0367148375583822 0.0366223884604776 1 1
-0.00291357838465604 -0.00288938708712922 1 1
0.0100276899705332 0.0101243857956251 1 1
-0.0468588674457173 -0.0466592549462214 1 1
-0.0271402631650037 -0.0272228966996227 1 1
-0.00863373676542827 -0.00847046988693833 1 1
0.031147351139079 0.0311042927190503 1 1
0.0127957693702355 0.012772534683218 1 1
-0.0620373523119259 -0.0618771407086111 1 1
0.123482916547797 0.123279443181225 1 1
0.0751827575315279 0.0748851476696293 1 1
-0.0528422986743525 -0.0526175197639683 1 1
-0.0341995028661099 -0.0342528988817811 1 1
0.0647188856081617 0.0645703320147551 1 1
0.0225044282960907 0.0225141968205563 1 1
0.0209499903303217 0.0208021722669955 1 1
-0.0149736065252325 -0.015106009918096 1 1
-0.0544369319392583 -0.0542511410162183 1 1
0.0191803036769138 0.0192115719315364 1 1
0.0430221021060627 0.0428038516148958 1 1
0.112986885290721 0.112750740874806 1 1
0.0656194048477235 0.0655579557285768 1 1
0.0811870902144491 0.0809966594014784 1 1
0.0982437432280283 0.0978278760318805 0 0
0.108698590236498 0.108334624033368 1 1
-0.0436590159427339 -0.0436213884463107 1 1
0.134301897507252 0.134024563679446 1 1
-0.0369149120267853 -0.0368631662626845 1 1
-0.0600597748017329 -0.0597903514994872 1 1
0.0698356824895114 0.0696745302454852 1 1
-0.122997180320203 -0.122599329961482 1 1
0.00771676506105989 0.00753074995479439 1 1
0.0213820805769273 0.021303306303671 1 1
0.0524750721386827 0.0522609060267716 1 1
-0.0471461100565674 -0.0470906720595346 1 1
0.0900662617439924 0.0896738002529974 1 1
-0.0283783343431679 -0.0281694648250905 1 1
-0.0838941972006023 -0.0837697778940063 1 1
-0.127764378626994 -0.127266941915732 1 1
-0.00589735699848252 -0.00589432074070813 1 1
0.0480041554977169 0.047877327139932 1 1
0.0626387370311539 0.0625104429527141 1 1
-0.266785523733037 -0.266026184901484 0 0
-0.113265406895564 -0.112977889217587 1 1
-0.0325164520263116 -0.032520797520076 1 1
-0.0898523354197979 -0.0897357467975318 1 1
0.0191028421124288 0.0188444194690952 1 1
-0.0390653836104673 -0.0390326049938168 1 1
-0.0834992540083309 -0.0831977916103097 1 1
-0.00384923200393987 -0.00393137262132413 1 1
0.152684633712622 0.152416495005989 1 1
-0.20115577470864 -0.200792936734126 0 0
-0.0946413357393942 -0.0943721959197883 1 1
0.0531585944775473 0.0526862795725831 1 1
0.104332916949418 0.104081365056779 0 0
0.0536963803010039 0.0536974468058726 1 1
0.00642773432132836 0.00623537458852104 1 1
-0.016589779945465 -0.0167627821996874 1 1
0.0155846774000514 0.0155655016290753 1 1
0.0476325689774612 0.0476830805629146 1 1
0.0422952694901933 0.042255764952413 1 1
-0.0705379389260395 -0.0703959976051519 1 1
0.117644360886782 0.117405779842725 0 0
-0.0476223827369628 -0.0472970091080948 1 1
0.00634485500571413 0.00619844284069077 1 1
-0.165081721614923 -0.164575709940263 1 1
-0.0267000364089732 -0.0266675171969476 1 1
-0.00844759639330642 -0.00836815000507714 1 1
0.0140125985446666 0.0139291709337667 1 1
0.0663788962666069 0.0660272383739203 1 1
-0.0710363165542203 -0.0708857205181287 0 0
0.0192395595239639 0.0190711821682066 1 1
0.0660172630593505 0.0658654016833998 1 1
-0.0798838660955793 -0.0795759963955656 1 1
-0.0150587553328067 -0.0148990699471094 1 1
-0.0778841313368198 -0.0776154071387772 1 1
0.00502607017357936 0.00511372017387739 1 1
-0.0788003161171865 -0.0786794623899482 1 1
0.138435332795338 0.137833787776302 0 0
0.180155737036611 0.179847346389081 0 0
-0.0680949262270757 -0.0679602245911558 1 1
-0.0471781941934388 -0.0470061078142035 1 1
0.0637303535056562 0.063418576569495 1 1
-0.0460795109719085 -0.0460138014504524 1 1
0.0209772059797693 0.021057905286877 1 1
-0.0565383922574598 -0.0564683814457602 1 1
0.0382752235174895 0.0382208310802063 1 1
2.79714767588389e-05 -0.000117371737811345 1 1
0.0170219402567627 0.0170125224566234 1 1
0.0240966900257959 0.0241116315226708 1 1
0.160465056300283 0.160279192058285 1 1
0.084392028014783 0.0842167363460472 0 0
-0.0872557287887791 -0.0868810720271873 1 1
0.0858959829816477 0.0853399902297696 1 1
0.0816531280772721 0.0814723737902771 1 1
-0.0462793425681842 -0.0463531807462428 1 1
-0.0776295157628865 -0.0774112233394683 1 1
0.0176356033252705 0.017479895150875 1 1
0.119511628937113 0.119512976296433 1 1
0.108024381047476 0.107526126500955 1 1
-0.0282332274975856 -0.028166709108211 1 1
-0.0019141264047632 -0.00190133506337782 1 1
-0.0876454096705402 -0.0874069223266865 1 1
-0.0167586720860575 -0.0168167405272395 1 1
-0.0604140482813964 -0.0602366357220429 1 1
-0.0354504435266699 -0.035467226441344 1 1
-0.116437413479175 -0.115965914352054 1 1
0.0138117700822855 0.013655413619469 1 1
0.06983701036283 0.0695093959595894 1 1
-0.0244548318798853 -0.0244338270023608 1 1
0.0528575677915443 0.0526635996812458 1 1
-0.0285229477416657 -0.0283725090626569 1 1
-0.0436095730523316 -0.0433838703288168 1 1
-0.0147978401550667 -0.0147428674671862 1 1
0.0550608416743196 0.0544266330737162 1 1
-0.0380429120176857 -0.0377505979145113 1 1
0.0347367100783701 0.0347235323829299 1 1
0.10965939311529 0.109216434090895 0 0
-0.0317550133795352 -0.0315717297302096 1 1
-0.103653069555783 -0.103480067271953 1 1
0.0876946635368855 0.0875122204967677 1 1
0.0698922726771211 0.0696914465921177 1 1
-0.0718197234790291 -0.0718327618663923 1 1
0.0627906221623541 0.0627102676174376 1 1
0.0197503539335839 0.0199983196028666 1 1
0.0413569314472954 0.041321705427014 1 1
0.0265569562536656 0.0264842550169231 1 1
0.0124292911352528 0.0125461563102655 1 1
0.0343180861372512 0.0341255361195089 1 1
0.0883927995388173 0.0884126573636249 1 1
-0.00843516303433863 -0.00856578184408612 1 1
-0.00849274259466778 -0.00840038525131731 1 1
-0.101308712097487 -0.100922767594501 0 0
0.0601845767712438 0.0599779332199708 1 1
-0.0512264843010487 -0.0505470107581042 1 1
-0.115023398491559 -0.114614313002114 1 1
0.0237150673094698 0.0236141465649975 1 1
0.0524021910489752 0.052243740950282 1 1
-0.0673465224848634 -0.0670121494176357 1 1
-0.0386512837158552 -0.0383273785231651 1 1
-0.0433883728735623 -0.0434760417518302 1 1
-0.0475918743713385 -0.047771999998279 1 1
0.023816907624988 0.023637690295673 1 1
-0.138639214399983 -0.138472449520561 1 1
-0.0421690755013777 -0.0419741848330823 1 1
-0.0479823293024134 -0.0480214222722706 1 1
0.055483931361384 0.0552324062863486 1 1
0.0880379097462032 0.0878459400262523 1 1
-0.0556759346387394 -0.055532462627089 1 1
-0.067028204428072 -0.0666883008949487 1 1
0.0281619422134 0.0282235368057074 1 1
-0.0962749129659547 -0.09623644054281 1 1
-0.0185281071509674 -0.0185431663611328 1 1
-0.0634882095837078 -0.063392777925657 1 1
-0.0346558794847079 -0.0347691625828123 1 1
0.104168070379803 0.10393599599195 1 1
0.0919457422546026 0.0916260933176195 1 1
0.0724406444989743 0.0722035603510796 1 1
0.0131834392664047 0.0130103323972643 1 1
0.0745409585640028 0.0743700713204433 1 1
-0.08124533555712 -0.0809191729473123 1 1
0.191342183489226 0.190973177197148 0 0
-0.13677192740321 -0.136480730106683 1 1
-0.05983601237986 -0.0597414237831349 1 1
0.113531414447414 0.113321434565788 1 1
0.136620476495581 0.136266938177161 0 0
0.0177591359976073 0.0176436900014408 1 1
-0.0844367738099349 -0.0837897277875192 1 1
0.0270709618851019 0.02719524287565 1 1
0.0246580359252809 0.0245936706806813 1 1
0.0551435097997154 0.0550471541017164 1 1
-0.0221647739412528 -0.0224169849744417 1 1
-0.122017225956469 -0.121547048678924 0 0
0.0663131647515677 0.0661896646872276 1 1
0.0247541596683271 0.0246834778502609 1 1
0.0188793806166269 0.0189639261469494 1 1
0.0320186974447407 0.0318686280282691 1 1
0.106676389586327 0.106391377679773 1 1
-0.00893063618415167 -0.00897888408847741 1 1
0.0115865303959013 0.0114440964300918 1 1
-0.010338903206348 -0.00999263903634894 1 1
0.0311319501781844 0.0313724229484202 1 1
-0.0666051788093984 -0.066350222386586 1 1
-0.152688387517896 -0.151988355202337 0 0
-0.0462863792898996 -0.0461638294178123 1 1
0.0763849229599662 0.0761748422059173 1 1
-0.00599303677651187 -0.00592075225419051 1 1
0.0521652910799474 0.0520021579725886 1 1
-0.011518279219253 -0.0114763837686365 1 1
0.113013825264565 0.112731823997777 1 1
-0.0138731099085623 -0.0137601677888823 1 1
0.0596524684795484 0.0593668355732899 1 1
0.0787575967580278 0.0785591109031999 1 1
0.0187990691954066 0.0188872528784644 1 1
-0.0805573651534494 -0.0805167725412584 1 1
0.0551251925692347 0.0549032414292721 1 1
0.00811409386117876 0.00806779159207997 1 1
0.0474411012619902 0.0473716666728034 1 1
0.040368175674097 0.0403033430947995 1 1
0.0340626914543102 0.0340038016428004 1 1
-0.0960201816475794 -0.0956528937567526 1 1
0.00752771793490354 0.00748851781412459 1 1
0.159129437944417 0.158829457935551 1 1
-0.0183579291087523 -0.0181100255876894 1 1
-0.0607285814194318 -0.0608079495816204 1 1
-0.0794165736388318 -0.079201868129744 1 1
0.0158287132965023 0.015703463519935 1 1
0.0441781281343806 0.044163861409474 1 1
0.0799833041885428 0.0797366044871076 1 1
0.06275087968996 0.0626996592016175 1 1
-0.0109541899140045 -0.0109823129073876 1 1
0.11610640287641 0.115921664879545 1 1
-0.0573669657269189 -0.0573010119270128 1 1
0.0440627485205287 0.0438478948487295 1 1
-0.0874889739678288 -0.0870190899633794 1 1
-0.00928767181622816 -0.00933378533204074 1 1
-0.0750912493068238 -0.0746616774395265 1 1
0.0514688380726433 0.0513341923061404 1 1
-0.0830236890892053 -0.0826840173070585 1 1
-0.00556084566003713 -0.00553917254373509 1 1
-0.00296335613572021 -0.00286734993517379 1 1
-0.0246007078209807 -0.0244592123779934 1 1
0.0954631804620689 0.0952013155030468 1 1
-0.0503735729092968 -0.0503560238048184 1 1
0.0654801295695851 0.0652181058946799 1 1
-0.075750697982065 -0.0755514097073461 1 1
0.00905619745498336 0.00922345835392101 1 1
-0.0871542817203609 -0.0870543215745497 1 1
-0.0144893270336351 -0.0145934186458246 1 1
0.0483724582290334 0.0479971537244486 1 1
0.0855284640578538 0.0854223676609086 1 1
0.0954910492518334 0.0952404657145607 1 1
0.0129239249993484 0.0130624445612863 1 1
-0.165386657717063 -0.164795790926351 1 1
0.110442459782251 0.110051969004759 1 1
0.0553577670710427 0.0551575677492185 1 1
0.0122793253448566 0.0120752229523171 1 1
-0.0585882200093939 -0.0584140839628436 1 1
0.0353975786586575 0.035279472848587 1 1
-0.0310109937025571 -0.0310149414143383 1 1
-0.0159081328666071 -0.0159643255975228 1 1
0.0177252182548532 0.0175732488351331 1 1
0.0468014236694032 0.0467149935733319 1 1
-0.011632486479497 -0.0120312325109177 1 1
-0.00135759737418762 -0.00110349862639976 1 1
0.0790087647368395 0.0789030733598223 0 0
0.0233725971447752 0.0232607487775728 1 1
-0.0306169500430212 -0.0306211611380313 1 1
-0.115035117578487 -0.114692519980005 1 1
-0.21582391539497 -0.215442064888897 0 0
-0.0566179548280686 -0.056513101696413 1 1
0.0460676686299524 0.045917457089957 1 1
-0.0481153108939237 -0.0475495447137892 1 1
-0.0369279007893586 -0.0369390135994425 1 1
-0.0707672680195906 -0.0707908907227128 1 1
-0.0103110723126408 -0.0103230417464218 1 1
-0.0493673181532217 -0.0492925808915048 1 1
0.0316352654404046 0.0314827806848068 1 1
0.238436513061754 0.237934964874943 0 0
0.116826490613143 0.116632055537925 1 1
-0.0482921202093241 -0.048301566380443 1 1
0.0254408472460692 0.0252240013992159 1 1
0.0542632849101599 0.0540017558993338 1 1
0.042368907133876 0.0421851474571696 1 1
0.0593218907296687 0.0591568464794839 1 1
0.0416353279106241 0.0414782744795195 1 1
0.0823487896515104 0.0822199286765138 1 1
0.0276952915737592 0.0277838618730653 1 1
-0.0117403926261423 -0.011747889060579 1 1
0.026490260435682 0.0266692588196268 1 1
-0.0117484876003182 -0.0116824661108655 1 1
0.0258995734625821 0.0259404292240424 1 1
-0.0422167866295058 -0.0421711087373885 1 1
0.0410412173404834 0.0410203853422293 1 1
-0.0816282920573978 -0.0813597973685611 1 1
-0.0112615298060092 -0.0113186836968159 1 1
0.00243268081150237 0.00232804051445212 1 1
-0.0390733926971372 -0.0390599451085827 1 1
0.0137422219529833 0.0136973835575435 1 1
0.0260184977225725 0.0260495763855094 1 1
0.0237328679655422 0.0239305801097174 1 1
-0.0277508745253962 -0.0278065120321174 1 1
0.0817612349170118 0.0814984307714578 1 1
0.115055286515848 0.114684266284451 1 1
-0.0633327777457027 -0.063182308557125 1 1
-0.0491187980684687 -0.0489801164770495 1 1
-0.0366521322638236 -0.0365136065837431 1 1
-0.0620331844001389 -0.0619106876779959 1 1
0.0161914187843814 0.0162029835057444 1 1
0.165952502958813 0.165333240547081 0 0
-0.0779031804645088 -0.0775521273599322 1 1
-0.104927937176875 -0.104312459585825 1 1
-0.0393393839343968 -0.0394687557513869 1 1
0.00264294876196386 0.00264703034065597 1 1
0.0346314661896256 0.0344984454284378 1 1
0.00435472227083408 0.00440214624781145 1 1
0.0481090146092326 0.0479664121018005 1 1
0.011440952858204 0.0116696195638231 1 1
-0.01095050320271 -0.010759656625032 1 1
0.0294340320540075 0.0293929764455212 1 1
0.0250636387427589 0.0251558295327737 1 1
-0.0114088670509572 -0.0113908139857157 1 1
-0.100114206857275 -0.0999438268953551 1 1
-0.087733615288265 -0.0878819510474551 1 1
0.0353003117489706 0.0351676900298576 1 1
-0.0344388060133258 -0.0342360425694806 1 1
-0.123699990156337 -0.123073049857459 1 1
-0.0015902713361285 -0.00160720375902814 1 1
0.0532638167942931 0.0529482428519854 1 1
-0.0478700375032147 -0.0478276192968259 1 1
0.0892300805905837 0.0891295545204364 1 1
0.178601005340623 0.178051791159322 0 0
-0.0369849568382664 -0.0369797848897391 1 1
-0.0889321739908398 -0.0885335982954413 1 1
-0.0890649654170738 -0.0888750869646965 1 1
0.164677403536735 0.164064067060016 0 0
0.0316554269065438 0.0317105474311871 1 1
-0.000984173626879904 -0.000997568493931547 1 1
0.0818350396741699 0.0816096516083582 1 1
-0.0548128315877402 -0.0546196521079944 1 1
-0.041903551128933 -0.0416787899351617 1 1
0.0433926100826253 0.0432587408720406 1 1
-0.00162780431117439 -0.00164334072694337 1 1
0.0439258761108415 0.043760228058733 1 1
0.0165776438169712 0.016730321939045 1 1
-0.165214026889526 -0.164678281408163 1 1
-0.0191683666477043 -0.01902987415019 1 1
-0.120322559795003 -0.119833288813483 0 0
0.0406043984659893 0.0405795610994487 1 1
0.0173429837494572 0.017099918479691 1 1
-0.0419990311924819 -0.0419790394546214 1 1
0.13831026692178 0.137534517464863 1 1
0.0235422621786799 0.0234217208745359 1 1
0.0135680081411091 0.0134972373730616 1 1
-0.0429171888016549 -0.0432574897150043 1 1
0.0733960501870516 0.0732137116133658 1 1
-0.13819169080686 -0.137586230598052 1 1
-0.00611534797444387 -0.00613647204639888 1 1
-0.105040377247057 -0.104700772912271 1 1
0.0821769138032747 0.0819525283403928 1 1
-0.00551798050762369 -0.005964171763616 1 1
0.0490423664559814 0.0487751142964702 1 1
0.152952779833593 0.152444065294636 1 1
-0.130332148478569 -0.129921997590215 0 0
0.0866494925427602 0.0864992413000278 1 1
-0.133141731344843 -0.132852620539604 1 1
-0.00556380247014716 -0.00568824455612899 1 1
-0.0721197193003203 -0.0718129362161245 1 1
0.0311409310600695 0.0313696482162333 1 1
-0.0108683444280729 -0.0108113078269531 1 1
0.0169066335997094 0.0169680780347777 1 1
0.0786365211847931 0.0784279948342814 1 1
0.0352176205628721 0.035057685456292 1 1
0.00509643598897101 0.00478928018825329 1 1
0.100776193692278 0.100431973910539 1 1
-0.00726206049961324 -0.00692470673369332 1 1
0.04155815509983 0.0412320931428461 1 1
0.053257306556715 0.0531136385249262 1 1
0.0375126539587197 0.0374466051079283 1 1
-0.041507227628585 -0.0413335240584541 1 1
0.0325768405580926 0.0324451044747809 1 1
0.0499216527124105 0.0498521431597657 1 1
-0.0192571866106039 -0.019148593430948 1 1
0.02250521557922 0.0226157161848662 1 1
-0.00621944159666956 -0.00615952527104738 1 1
0.0637016581178631 0.0634261424961242 1 1
-0.183171336605503 -0.182909321239625 0 0
-0.0439945547862193 -0.0440295780693472 1 1
-0.127785569232388 -0.127254055630638 1 1
-0.0478628886849419 -0.0474815864299484 1 1
0.0113596574937721 0.011384039714349 1 1
0.0443376304683864 0.0440079531922072 1 1
0.048572533028184 0.0484774424954025 1 1
-0.0837536380506701 -0.0835692633685619 1 1
0.0297992634203047 0.0298340853284774 1 1
0.105434019266839 0.10525387594806 1 1
0.0224329081951859 0.0223372967492555 1 1
0.0145331001426862 0.0145383426628853 1 1
-0.0430249343417433 -0.0429257896831235 1 1
-0.01938334514762 -0.0193470096139554 1 1
-0.091826924130167 -0.0916130309010178 1 1
0.11341085340521 0.113244544343873 1 1
0.0751177777971639 0.0749639570384196 1 1
0.0853173028285481 0.0851033602495438 1 1
-0.0486547588307302 -0.0484951252034182 1 1
0.0627617250992731 0.0627023036235151 1 1
0.129279300806024 0.128903659703802 1 1
0.0924019585215654 0.0919054860082888 1 1
0.00912623718723645 0.0091489040197828 1 1
-0.0355895343561738 -0.0355689497970794 1 1
0.0617685300351798 0.0616560754103034 1 1
0.0160599138634261 0.016065045027929 1 1
0.0742296752066855 0.0739016012014489 1 1
0.022432930405386 0.0223016361099091 1 1
0.181517779266547 0.180657983693872 0 0
0.004586947871921 0.00437857433728709 1 1
-0.0820651875460382 -0.0819612116272689 1 1
-0.0976488703403733 -0.0971724872594494 1 1
0.0690959990090178 0.0689111734881291 1 1
0.0793313273675495 0.079200524372906 1 1
0.0119054936246604 0.0119228000142339 1 1
-0.0271344046612196 -0.0268380162503616 1 1
0.0776385090418079 0.0774578767072902 1 1
-0.0461158687105488 -0.0460520687182519 1 1
0.0843475810613486 0.0840936511400036 1 1
0.0332147804123117 0.0327613503641656 1 1
-0.0421987351188867 -0.0420547700455207 1 1
-0.0485611106900149 -0.0488136932536136 1 1
0.110739279706515 0.110471888640784 1 1
0.0240396308898018 0.0239720560379341 1 1
-0.0567559848985216 -0.0564270110058755 1 1
-0.0374858652540735 -0.0374024239770441 1 1
-0.108614621059815 -0.108335456423838 1 1
-0.032823975112586 -0.0327966178714096 1 1
0.118756044493887 0.118549287843399 1 1
-0.178607143953599 -0.178021163090413 0 0
-0.0200306576317872 -0.0201989402219359 1 1
-0.0346421854881557 -0.0343753774691093 1 1
-0.123093475710279 -0.122806125180271 1 1
0.0829634004093772 0.0824627139691915 1 1
-0.0167352185583627 -0.0163620977905945 1 1
-0.00581202281465929 -0.00574155765612017 1 1
-0.133563338073269 -0.133267324572259 1 1
0.117400133021739 0.117032896603024 1 1
-0.0176829361655825 -0.0176726831137124 1 1
-0.11872631261551 -0.118260998661389 0 0
-0.00303469885712634 -0.0030048789942096 1 1
-0.0365447211991974 -0.036261745467881 1 1
0.0525434201830921 0.0521184492816821 1 1
-0.0305035092859989 -0.030135187509369 1 1
0.126848059404152 0.126470536895148 0 0
-0.0176140342835566 -0.0175998150658643 1 1
0.0862205618380679 0.0858792182813068 1 1
0.0744039633071235 0.0739803649053015 1 1
0.082644827161969 0.0823279277037282 1 1
-0.0728229166317431 -0.0726087495726582 1 1
0.109937517505986 0.109524619874839 0 0
0.010524100513113 0.0106036452991407 1 1
0.0651150306423239 0.0650654575910392 1 1
-0.0214796460511913 -0.0217649929767127 1 1
0.0924527415456586 0.0923922397786172 1 1
0.0167217338299196 0.016820722428753 1 1
0.037318206407 0.0372915249069883 1 1
0.0112680250449549 0.0111907662086869 1 1
-0.034191762313639 -0.0341345748633403 1 1
0.0413844673591318 0.041358468991406 1 1
0.137218719471294 0.136919468347661 0 0
0.0628471655137943 0.0626217380530792 1 1
0.131474500386482 0.13111264395772 0 0
-0.175813027056421 -0.175505661503544 0 0
-0.0915570359052594 -0.0912221167752666 1 1
0.0427124205888681 0.0421488999536162 1 1
-0.0764953550575243 -0.0762616867782639 1 1
0.0951306647882706 0.0946708008517714 1 1
0.0922495207477656 0.0918823684496118 1 1
0.0252188595775076 0.025138301066081 1 1
-0.0649982588154122 -0.0645304230779534 1 1
-0.0370572971403166 -0.0370822037927849 1 1
0.0387269279162895 0.0388183221377382 1 1
0.0928180203156955 0.0925268425532243 1 1
0.0235899777699658 0.0234935227333496 1 1
0.230577117190434 0.230124190854757 0 0
-0.0590863693301883 -0.0589974664195303 1 1
0.0348190944497517 0.0345608535257546 1 1
-0.0326717168553036 -0.0325513329308378 1 1
-0.0855473708235738 -0.0853879228011278 1 1
0.0748444013990672 0.0746414644963036 1 1
0.0406792894693549 0.0404894663246492 1 1
0.109654032081619 0.109217015980125 1 1
-0.0496509770813013 -0.0496460097813561 1 1
-0.00460050809983852 -0.00457334554866528 1 1
-0.0494299582740381 -0.0491166234803676 1 1
0.0501443095055606 0.0500675850808586 1 1
-0.0176047134767432 -0.0179819243223711 1 1
-0.113752526023076 -0.113488855770085 1 1
0.0936231865173645 0.0937093276479128 1 1
0.0438500159772537 0.0435817083452925 1 1
-0.0179691590167178 -0.018065000330687 1 1
-0.0715954050854869 -0.071533349350575 1 1
0.0530745727449148 0.0529583147524049 1 1
0.0541477213617959 0.0540637438344606 1 1
-0.0862136327896876 -0.0860607519382184 1 1
-0.0394144352334043 -0.0393239463844238 1 1
0.0483745326393461 0.0483126435687274 1 1
-0.0950194221530219 -0.0948895045511481 1 1
0.0358853332957789 0.0359203124927817 1 1
-0.065875921915787 -0.0656350616591314 1 1
0.00113275607960227 0.00113808314549017 1 1
0.138353849120509 0.137868692611563 1 1
0.0307977871490002 0.0307531921060245 1 1
-0.0151393377520497 -0.0151408441749809 1 1
-0.031534602466791 -0.0313741175953177 1 1
-0.0248541927360407 -0.0250245594859236 1 1
0.0555028529939347 0.0552993604679982 1 1
-0.0054438280182233 -0.00535776013418124 1 1
0.0323713467444403 0.032519695097972 1 1
-0.102680744862272 -0.102066004806582 1 1
-0.126491478671703 -0.125789126204148 1 1
0.00807023039965598 0.00804727729393598 1 1
0.110905374982513 0.111146365912667 1 1
-0.0375693225323828 -0.0374402883256286 1 1
-0.0569673539331115 -0.0568361706546124 1 1
-0.117599222487553 -0.117350880282913 1 1
0.0635051221230711 0.0634613794146449 1 1
-0.0383443063587772 -0.0384628869031004 1 1
0.0569499696731831 0.0568039716184564 1 1
-0.0269734788293246 -0.0268958409828898 1 1
0.133851869216433 0.133285683781948 0 0
0.0305067850061764 0.0303810558575069 1 1
0.0045257352570913 0.00470915806598114 1 1
0.0316919560984654 0.0314662813956626 1 1
0.121777513010696 0.121481929258562 1 1
-0.116009178811311 -0.115626891093629 1 1
-0.0438928527153398 -0.0436230003530093 1 1
-0.147441834811469 -0.147175843872836 0 0
-0.119510054618596 -0.118893667613451 1 1
-0.0713637878135399 -0.0710826386397327 1 1
-0.122965686745573 -0.122510497900875 1 1
-0.0997346184406394 -0.0997554522328247 1 1
0.0730074832151348 0.0728074129736952 1 1
-0.0582335354963102 -0.0579801565080568 1 1
0.0887828286837857 0.0884249599481265 1 1
0.0374676099091958 0.0374219837978202 1 1
-0.0500176729881579 -0.0494912548537874 1 1
-0.0803383279065892 -0.0802328452931647 1 1
0.0337146050811325 0.0332894089187612 1 1
-0.136762994963895 -0.136302810119445 0 0
-0.0659715631302592 -0.0659001502810025 1 1
0.0217004455835838 0.0216734964362287 1 1
-0.0644702134872606 -0.0643166809007062 1 1
0.0599814335192551 0.0599400437864653 1 1
-0.00155366146538111 -0.00157720877414393 1 1
0.0822349171194561 0.08167782214961 1 1
-0.114061942429929 -0.113355871415107 1 1
-0.0541735489313492 -0.0540398021659342 1 1
0.052753899695005 0.0524414602310974 1 1
0.0412059047647322 0.0411268016396362 1 1
-0.00465041426854306 -0.00488578340908614 1 1
0.0122778880150314 0.0120195963332652 1 1
-0.17849003521162 -0.177717826421057 0 0
-0.0560304789330594 -0.0560220945107596 1 1
0.0622150309278684 0.0621182572368741 1 1
0.069034480104735 0.0690090313595481 1 1
-0.0562416106030442 -0.0561237747617153 1 1
0.0195965085397824 0.019678860400527 1 1
-0.0806513012045793 -0.0802891152313444 1 1
-0.00718181050477538 -0.00732660647084251 1 1
0.0613517526017938 0.0609243340750365 1 1
-0.0478626524582573 -0.0475953312062806 1 1
8.55512193221886e-05 0.000643863837709008 1 1
0.00627126743247123 0.00620705393733714 1 1
0.0850769585292144 0.0849239433885542 1 1
-0.0109629877684004 -0.0108609661071831 1 1
-0.0658537644768179 -0.0656312318652552 1 1
0.166053436981514 0.16563956099895 0 0
0.035917731668853 0.0357004740686151 1 1
0.00723445278118859 0.00719966689488056 1 1
0.0630177385410557 0.0629449505892962 1 1
-0.00218010339998986 -0.00220735213485362 1 1
-0.0140881345384349 -0.0139534159758306 1 1
0.0380486351519473 0.0379715975960455 1 1
0.113986407076066 0.11347444799335 1 1
0.0457439153802054 0.0456006583770251 1 1
0.015960917418764 0.0159870756455188 1 1
0.0271291062573614 0.0268402994733223 1 1
0.0547116484383546 0.0545080313600276 1 1
0.061202161625342 0.0610625331090608 1 1
-0.0802083934234675 -0.0801900300222979 1 1
0.0776388449982688 0.0774880372581091 1 1
0.0175668214573905 0.017515161354127 1 1
-0.141744729974723 -0.141499114438783 1 1
-0.0927874132218427 -0.0927384611503634 1 1
-0.0254304239154464 -0.0252453538751135 1 1
-0.105530044526669 -0.105558915411011 1 1
-0.0389135161215591 -0.0388338384119088 1 1
-0.0687414685277597 -0.0682311378372445 1 1
0.0333197618559197 0.0332795699840989 1 1
0.0341738523150883 0.0340702295449414 1 1
-0.0577771755192344 -0.0577178512798041 1 1
0.0294923271580412 0.0294588661671813 1 1
-0.0901053354537904 -0.0899683127661033 1 1
-0.000699773040978617 -0.000977147014874991 1 1
0.0297292928190077 0.0296837403366154 1 1
-0.0444826975869369 -0.0443523950835135 1 1
0.0450689232161643 0.0451876716347461 1 1
-0.018749852286528 -0.0187396091875775 1 1
0.0452361740484404 0.0447468350877958 1 1
-0.161148320956296 -0.160932918226689 1 1
0.00470840362564149 0.0046277943138516 1 1
0.0811720310734022 0.0810495545258405 1 1
0.0774707720965733 0.0772042591819723 1 1
-0.118544829005993 -0.118173946503303 1 1
-0.0669435166533985 -0.0665783170603816 1 1
-0.119760622036233 -0.119387276458613 0 0
-0.190557365537866 -0.18971731560614 0 0
0.0492166149293622 0.0491467676490098 1 1
-0.0803272985342426 -0.0800686695703907 1 1
0.0986094853734879 0.0982415769624441 1 1
-0.059579954471798 -0.0590204985329804 1 1
-0.142064594687942 -0.141355356372805 0 0
-0.0597521567564174 -0.0593020094912146 1 1
-0.0198155372023514 -0.0196108129439917 1 1
0.0730442927466195 0.0726723981395179 1 1
0.0806321256983103 0.0803887925166399 1 1
-0.012118933356099 -0.0122333857137841 1 1
-0.142381563618101 -0.141975905443731 1 1
-0.129140364412129 -0.128351243850969 1 1
-0.00127355436411738 -0.00123653891163902 1 1
-0.0217816554954408 -0.0214837854537562 1 1
0.0520048686225487 0.0520233926089608 1 1
-0.0647322267613461 -0.0646816001501625 1 1
-0.0547947169003863 -0.0544303266682965 1 1
0.056905481929476 0.0566233503752968 1 1
-0.00588779617357181 -0.00583583321563035 1 1
-0.0742222041283968 -0.0743861030716674 1 1
0.0547081268999233 0.0544321095261676 1 1
0.0664360298489551 0.0664059525208153 1 1
-0.107816375959605 -0.107562280358664 1 1
0.00838438056973259 0.0083311920512436 1 1
0.0348419675420731 0.0347427175701221 1 1
0.0261255585049971 0.0260227290872272 1 1
0.0192225471694916 0.0191912003739233 1 1
0.0202322131020461 0.0200526894556628 1 1
0.123790581014767 0.123671985845207 0 0
-0.115101635742843 -0.114884101201477 1 1
-0.0132907892938546 -0.0130842162537834 1 1
-0.105472235907666 -0.105136844269392 1 1
0.0583019514290354 0.0582535151468549 1 1
-0.106290943885134 -0.106110494098695 1 1
0.0727281509288183 0.0726322021238714 1 1
-0.0429965897762231 -0.0427105383021763 1 1
-0.0401621766686875 -0.0399085990732204 1 1
0.12177308603028 0.121357745929983 1 1
0.0336440056100193 0.0337122912419075 1 1
0.106186102566422 0.105882689598421 1 1
-0.060398098439746 -0.0602826257969263 1 1
-0.154133354097299 -0.153845299786787 0 0
-0.00361204432624629 -0.00348350804015559 1 1
-0.0294082844002707 -0.0293568294178087 1 1
0.0523920902625853 0.0520664829513219 1 1
0.0156670993876406 0.0158088493110096 1 1
-0.113285517114798 -0.11285047979328 0 0
0.0375610831120157 0.0372284272584009 1 1
-0.0854479957047605 -0.0851806311206335 1 1
0.157083607643757 0.156258085984424 1 1
-0.0600037986150082 -0.0599144011977087 1 1
-0.0584093205906923 -0.0582000683681653 1 1
-0.039851744653873 -0.0397934343388689 1 1
-0.0128301964133197 -0.0127577905920877 1 1
-0.080458424606726 -0.0800496638877859 1 1
0.0397373897023046 0.039638521068947 1 1
-0.0599745658885812 -0.0598663356244533 1 1
-0.0583758013433296 -0.0578620179588603 1 1
-0.0292471223995232 -0.0290423431380393 1 1
-0.0503936214488712 -0.050189378820282 1 1
-0.0226419899981144 -0.022397133752746 1 1
-0.0575618358126713 -0.0575379980409201 1 1
-0.0464630878833151 -0.0466237513994727 1 1
0.064979206173403 0.0648190188537975 1 1
0.0403188965919839 0.0402957649193989 1 1
-0.0522201099391719 -0.0521684282142204 1 1
0.210369364681477 0.20945694531029 0 0
-0.142772140005823 -0.142400866953852 1 1
0.118493478132826 0.11821830817122 0 0
-0.0191698594592089 -0.018839645455276 1 1
0.0194600345349473 0.019434975984689 1 1
-0.0458612360418111 -0.0459297212710436 1 1
-0.0505432225649612 -0.0504514657302377 1 1
0.00319241594425283 0.00319305369994539 1 1
-0.0494570295451499 -0.049449611164756 1 1
-0.0450885447229215 -0.0452664049872918 1 1
-0.0696022073268624 -0.0696812045930548 1 1
-0.158128497499626 -0.157692133248641 1 1
-0.0477298880634227 -0.0475479286503913 1 1
-0.0291623542944007 -0.0285747134659886 1 1
-0.00154053448114328 -0.00134439708672833 1 1
0.108150909451417 0.108042914488427 1 1
-0.0876176986813997 -0.0873979222726503 1 1
-0.00726123611019898 -0.00719711173672068 1 1
0.123028981627573 0.122814106409424 1 1
-0.0240853503903468 -0.0239888672854618 1 1
0.0303943445903271 0.0307491069689028 1 1
-0.0543531373436593 -0.0542070793037278 1 1
-0.0660673929233773 -0.0660538937405865 1 1
0.0476005028036065 0.0478079847086447 1 1
-0.00146759111611547 -0.00164721528757817 1 1
0.0178833518020182 0.0178370551922104 1 1
-0.0556276271353527 -0.0555539011850439 1 1
-0.0376231146994268 -0.0371497421414299 1 1
-0.179756513116013 -0.179075976554058 1 1
-0.0203677020919195 -0.0201150603756038 1 1
-0.0270203105103738 -0.0267447398289891 1 1
0.111582303428786 0.111239432106731 1 1
-0.114161758992399 -0.113847489661449 1 1
-0.0537408786099719 -0.0533610495431031 1 1
-0.0553382225435085 -0.0551627002305238 1 1
0.0186319178321531 0.0185701218892608 1 1
0.0712381941295573 0.0710035190738357 1 1
-0.0878938754427009 -0.087726547302647 1 1
-0.124320111424497 -0.123778705630014 0 0
0.0345595281653911 0.0342844997083009 1 1
0.00370471265961552 0.00367621460801205 1 1
0.0252965520919737 0.0252137209479698 1 1
-0.0189380549435728 -0.0188362671820703 1 1
-0.0744388501066537 -0.0743950302442156 1 1
0.120279238618422 0.119914492040875 0 0
-0.041586196023953 -0.041416177928067 1 1
0.0216762344064078 0.021523061727506 1 1
0.0408884236502431 0.0409048518713745 1 1
0.0231815319608516 0.0232108859144603 1 1
-0.0704139313538422 -0.0703599064501885 1 1
0.0167422255772136 0.0169562294432419 1 1
0.00698630813068157 0.0072478806262281 1 1
-0.144614697624821 -0.14432064556051 1 1
-0.0471501986715256 -0.0469104116749099 1 1
0.0593220207882772 0.0590037303026866 1 1
0.081048831382285 0.0808507370262382 1 1
-0.0276895126921059 -0.0276627356477898 1 1
0.0352977577316221 0.0351962555597281 1 1
-0.0258711336857072 -0.0255952136797793 1 1
0.112916558564363 0.112546648189975 1 1
0.0207780644458878 0.0210813795040757 1 1
-0.105772263628213 -0.105497052079103 1 1
-0.114004864521242 -0.11354348720585 1 1
0.181005408221179 0.180602060027814 0 0
0.0559297800492479 0.0558425347971926 1 1
0.0580956932755447 0.05815343882632 1 1
0.150784262147475 0.150256768446059 0 0
-0.0239936388641808 -0.0240053526321814 1 1
-0.0549573200711254 -0.0548785719734214 1 1
0.234817263983365 0.234090230007848 0 0
-0.0997714453154025 -0.0996446809368629 0 0
-0.0474979278534905 -0.0475730710024504 1 1
0.145558294713259 0.145158340127241 0 0
-0.0554621532659258 -0.0552407940607716 1 1
0.0254485584832643 0.0251008472717621 1 1
0.0300018382691796 0.0298156527034881 1 1
0.050468284185899 0.0504765546734764 1 1
0.0703229161774804 0.0699733556194959 1 1
-0.00383282300746154 -0.00406817255831757 1 1
0.133508608001116 0.133203340203603 1 1
0.0502664356645177 0.0501382056087116 1 1
-0.0212516563913067 -0.021199034138316 1 1
0.0564823738305542 0.0562840210366445 1 1
0.101222779011669 0.100934755686776 0 0
0.0537287211837424 0.0537950397365813 1 1
0.101490720975344 0.101496017405575 1 1
-0.0708762220354947 -0.0708374529006419 1 1
0.0875873405272246 0.0873038616503614 1 1
0.0906861182144704 0.0904991536008515 1 1
-0.0752371902716014 -0.0750321700588849 1 1
0.0339177524937075 0.0338173832328961 1 1
0.0209147518877364 0.0209907810676525 1 1
-0.0587579206717883 -0.0585303919522507 1 1
0.0230809717823281 0.0227634946212004 1 1
0.00606558984188899 0.00625408276818343 1 1
0.0877181553699526 0.0875919612701483 1 1
-0.157873524404352 -0.157335242833569 0 0
-0.100330366476075 -0.100092865294221 1 1
0.00176698758342465 0.00164319706807753 1 1
0.0177986141180252 0.0174927336109861 1 1
0.0738523968937886 0.0735461985597202 1 1
-0.136684964931128 -0.136561039653021 0 0
-0.0899038910677347 -0.0897280821636822 1 1
0.0461961603005971 0.0457878640568532 1 1
-0.126905432637503 -0.126423740636431 1 1
0.129591492668038 0.129100264717021 1 1
0.0284623448136478 0.028363343146086 1 1
0.0176228659258922 0.0175508282715389 1 1
0.0830709074486257 0.0828499146054836 0 0
-0.0249417637166423 -0.0248713247940037 1 1
-0.0563450035330425 -0.0561454152680715 1 1
0.130648096356276 0.130215423849465 1 1
0.0180027742284909 0.0179538115396847 1 1
0.0349595121692389 0.034973327986093 1 1
0.0662314300054927 0.0660514003586138 1 1
-0.148973206238289 -0.148460420045222 0 0
0.0206173359919763 0.0205790830082142 1 1
0.027364933818666 0.0272006292329314 1 1
-0.0337560731526341 -0.0338641910185052 1 1
0.000433253036039458 0.000158760674981308 1 1
-0.0348929527848204 -0.0347184226231982 1 1
-0.102868398740516 -0.102420754944376 1 1
0.145742681783432 0.145408079083403 0 0
-0.0266184190889159 -0.026744483448614 1 1
0.0347242613960317 0.0346380195653662 1 1
-0.000417323155820416 -0.00045008528574967 1 1
0.0652294862209559 0.0650673503439913 1 1
-0.164375642632893 -0.163950009586376 0 0
-0.00892684334923203 -0.00891624006481532 1 1
-0.0816142146815537 -0.0813481845590144 1 1
0.00920874673098999 0.00915247864097968 1 1
0.129001112867229 0.128714531452258 0 0
-0.137339903448496 -0.136889164964005 0 0
-0.0675592387883655 -0.0675336316761856 1 1
0.0802748139754154 0.0801588523147968 1 1
0.0230360503245981 0.0231087978057804 1 1
-0.145078451879441 -0.144831231654217 0 0
0.0371212572286279 0.036911339523093 1 1
-0.00666103787125453 -0.00670198623653777 1 1
0.0462285113273165 0.045864963005774 1 1
-0.025702070596986 -0.0256397855119291 1 1
0.0676783705278338 0.0673836247815775 1 1
0.0732424558667736 0.0729118773505923 1 1
-0.113363394916545 -0.112992199613603 1 1
0.00486104394576599 0.00484996148780462 1 1
-0.0625829632350666 -0.0623847296214903 1 1
0.0877221425959516 0.0875290501708217 1 1
-0.00183835108727064 -0.00187942625758343 1 1
0.00132136696970787 0.00135452138751629 1 1
-0.0434858361523971 -0.0435400238163592 1 1
-0.0609202773413471 -0.0608252021417958 1 1
0.0230436154307402 0.0228881499923288 1 1
0.0131156920140724 0.0131010556527445 1 1
0.0786596948949439 0.0784489074183396 1 1
-0.000530325295371904 -0.000493576397308891 1 1
0.0779619924796992 0.0775785077995373 1 1
-0.0232223604297013 -0.0232027816649497 1 1
0.0149476069061347 0.0146923589997787 1 1
-0.0311614998232471 -0.0311141821759455 1 1
-0.0508729319082759 -0.0506253993648786 1 1
-0.115020476406245 -0.114768762308272 0 0
0.128975066977639 0.128706905313779 0 0
0.030151163740875 0.0299488930521124 1 1
-0.00214941840908638 -0.00193114603676936 1 1
0.0232063659735916 0.0233106764366802 1 1
0.0440018078001963 0.043936783418887 1 1
-0.0717496503544533 -0.0715684361430652 1 1
0.0302258404434442 0.0301218377553766 1 1
-0.234175399810918 -0.233605173096033 0 0
0.0729992195541264 0.0728515907608189 1 1
-0.0175714900616416 -0.0176130572457909 1 1
-0.128398747855583 -0.128147823529781 0 0
0.0283559868867127 0.0284001122545833 1 1
0.0847609489948184 0.0846272628782899 1 1
0.0254278691628831 0.025269870064457 1 1
-0.0897076612757304 -0.0894390140942772 1 1
-0.0853961956353532 -0.0852264909172381 1 1
-0.0209441071147583 -0.0208555082314957 1 1
0.04567226865786 0.0454310941919961 1 1
-0.0640160849198913 -0.0639379896306871 1 1
0.0861014344349274 0.0856995079561841 1 1
-0.00401068953164121 -0.00404171031420599 1 1
0.0626684119389221 0.062555105333178 1 1
0.0225126732181067 0.0224047763585362 1 1
0.0993181182908724 0.0991640823405165 1 1
0.149866208746189 0.149586129349464 0 0
-0.097964138191563 -0.0977437144301641 1 1
0.0345659778783168 0.034494702560706 1 1
0.0142425029774841 0.0140918066796315 1 1
0.0405497630051484 0.0408068629646083 1 1
0.0435697477890088 0.0434188080133514 1 1
-0.02215233642274 -0.0218751223558794 1 1
0.0180432458556157 0.0181006222242622 1 1
0.0697056944382906 0.0695972453493885 1 1
0.0515234412634095 0.0513989232828909 1 1
0.112097264075805 0.111920474219804 1 1
-0.0726035748498857 -0.0726524607280335 1 1
-0.0623898219601813 -0.0623752141308478 1 1
-0.00967220964366809 -0.00981440758797666 1 1
0.0417456978235791 0.0415949687745505 1 1
-0.0121629283953259 -0.0122751623725565 1 1
0.0399585522996736 0.0398579020624611 1 1
-0.165308276603981 -0.16483695632441 0 0
0.101389836496412 0.101014436867235 1 1
0.0249040569617587 0.0249583928255922 1 1
0.0322691033890232 0.0319044118952303 1 1
0.138959311757044 0.138458043715921 1 1
-0.0541505407372469 -0.0538774830945784 1 1
0.17806815274693 0.177576272536562 0 0
0.039195013595906 0.0390222709934766 1 1
0.133932389812926 0.133595738802589 0 0
0.157743109184669 0.157459998272943 1 1
0.0617703788871373 0.0615672069025527 1 1
0.0170052304542455 0.0168635229003698 1 1
0.0416887260192978 0.0413482433661334 1 1
0.0320379193093914 0.0319259526195225 1 1
0.153498280420223 0.153329300663845 0 0
0.0949446156199576 0.0947396212046483 0 0
-0.0259986219503418 -0.0255043919504522 1 1
-0.163121857606371 -0.162085285350164 1 1
-0.181356842473507 -0.180992587912785 0 0
0.0466587627619265 0.0463439424466495 1 1
0.112010159664182 0.111693857377982 1 1
0.0476336029820569 0.0474805010738032 1 1
-0.0344770175749722 -0.0345007067785869 1 1
-0.0528911615086351 -0.0526549293748645 1 1
0.0157036008688746 0.015622105328589 1 1
0.0101212375245407 0.010143405829164 1 1
-0.0155234161972843 -0.0153806241703893 1 1
0.0749639767720979 0.074603307137134 1 1
-0.0738779078941472 -0.0735951457887578 1 1
-0.0863330391740918 -0.0861163241749191 1 1
0.0236475827329979 0.0236401502908139 1 1
-0.0579825549668302 -0.0577732523414715 1 1
0.0554548822701604 0.0553257706116631 1 1
-0.0587720811693454 -0.0586522067707112 1 1
-0.0973330612992969 -0.0971909266283183 1 1
-0.0374587468647453 -0.0374665788193775 1 1
-0.0534312079069279 -0.0532730577099826 1 1
-0.126468439935263 -0.12626763844112 1 1
-0.0057416370456598 -0.00594362181353497 1 1
0.0971337143536464 0.0967822543422851 1 1
0.035635589057042 0.0357069643031816 1 1
-0.0357348168004382 -0.0358124772031401 1 1
0.0288937795601045 0.029103170838117 1 1
-0.0230967358976675 -0.0226324331507409 1 1
0.027198222323333 0.0273771200468926 1 1
-0.0261443726605212 -0.0259533337515299 1 1
0.0197911165653652 0.0195802703428713 1 1
-0.0210424770645621 -0.0210974852493212 1 1
0.0411515604312382 0.0410481945552493 1 1
0.0491626136615625 0.0489936472720114 1 1
0.0267733125112232 0.0265765129075707 1 1
-0.0754087175629193 -0.0750419261011176 1 1
-0.00787487486608977 -0.00802245510251873 1 1
0.0699313320275135 0.0698293081589111 1 1
-0.00704101800443955 -0.00690875892878591 1 1
-0.0180763083132472 -0.017942060665857 1 1
0.0952303271596729 0.0948877273467747 1 1
-0.0402030111165436 -0.040171684581614 1 1
-0.0977862932800606 -0.0974152558232174 1 1
0.133989224007983 0.133640310082761 1 1
-0.145973981039037 -0.145517879513575 1 1
-0.0107166186641458 -0.0108403351789789 1 1
0.0149670152036789 0.0147475467469898 1 1
-0.0813219305931338 -0.0811661684724648 1 1
0.0704281375114544 0.0702616450165661 1 1
0.0310636260839866 0.0310072990467849 1 1
0.106469510193789 0.106240028406006 1 1
-0.0338174677358733 -0.0336443620738335 1 1
0.00858202951215186 0.00853913449867832 1 1
-0.069078597848344 -0.0689395739337687 1 1
0.122812017774022 0.122562041177621 1 1
0.0382135618447333 0.0383498069871214 1 1
0.0246147562641104 0.0246711396087388 1 1
0.0380102567231906 0.0383248361682011 1 1
-0.00672374358376468 -0.00686718745076331 1 1
0.00698629869190451 0.00702005493097535 1 1
0.0345046761741209 0.034452415199691 1 1
-0.117965743674004 -0.117668156451017 1 1
-0.0148752720788248 -0.0147499653589738 1 1
-0.0620611716142697 -0.0618868846298695 1 1
0.0475347942308545 0.0475304320401653 1 1
0.0694186352016649 0.0694306448196124 1 1
-0.0169930716935938 -0.016977691178436 1 1
-0.117412833140468 -0.116894446679385 1 1
0.00583668137551923 0.00583062374382272 1 1
0.0665683286580005 0.0663493775701 1 1
0.0160120363032847 0.0160544748378885 1 1
-0.0505207005486152 -0.0502673647399892 1 1
0.0112445215475876 0.0113038200581031 1 1
-0.113860855597799 -0.113304294591961 1 1
-0.0256835179744853 -0.0256538761215773 1 1
-0.021911743333236 -0.0219023050396942 1 1
0.0691115207598365 0.0688297279295212 1 1
-0.0081061333143888 -0.00809758467865366 1 1
-0.0199391297632821 -0.0199011711354652 1 1
0.00791262736822815 0.00810072670586892 1 1
0.00500843826122771 0.00508875675930786 1 1
0.031836993715676 0.0318666121937933 1 1
0.110543578132921 0.110359011071125 1 1
-0.0185294155427635 -0.0181466432689472 1 1
0.0323942385079311 0.0322408337560273 1 1
-0.0867693148801409 -0.0865684930304394 1 1
-0.00475274861252262 -0.00469873586666452 1 1
0.0933516266808196 0.0932432366147649 1 1
0.00754828269627396 0.00774210032359575 1 1
-0.0121057296014596 -0.0120785781282687 1 1
-0.0219217398537309 -0.0216955715885652 1 1
0.033728201932234 0.0336461080099887 1 1
0.0807827204806905 0.0806211879954944 1 1
-0.133863035873858 -0.13306814100432 1 1
0.000790254217712802 0.00072677335550191 1 1
-0.0627544135044735 -0.0627105223581489 1 1
0.0234045087677927 0.0231580383529471 1 1
0.0385090835384162 0.038892939421039 1 1
0.0297911388731725 0.0295441481674979 1 1
0.0448209861855707 0.0448749220518642 1 1
0.00479319105090289 0.00478800687630366 1 1
0.0211688492102636 0.0209716941374504 1 1
0.0172534783696688 0.0170475696951987 1 1
0.136761711664763 0.136383749459285 0 0
-0.0306286487775014 -0.0306135094969376 1 1
0.0603491637194268 0.0604084299720196 1 1
0.00821575034026626 0.00819490260768278 1 1
-0.0167437803492573 -0.0167065894125274 1 1
0.0525319466620821 0.0524410108792285 1 1
0.0282897291419378 0.0283738705475458 1 1
-0.0723436225069469 -0.07205660085317 1 1
0.00470037188463884 0.00477945879865184 1 1
0.052758123403318 0.0526358688293065 1 1
0.023137752886514 0.0230964092086207 1 1
0.0277195034077092 0.0277020048624078 1 1
-0.0364446744694131 -0.0362409028820882 1 1
-0.0280513585224669 -0.0278656001133198 1 1
0.0211935130664076 0.0211261570692408 1 1
-0.011198538208158 -0.0110364395343328 1 1
-0.0583833505540069 -0.0583069533707096 1 1
-0.135102929320602 -0.134793669268093 1 1
0.00168339279449782 0.00178952365766109 1 1
-0.0713443180072279 -0.0708376610009964 1 1
0.10123260015599 0.100844632469104 1 1
0.026030260700991 0.0257891430834193 1 1
0.00565482894669465 0.00578842518121067 1 1
-0.00773861657935014 -0.00775978418065525 1 1
0.0149666811037552 0.0150926228020721 1 1
-0.0201197759481389 -0.02032432495523 1 1
0.0950575513716504 0.0949987861103637 1 1
0.00508115858232141 0.00501825103005117 1 1
0.105071498713906 0.104603066476161 0 0
0.118699537738772 0.118230828515637 1 1
0.0751014018962018 0.074915953473782 1 1
-0.0290254009886029 -0.0288145439307259 1 1
0.0307116318615922 0.0307181851516064 1 1
0.0597780976838004 0.0596324961320978 1 1
-0.0274784080595087 -0.027484647413912 1 1
0.074845955659281 0.0747786754419302 1 1
-0.0724631481738752 -0.0723713759983082 1 1
0.0469353879265792 0.0469296669809436 1 1
0.0358304944857053 0.0357999102094912 1 1
-0.102119589269993 -0.101904446125988 1 1
0.0425522172558424 0.0424213931643718 1 1
-0.0519015145427571 -0.051720798407933 1 1
-0.104349748935847 -0.103800892099309 1 1
-0.0298788450602544 -0.0299339977935673 1 1
-0.103387411076106 -0.103161633309892 1 1
-0.0024117011953059 -0.00231202717156425 1 1
0.0911626824636267 0.0909035329951142 1 1
-0.0617972890673409 -0.0618581853536881 1 1
0.0674457849925706 0.0672191282760664 1 1
-0.101531527014681 -0.101204584539837 1 1
-0.0117927114658586 -0.0114994300555708 1 1
-0.0185157214759709 -0.0184204464638006 1 1
-0.0421144292028539 -0.0419342072137799 1 1
0.0611252644443104 0.0611198860705888 1 1
-0.0565178925968081 -0.0566640825603677 1 1
-0.0161066970100438 -0.015710300171551 1 1
0.0819234756140477 0.08165576512564 1 1
-0.0570728501139118 -0.0570321450186409 1 1
-0.0903988188222067 -0.0899307284495848 1 1
0.0887383168526067 0.0887224744352654 1 1
-0.0858737169044229 -0.0856348774159671 1 1
0.0235605284042387 0.0236406027624331 1 1
0.00393386103113426 0.00404571221703928 1 1
0.0176786811095159 0.0177310263003389 1 1
0.0008136350882445 0.000922705533926677 1 1
0.0728571185381132 0.0726572081578723 1 1
-0.0868797129049483 -0.0868770252383187 1 1
-0.00939347065139719 -0.00935729371100655 1 1
-0.115771105849871 -0.115022386409472 1 1
0.146373075600037 0.145940706883528 0 0
-0.0152007166921248 -0.015059460615846 1 1
-0.16102374589146 -0.160485444385418 0 0
0.119580246144792 0.119322579439573 0 0
0.0344996113825079 0.0344075485424529 1 1
-0.034745846790693 -0.0346255627069698 1 1
-0.0542428478861621 -0.0541235604666791 1 1
-0.0795517979358294 -0.079438252042549 1 1
-0.00724149102971474 -0.00708399275806153 1 1
-0.047514419663308 -0.047330903054131 1 1
0.00985677303961553 0.00988608630276109 1 1
0.0755518484777592 0.0754074372335294 1 1
0.00539001472565822 0.00537994939294616 1 1
-0.0096199889869344 -0.00960707668295759 1 1
-0.0598811792968249 -0.0598228498038827 1 1
-0.0160016179291103 -0.0159738534121268 1 1
0.112249759284748 0.111872357913758 1 1
0.0114040525790409 0.0113253825983136 1 1
0.108859950514521 0.108607046654123 1 1
0.004352495793827 0.00437470727543109 1 1
-0.0202183741561919 -0.0201774357834529 1 1
0.0260879735094586 0.0258971879242857 1 1
0.0307866680554693 0.0306683157537288 1 1
-0.0134486545264507 -0.013547281552914 1 1
0.0903315383898623 0.0901774087515011 1 1
0.00795833381526165 0.0077013106387458 1 1
-0.0179905126178253 -0.0178374514612151 1 1
-0.0818787357519098 -0.0817165880177693 1 1
0.0558324406805961 0.0558315319709573 1 1
-0.0538700103154694 -0.053748077912612 1 1
-0.0548163822426633 -0.0547458628044469 1 1
-0.106326077012192 -0.106201954333398 1 1
0.0322123992592382 0.0323830828861593 1 1
0.0907431481485524 0.0907534350108117 1 1
0.0301418926142257 0.0300788445841025 1 1
-0.0204949636589082 -0.0205376105637712 1 1
-0.0999266195988176 -0.0997646554463762 0 0
0.192684363043457 0.192252376797978 0 0
-0.0416338312011836 -0.0418659976108288 1 1
0.0503949450155573 0.0502566226879854 1 1
-0.0498392430419428 -0.0498896194211521 1 1
-0.0225787526382185 -0.0222671037094413 1 1
-0.0868777428543818 -0.0866423121574821 1 1
0.0533926722746742 0.0533187185928001 1 1
-0.110985632619138 -0.110517897114712 1 1
0.0330628509415223 0.0326487304094527 1 1
-0.030090751668875 -0.0298114263971408 1 1
0.0413538539803804 0.0411130154479664 1 1
0.0348038657286006 0.0346875150270426 1 1
-0.073959798846061 -0.0738844694950166 1 1
-0.00590228387003986 -0.00592708144883985 1 1
-0.0341306666485834 -0.0341421349370458 1 1
-0.0206773428294566 -0.0204732001464665 1 1
0.0766525123823923 0.0765000431792695 1 1
-0.128421573487622 -0.128142048431677 0 0
0.0393330187848112 0.0394113726504519 1 1
0.0135164477391976 0.0134020857284646 1 1
-0.0954754234505877 -0.0950380537762611 1 1
0.0393967103218673 0.0392847578794848 1 1
0.0611466667798342 0.0610601448273493 1 1
-0.0738742522274098 -0.0734324974018386 1 1
-0.158276866760139 -0.15786546751628 0 0
0.0675482072170299 0.0675192695883939 1 1
0.104676171380354 0.104497577241548 1 1
0.0603186587368568 0.060215116442382 1 1
-0.0175193291017633 -0.0175915736275463 1 1
0.0179259596614429 0.0178824520877695 1 1
0.0325798896677766 0.0326980964501953 1 1
0.0612195817813543 0.0611176677448013 1 1
-0.0264683734189055 -0.0263099837620379 1 1
0.052668580865982 0.0524855459796594 1 1
0.0932652874983292 0.0930904453234594 1 1
-0.0151660459772694 -0.0150820430846852 1 1
-0.0106693970366501 -0.0105528252292013 1 1
0.00212915358224693 0.00217052929410671 1 1
0.0357374328094021 0.0357821376911612 1 1
0.0426850086968168 0.0425475040031656 1 1
-0.0454456530168157 -0.0454376271488634 1 1
0.00983678370341759 0.00970583298247996 1 1
-0.09086346617938 -0.0906701377762904 1 1
0.0691312368472051 0.0690070221284225 1 1
-0.0103962630455691 -0.0105315938441656 1 1
0.000312106499322081 9.4267282179936e-06 1 1
-0.101057081179483 -0.100849534944833 1 1
-0.0268317664860408 -0.0268059877644047 1 1
-0.107909912243667 -0.10742507782441 1 1
-0.00756870814884577 -0.00761685365768239 1 1
-0.072201918047846 -0.0720310825158019 1 1
0.0942784134344406 0.0938973054369576 1 1
-0.144213472554494 -0.143675893377047 0 0
0.00181432640134466 0.00190270087608283 1 1
-0.0206503435723702 -0.0207015408973135 1 1
0.0134177300256317 0.0133150065117281 1 1
0.0205825701847583 0.0204000082820566 1 1
0.0197219201431641 0.0197463730376277 1 1
-0.0127968103631261 -0.0130873058711478 1 1
0.0662131131189848 0.0661460188951242 1 1
0.0172592642110571 0.0172942316994492 1 1
0.0590698958845665 0.0589470933648567 1 1
0.0149566186957203 0.0147358636825842 1 1
0.0125423154312807 0.0125280256204344 1 1
0.0940378200746804 0.0940066888754118 1 1
-0.090599574558451 -0.090321841167845 1 1
-0.0358990029137483 -0.0357483509296751 1 1
0.0787899021742745 0.0785020316693697 1 1
0.0435251162875864 0.04344235322165 1 1
0.193579511910589 0.193017347625997 0 0
0.0959970710145041 0.0957990363486673 1 1
0.00597958394183812 0.00593370504191366 1 1
0.0246310744456853 0.0244536526285858 1 1
-0.076123204824113 -0.0758399610087091 1 1
0.0176735662961555 0.0176305727002726 1 1
-0.0557904552425204 -0.0554482879188604 1 1
-0.0286634455635303 -0.0286052631591496 1 1
-0.216768998387361 -0.216102853912858 0 0
0.0217939389561503 0.0214975769018563 1 1
0.0465364965704669 0.0463977285712503 1 1
-0.120390661909983 -0.120135968931702 0 0
0.00562401342691228 0.00581106688102625 1 1
0.0181642073562418 0.0180002102814828 1 1
-0.0953095098762509 -0.0949045432487885 1 1
0.0805271430998053 0.0799738034572512 1 1
0.0136164574955606 0.0134234088141176 1 1
-0.00838203189481711 -0.00834931100177244 1 1
-0.0367136057526163 -0.0365127638035222 1 1
-0.0132529573143663 -0.0132553308349551 1 1
0.0661590022526532 0.0659660673391741 1 1
-0.048986570805568 -0.0488323645426592 1 1
0.142435596501536 0.142116171449409 0 0
-0.0153864458698895 -0.0150924125607058 1 1
0.112754253158116 0.112499666606313 1 1
-0.0395604806331638 -0.0393375061844011 1 1
0.155123687859143 0.154811933891025 0 0
-0.124856997773646 -0.124735121327793 1 1
0.0975380747251168 0.0972242079898661 1 1
-0.0478455027474448 -0.047841407598581 1 1
-0.00807441432644952 -0.00802276534092844 1 1
-0.0310447973146189 -0.0312740327572446 1 1
0.0472495433184593 0.0470989552503173 1 1
0.0748280457825868 0.0743702040669747 1 1
0.0364244044864511 0.0362925786711975 1 1
-0.100987662581913 -0.100906491691327 1 1
0.0215114366529985 0.021396121904117 1 1
0.00635180585158698 0.00621038665342936 1 1
0.0485808052064778 0.0482325761707139 1 1
-0.0801278214922707 -0.0798012081272887 1 1
0.0767275347684851 0.076168499661284 1 1
0.0845409298282196 0.0843030180514259 0 0
0.0214651599209523 0.0213192694819429 1 1
-0.0330658648928441 -0.0328752859781734 1 1
-0.00910721738302887 -0.00935984842053616 1 1
0.0431285452433088 0.0430609764031291 1 1
0.143272770811737 0.142994308196198 1 1
0.0170315615840216 0.0169965479139596 1 1
-0.0111947218136783 -0.0112926063375632 1 1
-0.107633607226568 -0.107394007646288 1 1
-0.000906550183915014 -0.000861946418874718 1 1
0.100235001242592 0.100123484266664 1 1
0.0322921662831059 0.0322198906428193 1 1
0.0811933393067319 0.0810261163550287 1 1
-0.158079617646411 -0.157558867047896 0 0
-0.0437020784757474 -0.0437787028468918 1 1
0.0629741275825365 0.0627483992740107 1 1
0.0455834520325924 0.0456586077032663 1 1
0.0744252817359522 0.0741923944443588 1 1
-0.128201718681426 -0.127931293235061 0 0
0.0445982400961155 0.0442608853997981 1 1
0.0041882094368366 0.00417969525770819 1 1
0.0132362869884428 0.013375167360592 1 1
-2.01667445867068e-05 -0.000194489381208383 1 1
0.109560711131591 0.109081372256286 1 1
-0.0134296023623875 -0.0133842024002435 1 1
-0.107430504896993 -0.107299558726808 1 1
0.0419496694951608 0.0416489906690895 1 1
-0.0209708515710592 -0.0207617634139707 1 1
0.0944433818861928 0.0942766603409033 0 0
-0.12057726575591 -0.120174670356234 1 1
-0.020263991576325 -0.0205384226368511 1 1
-0.072056841559284 -0.0719121326466123 1 1
-0.0414496503085065 -0.0413906916414178 1 1
0.126560222643585 0.126225857917747 1 1
0.0404752012000568 0.0404956935807947 1 1
0.0373337727082579 0.0374343677216648 1 1
-0.0983788773786998 -0.0982598338087921 1 1
0.032038476111784 0.032079883739334 1 1
0.000148022985089974 9.24659872469991e-05 1 1
0.0987647142651755 0.0985066750967488 1 1
0.0056871330413399 0.00575830801580624 1 1
-0.00529903806981055 -0.00549858291422303 1 1
-0.0487978047186134 -0.0484065936087382 1 1
0.100139427947224 0.0999504571579307 1 1
-0.0133261619354714 -0.0130899755390079 1 1
-0.0566792931068144 -0.0563691925958939 1 1
0.0385133577373324 0.0383343526215891 1 1
-0.00157182757566013 -0.00157360480700221 1 1
0.0111230902729091 0.0109639121085712 1 1
0.0481753036654666 0.0479460461118586 1 1
-0.13436824748659 -0.134229554275682 0 0
0.00892555230267182 0.00895295992306783 1 1
-0.0228978013890634 -0.0227370301521764 1 1
0.0856238256361572 0.085493398118239 1 1
-0.0442707620654215 -0.0441674275265749 1 1
-0.00964155597047687 -0.00977196502703312 1 1
-0.00825705546447808 -0.00819993114000389 1 1
-0.0629942073462023 -0.0628438842841881 1 1
-0.0271786728016578 -0.0272799696342858 1 1
0.0886029499324515 0.0882945699764915 1 1
-0.0308037623387244 -0.0307642284244909 1 1
-0.0660691594261681 -0.0660299900394275 1 1
-0.013090067155795 -0.0129175070265289 1 1
-0.0516134065345687 -0.0514972501558711 1 1
-0.038021455461731 -0.0379358233032117 1 1
0.0579376416276794 0.0576705266904742 1 1
0.0567443288452376 0.0567044243559649 1 1
0.171529187284739 0.170611746546561 0 0
0.0573422922625299 0.0570215798530636 1 1
-0.0177578911376711 -0.0179387516839353 1 1
0.0643220412451477 0.0640731665043528 1 1
0.0728825046266667 0.0726014980554359 1 1
-0.0185567455829293 -0.0182339163784896 1 1
-0.0592737591839344 -0.0590958758254018 1 1
0.0705714472166204 0.0702877463232637 1 1
0.0622443134443029 0.0621133870371074 1 1
-0.0619723644019858 -0.0617154631447654 1 1
0.108299169034011 0.107871823626204 1 1
0.051707053975852 0.0515580082680393 1 1
-0.172530503032774 -0.172062115034523 0 0
-0.0784425800561855 -0.0784575266128342 1 1
0.0689589223374242 0.0685581960837726 1 1
-0.00657882808278279 -0.00653499075922158 1 1
-0.113357916001043 -0.11309104668743 1 1
0.0405855229233036 0.0407093554968437 1 1
0.0317955929485834 0.0317107727792603 1 1
0.155012779536392 0.154687930601004 1 1
0.0691207405689837 0.0687151476333784 1 1
0.0013523650765668 0.00138460787787642 1 1
-0.0398940705240202 -0.0395594297458283 1 1
-0.0398328197908808 -0.0399168660567294 1 1
-0.131933868398555 -0.131535182836681 1 1
-0.0873832917868601 -0.0870119386480585 1 1
-0.0016741547727539 -0.00180983822696001 1 1
-0.0099348879331461 -0.0097690792433133 1 1
0.0541127327797326 0.0539443830372371 1 1
-0.0285614518553237 -0.0284387102972716 1 1
0.0355829177287482 0.0357938091482574 1 1
0.00762706196458122 0.00765803753264239 1 1
0.0704328367040487 0.0699708171267548 1 1
0.0452062726365541 0.0451881755320986 1 1
0.14356680393646 0.142967815390677 0 0
-0.00616725476489103 -0.00566520612089211 1 1
-0.00891797818103665 -0.00891656716841737 1 1
-0.114339215327104 -0.114090468132971 0 0
0.0203635590563642 0.0200274903690854 1 1
0.032167971889065 0.0320829440298899 1 1
-0.034516864196143 -0.0345328715680754 1 1
-0.0370111200940219 -0.0367911335166186 1 1
-0.0650840623407026 -0.0650021954793945 1 1
0.0920456831033369 0.0918684355001798 1 1
0.105872959980408 0.105432217234632 1 1
-0.0175464864980973 -0.017354349732745 1 1
-0.0472822734094809 -0.0469531223229979 1 1
0.0165183284207272 0.0165364993646498 1 1
0.0384700166682322 0.0383124607292301 1 1
-0.0212994438944779 -0.0212998964567749 1 1
-0.0311728226014007 -0.0311276368495257 1 1
0.0265616973781654 0.0265924779044123 1 1
-0.0273391583446529 -0.0272220296356025 1 1
-0.0188074007305687 -0.0189258157056987 1 1
-0.0852887402991585 -0.0849779331367089 1 1
-0.0755159714421466 -0.0751172952614821 1 1
0.0238313335598258 0.0238320240215146 1 1
0.0620563121748819 0.0618499180431691 1 1
0.0424021514620772 0.042358855018027 1 1
0.0827645006527584 0.0826220015258471 1 1
0.0412225820475478 0.0408220344251738 1 1
-0.00492290304612585 -0.00486693736650945 1 1
0.00110683327985374 0.00110111718860297 1 1
0.0473681248895385 0.0473317293730793 1 1
0.0908435088264173 0.090709149469694 1 1
0.0997233348162923 0.0995271586651136 1 1
0.0474355204984458 0.0471311746896714 1 1
0.161929232534741 0.161631947412393 1 1
0.00390463833561804 0.00400147096773658 1 1
-0.0501457504329524 -0.0499508865059647 1 1
-0.117181840502965 -0.116905740080996 1 1
0.0186166726478357 0.018566846866956 1 1
-0.0100899110264306 -0.0100365563744954 1 1
-0.073273636823677 -0.0729598672378791 1 1
-0.00151279137857458 -0.00148588417473824 1 1
-0.0560310675219266 -0.056019603308255 1 1
-0.124106422697539 -0.123947150504905 1 1
-0.0540908357072787 -0.0539273766887825 1 1
0.0385322750962061 0.0384346280265155 1 1
-0.102021900407394 -0.101918395618894 0 0
-0.0800848137276665 -0.0799747883952108 1 1
0.00689227464745646 0.0068351611460901 1 1
0.116898017380573 0.116551356505078 1 1
-0.0413247093120232 -0.0412277897824013 1 1
-0.0648982772050071 -0.0648037458710877 1 1
0.0957262500534696 0.0954839724652541 0 0
0.11081206948467 0.110419963117121 1 1
0.0994377497044734 0.0992094861161659 1 1
-0.156655056327721 -0.156294374299158 0 0
0.0473130766050344 0.0473045671327515 1 1
-0.0946198706219763 -0.0942423355868346 1 1
-0.0547561924267328 -0.0546617563961935 1 1
-0.0504823812074268 -0.0506141522831118 1 1
-0.0476725623092547 -0.0476130124080613 1 1
0.0221743797949617 0.0221815125169321 1 1
-0.0111086929036926 -0.0109877565656754 1 1
-0.0025067079035886 -0.00261939491343158 1 1
0.000532711847868024 0.000344378021529914 1 1
-0.0721079373400959 -0.0717573819917133 1 1
0.0388757380505653 0.0387553407321631 1 1
0.0973995063483727 0.0970857318199458 1 1
-0.0951791169641845 -0.0948588372627102 1 1
0.0583771641026683 0.0582031544832533 1 1
-0.0215007514165654 -0.0214131113538099 1 1
0.00448483539734504 0.00446522835524035 1 1
-0.0105239234380401 -0.0105065669430295 1 1
-0.0108053401574636 -0.0110490317410585 1 1
0.0496073464411668 0.049408330336232 1 1
-0.0592340851159638 -0.0588904096301615 1 1
-0.0664890462389922 -0.0662756493984227 1 1
-0.0216666049812693 -0.0214866352866271 1 1
0.188800534841876 0.188443141641628 0 0
0.0544882704669023 0.0541409186903817 1 1
0.0705532521890705 0.0701629672979257 1 1
-0.0058482781102248 -0.00578011402369882 1 1
0.00861303454895156 0.008598518230037 1 1
-0.0812403724719568 -0.0810646234354978 1 1
-0.00996988579958166 -0.00988107843156762 1 1
-0.0965030412078904 -0.0959554449361158 1 1
0.0392945260682405 0.0389828529239364 1 1
-0.0543727954295025 -0.0542707493482961 1 1
0.0656924655832102 0.0655365933656952 1 1
-0.0135239101168318 -0.0134570686657531 1 1
0.0830881898567247 0.0828299679867897 1 1
0.0143144167962258 0.0143105799605326 1 1
-0.0438060675069249 -0.0435897803150663 1 1
0.056648872838764 0.0565509782910124 1 1
0.0291026831755276 0.028958737729985 1 1
-0.0472505165161014 -0.0470513506726965 1 1
-0.00409157932053415 -0.00424091009446277 1 1
0.122271711260104 0.121979917741572 0 0
-0.00286985063436714 -0.00286775749569464 1 1
-0.0643452223112119 -0.0641007211663181 1 1
0.166066843702125 0.16570722607538 0 0
0.075246785950393 0.0751745239913429 1 1
0.0525507619148787 0.052486106328995 1 1
0.147213173523768 0.146902717134598 1 1
-0.0360787026557836 -0.0360169638918804 1 1
0.0420527517015365 0.0421258498885396 1 1
-0.0578943237167666 -0.0575747339692411 1 1
0.183272543305839 0.18258432988663 0 0
-0.0696739320404411 -0.0695078247684877 1 1
-0.00640068280195432 -0.00639272738854774 1 1
0.000638116585919053 0.000630346148631949 1 1
-0.0428036681809146 -0.0428507585853918 1 1
0.046000742834657 0.0460049200630084 1 1
0.0516752006389794 0.0516046795540667 1 1
0.0601648900381169 0.0599261434522885 1 1
-0.146151928404457 -0.145841755150052 0 0
0.058193360397538 0.0578221491369009 1 1
0.013120454659615 0.0132097663323791 1 1
-0.0304984562877929 -0.030746505178911 1 1
-0.00811609931165464 -0.00786477582431807 1 1
0.129820874543916 0.129475616390495 1 1
0.100100525701507 0.0996287989795961 1 1
0.0652653247356557 0.0649057419053268 1 1
0.0362028725794397 0.0361564369362392 1 1
-0.0795919755621538 -0.0792599465296215 1 1
-0.0928576463842292 -0.0924776022608866 1 1
-0.00225370398832556 -0.00215113965346875 1 1
0.0462076825305398 0.0460946338661133 1 1
0.0199836878255702 0.0200095625220151 1 1
-0.066624051064249 -0.0665573312998837 1 1
-0.0641172961853562 -0.06394984043867 1 1
-0.0874624042916219 -0.0871642885341835 1 1
-0.040384943135505 -0.0402746471824192 1 1
0.0620771213921979 0.061732050802553 1 1
0.053091958355419 0.0528728986137015 1 1
-0.0987989289560096 -0.0985153682297634 1 1
0.0419471355504112 0.0415426581235885 1 1
0.139931124920997 0.139564893206526 0 0
0.0943957442925563 0.0941824173996738 1 1
-0.00225285553937748 -0.00225706710718626 1 1
-0.131764550415166 -0.131660133136595 1 1
-0.049931874480443 -0.0497159046936274 1 1
0.0708391600994666 0.0707286552570709 1 1
0.0979947407188733 0.0978820848077978 1 1
-0.0106655336907169 -0.0105786353235605 1 1
-0.119691266697003 -0.119254447665942 1 1
0.0848827942915032 0.0846803511035745 1 1
-0.0406798476402234 -0.0407089532621491 1 1
0.128734111321153 0.128428427317128 0 0
-0.148692874906758 -0.14823554482598 0 0
0.0249867066326647 0.0248846500829682 1 1
0.0732326496043008 0.0730603157251989 1 1
-0.139896701714164 -0.139603592643819 0 0
-0.00202910681014654 -0.00207180642117108 1 1
0.0523227719654613 0.0522816138047009 1 1
-0.102212467236279 -0.10183002783886 0 0
0.0755927970412865 0.0753919129710201 1 1
0.0234626133224664 0.0233777978135523 1 1
-0.00557861053122969 -0.00568589937356689 1 1
0.0635139341264718 0.0633133367693476 1 1
-0.0635267765546498 -0.0634270811806136 1 1
-0.0371199699465689 -0.0370765712050587 1 1
-0.19705353239987 -0.196693748774265 0 0
0.00282365962889986 0.00299733893696445 1 1
0.102387189495527 0.101830641334113 1 1
0.10574464974767 0.105279515212048 1 1
-0.0224085955290173 -0.0225581569724943 1 1
0.0252360528797154 0.0254220191082716 1 1
-0.0753166046202348 -0.0750620235789688 1 1
-0.0220939555689522 -0.0220458619857964 1 1
-0.0401924536750518 -0.0404354563155626 1 1
-0.0201102426852292 -0.0201883543941914 1 1
-0.144099732776942 -0.143661889884914 0 0
-0.106013128304589 -0.105739665288311 1 1
0.0448021371828819 0.044549754140706 1 1
0.0504634561357563 0.050408123017573 1 1
-0.0321167166088377 -0.0324192719927769 1 1
0.0574927628601219 0.0573926155567693 1 1
-0.086158487641034 -0.0859064250295064 1 1
-0.0195011196549056 -0.0192880807733615 1 1
-0.0204368757243471 -0.0203437082634088 1 1
0.0676337798127142 0.0675115041588877 1 1
0.0571808293865412 0.0570496794633466 1 1
0.0363747185173436 0.0361381423776526 1 1
0.0505967618741631 0.0504361869856761 1 1
0.126100643615899 0.125707955920415 1 1
-0.0123151344108755 -0.0122277584422931 1 1
0.0909321020607994 0.0909312442326723 1 1
0.0039224659576751 0.00389050802930788 1 1
-0.00415065244372631 -0.00435206172316157 1 1
-0.0286383885859779 -0.0287999642092931 1 1
0.0943188345774317 0.0940359917654601 1 1
-0.043923751742876 -0.0439274314027485 1 1
-0.0330850829153108 -0.0331875338903167 1 1
0.0343275055245687 0.0340359527689214 1 1
0.106276816547042 0.106123443911366 1 1
0.0749729822500309 0.0748556970096165 1 1
-0.119299990179991 -0.118771817018418 1 1
0.0391148656081001 0.0390112366988621 1 1
0.0459540055559594 0.0456116248398623 1 1
0.039153170093283 0.0387106882901736 1 1
-0.0169691300847384 -0.0168703220003629 1 1
0.0961910012946929 0.0957572635576461 1 1
-0.0467698355929612 -0.046567261012669 1 1
-0.0611326450873804 -0.0610240545065867 1 1
0.0322077543980815 0.0318542477569174 1 1
-0.0693301069702105 -0.0692413092799794 1 1
-0.030089454623435 -0.0301644110424245 1 1
-0.102327668042734 -0.102169028706861 1 1
-0.0544923075814558 -0.0547327326678539 1 1
0.0701763424516341 0.0700986997846894 1 1
-0.130821011016552 -0.130866371578786 1 1
-0.0496393865483364 -0.0496773102275795 1 1
-0.0231741707525001 -0.0231035038197156 1 1
-0.00131102331613292 -0.00126395561597277 1 1
0.0446181994678266 0.0445024835239864 1 1
0.113743680267924 0.113544174830786 0 0
0.0952422632138013 0.09509294778079 1 1
0.11422972952318 0.113915910365882 0 0
-0.0765164555438362 -0.0762700121880397 1 1
-0.0029766746955593 -0.00306770684762821 1 1
-0.0346516220718724 -0.0345991348268196 1 1
-0.00572119362352784 -0.00576654579558884 1 1
-0.0850837332749356 -0.0848383070434485 1 1
0.162232547215499 0.161811790758588 1 1
-0.00229018663422819 -0.00206188317755339 1 1
0.116592747134412 0.116340095817541 1 1
-0.0244201141585122 -0.0245177626387592 1 1
0.13161014792447 0.131271213507237 0 0
0.0101655501273706 0.0100528883799908 1 1
0.033895839362697 0.0338361175919146 1 1
-0.110124202578264 -0.109869579417389 1 1
0.0177968913559679 0.0178406068577883 1 1
-0.0760693625573892 -0.0757639232306141 1 1
0.103251665931245 0.103121448669879 1 1
-0.0830503493337404 -0.0829401216011626 1 1
0.0763987811357583 0.0760669312468755 1 1
-0.138263990835839 -0.137598929423367 1 1
-0.0314023796499024 -0.0313746079642487 1 1
-0.0458623234054159 -0.0457337805026243 1 1
0.0736762011251445 0.0736360373972492 1 1
-0.0200987881263624 -0.0200876077355428 1 1
-0.0466253757079358 -0.0464802802826443 1 1
0.0466503505950839 0.0460246355726778 1 1
-0.00124768922600142 -0.00132367741265648 1 1
-0.0112466011390719 -0.0112288988372153 1 1
-0.118967320989376 -0.118434603518119 1 1
-0.055856302055466 -0.0557482331832023 1 1
0.028595401785643 0.0287375506796516 1 1
0.0546350228674001 0.0544116228284463 1 1
0.117013539921269 0.116642472680634 1 1
0.0406583909168959 0.040854792742654 1 1
-0.091390686561083 -0.0912235193661103 1 1
-0.0512693274617544 -0.0510484928471309 1 1
0.00612615950315405 0.00601303927437389 1 1
0.0218290844049433 0.0219076329980856 1 1
0.031860701582498 0.0319117513371072 1 1
-0.0738220270208187 -0.0737006685371324 1 1
-0.00875928442953573 -0.00908084574592375 1 1
-0.00966149453649856 -0.00977728758996175 1 1
0.0699988239512879 0.0698557226048917 1 1
0.00349294745742822 0.00343985471418662 1 1
0.0921216349234273 0.0921558527741197 1 1
-0.00334769834891434 -0.00320954172868373 1 1
0.0540584857400225 0.0536242202346581 1 1
-0.0416595858645267 -0.041613588151544 1 1
0.0468200182049949 0.0466422415445523 1 1
-0.0832153865355001 -0.083163074804511 1 1
-0.0346241835467436 -0.0345448288000863 1 1
-0.0641324052808447 -0.0636612338087776 1 1
-0.067227170291336 -0.066799054652581 1 1
-0.0960335477666166 -0.0958304342088781 1 1
-0.0122285082077724 -0.0121513728551718 1 1
0.150796382705685 0.150606352658389 1 1
-0.0842092787774105 -0.0841398835018112 1 1
0.119647285099073 0.119380662962555 1 1
-0.079080992280375 -0.0786678762299808 1 1
0.0521334256673638 0.0520518174176499 1 1
-0.000213820967676966 6.36140877540228e-06 1 1
0.101232420322901 0.101022010360182 1 1
0.04642216265361 0.0462537424511067 1 1
0.0532682812139684 0.0535424665246317 1 1
-0.0957663274106043 -0.0952926868915015 1 1
-0.0409117488862607 -0.0407233043031925 1 1
0.169448289847909 0.16910548599886 0 0
-0.0635533468550604 -0.0633228134545013 1 1
0.011272538254541 0.0110566261018344 1 1
0.162743844754429 0.162112728107743 1 1
-0.117517043509261 -0.117096903005882 0 0
-0.107582304703984 -0.107301488124165 1 1
-0.0799027369761649 -0.0793481308866005 1 1
0.00672525200767344 0.00650887915364902 1 1
-0.0216793927144651 -0.0215123351388793 1 1
-0.0157132187019123 -0.015554333883137 1 1
0.0208525695198442 0.0212104802177602 1 1
0.0935524368358901 0.0933701387566432 1 1
0.0519566864232805 0.0518891115481801 1 1
0.0911111830455718 0.0908987073120618 1 1
0.00398573884113371 0.00415198526259534 1 1
0.0181058462864276 0.0179349756120789 1 1
-0.052834533275234 -0.0527809950103889 1 1
-0.0117656660452706 -0.0116423897894487 1 1
-0.0108455218124171 -0.0108097612324297 1 1
0.00671516956646007 0.00669431463061086 1 1
-0.0256615024756786 -0.0254135240800343 1 1
-0.0977899479471533 -0.0972257787759461 1 1
0.0858280524358894 0.0855381093440684 1 1
0.0382931196059781 0.0383156407550749 1 1
-0.0831540907419232 -0.0830492061432548 1 1
0.135903348618719 0.135475181408807 0 0
0.0657088254315517 0.0654264787775315 1 1
0.0112208569679957 0.0113953442224401 1 1
0.0202119191938481 0.0201631650860963 1 1
0.0915645830606985 0.0913259479363144 1 1
-0.00665219643521072 -0.00666956929885666 1 1
0.00503383441891334 0.00506570551928353 1 1
0.00313184351266716 0.00305350754413098 1 1
-0.186533622412141 -0.186231882508295 0 0
-0.0224111168400008 -0.0219770656119755 1 1
-0.0500791212834612 -0.049958709901431 1 1
-0.0498741491246126 -0.0498563276314376 1 1
0.0300008890453198 0.0300342976896492 1 1
0.0404979506015421 0.0404657207189738 1 1
0.0456298452451989 0.0455358647790591 1 1
-0.0463248873343502 -0.0463984451792882 1 1
0.0768516520585335 0.0767455212829799 1 1
-0.0620411924454433 -0.0620349429855131 1 1
0.0942706402888599 0.0940958666841268 1 1
-0.0753216320261101 -0.075159085179801 0 0
-0.0195214840864077 -0.0192976793411306 1 1
-0.0867701257658247 -0.086633271029038 1 1
-0.0632753050009342 -0.0632080967934889 1 1
-0.121256083438146 -0.121023086527723 0 0
0.00184043906412242 0.0017241385423256 1 1
-0.0131671315977181 -0.0133288464759677 1 1
0.112418886484468 0.11209146669847 0 0
-0.0875467743239239 -0.087404050294503 0 0
-0.0071471360679811 -0.00720616198586565 1 1
0.161345586173652 0.160620553079073 1 1
0.00805374655275487 0.00803675022325473 1 1
-0.00725878830895354 -0.00703555462520296 1 1
0.0144144555508094 0.0142541623774976 1 1
-0.0129805755045835 -0.013000143145033 1 1
-0.0423817105664618 -0.0419507260963795 1 1
0.0678166749994542 0.0675950398512113 1 1
-0.077885639514982 -0.0777930799188632 1 1
-0.0482431105949525 -0.0480410728250363 1 1
0.025338911979352 0.0250163289879415 1 1
0.0875044388755338 0.0874026693072449 1 1
0.0133084859495351 0.0134969461284217 1 1
-0.0796333935770052 -0.0794570514524603 1 1
0.0433125469092129 0.0429116266812252 1 1
0.0440438962122772 0.0438763496404439 1 1
-0.0596993311114624 -0.0596346331670706 1 1
-0.0236963482859548 -0.0236557729196392 1 1
0.0173331732167267 0.0175297521617158 1 1
0.145633551204648 0.145244542358601 1 1
-0.041000594465373 -0.0409365825236321 1 1
0.118317371913367 0.1178445130853 1 1
0.0260062261198697 0.0259174685155878 1 1
-0.0949124080797594 -0.0947226105711069 1 1
-0.0516488910714074 -0.051618577784615 1 1
0.0152450539591376 0.0150989996691744 1 1
-0.044069591942216 -0.0439789697211425 1 1
-0.0101488806460853 -0.0102519340222214 1 1
0.00484244122479374 0.00479759627312128 1 1
0.0470040981126744 0.0470247341445453 1 1
-0.00546477676825772 -0.00562770835573684 1 1
0.0290284016914428 0.0289329561931035 1 1
0.0566631737762762 0.0565131646280776 1 1
-0.0357571146173781 -0.0356696658212797 1 1
-0.0670050444178465 -0.0668791651809018 1 1
-0.0752614990608335 -0.0750060460960674 1 1
-0.0608857685034294 -0.0605345125746264 1 1
0.155447762167945 0.155163679714436 0 0
-0.0486782588641758 -0.0485473051663809 1 1
-0.00215976018259793 -0.00221342387714358 1 1
-0.0135583648174562 -0.0135141563139387 1 1
-0.0284058489279951 -0.0283398428377158 1 1
-0.00705003950253742 -0.00699741806487596 1 1
-0.0453770841463215 -0.0450029946751911 1 1
0.125352434621844 0.125315057337431 1 1
0.0108601867252408 0.0108998245974817 1 1
0.0378751556441299 0.0379017017707454 1 1
0.0298711861403518 0.0297278877116343 1 1
0.0745828125053102 0.074043848593078 1 1
-0.0589729819416651 -0.0587158582797421 1 1
0.114295365074859 0.114146776438064 1 1
-0.0336108920316985 -0.0334621861062957 1 1
-0.00440306618192089 -0.00448316321172196 1 1
0.0152646083572257 0.0153695306624507 1 1
-0.0214661292863256 -0.0214484603830995 1 1
0.025475166860004 0.0252174581883946 1 1
-0.167389692939797 -0.166761035235404 1 1
-0.0665851590239482 -0.0663775538998428 1 1
0.0708108066592898 0.0704458596451386 1 1
0.0853533389662296 0.085209707850019 1 1
-0.0724740234778013 -0.0722727594507493 1 1
0.146790859517183 0.146220306467144 0 0
0.0395316533603032 0.0394961166350171 1 1
-0.0363705909961187 -0.03621342558076 1 1
0.0204905489108372 0.0204655971288374 1 1
0.0896718696600967 0.0894934389521639 1 1
-0.0546465473270456 -0.0545346558641528 1 1
-0.0124602218049221 -0.0125637221062053 1 1
-0.00586040838839795 -0.00569955844760607 1 1
-0.0881775516140546 -0.0877349305576495 1 1
-0.0656121965001819 -0.0655321557558604 1 1
0.0682405633912563 0.0675304296466225 1 1
-0.0196029813138666 -0.0196491566153354 1 1
-0.038631971777623 -0.0385923748316738 1 1
-0.0231943831137904 -0.0229779724848411 1 1
-0.0203808789419182 -0.0201651017215122 1 1
-0.0176337302434771 -0.017989073118214 1 1
-0.0258502708065072 -0.0257123940852242 1 1
-0.122752642568638 -0.122250851169632 1 1
0.0612307919196814 0.0608462907448097 1 1
0.0128529219786124 0.0129124143695365 1 1
0.0675991272724785 0.0673446684677661 1 1
-0.00947986161655989 -0.00946123450361479 1 1
-0.0570409975925949 -0.0566404405446773 1 1
0.0644971040755503 0.0644049883656749 1 1
0.0837736211356349 0.0834769443140577 1 1
0.0328118204309189 0.0329318290648287 1 1
-0.148930943920729 -0.148502132037139 0 0
0.062539612517098 0.0621825708800343 1 1
-0.114778753894285 -0.114388339793046 1 1
0.0237511294046767 0.0237566795966321 1 1
0.0334254659650314 0.0333662030578677 1 1
-0.0922823139600294 -0.0918356339577152 1 1
0.00284191797247906 0.00275754708129262 1 1
0.0841486375628354 0.0841867835084913 1 1
0.0724331698495653 0.0721474581970576 1 1
-0.143402053488341 -0.142898869716836 0 0
0.154887599806184 0.154363792356241 0 0
0.0310970417473035 0.0308741063683726 1 1
0.0612268035903424 0.0612099448937255 1 1
-0.0406872742236838 -0.0407209330085597 1 1
-0.088634947475872 -0.0883216131127654 1 1
-0.0296859251877859 -0.0297073492029365 1 1
0.0341192944093923 0.0339123118463171 1 1
0.103575622037943 0.103538102361893 1 1
0.0284884421741529 0.0286521016167547 1 1
-0.0356562122028669 -0.0353808854771902 1 1
-0.0398023502507309 -0.0398765363293734 1 1
0.0660788149735432 0.0661298696075681 1 1
0.052359748961652 0.0522687255739987 1 1
-0.0436546627071654 -0.0434073420527932 1 1
0.129402767932391 0.128818834830125 0 0
-0.114211977706664 -0.114158183428439 1 1
-0.0114627574606457 -0.0115080198232965 1 1
-0.0769510630793628 -0.0767101768471522 1 1
0.130053780024115 0.12989769874392 1 1
0.107817622995145 0.107486838263068 1 1
0.0459643721756103 0.0460854076237283 1 1
-0.109657020107553 -0.109437765413126 1 1
-0.0255855198333579 -0.0254365867242282 1 1
-0.024082291995232 -0.0241227454030586 1 1
-0.0216506506634317 -0.0213999243102967 1 1
-0.0412417106546122 -0.0412059010173228 1 1
0.0713322186201532 0.0711506613000141 1 1
-0.0309375201319894 -0.0308067408566 1 1
-0.0883186625314457 -0.0881393121460492 1 1
-0.10778755442658 -0.107482701112876 0 0
-0.0550292217905458 -0.0550145166219533 1 1
-0.0132244915877789 -0.0132362601953394 1 1
-0.0730014229245234 -0.072778018089691 1 1
-0.0510837949136985 -0.0510552096688626 1 1
0.0262884059290985 0.0265995767395179 1 1
0.0444003070570603 0.0440331635051369 1 1
-0.0547223397779487 -0.0545464585773521 1 1
-0.090121613042996 -0.0901447769653538 1 1
0.0892548446513597 0.0893093225790682 1 1
-0.0355006664309838 -0.0354036454553407 1 1
0.0414016180571127 0.0411612064088061 1 1
0.00547001864229246 0.00550359389049875 1 1
0.090784966335551 0.0905732646708747 1 1
0.0355668795425973 0.0352815122087958 1 1
-0.0772751069807816 -0.0770136984254611 1 1
0.10916617667315 0.108723481501694 1 1
0.0881641621121731 0.0879370898855943 1 1
-0.0589427480359132 -0.0590103826126469 1 1
-0.0667813420344682 -0.0666231138372785 1 1
-0.0405668480623962 -0.0406954555430855 1 1
0.00869117934456303 0.00867932669640828 1 1
-0.102245099183268 -0.101938597127867 1 1
-0.00144369211280057 -0.00148624150911494 1 1
-0.19477913831355 -0.194130328412097 0 0
-0.00771699832624156 -0.00767463672726561 1 1
-0.0289684213714324 -0.0289269067142988 1 1
-0.0961858388879323 -0.0958526444450029 1 1
-0.00319858807207348 -0.0031175401298838 1 1
0.0716191677686642 0.0715790955821597 1 1
0.00954566272244134 0.00950794944802095 1 1
0.0905311005043001 0.0899959136096424 1 1
-0.250890408835222 -0.249605276319557 0 0
0.0713541516167428 0.0711728334847904 1 1
0.00424322145186557 0.00441119724697225 1 1
0.0192198264202189 0.0190132273080798 1 1
0.0144989937806333 0.0144018004933636 1 1
-0.0225732242270384 -0.0226417780025463 1 1
0.0341399338271852 0.0340540889400022 1 1
0.0283664588335005 0.0283064759692122 1 1
-0.0526233095145714 -0.0524578674866825 1 1
0.0281739047387693 0.0280457728877319 1 1
-0.0787208118827358 -0.0783254944147705 1 1
0.0289117516975034 0.0288919087396616 1 1
0.121475915812761 0.120968063502217 1 1
-0.0822828862603894 -0.0820607065563883 1 1
-0.125777005922359 -0.125602800117258 0 0
-0.125724459999713 -0.125160458968722 1 1
-0.107655547768573 -0.107319453784631 1 1
0.0483173732689682 0.04811185849367 1 1
-0.043936808166973 -0.0438842798403806 1 1
0.103655302747312 0.103281871860035 1 1
0.0935371756968557 0.0927831908214733 1 1
-0.109271743613852 -0.109061091464061 1 1
-0.0439672588247794 -0.0437613510175162 1 1
-0.0993627559892459 -0.0993510001206862 1 1
0.0489257597522766 0.0486558959555069 1 1
0.0493022010916731 0.0491800806403021 1 1
0.0151217966463458 0.0148008974617478 1 1
0.103141492345823 0.102720277056005 1 1
-0.184681291689955 -0.184229210913557 0 0
-0.0678975849708077 -0.0677457312490691 1 1
0.0730917397192061 0.0728999968984662 1 1
0.00102180344118435 0.000943087259825399 1 1
-0.0766327422893983 -0.0763598885443066 1 1
-0.107213120550575 -0.106686438249426 1 1
0.0483702355125631 0.0483570635817568 1 1
0.110927644539797 0.110845437723251 0 0
-0.00840079587478874 -0.00837736054500651 1 1
0.0138656211048143 0.0138430253729443 1 1
-0.151591681721953 -0.151485111015069 1 1
-0.023170956728613 -0.0232775491771848 1 1
-0.0526297691524783 -0.0524218569761869 1 1
-0.143499662520966 -0.143229176797526 0 0
0.0706476326703745 0.0706815504546648 1 1
0.0366635888915911 0.0364197652497177 1 1
0.035344365503456 0.0353264403903954 1 1
-0.0637231318972464 -0.0637908863022485 1 1
0.076135030364602 0.0756182165302365 1 1
0.0182779535738716 0.0180538159394235 1 1
0.0863868322326085 0.0859783644934186 1 1
0.0293228642332957 0.029548544300513 1 1
0.111149397365657 0.110821960431614 1 1
-0.17156368024958 -0.171062452382905 0 0
0.018834262435476 0.0187380086320069 1 1
0.1048949408855 0.104724430311404 0 0
0.0814515262350461 0.0811920310166627 1 1
0.146356623403387 0.146076915674408 0 0
-0.0475458861916476 -0.047635486222739 1 1
0.0555653889197793 0.055234467301937 1 1
-0.0593814417096698 -0.0591382075811663 1 1
0.00496577295017489 0.00496067089968163 1 1
-0.131672183706649 -0.13138371010071 1 1
-0.0284359556712145 -0.0281976762624756 1 1
0.0216188204122465 0.0216514911089724 1 1
-0.0207709356624096 -0.0204883741664382 1 1
0.217708748173336 0.21713295237606 0 0
0.0763613058024069 0.0761330795189149 0 0
0.00314575310812255 0.00300632352864953 1 1
-0.117566854946652 -0.117464371424223 1 1
0.0189105225776987 0.0187506852026133 1 1
0.0537048418963227 0.0533390463636839 1 1
-0.0165871401879762 -0.0166701929763097 1 1
-0.0543123280552164 -0.0541662933829205 1 1
0.0230134486633932 0.0230371014976441 1 1
-0.00722379220374619 -0.00743405782071902 1 1
0.234870785960054 0.233583498602572 0 0
-0.0440891821037867 -0.043966673627282 1 1
-0.0340812344755568 -0.033807963506226 1 1
0.00196579058900589 0.001929159981687 1 1
0.00427704285077582 0.0045193502629527 1 1
-0.0945669370639391 -0.0942555537228888 1 1
0.0810878510255613 0.080887119850878 1 1
0.00820392132592063 0.0080782906559168 1 1
-0.0117750502632538 -0.0122067621171059 1 1
0.0064504679607476 0.00643999032762701 1 1
-0.00149517911682269 -0.00155049692205442 1 1
0.0648808482655605 0.0647502374064626 1 1
0.0207390715312037 0.0207457520665439 1 1
0.0783831893489804 0.077858531014548 1 1
-0.0126213698367507 -0.0125398289662572 1 1
-0.0539615230672124 -0.0538748579357544 1 1
-0.0296942380556367 -0.030014278138021 1 1
0.0604776025835089 0.0603417742749873 1 1
0.0259896106159947 0.0261171010799535 1 1
0.0659457849992229 0.0659034828078393 1 1
-0.00473710248560167 -0.00469013498294514 1 1
0.0927636581087457 0.0926961405365556 1 1
-0.0103215571737685 -0.0106374300134407 1 1
0.0155572173007256 0.0154553813453225 1 1
0.0552512856315758 0.0553919003260347 1 1
0.0478183562346973 0.0475849065425034 1 1
0.0509233804335721 0.0508333983856837 1 1
-0.0374020183391793 -0.0371669561545837 1 1
-0.0817436591402211 -0.0815606444278178 1 1
-0.0177700046804198 -0.0179331607813045 1 1
0.00282995253414351 0.00273397105213912 1 1
-0.0148275849454628 -0.0150340137801997 1 1
0.051215322526514 0.0514911724063089 1 1
0.0337109067456303 0.0335873583792457 1 1
-0.141363124059598 -0.14097145869707 1 1
-0.0654024070321598 -0.065416433524723 1 1
0.0689604376310144 0.068762030621938 1 1
-0.00378557444216821 -0.00348159425231715 1 1
0.0272932231484493 0.0273183052275662 1 1
0.133253601164362 0.132760196806281 1 1
0.0386902698506206 0.038694653944826 1 1
-0.0188339110042017 -0.0189731749082014 1 1
0.0445020810497668 0.0445028947255349 1 1
-0.00740911263311942 -0.00733181094045463 1 1
0.0515908213854081 0.0511976120861 1 1
-0.00118067603624891 -0.00121102959941239 1 1
-0.0977249362537493 -0.0975481577065477 1 1
-0.0251507323295888 -0.0251556157046658 1 1
0.0275517795303153 0.0275279213390205 1 1
0.00480422692791629 0.00485002959079425 1 1
-0.0630634523381776 -0.0628988114489642 1 1
-0.0548692487410027 -0.0547769688598114 1 1
-0.0853473997877064 -0.0853764174047782 1 1
0.0583013967124987 0.058103356689892 1 1
0.0296660786541041 0.0294927018629927 1 1
0.0737056583438658 0.0733453768785287 1 1
0.0580708539195341 0.0573788890517115 1 1
-0.0901435447733827 -0.0900694252244744 1 1
-0.0759583119386244 -0.0757956607652345 1 1
-0.0965537915422529 -0.0962190759733079 1 1
0.0427848081392265 0.0428540859924391 1 1
-0.0146883572438648 -0.0146159701426451 1 1
-0.248218528696919 -0.247494508729863 0 0
0.0798575524379306 0.0795752910249293 1 1
-0.0839480816783514 -0.0837781508411463 1 1
-0.0271367772808098 -0.0268779940275781 1 1
-0.089709457137402 -0.089554443603458 1 1
0.040830190827071 0.040724603566923 1 1
0.00332979569186705 0.00324320817844446 1 1
0.0683295167857522 0.068335611059532 1 1
-0.0169970846536152 -0.0170955933287445 1 1
-0.0890110733676271 -0.0884261385981418 1 1
-0.10013122517332 -0.0997274359301674 1 1
0.0790757705780956 0.0786932507673124 1 1
0.00461802858266558 0.00454324316256451 1 1
-0.026666952263583 -0.0267998029588728 1 1
0.0829362672140422 0.0826465169379201 1 1
-0.0165282758982277 -0.0165409509701113 1 1
0.00994826433499028 0.00983259989353774 1 1
-0.0993031792677454 -0.099110181126212 0 0
-0.0350316933611493 -0.0347032490162682 1 1
-0.0040641396110216 -0.00424641825017074 1 1
-0.0984102059460151 -0.0979497296378016 1 1
0.106410874433825 0.106091392892901 1 1
-0.0632013839908883 -0.0628720143949535 1 1
-0.0826291981433622 -0.0825927737848564 1 1
0.0754833948364779 0.0751342928560033 1 1
0.0417982718275634 0.0416918992684852 1 1
0.0766657084702254 0.076431417360675 1 1
0.0223603107829588 0.0221709497770329 1 1
0.0313768541778751 0.031243471948509 1 1
-0.019822698056893 -0.01998578824984 1 1
-0.157679503250659 -0.157189306935188 0 0
-0.0239352018270163 -0.0238310129542956 1 1
-0.0733136874165628 -0.0729665858642823 1 1
-0.0810991160056826 -0.0811065629945829 1 1
-0.0423089113212474 -0.0423997278191355 1 1
0.128952330659189 0.128607841887272 0 0
0.0118442274429348 0.0117620316466877 1 1
0.0566844344380941 0.0565941849427034 1 1
0.11615485433426 0.115817608660936 0 0
0.0287210641312226 0.0288023303655436 1 1
0.0668644112529099 0.0665953354963545 1 1
0.0593941573357833 0.0589912728370852 1 1
-0.0449786641927804 -0.0447587149446918 1 1
0.0826068080912492 0.082302837550376 1 1
0.160188355883285 0.159622688700115 1 1
-0.0229922052938506 -0.0229176157929869 1 1
-0.0361467168579591 -0.035963913427454 1 1
-0.119728065975104 -0.119096232606706 1 1
-0.0434147992386598 -0.0434987167135374 1 1
0.00537213736882133 0.00524896664352205 1 1
-0.0463279902361782 -0.046282519202123 1 1
-0.013959074649901 -0.01382420982353 1 1
-0.0846555401804256 -0.0847205920648613 1 1
0.0132124672660801 0.0136326727812015 1 1
-0.069473663202267 -0.0690662668007629 1 1
0.0249070599885766 0.0247748590594546 1 1
-0.00563469537512226 -0.00554640404276125 1 1
-0.0701669717031878 -0.0700149988049327 1 1
-0.0344126921380697 -0.0344984657690958 1 1
0.108676140873187 0.108391595676844 1 1
-0.0138340724294188 -0.013898357947002 1 1
-0.0404455628533342 -0.0402417182963385 1 1
0.0326510325307546 0.0324357136028773 1 1
-0.0618186349103415 -0.0617924315465442 1 1
0.140791289468246 0.140443459119729 0 0
-0.0292920179133302 -0.0288159858001057 1 1
-0.060300590700829 -0.0603121512333128 1 1
-0.058008744381651 -0.0577875524379647 1 1
0.0150332751166172 0.0149135512993188 1 1
0.114238859039828 0.11412081627269 0 0
0.024428482538677 0.0244465454629247 1 1
0.0761033198767624 0.0754889239525623 1 1
-0.109150454932488 -0.108762539240274 0 0
-0.0639580364583675 -0.0637866373542594 1 1
0.00498287673487556 0.00478986391480577 1 1
-0.0770976009437321 -0.0767622253962773 1 1
0.0565048265372706 0.0559761420953157 1 1
0.197476233596428 0.197122332987526 0 0
0.0795594951617705 0.079495185480128 1 1
0.102974599697905 0.102605188433735 1 1
-0.0105126720421188 -0.0106063956835993 1 1
0.00737414998309451 0.00734578027834729 1 1
0.109467052784985 0.109400287308493 1 1
0.0643665467033275 0.0642372886567523 1 1
0.0959476498098138 0.0959624609433677 1 1
0.0852610903473742 0.0847972615158182 1 1
0.157654409481858 0.157255539007166 0 0
0.127837398854629 0.127547533820907 0 0
0.0941359410202011 0.0938314498153805 1 1
-0.0693573115288353 -0.0692122846230011 1 1
-0.040918302495327 -0.0410438033040803 1 1
0.00109330501149267 0.000806616605126464 1 1
0.0457861156526097 0.0458453882333179 1 1
0.0508314213974159 0.0508485471948199 1 1
-0.0130773588124 -0.0132202573589338 1 1
-0.0916184419175879 -0.0912600038003814 1 1
0.0287910349326375 0.0288163268250246 1 1
-0.0372429646035594 -0.0371452495440211 1 1
-0.00030576176480368 -0.000411964700219973 1 1
0.0752392102950781 0.0752224019665429 1 1
0.00554921973570327 0.00565032692756263 1 1
-0.0290973041057247 -0.0290925473933651 1 1
-0.129467267932225 -0.128935251962701 0 0
0.0905780742232362 0.0900333557116574 1 1
0.130825985323858 0.130364416101744 1 1
0.0965548778161336 0.0963923308705785 1 1
0.0685084622352866 0.0682701100071185 1 1
0.0342190857086506 0.0340102991951703 1 1
-0.0259676006545788 -0.0257112949633444 1 1
-0.00304267731915697 -0.00297763153078313 1 1
-0.191408795177412 -0.19091833039529 0 0
0.0242036856528462 0.0241102303986073 1 1
-0.073536661450814 -0.0731211040967678 1 1
-0.0729685597601029 -0.0728687754622884 1 1
0.16901314060708 0.168633920085684 0 0
0.0555151945303547 0.0554109352327899 1 1
-0.0198748308890012 -0.0199012595555521 1 1
-0.0246475151261831 -0.024753800128671 1 1
0.0604702993610999 0.0601163763986444 1 1
0.010568832278288 0.0105509361440833 1 1
0.156984991085079 0.15659733829683 0 0
0.0390297050656416 0.0388504302439391 1 1
0.00737955249595632 0.007324206708469 1 1
-0.00523459566846412 -0.00515851706341163 1 1
-0.145262715891693 -0.144932844836506 0 0
-0.00747678319472857 -0.00725137942311798 1 1
0.035989038107015 0.0360559841316491 1 1
0.0798532297253951 0.0796236909553304 1 1
-0.133385418009941 -0.132722592163129 0 0
0.131911438803389 0.131250398200272 0 0
0.0173825117271467 0.0170840291804534 1 1
-0.0116813822799338 -0.0117767981570375 1 1
-0.0180496709691986 -0.0180638409274966 1 1
-0.0561901486795517 -0.0558240996563537 1 1
-0.12844667652992 -0.127551521514665 0 0
0.167462579426705 0.166808330336281 0 0
-0.0293724245410166 -0.0291954691820066 1 1
0.0998672963277851 0.0995437073407107 1 1
0.0547784690592764 0.0543928503054791 1 1
0.0705398611677326 0.0703020361679819 1 1
0.070321923979855 0.0702198123148567 1 1
0.0705990899301856 0.070469573323866 1 1
-0.0540803311868201 -0.0540206728052691 1 1
-0.0602516542788291 -0.0601181274160056 1 1
0.0294500728855215 0.0293466565380036 1 1
0.0564138132659694 0.0564606290468136 1 1
-0.0362098549714546 -0.0361818108976896 1 1
-0.0792707456869251 -0.0789348909572603 1 1
0.014303651134081 0.0145181468023257 1 1
0.0590233211228951 0.0592993430878369 1 1
-0.00512214352277245 -0.0050602485950674 1 1
0.0217850220191431 0.0214746036471669 1 1
0.0364028596587988 0.0363832509454323 1 1
-0.0984663507874612 -0.0981008897162449 1 1
-0.0687236585589107 -0.0683697270731327 1 1
0.00128664969380203 0.0012429037671296 1 1
-0.135956172439795 -0.135506419704818 1 1
0.0578177818964585 0.057730103681883 1 1
0.0855789510885251 0.0850626848139757 1 1
0.00170681274765929 0.00184504630430503 1 1
0.0283710983850484 0.0281728387982763 1 1
-0.016987167357639 -0.0170585452338814 1 1
-0.110516018050838 -0.110311203188632 1 1
0.0639548710687737 0.0640256494450251 1 1
-0.0929763984439 -0.0925052008703001 1 1
0.0857783454536645 0.0855822054065844 1 1
-0.0175672035630952 -0.0178526847862832 1 1
0.0224388512003141 0.0224410045790282 1 1
-0.0390055750189162 -0.0389867023895478 1 1
0.0256779102404437 0.0258091118477326 1 1
-0.00636091551255046 -0.00662053395146116 1 1
-0.0646143990523232 -0.0643925360350746 1 1
-0.0466344011501886 -0.0464991607055073 1 1
0.07480330949768 0.0745465353801377 1 1
0.0468055695475198 0.0470119006047171 1 1
-0.0338995227211558 -0.0336312068531144 1 1
0.0948173083157622 0.0944536997139339 1 1
-0.0306543148011591 -0.0306557781613767 1 1
-0.0144236489947107 -0.0142727555023927 1 1
-0.0193699798768782 -0.0195005959859157 1 1
0.102272305741697 0.102309206126636 1 1
-0.0832215699540603 -0.0831665801890319 1 1
-0.0447879782720814 -0.044603698967577 1 1
0.0372453796106597 0.0370524631819011 1 1
-0.0196786935284861 -0.0194065000754559 1 1
0.0913499202597718 0.0911260192719089 0 0
-0.101752804703886 -0.101465024970327 1 1
-0.126325018328703 -0.125619854330582 1 1
-0.0432083407333547 -0.0433521272685286 1 1
0.142965762738287 0.142479047632326 1 1
-0.202657424131745 -0.202306005250426 0 0
-0.0623736348226401 -0.0623572627701145 1 1
-0.177068674441383 -0.176578133500738 0 0
0.0173878035187114 0.0173528414819656 1 1
0.0410554007378263 0.0412257375387282 1 1
0.00322914670025286 0.00337929640343686 1 1
0.0221787685524178 0.0219955852240188 1 1
0.0422589708894992 0.0420016714437798 1 1
0.0502601543683021 0.0502091919100539 1 1
-0.0474200301776786 -0.0474154739285269 1 1
-0.104231864287852 -0.103734219691045 1 1
-0.0293370321958383 -0.0295327676786085 1 1
0.0264283269682561 0.0264221266324313 1 1
0.03082139880336 0.0306853848854163 1 1
0.00202291932710853 0.0022599193992226 1 1
-0.043332948021894 -0.0433208317525869 1 1
-0.106220794070496 -0.106357548651239 1 1
0.0353092283449295 0.0352380091992901 1 1
0.00240478460833744 0.00232255795688781 1 1
0.0484732870096875 0.0480419534554106 1 1
0.0024401422622143 0.002381951304337 1 1
-0.0656420625590127 -0.0653572863086607 1 1
0.0205905548024886 0.0206130817052842 1 1
0.00994640387981893 0.0101391154712626 1 1
0.0173090077971861 0.0173751411842209 1 1
-0.0734543488527195 -0.0732828370632293 1 1
0.0699161840453975 0.0696255083586071 1 1
0.182853574047862 0.182480224852471 0 0
0.124792448220559 0.124278751316176 0 0
-0.0448769801386044 -0.0448134276173908 1 1
0.0304951712753863 0.0305975681477601 1 1
0.00423616581150861 0.00419867183818862 1 1
0.0278771178944499 0.0278049355353899 1 1
0.00296687358679633 0.0028878382824326 1 1
-0.0243856811675148 -0.0244348313677136 1 1
-0.0543602513724412 -0.0542461493485229 1 1
-0.042151025899539 -0.0419628951702484 1 1
-0.0466633283567257 -0.0466058151671379 1 1
0.00633688732419321 0.00643834169973463 1 1
0.129047485638583 0.128488546571778 0 0
0.0264005461834152 0.0264641799914607 1 1
0.0683142117274368 0.0682841191970321 1 1
0.0180793574775948 0.0179582589729527 1 1
0.0135763539240712 0.0135752275952801 1 1
-0.220244583135529 -0.219641983321757 0 0
-0.0253489428497097 -0.0254337568577358 1 1
0.0122008438265981 0.0123941098474676 1 1
-0.0975779079142959 -0.0973820093362298 1 1
0.0870077750556294 0.0868500496766923 1 1
0.0262910511492862 0.0261900457760487 1 1
0.102386816584438 0.101848535945371 1 1
-0.0697226721796523 -0.0697265515388522 1 1
0.109911615295868 0.109223916699489 1 1
-0.0714545679220391 -0.0713477739274347 1 1
0.0592542032455805 0.0591902257946776 1 1
0.0470692181892343 0.0470345347098 1 1
-0.0753009459768685 -0.0751861446482345 1 1
0.0404672907976402 0.0403117924886438 1 1
-0.0530164669530191 -0.0529949590771269 1 1
0.0366382537192654 0.0363854709858464 1 1
-0.0622637293608577 -0.0622357642008417 1 1
-0.0908951030166534 -0.0905343513264665 1 1
-0.0301300721359185 -0.0298261196911312 1 1
-0.072453926077678 -0.0718435963387761 1 1
-0.0225805892403189 -0.0228041854725269 1 1
-0.178431185160497 -0.177953819133951 0 0
0.0288765442904778 0.0285930245697166 1 1
0.063318301440081 0.0632389728441294 1 1
0.0954814386288513 0.0954291152892831 0 0
-0.0289481306668198 -0.0289684657147608 1 1
0.0486099968120067 0.048709743995862 1 1
-0.0923462585268239 -0.0923341079340303 1 1
-0.017051069706235 -0.0171664640877885 1 1
0.0350129036081645 0.0349447371404949 1 1
0.0253368609207184 0.0252403788762739 1 1
-0.118927845722818 -0.118895418892818 1 1
0.0847107164033989 0.0845308129609613 1 1
-0.125897851375888 -0.125624886604791 0 0
0.0777315634470207 0.0775752397068025 1 1
-0.0139571976531894 -0.0139132220661793 1 1
0.0116274056240682 0.0116701424955211 1 1
0.128580019550949 0.128316520786272 0 0
-0.0484110635807536 -0.0481544427418244 1 1
-0.10742231882793 -0.10674559035124 1 1
0.0194159348310553 0.0192117985620572 1 1
0.0551168923506161 0.0549842494489937 1 1
0.0184646751725479 0.0183535275786818 1 1
-0.0542868369961555 -0.0540854074567074 1 1
0.0349205537228309 0.0349992751721071 1 1
0.0244958645787393 0.0242687011439578 1 1
-0.0331752395628344 -0.0331062102541436 1 1
-0.106054890456544 -0.105767839653276 1 1
0.0101595797610464 0.0099863239928621 1 1
-0.0894509072675699 -0.0892509323591407 1 1
0.0350744794746407 0.0350214605179892 1 1
-0.0307558925837636 -0.030840566235347 1 1
0.118585582350663 0.118306614832559 0 0
-0.0935918512622613 -0.0933285747136058 1 1
-0.0423322797016951 -0.0421246989562747 1 1
0.0348087361093554 0.0347420681373171 1 1
-0.0515761988152687 -0.0515874753269311 1 1
0.0959411523266506 0.095734731089787 1 1
-0.0439830473617688 -0.0438620975615272 1 1
-0.0577532700656711 -0.0574559513888459 1 1
0.0603436102886369 0.0601703773232369 1 1
0.0255746734092328 0.0255201716901906 1 1
0.0625804130551774 0.0625523060747593 1 1
0.04841432698304 0.048286880008698 1 1
0.136205033830885 0.135139548711246 1 1
-0.160448482478298 -0.159917922286682 0 0
0.0267177826507705 0.0267556790486395 1 1
-0.0630327585195862 -0.0628029731426535 1 1
0.0708799191230784 0.0706290478363533 1 1
0.0856033771612669 0.0852301210866139 1 1
0.0296623294367615 0.0296382652334573 1 1
0.0331601876165308 0.0331155868093969 1 1
-0.0243582920745266 -0.0243003323596801 1 1
-0.0365237814711014 -0.0365983319757796 1 1
-0.0666903993931975 -0.0665465427493777 1 1
0.0261675830982269 0.0261171170888018 1 1
0.0192972564523626 0.0190928228674645 1 1
0.157463756540282 0.156838595872508 1 1
0.0495545516849949 0.0492465854535421 1 1
-0.0474549178761353 -0.0472368124591547 1 1
0.111685684216623 0.111148032948134 1 1
0.0874374561278765 0.087237771795564 1 1
0.0361573792130221 0.0359192056618656 1 1
0.000228013085427077 0.000110165068636133 1 1
0.0696755992109537 0.0694598461901211 1 1
0.0106654995426588 0.0110008573241122 1 1
0.0888550521088316 0.0883903660819003 1 1
0.0616485080896823 0.0614447170205713 1 1
-0.0669101645451212 -0.0666661115463349 1 1
0.0397650967057327 0.0395352202880334 1 1
0.0198399273032559 0.019365780455181 1 1
-0.121288513177275 -0.121052905298825 0 0
0.115611066163358 0.115182881101445 1 1
0.147221044991673 0.146728679821442 0 0
0.102568704578044 0.10209541731701 1 1
-0.127581796276238 -0.12715481849579 0 0
-0.0821698905219413 -0.0817479122997701 1 1
-0.0417520315992154 -0.041159526377956 1 1
0.0873064812945554 0.0869556878422603 1 1
-0.129734150576942 -0.129480568423642 0 0
0.111837190500304 0.11165715449384 1 1
-0.0630227405828081 -0.0628513764390074 1 1
-0.0645509494513001 -0.0644646682321851 1 1
-0.123868796770651 -0.123476632256795 0 0
-0.0538692446985571 -0.0536866273886104 1 1
0.0251040415620272 0.0249226136300888 1 1
0.119028743144259 0.118571221790494 1 1
-0.0975900612533033 -0.0976859906688369 1 1
-0.0447889451887113 -0.0445754166758327 1 1
0.0573094266360254 0.0570240571020751 1 1
-0.134233386713953 -0.133527739501954 0 0
0.0246753211836858 0.024783384507938 1 1
-0.0421202590011499 -0.0420439435881126 1 1
-0.0243882604608089 -0.0240037411734583 1 1
-0.00533866791049969 -0.00525005223302245 1 1
-0.0697186344174173 -0.0695660269091983 1 1
0.0335166942280097 0.0336904464889005 1 1
0.17382430456842 0.173471649899257 0 0
0.0152228547492065 0.0152769540769102 1 1
0.0188183509560324 0.0189398527034103 1 1
-0.0274974373962867 -0.0275833024890748 1 1
0.0062996704896529 0.00656495049892815 1 1
0.106790792963462 0.106519509301135 1 1
-0.0524187982063812 -0.0523619720817968 1 1
-0.0355416782950592 -0.035492674132473 1 1
-0.103357323313537 -0.102547621346861 1 1
-0.0785895276735763 -0.0783229027938334 1 1
-0.0906892421946564 -0.0905999438229801 1 1
0.130708254491837 0.130541771634294 0 0
0.0220748111906051 0.021952278077074 1 1
0.0299294225590873 0.0299808200540183 1 1
-0.0590707117241596 -0.0590336438542593 1 1
-0.0472470812226238 -0.0470702574902956 1 1
0.027218023270336 0.0270571511517613 1 1
0.233560067695159 0.232992743066548 0 0
0.110746336432297 0.11065395054838 1 0
0.128056368188385 0.127539390153571 0 0
-0.0460717354783694 -0.0457566638338955 1 1
-0.0156973513062912 -0.0154754454742251 1 1
0.0527965613667763 0.052871595078209 1 1
-0.00242517965106319 -0.00249557979150673 1 1
0.0209949227686419 0.0210818779292032 1 1
-0.088172238266306 -0.0879648479230315 1 1
-0.115282786699282 -0.114897286133122 1 1
-0.0671365027420965 -0.0668607133240648 1 1
0.00308984027463786 0.00320138445222334 1 1
-0.0444786300952271 -0.0445688719293582 1 1
-0.121045558948616 -0.120798091055813 1 1
-0.00763106619159846 -0.00740627116954073 1 1
0.0991906036093653 0.0990739603151226 1 1
-0.0902331010620275 -0.0898766762054909 1 1
0.167498043268701 0.167067218511819 0 0
-0.0436998273971221 -0.0435057804636423 1 1
-0.0111048741164153 -0.0110747307320826 1 1
0.0382447936427655 0.0380140219909316 1 1
0.0696962060213363 0.06938929386015 1 1
-0.00606791965117241 -0.00591234074501693 1 1
-0.0788442183800574 -0.078706561958732 1 1
0.0981603035465854 0.0977483704394954 1 1
0.183184383887316 0.182426393797876 0 0
0.0131977479799782 0.0131724693528194 1 1
0.00552673913342785 0.00557608286623302 1 1
-0.135017075537984 -0.134741388796331 1 1
0.0534745127913189 0.0533314805018661 1 1
0.00676250539663382 0.00680852413434542 1 1
-0.0168788181025683 -0.0168186063548647 1 1
-0.0659438968073144 -0.0655699115927542 1 1
0.0986113199686039 0.0983467515166243 1 1
0.0360179216247321 0.0359227102334951 1 1
-0.0555814621524563 -0.0557817978802051 1 1
-0.0579475975074529 -0.0577172422149386 1 1
-0.0617553206839075 -0.0617312842796584 1 1
-0.134624776797455 -0.13428276102522 0 0
-0.0019960496190938 -0.00204572415465037 1 1
0.124507756463587 0.12420521455572 0 0
-0.0787316725336033 -0.078199707209388 1 1
-0.0704782288473208 -0.0702815617761638 1 1
-0.0164807907579352 -0.016497697645629 1 1
-0.104453189136094 -0.103924858212666 1 1
-0.00319123852429088 -0.00308881339859817 1 1
0.0135375997118601 0.0136418250394664 1 1
-0.0988522949211465 -0.0986954912171824 1 1
-0.0568735415860151 -0.0566314215966168 1 1
0.0859235694917263 0.0859617546170733 1 1
0.00145141055335525 0.00151029319324361 1 1
-0.103233694019371 -0.102974667855586 1 1
-0.0713126871685656 -0.0710896037491629 1 1
0.0801452260644436 0.0798304861776732 1 1
0.0966455638923023 0.0964530530830622 1 1
-0.020098514993536 -0.0200224607728677 1 1
0.132672903833522 0.132289775152576 1 1
0.00303928166584139 0.00325714788765302 1 1
-0.0955162075559811 -0.0954297438654146 1 1
-0.0385795251382285 -0.0381256609882797 1 1
-0.0327410554203703 -0.0324518266075597 1 1
0.0714239374512298 0.0711133371455947 1 1
0.0580275697106145 0.0575823581358664 1 1
-0.102766369273224 -0.102521756960968 1 1
-0.0229266614361129 -0.0228563272369184 1 1
-0.0336813533027142 -0.0333538451970046 1 1
-0.163523902895811 -0.163236193701019 0 0
-0.0645735367316607 -0.0642652039920742 1 1
0.0812854467768968 0.0813376753266409 1 1
0.111650822598622 0.111059918004537 1 1
-0.0665893885506647 -0.0666181476852406 1 1
0.0397305215161573 0.0395836607787788 1 1
-0.0311355792612896 -0.0311915643953656 1 1
-0.166454595155915 -0.166036162872305 0 0
-0.0141885537891447 -0.0140881859777861 1 1
-0.00600635105818806 -0.00602951592568207 1 1
-0.00351697840804044 -0.00352917628536771 1 1
-0.0521746753164384 -0.0520281045138613 1 1
-0.16716986262116 -0.166901018999522 0 0
-0.0303230691455331 -0.0300740379916083 1 1
-0.0215473718977495 -0.0212246703740058 1 1
-0.0201732996467513 -0.0201694230341704 1 1
0.12802613859416 0.127621162631991 0 0
-0.187791288244357 -0.18728860139467 1 1
0.124540500273786 0.124225287888875 0 0
-0.056860532047028 -0.0565707144722872 1 1
0.0724645226960321 0.0720289210660152 1 1
-0.00701792439095335 -0.00710986892328801 1 1
0.0161466487526843 0.0158855880251879 1 1
0.191976352676878 0.191380817778168 0 0
-0.115125244000373 -0.114988025814551 1 1
-0.11899176692481 -0.118465827551477 1 1
0.0579371202358886 0.0578081191154369 1 1
0.111162092968072 0.110981308838134 0 0
-0.0953386276161343 -0.0953086385685126 1 1
0.0521026368888311 0.0518763878964169 1 1
0.0553680569202869 0.0553055193908382 1 1
-0.148201438930002 -0.147620472663958 1 1
-0.0852717178525608 -0.0849200486989443 1 1
1.34846923596707e-05 1.93673518966014e-06 1 1
-0.00406394367600924 -0.00405901138093739 1 1
-0.0438198381475029 -0.0432463438815904 1 1
-0.0343119346607665 -0.0342739692461583 1 1
0.0293912760615584 0.0294915119453988 1 1
-0.0297142286833606 -0.029914335964055 1 1
0.0115796001954435 0.0115120055303022 1 1
0.0120109116566499 0.0118187189468814 1 1
-0.0198925621069234 -0.01990144389424 1 1
0.0892714123693883 0.0891457728088021 1 1
-0.0950124705230888 -0.0947124859108693 1 1
0.063543191575882 0.0633688178793946 1 1
-0.0247356311220911 -0.024688591008045 1 1
0.0311886881865278 0.0309678154489821 1 1
-0.0556625786077147 -0.055575282469067 1 1
0.069760884592677 0.0696637215487093 1 1
0.0632089028097814 0.0632070827746278 1 1
0.0349897463035454 0.0347130083146323 1 1
0.128802665495965 0.128522176114052 0 0
0.015488156764137 0.0156092057774447 1 1
-0.0566404050431029 -0.0566315408835652 1 1
-0.0368417789125348 -0.0366317286237317 1 1
0.0821484714191076 0.0819149654210448 1 1
0.00894257315314292 0.00925401756312955 1 1
-0.07123224259966 -0.0712132976112574 1 1
-0.00937594077652745 -0.00947714854900183 1 1
0.0712962118437102 0.0708548688417516 1 1
0.0172010732454197 0.0169165140521803 1 1
0.0492220135393398 0.0489332867862683 1 1
-0.00898015450185689 -0.00909257454700597 1 1
0.0280327286894079 0.0280225776770308 1 1
0.0815141089941811 0.0811570286904222 1 1
0.0102763018955534 0.0101491899371566 1 1
0.0194734065596618 0.0194373913601173 1 1
0.000718109069852526 0.000733034630957534 1 1
0.0855526867138696 0.0853731551551295 1 1
-0.00877357844735641 -0.00877104116340868 1 1
-0.0232843732614141 -0.0233061255011582 1 1
0.0118883357343858 0.0117531073505822 1 1
0.0729390533421804 0.0727931239232511 1 1
-0.0414130777786829 -0.0410957600155124 1 1
-0.0223557876158013 -0.0223206863558955 1 1
-0.0713707848296673 -0.0710375586458916 1 1
0.139085134461686 0.13855933180414 0 0
0.012259384278692 0.0120856823344852 1 1
-0.066042503085704 -0.0658625700212655 1 1
-0.0365094642216772 -0.036296627549222 1 1
0.0662318827654883 0.0659258606155476 1 1
-0.0121056060482657 -0.0119381876915789 1 1
0.04473246594246 0.0448362511383216 1 1
-0.0189527955474594 -0.0190956242215016 1 1
0.0465390452777721 0.0462600142657769 1 1
0.0647793129583615 0.0647323627192201 1 1
0.0334177851914193 0.0334160550281174 1 1
0.0754016983312197 0.0752239459803135 1 1
-0.0745829464003238 -0.074525855415156 1 1
0.0624653118376984 0.0623640040403846 1 1
-0.00796003051472924 -0.00788935562269623 1 1
0.0301382878477112 0.0300772985437284 1 1
-0.0947694730430134 -0.0942238627987627 1 1
0.112882813706661 0.112564228270743 1 1
-0.076171203127376 -0.0761081718925138 1 1
-0.0488237166066316 -0.0487434548127859 1 1
-0.0518381209448158 -0.051787783297528 1 1
-0.0137902766546129 -0.0139115446570249 1 1
0.00250345990956036 0.00247949404769886 1 1
0.00327075627879436 0.00338272518051245 1 1
0.110149972820846 0.109596340546411 1 1
-0.0597389438529457 -0.059688584837669 1 1
0.066751313053784 0.0667621089880358 1 1
-0.0316151234028817 -0.0315031042041747 1 1
-0.206736225125565 -0.206315327315665 0 0
-0.168859382619723 -0.168380751671918 0 0
-0.0713139284158524 -0.0710690343036129 1 1
-0.0116140801340178 -0.0114537357107577 1 1
0.144917108511873 0.144569595924351 1 1
-0.0307951860897973 -0.0305782546913704 1 1
0.0538201616947701 0.0534578793178923 1 1
-0.0506452957395243 -0.0502187189720333 1 1
0.046719470783659 0.0466220387044138 1 1
-0.0153493349762238 -0.0152800622407911 1 1
-0.09132262834555 -0.0911034812412551 1 1
-0.0715809873014931 -0.0713511071461594 1 1
-0.0957797816049829 -0.095498279285055 1 1
-0.139905445626844 -0.13970562020844 1 1
0.0360126632505488 0.0358668943643599 1 1
-0.00447237506138494 -0.00436285271091498 1 1
-0.0130738427756706 -0.013279265354652 1 1
0.0694662551974837 0.06941433699955 1 1
0.052910634411047 0.0525696929218121 1 1
0.0292567341878546 0.0290407860530834 1 1
0.0817806717744046 0.0814699220574994 1 1
-0.0885047059366542 -0.0885808269121619 1 1
-0.0844414077137814 -0.0840985604887327 1 1
0.0504836966836569 0.050505848557393 1 1
-0.0318629136958782 -0.0318591847515843 1 1
0.0232955865353514 0.0233105745785056 1 1
-0.0927064649617268 -0.0925401170276749 0 0
-0.0670880006419368 -0.0668197640907074 1 1
-0.00414728759299473 -0.00432138579444202 1 1
0.169513966896923 0.169054787438268 0 0
-0.145897026448087 -0.145438499741727 0 0
0.0366330195685258 0.0366578203843703 1 1
-0.0230844522483181 -0.0230521595834141 1 1
-0.0339785531201104 -0.0338061119647704 1 1
-0.0252040576541591 -0.0249870911727807 1 1
-0.0344889813211918 -0.0344785770016806 1 1
-0.00548861788543638 -0.00542733400513162 1 1
0.0782770293122296 0.0780470402795929 1 1
-0.0763494670575646 -0.0761597015314699 1 1
-0.0969080887041605 -0.0964030979410514 1 1
0.00732682880778386 0.00731644329060615 1 1
0.0783112095518513 0.0775421589735702 1 1
-0.0267451326243634 -0.0267839470908913 1 1
-0.062493965609492 -0.0622985843983715 1 1
0.0718478140344909 0.0716787076590816 1 1
-0.00157684069694282 -0.00189271235745551 1 1
0.0795289413872963 0.0792449299382724 1 1
0.0307714131263143 0.0303651393771337 1 1
0.100265722535179 0.100051143593372 0 0
0.130225139220317 0.129820808275817 0 0
0.0238000282436751 0.0237801869331463 1 1
0.0448784794551615 0.0449385124130074 1 1
0.0150803832687787 0.0151552402432721 1 1
0.0354420278962713 0.0352678172651712 1 1
0.0293500189646496 0.0292403252544964 1 1
0.120304482816556 0.120325123812529 0 0
0.10481256287145 0.104450618839219 1 1
-0.0256715881053852 -0.0256836510413764 1 1
0.0547290972525889 0.0547639245556854 1 1
-0.0449552044311258 -0.0448748686680846 1 1
0.0388603853686422 0.0386539525876412 1 1
-0.0704997946257965 -0.0701942070434088 1 1
0.0168385474193387 0.0166517562517176 1 1
-0.0144492461315738 -0.0143261921450521 1 1
0.0300978714554174 0.0296904549736069 1 1
-0.00665423924733399 -0.0064965410612591 1 1
-0.14054566149766 -0.140291700317399 0 0
0.0791999193828788 0.0790864471160595 1 1
0.0263776139450328 0.0263852343254816 1 1
0.0837359859495122 0.0834582835792485 1 1
0.0356172668641569 0.0353619445415106 1 1
-0.047482052027094 -0.0472313849909225 1 1
0.0119866373009961 0.0120618672420525 1 1
0.000654448048220301 0.000721313542965719 1 1
0.0519924050710134 0.0518774059766894 1 1
-0.0103111777382946 -0.0102996492378226 1 1
0.06473977506913 0.0644942423484406 1 1
0.0497063166618158 0.0499019430647922 1 1
0.118581745867572 0.118392208814253 1 1
-0.0707997270940147 -0.0705920013361302 1 1
0.238291397478112 0.237172723311156 0 0
0.0726669289178151 0.0726858276320252 1 1
0.0710016506443408 0.0709416069405839 1 1
-0.122539256108906 -0.122457664678777 1 1
0.101705497544581 0.101230540236349 1 1
-0.0492523475957369 -0.0492825980834472 1 1
-0.0790631704360131 -0.0787159359340769 1 1
-0.0262368914726152 -0.0262009979687885 1 1
-0.100317760119457 -0.100078025647378 1 1
-0.132022753122257 -0.131812925214582 0 0
-0.01768301277604 -0.017382318837582 1 1
-0.0744136481379881 -0.0742849909771208 1 1
-0.012396152232976 -0.012218607122286 1 1
0.0583026272951626 0.0580118336992706 1 1
-0.00956144165516871 -0.00976442283324753 1 1
0.0245803207593605 0.0246228789664023 1 1
-0.0932502812389643 -0.0930702630686728 1 1
0.155979330422814 0.155428701639968 1 1
0.0720975588655684 0.0717963873399865 1 1
-0.10855715148121 -0.108108006463277 1 1
-0.035463481109167 -0.0352625787627911 1 1
-0.0405082882296716 -0.0401446496165154 1 1
0.0227662121730426 0.0225408777286571 1 1
-0.0215751500075047 -0.0215530541743489 1 1
0.00740967370984438 0.00742751165852508 1 1
-0.0588788425205534 -0.0589286056972194 1 1
0.0387119192923422 0.0385793335368983 1 1
-0.253555242501536 -0.252875431969906 0 0
-0.0434380092690619 -0.0432383046514705 1 1
0.198405257241386 0.197585390367803 0 0
0.0816380658441818 0.0813424888830834 1 1
0.0065211384889752 0.00648228678904301 1 1
-0.0060935643000931 -0.00582972729907192 1 1
0.00507917112533403 0.00504483625722304 1 1
-0.088945210114563 -0.0887012463791364 1 1
-0.0532458665212915 -0.0532422333663559 1 1
0.073581243251093 0.0733973463777664 1 1
0.0193858773114363 0.0194323842694236 1 1
0.0692032044428525 0.0688443770441 1 1
0.170822326425847 0.170380136775281 0 0
0.0611770451053934 0.0612370368130314 1 1
0.0389154169934154 0.0389056423004999 1 1
-0.0355493408047481 -0.0353524127387448 1 1
0.0523222741115357 0.0519706531927641 1 1
0.150189045856856 0.149863222624444 0 0
0.0251420862246402 0.0250327516649697 1 1
0.159282845928281 0.158959210090736 0 0
0.0760726181931822 0.0757603267705467 1 1
0.000633547507377047 0.000667190151744678 1 1
-0.138834909575489 -0.138590406909591 0 0
0.0506943587234987 0.0506539466711487 1 1
-0.0542059591290097 -0.0537179957666678 1 1
0.148945506279318 0.148374696217998 0 0
-0.168601442930913 -0.168291047530349 0 0
0.082456472429165 0.0821329816987649 1 1
-0.0106268606154112 -0.010660472030159 1 1
-0.005593253227445 -0.00548671986610079 1 1
0.0546631948626932 0.0545252651330679 1 1
-0.000992386468642807 -0.000892163612847421 1 1
0.0328251907810836 0.0328764915006078 1 1
0.0312673759427466 0.0311510429828173 1 1
0.021985486680268 0.0218256795049152 1 1
0.0149488336488306 0.0147753724380004 1 1
-0.0959054305977729 -0.0957152403808365 1 1
-0.064553410164105 -0.0643533932387275 1 1
0.133715912063545 0.133298091459674 1 1
0.0209269578366624 0.0207179892992298 1 1
-0.0303897708489877 -0.0304536353967482 1 1
-0.0856902743747602 -0.0853994958119956 1 1
0.00473011747738362 0.00474745429262478 1 1
0.168368793085947 0.167831259520116 0 0
-0.0112378342799682 -0.0111546933725321 1 1
0.0194564907009238 0.0190970018967252 1 1
0.147485668182945 0.146890752449917 0 0
0.0500672379967913 0.0500378830895487 1 1
0.034332179754607 0.0341186689496798 1 1
-0.064195198506503 -0.0643513327974323 1 1
-0.108471131371766 -0.108043607621031 1 1
0.00202915883011371 0.00208839928327607 1 1
-0.0327778168307445 -0.0326136984833552 1 1
0.0771553866756392 0.0771020666204385 1 1
-0.00283933808087782 -0.00271372451117287 1 1
-0.0106384049140197 -0.0105829383008351 1 1
-0.119208778419277 -0.118902012802236 1 1
0.0256290659993371 0.0253961629465423 1 1
-0.00813725783764504 -0.00815959105870785 1 1
0.000220413239247833 0.000129843803088626 1 1
-0.0168453180998202 -0.0166482440673709 1 1
-0.0496245272356052 -0.0494442806740632 1 1
0.055833864186236 0.0555610746977501 1 1
0.141882788686257 0.141436920740417 1 1
-0.0669329719536131 -0.066605038714976 1 1
0.0826055854033457 0.0821889151666266 1 1
0.0937123693963019 0.0934207875298579 1 1
0.0221861989020122 0.0222390027697478 1 1
-0.0592128142370504 -0.0590377920209975 1 1
-0.0294644470326288 -0.0294941460138682 1 1
-0.0165719125198871 -0.0163151533835377 1 1
-0.0687075492527249 -0.0683325726938033 1 1
0.00978758301708851 0.009806327425592 1 1
-0.0448427969303055 -0.0449973617860736 1 1
0.160606057306734 0.160303378132984 1 1
0.0879164346727209 0.0876600209105695 1 1
0.0157219103730876 0.015715313468857 1 1
0.0221085030918135 0.0220791913371975 1 1
0.0723678001997555 0.0722515136874424 1 1
0.041140736040719 0.0410085048464992 1 1
-0.13429227493638 -0.133799896207731 1 1
0.0851873491591093 0.085037517660455 1 1
0.114009790851955 0.113746885946946 1 1
0.0223225427312649 0.0222180102726627 1 1
0.0204924680259242 0.0205390275551365 1 1
0.150252869897983 0.149970977625039 0 0
0.0122327765341158 0.0121211429180663 1 1
0.0701892503604443 0.0699989106867943 1 1
-0.00837415486681431 -0.00842770196816777 1 1
0.0617650036519155 0.0618863021818415 1 1
-0.067799541889161 -0.0677374078772315 1 1
-0.0549228654515072 -0.0545416967301575 1 1
-0.0497089298707159 -0.0495200122020198 1 1
-0.0289501762620025 -0.0288705939650322 1 1
0.127225025041469 0.127039772814818 0 0
0.0636606582996036 0.0634406087223069 1 1
0.0528152601942751 0.0524354115961724 1 1
-0.0624770998181005 -0.0623784502417196 1 1
0.0207002371748125 0.020477802951899 1 1
0.0576957065573542 0.0576362793364047 1 1
-0.00697370606230984 -0.00709110679232352 1 1
-0.0235407559826495 -0.0236983937590355 1 1
-0.0675212166844895 -0.0674529972712944 1 1
-0.0465399221759594 -0.0462525293646782 1 1
-0.0754048540544657 -0.0752755313740305 1 1
-0.0215369515954717 -0.0214540419615296 1 1
-0.0443078455693305 -0.0445583925533003 1 1
0.0716680717048805 0.0713826736225551 1 1
-0.0569093761275368 -0.0566309864169894 1 1
-0.195996881314206 -0.19502478620865 0 0
0.126851633877428 0.126664499590812 0 0
0.129209408388576 0.12888506950412 0 0
0.0116879705516152 0.0119401337685595 1 1
0.0691187641536996 0.0692004308332951 1 1
0.0439152789043314 0.0436309210984677 1 1
-0.061860214990473 -0.0616368366907056 1 1
0.0846071374509249 0.0843786061700011 1 1
0.0902215147883888 0.090163965612639 1 1
0.0593294245923853 0.0595241723313982 1 1
0.0280551276247188 0.0281960709582358 1 1
-0.00238147560236271 -0.00253573914703428 1 1
0.0372421447575867 0.0369777550517222 1 1
0.0335608436432615 0.0334803663763699 1 1
0.0609961329325715 0.0607161653686975 1 1
-0.0256346394455226 -0.0253190017617603 1 1
0.027663064149283 0.0274965265225739 1 1
0.0801489656741005 0.079828460448952 1 1
0.0563712719047923 0.0560651808051374 1 1
-0.045622252371432 -0.045450899466178 1 1
0.053314282898451 0.0530362445306985 1 1
-0.0479355605048411 -0.0475123495970108 1 1
-0.0287692967521027 -0.0287903688040263 1 1
-0.0900790249206189 -0.089833330313227 1 1
-0.0614244493194369 -0.0609896012743218 1 1
-0.0295856749659149 -0.0294607645984086 1 1
0.063634785438829 0.0635982491385231 1 1
0.104162916196113 0.103963738366074 1 1
0.0578873860256945 0.0577380878245856 1 1
0.0826845963661085 0.0821334947804277 1 1
0.0980012262385006 0.0974645004752566 1 1
-0.0963131849061316 -0.0960669546208153 1 1
-0.0793109178904465 -0.0792479984671084 1 1
0.0188050718391038 0.0186889385174885 1 1
0.0580395826626951 0.0580907302314147 1 1
-0.0277856234139582 -0.02780868294569 1 1
0.0345429014907086 0.0339451654129793 1 1
0.044195077004383 0.044068617582942 1 1
-0.0281363704848206 -0.0280971475823173 1 1
-0.053357169149341 -0.0530163913617454 1 1
0.0419181150316698 0.0418947069837812 1 1
-0.0329680239161988 -0.0329009142556402 1 1
-0.114979720336591 -0.114777587522396 1 1
-0.136582797119927 -0.136403305101586 1 1
-0.035524511421324 -0.0351609629836487 1 1
0.114517530759074 0.114145881218914 0 0
-0.025163932994351 -0.025159266318959 1 1
-0.0157688317437795 -0.0158290266848492 1 1
-0.0422862561945049 -0.0420277318132295 1 1
0.0539536548606617 0.0534796056944207 1 1
-0.0683822291621739 -0.0681683419378905 1 1
-0.0288713658124908 -0.0286309424338606 1 1
0.0424822014607137 0.0425582660264675 1 1
0.0952736327258583 0.095194245626772 1 1
0.0244639345855605 0.0244566724957148 1 1
0.0600535449941351 0.0600006400179501 1 1
0.0431962173674366 0.0431924246503212 1 1
0.0324625286419513 0.0325575256554379 1 1
0.0202448003663275 0.0200871577755559 1 1
-0.0284830569310006 -0.028495309883168 1 1
0.166494912168136 0.166129489621655 0 0
-0.0153687391217178 -0.0153383199937814 1 1
0.125715984096874 0.125373556644347 1 1
0.0172467473055666 0.0173835681625788 1 1
-0.0830897239160369 -0.0828997002127604 1 1
0.0148037820081812 0.0147121187149544 1 1
-0.0796538412072322 -0.0796655021273408 1 1
-0.0234345791702089 -0.0235029425771049 1 1
-0.0391475489548994 -0.0385860301757855 1 1
-0.0164294598728096 -0.0163639544653453 1 1
-0.0481579827785374 -0.048163571306623 1 1
0.0424379480491357 0.0423453653869969 1 1
0.087251849988828 0.087087587969835 1 1
0.0160886161418917 0.0159451663662581 1 1
-0.000829636534505122 -0.000986556865072104 1 1
0.0059543454104278 0.00601093222982906 1 1
0.0727175693600106 0.0728381243717384 1 1
-0.064308806820755 -0.0642934833848781 1 1
-0.0452017236209515 -0.0452678397099122 1 1
-0.0640546305048776 -0.0639470030960392 1 1
-0.163410271610213 -0.162895062937125 0 0
0.0327299217095988 0.0326725640679064 1 1
0.0023395895186501 0.00231228729255631 1 1
-0.0252805343119831 -0.0252237691422017 1 1
-0.127884848219941 -0.127307375921099 0 0
0.0313311852346387 0.03147853317381 1 1
-0.0350136992826621 -0.0348503977044211 1 1
0.107282785161791 0.106828474853003 1 1
0.00321165119641102 0.00319235089854854 1 1
-0.162894276998017 -0.16254328932445 1 1
0.0791861279893378 0.0788480178848206 1 1
0.109496493221272 0.109529692527632 0 0
0.0650166453424497 0.0645047626255652 1 1
-0.0514749916087657 -0.0514255937011955 1 1
-0.147083115231602 -0.146683651538296 0 0
-0.0184797604505528 -0.0186047310583006 1 1
-0.0937892703108775 -0.0937174704423599 1 1
-0.0907862603755893 -0.0905738525035158 1 1
0.069510217185888 0.0694297415497648 1 1
-0.0277347553148421 -0.0276255993216169 1 1
0.0084262212891452 0.00822682812349903 1 1
0.0637817544308897 0.0636763093008361 1 1
0.115600602261907 0.115284744132959 1 1
0.0862539685278274 0.0859508742320556 1 1
0.0888985956232667 0.088700989105653 1 1
-0.0449236254329669 -0.0448632027179002 1 1
0.0837194180284316 0.0836937336414347 1 1
0.100362964708538 0.100134011561266 0 0
-0.154816989957682 -0.154390996517527 0 0
-0.0168523934521475 -0.0167866432834759 1 1
-0.128891770597629 -0.129036839894444 0 0
-0.019622376787436 -0.0194111993678385 1 1
-0.0726327372475982 -0.0723266226918636 1 1
-0.0609628776354357 -0.0609023986407494 1 1
-0.158585686119281 -0.158125631589349 0 0
0.0143429148196075 0.0145054799642792 1 1
0.00684982021129034 0.00664648247662929 1 1
0.0216416052187031 0.0212590212277763 1 1
-0.0743467831338709 -0.0743157934204715 1 1
0.000486295217031321 0.000513126450963026 1 1
-0.0355997452139965 -0.0356180172404503 1 1
0.115938024236951 0.115708367620721 1 1
0.00992395341641406 0.00991067678396337 1 1
0.0111272025177125 0.0113573379787807 1 1
0.0144753561139169 0.014448150220872 1 1
-0.0532440332228013 -0.0530310379183746 1 1
0.080229038794035 0.079801764563827 1 1
-0.0574465464890302 -0.0571173354429751 1 1
-0.055219793285089 -0.0550982747188863 1 1
0.199851529920398 0.199343977076222 0 0
0.0207577214618291 0.0209421959991028 1 1
0.0110671370685562 0.010883175338565 1 1
0.0445349342978062 0.0442360126445162 1 1
-0.0777051137355843 -0.0773814759473918 1 1
-0.0335271952368507 -0.0333559300863907 1 1
0.0734713870288611 0.0732975731930569 1 1
0.083503074911919 0.0833058814202374 1 1
0.046207212291699 0.0459438011639309 1 1
0.258937180006881 0.258298335081677 0 0
0.082619931937184 0.0824884830516851 1 1
-0.0169186563329756 -0.0170014892268126 1 1
0.00668753512609205 0.0066467043190692 1 1
-0.0462637624720149 -0.0460980874048835 1 1
0.00777767550920488 0.00776457891399809 1 1
0.0821457753568099 0.0819247759645078 1 1
0.0151950970768488 0.0152986132073343 1 1
-0.00280700423621284 -0.00261918402111603 1 1
-0.0827666429224384 -0.0825894455765312 1 1
-0.0475086148554252 -0.047478668543656 1 1
0.0818414490122057 0.0817470794689445 1 1
-0.0923060157655778 -0.0921418007428603 1 1
-0.0494202980924236 -0.0492969458936688 1 1
0.0221993201761044 0.0224244580436737 1 1
-0.0525691498785053 -0.0524901426542997 1 1
-0.0555769301121183 -0.0554798167086316 1 1
0.042641558196189 0.0424752629911392 1 1
-0.123342841692013 -0.122788678359459 1 1
-0.175698459848246 -0.175151550365741 0 0
0.0169861545918902 0.0169125049698106 1 1
-0.0629570144129479 -0.0629826244064727 1 1
0.00635714472595226 0.00599444355895272 1 1
-0.0542159854842768 -0.0543941570505741 1 1
0.00916349495742899 0.00916118341044694 1 1
0.0831803453974523 0.083019570265568 1 1
-0.0764802232543072 -0.0763277543656137 1 1
-0.0328310659017357 -0.032791523960939 1 1
-0.0437984506790701 -0.0437831163850302 1 1
-0.0700627376877139 -0.0698807355440073 1 1
-0.0684077527872305 -0.0682075788764721 1 1
0.0462560732044337 0.0460977162336123 1 1
-0.035590727316803 -0.0358312135044813 1 1
0.0539873507488502 0.0539963245665783 1 1
0.0921494184280155 0.0919872675390658 1 1
0.000464578922362457 0.000516568545549392 1 1
-0.0483687743030673 -0.0479950235462072 1 1
-0.0407340354461578 -0.0404856648931014 1 1
-0.0827706833833459 -0.0825899140358912 1 1
-0.01752318422053 -0.0175783283687357 1 1
0.0673355931801582 0.0668735829886235 1 1
-0.165085982934633 -0.164617205655129 1 1
0.0601253520049624 0.0598054852215028 1 1
-0.0577924297988743 -0.057522281459292 1 1
0.088233351055467 0.0879027722942057 1 1
0.0537070848028074 0.0536729317736179 1 1
-0.00800597076461875 -0.00772577906948472 1 1
0.096343688674441 0.0960966451420831 1 1
0.108559672145767 0.108448187332302 1 1
-0.00884368528606539 -0.00879071042444976 1 1
0.0031757276081596 0.00314596527258471 1 1
-0.163954606845621 -0.163401962135486 0 0
0.0778271325659031 0.0777050393302928 1 1
-0.0611818713499817 -0.0608024011603754 1 1
-0.0841095565572959 -0.0839063587604737 1 1
-0.0108783060137853 -0.0109044215360925 1 1
-0.120711549417636 -0.120474893485999 1 1
0.0582562744290856 0.0580296997826943 1 1
0.0582523872555288 0.0583224529165168 1 1
0.123964035737494 0.123918104669985 0 0
0.00180042309572077 0.00174253946662145 1 1
-0.118844533150212 -0.118447214371954 1 1
-0.0264023777951081 -0.0265290617386439 1 1
-0.0371427816501704 -0.0369240361916687 1 1
-0.0379836819052043 -0.0380252907627706 1 1
0.0192126237272246 0.0193676537640581 1 1
0.0500410205267182 0.0497854927889751 1 1
-0.0475627222488682 -0.0471620054311561 1 1
-0.00492016537381814 -0.00489358298596321 1 1
-0.00990153993806109 -0.00977148053020527 1 1
0.0749340791331414 0.0745251981960663 1 1
-0.024034442116869 -0.0241533481423764 1 1
-0.0558186552875779 -0.0557402257216958 1 1
-0.00761114985139156 -0.0076089832068411 1 1
0.0701064912609917 0.0699573493592397 1 1
-0.0247287690497962 -0.0246231056364449 1 1
-0.0434428196250706 -0.0433852828135478 1 1
-0.0484704089987324 -0.0481430517167785 1 1
-0.0738908991054718 -0.0738660376608657 1 1
-0.0347547892353591 -0.0346621881807842 1 1
-0.0371599480743878 -0.0371033771303859 1 1
0.0970769938849877 0.096583797076493 1 1
0.0651786163129897 0.0648960774150457 1 1
-0.0773749935447834 -0.0768635782984492 1 1
-0.0646064972064857 -0.0643440686452573 1 1
0.142167331412675 0.141569922085243 0 0
0.0823697593489391 0.0820263533071082 1 1
-0.0354247109115601 -0.0354687485985725 1 1
0.0390400146325282 0.0390508937716486 1 1
0.0416421395522725 0.0415369594339045 1 1
-0.0569151190639377 -0.0567541185971807 1 1
-0.0735984578728624 -0.0732597643790811 1 1
-0.0758914419227922 -0.0757502147580636 1 1
-0.0248394273533169 -0.0248731857945754 1 1
0.108815538690276 0.108775820161678 1 1
0.0439670943625948 0.0439200522050831 1 1
0.0237110056753949 0.0236951693151637 1 1
0.0900578657876039 0.0896368111126597 1 1
0.0397974649153923 0.0400573830041855 1 1
0.0282084709052162 0.0285141062660914 1 1
0.0153143663622173 0.015236167793394 1 1
0.0510179813482273 0.0508308256900692 1 1
0.119945736910203 0.119806189281466 0 0
0.0407001104359773 0.0405131984921746 1 1
0.171022822353139 0.1705991802375 1 1
0.0770883533161372 0.0769955200400788 1 1
-0.0323563862953962 -0.0321068377484157 1 1
0.097827505000793 0.0975245749785416 1 1
0.060609113833524 0.0606069797661365 1 1
0.0132630682742598 0.0130008338829175 1 1
0.0373525322818167 0.0374744429304015 1 1
0.0715674060018298 0.0716563407131203 1 1
0.156244732721227 0.155661608269562 0 0
0.0273932315306344 0.0273808438509322 1 1
-0.0391166114099657 -0.0392109890639725 1 1
-0.238869467715728 -0.23809908522476 0 0
-0.085637658705072 -0.0852979513317133 1 1
0.102191938527307 0.101879719509022 1 1
-0.0208952285250364 -0.0210037880874648 1 1
-0.107498893401267 -0.107250977674906 0 0
-0.00842509988133302 -0.00831821989266741 1 1
0.064338889500705 0.0640101317913797 1 1
-0.103786258236868 -0.103225070054838 1 1
-0.0832960269322761 -0.0830852124170133 1 1
-0.0393039373338828 -0.03903660824864 1 1
0.076567723998871 0.0763926737271357 1 1
0.0409276064412685 0.0405477859857819 1 1
-0.037608405857758 -0.0373875845950979 1 1
0.0753453296098802 0.0752329824363917 1 1
-0.112729128965586 -0.112440439631503 1 1
0.0677149573777699 0.0675356581016873 1 1
0.100017657456369 0.0995482932268637 1 1
0.0537493549579575 0.0538178279340239 1 1
-0.204440076444338 -0.20386485935523 1 1
0.104897594620529 0.104221470022315 1 1
-0.0329947702445879 -0.0327582596280251 1 1
0.0878628110594634 0.0878053519235211 1 1
0.0378243060512135 0.0378333362690771 1 1
0.0397047001280492 0.0395760256537821 1 1
-0.0331136858457169 -0.0328985785425016 1 1
-0.149318820308339 -0.149313777304631 0 0
-0.0802952543299629 -0.0801283817663357 1 1
0.072141505059049 0.0719471277437084 1 1
0.0367059065801096 0.0367015853633888 1 1
0.0293062591375175 0.029148235016592 1 1
0.197905121288963 0.19741868469521 0 0
0.0197242975452783 0.0197737757743688 1 1
0.038095883907323 0.0378451114582805 1 1
0.0364498204319741 0.0367464361167588 1 1
-0.0112117718243293 -0.0111153165901624 1 1
0.081307534578969 0.0808758211348483 1 1
-0.0180041782850579 -0.0178549091645895 1 1
0.00532093478268214 0.0053333781832162 1 1
0.0287558172788521 0.0285743495043367 1 1
0.011588005943438 0.011387091920328 1 1
0.104998859511499 0.104616706051939 1 1
0.0161323027935691 0.0159037723856109 1 1
-0.182294916243562 -0.18186862593284 0 0
0.0695218927006849 0.0691921021529561 1 1
0.0307907198631002 0.0304549481030998 1 1
-0.148838586850563 -0.148495862902188 1 1
-0.12340230176868 -0.122968076469983 1 1
-0.000961440452068869 -0.00101984181642592 1 1
-0.0706006039266774 -0.0701824538922638 1 1
-0.0179629158346036 -0.0181551258884757 1 1
-0.0696037991543321 -0.0693278763473545 1 1
-0.0576246094244559 -0.0576011889821095 1 1
0.0711979737471051 0.0710146318209915 1 1
0.0752768274926413 0.0748593356742371 1 1
-0.0274263291797973 -0.0274511036026666 1 1
0.150962294799385 0.150600921658265 0 0
-0.00596210807383365 -0.00590107964869775 1 1
-0.00383498334719693 -0.00379957797521879 1 1
0.140957244915673 0.140790938474868 1 1
0.0446513354560305 0.0444849023259023 1 1
0.015890947877696 0.0158762911997095 1 1
0.0352275679073639 0.0350744150192724 1 1
-0.164904995442448 -0.164575324031566 0 0
-0.0284925367557867 -0.0284034038469928 1 1
0.0636427859825885 0.0634828279994382 1 1
-0.0370430895911041 -0.0370108324497573 1 1
0.0936886248612063 0.093433299679286 1 1
0.0319430165910551 0.0318752403429946 1 1
0.0596899587526286 0.0595441348880185 1 1
0.0458097147087596 0.0457001323382902 1 1
-0.00851782747702635 -0.00847492244310331 1 1
0.0269760256547575 0.0269188660700304 1 1
-0.0538736050327006 -0.0537158178727286 1 1
-0.071829512094664 -0.0716096645259864 1 1
0.051311647091851 0.0509407901661907 1 1
-0.0688968535082448 -0.068788575692079 1 1
-0.156076737746343 -0.155674246118514 0 0
-0.0631222436753457 -0.0630825609416337 1 1
-0.0462169172532392 -0.0460275570865411 1 1
-0.0836867336211511 -0.083300858650197 1 1
-0.0593953370468356 -0.0590744432281524 1 1
-0.0540130374231251 -0.0541618945525679 1 1
-0.0693951389878443 -0.0691711648211175 1 1
-0.0615676412546022 -0.0614247596357668 1 1
-0.0935298927237758 -0.0929280695237909 1 1
-0.0133518141216074 -0.0132476396147992 1 1
0.130508520463415 0.129921733419827 0 0
0.000737476635169824 0.000611985490142101 1 1
-0.0936933777675104 -0.0933755180467651 1 1
0.0482529045707176 0.0481583480456565 1 1
0.0550924178688349 0.0551208080722054 1 1
0.119801038215349 0.119545693908045 1 1
-0.0815416921507826 -0.0812690157884511 1 1
0.0136526236274975 0.0137755669597218 1 1
0.0232525698374444 0.0231625874959108 1 1
0.0134602105878881 0.0133020057784139 1 1
-0.230958137914877 -0.230280611963087 0 0
-0.0785238711683056 -0.0783806903287769 1 1
-0.0760289333577399 -0.0758266850387617 1 1
0.0367829903744977 0.0367490937251255 1 1
-0.00380463628336664 -0.00396468358484375 1 1
0.0101635530637502 0.0103012651565113 1 1
0.142536965774722 0.142386573680115 1 1
0.0510702355009632 0.0510697431767385 1 1
-0.0123337358111336 -0.0123898914904701 1 1
-0.0131665300951763 -0.0130590989593592 1 1
-0.0427995250506852 -0.042923262443568 1 1
-0.153291689387186 -0.153099141373353 0 0
-0.0740684877674812 -0.0738773142981314 1 1
-0.0314255034935703 -0.0312886157024531 1 1
-0.0678246937446754 -0.067699317635039 1 1
0.027599329094113 0.0274814752972578 1 1
0.0582932012971653 0.0583419704845556 1 1
0.0151574201397209 0.0151140257978989 1 1
-0.0610826290641025 -0.0610038695297292 1 1
0.00428361405044293 0.0044118275544614 1 1
0.077350433681872 0.0767353193608126 1 1
0.185243936705876 0.184571667715873 0 0
0.0170550919358031 0.0169345855075775 1 1
-0.121299446606562 -0.121166472137387 1 1
0.0171307789115337 0.0169981879667127 1 1
-0.0397627801300102 -0.0395848812325847 1 1
0.058218296462663 0.0582031024810693 1 1
0.0565442977815099 0.0564141301683769 1 1
0.0590058491674222 0.0588944827508927 1 1
-0.00833704772505743 -0.0082517155430505 1 1
-0.0756896171023495 -0.0754306230586017 1 1
-0.0891412839344208 -0.088994531721686 1 1
0.0216743618384619 0.0216192622298018 1 1
0.0707982377069774 0.0706408831599574 1 1
0.102567120245602 0.102324877723286 1 1
-0.0110357663473544 -0.0110363166128975 1 1
0.0762846754973779 0.0759705270028046 1 1
-0.092391122399351 -0.0923221926786602 1 1
0.0861090029635601 0.0858969428429482 1 1
0.0262809704219627 0.0264032248769292 1 1
0.121435073683955 0.120999605215331 1 1
-0.023828215729836 -0.0236739568711116 1 1
0.0399310029614967 0.0396052372772195 1 1
0.00718774439169215 0.00721178429424975 1 1
-0.0154488928998478 -0.015508587943377 1 1
-0.0282505416129525 -0.0284960758812507 1 1
-0.0271355260306629 -0.0269663200750208 1 1
-0.0236751632930747 -0.0237231633046499 1 1
-0.135845345866569 -0.135542588021876 1 1
0.0618741905960991 0.0617739528948189 1 1
-0.0302551837675534 -0.030337521637714 1 1
0.0597226617250798 0.0594405214102517 1 1
0.0551584287859405 0.0550404129428236 1 1
0.0368535881104701 0.036864208865342 1 1
-0.146076424095626 -0.145771932225867 0 0
-0.10300841995259 -0.102782619889433 1 1
0.0812439578437105 0.08101483832194 1 1
0.0677875939196631 0.0675868530773248 1 1
0.145251495820434 0.144989384806942 0 0
0.0766826933118538 0.0765241155776773 1 1
-0.0469362816674567 -0.0468968634715496 1 1
-0.128515209952659 -0.12828077650333 1 1
-0.136235856176102 -0.136021608540007 1 1
-0.0519033250865312 -0.0516345716261165 1 1
0.0519231230589778 0.0518497044209874 1 1
-0.06013068387748 -0.0599534149807805 1 1
0.0401332692218084 0.0401428748386776 1 1
-0.0046554572042084 -0.00467013981346272 1 1
0.0324335624311835 0.0323717638029987 1 1
-0.0684771976134166 -0.0683282692754403 1 1
-0.12799983929947 -0.127604100314037 1 1
-0.0449793809437173 -0.0446892662501001 1 1
-0.0365849136769032 -0.0365434998564184 1 1
-0.0162746063280783 -0.0161272732081794 1 1
0.00400359040682358 0.0039728337440066 1 1
0.0545545018632178 0.0544830184697896 1 1
0.0732642534827475 0.0727527472382452 1 1
-0.0707112017717441 -0.0702593202393655 1 1
0.066934380519823 0.0668657980632828 1 1
0.128542572148215 0.12814985737227 0 0
0.138261588476632 0.137742613705954 1 1
0.0917319054427256 0.0917886111468082 1 1
-0.0191323162255326 -0.0191160972437121 1 1
-0.0281723314177164 -0.0279189286142801 1 1
-0.0909351194469274 -0.0907750290237088 1 1
-0.0022638969487131 -0.0019891008061247 1 1
0.105773643189856 0.105573960924482 0 0
0.159018131133024 0.158660364444987 0 0
0.0341911601996716 0.0340199158205607 1 1
0.00740797334684131 0.00737832605506925 1 1
0.145796717297268 0.14526786403811 0 0
-0.162516942012707 -0.162140391395105 0 0
-0.11093430725045 -0.11067736008175 1 1
0.00415565394622386 0.00432066580823245 1 1
-0.0139789526089922 -0.0138186944266395 1 1
-0.0941079664048399 -0.0937206419956574 1 1
0.121619079208971 0.121563169235358 1 1
0.121607317700307 0.121193717018035 1 1
0.0257098562572774 0.0257102207754368 1 1
-0.107856243101281 -0.107509053801286 1 1
-0.00394384701613337 -0.00393363274517868 1 1
0.115411986819899 0.115126588368541 1 1
-0.0784778234379868 -0.0782442356859962 1 1
0.0564828413974659 0.0562366267102058 1 1
0.0192610572089627 0.0190276849974493 1 1
0.00248970789037719 0.00272463516991611 1 1
-0.0958905027695261 -0.0955688291517444 1 1
0.0234753217982068 0.0234645082011783 1 1
-0.0203703532344472 -0.0201535509083736 1 1
-0.15729794620056 -0.156816837382806 0 0
-0.146607255326215 -0.146380158804602 0 0
0.0541721255317117 0.0539584020977574 1 1
0.0251891761316334 0.0251805755309298 1 1
-0.0472389505776324 -0.0470774660729382 1 1
-0.185783502406168 -0.184963876638646 0 0
0.0740795399399995 0.0740143792410311 1 1
0.160531420656643 0.160236018936332 1 1
-0.167763942430975 -0.167155302404795 0 0
0.0593049609169203 0.0590035583866606 1 1
-0.0668132174328853 -0.0665135310426987 1 1
-0.00844001566542983 -0.0083453088901003 1 1
-0.130146377396849 -0.129697920254561 1 1
0.0848694651714971 0.084705877198159 1 1
0.00524769073013137 0.00491683546179724 1 1
-0.0502308379035607 -0.0498386010752133 1 1
-0.088065160874008 -0.0876425521402325 1 1
-0.0910047599117057 -0.0910513099057746 1 1
0.0436273535025913 0.043589748693069 1 1
-0.161985619733095 -0.161605703606889 0 0
0.0620257618810231 0.0618298609964142 1 1
-0.0151964903979156 -0.0150945447195866 1 1
-0.0361582785373632 -0.0360496433892532 1 1
0.0553442686588828 0.0551242808061402 1 1
-0.0299938670530489 -0.0301400471157488 1 1
-0.0818204355966135 -0.0816195086554836 1 1
0.0147321024331231 0.0144946196571014 1 1
0.00595993288201395 0.00570906314274378 1 1
0.0490946023402793 0.0492270129386804 1 1
0.0492460803000852 0.0491070365930344 1 1
-0.178703724733242 -0.178363037930225 0 0
-0.0558113489219034 -0.0557673989560278 1 1
-0.0611756396943065 -0.0609348126944385 1 1
-0.0750089801899479 -0.0745133304846241 1 1
0.0433404284828357 0.0433794378610185 1 1
-0.0337204515604362 -0.0336795513277503 1 1
0.00869801450949485 0.00857318695913738 1 1
-0.0467816272818806 -0.0466427328376525 1 1
0.0244518553498608 0.0241574446132733 1 1
0.0125444447287678 0.0126247265405269 1 1
-0.0927202704023263 -0.0925526621276943 1 1
-0.0423951694950249 -0.0420234692175125 1 1
0.0607420318883766 0.0602587988003789 1 1
0.158283746740602 0.158028364600199 0 0
-0.0461202095273692 -0.0462357303817696 1 1
-0.0786426731893467 -0.0784282089137573 1 1
-0.135247674458502 -0.134880963720386 0 0
0.0211895616000844 0.0207865538546354 1 1
0.00565995337169029 0.00561751541394991 1 1
0.0721861914695014 0.0720787382626005 1 1
-0.0167762158812519 -0.0166087890497509 1 1
-0.108495744776227 -0.108066948273333 1 1
0.0634395671748924 0.0632678286196157 1 1
0.0915170687886256 0.0911185719071245 1 1
0.0112501227973616 0.011261216814057 1 1
0.00795396185632679 0.00793265357825547 1 1
-0.115919289928376 -0.115736167378258 1 1
-0.116007061928824 -0.115608604169267 0 0
-0.0408513332705681 -0.0407409972095337 1 1
-0.0955075216150577 -0.0952619919530803 1 1
-0.122499875945233 -0.122105570357505 0 0
-0.0663686738035505 -0.0663728808031232 1 1
0.0265227409704166 0.0267011556178871 1 1
0.087372249408972 0.0872302409518529 1 1
-0.0827395661221391 -0.082672162282642 1 1
0.0535208415300482 0.0533592470004811 1 1
0.143111086676076 0.142877675093485 1 1
0.00651338559745582 0.006538726204536 1 1
-0.0773494085727071 -0.0773325343388111 1 1
-0.0279116914280047 -0.0276850316158783 1 1
-0.0678775411818795 -0.0675785106145838 1 1
-0.0182334101789302 -0.0183369744361969 1 1
-0.0636276208294163 -0.0634593374526422 1 1
0.0283963804777796 0.0282470366231051 1 1
0.0679871874502759 0.0678531840527283 1 1
0.0169305701707598 0.0170680441389941 1 1
-0.13794266023761 -0.137683714565739 0 0
-0.129726842370445 -0.129260616173624 1 1
0.0470020461712379 0.047043995016069 1 1
0.0915878207159787 0.0911726634172048 1 1
0.00758172792689001 0.00747761801134346 1 1
0.177301561973702 0.176860419158102 0 0
-0.0347531984750742 -0.0347420535466827 1 1
0.137463986536117 0.137156357597193 0 0
-0.11585359903199 -0.115121670972346 1 1
0.0757828224594829 0.0756887656156779 1 1
-0.124315822976598 -0.123963242606917 0 0
0.00553005825897963 0.00553481782106226 1 1
0.0446568786803825 0.0445490999301516 1 1
-0.140399414059192 -0.139858557018095 1 1
-0.122453203428552 -0.122212457403021 1 1
0.0122897296672293 0.0122188209757987 1 1
0.0556296745033695 0.0554874972802484 1 1
-0.0601628096276242 -0.0599320331531697 1 1
0.127744261449734 0.127231793126977 1 1
-0.0559009018100701 -0.0557037451331735 1 1
0.0619719575270364 0.0618362133013449 1 1
0.042265012304229 0.0421644156618232 1 1
-0.153882257788127 -0.153298663517342 0 0
-0.0832055920708359 -0.0826989350802342 1 1
0.0131758469936864 0.0132321717064957 1 1
-0.05845952471092 -0.0582454498679124 1 1
-0.0423444377841072 -0.0421878015159713 1 1
-0.00758692339170653 -0.007591124640495 1 1
0.0479831111310279 0.0480033909021425 1 1
0.0164672635580615 0.016389164843887 1 1
0.099853630361686 0.0996110025129267 1 1
0.023928580833638 0.0237839618794111 1 1
-0.0989872571503175 -0.0986745843694379 1 1
-0.069281630943384 -0.0691390708165637 1 1
0.122874822475222 0.122342422259643 0 0
-0.0249007352519093 -0.024887100721521 1 1
-0.00670978821183196 -0.00657178948059471 1 1
-0.156413087280335 -0.156124526817105 1 1
0.00563667747475063 0.00559062070949271 1 1
-0.0629087184312543 -0.0627925427615727 1 1
-0.0827326938234823 -0.0825460297382294 1 1
-0.0223198690329034 -0.0219959999407847 1 1
-0.0078666814775381 -0.00787620981204675 1 1
-0.12994052867971 -0.1294144518894 1 1
0.0728494499294537 0.072690739367607 1 1
-0.061655738009829 -0.0613947564969996 1 1
-0.00213199160933972 -0.00210891511776553 1 1
-0.061151027772432 -0.0608523602751191 1 1
-0.127874008343024 -0.1276463368285 0 0
0.177778743852603 0.177318678947894 0 0
0.0538756222844877 0.053707544589369 1 1
-0.129481117401885 -0.129245777206307 1 1
0.0428633141262022 0.0428092456632834 1 1
-0.0766228160794234 -0.076334534922718 1 1
0.0180835217699456 0.0180617419022834 1 1
0.0572183503765941 0.056916602297261 1 1
-0.0186979931179377 -0.0185011860136226 1 1
-0.0910982891388986 -0.0908924011381179 1 1
-0.00761458767480569 -0.0076069767199167 1 1
-0.00463426029891839 -0.00448211807174774 1 1
0.0360207161009349 0.0359674746299332 1 1
0.0285354345527469 0.0281255822822718 1 1
0.0122837501992576 0.0124512847690431 1 1
-0.0661929804414551 -0.0660930253740952 1 1
0.0916435313993102 0.0914559333254726 1 1
0.0300021171085655 0.029885166804019 1 1
-0.050547377058292 -0.0504676589410253 1 1
-0.0403825012549944 -0.0401177623177213 1 1
0.0386345793301172 0.0386773083567976 1 1
0.0220249656676628 0.0220347214847475 1 1
0.101096815227615 0.100803411323516 1 1
0.00426782927748895 0.00427245161595939 1 1
0.0494109467033943 0.0494651432261546 1 1
0.0599648606651855 0.0596243421688236 1 1
-0.118782977674746 -0.118470665520934 1 1
0.198402006040179 0.197838251748316 0 0
0.187462182458943 0.186902041636112 0 0
0.0182620348315916 0.0181601545345057 1 1
0.0931742470447336 0.0930716863689222 1 1
-0.0367286094932547 -0.0366479347712111 1 1
-0.000501662933684023 -0.000207014313774137 1 1
-0.0888231436686332 -0.088587897846169 0 0
0.0941927898239381 0.0938326959309789 1 1
0.0246807635718953 0.0245976369370978 1 1
-0.125762145235891 -0.125424998483079 1 1
0.0884311844923754 0.0881000422104367 1 1
-0.00154161626862689 -0.00141246526286103 1 1
0.0197560625277027 0.0195667003147353 1 1
0.021951588568413 0.021993450731769 1 1
-0.0186722100610806 -0.0183612229477842 1 1
-0.0542061212597496 -0.054515355664221 1 1
0.070127573967648 0.0698800529795112 1 1
-0.078842236929084 -0.078571285567587 1 1
0.0528942180462521 0.0527894729567048 1 1
0.0130624872096127 0.0128747536396121 1 1
0.00865286470644131 0.00872011541657094 1 1
0.0190316164878149 0.0187656500530328 1 1
0.0410557869984503 0.0408854231737547 1 1
0.0181898795625241 0.0181613930409619 1 1
-0.0499609822898368 -0.0497559888747865 1 1
0.0605124830724794 0.0602708319303783 1 1
0.0360124392066663 0.0354957940526156 1 1
-0.0176504771435711 -0.0174780014803765 1 1
0.0737873880103225 0.0735468870122565 1 1
0.0940441885954325 0.0937584878099019 1 1
-0.0682339736914113 -0.06805437172553 1 1
-0.167432167494669 -0.167116407672765 0 0
-0.112689339743796 -0.112242478656472 1 1
-0.0370792808252692 -0.036901388347317 1 1
0.0518840018410815 0.0515055876979795 1 1
-0.00946575485663009 -0.00942667399069382 1 1
0.00508804606695837 0.00505472278964829 1 1
0.00715166653185863 0.00698451798016523 1 1
0.0208385541858773 0.0207487963212589 1 1
0.0147385994009875 0.0145725891571412 1 1
-0.00983239972774406 -0.00980607399483922 1 1
0.0942055627784081 0.093962980128348 1 1
-0.0265508311781749 -0.0264063674028029 1 1
0.0606067164948991 0.06043542946644 1 1
0.150916730981027 0.150276645789724 0 0
-0.0112631839885467 -0.0114358018013415 1 1
-0.103274180627069 -0.102989867542651 1 1
0.0127765481759622 0.0127702664259586 1 1
0.0321312381069002 0.0322016634989747 1 1
0.0970528373102164 0.0966757083064654 1 1
-0.0408586570228919 -0.040607770427939 1 1
-0.159323532096145 -0.158932444143329 0 0
0.0320777452328434 0.0322560267593215 1 1
-0.0438668935693292 -0.0439578677691586 1 1
0.00891912244171894 0.00888878610178464 1 1
-0.038154294329647 -0.0377825391264176 1 1
-0.0217637221399742 -0.0218159972982162 1 1
-0.0221257179575126 -0.0219220433177145 1 1
-0.0108671839104615 -0.0108455722681732 1 1
-0.0513827445573552 -0.0513565526830594 1 1
-0.0299542286917406 -0.0297201736748281 1 1
0.0125126937178903 0.012430792658346 1 1
-0.14197617080305 -0.14177615133809 1 1
0.0682485137357629 0.0681590105917215 1 1
0.0163637931116355 0.0164560681723293 1 1
0.0238243090575879 0.0239382691972339 1 1
0.0520102674472444 0.0518013773013758 1 1
-0.133604405320605 -0.133377356976858 0 0
-0.00410533174347223 -0.00407945761221244 1 1
-0.0176488316513159 -0.0175993900310092 1 1
0.0444616594802216 0.0445490289156675 1 1
-0.014251976025373 -0.0140758802930441 1 1
0.053737279506477 0.0534990946789712 1 1
-0.0420042922206368 -0.0419978315638011 1 1
-0.0511264605869777 -0.0504899400817486 1 1
0.0611145305755019 0.0611815494792075 1 1
-0.135185629207325 -0.134736313169388 0 0
0.0332517270304237 0.0330987686837344 1 1
-0.0670477423217781 -0.0666933643518003 1 1
-0.0214350221311258 -0.0214309468247335 1 1
0.0471605827594965 0.047132990444285 1 1
0.0723565366549311 0.0723259740999667 1 1
-0.157490845487917 -0.156779437201342 0 0
-0.0325844408143861 -0.0326512688520551 1 1
0.0141696785331463 0.0139506044654858 1 1
-0.0506288501164003 -0.0506032329006079 1 1
0.0324618022520807 0.0325314677995635 1 1
0.0499875082684233 0.0497745437289397 1 1
-0.0346672646730338 -0.0343793598177098 1 1
-0.076016194070601 -0.0758508870806496 1 1
-0.0136868610441698 -0.0136761846292569 1 1
0.083148813634167 0.0827822132986975 1 1
-0.03118434121644 -0.0309174902490908 1 1
-0.000983707864610744 -0.000917351733677985 1 1
0.134380975400474 0.134090625573637 1 1
-0.0297257281453317 -0.0295765283434319 1 1
-0.093092554616538 -0.0927897435129728 1 1
-0.0516657895063113 -0.0513574265872988 1 1
0.0605554406133413 0.0605024085925402 1 1
0.000485690069803476 0.000506779747338034 1 1
-0.0077750301197972 -0.00788050641361434 1 1
0.116858813225849 0.11634884699903 1 1
-0.0761343552291636 -0.0760575071828094 1 1
0.0150826969870918 0.0149406291533587 1 1
-0.0987842729323113 -0.0985929977034929 0 0
0.0150936717728492 0.0150447799752769 1 1
0.0359704431054695 0.0357803538130071 1 1
-0.056513269247783 -0.0565514996890399 1 1
0.0495575434806263 0.0495423268557718 1 1
0.0284715867728214 0.028366420675219 1 1
-0.0545748814188623 -0.0543471221941987 1 1
-0.030132221752184 -0.0302764656295386 1 1
0.0224968161599829 0.0224246463372827 1 1
-0.134674253619112 -0.134326867225052 0 0
-0.0380313946654188 -0.0377915700126968 1 1
0.1843023781436 0.183861837038159 0 0
0.0962881155584419 0.0959418365986005 1 1
-0.0275433272660632 -0.0274627205275405 1 1
-0.0340801907873057 -0.0340615429313102 1 1
0.0522827119346187 0.0520769361879035 1 1
-0.0501204697369673 -0.0497278926125696 1 1
0.0271053215695856 0.0269978570983075 1 1
-0.0204935735410727 -0.0201822576902619 1 1
-0.0357813812886798 -0.0355870241399961 1 1
0.0429284200743669 0.0426557307281142 1 1
-0.10746413214754 -0.107163970188867 1 1
0.0289954987776287 0.0289324351936551 1 1
0.0100666040054983 0.00989029815590269 1 1
0.0791018863395946 0.0788686504274958 1 1
0.0881135515269823 0.0879168997310243 1 1
-0.0947076895590761 -0.0945564583188426 1 1
-0.011464753763436 -0.0114599791233542 1 1
0.0060927003072815 0.00612366624800458 1 1
0.146466719042714 0.146303311543716 1 1
-0.0343527858611721 -0.034080878410371 1 1
-0.00641846901863777 -0.00633509745718968 1 1
-0.0152912195924732 -0.0152566439743351 1 1
-0.0492789977650694 -0.0489333518205022 1 1
0.0257891686204596 0.0256941573915938 1 1
-0.152308045190732 -0.152081840052834 1 1
0.0486072867016919 0.0486236906458795 1 1
0.043967997779982 0.0438101568506017 1 1
-0.0919699566545 -0.0916016691767205 1 1
0.144348338243217 0.143563482669639 0 0
-0.133009540078932 -0.132803458541065 1 1
-0.0449520280580886 -0.04489796811177 1 1
-0.0239930919037256 -0.0238958036907954 1 1
0.00185268355524919 0.00172598557368009 1 1
-0.122292625755892 -0.122065849149129 0 0
-0.0428983674009378 -0.0429915061999976 1 1
-0.0091021777179823 -0.00899794414987915 1 1
-0.0958704361985237 -0.095649751913338 1 1
0.109750145097968 0.109607734576068 1 1
0.0623618340961372 0.0623081841919522 1 1
0.0890373118462374 0.0887121195385843 1 1
-0.0464067601911114 -0.0465118967287981 1 1
0.148101612093334 0.147764700212253 0 0
-0.145141719508526 -0.144823227030975 0 0
-0.120451303686824 -0.120222960088251 1 1
-0.0560893250631417 -0.0559658473202865 1 1
0.160415962015843 0.160045992927898 0 0
0.166035121481847 0.165596647995679 0 0
0.0685158828257404 0.0682996706707205 1 1
0.00693040671304421 0.00691562492170608 1 1
0.0564887898707593 0.0564215172749414 1 1
-0.00809250727364131 -0.00801872080221352 1 1
-0.0339317683374383 -0.0337303496198669 1 1
0.132664642641428 0.132264761433009 0 0
-0.0257756929123236 -0.0253746051883524 1 1
-0.052459229511355 -0.0523990668973266 1 1
0.106510267730746 0.106020162479578 1 1
-0.0729372054074462 -0.0730982102680253 1 1
-0.0188702667798254 -0.0187845608853468 1 1
0.0102626514005561 0.0101118746789488 1 1
0.0769561947540421 0.0768684582104173 1 1
0.0398540977963696 0.0397129772334976 1 1
-0.0522870626125366 -0.0521618732012768 1 1
0.0292651665402673 0.0294787545222946 1 1
0.0345741975377464 0.0343961942840146 1 1
-0.0426509771708658 -0.0423846274015797 1 1
0.00474842878305974 0.0046804427445768 1 1
0.0332216741828377 0.0331244207930854 1 1
0.118688024985342 0.118261580197944 1 1
0.0757554262336721 0.0756205598423793 1 1
-0.0367501964232596 -0.0367014470980927 1 1
-0.114413996925295 -0.114140994496429 1 1
0.0846031681340706 0.0843422746704509 1 1
-0.0338953641151883 -0.0338652087226624 1 1
-0.00886433041748195 -0.00884491582102657 1 1
0.12382390197253 0.123547390013747 0 0
0.0122711998592155 0.012354358632086 1 1
0.0757152273178327 0.0755261762071817 1 1
-0.0769063194039488 -0.0762302627646479 1 1
0.0785849086354038 0.0784765415762174 1 1
-0.0314436244066566 -0.0312882592929097 1 1
0.00326000766707812 0.00341331055207865 1 1
0.000584570965118908 0.000701250480233555 1 1
-0.0795965355168983 -0.0789066972380136 1 1
0.0658335115779521 0.065444241658898 1 1
-0.137605456715782 -0.137266476569773 0 0
-0.0575036247668546 -0.0574008425264111 1 1
0.054869208095415 0.054635602920989 1 1
-0.0458424014646552 -0.0455479038993768 1 1
-0.0898578321859085 -0.089789069112747 0 0
-0.0871886421777956 -0.0869670196729355 1 1
-0.046109828027217 -0.0460384630227811 1 1
-0.131780950247027 -0.131519899133317 1 1
-0.0641025528824179 -0.0639216036703596 1 1
0.113903180755687 0.113728095316672 0 0
-0.0139536356626362 -0.0138337847122711 1 1
-0.0258127174447851 -0.0259423362035608 1 1
0.00757316636475506 0.00725930826594098 1 1
-0.00930253742616026 -0.00916685803665216 1 1
-0.134739731008822 -0.134232300895808 1 1
-0.0661831501438234 -0.066093101951832 1 1
-0.0770930763600332 -0.0768235774664127 1 1
0.101697774120344 0.100674837462266 1 1
-0.101366695319096 -0.101020192520901 1 1
-0.174048992775167 -0.173707464652854 0 0
-0.0199047986101902 -0.0198671911690563 1 1
-0.0073168438940327 -0.00707322423825066 1 1
-0.048194209764248 -0.0482412880386191 1 1
-0.0226091408529533 -0.0225254589868753 1 1
-0.0632199522864147 -0.063197682109476 1 1
-0.0768545947305935 -0.0765646902151394 1 1
-0.0794694315082117 -0.0790380115309876 1 1
-0.0425329314678594 -0.0424498496754685 1 1
-0.0347166623924168 -0.0346490698584552 1 1
-0.00491380535751234 -0.00502930271238126 1 1
-0.0421721354281501 -0.0422032491060863 1 1
-0.038000769718645 -0.0377705626533299 1 1
-0.154923849087692 -0.154157906961266 0 0
0.0469582341318962 0.047041381730596 1 1
0.0980263714684239 0.0976032980259442 1 1
-0.132344480184562 -0.132252830899099 0 0
-0.0187297474617391 -0.0186031738060318 1 1
-0.0356260388092711 -0.0355885076038969 1 1
-0.0233059541425142 -0.0233232126189726 1 1
-0.0570186806931437 -0.0568534231542934 1 1
0.0453583856041186 0.0450954012559061 1 1
-0.0586208409093891 -0.0584068193170754 1 1
-0.000825488364212243 -0.000938714267136286 1 1
0.149132580312042 0.148700062056755 1 1
-0.0372377780825209 -0.0371529017586963 1 1
-0.0844224227766825 -0.0841557745525105 0 0
-0.0755720426646136 -0.0756051687438447 1 1
-0.0674931452950779 -0.0672663882427034 1 1
0.190209591423926 0.189573180331858 0 0
0.0145261537450918 0.0143623820776979 1 1
0.0370451861961661 0.0369366086925231 1 1
-0.0390996203192182 -0.0389710504603752 1 1
-0.0346044712970458 -0.0344490593930006 1 1
0.0367819646781177 0.0367107324853423 1 1
-0.0894495434725723 -0.0890736114365735 1 1
-0.011373184870624 -0.0113194472636101 1 1
-0.0323029093492821 -0.0321837378956157 1 1
-0.131333292293661 -0.130461509384278 1 1
-0.00278903161318541 -0.0028538067443978 1 1
-0.0922634526657026 -0.0923235489746534 1 1
0.14991916667424 0.149552230604621 0 0
0.0251351582845183 0.0254013823242017 1 1
0.0976740079398023 0.0974801410946223 1 1
0.00990162671361254 0.0100517830872688 1 1
0.0854509911192658 0.0852948291927406 1 1
-0.0561624451515225 -0.0562047525517877 1 1
0.00872471885177602 0.00865665753996384 1 1
-0.0578769841877283 -0.0575895293968339 1 1
-0.0321091661272688 -0.0320327575035873 1 1
-0.109885713711222 -0.10968068349882 1 1
0.0526087670127778 0.0526229038203868 1 1
0.0126663235743488 0.0128802356456209 1 1
0.0338173195323506 0.0335682501374296 1 1
0.0663698672153692 0.0657414086032984 1 1
-0.0510619652639921 -0.0510891023983251 1 1
0.0586348992756716 0.0584254675928886 1 1
-0.0891900107397106 -0.0886405596246614 1 1
-0.0983037928792024 -0.0980617022463929 1 1
-0.0493527813848274 -0.0493605187045686 1 1
-0.145434146956331 -0.144937841261419 1 1
0.0231904744019756 0.0229650989055836 1 1
0.0105285861953235 0.0105434481007574 1 1
0.0450749481052886 0.0448322783039569 1 1
0.00391937268310003 0.0038697654205777 1 1
0.00731035065904783 0.00750341713893627 1 1
-0.0109033956227171 -0.0108582881639489 1 1
-0.0615287170601457 -0.0616791892052962 1 1
-0.0597500943825523 -0.0596706062626265 1 1
0.0364720723554763 0.0364118466870562 1 1
0.0638756589030201 0.0635334163076474 1 1
0.0573303044659152 0.0574713023064842 1 1
-0.133903748414464 -0.133375287232593 0 0
0.0885670123328084 0.0884444012774136 1 1
-0.0949414834541315 -0.0947356509669479 1 1
-0.0589145284183455 -0.0586701510225505 1 1
-0.0217589764382803 -0.021842382649775 1 1
0.0337247589922378 0.0336075702024059 1 1
-0.0461352103564478 -0.0459657641547434 1 1
0.0285128057214046 0.0284101229239678 1 1
-0.0862080947897174 -0.0859576117140404 1 1
-0.0685451558503077 -0.0683521211913517 1 1
-0.00788129350626644 -0.00796340772896686 1 1
0.0109728679856784 0.0109959356122546 1 1
-0.0659304069110233 -0.0656160388824166 1 1
-0.0335070908281921 -0.0335176710919814 1 1
0.078794609989724 0.0783761137117079 1 1
0.0981724054730616 0.0976054260920716 0 0
0.105781794566196 0.105499194979973 1 1
-0.0543360422275376 -0.0542368518026407 1 1
-0.000532310387583459 -0.000514356510763907 1 1
-0.175087189715024 -0.174719818916332 0 0
0.0297085084839753 0.0295002392425088 1 1
0.00996650058096925 0.0100681793636774 1 1
0.0518456723691578 0.0519429695317923 1 1
0.0758244368003407 0.0758683992849912 1 1
0.0813812437143954 0.0806385451154721 1 1
0.036392205753682 0.036315251908972 1 1
0.096463303395605 0.0963412829942991 1 1
0.151650588598922 0.151148197968864 1 1
0.00533482260885517 0.00534762163369034 1 1
-0.00956517586481552 -0.00965095996236798 1 1
0.162769915683843 0.162254727295234 0 0
0.115037249146174 0.114718356615939 1 1
-0.0509242861542727 -0.0508186771546769 1 1
0.107156725150505 0.106870796176116 1 1
0.100950464331712 0.100954971050595 1 1
0.082376958976458 0.0821405943579207 1 1
-0.147631734680951 -0.14707545138712 1 1
-0.0814677269552875 -0.0810891316821675 1 1
0.00159923213733165 0.00158128521040762 1 1
0.0819131293829128 0.0818389861456046 1 1
-0.00188752211968349 -0.00225138018720864 1 1
-0.00390600865673253 -0.00383268733433755 1 1
0.137144474758557 0.136549860328558 0 0
-0.0161961633899144 -0.0161517325991851 1 1
-0.0190521924469271 -0.018983798200777 1 1
0.13473309393583 0.134565129805094 1 1
0.0422293589067292 0.0423710534863841 1 1
-0.0288248587019632 -0.0286421234647547 1 1
-0.0863769638088345 -0.0860335454573706 1 1
0.0297010918589516 0.029584397951393 1 1
0.0542453948583249 0.0540512740915286 1 1
0.0435211695425643 0.0432503684557564 1 1
-0.0529023756544909 -0.0529188294484006 1 1
0.0163897112540656 0.0164711262718541 1 1
0.0346381545037978 0.0345158446628335 1 1
-0.0760567124609533 -0.0759503577969104 1 1
-0.0236854452458002 -0.0235573887893792 1 1
0.0813320976235092 0.0810578840525869 1 1
-0.0219997075474947 -0.0220783788367937 1 1
-0.0548424534448534 -0.0547985506042202 1 1
0.143884104503277 0.143544674125169 0 0
0.0823245665317718 0.0818519389599947 1 1
-0.0400116506100286 -0.0401572649020973 1 1
0.0129346563588977 0.0129281668583349 1 1
-0.0936173405999484 -0.0932317650262419 1 1
-0.0320091690166683 -0.0321890174695261 1 1
-0.172921673117901 -0.172535462553338 0 0
-0.0995904507817592 -0.0994896851824034 1 1
0.0099647287136435 0.00999369498981923 1 1
0.0380527495159125 0.0378402071392844 1 1
0.117402764435486 0.117061324484394 1 1
-0.0800364271605823 -0.0798308824087752 1 1
0.111846571965372 0.111588640632246 1 1
-0.00344993420981428 -0.0034019037469878 1 1
-0.02779826746877 -0.0274775472305575 1 1
0.012268232316772 0.0122701392029741 1 1
0.00852846613997679 0.00852275883310691 1 1
0.0819568492307021 0.0816662138656882 1 1
-0.0949502246765309 -0.0943817304313457 1 1
0.0444271281558776 0.0445509369189487 1 1
-0.0728360268649709 -0.0725987610784004 1 1
-0.0865183552150947 -0.0861988946625917 1 1
-0.0760491987030599 -0.0760638982163534 1 1
-0.076273577352369 -0.0758913699370683 1 1
-0.016470886668726 -0.0164478922807719 1 1
-0.052252983653971 -0.0521085417278601 1 1
-0.0804608148887365 -0.0803584016913412 1 1
0.122882305433825 0.122256411492263 1 1
0.0617534663595547 0.0618410105247359 1 1
-0.0321640188780812 -0.031805865152233 1 1
0.0405563483833023 0.0403262795153193 1 1
0.160394914270304 0.159904529683231 1 1
0.091062629043974 0.0908040265879911 1 1
-0.0878270002646582 -0.0875194236660887 1 1
-0.0298596266220789 -0.0296811484190611 1 1
0.0411047543754286 0.0410356761554787 1 1
-0.0106069050073606 -0.010644956926619 1 1
-0.0455838336507031 -0.0455543617164503 1 1
0.0584436118846319 0.0582293902825985 1 1
0.0879378957257581 0.0876900152398607 1 1
0.0813735314127594 0.0811485453767328 1 1
-0.0699702873139989 -0.0698025636228026 1 1
-0.0546961561255041 -0.0544384114293565 1 1
-0.0134764389167304 -0.0133868573327021 1 1
0.00953079665931728 0.00953986517475887 1 1
0.0644937504816779 0.064278167204566 1 1
-0.0938180101764479 -0.0934128839144169 1 1
0.0142099571833946 0.0141697309869795 1 1
0.0758249378387189 0.0752965625905826 1 1
0.079846800219003 0.0795831278911495 0 0
0.00517145897847547 0.00507244540547535 1 1
0.0515178621141732 0.0513951064162459 1 1
0.00868757766752347 0.00888233346934104 1 1
0.0880289898614889 0.0877213137106481 1 1
-0.00623899503635988 -0.00634951308387337 1 1
-0.0392510513077166 -0.0394550143491611 1 1
-0.0620107161978767 -0.0618440978420693 1 1
0.0600718134178551 0.0600304901553201 1 1
-0.0721665497434847 -0.0719296085638112 1 1
0.00619809871002321 0.00626507831282747 1 1
-0.00702239889415982 -0.00677772272745301 1 1
0.0601346360147984 0.0599849466244552 1 1
0.0305964826347161 0.0305226065485381 1 1
-0.0953974174596853 -0.0950473733915695 1 1
-0.0385695146681786 -0.0382980289932319 1 1
-0.0582397210428749 -0.0581401447815659 1 1
-0.177024263394464 -0.176157306073901 0 0
0.063639105746696 0.0636600634074161 1 1
0.183362779711152 0.182840102530912 1 1
-0.0056850923576399 -0.00584621848311272 1 1
0.0610283659610383 0.0614047607924263 1 1
-0.136150399169275 -0.135751907996323 1 1
-0.0145768159305821 -0.014210922023044 1 1
0.0657799490072206 0.0654646679474265 1 1
-0.0432287839980573 -0.0429147207324792 1 1
-0.116925484594357 -0.116494282400102 1 1
0.0705278971380353 0.0703277543920594 1 1
-0.0339301832216803 -0.0335613270009905 1 1
0.0858944093894834 0.0858725603201353 1 1
0.116642621858669 0.116223285850415 1 1
0.033547951467741 0.0335058024182253 1 1
-0.0231268458697968 -0.0229519135542877 1 1
-0.0691520193841168 -0.0690120846592447 1 1
0.0116041122283466 0.0115559683339051 1 1
-0.128927530152304 -0.128557134264392 1 1
0.00699242896809294 0.00690822386523542 1 1
-0.0510981435162103 -0.0511835904691325 1 1
0.12370103277808 0.123354207222612 1 1
-0.0550120285107556 -0.0551333267778523 1 1
0.0143409485246005 0.014483086508552 1 1
0.0957282173009759 0.095462546422877 1 1
-0.00104484393923205 -0.00116164604273779 1 1
-0.0286259542373193 -0.028488874862374 1 1
-0.0635564641051113 -0.0633968264102837 1 1
0.0614315231254148 0.0611027196170585 1 1
-0.0244529365874577 -0.0244743758952202 1 1
-0.0618079236454731 -0.0617818636090623 1 1
0.0302252037861776 0.0302378979209858 1 1
-0.10207255484057 -0.1020231457853 1 1
0.094338473048116 0.0940304028969778 1 1
-0.026294608834195 -0.0259200402161285 1 1
-0.0979838273922576 -0.0977202531857165 1 1
0.0227131403530235 0.0224371323814441 1 1
-0.0412077376785447 -0.0413497603439997 1 1
0.0399491601143858 0.0401057921657561 1 1
-0.0616870706083105 -0.0617098076956128 1 1
0.0120905694379431 0.0121855863183176 1 1
0.0768579674128878 0.076602203338302 1 1
0.0451902924604818 0.0449760707070557 1 1
0.0240106739885135 0.024199364423745 1 1
-0.0167890574823527 -0.0167408851115588 1 1
-0.161068778390495 -0.160769621542756 0 0
-0.0807624643939831 -0.0805222967583773 1 1
0.011534562936356 0.0111135253725196 1 1
0.0732836128560823 0.0731259372499092 1 1
0.139510814627947 0.139300746882969 0 0
-0.0590026368862376 -0.0589119323470533 1 1
-0.0528122478106391 -0.0524552865386019 1 1
-0.0480151920986021 -0.0479107287699512 1 1
0.0323802088137382 0.0322842158571626 1 1
0.0200866020155165 0.0200780604692481 1 1
-0.198783628003409 -0.19830170662232 0 0
0.0510175171078309 0.0508100094801145 1 1
-0.0358889922437112 -0.0358071767657468 1 1
0.034374731184046 0.0342228483984336 1 1
-0.058226349520724 -0.0582088650332482 1 1
-0.014135553631214 -0.0141396537490792 1 1
0.00443200056668184 0.0045124312453328 1 1
0.0486210079925861 0.0483036608916232 1 1
0.0101490804513441 0.0103056016815766 1 1
0.102165779703501 0.102034355839781 1 1
-0.052168978202487 -0.051963126940583 1 1
-0.0145843783436434 -0.0145219483330646 1 1
-0.0716228863088702 -0.0712059127603594 1 1
-0.0129960626204592 -0.012765909774301 1 1
-0.0833174371395454 -0.0832429295597452 1 1
-0.0248858059776859 -0.0249476432699691 1 1
0.0331903553909107 0.0327991316225155 1 1
-0.0272136401612939 -0.027245470149729 1 1
-0.0103209924524658 -0.0102891073408935 1 1
-0.0643998191197961 -0.0641991096399874 1 1
0.0356296009160597 0.0354736876924512 1 1
0.0519408693430142 0.0517418945343097 1 1
-0.00318448415361467 -0.00300960042004685 1 1
-0.00591587552637586 -0.00601982274774225 1 1
0.0165049797623418 0.0163114401313864 1 1
-0.00928563572257192 -0.00912914021589652 1 1
0.0489748833562764 0.0487606875111083 1 1
-0.0513600275168486 -0.0514425932693812 1 1
0.109888102494238 0.109397051341855 1 1
-0.0658539266076574 -0.065593020246477 1 1
-0.00625991930248123 -0.0060001408218856 1 1
0.125093730462371 0.12511558166563 1 1
-0.133213886327913 -0.133037061509983 1 1
0.0533267078557096 0.0530911806846625 1 1
0.0416280592997805 0.041519747110088 1 1
-0.0664401056490198 -0.066325008890946 1 1
-0.0298564796654811 -0.0298590015963151 1 1
-0.0652660312034621 -0.0648787640266795 1 1
0.125877545459852 0.125622407830756 1 1
0.0385251659517917 0.0384163316343166 1 1
0.096738564413483 0.0963332966610564 1 1
-0.00104116157700323 -0.000816322963949581 1 1
0.117557697154122 0.117211619705056 1 1
0.158213361139882 0.157389111555435 1 1
-0.0536380691719612 -0.0533815610504264 1 1
0.0687763142310388 0.0687831014926213 1 1
0.0966669851531933 0.0963005771781653 1 1
0.0605416990899838 0.0603692187394643 1 1
0.018358569538237 0.0183137715162732 1 1
0.131706391727714 0.131243312386008 1 1
0.0147302499190365 0.0149198780132187 1 1
-0.0868500738027744 -0.0864450310169795 1 1
-0.0672229420718397 -0.0669343362681653 1 1
0.138653858489401 0.138105020337558 1 1
-0.0629921030447607 -0.0629086266844731 1 1
-0.0600472571573812 -0.059782275933838 1 1
-0.144845382557306 -0.144268186278233 1 1
-0.0478793027232316 -0.047556694180257 1 1
0.00016862644712478 3.19681937384526e-05 1 1
-0.028753790659052 -0.0285990801399869 1 1
0.14306053404855 0.142729001307413 0 0
0.0037739756081981 0.00357152121606337 1 1
-0.0554973694018701 -0.0553128394015289 1 1
-0.0219043217094954 -0.0219350694032481 1 1
-0.0388090440061803 -0.0386553183152294 1 1
-0.0295528775577178 -0.029234616052095 1 1
-0.0952359318527449 -0.0949536114916683 1 1
-0.0377411668193611 -0.0376318937270496 1 1
0.0497761606306032 0.0496987731516234 1 1
0.0401315824825747 0.0402118709979977 1 1
0.0171000591024862 0.016912419472823 1 1
-0.0183847195770168 -0.0183495933110132 1 1
-0.0915292214669701 -0.0911982634530761 1 1
-0.00139355751437235 -0.00148290845180118 1 1
0.0192081705670445 0.0193026693316411 1 1
0.0379751992124171 0.0379456999312816 1 1
-0.0971926369459553 -0.0969317429718675 0 0
0.0668659634302498 0.0667897422304779 1 1
-0.12262219706053 -0.121736945011767 1 1
-0.0744650236757591 -0.0743401435670437 1 1
-0.135664058970885 -0.13495844253229 0 0
0.0716214591772129 0.0713866075718546 1 1
-0.0178972239979219 -0.0177582327602565 1 1
0.0208230607143961 0.0205572100722677 1 1
0.0215873200331269 0.0214701752156538 1 1
-0.0640214154202128 -0.0639182274998179 1 1
-0.0440479077385363 -0.0440483441767027 1 1
-0.0971076176448256 -0.096546933114836 1 1
0.0571772738091118 0.0572419683165248 1 1
0.019421966658496 0.0193990327152563 1 1
-0.0109628217654656 -0.0107689034467824 1 1
0.0506947201398968 0.0505654327207976 1 1
0.0458390945141348 0.0456320931840156 1 1
0.107738971211431 0.107366764488974 1 1
0.018655936523944 0.0185395972645344 1 1
0.0766737768627723 0.0765634301254512 1 1
0.00584742908405107 0.00558226839485444 1 1
0.0134943386537239 0.0133363914932897 1 1
-0.0693196822650087 -0.0690527515424107 1 1
-0.0462659629620949 -0.0460104114902273 1 1
0.0651618835455809 0.0647660258819769 1 1
0.00427953979849259 0.00410460099271351 1 1
0.0406702214458721 0.0404296084012408 1 1
0.124363557545448 0.123905642769713 1 1
0.07164944616258 0.0714949928354138 1 1
-0.00148838919933882 -0.00129368515767173 1 1
-0.00748060931298276 -0.00723144163364462 1 1
0.0151031605589159 0.0146954388547315 1 1
-0.0498023411622725 -0.0495400550535473 1 1
0.0461254091018576 0.0458992689865895 1 1
0.0493623700659466 0.0491197776293842 1 1
0.00507313295400176 0.00493830194435119 1 1
-0.100771199349686 -0.100468923119211 1 1
0.0824125562255683 0.0823421043688607 1 1
0.0462864757626202 0.0458979266828096 1 1
0.00620760220846497 0.00620682397974967 1 1
-0.015364290510716 -0.0153897377757365 1 1
0.0169090939714431 0.0168284305983848 1 1
-0.000345497732938697 -0.000432927002729265 1 1
-0.0821183159649312 -0.0818919196325633 1 1
0.0100055735962182 0.00981004471861431 1 1
-0.0439514178659808 -0.0438764277271206 1 1
-0.0682145524714647 -0.0677765893033554 1 1
0.0277515778210707 0.0280540514335412 1 1
-0.0238352179225494 -0.0237919222235385 1 1
-0.0792905946306003 -0.0790670613070164 1 1
-0.0700971411372071 -0.0701234140402453 1 1
-0.00466686213136671 -0.0047630137401646 1 1
-0.0457967115889579 -0.0457114153728765 1 1
-0.0123547938574894 -0.0121261534832109 1 1
0.105993491121841 0.105621429233528 1 1
0.0131706215040424 0.0133163209567643 1 1
-0.0841528299032244 -0.0839487119726261 1 1
-0.113867966952676 -0.113425203999993 1 1
-0.0148731695050192 -0.0148776991426383 1 1
0.0311525354646154 0.0312787924576546 1 1
-0.0583388394541004 -0.0580174302652064 1 1
-0.00271376367903269 -0.0029540530643197 1 1
-0.0487272336204839 -0.0483662325156845 1 1
0.03386428815034 0.0338321000284796 1 1
0.0677035045612851 0.0673796421932504 1 1
0.0197262783321125 0.0195009696383231 1 1
0.0148056773648277 0.0148463248230384 1 1
0.00169895828062324 0.00178521488329701 1 1
0.118712026538168 0.118445432308382 1 1
0.0734446105422385 0.0734119766006162 1 1
0.0065620520521012 0.00645970414487414 1 1
0.000781253606064528 0.000981778890325443 1 1
-0.155630943456013 -0.155373923976816 0 0
-0.0365132551431879 -0.0363509432754549 1 1
-0.0924453607936992 -0.0918229161168003 1 1
0.0228457005066036 0.0228642274863524 1 1
0.0904313163970177 0.090206059791795 1 1
0.0941451558602689 0.093900861210146 1 1
0.05690769378598 0.0568714682219166 1 1
-0.0200922525597495 -0.0200278974238685 1 1
-0.018820548676413 -0.018746549693834 1 1
0.0170230664137449 0.016994216074255 1 1
0.0260243545295281 0.0259074291598721 1 1
0.0339719154715052 0.033928997037942 1 1
-0.0220654922055377 -0.0220558812293213 1 1
-0.00899308689477582 -0.0090701866270957 1 1
0.0144544296724619 0.0146742422876004 1 1
0.0693677717298753 0.0693077804012293 1 1
-0.0936492340533782 -0.0930185680147343 1 1
0.0163443544358413 0.016252877990771 1 1
-0.0344285887215289 -0.034323981784006 1 1
0.0113552617124419 0.011169462686174 1 1
0.00210637008648038 0.00188580797323587 1 1
0.0146237649273743 0.0145269109967188 1 1
-0.0292309761578587 -0.0293534691582283 1 1
0.0380749412643395 0.0379097594519621 1 1
0.0539939987016966 0.0540157438965081 1 1
0.112130488263394 0.111784627436007 1 1
-0.049186857016324 -0.0491439689088151 1 1
-0.131236340632353 -0.13091120301538 1 1
0.122860049203428 0.122429947583744 1 1
-0.060466310006919 -0.0603551867338961 1 1
0.0402779353349373 0.0399589436362621 1 1
-0.0537889450519893 -0.0535533802372209 1 1
-0.0742688857327026 -0.0740435166644799 1 1
-0.00148020048115542 -0.00125975404657659 1 1
0.0617766694281359 0.0618754900965508 1 1
0.188667965080628 0.188268563574608 0 0
-0.0427879431928593 -0.0425429037397744 1 1
0.0578564690201471 0.0577430691210875 1 1
-0.0652716866374802 -0.065268764106029 1 1
-0.0180604228604002 -0.0180761484108838 1 1
0.000419964106431895 0.000423233526820018 1 1
0.0933180212654727 0.0930813457247846 1 1
0.0799594644964812 0.07962399440525 1 1
0.0503310957726902 0.0503691602084549 1 1
-0.0466452951344389 -0.0466025338599524 1 1
0.171680866833424 0.171230650442388 0 0
0.131328864128378 0.13103308120753 1 1
0.0326193998081295 0.0328115523584358 1 1
0.104245527170071 0.103877004609854 1 1
-0.00207333724093366 -0.00226858394855541 1 1
0.0572972277217169 0.0572925868085244 1 1
0.0377724577966637 0.037573853643317 1 1
0.0733402106446526 0.0726535316231928 1 1
-0.141326843995716 -0.141042429157155 0 0
0.041991473648554 0.0416300171549395 1 1
0.000687674780426702 0.000577770777691281 1 1
0.0262654183139472 0.0263107441608518 1 1
0.124601107482824 0.124330298751915 1 1
0.0224803766407035 0.0221578914205785 1 1
-0.0702857206505856 -0.0700209148206473 1 1
0.0121108726563606 0.0120051418080849 1 1
0.0640500656660773 0.0639554175841638 1 1
0.0416139202395136 0.0414829698391229 1 1
-0.100894040391183 -0.100775985040507 0 0
-0.0222955599696214 -0.0219996871418171 1 1
0.112325066250788 0.112354407445956 1 1
-0.0564364353080222 -0.056463329711559 1 1
-0.00753836249961728 -0.00754853051137396 1 1
0.0130485855202905 0.0134270152489465 1 1
0.0101343584689111 0.0100020464431031 1 1
-0.077595843644589 -0.0771020706704091 1 1
-0.0429456961822786 -0.0428900726279388 1 1
0.0593995163326817 0.0591300922695191 1 1
-0.0894198293477345 -0.0894607817468983 1 1
0.0179935419149625 0.0177164179336062 1 1
0.0995475542059687 0.0988215717960774 1 1
-0.0152658870994222 -0.0151842753342177 1 1
-0.0273074152513771 -0.0272215933502074 1 1
-0.044163913936727 -0.0441122665296746 1 1
-0.0393682362012162 -0.0393492034489064 1 1
0.112068962351898 0.111569346818777 1 1
-0.0634860963490123 -0.0633032693514941 1 1
0.0551564369001675 0.054993515240282 1 1
-0.113981431962371 -0.113678343021955 0 0
0.0039494211043309 0.00366987044404042 1 1
-0.0446891026437408 -0.0446241913758574 1 1
-0.0281844358817931 -0.0284315026615724 1 1
0.0656711115341007 0.0655816399853093 1 1
-0.00120111324754395 -0.00099991016826504 1 1
0.0383246818065729 0.0382699865529304 1 1
-0.0789061869766219 -0.0787332803749319 1 1
-0.0830080099981134 -0.0828003216715801 1 1
-0.0465677201102348 -0.0464588623707176 1 1
0.00260664393500038 0.00280095184945616 1 1
0.0215589106012664 0.0215403966050492 1 1
0.115561459817282 0.11529113481636 1 1
-0.159034792905931 -0.158305613945869 0 0
0.0695722171032814 0.0691728312820718 1 1
-0.0913640689618227 -0.0911093571881547 1 1
0.00584280489654834 0.00536490874720946 1 1
0.00264524776860297 0.00238658404413133 1 1
-0.090305440278853 -0.0901313404041862 1 1
0.0178932063538059 0.0179634760217724 1 1
0.0654443354381999 0.0652576075518121 1 1
0.0435386952707644 0.0431551973720945 1 1
0.142035702093172 0.141475488331425 1 1
0.0119060638784607 0.01192199709567 1 1
0.0167682908072471 0.0165731741120548 1 1
0.0662619699035219 0.0663114597609049 1 1
-0.0458922339884418 -0.0457196234414437 1 1
-0.0525394663629964 -0.0522369772260343 1 1
0.0556433619451178 0.0553427757231924 1 1
0.025929447623309 0.0257979535714628 1 1
0.0182843630449598 0.0180994745836742 1 1
-0.0391761350125112 -0.0391054853678561 1 1
0.135067971751933 0.134728156167202 1 1
0.0320514455254655 0.0320104678262286 1 1
0.0353957872725898 0.0353877803191515 1 1
-0.0126782422014335 -0.0126440900549006 1 1
-0.0723263883020847 -0.0721956912343297 1 1
0.0292622023490082 0.0291420111035185 1 1
-0.0745902016235533 -0.0745249914230364 1 1
-0.0954797364133063 -0.0951331630347345 1 1
0.0542181785434798 0.0541601573351071 1 1
-0.140144478913507 -0.139642482347666 0 0
-0.0492921406030162 -0.0492558140006744 1 1
0.0263319503156673 0.0263846413145465 1 1
-0.0981153982167808 -0.0980624247945432 1 1
-0.000303032824897041 -0.000259794378035316 1 1
0.00815128702397253 0.0084335427419334 1 1
-0.067413813973474 -0.0672902971598783 1 1
0.0714349975124509 0.0712556432369178 1 1
-0.0774330651195026 -0.0773200462949574 1 1
0.0326274392715213 0.0326095920449983 1 1
-0.0501466577756747 -0.0500959838287137 1 1
0.0246307625077992 0.0244330731444835 1 1
-0.00752392162432255 -0.00732911235485522 1 1
0.0342501862178912 0.034175802764364 1 1
-0.0664299888175355 -0.0662265762677268 1 1
0.0120958142144797 0.012065221678816 1 1
0.0203322076157578 0.0202613938877113 1 1
0.0744412844890726 0.0741042057486575 1 1
-0.0550438614271245 -0.0549791155487953 1 1
0.0742815798940495 0.0740591782480061 1 1
0.0828945318189143 0.0819744835775198 1 1
-0.0308940182851353 -0.0309934657419738 1 1
0.0365244534261393 0.0363115714841893 1 1
-0.105779216076435 -0.105606482736565 1 1
0.0838676692525385 0.0838152091213972 1 1
-0.0912051433343779 -0.0909465728815218 1 1
0.0492037859592215 0.049062818215921 1 1
0.0321921371130744 0.0320865515337847 1 1
-0.00485456410822838 -0.00497408781273203 1 1
-0.0290226815373492 -0.0290649521189331 1 1
0.00897319781696763 0.00903822453306946 1 1
0.02261674699522 0.0225907858013424 1 1
0.00495980423854068 0.00511442848765889 1 1
0.192106533646309 0.191584008426565 0 0
0.0163169291686645 0.0163457482128548 1 1
-0.182633322637314 -0.182277003640017 0 0
-0.0468243299694832 -0.0464990044989463 1 1
0.0252487792817981 0.0251079124488837 1 1
0.00796207388158697 0.00808464852514822 1 1
-0.080172875885942 -0.0797498551955037 1 1
-0.0792923380302049 -0.0791595286061418 1 1
0.0432104363258791 0.0429993741991786 1 1
0.109528577824158 0.109309755189521 1 1
-0.00224587897682111 -0.00230803566356823 1 1
-0.0926108213256187 -0.0924340174443647 1 1
-0.0303743634891087 -0.0301807583379251 1 1
-0.0595873605453839 -0.0592007514717693 1 1
0.0326955916656958 0.0327287236969541 1 1
-0.0106982500343342 -0.0107115634031945 1 1
-0.0209685973994556 -0.0211178072649684 1 1
-0.0427146816035017 -0.042571737828209 1 1
-0.00218747431955217 -0.00230783377228681 1 1
-0.0370810980292422 -0.0371966679722184 1 1
-0.0116221536182455 -0.0111991267742609 1 1
-0.0688024944428273 -0.0687646455213914 1 1
-0.126010490868884 -0.125906860116297 0 0
0.0710967141098009 0.070747267820549 1 1
0.0510825089835297 0.0509277165950506 1 1
0.00743938720194161 0.00724810909991683 1 1
-0.0191739349999864 -0.019046751481072 1 1
-0.0531427405669815 -0.0529258216400117 1 1
0.00230293417778088 0.00226851629113494 1 1
0.0840639119061773 0.0838740062290142 1 1
0.0313805253028293 0.0312891243775579 1 1
0.00859826307313144 0.00836987964011007 1 1
-0.0641792903182537 -0.0640345589329895 1 1
-0.01278380439102 -0.0126080605855012 1 1
-0.0305652657238874 -0.0304487546490072 1 1
0.0368730765879523 0.0364835532192495 1 1
-0.0517795267011524 -0.0515600256593796 1 1
-0.0355417069442926 -0.0353747996462445 1 1
-0.0120465726807929 -0.0120224341295031 1 1
-0.0436590150564772 -0.0437354907844595 1 1
-0.0212908832748613 -0.0211035773670362 1 1
0.021214368783436 0.0212318316949936 1 1
-0.0389979752324754 -0.0387402604879146 1 1
0.0188391609744734 0.0188527783493262 1 1
-0.0564138940611399 -0.0562300231228345 1 1
-0.0871228926262493 -0.0870085372442227 1 1
0.0249737967162284 0.0247729064814442 1 1
0.0253455029686763 0.0252781098157703 1 1
0.0262459163645714 0.0260535581578583 1 1
-0.00652227114892278 -0.0064389963995452 1 1
-0.0938584406584106 -0.0935331376998276 1 1
-0.0505202723492078 -0.0506080275907107 1 1
0.0718708682366944 0.0718093201306745 1 1
0.0666218944222546 0.0664695579148592 1 1
0.143822728556213 0.143509649367792 0 0
-0.00817860784650078 -0.00804933410514386 1 1
0.179723524138368 0.178793259006469 0 0
0.0665962955312263 0.0664339834597225 1 1
-0.0145128058918605 -0.0142450402635277 1 1
0.0093634947759879 0.00943387467561591 1 1
-0.146409950976526 -0.146057856104622 0 0
0.0333208491239204 0.0332321658476064 1 1
0.0859732722182759 0.0858663113589465 1 1
0.00665173946727015 0.00680733861387119 1 1
0.0932404043427695 0.0929730547840499 1 1
-0.0705276147350968 -0.0705526871488092 1 1
0.0427497420365685 0.0423924902432109 1 1
0.0960354025210938 0.0956947818026767 1 1
-0.00956841880681926 -0.00959402913484596 1 1
-0.000364710610281645 -0.00040654991929855 1 1
-0.0414948640151402 -0.0413150229529079 1 1
0.109601262911582 0.108985748414526 1 1
-0.119741242918601 -0.119358265553853 1 1
0.00187974698918039 0.00204483980169217 1 1
0.0207353164813448 0.0206363205806367 1 1
-0.0801058400911779 -0.0798992111924607 1 1
-0.0739827112742513 -0.0736081738705859 1 1
-0.00198526975275999 -0.00189757782134878 1 1
0.00096580199511899 0.000858298545181916 1 1
0.105759911110677 0.105387404197717 1 1
0.040064249641441 0.0399897834995734 1 1
0.00268856231700543 0.00252618890065721 1 1
0.108363445591239 0.107968493114016 0 0
0.0929368863752306 0.0926297560592403 1 1
-0.199699482137245 -0.199309668845529 0 0
0.0181866677871314 0.0179774557228407 1 1
-0.0406786636623827 -0.0409299981278721 1 1
0.0956280762415574 0.0953298068501691 1 1
0.0225555945163382 0.0224115855139752 1 1
0.0644841833643238 0.0643195835633156 1 1
0.176462919111843 0.175975807889462 0 0
-0.192166828656356 -0.191759542041342 0 0
-0.165279786624098 -0.164631932061243 0 0
-0.0972789351863671 -0.09693720960544 1 1
0.0042788596049003 0.00433128223146152 1 1
-0.0664387630422745 -0.066350730996258 1 1
0.00395635653328885 0.00382637474473291 1 1
0.0202314318354489 0.020277456157437 1 1
-0.063968690716915 -0.0639590702809461 1 1
0.0204249178757164 0.0204362929891716 1 1
0.0105482097218862 0.0105500826115702 1 1
0.00141292513672498 0.00135154650974292 1 1
0.0142274884889878 0.0143967499068956 1 1
0.0424411725472302 0.0422526103793883 1 1
-0.0243668874039456 -0.0243546678744691 1 1
-0.106870207459052 -0.106586355755939 1 1
0.0144122063665108 0.0144235553591652 1 1
-0.0671932867593878 -0.0666883146154522 1 1
0.0301420509266603 0.0300567612297732 1 1
0.00248197603652064 0.00262355640909972 1 1
0.0579069536847531 0.0577919639331846 1 1
-0.0261380758080109 -0.0259995015909945 1 1
0.0136718839644041 0.0138067348036083 1 1
-0.0268519125998953 -0.0268588824634566 1 1
-0.0734676705457387 -0.0733892440222219 1 1
0.108897325376374 0.1085186363635 1 1
0.13247543032398 0.132041090971266 0 0
0.0344597863331442 0.0344022789580084 1 1
-0.0306964714458639 -0.0302260758541762 1 1
-0.0582164544041842 -0.0580630644943256 1 1
0.0792008406625851 0.0788801015092511 1 1
0.0822030654169353 0.0816962452476309 1 1
-0.0318525231861474 -0.031868978278932 1 1
0.058019600796344 0.0578360777932626 1 1
-0.0239340559113949 -0.0237339793008053 1 1
0.051953073395743 0.0517182792048822 1 1
-0.0706456366384761 -0.070648048062736 1 1
-0.0425118805298091 -0.0423801030176134 1 1
0.0416059328545726 0.0417535916720149 1 1
0.123418621088478 0.123381862442498 1 1
-0.0963156440412839 -0.0959969540576557 1 1
-0.045237160632376 -0.0449560569356423 1 1
0.09851836062093 0.098251921965928 1 1
-0.0249966800324345 -0.0250636478952455 1 1
-0.0329653129825679 -0.0329450142446373 1 1
-0.0922799488332829 -0.0921111861501802 1 1
0.0494819053660028 0.0493212672407459 1 1
-0.0613985195393976 -0.061102502931318 1 1
0.0471062585061085 0.0467468639824372 1 1
-0.101105957666751 -0.100850203868029 1 1
-0.0304859521475745 -0.0305212005490191 1 1
-0.0181105272430062 -0.0180490491748508 1 1
-0.0115154958456292 -0.011615310148176 1 1
0.0140246051964877 0.0137998988386119 1 1
0.0118007525391089 0.0117665703330438 1 1
0.0497466365670657 0.049752294487909 1 1
-0.0268409708231428 -0.0270005300011454 1 1
-0.0162250286629935 -0.0162033992311547 1 1
-0.0978413418553223 -0.0975116018337097 1 1
0.0737316426083249 0.0734786384560506 1 1
-0.0727316881536456 -0.0726007497924989 1 1
0.112979945045334 0.112754198477482 1 1
-0.0466051199842235 -0.0463326033018513 1 1
0.0059084231928501 0.00595059830606748 1 1
0.0735032551765311 0.0734590525291952 1 1
0.0124035261497631 0.0125403998625657 1 1
0.0852557820610232 0.084708890500352 1 1
0.0355621142134202 0.0352709166995583 1 1
0.0553891369041745 0.0553223429374877 1 1
-0.0421535904880245 -0.0421003953602152 1 1
0.102260728420916 0.102186949005133 1 1
-0.0563017580452959 -0.0561171681886946 1 1
0.108914829170618 0.108495693019536 1 1
0.0562561292636416 0.0562039226343477 1 1
0.111655556612507 0.111245889874963 1 1
-0.0661071404499925 -0.0659798936836432 1 1
-0.00457721748683568 -0.00453027424465752 1 1
-0.000550320507700888 -0.000328602318839458 1 1
-0.0825866809294874 -0.0821087883513332 1 1
0.129133556336782 0.128292110629144 1 1
-0.0594048262816072 -0.0594445991696009 1 1
-0.00641168642860613 -0.00628157553391015 1 1
-0.00609413136780487 -0.00582079874422462 1 1
0.0743873261108344 0.0742630067490952 1 1
0.0020061408726643 0.00195348544275681 1 1
0.0149024097596387 0.0150879591428376 1 1
-0.101194324054916 -0.101025932886671 1 1
-0.0684132190274936 -0.0683228412205484 1 1
0.0309189155088254 0.0307672680798234 1 1
0.0443250886007462 0.0439636175910879 1 1
0.00982615751442919 0.00972640388383867 1 1
-0.0308334808759808 -0.0308742122278018 1 1
0.152972755372137 0.152613727283517 0 0
0.000718191802073834 0.000795406267300718 1 1
0.122473304291285 0.121974922621802 1 1
-0.0366625605416318 -0.0365729650510486 1 1
-0.0244450991730403 -0.0244635378398248 1 1
0.0779302715239363 0.077373470928644 1 1
-0.106636871204411 -0.106247230753821 0 0
-0.113391298901418 -0.112978142685547 1 1
0.0652638661161836 0.0652018313721064 1 1
-0.00643035370141989 -0.00637054348149258 1 1
0.184666350043094 0.184091993922286 1 1
0.0936953068296628 0.0935926613778486 1 1
-0.0439242074236358 -0.0437873971544337 1 1
-0.0022802575882438 -0.00229612382363042 1 1
0.0837397335702966 0.0833975180929303 1 1
-0.02515182026495 -0.0254442371246332 1 1
-0.0350356830387316 -0.0348407784468369 1 1
-0.0161738814340207 -0.0162692840170044 1 1
0.0486025415569642 0.0485409990302457 1 1
-0.0433062370642518 -0.0433022877527687 1 1
0.125169828902565 0.12490537323031 1 1
0.0522860761964408 0.052029597029344 1 1
-0.14872271020665 -0.148350521811699 0 0
-0.0149506038079309 -0.0144186221862319 1 1
0.0365619830360899 0.03636130009145 1 1
-0.0176166958070894 -0.0176403625057717 1 1
-0.00658011579152003 -0.00654085492328955 1 1
0.0288481470193263 0.028699180766149 1 1
-0.0705451481141157 -0.0701547475081869 1 1
-0.0203745756580134 -0.0201832109431674 1 1
0.0552497246756734 0.0552604894143221 1 1
-0.20065247981868 -0.200066849867242 0 0
0.127124224655747 0.126699159623322 1 1
0.109731355776515 0.109780016617825 1 1
-0.0629908164484626 -0.0627536912786825 1 1
-0.0288975101521313 -0.0288674371753012 1 1
-0.0391689484473828 -0.0389781881920208 1 1
-0.0320315707495871 -0.0317812720206842 1 1
-0.0840342249002838 -0.0837470114087408 1 1
-0.0213203295503745 -0.0210437584321463 1 1
0.0593153992756449 0.059113084522667 1 1
-0.0396132591671366 -0.0396075678811088 1 1
-0.0184266047016594 -0.0185467529712427 1 1
-0.0804861076101821 -0.0802472209903196 1 1
0.200959198434654 0.200405886130462 0 0
-0.0733445389901576 -0.0731115912184954 1 1
0.0359237601219589 0.0357906129419932 1 1
-0.00975750760004478 -0.00991613954695106 1 1
-0.09290728951894 -0.0925408507310903 1 1
-0.0848304354042251 -0.0843302403941122 1 1
-0.145636668800294 -0.145410792331747 1 1
0.0309595679228594 0.0311809287966707 1 1
0.0135062128422252 0.0136283905433376 1 1
0.21213411426356 0.21147663195483 0 0
0.0882920273214591 0.0881162543918226 1 1
0.0922788872028624 0.0921356929421212 1 1
0.0422610145830322 0.042179991419644 1 1
0.0223736062385241 0.0223765098666299 1 1
-0.130774609979731 -0.130464802582535 1 1
0.121201823538713 0.120837777098614 1 1
0.0659388885586915 0.0657731593240964 1 1
-0.0490740314414435 -0.0489063395485602 1 1
-0.072887434433574 -0.0728078146017584 1 1
-0.0509600638321196 -0.0507672510913638 1 1
0.00283429509914205 0.00284497330126587 1 1
0.0494308768501624 0.0490249663595738 1 1
0.102811132346032 0.102597215012123 1 1
0.0712528771535037 0.0711633970957709 1 1
-0.014633310834342 -0.0144228617554618 1 1
-0.0180295858198512 -0.0181487564170457 1 1
-0.0312145908006955 -0.0310255235619089 1 1
0.00111663593712097 0.00123770983256798 1 1
0.0431994834856872 0.0431945677043959 1 1
-0.0427200738491711 -0.0425556830178362 1 1
-0.0812922967529469 -0.0810764210530756 1 1
0.0218588078975998 0.0222274705232087 1 1
-0.0432262117200005 -0.0432083142671105 1 1
0.0138444850792919 0.0133812786226691 1 1
-0.130669059317532 -0.130273024140839 1 1
0.0707243416492408 0.0707524978063436 1 1
0.0417714124890052 0.0417931944847081 1 1
-0.0205242547601786 -0.0206056229072163 1 1
0.0309692667389444 0.0309015819852448 1 1
-0.0412944833637265 -0.0408922821918894 1 1
0.00634435983774852 0.00635038595697374 1 1
-0.0422491653009551 -0.0417525995498241 1 1
0.0436720186074427 0.043602495892596 1 1
-0.0537802882101862 -0.0535904338319965 1 1
-0.0646469191808996 -0.0645827064149691 1 1
0.0224392747098241 0.0223119219395451 1 1
-0.0251941637233233 -0.0250690291551431 1 1
-0.0561496013320629 -0.0559751755730613 1 1
-0.0199740585579482 -0.0197898001902154 1 1
-0.0120476811035738 -0.0119828604708006 1 1
-0.0528893972998451 -0.0528195744378727 1 1
0.00804802801646495 0.00788563610953058 1 1
4.89228552827264e-05 -0.00020928239972888 1 1
-0.00491745127664339 -0.00497176996405641 1 1
-0.0035493573491464 -0.00347573542103066 1 1
0.0112744597494064 0.011209895381713 1 1
-0.00736603294960326 -0.00729665629147306 1 1
-0.112738810128663 -0.112373412381267 1 1
-0.0638995568525733 -0.0637293627722535 1 1
0.0722449189712218 0.0719490453458975 1 1
-0.0701973705896692 -0.0701364311691184 1 1
0.0779157878425815 0.077739650643488 1 1
-0.0496201268870668 -0.0493852317355631 1 1
0.00704144156422434 0.00711803894043285 1 1
-0.0214393998083183 -0.021345871998417 1 1
-0.0153140842262649 -0.0152717943238329 1 1
-0.00213113269578285 -0.00203225035204363 1 1
-0.105287350792767 -0.104940685274058 1 1
-0.00289127247619959 -0.00290489949635385 1 1
-0.0428980011984592 -0.0427835688581107 1 1
-0.00656110730140975 -0.00642497623210769 1 1
-0.0406512105155394 -0.0405631286236342 1 1
0.037805084566761 0.0375939330850043 1 1
-0.0123377242336397 -0.0123476641732604 1 1
0.002022064395195 0.00209626831089733 1 1
-0.0638653009311803 -0.0635981222823676 1 1
0.0167102952881385 0.0165939198209131 1 1
-0.0179221442080939 -0.0178421388607964 1 1
-0.0346193616666245 -0.0344248762179546 1 1
-0.0397148593156185 -0.0394853562756068 1 1
-0.101191263208513 -0.101040722190513 1 1
-0.107511661810772 -0.107385640540436 1 1
-0.061642508012039 -0.0616445625259571 1 1
0.0931453492712793 0.0928115051559226 1 1
-0.0079431967193339 -0.00788540316074384 1 1
0.107835657875543 0.107192374872885 1 1
0.0791456602839072 0.0792733755448988 1 1
0.00588936232894326 0.00563277636256646 1 1
0.0085219702089871 0.00874610511962331 1 1
-0.0341254953925265 -0.0340275502530672 1 1
-0.0305291408572844 -0.0299189304195459 1 1
0.0137704189604697 0.0136821144491628 1 1
-0.0516992115626168 -0.051594258506718 1 1
0.0546855929335772 0.0545605758458468 1 1
0.0575165608356248 0.0573049552449742 1 1
-0.084366660644061 -0.0842700568638599 1 1
-0.0394259140177989 -0.0390967603532015 1 1
-0.0163121522462113 -0.0161549548080417 1 1
-0.0321537822318791 -0.0319224323084513 1 1
0.124191190369348 0.123900102261178 0 0
0.00909266363853494 0.00906244630280794 1 1
0.163804346992373 0.16326215133572 1 1
0.141694527081469 0.141438402712026 1 1
-0.0782475756393665 -0.0780762699225655 1 1
-0.114286587485858 -0.113701994181585 1 1
-0.0790589414067612 -0.078859546923391 1 1
0.0614861404443327 0.0614297927551498 1 1
0.0183450221127236 0.0183858440583266 1 1
-0.0484644251162338 -0.0482974061495503 1 1
-0.0347653632027842 -0.0347006628396013 1 1
0.162562105192155 0.161635202855442 0 0
-0.0860472469060937 -0.0858208624912328 1 1
-0.107128587570644 -0.106754802693701 1 1
0.0284221952518442 0.0283734563225613 1 1
-0.0989575044735967 -0.0987451943197067 1 1
-0.0422052472903642 -0.04232474465515 1 1
-0.0457935087282915 -0.0457863714105981 1 1
0.136136168851938 0.135813261152006 1 1
-0.0734415716720022 -0.0729944245597881 1 1
-0.077947223540415 -0.0773805173992504 1 1
0.0568571810846949 0.0565719311274317 1 1
0.144927344380596 0.144226644301916 1 1
-0.122816672607797 -0.122501364735141 0 0
0.0302477981456724 0.0304808564001711 1 1
0.0146678613108936 0.0144185441057779 1 1
0.0116708321858857 0.0117685383538607 1 1
-0.123582811570385 -0.123202149984403 1 1
0.0821710947043913 0.0818107002667164 1 1
0.0765778579433021 0.076201728155606 1 1
0.0309607692660587 0.0310020921922546 1 1
-0.150928560230959 -0.150408319790813 1 1
-0.0677722732495918 -0.0672003607486222 1 1
-0.00241165405433809 -0.002600981262837 1 1
0.0857788592643244 0.085562774740184 1 1
0.166423412194448 0.165983065769873 0 0
0.0932814581354341 0.0930679735619589 1 1
0.0750087918374355 0.074939713375817 1 1
-0.017231486593598 -0.0172787425221899 1 1
0.0242532321476825 0.0242051957702089 1 1
-0.0230376906658055 -0.0228981139267821 1 1
0.0896000697836586 0.0891113404537211 1 1
-0.0225764709701497 -0.0227090478484741 1 1
0.0028747204233295 0.00291793042695626 1 1
0.0291003348535659 0.0290290548832955 1 1
-0.0655207760877274 -0.065309604601373 1 1
0.0842306321524384 0.0842359342305183 1 1
0.133688204288286 0.132943366920431 1 1
0.0769055856959889 0.076719197066708 1 1
0.0126813678496562 0.0126412101867719 1 1
0.0327019329232012 0.0324379836131325 1 1
-0.0782511487416193 -0.0779824308537398 1 1
0.0336427989037746 0.0336811440164132 1 1
0.0497982538608611 0.0496225546516084 1 1
0.0120309020507785 0.0118264574589977 1 1
-0.111267186669829 -0.111072746750044 1 1
0.0972959190319419 0.0970665031541916 1 1
-0.0108384617949269 -0.0108424784462001 1 1
0.0992657170456546 0.0989624194788354 1 1
-0.00313467256260373 -0.00287205843906639 1 1
0.00547105051904181 0.00543602663640984 1 1
0.0197025940819459 0.0194180047494233 1 1
-0.0280102538798354 -0.0277866678795247 1 1
0.103388464744798 0.103142143539475 1 1
-0.0208009961503741 -0.0208377657407051 1 1
-0.0256108904852663 -0.0255247608325817 1 1
-0.0892216643708179 -0.0889458047514265 1 1
-0.0349782469970369 -0.0348739178692591 1 1
0.0808440318677108 0.0808046998236632 1 1
-0.0538356662999465 -0.0536517654186644 1 1
-0.0632766389383307 -0.0630546161548385 1 1
0.15500591474709 0.154433424912588 0 0
0.0155861485218367 0.0156235267165256 1 1
-0.0674169888993042 -0.0672777188038997 1 1
-0.0529617675886984 -0.0531952950932394 1 1
-0.0647351956905247 -0.0645956689559238 1 1
0.0438456511178877 0.043707474641517 1 1
-0.000262127272366899 -0.000148351733209678 1 1
0.0474882510738525 0.0473459112272177 1 1
0.0203907634070041 0.0208312087219442 1 1
0.0899363254310489 0.0890181854844885 1 1
0.0584063604686505 0.058087780087383 1 1
0.10996872811133 0.109704588951231 0 0
0.067411255729168 0.0669949841017853 1 1
0.107380988875225 0.107006808337233 1 1
-0.0251876167628299 -0.0251518026256356 1 1
0.00829463889579934 0.00824892525119804 1 1
-0.0921521912358904 -0.0920226756045955 1 1
0.0436609232703926 0.0437869621806842 1 1
-0.0955170653188079 -0.0951302217064345 1 1
0.0418568016384472 0.0417039172116331 1 1
-0.0552677678720807 -0.0550228857069431 1 1
-0.0261275173030281 -0.0262266060998613 1 1
0.00128229083979645 0.00139345437752987 1 1
-0.00895945932995407 -0.00886434751894835 1 1
-0.0527871715453166 -0.0527502998524945 1 1
0.00744629155948293 0.00733457114459035 1 1
-0.0524950447075858 -0.0524799595265459 1 1
-0.00365123210376782 -0.00360062452902084 1 1
0.0175654479836187 0.0172467547720993 1 1
0.19795599187483 0.197263175514766 0 0
-0.124827343004748 -0.124753677442391 1 1
0.0939127478006897 0.0936487521065253 1 1
-0.0705287269953511 -0.0700674429162687 1 1
0.00325277945615163 0.00310189063722252 1 1
0.00587407791416488 0.00597046961825619 1 1
-0.177077538717127 -0.176588367840878 0 0
-0.0834259621281167 -0.0831727452360375 1 1
0.0401153885527159 0.0399835485910872 1 1
-0.0949577106973676 -0.0947572900597635 1 1
-0.0365915346422157 -0.0365615968111732 1 1
-0.0254585357910969 -0.0253737533850019 1 1
-0.0497216604728057 -0.049558078900371 1 1
-0.0907495176709512 -0.0905167135040006 1 1
-0.0607519687652657 -0.0606228562926897 1 1
-0.0209403701419755 -0.0211488154437314 1 1
-0.11359640412474 -0.113291890029912 1 1
0.000930030366612558 0.000887471721139541 1 1
0.0729662574824417 0.0726550845308199 1 1
-0.0359546832748088 -0.0360233635836418 1 1
-0.0479310573222815 -0.0480604901150829 1 1
-0.000907985982409315 -0.00090512134276602 1 1
-0.0547668566665175 -0.0545951172412387 1 1
-0.0490028264940259 -0.0489242266101986 1 1
-0.00826175596215874 -0.00823256579873635 1 1
0.0209710079875729 0.0209951997731554 1 1
-0.000449565567185017 -0.000349052433580015 1 1
-0.0288290834916221 -0.0289649846817487 1 1
0.0659756457821425 0.0657131293864898 1 1
-0.0283926230689467 -0.0283661044691347 1 1
0.00113038286469513 0.00110457015087231 1 1
-0.00918189906319804 -0.00911085954106221 1 1
-0.00603939586657543 -0.0059906571563678 1 1
-0.0176506542198841 -0.0176393616415081 1 1
-0.0122254816954951 -0.0124067827977517 1 1
-0.139811599945939 -0.13955626006091 1 1
-0.0712959002068523 -0.0713027431376638 1 1
-0.0139569476891348 -0.0136642239872628 1 1
-0.000570391848552697 -0.000516319059735537 1 1
0.0198209032917434 0.0197142126620864 1 1
0.0447648460172659 0.0447318630719698 1 1
0.0260808099094319 0.0260574367303684 1 1
0.0995772021641362 0.0992981549800106 1 1
-0.078182840677756 -0.0779100182337233 1 1
0.0760297857111456 0.0758405290892383 1 1
-0.0671899440116742 -0.0668926279636711 1 1
0.0568582223236895 0.0567844835973669 1 1
-0.0152720014770368 -0.0151523774799732 1 1
0.0367327002352343 0.036685781424888 1 1
-0.0786171469947768 -0.0783581970910903 1 1
0.0232626320121248 0.0231907220961753 1 1
-0.050063060200677 -0.0500795768610382 1 1
0.126916640996618 0.12643706734067 1 1
0.0853695566361477 0.0850579271156835 1 1
0.0181002505906965 0.0179249578132292 1 1
0.0433246410037864 0.043220759246438 1 1
-0.0448156257326001 -0.0446339108959339 1 1
0.115020320538655 0.114578888740277 1 1
-0.0400145791027159 -0.0398150104697254 1 1
-0.0608087653232281 -0.0607086432941836 1 1
-0.10458339238489 -0.10403525120398 1 1
-0.0951402141337662 -0.0947852663015006 1 1
-0.0462310967763947 -0.0458789561153636 1 1
0.191884491203247 0.191289343511242 0 0
0.0625634389846682 0.0624646141950335 1 1
0.119853741748849 0.119306754932926 1 1
-0.0198653743659734 -0.0196803440191401 1 1
-0.053177382242235 -0.0528975357808294 1 1
-0.0292975608135851 -0.0294504956117096 1 1
0.0037964232535811 0.00390224617834525 1 1
-0.0559719980619883 -0.0557676147407009 1 1
0.0451437490380343 0.0450049126958326 1 1
0.0547820712637545 0.0546538814712688 1 1
0.0551029135372949 0.0549793898763947 1 1
0.0243372558145963 0.0244249849675486 1 1
0.0724039754508014 0.072263908749049 1 1
-0.0173817493199291 -0.0174540507945417 1 1
-0.0996467706216771 -0.0990840181892809 1 1
-0.0548344109894059 -0.0547183060011981 1 1
-0.0436335629355065 -0.0435218853607696 1 1
-0.0378545209716939 -0.0379065068031871 1 1
0.0105451819477328 0.010392579747739 1 1
-0.106266367346204 -0.106015189472392 1 1
0.0580283863465423 0.0578800746950067 1 1
-0.0875111671139077 -0.0874044379532721 1 1
-0.16020145257601 -0.159873606660035 0 0
0.0148812156614057 0.0147334498133987 1 1
-0.116152129635974 -0.115764814011638 1 1
0.026628278384287 0.026784178917054 1 1
-0.0664111331634558 -0.0662427240983904 1 1
-0.0202352192075611 -0.0201808613358853 1 1
0.0508365760595374 0.0504786217904911 1 1
-0.0522263556669791 -0.0519236717159951 1 1
-0.0649955413742231 -0.0644027016403962 1 1
0.00387944559008068 0.00381153419590097 1 1
0.0681961646365401 0.0681092764798065 1 1
0.101232480027851 0.101015768207671 0 0
-0.00965822458401785 -0.00966166076434117 1 1
0.00795853290581997 0.00798015929618956 1 1
0.109657773997584 0.109424594089461 1 1
-0.00662630682843415 -0.00658352762154317 1 1
0.0709966610159366 0.0705712070781929 1 1
-0.0162911729799534 -0.0164433695654713 1 1
-0.0355918181471839 -0.0354433940532331 1 1
-0.0306081314346592 -0.0304634695189138 1 1
-0.0394063121299621 -0.03904080655117 1 1
-0.125093707635511 -0.124742642127921 1 1
0.039540977529221 0.0394963004453569 1 1
-0.0789396178897113 -0.0786572833562681 1 1
0.0736005821048763 0.073632199987359 1 1
-0.0121649399142109 -0.0122993469324842 1 1
-0.0273062814569304 -0.0271216503425419 1 1
-0.0409258417843322 -0.0408373172483733 1 1
0.0439577039250074 0.0438757898155686 1 1
-0.061744969951765 -0.0615664832455789 1 1
-0.125430150767562 -0.125086487784769 1 1
-0.0620449564628946 -0.0618634561954811 1 1
-0.0987143103130719 -0.0983245795316286 0 0
0.0206659359856996 0.0207679251710426 1 1
0.0886254438542075 0.0884574025715942 1 1
0.0510605420197065 0.050897008880245 1 1
-0.0685690347205185 -0.0686063700232887 1 1
-0.0250856041819645 -0.0250381568961616 1 1
0.185684768554212 0.185364569848095 0 0
0.0422653460400972 0.0423605523434881 1 1
0.00786075478377936 0.00775130045753942 1 1
0.0120095207108149 0.0120315261735882 1 1
-0.0608567700610111 -0.0606163531814849 1 1
-0.0582887132239941 -0.0579945472366441 1 1
0.152399213816776 0.152133702514344 0 0
0.0426981788053915 0.0422632486434187 1 1
0.0190938585834163 0.019197895144624 1 1
0.0839729224494018 0.0835937386279377 1 1
0.00409967661048019 0.00402481498139026 1 1
0.0512821233780279 0.0511370725887413 1 1
-0.0540561103998746 -0.0540346622089927 1 1
0.046796735164299 0.0465937235480221 1 1
0.0746433763122495 0.0746993762041289 1 1
0.100545757574696 0.100077679076352 1 1
-0.129356627039775 -0.129127221368584 0 0
0.0564513376852004 0.0563685564005042 1 1
0.0244867007773602 0.0242045677410788 1 1
-0.13457023725247 -0.134084843144943 0 0
-0.0510611594163077 -0.0508473336931619 1 1
-0.121996142999776 -0.121529011303353 1 1
-0.0970489680566682 -0.0969118719959247 1 1
0.119621548939201 0.119297119946879 1 1
-0.0309361791223645 -0.0308456061412835 1 1
-0.0056131595828128 -0.00546700285925662 1 1
-0.0278926215328432 -0.0278036122563217 1 1
-0.0716242169708103 -0.0715783878402838 1 1
-0.0310501119980825 -0.0310515963065544 1 1
0.025389311528656 0.025218692327515 1 1
0.0503980665384138 0.0503856470157382 1 1
-0.0636249706049436 -0.0634998073866657 1 1
-0.0519230642102993 -0.0518791642583403 1 1
-0.0389362467074721 -0.0384794548016782 1 1
0.113283752312079 0.113047843247874 1 1
-0.0631469733865355 -0.0628306060812153 1 1
0.0571283210216848 0.0570921213965754 1 1
0.0686172699697453 0.0683171079574923 1 1
-0.000756204198199519 -0.000912429325362764 1 1
-0.00306149977129332 -0.00316467008097799 1 1
-0.0445361012571483 -0.0444198506327516 1 1
-0.0222412927343974 -0.0224115885766262 1 1
-0.00660905075467669 -0.00667144245171809 1 1
-0.114207412910381 -0.114164485227988 1 1
0.0878429239290507 0.0877279258626525 1 1
0.0676192363119256 0.0673757947727485 1 1
-0.00290612438497762 -0.00267061200296141 1 1
-0.00215382671958097 -0.00230892231098279 1 1
0.0248201435870525 0.0247530880009748 1 1
-0.0218733611035301 -0.02182042418616 1 1
0.0157930055827383 0.0158171712322027 1 1
-0.0756293218300175 -0.0754392976889065 1 1
-0.0149430673563324 -0.0149883178150442 1 1
0.0380364353554411 0.0383845679284688 1 1
-0.01909957390125 -0.0189864920938825 1 1
0.0069221295400307 0.0068102982668859 1 1
-0.047210979056486 -0.0470474332357629 1 1
-0.0249020298690123 -0.0249922732021042 1 1
0.0234292672837811 0.0231433803713126 1 1
0.0198226311063399 0.0197875120453282 1 1
-0.0305745255837323 -0.0305032927657484 1 1
0.101994078084074 0.10167437210961 1 1
-0.0312243977618103 -0.0310163589554943 1 1
0.0114490309920979 0.0113856010998807 1 1
-0.0678079869761145 -0.0677545159971268 1 1
-0.0343467966238645 -0.0341607454048663 1 1
-0.083643888685094 -0.0834448477169031 1 1
0.0985358087642787 0.0985984991824336 1 1
0.0473298848564919 0.0469930039008658 1 1
0.0768591876875473 0.0768124498234458 1 1
0.0128099213524851 0.0127290085807836 1 1
0.0250796083705838 0.0250743739669534 1 1
-0.0301546734003045 -0.0299585840797947 1 1
-0.245478899373612 -0.244634816286111 0 0
-0.0716127408951168 -0.0714298510226613 1 1
0.0421162502128923 0.0421790949585315 1 1
0.0171972306561525 0.0171792141994343 1 1
0.0597343517161515 0.0594805882230143 1 1
0.0813851812013353 0.0808647310921165 1 1
0.00380450913772838 0.00382686022452823 1 1
0.0295523669715659 0.0295636895602801 1 1
-0.0337267500475246 -0.0336788911541384 1 1
-0.0092689521592459 -0.00939031048289886 1 1
0.111323291598685 0.110996208450071 1 1
0.0588348132217058 0.0584344697954985 1 1
-0.0802570378572534 -0.0801191753085317 0 0
-0.0397191176268305 -0.0396476356742694 1 1
-0.00311199646420129 -0.00299456135449568 1 1
0.0602067012475834 0.0599381830718786 1 1
0.102475540066823 0.102383717081362 1 1
0.0920854020705727 0.091711585482168 1 1
-0.123741868908869 -0.123466068769133 0 0
-0.0320497668926961 -0.0321090867013645 1 1
-0.019790249335691 -0.0193219956850075 1 1
-0.00248423583884776 -0.00290397807813793 1 1
-0.0656937407906531 -0.065432232327972 1 1
-0.0651965684961174 -0.0650880371289071 1 1
0.0767130144088059 0.0765998877541349 1 1
0.0219949530340891 0.0218496321552538 1 1
0.0288966534697888 0.0285860634978982 1 1
-0.00703130790127263 -0.00681478088671248 1 1
0.115390998567843 0.115348377550454 0 0
-0.00133784820492956 -0.00129359753452037 1 1
-0.00143883037049478 -0.00158296328556831 1 1
0.0263529115633386 0.0262962513930514 1 1
-0.115942654166593 -0.115494862401929 1 1
-0.123218580090101 -0.122799652723006 1 1
0.0657606442073355 0.0656718245387857 1 1
0.0557705165982445 0.0555665341894702 1 1
0.149205266238537 0.148495471072241 1 1
-0.0442602099874936 -0.0443921077956383 1 1
0.0804959642490424 0.0802983780990652 1 1
0.0440894072445427 0.0439205930319808 1 1
-0.0315811604105842 -0.0315923013685321 1 1
0.0107436799629168 0.0106367921543812 1 1
0.0291011466643958 0.0287318461439444 1 1
0.0932913805704017 0.0927797317041865 1 1
-0.047990422495136 -0.0476466978135294 1 1
-0.0296989384081599 -0.0297662840387131 1 1
0.0609396500001437 0.0607637912919346 1 1
-0.025178746154997 -0.0248809703459776 1 1
0.0502774523424281 0.050083742119504 1 1
0.0393335272455791 0.0392779958212139 1 1
-0.0989782752612212 -0.0988018170280589 1 1
-0.105123228351939 -0.105066515764106 1 1
-0.0295869053193715 -0.0294106850484488 1 1
0.0743168594916086 0.0742144704737925 1 1
0.0274229255500642 0.0277735741343113 1 1
-0.0349072625875162 -0.0346758514549815 1 1
0.111753174866391 0.111339387992752 0 0
-0.0247075628840494 -0.0250313478286225 1 1
0.0966414247801739 0.0963348541446894 1 1
-0.0510219240093228 -0.0513111614291145 1 1
-0.0212003414872322 -0.0211941474489119 1 1
0.0714541922879446 0.0713716685479685 1 1
-0.043471468354106 -0.0432982338338918 1 1
0.0199007433554028 0.0197534898495744 1 1
-0.00711906767148205 -0.00689149499243936 1 1
-0.139801626994975 -0.139500375695304 1 0
0.125939149540633 0.125679930269691 0 0
-0.00352299252880713 -0.00359124194574923 1 1
-0.0396807377923909 -0.0393192964514979 1 1
-0.0213984771422274 -0.0210864037756591 1 1
-0.0209100582208656 -0.0207930577919882 1 1
-0.0964112310794047 -0.0961191992960274 1 1
-0.0974572569592373 -0.0972148995573122 1 1
-0.0918781581060596 -0.0918136538184834 1 1
-0.0731306362976436 -0.0727831032440253 1 1
0.0669811003945148 0.0669788247570325 1 1
-0.105566430974971 -0.105419488564841 1 1
0.0455386235020033 0.0454420116154729 1 1
0.0435467876754701 0.0431469556244711 1 1
0.0177377759630062 0.0175146705323453 1 1
0.0783941959652895 0.0778693308940971 1 1
0.1002493033396 0.100034873712117 1 1
0.0753524119691208 0.0750565668210637 1 1
-0.108890267164963 -0.108685427198282 1 1
-0.0695576131849407 -0.0693770473298227 1 1
0.093246591746254 0.0928720985292984 1 1
0.144588226943034 0.144134455261458 1 1
-0.0256451121165867 -0.0254316227535297 1 1
0.0455709821623726 0.0455483884760902 1 1
0.0815958394162025 0.0811306753925626 1 1
-0.135250271204937 -0.13509025693972 1 1
0.0249844897135065 0.0247543907424182 1 1
0.0786572349550167 0.0785888741610485 1 1
0.00271072083234628 0.00261022665302247 1 1
-0.0673503585433134 -0.0672043962931369 1 1
0.0796865127095203 0.0796643285191127 1 1
0.129433670017682 0.129138135285059 0 0
0.147327599772741 0.146957672904113 1 1
0.0919828725193009 0.0918572247179413 1 1
0.0811975584434961 0.0807399916292016 1 1
0.041133735371797 0.0410224085052033 1 1
0.0233582589558916 0.0234108568978668 1 1
0.0458589023052594 0.0454294991087683 1 1
0.0182703631419337 0.0182313403059167 1 1
0.0331069550274101 0.0331044520994558 1 1
-0.0350270377952243 -0.0351854592837384 1 1
0.00470580005681194 0.00474380982339445 1 1
0.00687864254999979 0.00667032763386544 1 1
0.0910097456699003 0.0909568617571904 0 0
0.0203232907286371 0.020095222840556 1 1
-0.0697903221997651 -0.0696665803806679 1 1
0.127550579939931 0.127013840647313 0 0
-0.0282221612900145 -0.0280406382853807 1 1
-0.0127119892051742 -0.0125384823851295 1 1
-0.121503453899503 -0.121130045346764 0 0
0.095639740934115 0.0954316277240686 1 1
0.0159927173706502 0.0158907415380938 1 1
0.0742358379101182 0.0738937518315672 1 1
0.0411509602003517 0.0410033019050849 1 1
0.0631274097743156 0.0628716904547125 1 1
-0.0231948231732265 -0.0232450279559307 1 1
0.0231149742586813 0.0229568767236143 1 1
0.082794364133239 0.0826023850612487 1 1
-0.0273410237414914 -0.0274487706921274 1 1
-0.119366190026772 -0.11879936574994 1 1
0.0476814211140961 0.0473953288796977 1 1
0.100511768739936 0.0999634032842926 0 0
0.188670644147197 0.187779750365001 0 0
0.0821558345605362 0.0818698554397536 1 1
-0.0178124068171059 -0.0178431215481578 1 1
0.0724904746980977 0.0724605635838427 1 1
0.0811788890969765 0.0809902176760211 1 1
0.0217994650019733 0.0219164478855757 1 1
-0.0181054047474631 -0.0180208318042421 1 1
-0.115625776620728 -0.115193776255956 1 1
-0.00250135063254311 -0.00243538210533889 1 1
-0.0216955794368654 -0.0216882973766562 1 1
-0.00110433184150593 -0.00106908208519021 1 1
-0.00504426359506501 -0.00509039443853678 1 1
0.0456311242170623 0.0454025571920448 1 1
-0.138458145451832 -0.138105238460969 1 1
0.108695109597677 0.108381106892543 0 0
-0.0235927311674925 -0.0235414160466816 1 1
0.0047088526532834 0.00452557823652634 1 1
0.00962607356604836 0.00950900052268955 1 1
-0.00205710594967888 -0.00215867692066386 1 1
0.0969844773514409 0.0966030300575074 1 1
0.0714837926343972 0.0712454160480009 1 1
0.00400769375065755 0.00390313991507444 1 1
0.0216125475655397 0.0217414384273496 1 1
-0.00304100795191803 -0.00274969044667085 1 1
0.028408485239467 0.028236806569254 1 1
-0.0182396577680296 -0.0184328569807237 1 1
-0.053164125489522 -0.0530541518352643 1 1
0.0268500297003219 0.0268553451242632 1 1
0.0877061446967727 0.087639982068165 1 1
-0.0136101593335968 -0.0137375088606131 1 1
-0.0146797155648542 -0.0142534571753186 1 1
-0.0990524376330068 -0.0987764222384614 1 1
0.15499706269726 0.154701146241511 0 0
0.0747756312324404 0.0745344672393039 1 1
-0.00800316470679789 -0.00790198306772713 1 1
-0.0896160932792031 -0.0891460919281817 1 1
-0.0605137634119652 -0.0606440334587863 1 1
-0.00959040009288013 -0.00960162974463655 1 1
-0.0285793956395581 -0.0286256813443265 1 1
-0.0983083760858623 -0.0980879485447961 1 1
0.126371066028733 0.126168512766917 1 1
0.0500747625970282 0.0498716205347702 1 1
0.0787201705737887 0.0784757611641759 1 1
-0.0169391087341683 -0.0168597554382654 1 1
0.146418500077534 0.145808187026382 1 1
-0.167312610694039 -0.166797786140513 0 0
-0.0598913536514249 -0.0598194484994794 1 1
-0.0740191376736718 -0.0738546882298393 1 1
-0.078215995561793 -0.0780723106323917 1 1
0.0466401520892867 0.0465264663531493 1 1
0.0384332442669813 0.0383403974553722 1 1
0.00562448744852598 0.00592077179985109 1 1
0.0690312120827508 0.0686854862292946 1 1
0.0251790582873802 0.0251541289027501 1 1
-0.148495901728492 -0.148218454481709 1 1
-0.0258929462582428 -0.0256551239540735 1 1
0.0931792666957424 0.0932232493185595 1 1
0.025852383936032 0.0257498086722087 1 1
-0.0296176536989749 -0.0296236259285153 1 1
-0.031171655258942 -0.0309289321330091 1 1
0.0676983992578047 0.0675489854320808 1 1
-0.0122115489923118 -0.0122902338559773 1 1
0.0318638251929446 0.0316302190733649 1 1
-0.00268706036130384 -0.00277156179098047 1 1
-0.0821914708239048 -0.0818475309761405 1 1
0.0759580451252832 0.0759132661806521 1 1
-0.0650506785810159 -0.0649799281462286 1 1
0.0221978904056752 0.0220599919887039 1 1
-0.0138532563034031 -0.0136186546167353 1 1
0.141039776750802 0.140374597646392 1 1
-0.00881403031327329 -0.00871374980830907 1 1
-0.0510486291719207 -0.0505379682677021 1 1
-0.103958196499923 -0.103398939767547 1 1
0.107051822053612 0.106689352452649 1 1
0.0640591202244587 0.063969144923623 1 1
0.0588926454735932 0.0586474565864125 1 1
-0.000690463545812449 -0.000664570113668806 1 1
0.0155804764397402 0.0155449675014391 1 1
0.0135623371965964 0.0135906565445729 1 1
0.00169482096783862 0.00169882044964119 1 1
0.00798929614356131 0.00798768111604881 1 1
0.040536398764412 0.0404404346925085 1 1
-0.110037608319274 -0.109892806349111 0 0
0.0248354469686873 0.0248299257979829 1 1
0.102447138788746 0.101921250071164 0 0
-0.0973074401467996 -0.0970245755487681 1 1
0.00658655279626955 0.00696571211413814 1 1
0.0170917370385991 0.0172990246525062 1 1
0.146627739378414 0.146065645713732 0 0
-0.0469339712337558 -0.0466907500928263 1 1
0.0748609696066349 0.0743271807208211 1 1
-0.030702969694493 -0.03061398183485 1 1
0.0793506231364912 0.0789568476255841 1 1
-0.21290875984104 -0.212395325087554 0 0
-0.0108596904537235 -0.0109819327631269 1 1
-0.0463970138227205 -0.0463050354744144 1 1
-0.0510053585983519 -0.0510284610924724 1 1
-0.000657556446268644 -0.000898375625956339 1 1
-0.0143922001716147 -0.0141899437133021 1 1
0.00613211178839879 0.0062990248970479 1 1
-0.0237013690014301 -0.0235721126209356 1 1
-0.0178903383035696 -0.0175801932329434 1 1
-0.0631838441854122 -0.0628467061098915 1 1
-0.0370192627735691 -0.0369300423417284 1 1
0.0164659587623969 0.0163128763223813 1 1
0.0218671789370497 0.021947439955496 1 1
0.110483079490093 0.110378080660301 1 1
0.00512050042738578 0.00519365685802654 1 1
0.038310463966508 0.0381823199962752 1 1
-0.14533731521861 -0.144883183340846 1 1
0.177018474724001 0.176676819154298 0 0
-0.00309590402485258 -0.00293278179924627 1 1
0.0915248105247574 0.0911234203297627 1 1
0.0584786939821015 0.0584516484581798 1 1
0.00678196303739539 0.00681152492560578 1 1
-0.0740729894345659 -0.0736842824985423 1 1
-0.041582138305518 -0.0414835406591516 1 1
-0.0649893613889597 -0.0648914250904696 1 1
-0.0972039402787942 -0.0963639264212133 1 1
0.00172606153446299 0.00169078001961192 1 1
0.0683165563720316 0.067922882167338 1 1
-0.0622988993710382 -0.0624359219798741 1 1
-0.0312997188704123 -0.0313028313991712 1 1
0.00904678133642107 0.00926932404201255 1 1
0.100055546297942 0.0998349107440615 1 1
0.0304921679806152 0.0304423457003284 1 1
-0.0975712148969757 -0.0974433900076358 1 1
0.0684973567872249 0.0684467432297458 1 1
0.0523982549570917 0.0519567090784223 1 1
0.0469779879040275 0.0470180060851156 1 1
-0.00254741244181157 -0.00240314876789786 1 1
0.0101851529405626 0.0102259850525902 1 1
-0.00373977689255375 -0.00388445135251376 1 1
-0.0480748184547732 -0.048108150745065 1 1
-0.0632923216114155 -0.0634630001869237 1 1
0.136546935961188 0.136194495917933 1 1
0.0941678329227014 0.0937961715960319 0 0
0.0396834937432984 0.0395820783714363 1 1
-0.0232135391372418 -0.0230466438136152 1 1
0.034882844522181 0.0343010435216313 1 1
0.0335910637026133 0.0335316414493665 1 1
-0.0317137855727307 -0.0314227539445613 1 1
-0.199067345422707 -0.198454354094655 0 0
-0.0128851742539968 -0.0128388187366182 1 1
-0.015992969016887 -0.0161853012976559 1 1
-0.0354313512748201 -0.0353058321165279 1 1
-0.173500103933816 -0.173078712313538 0 0
-0.167565702085156 -0.167310714614 0 0
0.00965541034468111 0.00958525076391518 1 1
0.135383641144573 0.135163804043371 0 0
-0.0438954610079268 -0.0434408038134347 1 1
0.0627867138957318 0.0626487698262086 1 1
-0.0886211462179821 -0.088252941697311 1 1
-0.0223698374990562 -0.022097337606085 1 1
-0.0278691725260183 -0.0276923399811895 1 1
0.0226445197072199 0.0226960716094711 1 1
-0.140261419167738 -0.139920237098994 1 1
-0.0114607456873654 -0.011327296533914 1 1
-0.018897620923597 -0.0189222229273161 1 1
-0.04409998988429 -0.0440156664102885 1 1
0.0131659649540071 0.0131415153259914 1 1
-0.0534129588024623 -0.053067407332538 1 1
0.0476829945145915 0.0477581046349977 1 1
0.132864566553379 0.132768901117781 0 0
0.014425284551881 0.0146523201093641 1 1
-0.00518695349577367 -0.00514855918775386 1 1
0.0263287177996877 0.0261336161718968 1 1
-0.00854065657664709 -0.00853649727866072 1 1
0.00679194495191277 0.00666299227554666 1 1
-0.0412675313123312 -0.0413167550538842 1 1
0.0815060669851469 0.0814215404482668 1 1
-0.0534741239131481 -0.0532513439062243 1 1
0.0285134299040836 0.0283669943681242 1 1
0.00488750619303774 0.00490836971309603 1 1
-0.137425450561344 -0.137256379500533 1 1
0.0978675287082135 0.0976199637565017 1 1
0.0509259103348845 0.0509105708704049 1 1
-0.0637371736863652 -0.0634211108232965 1 1
-0.0121637256633555 -0.0120285625873845 1 1
-0.122319834039541 -0.12194403866062 0 0
-0.0984593785344539 -0.0983197191456034 1 1
0.0851044322957403 0.0849168979061033 1 1
0.0448380833658421 0.044349478415036 1 1
-0.021300586278505 -0.0211459169457222 1 1
0.06707159625123 0.0669143049410783 1 1
0.0901953893292569 0.0899405340835096 1 1
0.168650794995931 0.168261823535577 0 0
0.09978876639036 0.0995517765246055 1 1
0.0377376707755183 0.0376548694303514 1 1
-0.0806129455790293 -0.0803039426892805 1 1
-0.0483794464202794 -0.0481991932377678 1 1
0.131728521168872 0.131335052791382 0 0
-0.0634237331746191 -0.0631358111952276 1 1
0.0561783422050576 0.0559603799083487 1 1
-0.0266929607886131 -0.0267685458197165 1 1
-0.048974631833468 -0.0489151162473184 1 1
-0.0285488604977462 -0.0287278991459408 1 1
-0.0341455979701753 -0.0340392003535669 1 1
0.0408414834274677 0.0405062669396807 1 1
-0.0499472962839808 -0.0497965079996783 1 1
0.00504273512496084 0.00502516869972135 1 1
-0.0790236634216507 -0.0786710416118261 1 1
-0.0493208930910379 -0.0487917045853647 1 1
0.0540569079515007 0.0539425577384385 1 1
0.0933659308209769 0.0929371086215451 1 1
0.00765303050754714 0.00776317208819915 1 1
0.0844148409335491 0.0840974728914034 1 1
0.101569881557071 0.101377296930963 1 1
-0.0550907493820474 -0.054675783531869 1 1
-0.0529170674904326 -0.052665599528823 1 1
-0.0136697904886305 -0.0137950363655476 1 1
0.054404163678663 0.0542607044437835 1 1
-0.100021660733398 -0.0996800074245982 1 1
-0.0724275899859698 -0.0720564447933071 1 1
0.105335129555336 0.1051929795738 1 1
0.000847152397779761 0.000707980396998948 1 1
-0.0600825937063255 -0.0599085240732325 1 1
-0.0176726877359632 -0.0175389807402191 1 1
0.0547560693256404 0.0544354252859808 1 1
0.0171258405988001 0.0170431733945132 1 1
0.0146148337793653 0.0144211408068634 1 1
-0.0236700589153825 -0.0235388231948551 1 1
-0.0207036039697886 -0.0206437134090222 1 1
0.177490369490069 0.17684188202023 1 1
0.0816466497390158 0.0813428316190096 1 1
-0.0016050281281762 -0.00169589631320518 1 1
0.165302443389777 0.164792755152919 0 0
-0.0775144964577263 -0.077355923454035 1 1
-0.0884016452039638 -0.0881087949762855 1 1
0.0151729281496757 0.0149403736459704 1 1
0.0767146505851451 0.076340431435204 1 1
0.107389807237467 0.107187368579801 1 1
-0.031418678869084 -0.0314820288929004 1 1
-0.0511150088025106 -0.0510850340828535 1 1
-0.0131474199589755 -0.0131800717648753 1 1
-0.035810413645384 -0.0356625820104577 1 1
-0.0963981780481856 -0.0959267424860014 1 1
-0.147438195976788 -0.146794767589517 0 0
-0.0364023113848121 -0.0365125831634696 1 1
-0.170323587243631 -0.169894419777411 0 0
0.0791728474377675 0.0786143106628374 1 1
0.0781272365520806 0.0778906830613476 1 1
0.063565355905678 0.0635113464688263 1 1
-0.12728491051086 -0.127003851835258 1 1
0.0872354642500383 0.086949388290003 1 1
0.0191341581022478 0.019117203386586 1 1
0.0136261848072066 0.0136043475940352 1 1
-0.0164212246729795 -0.0162166873000999 1 1
0.0342107734193109 0.0341776474389819 1 1
-0.0163601892235679 -0.0163279495102033 1 1
0.0563830255899807 0.0563272272709214 1 1
0.0596368941350551 0.0592677329011385 1 1
0.167096913189919 0.166750982741802 0 0
0.0236632970143865 0.0235565716786385 1 1
-0.0437901054921851 -0.0437482464719273 1 1
-0.0288582697546033 -0.0289619422674748 1 1
-0.0485250397105317 -0.0485798205048211 1 1
-0.0718992856872487 -0.0717212144258058 1 1
0.11486137651984 0.114594800774321 0 0
-0.00693858609111758 -0.00711341740076502 1 1
-0.191564764221356 -0.191149113359893 0 0
-0.0615814299065941 -0.0613365815335734 1 1
0.0927764499071746 0.0923741335219915 1 1
-0.109425223771392 -0.109276954955006 1 1
0.042886326627514 0.0426345245560833 1 1
0.0131307125756185 0.0131660338900759 1 1
0.0113751493652715 0.0114635121763246 1 1
-0.0536143794950383 -0.0537170498848567 1 1
-0.0150700853539545 -0.0150744864966819 1 1
0.0112292409898746 0.0113248548101445 1 1
0.0741448490174201 0.0741559518968189 1 1
0.0188600081023575 0.0188567787245048 1 1
-0.0409546293505572 -0.0408351600541106 1 1
-0.0387740325902874 -0.0387553474622316 1 1
0.0505511310734825 0.0504211743671116 1 1
-0.0838614543311852 -0.083678018278579 1 1
-0.0881254265374281 -0.0878273260530699 0 0
0.00444015958095122 0.00408448393306195 1 1
-0.0275316669870235 -0.0275841919765832 1 1
-0.0683687427042284 -0.0681685631997518 1 1
-0.0187668363744201 -0.0186944657874953 1 1
-0.0797586937316096 -0.0796463028563769 1 1
0.00422973706466586 0.00420835665813879 1 1
-0.177708272973463 -0.177188237280552 0 0
-0.178723517008492 -0.178247311976395 1 1
-0.00435597049136059 -0.0043203754743145 1 1
-0.13871770178973 -0.138519830063649 0 0
-0.0215118689458036 -0.0216240155268633 1 1
-0.106746442925252 -0.10657281448794 1 1
0.0398199962003501 0.0396550387135916 1 1
0.0528279191987161 0.0526056154871725 1 1
-0.0954497667545766 -0.0950864276005094 1 1
0.0112012912884714 0.0112420072170903 1 1
-0.0282054488680223 -0.0281228566480069 1 1
0.0562558035286658 0.0561492228301539 1 1
0.0904543634381117 0.0903151019577974 1 1
0.00941042670479514 0.00954309898061726 1 1
-0.0921268321138202 -0.092045622855998 1 1
-0.0587175489485188 -0.0586882746205145 1 1
-0.00845271896956144 -0.00844818724985056 1 1
0.0614944526256705 0.0613342773443794 1 1
-0.0782300768142146 -0.0779860993760846 1 1
0.0284910405092989 0.0287783816552057 1 1
-0.0801256601520409 -0.0799373693086665 1 1
0.0814780692652595 0.081407393690231 1 1
-0.100400097674614 -0.100100082581542 1 1
-0.0627892917733688 -0.062628259940843 1 1
-0.0661630702557632 -0.0661128478842158 1 1
-0.00333893608155783 -0.00309959969469421 1 1
-0.0171845705687117 -0.0170483807544243 1 1
-0.0450072540459512 -0.0448464575907706 1 1
-0.0399437857239811 -0.0398067196507939 1 1
0.092832594545079 0.0927359624171731 1 1
-0.0210294145953827 -0.0209542998333376 1 1
0.0250491511790665 0.0251440562587279 1 1
-0.156759802683424 -0.156342877223801 0 0
-0.0573418218904084 -0.0568840307618847 1 1
-0.0290281124095063 -0.0290397223719992 1 1
0.0548379842669078 0.0547306025479233 1 1
-0.0311151402123153 -0.0308588437791597 1 1
-0.00674592865005241 -0.00689976174036585 1 1
-0.043732855742305 -0.0432724024008204 1 1
-0.0282325783195503 -0.0281399406200926 1 1
0.121072152749679 0.120618913626157 1 1
0.0623271643944857 0.0622513815915484 1 1
-0.0702468871811313 -0.0700480145902275 1 1
-0.127040633072658 -0.126605803704747 1 1
0.0767060637945957 0.0766022785380799 1 1
0.0214208867381663 0.0217041399133868 1 1
0.0427567831517545 0.0426323389105723 1 1
0.0157990352501392 0.0157966027104389 1 1
0.0713629815745244 0.0710678433560174 1 1
0.0122546643753223 0.0122873883875713 1 1
-0.00988249738792848 -0.00993349178935741 1 1
0.0315360621251433 0.0313363510904323 1 1
0.0461060998263783 0.0458864603333899 1 1
-0.0809431433748196 -0.0805803262172276 1 1
-0.00995224258711694 -0.00994437063236226 1 1
-0.0919083554956765 -0.0914922565795711 1 1
0.144488870083897 0.14417487831585 0 0
0.0809759177875665 0.0810467027065303 1 1
0.134238518448917 0.133949991503982 0 0
0.173655391910501 0.17324672248925 0 0
0.00825645535627197 0.00826336057813406 1 1
0.0255435495809775 0.0253610682345424 1 1
0.00831351107382064 0.0082579606715493 1 1
0.0956409932966444 0.0952380194255595 1 1
-0.0733876123719158 -0.0732194996366347 1 1
0.0406092634134885 0.0403769885997478 1 1
-0.040411875810297 -0.0403056162143218 1 1
-0.0443636180799014 -0.0443320074664916 1 1
-0.136009565161498 -0.135787537313392 0 0
-0.0432628591917653 -0.0432595130309207 1 1
-0.105387957704082 -0.105359784921621 1 1
0.115198287290517 0.115115724499914 1 1
-0.0379069132281054 -0.0376648748733388 1 1
0.0899680813778722 0.089891275320103 1 1
0.028062690985704 0.0280065081248297 1 1
0.0070768190333887 0.0069321529546705 1 1
0.0221388368788246 0.021884998463949 1 1
0.0578616845173412 0.0577991309208148 1 1
-0.0318490525591738 -0.0318958660358011 1 1
0.0747360691624874 0.0742443985316722 1 1
-0.14602721919742 -0.145466604627656 0 0
-0.0767029140508963 -0.0766665679036698 1 1
-0.0469838897871546 -0.0468549415097542 1 1
0.0118324952507598 0.0117851148772414 1 1
-0.0330538531263092 -0.0328720011162215 1 1
0.0222059078311239 0.0219204098686546 1 1
-0.0610886337713262 -0.0609367659743795 1 1
0.00416120862807437 0.00400643805252506 1 1
-0.0466076713372543 -0.0465102238018154 1 1
-0.0345940765393631 -0.0346744442320186 1 1
-0.0408054341047009 -0.0407615775145821 1 1
0.00482386871119676 0.00487381137652073 1 1
-0.0341645381655627 -0.0341898606121621 1 1
0.1164603793492 0.116062571866142 1 1
-0.00254932397599054 -0.00247656421599458 1 1
0.036032227237194 0.036060337304327 1 1
-0.0434412045175337 -0.0435387263162536 1 1
0.0106430761794311 0.0105000737459461 1 1
-0.138605658971361 -0.137956260011682 1 1
0.0620928272760199 0.0620575317681244 1 1
0.119359516767692 0.118953055840212 0 0
-0.0587978835245629 -0.0590645146467955 1 1
-0.0326940168951761 -0.0328525945099324 1 1
-0.0820003087819568 -0.0816150980230065 1 1
0.051558430077891 0.0512758626167753 1 1
-0.0116253117061161 -0.0117137710335155 1 1
-0.0155183305840804 -0.0156975127833389 1 1
-0.00902459841926353 -0.00898438842022092 1 1
0.000653638975048101 0.000621382999209401 1 1
-0.0277948428213387 -0.0278450842356397 1 1
-0.129431921656852 -0.129084991997337 0 0
0.0896691379025715 0.0895218776776899 1 1
-0.00547914710612579 -0.0057648002431635 1 1
-0.0248039754586085 -0.024443151500033 1 1
-0.016952043590556 -0.016663416184067 1 1
0.0596651606828545 0.0594094302617938 1 1
0.0385880910353866 0.0383870068808301 1 1
0.250551049218948 0.249952317729929 0 0
0.100373735215043 0.100143495378945 0 0
-0.0994983276689263 -0.09901179453166 1 1
-0.0535782797162413 -0.0533125887136765 1 1
-0.0804744730020536 -0.0802060078336947 1 1
0.062525492286225 0.0625091299576352 1 1
-0.0122814028179234 -0.0121060169693313 1 1
-0.00857586621685085 -0.00863552471336005 1 1
-0.118202380549032 -0.117995593117933 1 1
0.0502286294582075 0.0501313980020605 1 1
0.0686061179317458 0.0684429011918535 1 1
0.0227555868577072 0.0227828674150851 1 1
-0.105368525761898 -0.105107743361213 1 1
0.0515148337490546 0.0514870815971537 1 1
-0.0468267689755136 -0.0467329136687793 1 1
0.0117460318380501 0.0118189089953987 1 1
0.0297274330383425 0.0295822248721019 1 1
0.00441663845882488 0.00457232882498601 1 1
-0.0152750771759215 -0.0151399862323813 1 1
-0.0596539331677087 -0.0593347858987127 1 1
0.04141012667295 0.041308101212506 1 1
-0.135870683531398 -0.135518042174053 0 0
-0.00709349737893857 -0.00696052365999534 1 1
0.00834349454353341 0.00831202169888132 1 1
-0.0193850939750351 -0.0192496143322093 1 1
0.0821328919470384 0.0819072551350446 0 0
0.0574093053141583 0.0572596322065341 1 1
0.0834810576690574 0.0833224538853957 1 1
0.141399626615314 0.14073911856892 1 1
-0.0775119450546981 -0.077288028161597 1 1
0.0409910356268335 0.0410106908180614 1 1
0.098369522754309 0.0980582520930439 1 1
0.054453818529422 0.05425254763521 1 1
-0.197591578855416 -0.196716341861853 0 0
0.08597949315891 0.0857735832183371 0 0
0.0479978925900994 0.0476469818113294 1 1
-0.00281185726343732 -0.00265488792993663 1 1
-0.0837720165142349 -0.0836935082701012 1 1
0.0375681395559732 0.0373204429503668 1 1
0.00615682079014062 0.00624651528482472 1 1
0.0087632475689631 0.00882245959195745 1 1
0.0745570554057882 0.0744399707128958 1 1
0.125321000698938 0.125070511449202 0 0
-0.0564107222796223 -0.0560709898329447 1 1
0.0468009993995839 0.0468580459094237 1 1
-0.0979106728659231 -0.0977424624986313 1 1
-0.0234945164832065 -0.0235655794170858 1 1
-0.0558810040738406 -0.0557625394632189 1 1
0.0150976508116272 0.0147789935703923 1 1
0.0894562881374978 0.0892898875896154 1 1
-0.0734748822968111 -0.0731835103562555 1 1
0.0533515748470224 0.0533014796252432 1 1
0.0898506696486579 0.089687054625595 1 1
0.0687550914155705 0.0685668959163272 1 1
-0.189066848846545 -0.188573151310974 0 0
0.0244189091906212 0.0245413309407143 1 1
-0.0465348611471732 -0.0462813847030652 1 1
0.0430112247315019 0.0428756270171003 1 1
-0.0780283860501693 -0.07766596414014 1 1
0.009048380994899 0.00919418489789203 1 1
-0.0775654814052918 -0.0776322029384227 1 1
0.0100607931136524 0.00974458133615285 1 1
-0.00576560021978748 -0.00579694197785262 1 1
0.0809472505164325 0.0805980245830018 1 1
-0.0109623053135556 -0.0108222899823049 1 1
-0.00511165338710045 -0.00510165081912728 1 1
0.0611108617989544 0.0609674704503998 1 1
0.0391402610231507 0.0389006507017906 1 1
-0.107625393678227 -0.107242493687184 1 1
0.0290477473795772 0.0289602196176614 1 1
-0.0220782551680021 -0.0221349366938221 1 1
-0.0259942556076884 -0.0260605526237207 1 1
-0.0488086748401443 -0.048583074218988 1 1
-0.0710077156065077 -0.0708711984499893 1 1
0.00482518325989569 0.00472911933063673 1 1
0.0548813499520059 0.0548532733116909 1 1
-0.014461374952194 -0.0141550168108232 1 1
-0.119946006049064 -0.119559085298024 1 1
-0.171895854403036 -0.171468774311523 0 0
-0.0631237652802652 -0.0629100543335309 1 1
0.0553067475510373 0.0548718313735793 1 1
0.12910054545662 0.12878902776205 1 1
-0.0673645176055554 -0.067008019138035 1 1
-0.0427380449495843 -0.0427065690205572 1 1
-0.118032434282257 -0.117811977804191 1 1
-0.0348090136723912 -0.0346540270398585 1 1
-0.0191641015119947 -0.0189365102885067 1 1
0.0702311898375668 0.0702665535080998 1 1
0.0463285658177761 0.046265327252868 1 1
0.0434120463529187 0.0432566747214737 1 1
-0.0824709989902037 -0.0823533735202591 1 1
0.0709433219373559 0.0708143130630414 1 1
0.0564677201762195 0.0559951862213551 1 1
0.0545536668282404 0.0544124073861392 1 1
0.104441800109859 0.103936259127768 1 1
-0.150581881835586 -0.150054514258743 0 0
0.104743882572428 0.104529138844452 1 1
0.0417845320984128 0.0421004166933634 1 1
0.0113176679640539 0.0112022883983624 1 1
0.082388659481148 0.0819915421553688 1 1
0.129456299327803 0.128625693586298 1 1
-0.111229830167774 -0.110999814685714 1 1
-0.0282278954128748 -0.0281299682876061 1 1
0.130669774926935 0.130195473712002 0 0
-0.0709512431977812 -0.0709329378109163 1 1
0.0501100270934029 0.050068165171667 1 1
-0.0584449671258956 -0.058144211622925 1 1
0.124146510411057 0.123570938320492 0 0
-0.0614833553590166 -0.0609706828492053 1 1
-0.0202897530130228 -0.020372746867327 1 1
-0.132726797062953 -0.132420412426553 0 0
0.0594647773625902 0.0595328560692809 1 1
-0.082940677525544 -0.0825851269781999 1 1
0.0314479813997078 0.0312446320944867 1 1
0.0144363132351266 0.0143929823409063 1 1
-0.0284548483099122 -0.0284035550822005 1 1
0.102143318198053 0.101810026447855 1 1
-0.0500551725779867 -0.0499441627272639 1 1
-0.0543448455684802 -0.0543862236163698 1 1
0.026203957685209 0.0262093915197425 1 1
0.0298092445915259 0.0297052040510293 1 1
0.0218370079823227 0.021855156123004 1 1
0.0455003253037807 0.0455666480441842 1 1
-0.0437218642743199 -0.0437300632532282 1 1
0.104013830265056 0.103732435982825 0 0
-0.00097116306433603 -0.00118329229431022 1 1
-0.0231327185524815 -0.0231622768165411 1 1
-0.084528297772421 -0.0843275686595299 1 1
-0.0402038489096469 -0.0401425905003667 1 1
0.0242363380291104 0.024014348483278 1 1
-0.0337630074583297 -0.0335792194604467 1 1
0.0354862642641042 0.035318995531928 1 1
-0.084691538696745 -0.0843142002543731 1 1
-1.35133793826292e-05 -0.000150877685895206 1 1
-0.0762084388828215 -0.0760829982729104 1 1
0.0142289304578344 0.014081213899877 1 1
-0.0366196269321551 -0.0367235693063584 1 1
-0.0178520034914129 -0.0178277277324109 1 1
-0.0411108420304025 -0.0409751437859861 1 1
0.0299068316390525 0.0296043556728102 1 1
-0.0631003570277659 -0.0626915787920174 1 1
0.107254957482044 0.106932841840244 1 1
-0.141916473329968 -0.141403933013521 1 1
-0.0625490671703648 -0.0623284354557382 1 1
0.0432582303597328 0.0431478571167088 1 1
0.0644900341378717 0.0643125312590013 1 1
-0.0798367775449156 -0.0795927279842196 1 1
0.0976481357034468 0.0973367261659879 1 1
-0.132835294963568 -0.132403779450208 0 0
-0.105873215165087 -0.105179625289275 1 1
0.0271335544975106 0.0270759121251026 1 1
-0.0485295649460332 -0.0484927545747901 1 1
-0.0385139418432267 -0.0384963019848906 1 1
-0.0599921290869884 -0.0599966334713624 1 1
-0.0164888624967644 -0.0164206563411855 1 1
0.0403968523682798 0.0402690668460614 1 1
-0.0252851280716882 -0.0252908265599857 1 1
0.0826446886422602 0.082429035273781 0 0
0.0972782225562362 0.0970419058305278 1 1
0.0408207365338088 0.040549032722513 1 1
-0.0550209615257335 -0.0548292102181736 1 1
-0.0397374063547008 -0.0396040158850699 1 1
0.115177467305885 0.115003433922456 1 1
-0.0302669780130728 -0.0301495482644554 1 1
-0.0557321708962164 -0.0555967619404752 1 1
-0.0909895474798595 -0.0908671295599762 1 1
-0.00511321538635827 -0.00512004542914392 1 1
0.152730121233077 0.152272608442029 0 0
0.00408761354036802 0.00387071674926533 1 1
0.00136290145682856 0.0013408602352663 1 1
-0.103183095546497 -0.102854036641645 1 1
0.111782744120691 0.111437412428655 1 1
-0.129502563005382 -0.129266071407213 1 1
-0.0643090616021845 -0.0639319981964328 1 1
-0.0537376917387691 -0.0536986340340624 1 1
-0.0683401918677276 -0.068108455029226 1 1
-0.115655241633348 -0.115531190393131 0 0
0.121108840898024 0.120720355692479 1 1
0.0231509627607387 0.0231834737257005 1 1
0.122535339521552 0.122293403466412 0 0
-0.0384543737029445 -0.0383088424169008 1 1
0.126077035209709 0.125874640685237 1 1
-0.00362628260276024 -0.00366330620968713 1 1
-0.01438496585135 -0.0143461694811438 1 1
0.0689382887949586 0.0686916948088901 1 1
0.0116706187490295 0.0117560713122707 1 1
-0.0806040588287602 -0.0803841442502182 1 1
0.00830904032833192 0.00833398205488054 1 1
0.0618688697896267 0.0618351582197 1 1
0.0801233253536524 0.0799094414535049 1 1
-0.0214422817567884 -0.0213325991290996 1 1
0.0121341788914911 0.0122319704638407 1 1
0.0516247721495754 0.0513268721801412 1 1
-0.0507692621257753 -0.0507120779146098 1 1
0.0680962277317509 0.0677247240349569 1 1
-0.0685340440110839 -0.0683647673917692 1 1
-0.0243090944574187 -0.0240808380969683 1 1
-0.0275395273175265 -0.0275807320099645 1 1
0.099954272336778 0.0995098404706284 1 1
0.0087279710450627 0.00894821799108163 1 1
-0.083792389051098 -0.0836643580740153 1 1
0.0786623983401292 0.0785043732661558 1 1
0.0842807382229048 0.0840132243405231 1 1
-0.0571610894030364 -0.0570464519217639 1 1
0.111387194807277 0.110910535300234 1 1
0.0278368072127356 0.0276923219438988 1 1
-0.0432115131685873 -0.0431961570372118 1 1
-0.0550671322373766 -0.0549856310902092 1 1
-0.0332994003703069 -0.0332007350638558 1 1
-0.0208175570948668 -0.0207015129986615 1 1
-0.00319751635972255 -0.00316152056326684 1 1
0.0828828486653978 0.0825497518589874 1 1
-0.0872608374285176 -0.0867752798625721 1 1
0.00464089549544091 0.00478031739009198 1 1
-0.0156866779897368 -0.0157102190109133 1 1
-0.107297883298133 -0.106990676315457 1 1
-0.160488365902022 -0.160252569820622 0 0
0.103551735120396 0.103037859064223 1 1
-0.0366749958967605 -0.0364887317986919 1 1
-0.132265963329986 -0.132033598383022 0 0
-0.0483791512073746 -0.0483641146585446 1 1
-0.010339368136588 -0.0102852644583331 1 1
0.00591617556282742 0.00582499439872108 1 1
-0.177587640002805 -0.177064334528079 0 0
-0.119993605942775 -0.11962706190413 1 1
-0.0153377638647874 -0.0153838954181263 1 1
0.0315987815347873 0.0317350542143074 1 1
-0.0239910744872476 -0.0237409452209823 1 1
0.0202560242353088 0.0202878807757704 1 1
-0.0846545534192991 -0.0840525456193844 1 1
0.102353688988048 0.102110895592822 1 1
0.097870584432288 0.0974745803608251 1 1
-0.0674659107729372 -0.0671237499061148 1 1
0.00392895213302939 0.00394126112322125 1 1
0.103655995408301 0.103366467762915 1 1
-0.0865637711896725 -0.0864434694000903 1 1
0.00446316211707602 0.00453332214626562 1 1
0.0353462973978734 0.0352697932694166 1 1
0.146222013039054 0.146072257842718 0 0
0.0742721357485724 0.0736867407151879 1 1
0.0333392631712912 0.0331980321956152 1 1
0.041364740910883 0.0413134936189017 1 1
0.0622807815984496 0.0621523226517563 1 1
-0.0139922472092172 -0.0139054129226757 1 1
-0.102799684636701 -0.10278115373859 1 1
-0.0569568472900848 -0.0567292495165636 1 1
0.102031536839525 0.101710980972746 1 1
0.0397546666408335 0.0396889385101191 1 1
-0.0373852029702783 -0.0372237044492421 1 1
0.0348425064564284 0.0345549029980499 1 1
0.0501506579159399 0.0500326157125966 1 1
0.0417314597422121 0.0417991818680578 1 1
-0.118118908304253 -0.117904383270092 0 0
-0.0877941758719005 -0.0875251113014297 1 1
0.0574634489591805 0.0575353607684588 1 1
0.0705234762696421 0.0702894176461594 1 1
-0.0132176919782009 -0.0132669162556662 1 1
0.00291153923566797 0.0028362436672216 1 1
-0.00850014338133392 -0.00857833757272951 1 1
-0.0233077261198523 -0.0232171602772355 1 1
0.0101593079552188 0.0100767595629916 1 1
-0.0636179123041318 -0.0634241354160928 1 1
-0.041415721482789 -0.0414114016335953 1 1
0.113004552610621 0.11261669564732 1 1
-0.144470588832091 -0.144047984031009 1 1
-0.0606904907373064 -0.0602876359946864 1 1
0.0130949172443866 0.0130747765901943 1 1
-0.00750998966826064 -0.00754081693072104 1 1
-0.0667426153243489 -0.0665860010994809 1 1
0.0877332521982275 0.0875543254641474 1 1
0.110133684817188 0.109600892659137 1 1
-0.00166824217814418 -0.00169241559488323 1 1
0.00742158044821853 0.00748345699989723 1 1
-0.0173620107370078 -0.017095786194925 1 1
0.109463327963238 0.109682450960065 1 1
0.0732068441952567 0.0731333411716009 1 1
0.0243395055858907 0.0242983635488562 1 1
-0.0338709599414781 -0.033747706950998 1 1
0.0235493847793661 0.0233789166664779 1 1
-0.0568817026144337 -0.0567033437966301 1 1
-0.210457680566398 -0.20979816845845 0 0
0.0101831093967363 0.00986660914997726 1 1
-0.029431321234497 -0.029435043212293 1 1
0.155951034669654 0.155340342348751 1 1
-0.0371129088063057 -0.0370901963031727 1 1
-0.0381482604421426 -0.038094115733448 1 1
0.0443439972010519 0.0442842306716617 1 1
0.069982272301215 0.069777219674849 1 1
-0.0572976054633443 -0.0572361319793306 1 1
-0.0311516781425765 -0.0310549485000828 1 1
0.00402177654691365 0.00428985958103517 1 1
-0.15708127741809 -0.15670038742133 0 0
-0.0967767584754667 -0.0960600461244949 1 1
0.0384068354298764 0.0381340816308662 1 1
0.000479942545838247 0.00102864201022928 1 1
-0.00510922707805768 -0.00521746041563806 1 1
-0.0751069895365123 -0.0750227813522529 1 1
-0.0157481877424237 -0.0154614964054885 1 1
-0.0602551460797725 -0.0600901411837908 1 1
0.0231901971383828 0.0232623105535427 1 1
0.0727452580365365 0.0725580449315994 1 1
-0.118723732036942 -0.118563088569239 0 0
0.0903130993427742 0.0901179108607776 0 0
-0.0314599501497292 -0.0314254870210417 1 1
0.0185141647919477 0.018482288880914 1 1
-0.0917368748405809 -0.0914500241521342 1 1
-0.0977039729796993 -0.097337596683661 0 0
0.101397816706535 0.101115227930848 1 1
-0.077768068797831 -0.077607609040156 1 1
-0.0617484784933406 -0.0613795266448259 1 1
0.016155776847688 0.0160474937237204 1 1
-0.0214999975218108 -0.021655283732643 1 1
-0.11118237185092 -0.110874171710065 1 1
0.0289307964191168 0.0288348847541122 1 1
-0.226975817047853 -0.226313653573691 0 0
-0.013157175375104 -0.0131887495805474 1 1
-0.127419763766718 -0.12696831900723 1 1
0.0281518731575831 0.0278602742241483 1 1
0.0211017418219821 0.0211678656378602 1 1
-0.0573674766867563 -0.0572349249809751 1 1
-0.172932948974003 -0.172473146436394 1 1
-0.00469917803065468 -0.00504142953009899 1 1
0.0771952847350821 0.0768628385211975 1 1
0.0136350842537047 0.0136969898434814 1 1
-0.042484442367285 -0.0424637863509634 1 1
-0.0936111315312524 -0.0934034453920832 1 1
0.0241977108772171 0.0242477887532369 1 1
0.0489675074633768 0.0488831566906171 1 1
-0.0205624752196774 -0.0204067885811903 1 1
0.022326098065029 0.0222835105929736 1 1
-0.0980875947024335 -0.097869203155576 1 1
0.0386656172030804 0.0384201194627551 1 1
-0.0181671844716011 -0.0178038555084875 1 1
0.00890629052761634 0.00887850671534819 1 1
-0.0154501831597997 -0.0154982579364665 1 1
0.0608037513120426 0.0605151652639022 1 1
0.0106469016371553 0.010659339715746 1 1
0.0124479335143087 0.0121224930858213 1 1
0.148202527365945 0.147913738504668 1 1
-0.0342955791701034 -0.0343514802956571 1 1
-0.111719980641557 -0.111324472505584 1 1
-0.00614654950256265 -0.00635163700259443 1 1
-0.0366592448722836 -0.0367272674518149 1 1
-0.023327326459458 -0.0232284122355731 1 1
0.0477240650662352 0.0475636227092349 1 1
0.0622841901152079 0.0621315456275228 1 1
-0.0748464771719392 -0.0746073974343936 1 1
-0.140678425551249 -0.140373824798578 1 1
0.113073255854177 0.11292279834994 1 1
0.094673768523954 0.0944930699890678 1 1
0.133534795477053 0.132952398202658 1 1
-0.0366141328476174 -0.0364589110508335 1 1
0.075800642398833 0.0755878124749845 1 1
-0.0923841151377721 -0.0922347667071762 1 1
0.0181514124545343 0.0181453247443141 1 1
0.114684141449693 0.114177920325908 1 1
0.0350162761993024 0.0348154042444218 1 1
0.0566572283376844 0.0564040239355339 1 1
0.134007738249935 0.133585592484723 1 1
0.0324057242337489 0.0323486105348406 1 1
0.0826279798240685 0.0823858109586898 1 1
-0.0418582620736789 -0.0416393149488241 1 1
-0.0867936499706164 -0.0863771915179246 1 1
0.116565267823851 0.116214293463085 0 0
-0.0322968951054457 -0.0322099849187265 1 1
-0.0797542464352158 -0.0794402647824337 1 1
0.0520131886178576 0.0521013095032199 1 1
-0.0853340223386698 -0.0851818830652706 1 1
0.0952703470385657 0.0947769916498161 1 1
0.00335762798745619 0.00357206837482753 1 1
0.0578135309820674 0.0577241533176445 1 1
0.105784773093941 0.10494652352968 1 1
0.116639741926158 0.116101616371989 1 1
-0.0343915219819461 -0.0343705349498606 1 1
-0.0355250499069662 -0.0352722995584415 1 1
-0.168757692514491 -0.168189725075797 0 0
0.148566578844264 0.148279292994572 0 0
0.0916997602281139 0.0913900104398265 1 1
0.121152549143616 0.120947327117284 0 0
-0.0433846558948158 -0.0434010106387032 1 1
0.0436349558949006 0.043485561991317 1 1
-0.0202997680463965 -0.0202688636979555 1 1
0.0731100844765901 0.0728363951359975 1 1
-0.0741528195930482 -0.0737694821378273 1 1
-0.0153634267497876 -0.0154069886420165 1 1
0.0154893715117421 0.0155660535376742 1 1
-0.0208683262575501 -0.0208371553553938 1 1
-0.0266733926519923 -0.0265812656006535 1 1
-0.112357303337061 -0.112262981034052 1 1
0.109585002917251 0.109220709754871 1 1
-0.0135526728405258 -0.0135260788491488 1 1
0.0267507931712923 0.026714617238552 1 1
0.0633862981010619 0.0634058471321174 1 1
0.186307756446984 0.185747290873008 0 0
0.0538235522626302 0.0537470770001547 1 1
0.0745906950726292 0.0744107367460766 1 1
0.109916579103472 0.109611820997565 0 0
-0.0174701793767497 -0.0174324409793771 1 1
-0.0414152195029712 -0.0414113629409118 1 1
0.010431280446712 0.0105005186611995 1 1
-0.0435833787621746 -0.043735835977299 1 1
-0.0378435773738477 -0.0378493167690492 1 1
-0.0206263014692481 -0.0205009080618495 1 1
0.0813058244777033 0.0811047206763591 1 1
0.0849323544983504 0.0849196772255252 1 1
-0.0612204472496976 -0.0610889582543395 1 1
0.0276102482624921 0.027507399969919 1 1
0.0133385986774487 0.0133364343182799 1 1
-0.0106198654067615 -0.0105157110469043 1 1
-0.00654824754359533 -0.00648221343607705 1 1
0.0982139441754909 0.0977297299211272 1 1
0.0398171908005574 0.0399966607993553 1 1
-0.00108635898603142 -0.00116971616443393 1 1
-0.022497281784767 -0.0223492814792875 1 1
0.080979444738087 0.0809205128528655 1 1
0.0066200170656731 0.00656687051116698 1 1
0.059373211191561 0.0593767858248472 1 1
0.0952365310816732 0.0949016265471708 1 1
-0.0125448879520895 -0.0122031370151606 1 1
0.00401360590156646 0.00392526577696478 1 1
-0.0601521975398077 -0.0600157680562783 1 1
-0.0483594467506309 -0.0482346210460215 1 1
0.0378579475460689 0.0378212689315141 1 1
-0.0412509585313894 -0.0411749183102255 1 1
-0.00809087955660132 -0.00815981324731632 1 1
-0.1178285516624 -0.117572949145671 1 1
-0.00359662337617535 -0.003527765539969 1 1
0.0720885390070706 0.0719042849153055 1 1
0.0522979349617591 0.0519444874819881 1 1
-0.140863755082541 -0.140962104415687 1 1
-0.0525060635951888 -0.0522354239006105 1 1
0.0386981997677083 0.0385134477175396 1 1
-0.0216735084668422 -0.0215619970252761 1 1
0.041634557463913 0.0416065918025999 1 1
0.0667116238371679 0.0664824307498163 1 1
0.0573050782934813 0.0570724474238399 1 1
0.0823587298647903 0.0820862281652085 1 1
0.0117552055593114 0.0115608235517945 1 1
0.123797779453509 0.123441365414655 0 0
-0.0558548639383038 -0.0556995502254471 1 1
-0.00814517062988217 -0.0082343005113614 1 1
-0.0732020033978517 -0.072864078023569 1 1
0.0171703125863693 0.0171205558689935 1 1
0.0105819960863353 0.0105713716953807 1 1
-0.12253767261325 -0.122140142746738 1 1
-0.00634648326220681 -0.00642576623653778 1 1
0.0163811232745346 0.0161845627628641 1 1
0.0328716206073092 0.032799226516358 1 1
-0.0972380935294003 -0.0965599479317175 1 1
-0.0690674214152149 -0.0688966474790966 1 1
-0.0266197147057016 -0.0266277065661327 1 1
0.0464370216898055 0.0462604814226332 1 1
-0.0847600521225901 -0.0844996580141046 1 1
-0.0290649940538345 -0.0289354649374918 1 1
-0.0241184617006094 -0.024007378779284 1 1
0.0938426727400963 0.093618562251028 1 1
0.112329943086868 0.112032961275206 1 1
-0.0251148796558533 -0.0252051572755035 1 1
0.0369845279181136 0.0369354755724695 1 1
-0.00983366797313599 -0.00973866394191718 1 1
0.134827098975382 0.134392334711969 1 1
-0.0150411650268822 -0.0147139475780005 1 1
-0.0648934992956497 -0.0647809660452233 1 1
-0.00141944051491801 -0.00156388331501093 1 1
-0.0737132225481302 -0.073435187624699 1 1
-0.108734683876732 -0.108551230200285 0 0
-0.02907841516274 -0.0293211875247293 1 1
-0.0551581349525179 -0.0549267091872244 1 1
0.000583575536859747 0.000634272982027801 1 1
0.0246870133026479 0.0244529362806024 1 1
-0.044682294159858 -0.0445715422156016 1 1
-0.0122330555070648 -0.0122477595991953 1 1
0.0346981713993725 0.0345527232125234 1 1
0.01120117323386 0.0110119189849958 1 1
-0.0498171974822724 -0.0496746231273854 1 1
0.0111101712871005 0.0110647464709918 1 1
-0.053732135353213 -0.0536908822997958 1 1
-0.108323435878259 -0.108072185418295 1 1
-0.0335163949169241 -0.0333995557494924 1 1
-0.0485439205474599 -0.0484759255210498 1 1
-0.0353705324945583 -0.0353837268347473 1 1
-0.00970821621759962 -0.00954093352278565 1 1
0.0959741691034283 0.095644703959753 1 1
-0.0205705842048487 -0.0206159577765599 1 1
-0.0933524891060462 -0.0930735997933527 1 1
-0.0744965872214228 -0.0743956600365859 1 1
-0.0613788235136336 -0.0612056557037169 1 1
-0.0822240966512591 -0.082020243815163 1 1
0.0119272997795497 0.0119544599000876 1 1
-0.02625725926673 -0.0262036289795739 1 1
-0.105439663534111 -0.105214184843753 1 1
-0.041020496471753 -0.0409926427221226 1 1
0.0523426460355861 0.0521653127444194 1 1
-0.06321364449451 -0.0629090685163856 1 1
-0.124618615077661 -0.124434046987542 1 1
0.00809248293801858 0.00751294326617657 1 1
-0.0986463236274825 -0.0983848166778747 0 0
-0.0135340816208251 -0.0133942849714807 1 1
-0.0717375316864363 -0.0716318473138221 1 1
0.0952718752154441 0.0948475323076596 1 1
0.122356167468263 0.122157719835008 0 0
-0.134197935907772 -0.133834249160511 0 0
-0.0590872505225851 -0.0589429614333015 1 1
-0.105939646669687 -0.105824918750379 1 1
0.0313591996578946 0.0313476506943295 1 1
0.0468359844510573 0.0467187377646152 1 1
-0.0783879152295803 -0.0781572064059524 1 1
0.137413220035333 0.136525848656011 1 1
-0.128060485275805 -0.127846443836415 0 0
-0.0318353413598198 -0.0318337151148233 1 1
0.0410354148365342 0.0410393963433407 1 1
0.131172802595194 0.130964384754177 1 1
0.023829750896161 0.0239251340464611 1 1
-0.0484483619965408 -0.0484793721590075 1 1
-0.00408714766290119 -0.00439135174479537 1 1
0.0679667554992338 0.0678243328082456 1 1
0.0375155289883306 0.0373604109670881 1 1
-0.0548510430173745 -0.0544707476438039 1 1
-0.0428927137238725 -0.0428347726242141 1 1
-0.13725211993188 -0.136709815702314 1 1
-0.102201352701042 -0.102097910260002 1 1
0.00164373117381732 0.00163092142925854 1 1
0.0341842898798877 0.0343582261181965 1 1
-0.0585365836680033 -0.0583483967812481 1 1
0.0675083620231467 0.0673099821443181 1 1
0.00833396913328101 0.00817748542176559 1 1
-0.00478720932256338 -0.00466022297807652 1 1
-0.0103312591467151 -0.0103661568058317 1 1
0.0180971428219201 0.0179148489966459 1 1
0.133690692768373 0.133384804734842 0 0
-0.0139595993240272 -0.0141618357889723 1 1
-0.114943866577291 -0.114309342920637 1 1
-0.124042427555367 -0.123759346823752 0 0
-0.0788369010330926 -0.0777891856830909 1 1
0.00707528731603168 0.00690446142908683 1 1
0.00404708666330382 0.00408659789812238 1 1
0.0228973560286137 0.0227709267186343 1 1
-0.113817554155361 -0.113603546136862 1 1
0.0560612112155494 0.0560297878319737 1 1
-0.0189080502853179 -0.0190218191196355 1 1
-0.0132881278675336 -0.0135979315803278 1 1
0.0849775650166508 0.0846029745782328 1 1
0.0935033124843828 0.0931214609105344 1 1
-0.022294534932145 -0.0220907613766206 1 1
-0.0924371102867263 -0.0922917551716105 1 1
-0.0544898616594185 -0.0544369228953081 1 1
0.0450398508156201 0.044953157093554 1 1
-0.0581155161485285 -0.0580058905590651 1 1
-0.0722679198150703 -0.0723374591454403 1 1
-0.147164301572832 -0.146733767178859 1 1
0.0345812898330349 0.034483868546922 1 1
0.0468136760863341 0.0466121888443005 1 1
0.0260907056930264 0.0259346247441261 1 1
0.00798022898066049 0.00785192145485294 1 1
0.121236042701924 0.121073026201092 0 0
0.0625247534660528 0.0621738768859796 1 1
-0.0210261676508368 -0.020712731944583 1 1
-0.0466246735747163 -0.0464259223544756 1 1
0.0637489974857582 0.0637590705358228 1 1
0.0469181626506126 0.0466267351381866 1 1
0.110351459372691 0.110213325608329 1 1
0.0203329865096192 0.020224741489726 1 1
-0.0391029307615304 -0.0391513467902275 1 1
-0.117314873723219 -0.117033938433937 1 1
0.0110612279053529 0.0110054855744001 1 1
-0.0102050876552955 -0.0101705190420157 1 1
-0.0547086596846297 -0.0543187023305295 1 1
0.102405082400581 0.102132947365207 1 1
-0.0577614279813716 -0.0576886725760412 1 1
-0.0230512653854171 -0.0229853632985758 1 1
-0.0856591351743974 -0.0852707461341334 1 1
0.0552441216304833 0.0551561167024511 1 1
-0.127974129229103 -0.127371671232805 1 1
-0.0122977507618223 -0.0123185553566561 1 1
-0.0715504550561829 -0.0713054524583128 1 1
-0.0296754317129356 -0.0294687387228809 1 1
-0.027299759349427 -0.0271289537951372 1 1
0.0464948923307876 0.0460790464007714 1 1
-0.0632896724510254 -0.0631116082202769 1 1
0.0849161526420942 0.0846082463000823 1 1
-0.147556399353204 -0.147174714082477 0 0
0.101958355052018 0.101692589144015 1 1
-0.0166933832891898 -0.0167357129679912 1 1
0.0380137797650393 0.0379252509641081 1 1
-0.0796351504928706 -0.0796784852463365 1 1
-0.0124868731380944 -0.0123095392821838 1 1
0.0256846274659032 0.0255434436136893 1 1
-0.00869663997522481 -0.0084179229754263 1 1
0.0590442930069502 0.0589458959369791 1 1
-0.059805055900108 -0.059752388109429 1 1
0.0122291056173751 0.0120993172780095 1 1
-0.041262715519769 -0.0411552227860586 1 1
-0.0610448124948853 -0.0611714449441509 1 1
-0.0290265363464486 -0.0290980387532174 1 1
0.0220537307704417 0.0220277863732539 1 1
0.0531985999380817 0.0530674729233229 1 1
-0.0425362250407895 -0.0424443724912679 1 1
0.00518622495123877 0.00533646883909949 1 1
-0.029706835699469 -0.0295776282800393 1 1
-0.0243196932247885 -0.0244291865279264 1 1
-0.0956537483272123 -0.095308618661077 1 1
0.0302276538264421 0.0301900918542791 1 1
-0.0131230386758799 -0.0131746482855359 1 1
-0.029852127102497 -0.0302065129991293 1 1
-0.0592410605299373 -0.05936118794452 1 1
-0.0703225453940311 -0.0702251075738314 1 1
0.038626123796356 0.0385581203035066 1 1
-0.061168687588305 -0.0607631391586082 1 1
0.0732949925595874 0.0731699260066909 1 1
-0.0742506480533173 -0.0737926130549094 1 1
0.00317578985086259 0.00325351927004152 1 1
-0.0949775184030648 -0.094662703894828 1 1
0.11835651845733 0.118148844699516 0 0
0.0637673091378879 0.0636762435301091 1 1
0.0634439908263285 0.0633787537927784 1 1
0.0405443954945098 0.0399763952318795 1 1
0.0177783634106835 0.0177276105838963 1 1
-0.0656462036861861 -0.0654955428303035 1 1
0.0158908594198191 0.0160186256193389 1 1
0.131108594957123 0.131044281522155 1 1
0.115070331555366 0.114724569057142 1 1
0.0814511759892573 0.0810370142051253 1 1
-0.0495749666879236 -0.0495350263259572 1 1
-0.0939747878894932 -0.0937253635029562 0 0
0.0788218512531819 0.0785811301860868 1 1
0.110364544495758 0.110161245850858 1 1
0.0319980730830666 0.0320568227755955 1 1
0.0563211668507363 0.0562519454466615 1 1
0.113048342299276 0.112743405966804 1 1
0.0291564559951098 0.0290316948223177 1 1
-0.0566512549856897 -0.0564549490122801 1 1
0.00884259153043383 0.00881237227416825 1 1
0.0248836879178263 0.0247454798983327 1 1
-0.0185170472225007 -0.0185230186106052 1 1
-0.0598455885793554 -0.0597318966907769 1 1
0.0329895150095296 0.0327878722620097 1 1
0.0262161697250119 0.0260241556055726 1 1
-0.00440749646420529 -0.00433850901042551 1 1
-0.155108183603051 -0.154580446182715 0 0
-0.0799622583067267 -0.0798238524967207 1 1
0.0219439126707825 0.0220472646075389 1 1
0.0339639870946448 0.0336565325961236 1 1
-0.0497780509031695 -0.0497595871215696 1 1
-0.0150126270881724 -0.014945249815556 1 1
0.00737868814764795 0.00733141143545975 1 1
0.039442424624614 0.03926252265218 1 1
0.0168445106624707 0.0167439987143333 1 1
0.0513172250090541 0.0512998577389128 1 1
-0.0447614256047013 -0.0447660242981837 1 1
-0.0462219288886043 -0.045966243681046 1 1
-0.132153844365295 -0.132021870044995 1 1
0.102641097630168 0.102376464597337 0 0
0.0860423478846187 0.0857842836407449 1 1
-0.0658459845126658 -0.065698668854456 1 1
-0.103880404829974 -0.103954284158744 1 1
0.101481791550723 0.101177066344512 1 1
0.0217669180288082 0.0217439730404398 1 1
0.0200657234414965 0.0199916974969998 1 1
0.218530626132676 0.217795210878032 0 0
-0.0453142528438998 -0.0451278482621614 1 1
0.0249713258331542 0.0248210965489727 1 1
-0.0580839064793885 -0.058011362152574 1 1
0.0582889220837456 0.05810782219607 1 1
-0.0200991827445509 -0.0198924836165439 1 1
0.00819852967657201 0.00809640573722164 1 1
0.0679082652033528 0.0677748276075908 1 1
-0.0126091671196706 -0.0126527296644934 1 1
0.0200373487017123 0.0197470688197996 1 1
-0.0228405480409406 -0.0228450530175769 1 1
0.0114605396437582 0.0113616309254852 1 1
0.0417905323217655 0.0416590414177651 1 1
-0.0299141993142368 -0.0299858892164231 1 1
0.0197389774889301 0.0196335425806662 1 1
0.023282785747338 0.0230512188322254 1 1
-0.0107353826676115 -0.0107488850104321 1 1
0.0017161339799605 0.00179074187232951 1 1
0.0159653230626841 0.0156772041747317 1 1
-0.0345332489133045 -0.0344711081246182 1 1
-0.0789730963614433 -0.0788181866489061 1 1
0.0540239621764606 0.0540479632192934 1 1
0.0423737890257088 0.0422951166023451 1 1
0.0824583327775281 0.0823000192043119 1 1
0.00281300012929088 0.00292230031294734 1 1
0.0848197764437996 0.0844595006587345 1 1
-0.00384005964211668 -0.00397896528917283 1 1
0.045467239547454 0.0450683968977537 1 1
0.0200492175924649 0.0199318582196668 1 1
-0.0240819179941685 -0.0238911621306747 1 1
0.128083850347361 0.127829817262054 0 0
-0.0429252842075035 -0.0427087505860706 1 1
0.113898955182876 0.113443524560877 1 1
-0.00810409392945743 -0.00821860591829057 1 1
0.00450667461164703 0.004421073887143 1 1
0.127659156533025 0.127327010534574 1 1
0.0774238935293964 0.0772214914396658 1 1
-0.0357874312185081 -0.0357303266495163 1 1
-0.0259212433498135 -0.0256970742406796 1 1
-0.0167763831436799 -0.0167244834343913 1 1
0.0213935838881431 0.0213336262041009 1 1
-0.135864679379191 -0.135594750753635 1 1
0.0572601670676424 0.0570845580463259 1 1
-0.103559860541293 -0.103456093343094 1 1
0.0866316781585131 0.0860927608952495 1 1
-0.0698177020831396 -0.0696329045761718 1 1
-0.0441358133106162 -0.0438350539782782 1 1
-0.0376733979479977 -0.037412717866147 1 1
0.00238659198681499 0.00239371924721155 1 1
0.115973500724004 0.115461139735595 1 1
0.0355297529868621 0.0355672463329602 1 1
0.0593796015781033 0.0591680484775259 1 1
0.146685919711072 0.146427478694619 0 0
-0.01656917670618 -0.0165572688480583 1 1
0.0247229427343361 0.024588527564845 1 1
-0.0838126614161153 -0.083392688527087 1 1
0.00111283489990027 0.00110604317471703 1 1
-0.0946098094188908 -0.0945262117825558 1 1
-0.0375171592540625 -0.0373940172833037 1 1
0.109328758582224 0.109353256802459 1 1
-0.176590406900584 -0.176251155148458 0 0
-0.0269009693888285 -0.0268024305911699 1 1
-0.0441377211504199 -0.044090934669787 1 1
0.044169231034588 0.0442665359981622 1 1
-0.0244003087245238 -0.024423152325278 1 1
-0.087678286410046 -0.0875842509310074 1 1
-0.0754752656651546 -0.0752584751790187 1 1
-0.0524813546786354 -0.0521362347744084 1 1
-0.0497598300918314 -0.0494183130280184 1 1
-0.104056315514116 -0.103914413554807 1 1
0.028351736641728 0.0282965520426069 1 1
-0.114105614002374 -0.113884390326879 1 1
-0.16666840485335 -0.166220809405474 0 0
0.0356557660580276 0.0355748150335779 1 1
0.0249685696873655 0.0246235703228129 1 1
-0.0183621815970861 -0.0180664948322805 1 1
-0.00552082518389199 -0.00548419245390284 1 1
-0.0629862669100658 -0.0627966164639112 1 1
0.0104128917783498 0.0104701168955277 1 1
0.146441230752681 0.146027889138775 1 1
0.0294448974673328 0.0290924747321568 1 1
-0.0489461989198364 -0.0487243185863982 1 1
0.0259608110094217 0.0259397878281615 1 1
-0.0335595009729663 -0.0333574671077954 1 1
0.0393072219036147 0.039127233871731 1 1
0.0811269515339739 0.0808375528333527 1 1
-0.139223448066575 -0.138818716840481 0 0
-0.060223832666387 -0.0602261017137608 1 1
-0.00791506050196019 -0.0079258017175208 1 1
0.0654395645297997 0.0653003599281751 1 1
0.0654433839417465 0.0652947770131733 1 1
0.0854676760869375 0.0852660510700599 1 1
-0.0925005926894207 -0.0920993252240236 1 1
-0.166367288545488 -0.165838271929868 0 0
0.028747963278043 0.0287164934714933 1 1
0.0119235070174446 0.0118109244239154 1 1
-0.00308624185660402 -0.00296595727425922 1 1
-0.052855886302779 -0.0524594035852735 1 1
0.0997391701523975 0.0996087855374212 1 1
-0.0618142682218387 -0.0615300943732649 1 1
-0.0389498843026405 -0.0388359007871208 1 1
-0.0696388510777664 -0.0696510688042553 1 1
0.0528431491776166 0.0526287813828072 1 1
-0.0752666663446423 -0.0748719648228479 1 1
-0.101710497716063 -0.101428046827391 1 1
-0.0537229655356237 -0.0529998458224947 1 1
0.00594269148849231 0.00583910226954031 1 1
-0.0383837121224225 -0.0382132503203127 1 1
0.0771359397619458 0.076833614498277 1 1
0.0160726631613241 0.0160630227667514 1 1
0.00209242540747848 0.00210098167019824 1 1
-0.156811675974983 -0.156486598402729 1 1
-0.0956902492327145 -0.0954718523540864 1 1
-0.0919712045731908 -0.0912064338273807 1 1
-0.0217611096392359 -0.0218396152459271 1 1
-0.0111828685112714 -0.0109799656516733 1 1
-0.0329352540203388 -0.0327530215819989 1 1
-0.00299421474160711 -0.00308923463736451 1 1
-0.0724414843346172 -0.0723986161123329 1 1
0.0581589461748329 0.0579969872462299 1 1
0.140306763403632 0.139924238487037 1 1
0.0518058966319223 0.0520265600538712 1 1
-0.0228118945684099 -0.02264904227576 1 1
-0.179564244010915 -0.179141142308773 0 0
0.0201947160512473 0.0200943794396505 1 1
0.0420201268107627 0.0419449462291908 1 1
-0.0308252993986366 -0.0305785890291858 1 1
0.0266008176933594 0.0262928545997115 1 1
0.153411991856011 0.152901402841736 0 0
-0.047168546412308 -0.0471936082936246 1 1
-0.113959012571047 -0.113613383462154 1 1
-0.0148203117330271 -0.0146414384366336 1 1
0.0230162239928804 0.0229232028256391 1 1
0.00281697849681059 0.00295028203367886 1 1
-0.135865920146568 -0.135597492152083 1 1
0.0276440366641438 0.0275215893679494 1 1
0.0267293832389887 0.0268170956968558 1 1
0.0701137671274899 0.0698302277833436 1 1
0.0344732621749418 0.0343137288115272 1 1
0.0287094544494921 0.0285870508270451 1 1
0.0313451590611153 0.0311862663655681 1 1
0.0214182015533369 0.0213259524182461 1 1
0.00714577224311756 0.00725559109812712 1 1
-0.0761683512193082 -0.0757948081473671 1 1
0.159703276193791 0.159374586798744 0 0
-0.0380841520638221 -0.0378845828634728 1 1
-0.072850653534376 -0.0726800943217684 1 1
0.00918571382237217 0.00919112113314421 1 1
-0.00667332598555884 -0.00667756999792729 1 1
0.0773059652269158 0.0770608638371179 1 1
0.0545167217713995 0.0545527382045073 1 1
0.0293939801127121 0.0293917966896465 1 1
0.0438911958773871 0.0437078278545141 1 1
-0.0307650845879926 -0.030392810427449 1 1
-0.100320045097719 -0.0999454570624267 1 1
0.0214481858334517 0.0210456052201864 1 1
-0.125009357657185 -0.12461750852295 1 1
-0.0143494891387308 -0.0143452054988093 1 1
-0.0667114274707767 -0.0664283850928138 1 1
-0.0491463373867136 -0.0492105425651392 1 1
0.0350669843976851 0.0350207737883702 1 1
-0.0477547903947701 -0.0474962120043478 1 1
-0.126126543168615 -0.125835575874 1 1
-0.0409405053430689 -0.0410209992087562 1 1
-0.0484431649325689 -0.0483140467154735 1 1
-0.0434410050817748 -0.04351254081439 1 1
-0.0869702101291703 -0.0868005221044109 1 1
-0.0508975559256362 -0.0510507905717428 1 1
0.207273484246479 0.206197891833795 1 1
-0.0337486938183717 -0.0338190051540571 1 1
0.0532299991036647 0.0530728246803067 1 1
-0.0383688363192472 -0.0384366981531073 1 1
-0.0276838049369892 -0.027804156670253 1 1
-0.00187813913669728 -0.00185189143405299 1 1
0.0227899928389294 0.0227846109112974 1 1
0.0287539385128323 0.0287788780158117 1 1
0.086576561497602 0.0862879778041817 1 1
-0.00677061769594368 -0.00686563771882016 1 1
0.167254052313192 0.166817913927787 0 0
0.0150779048137468 0.0149215136918759 1 1
-0.0825391850399385 -0.0822270211455075 1 1
-0.0169486201789387 -0.0168348121795087 1 1
0.0369653482831552 0.0370531925909226 1 1
-0.107043884019018 -0.10651515721722 1 1
-0.0300673996130455 -0.0299507449945327 1 1
-0.000231917765519556 -0.00042082514764945 1 1
-0.0867246776381771 -0.0865418516800496 1 1
0.0344083063415516 0.0343962847818494 1 1
-0.0913228921457527 -0.0910901717743028 1 1
0.0118865914542425 0.0120993331830513 1 1
0.113748727739994 0.113452808614997 1 1
0.0628718104054525 0.062747120947963 1 1
0.00776461630503495 0.00767610933069799 1 1
0.0687566851556011 0.0684040752399613 1 1
0.00963516779901376 0.00953957827030295 1 1
0.0528341446489268 0.0527637063357192 1 1
0.00749669301983546 0.00761783112962238 1 1
0.024598185260854 0.0246999400910802 1 1
0.0445622182008654 0.0442299357651554 1 1
-0.0321307522215351 -0.0319400936782147 1 1
-0.0367577799684755 -0.0365619007865949 1 1
-0.0314694900020981 -0.0313432630571902 1 1
-0.080595747663629 -0.0803324303307895 1 1
-0.0292511665505171 -0.0294431404975976 1 1
0.11168302553126 0.111294817194572 1 1
0.0305547637125601 0.0304483339508918 1 1
0.0206070765277645 0.0205124219477575 1 1
0.0734094515634174 0.073262033216882 1 1
-0.0861963185514963 -0.0858882396743755 1 1
0.0422169650883803 0.0418723781348211 1 1
-0.0584077366533436 -0.0587284139579108 1 1
0.0717925188578823 0.0713829817061812 1 1
0.0313774085921431 0.0312652162785994 1 1
0.00985182179821191 0.00972758699568025 1 1
0.132762492417673 0.132479748443826 1 1
-0.0432971477156191 -0.0428818008486662 1 1
-0.0252363888883962 -0.0250818776181222 1 1
-0.0234529417676615 -0.0237822913494537 1 1
0.0322136424089435 0.031952734616304 1 1
-0.0428180743495475 -0.0431283048259134 1 1
0.132009738075379 0.131345898626763 1 1
-0.069179659628681 -0.0689125317011732 1 1
-0.0635951384243033 -0.0634738907190374 1 1
-0.00987829715460028 -0.00982333421060457 1 1
0.00574174330850546 0.00548251845564582 1 1
0.0643244502414785 0.0639229767005936 1 1
0.0347095783244083 0.0346131371003692 1 1
0.0148122349352539 0.0147981049768633 1 1
0.0212264368772471 0.0209730363049304 1 1
-0.146225608772831 -0.145701709851366 1 1
0.0563355571471772 0.0561058384615245 1 1
0.0839298477676992 0.0837634279146259 1 1
0.164165323517215 0.163788965727238 0 0
-0.113370838362008 -0.113268939295471 1 1
-0.171059623977493 -0.170200328279109 0 0
-0.0139952468890416 -0.0139281876561991 1 1
0.0810719145931812 0.0808631807302247 0 0
-0.207692452637021 -0.207228031335282 0 0
0.0601078471415634 0.0599892093970514 1 1
0.0880802098555683 0.087935790993796 1 1
-0.0257712250788108 -0.0255650462478365 1 1
-0.0972726229096528 -0.0969944695376484 1 1
0.0214365227016723 0.0214382575365277 1 1
0.0653051234513045 0.0650588917282778 1 1
-0.0279497095090856 -0.0277027808847489 1 1
-0.0615190354499235 -0.0611760699757317 1 1
-0.0706892161269576 -0.0705714454497388 1 1
-0.0139501500918949 -0.0141593989064094 1 1
-0.0435829934430124 -0.0433737094701134 1 1
-0.0284905896852357 -0.0286102291174092 1 1
-0.108044405589611 -0.107746790951689 1 1
-0.144185511845545 -0.14387387571527 1 1
0.0181094392548172 0.0180030954741947 1 1
0.0614337466699658 0.0614549054025804 1 1
0.0170408201430937 0.0171278236264357 1 1
-0.0807303359465522 -0.080570738158717 1 1
0.0531784447483158 0.0531445926154991 1 1
0.0553219795806196 0.0549524965595876 1 1
-0.0782417378120276 -0.0778164331579291 1 1
0.027872943818997 0.0277874142352741 1 1
0.113591852135152 0.113171544148287 1 1
-0.141330796887132 -0.140751105177661 1 1
0.0337847516142886 0.0338370519718167 1 1
0.209007900360402 0.208485996427278 0 0
0.0973109196419733 0.0969398893147517 1 1
0.104608029112718 0.10442225388183 1 1
-0.00587176809635748 -0.00587372017235801 1 1
0.0527259996713974 0.0526541371129143 1 1
-0.0686817364525284 -0.0684405531056802 1 1
0.054591493310207 0.0545048080260408 1 1
0.0704148401247989 0.0702202802043469 1 1
-0.0587925713688947 -0.0585228028983763 1 1
0.0070404043641927 0.00680976706097122 1 1
-0.0208459672370838 -0.0208035077121786 1 1
0.057765276702581 0.057581715679941 1 1
0.096313309266681 0.0960479147963184 1 1
-0.0804767491790608 -0.0803358273695527 1 1
0.111755218231136 0.11139415047329 0 0
0.0966402936966551 0.0964730476360221 1 1
0.0195121405764873 0.0194454650941497 1 1
-0.0550343969918745 -0.0549682636536532 1 1
-0.027168719376354 -0.0270796122620528 1 1
0.00291277426978085 0.00286536154160933 1 1
-0.0695525619915939 -0.0693234011062019 1 1
-0.262460676997162 -0.261520363934466 0 0
-0.0677111525995545 -0.0674204255422898 1 1
0.0145379612905085 0.0141401256936647 1 1
0.0497385696355269 0.0496726704955589 1 1
-0.180655544725394 -0.180273458274886 1 1
-0.0233284420117753 -0.0234757480381591 1 1
-0.0180789844069557 -0.0179413176428285 1 1
-0.00620443719415339 -0.00632837738395951 1 1
-0.11170305817909 -0.111277116018194 1 1
0.0467407322255366 0.046513261681464 1 1
-0.017289694716042 -0.0173072855259377 1 1
0.0593277701211734 0.0590831888088912 1 1
-0.0792160161611782 -0.0790731663740854 1 1
-0.0885463278810021 -0.0884323315931723 1 1
-0.0100525984106895 -0.00996518255571409 1 1
0.0350714161732221 0.0350696354102645 1 1
0.01548058013401 0.0155523936922948 1 1
-0.0108660297844097 -0.0106846299476724 1 1
-0.0287531256871455 -0.0286611214192808 1 1
-0.0981514123143735 -0.0977603715339242 1 1
-0.0350229393598799 -0.0348634238964593 1 1
0.000967295215492135 0.000941015771214023 1 1
0.00898545271435382 0.008767417232586 1 1
0.0493031814664532 0.0490651860946243 1 1
0.0194430849917778 0.0193784019388254 1 1
0.0669734114173862 0.0673176133136714 1 1
-0.114008547209102 -0.113770592871146 1 1
0.074347718474807 0.0736760410498991 1 1
0.0102841370593153 0.010075926855321 1 1
0.0292266646480723 0.0290479854422465 1 1
0.0313295698657929 0.0312571209367003 1 1
0.109791512980264 0.109406971365805 1 1
0.00671346122246346 0.00680477265627086 1 1
0.00892694810946007 0.00890895751370606 1 1
-0.0991909752696574 -0.0990980163765896 1 1
-0.0118719025549658 -0.0118015793271652 1 1
0.132655454058797 0.132232990551931 0 0
0.0194323112820659 0.0191737696641298 1 1
0.0910225292763462 0.0906675876047922 1 1
-0.211560149709246 -0.210691283718944 0 0
0.00712714726819063 0.0068084535545021 1 1
0.14172871651011 0.141401767815543 0 0
-0.00951668015440165 -0.00942660564232698 1 1
-0.012904974947431 -0.01271293007357 1 1
-0.0345327560230192 -0.0344507530257289 1 1
-0.0835122877640759 -0.0834408426419947 1 1
0.0496581476848597 0.0498142209901045 1 1
-0.0108107333552305 -0.0106231047249094 1 1
-0.0166844932622292 -0.0166105679430358 1 1
-0.118532965242123 -0.118302175357049 0 0
-0.137731448356291 -0.137369584909818 1 1
0.0396351436221574 0.0394052752328979 1 1
0.0237990395690438 0.0238593876053348 1 1
-0.152465227175413 -0.151971379994246 1 1
0.0678858506027521 0.0677148868243009 1 1
0.0395242067713732 0.0395229218882955 1 1
-0.107479007743025 -0.107377843783232 0 0
-0.0868000917243643 -0.0864536977297885 1 1
-0.040344120343862 -0.0401204221932468 1 1
-0.0699838877533351 -0.0696379204768397 1 1
0.0269410078071632 0.0271287774309432 1 1
0.11442121950947 0.113949275037821 1 1
0.0440267468889029 0.0439025687117567 1 1
0.0590701865465841 0.0587889345360284 1 1
-0.0343195722855567 -0.0341705655802428 1 1
-0.0283455484657712 -0.0281486319625306 1 1
-0.0241987199706023 -0.0240033475146886 1 1
-0.0470685326152558 -0.047186947290631 1 1
0.0790146256851557 0.0789003335520861 1 1
-0.0271324869441334 -0.0272236870695996 1 1
0.0170947658479434 0.0171542745413522 1 1
0.0656875333277138 0.0655985765046893 1 1
0.0479990441772061 0.0477310027918593 1 1
0.0109602181010564 0.0108846891494165 1 1
-0.0998314073461144 -0.0995226983357213 1 1
0.0964138506173194 0.0959882637765535 1 1
-0.0105534842534991 -0.0106137622405474 1 1
0.112994356906321 0.112670913887203 1 1
0.0610209636342354 0.0608243133953629 1 1
0.116373265172723 0.116196709113397 0 0
0.0538434760129336 0.0537408467130694 1 1
0.0194364877495367 0.0194445774359113 1 1
-0.105269625760791 -0.105000141672222 0 0
-0.0140506029388285 -0.0141823653850138 1 1
-0.0184298429766508 -0.0183618157668608 1 1
0.0699241565528173 0.0695549084544131 1 1
-0.0825686351561876 -0.0822085851213961 1 1
-0.00709088642543478 -0.00708336753600791 1 1
0.0734580620378948 0.0733732895072557 1 1
-0.0167452951466266 -0.0169499971530936 1 1
-0.100188357124613 -0.0997733334681952 1 1
-0.119999382088114 -0.119560967518168 0 0
0.226017028539365 0.225364142411274 0 0
0.0300202211185993 0.0298943241165703 1 1
0.0911909760224269 0.0910538970033871 1 1
0.0195058621694395 0.0195355995586331 1 1
0.00547230270626732 0.00536201828276279 1 1
-0.0329676277864186 -0.0327281842260081 1 1
-0.0198435926845287 -0.0198923044667214 1 1
0.0797329972949972 0.0795492129261327 1 1
-0.189030502809536 -0.188590199406675 0 0
-0.0241430007667926 -0.0240598929115926 1 1
0.114154719764426 0.113995340014297 1 1
0.0411752207139612 0.0408832147162786 1 1
0.0528027127418879 0.0524518131032382 1 1
-0.0430224385126213 -0.0428961576151792 1 1
0.0134115127089561 0.0133144737451611 1 1
0.0188862854929138 0.0189562977793747 1 1
0.098693395902774 0.0985870528184831 1 1
0.0143380476191733 0.0142108080268181 1 1
0.0899422735155922 0.0898132500613027 1 1
-0.132924514591442 -0.132695951154838 1 1
-0.0280664968339137 -0.0279009764188084 1 1
0.037994239934536 0.0379216558184056 1 1
-0.0294038527673549 -0.0293650839989696 1 1
-0.0488538476851904 -0.0486706673653635 1 1
-0.102504330471102 -0.102163672991489 1 1
0.0279581557200463 0.0279597374046992 1 1
-0.0116315514784851 -0.0117444784566959 1 1
-0.0631207148454713 -0.0628046671127084 1 1
0.0439275893602645 0.0438281625986681 1 1
0.0249044741169744 0.0248688600496867 1 1
-0.0407767107325702 -0.0406848306741661 1 1
-0.0524289989201124 -0.0522308404976723 1 1
-0.0180257277133423 -0.017919482144314 1 1
-0.122331752404252 -0.122040042897404 1 1
0.0809221540842459 0.0806739701917977 1 1
0.0885772793668677 0.088256811563543 1 1
-0.106537487041717 -0.105868612758265 1 1
-0.0249893727228033 -0.0250287323630908 1 1
0.0155374032115425 0.0155887548206421 1 1
-0.064535210487163 -0.064431114101474 1 1
-0.0429860781275307 -0.0429947046214497 1 1
0.0297768357622428 0.0296015504749789 1 1
0.0717246011773758 0.0712939310843256 1 1
-0.0692221766344119 -0.0687871732630765 1 1
-0.0773784978268694 -0.0770967161992529 1 1
0.111870481245 0.111628594598069 1 1
-0.0695358269742052 -0.0694337286117962 1 1
-0.0315423606101603 -0.0315737909142965 1 1
-0.0471458367470321 -0.0468264763091564 1 1
0.010624066644327 0.0104708665384794 1 1
0.125500672368445 0.124858605572602 0 0
-0.077247859915449 -0.0767588303471362 1 1
0.00977142043991808 0.00986419294777016 1 1
0.0846326726660918 0.0845503844377389 1 1
-0.19682683500215 -0.196190137898845 0 0
0.0431976587627476 0.0430224308647966 1 1
-0.0399365761208996 -0.03982456356118 1 1
0.0920121959981908 0.0918369961746852 1 1
0.0133509433030686 0.0132805469107849 1 1
0.0943386146721274 0.0940009477861175 1 1
-0.128099105741894 -0.127557435592707 1 1
-0.122048175181281 -0.121598240443777 1 1
0.073310793915176 0.0731474985706139 1 1
0.17272408507244 0.172068937309379 1 1
-0.0983358208140503 -0.0980188617756057 1 1
0.0732678144220301 0.0731075625546636 1 1
-0.0268861056748656 -0.0268249743916274 1 1
0.0520222521638039 0.0516779712539631 1 1
0.0549642981923707 0.0549035197542678 1 1
0.0215730864705944 0.0214875265743913 1 1
-0.0581644625115362 -0.0579312331280793 1 1
-0.0590497484081252 -0.058648934222723 1 1
-0.0105742937885235 -0.0105780512100951 1 1
0.180962762160203 0.180460516196539 0 0
-0.112085004334444 -0.111650751011852 1 1
-0.0589972759037829 -0.0587224405551662 1 1
0.0253371590148955 0.0252640917300308 1 1
-0.0743469595051542 -0.0738738445237197 1 1
0.113883384860118 0.113824083390727 0 0
0.0389474616498011 0.03879319384236 1 1
-0.0693271137747422 -0.0688194866980368 1 1
0.00795864866748436 0.00788629525148275 1 1
-0.0683876800343421 -0.0680490249224187 1 1
0.0431339173704344 0.0431267463003525 1 1
0.0692405388322452 0.0689941884776293 1 1
-0.035073541822321 -0.0350045942820256 1 1
-0.00194908348314383 -0.00190142198711162 1 1
-0.0474753841522911 -0.0473334002258401 1 1
-0.117071392133759 -0.116559773751242 1 1
0.0339924415206209 0.0337288341862116 1 1
0.132303980635047 0.132004005534441 0 0
-0.046848562207556 -0.0465693141528228 1 1
0.104832424020345 0.104721194967873 1 1
-0.00421212957152288 -0.00440179242793489 1 1
-0.0878935157998563 -0.0876665032124831 1 1
0.0922673500529727 0.0920951467768528 1 1
-0.121914716236083 -0.121651803961891 1 1
-0.112575358540604 -0.112167865217145 1 1
-0.0571002887905081 -0.0567846981028369 1 1
-0.12113776237441 -0.12085014936451 1 1
-0.0148611804375815 -0.0148472525650138 1 1
0.110576892726352 0.110199428132909 1 1
0.00111335590724141 0.000950418129770578 1 1
0.0103726095646792 0.0103215129684856 1 1
-0.112990628598108 -0.112577741578871 1 1
-0.116760914879643 -0.116604750671723 1 1
0.0420541932409259 0.0418313828053911 1 1
-0.0624611282472994 -0.0622915068151091 1 1
-0.0367953273646599 -0.0363920300054269 1 1
0.0466862204638495 0.0464186065751163 1 1
0.134557280297687 0.134034756057956 0 0
0.0684180983663957 0.0681728434243695 1 1
0.0591617650674092 0.05904242669974 1 1
0.0203754008077686 0.020235153427902 1 1
-0.0643034136507949 -0.0642375678605559 1 1
-0.112914537356459 -0.112675319209028 1 1
0.0372291976911 0.0370500014298079 1 1
0.0242815637518402 0.0242099440597069 1 1
-0.0254982925765241 -0.0254420334800352 1 1
0.0146073677226293 0.0141492395529798 1 1
-0.00205447665689165 -0.00201003739837625 1 1
0.116472912024678 0.116077826308326 0 0
-0.0328545050066562 -0.0330595650794378 1 1
-0.0639388440900063 -0.0641556756910898 1 1
-0.00356373717286096 -0.00345685464732079 1 1
-0.0223573412520596 -0.022575883240338 1 1
-0.0018653595482512 -0.00223230711516816 1 1
0.11738540497631 0.117029666700251 1 1
-0.0161689420363212 -0.016061132337385 1 1
0.177106630892396 0.176680211582969 0 0
0.0342751017435993 0.0342063014604013 1 1
0.130018312387573 0.129807986081817 0 0
0.0132750553043328 0.013432007153896 1 1
-0.0981529077075412 -0.097965462518685 1 1
-0.0847422099831241 -0.0844566693063648 1 1
0.0524680000997318 0.0523122479822026 1 1
-0.0298582730844986 -0.0295496629404961 1 1
-0.0374501850399784 -0.0373342376234424 1 1
-0.0378872943122221 -0.0379762533286788 1 1
-0.0973192062707271 -0.0969272464948231 1 1
0.005593662708086 0.00575702664856709 1 1
0.0294468383547201 0.0293774095138217 1 1
0.0601989051626693 0.0597711697222378 1 1
0.0139327371327745 0.0139367733251264 1 1
0.104057551374669 0.103679109685274 1 1
-0.042889825415854 -0.0428951953811043 1 1
0.169166729337687 0.168666641069825 0 0
-0.139089240824604 -0.138763463288423 0 0
0.0396178857708264 0.0398498723957764 1 1
-0.0247310517918999 -0.0248312802431629 1 1
-0.0957249294107679 -0.0956347463381282 1 1
-0.019572487786104 -0.0194551039499335 1 1
0.0486702039492312 0.0485257703490088 1 1
-0.02149319154051 -0.0213351730492895 1 1
0.0148468209976293 0.0149548383925426 1 1
-0.116821368559009 -0.116402978061479 1 1
0.195105165419792 0.19457870935074 0 0
0.0562011024448055 0.0561700940032762 1 1
-0.0427193671563459 -0.042557551308968 1 1
0.0328546434642617 0.0326653796822862 1 1
-0.000414793672294656 -0.000387997393933713 1 1
0.0346602512731204 0.0346269888755511 1 1
0.0464659875340281 0.0461751822957116 1 1
0.00508457345186557 0.00510643054987135 1 1
-0.0768889685142517 -0.0766188179595332 1 1
0.066924881608389 0.0665949815064607 1 1
0.115680601174358 0.115393131293346 1 1
-0.00636806672336535 -0.00637696561999752 1 1
-0.0893400347989563 -0.0891221291961378 1 1
-0.0839740901516165 -0.0839380286380161 1 1
-0.0212881555622436 -0.0210329280009015 1 1
-0.0417502607024253 -0.0417548242333908 1 1
-0.0930746738075398 -0.0927816997899062 1 1
-0.0275354424099219 -0.0274706058156694 1 1
0.0135161616845023 0.0134762097525964 1 1
-0.00268686743506329 -0.0027969853090833 1 1
0.164270589797853 0.163618473413213 1 1
-0.0596629934919525 -0.0594991603320176 1 1
-0.0920506849569037 -0.0916839166164326 1 1
0.0903125988194792 0.0899519951705618 1 1
-0.0512784720420213 -0.0511352138679925 1 1
0.061153596544187 0.061144028538646 1 1
-0.00917845874571494 -0.00902617860733833 1 1
-0.0769701000672901 -0.0767991196562852 1 1
0.000647077096549247 0.000793481229786768 1 1
-0.0247212191869605 -0.0246815950018361 1 1
-0.0287812916923745 -0.0286482373041622 1 1
-0.026375603884305 -0.0263693783382189 1 1
0.039161000736631 0.039180353141023 1 1
-0.0457135009940179 -0.0457197969051632 1 1
0.0748111044812599 0.0746285330682191 1 1
0.0514310896894935 0.0513910171160452 1 1
0.0823551551331572 0.081948346116745 1 1
-0.00492394968041652 -0.00498980993442474 1 1
0.0564511459426261 0.0558429756772046 1 1
0.059524183001353 0.0591613390698168 1 1
-0.0747221456915198 -0.0746067855012586 1 1
-0.00254454305223395 -0.00246384319618321 1 1
0.139238989312276 0.138837793107349 1 1
-0.0238106837199306 -0.0237528171735955 1 1
-0.0750697800543302 -0.0748235278474092 1 1
0.0113738850718295 0.011231583156263 1 1
-0.00301798316023359 -0.00312437657166433 1 1
0.143451265042847 0.143021833619011 1 1
-0.167982927693913 -0.167466627373648 0 0
-0.0340246933305013 -0.0338656365798632 1 1
0.0178419572124204 0.0176031545657843 1 1
-0.0545906189007841 -0.0542263029387952 1 1
0.129070863787468 0.128809258469291 1 1
0.125038982857031 0.124646675725755 1 1
-0.00268300186983028 -0.00264755937724807 1 1
-0.0820460251810988 -0.0818363035526174 1 1
-0.1288220347271 -0.128546729450552 1 1
0.0268505250927047 0.0269150535088281 1 1
0.0031301743721047 0.0031595355527588 1 1
0.0244636570291156 0.0244684374647181 1 1
0.0916491635446515 0.0915162661813204 1 1
0.0462307383327745 0.0460824117763318 1 1
0.0795601622824012 0.0793778163182804 1 1
-0.0954301737480304 -0.0952226270067318 1 1
0.067466614183704 0.0672350789599397 1 1
-0.0661784470128603 -0.0659258873574754 1 1
-0.103464180484731 -0.103070752436925 1 1
0.136445696036183 0.136085860598771 0 0
-0.00359935464318006 -0.00357603635123887 1 1
-0.1074111382763 -0.107127313074659 1 1
0.0416029257309789 0.0415524436198574 1 1
-0.0952442919492222 -0.0948649449324204 1 1
-0.0368494888472939 -0.0366310063696509 1 1
0.0707049544551171 0.0707276807768673 1 1
0.101837195389807 0.1016488359039 1 1
0.0381894641177261 0.0379833422183337 1 1
-0.00658354904886441 -0.00649392250947732 1 1
-0.0161341706540265 -0.0160365639944334 1 1
0.0943459294421128 0.094134795849206 1 1
-0.0671773068710579 -0.0671412705522737 1 1
0.0101955644899968 0.0101700219949547 1 1
-0.0914872020157985 -0.0912288760646648 1 1
-0.0685356267465508 -0.0682841400759427 1 1
0.0470867602431326 0.0470660267210628 1 1
0.101344969438152 0.100979727887218 1 1
0.0688905420625604 0.0687216652935623 1 1
-0.0130529307328825 -0.0130715733866514 1 1
-0.0760430203223717 -0.0757391118357509 1 1
0.0566388828649012 0.0564625508260896 1 1
-0.040118783394916 -0.0396745980038904 1 1
0.00379776199667362 0.00387230001233647 1 1
-0.0327126444465901 -0.0326887324734145 1 1
-0.0366752039773167 -0.0362846366076155 1 1
-0.033701951063056 -0.0336286536873988 1 1
0.122307520943677 0.121778664994157 1 1
0.0567569828003991 0.0566951548596455 1 1
0.0016206849127042 0.00161533546955037 1 1
-0.0137696832867082 -0.0136386720168585 1 1
0.0853123080682279 0.0849715255114062 0 0
-0.0480636356686981 -0.047989783872542 1 1
0.0147221922729276 0.0146824029235565 1 1
0.0669413730204117 0.0666172133621033 1 1
0.0797660270942225 0.0794916041093721 1 1
-0.0561882723062365 -0.0561880175089891 1 1
-0.023251543428185 -0.0234702766146777 1 1
0.120656362627213 0.120352955730783 1 1
-0.0886257468141 -0.0884234407013453 1 1
-0.126382002597832 -0.12626642921826 0 0
0.119677377902329 0.119258316016944 0 0
0.118568636045138 0.118240047873953 1 1
0.0735249426609464 0.0732335354424182 1 1
-0.111559692212125 -0.111125845646024 1 1
0.0859129536309806 0.0857409963378224 1 1
-0.0969291710173805 -0.0965989508599276 1 1
0.114425516383409 0.114217912962414 1 1
-0.000410722122689656 -0.00045442233176891 1 1
-0.148018353794512 -0.147759757097422 0 0
0.0886594762242758 0.0883064583635092 1 1
-0.0531867564803105 -0.0530499270301133 1 1
0.0325187306657906 0.0324827884849499 1 1
-0.0436000460115077 -0.0435350122052664 1 1
-0.00138004192168618 -0.0013622230725889 1 1
0.0278729721619189 0.0277494224688788 1 1
-0.0147232108467515 -0.0145266641621258 1 1
0.0886052701199858 0.0881962161706845 1 1
-0.0707398976902322 -0.0704270103610381 1 1
-0.0573509840618491 -0.0572031782899255 1 1
0.0590154207399778 0.0588651455290911 1 1
0.0217672981747329 0.0216358760956434 1 1
0.0985091831676327 0.0982539132655095 1 1
-0.0512025421377241 -0.0510040214118027 1 1
0.0359386354949538 0.035909955371744 1 1
0.0263444753072592 0.0263518275877401 1 1
0.0518581442381122 0.0515926387677916 1 1
-0.039390495599687 -0.0393029682011388 1 1
0.0472239634943304 0.0472072767329426 1 1
0.0376755915215454 0.0376521018131737 1 1
0.123546440554211 0.12331123425144 1 1
0.0111630887221545 0.0113264634902997 1 1
0.033788517766753 0.0336982978178401 1 1
0.0266697383338571 0.0265196049467228 1 1
0.0632149700193154 0.0629027375070993 1 1
0.0420641033934581 0.0420092557092944 1 1
0.071021630877211 0.0708473448647684 1 1
0.0101945299520711 0.00999770352946841 1 1
-0.0391730690388829 -0.0390313157674756 1 1
-0.00371238167608962 -0.00415283042031024 1 1
0.0084210161295838 0.00821494814316998 1 1
0.031409347645503 0.0313109944821244 1 1
-0.0205852619769536 -0.0207084322867794 1 1
-0.0150219805116827 -0.0148489921513843 1 1
0.0394523468382717 0.0394330257490364 1 1
-0.0573012827719178 -0.0570771206974478 1 1
0.0828974543006788 0.0821831441555652 1 1
0.0710026723785293 0.0707373026083607 1 1
-0.170423915231929 -0.169789510236115 0 0
-0.0248607978486893 -0.0248209390868563 1 1
0.0161142573652513 0.0159961215310653 1 1
0.0836117689804443 0.0833274831813693 1 1
0.0125768945060328 0.0124624911039612 1 1
-0.0224508663022804 -0.0223895835312704 1 1
0.0942332356642337 0.0941846478645756 1 1
0.127142197939461 0.126685956078838 0 0
-0.124617965290846 -0.124104723941036 1 1
-0.0550226294080761 -0.0550094612582747 1 1
-0.0648563653971432 -0.0647909347546052 1 1
-0.119707258529664 -0.11931084247149 0 0
-0.030820209261591 -0.0307979205535682 1 1
0.046069937867291 0.0458072252124428 1 1
0.186412786025927 0.185874275869678 0 0
0.0380818670614257 0.037653709445762 1 1
0.0877175381503758 0.0876231095816059 1 1
0.00641038692990183 0.00650481801330393 1 1
0.0577597602042428 0.0573940144226635 1 1
0.00905018405654462 0.00914821240399425 1 1
-0.0371033732809439 -0.0370106981733713 1 1
0.0244981191566362 0.0245108832226797 1 1
0.0158372174193088 0.0158127903382436 1 1
0.00255348753183246 0.00252402277030435 1 1
-0.132816296196505 -0.13236277370215 1 1
0.018693696289175 0.0185865777993392 1 1
-0.0564628675342259 -0.056382190508689 1 1
-0.0811923491448139 -0.0809264443466539 1 1
0.0328576137259091 0.0327413692261897 1 1
-0.0554927946397764 -0.0550736923250702 1 1
0.0461766313332175 0.0463618454589369 1 1
-0.165716546282542 -0.165289357539923 0 0
0.0466077386919581 0.0466698680397826 1 1
-0.136681769008663 -0.135988231271996 0 0
0.067311896928837 0.0672788625101358 1 1
0.0403026669269614 0.0399150196080549 1 1
0.0285919122045512 0.0283568437717247 1 1
-0.00988257906842001 -0.00974183507484298 1 1
-0.0353757240345059 -0.035274478124946 1 1
0.0282760299112379 0.0282781569581833 1 1
-0.0132622891770113 -0.0131662683683674 1 1
-0.0682749254791668 -0.0676364098015019 1 1
0.11764547335017 0.117344738004459 1 1
-0.0647374960414961 -0.0645005205702429 1 1
0.0394216263974242 0.038898378703666 1 1
0.0328847789812928 0.0327739229349196 1 1
0.042829484823075 0.0426967492996467 1 1
0.079328607360911 0.0790562480795382 1 1
0.156477792307064 0.156081348379 0 0
-0.0025225910555169 -0.00253839439269013 1 1
0.0338363989070388 0.0336858744952388 1 1
0.00015677993187746 0.000109712558295776 1 1
0.0631903563274152 0.063099359759835 1 1
-0.0651628571593715 -0.0649995438957648 1 1
-0.072883584898187 -0.0726381799850684 1 1
-0.0249701890331311 -0.0250422723490944 1 1
-0.0798294235058988 -0.0795465032528691 1 1
0.0786713367226714 0.0787462864470511 1 1
0.0228971635534634 0.0228345817769137 1 1
-0.0605456656459232 -0.0604321042997597 1 1
-0.00613768658686288 -0.00608896940263757 1 1
-0.0793629957404077 -0.0791568992707389 1 1
0.0692413395242381 0.069162594918995 1 1
0.115265894027933 0.114874957720148 1 1
0.0410054407309995 0.0409336573080825 1 1
0.091964040963141 0.0916021770438344 1 1
0.044522131832259 0.0445357476888431 1 1
0.0229744112167051 0.0228906485044076 1 1
0.0470464973304056 0.0465790581902536 1 1
0.0603634725594346 0.060326888285997 1 1
0.063609806814967 0.0634527520680092 1 1
-0.204525937991341 -0.20354905006944 0 0
-0.00295507594022956 -0.00326969212091664 1 1
0.0907888242320047 0.0907328486902297 1 1
0.0382770116248392 0.0381731204829561 1 1
-0.10204404456108 -0.101662403910999 1 1
-0.00357881130538593 -0.00358413911504133 1 1
-0.0227809899150603 -0.0227127269450291 1 1
-0.0352834669269963 -0.0348554722654097 1 1
0.10038209254734 0.100112013487423 1 1
-0.108225632515757 -0.107980544937151 0 0
-0.0858373381581173 -0.0855744923154075 1 1
-0.0547918777369016 -0.0545273038974949 1 1
-0.0382899387864693 -0.0382634463754184 1 1
-0.0344252106545678 -0.0343226984082588 1 1
0.00171344861913355 0.00179374474819639 1 1
-0.0793451688520581 -0.0791780205511771 1 1
0.143006973491564 0.142609732347166 1 1
0.0270010470197425 0.026912810798992 1 1
0.0363931556433586 0.036394381079599 1 1
-0.223900058857728 -0.223535675388899 0 0
0.0385885815180766 0.038526721368917 1 1
0.0670546862462606 0.0666764464128502 1 1
-0.0552538216976339 -0.0549837532208109 1 1
0.0282896550380592 0.0282037710440178 1 1
-0.0305634116558816 -0.0304182312821008 1 1
-0.0385253944194258 -0.0383534572247883 1 1
-0.0317678499892476 -0.0315536772375548 1 1
0.00337441314700195 0.00325803805286499 1 1
0.134657398920026 0.134243497166714 1 1
0.0500362424426 0.0498898531324542 1 1
0.0850354332600344 0.0849310409297661 1 1
-0.0217930689214831 -0.0217443224218564 1 1
0.0341098567029089 0.0340018693646287 1 1
-0.0997106032630495 -0.099035454106674 1 1
0.0269598205017068 0.0270033727671217 1 1
0.0568102917717034 0.0566170068277395 1 1
0.0205605099487346 0.0203103590642934 1 1
0.118830801837457 0.118481216662118 1 1
-0.147267968749001 -0.146844272882893 1 1
0.130179564033168 0.129825537234157 1 1
0.0368431272558339 0.0367736560699729 1 1
-0.137684981402524 -0.137469285136925 0 0
0.0353271335697232 0.0353209849478769 1 1
0.00369889114907671 0.00348199974425861 1 1
-0.031752256600121 -0.0317467568535623 1 1
-0.050692102222332 -0.0505542771744339 1 1
0.0356727749304001 0.0353903922066835 1 1
-0.0868358284038676 -0.0867890624370331 1 1
0.0775470419811998 0.0772129428360538 1 1
-0.00582684023012006 -0.00585700912110494 1 1
-0.0231001891187576 -0.0229940673025717 1 1
0.113102272276515 0.112928094776775 1 1
-0.0304932762207623 -0.0303262480898284 1 1
0.0205712643897523 0.020480411837121 1 1
0.0792877191983604 0.0789625150613156 1 1
0.0926290529774212 0.0925448997841951 1 1
-0.0201967607705162 -0.0201522429135738 1 1
0.049072665175672 0.0487152667625645 1 1
-0.199960321814853 -0.199531332168229 0 0
0.1079253012113 0.10779501064338 0 0
-0.10932762172323 -0.10899025105534 0 0
-0.0950000770221478 -0.0947239126169133 1 1
-0.0192640540834309 -0.0193305723054663 1 1
-0.0728946408908215 -0.0730111871521266 1 1
0.00681433750694356 0.00673820013821048 1 1
0.0199684181299215 0.0201711036072179 1 1
0.0251110958487232 0.0249661201409785 1 1
0.00921970359456129 0.00937358021593562 1 1
-0.00370692919394045 -0.00392725284595684 1 1
-0.192360703260289 -0.191935324639079 0 0
0.023133882280335 0.0230679440090767 1 1
0.0130995488014372 0.0131706336302779 1 1
-0.0672674355901523 -0.0673719929429081 1 1
-0.150349457664313 -0.149760601598002 0 0
-0.0240112552933382 -0.0239498120659816 1 1
0.0589426038491614 0.0587756888257757 1 1
0.117370539784578 0.11720724202085 1 1
-0.0644239628761731 -0.0642407282344712 1 1
0.330363903727372 0.329576747808979 0 0
-0.0463183426658131 -0.0462778668574886 1 1
0.13472622791891 0.134472021142096 0 0
-0.0421179733178113 -0.04216147435361 1 1
0.0610581042540429 0.0611003153575495 1 1
-0.0237207058991068 -0.0235386403699997 1 1
0.0160884307095147 0.0158688423134192 1 1
-0.121945077827548 -0.121685861824239 1 1
0.061273187817424 0.0608561427357281 1 1
-0.0399715996245195 -0.0399258474418113 1 1
-0.029998806964658 -0.0299336372470011 1 1
0.0728779058517692 0.0729609912370406 1 1
0.0390023203595414 0.039073416655542 1 1
-0.0486038133535108 -0.0484384199949267 1 1
0.0194074165051557 0.0191608445491651 1 1
-0.0778139941356622 -0.0775674758528174 1 1
-0.179310268678959 -0.178862828555571 0 0
0.0314054063228172 0.0313513251077034 1 1
-0.262861392119171 -0.261767987154881 0 0
-0.00589710059476212 -0.00569388430607708 1 1
-0.0103042951975563 -0.0100868094284031 1 1
-0.0718340426653036 -0.0715330950582571 1 1
-0.00585976505764446 -0.006336100163265 1 1
-0.0198069980805487 -0.0195811057697687 1 1
0.0608415318454483 0.0607544974948706 1 1
0.0637669723946778 0.0637973122635304 1 1
-0.130387124089081 -0.130135801334782 1 1
0.144200267112969 0.143737878724019 1 1
0.0123482922535885 0.01225723712529 1 1
-0.0537284401229206 -0.0533356175069704 1 1
0.0726252734241165 0.0724446234014976 1 1
-0.0499927053234682 -0.0501034638684871 1 1
-0.125383044902606 -0.125139697961131 0 0
0.186000797055375 0.185566387084905 0 0
-0.0181851190492333 -0.0178870319642104 1 1
0.0579323510394839 0.0575438507691377 1 1
-0.0579679392334287 -0.0579851898186186 1 1
-0.0345382632584524 -0.0344025553999906 1 1
0.148728838324038 0.148362375797887 1 1
0.0812791928508118 0.0808186933373963 1 1
0.0128934363815462 0.0127239386680242 1 1
0.0867280906468127 0.0865672677946976 1 1
-0.0432212875234165 -0.0430068345228181 1 1
0.0880023857481999 0.087614695205731 1 1
-0.163977780042207 -0.163550797000467 0 0
0.104675450975483 0.104502487584747 0 0
-0.156461810633471 -0.15558068982453 0 0
-0.00440197741249297 -0.00437504716018859 1 1
-0.0504519999329906 -0.0504095408175409 1 1
0.040334837155667 0.0403095198395772 1 1
0.075607925651165 0.0755330268469261 1 1
-0.0086151383812685 -0.00845536939204636 1 1
0.181002537601994 0.180280236257944 0 0
0.0901190209165514 0.0899175822970101 1 1
0.027823607575 0.0277876280393428 1 1
0.0203008991087808 0.0202855034349823 1 1
-0.0241449056974487 -0.0242006035535466 1 1
-0.00198002144092435 -0.00193525926066018 1 1
-0.116468907666607 -0.115981507257761 1 1
-0.00315092088962261 -0.0031216027583651 1 1
0.0455081305773134 0.0457551405743308 1 1
0.0431337180041175 0.0430640625059278 1 1
-0.0912369489358907 -0.0908244739603058 1 1
0.0754855294098668 0.0752223809055286 1 1
-0.121109868155856 -0.120720525718049 0 0
-0.0835928107672371 -0.0833781362492293 1 1
-0.0272106042896048 -0.0271847741386711 1 1
0.00500841574369273 0.00518558082129395 1 1
-0.036477955073441 -0.0363744945365637 1 1
-0.0534563345435206 -0.0534414106119152 1 1
0.0541667726910964 0.0539848356772591 1 1
0.134047457542768 0.133394616187217 1 1
0.0258470967460283 0.025951368319292 1 1
0.0159847843223376 0.0156530679984705 1 1
0.037625003191839 0.0375213989046131 1 1
0.0880796303343126 0.0877956989363433 1 1
0.028480934421978 0.0284316666154452 1 1
-0.0192699473897026 -0.0192247510483563 1 1
-0.172222386554622 -0.171549829377198 1 1
-0.187376205918664 -0.186772316682329 1 1
0.0702122422605016 0.0700886587857169 1 1
0.0285232819926437 0.0283834532787118 1 1
-0.0184938199577835 -0.0184320547840394 1 1
-0.0060384254701057 -0.00647904689135256 1 1
0.0367772788336276 0.0368418470933058 1 1
0.0250066933584172 0.0249000959703975 1 1
0.00647073834162993 0.00699416964062606 1 1
-0.0399471257884512 -0.0399468567919464 1 1
-0.0969313235951753 -0.0963283178834061 1 1
0.0816830883131495 0.0810932386541914 1 1
0.163741912424635 0.163386213454822 0 0
-0.0219464025422807 -0.0218334360980157 1 1
0.0379402844302703 0.0380678421968444 1 1
-0.00748308552242381 -0.00756823992932512 1 1
0.0803058027558034 0.0799858882318334 1 1
-0.0443044667132265 -0.0443113749522398 1 1
0.0274147617460992 0.0274003105366587 1 1
0.0108884036007137 0.010936496190204 1 1
-0.105446572923555 -0.104776947974474 1 1
-0.0388623892421411 -0.0388192005442991 1 1
0.0302283265845425 0.030326218072218 1 1
-0.0123136749045514 -0.0122194392340644 1 1
-0.0685564065154823 -0.0684620034936979 1 1
-0.0721201591431855 -0.0718733344113283 1 1
0.200233101298487 0.199612719415832 0 0
-0.0789772716909107 -0.0787574241938322 1 1
0.0573513548827232 0.0570029025915143 1 1
0.0218981782863817 0.0216681825085681 1 1
0.0256128145124382 0.0254688798651828 1 1
-0.026129495690015 -0.0259729868102868 1 1
-0.0405310630351136 -0.0402994888683691 1 1
0.0430127825318976 0.0427861296103139 1 1
-0.0225540946882834 -0.0224760936292188 1 1
0.0345565457194437 0.0346653962296976 1 1
0.11908633970415 0.118678777960749 1 1
0.120221439288273 0.11991274155395 1 1
0.00144521663027316 0.00154090782326435 1 1
0.0436076282394787 0.0434563419000687 1 1
-0.031690326994859 -0.0315039414872146 1 1
-0.16897255638532 -0.168357886527866 0 0
0.00427381676022879 0.00426428084306555 1 1
0.0430088999385806 0.0424981879120528 1 1
0.0965444317932861 0.0962175783953726 1 1
-0.0425675657526082 -0.0424543075467281 1 1
0.0740309427718467 0.0736701552359521 1 1
0.0869943184043509 0.0868537591868506 1 1
-0.12763055697453 -0.127275381264711 1 1
-0.028216065953331 -0.0281048149535058 1 1
-0.00840143849701424 -0.00859935760179295 1 1
-0.0245055064719148 -0.0245626595473434 1 1
-0.036462443643152 -0.0362399392375923 1 1
-0.175380808887582 -0.174464669485036 0 0
-0.0153485642436989 -0.0156524790694997 1 1
0.0435674649510083 0.0436696453243801 1 1
-0.0391176023476528 -0.0390350969439359 1 1
-0.108728059700613 -0.108689113071865 1 1
0.0389984987128589 0.0388539279381241 1 1
-0.0509920106715292 -0.0509130093617718 1 1
-0.0313225494583863 -0.0309174468993169 1 1
-0.0657581791854042 -0.0656875771297404 1 1
-0.0463019135771581 -0.0462509284499778 1 1
-0.177098127314209 -0.176627333819803 0 0
0.0123068881817543 0.0121730114170467 1 1
-0.122359556304656 -0.122109602979595 1 1
0.0354134024499275 0.0351095139347985 1 1
0.0855271553585918 0.08511391783379 1 1
0.0946649074022691 0.0943705804447375 1 1
-0.0863911361395971 -0.0861065900308942 1 1
0.0722486109356642 0.0718935219649589 1 1
-0.175342154086819 -0.174939119324342 0 0
0.0563794485641742 0.0562084124911022 1 1
-0.016230420805085 -0.0163006406716918 1 1
-0.162166696855233 -0.161861002284673 0 0
-0.0193723303758992 -0.0194795308618548 1 1
0.0179759646131413 0.0178758913018189 1 1
0.0805883338489103 0.0804067930426353 1 1
-0.0358318670097651 -0.035752848110004 1 1
-0.081273466818693 -0.0812148338997874 1 1
-0.0587673139809767 -0.058586018327188 1 1
0.0312181658454514 0.0313764414084542 1 1
-0.0140113904108614 -0.0142356692487888 1 1
0.0639939411759457 0.0638161563465493 1 1
-0.109810009617914 -0.109564147424131 1 1
0.142100738413786 0.14195724887423 0 0
-0.0778276794432917 -0.0777406897337938 1 1
-0.145016622965314 -0.144435185733163 1 1
0.172438226972314 0.17204648532969 1 1
-0.0605671381823598 -0.0603048673850709 1 1
0.0836110499183742 0.0830723895554792 1 1
-0.129741552695806 -0.129019045475485 1 1
-0.0865287961349014 -0.0864224876322429 1 1
-0.0256853090799213 -0.0256345657736854 1 1
-0.00936459442954107 -0.00901628368976388 1 1
0.0582924838335516 0.0581552518105079 1 1
0.0849388862946671 0.0847982505815078 1 1
0.043621523858324 0.0435532051491333 1 1
0.0438690733039155 0.0440550362068529 1 1
0.0658065903995555 0.0656365409852866 1 1
-0.0822514925222746 -0.0821227917769606 0 0
0.19858895953547 0.197906790872934 0 0
-0.130911040427871 -0.130490064998456 1 1
-0.0351972262095569 -0.0349317317096868 1 1
-0.0448662593578167 -0.0446818840064079 1 1
0.0981075246691719 0.0980052197098692 1 1
0.0184538931587144 0.0183883307439621 1 1
0.0916553374199935 0.0913005038837765 1 1
-0.0129496923892516 -0.0128429996074651 1 1
-0.0402069115187026 -0.0401550109984208 1 1
-0.254731718847433 -0.253562035464533 0 0
-0.0328790742119901 -0.0326318601221785 1 1
0.0496422276918692 0.0496065671824548 1 1
-0.0288293858664949 -0.0287243994343172 1 1
0.0499121373582879 0.0496630604724027 1 1
0.0306845929589924 0.0305594875951553 1 1
-0.074462852714217 -0.0742699994170832 1 1
0.146323637124538 0.146022556239541 1 1
-0.0451365581054996 -0.0450844363227134 1 1
-0.00437832652616541 -0.00443145926214044 1 1
0.0174589070652403 0.0174634311074053 1 1
0.0391115242834226 0.0389922882892986 1 1
0.093137843065685 0.0929101382897676 1 1
-0.0221493046772903 -0.021992498874309 1 1
-0.0539822607230459 -0.0538201714491817 1 1
0.0682375027852132 0.0680948515214986 1 1
0.00754470113117235 0.00753791767868152 1 1
-0.0358876235360746 -0.0357978297302514 1 1
-0.0081667963431988 -0.008135286027961 1 1
0.081502765901809 0.0812789720558254 1 1
0.132423673555492 0.131986848734162 1 1
0.065328740576199 0.0650371160565806 1 1
0.112878079027235 0.112560586762213 0 0
-0.0269306630214305 -0.0273316525741445 1 1
-0.141183455132544 -0.140774609095136 0 0
0.0927803314790895 0.0927426191548666 1 1
0.0351477540083552 0.035037452386899 1 1
-0.0132298820633325 -0.013255235510451 1 1
-0.0030701479735367 -0.00292194801413497 1 1
0.115027568445433 0.114440915648028 1 1
-0.106898185138622 -0.106785701613836 1 1
-0.0106590380890531 -0.0107099542073277 1 1
0.00294790751705184 0.00288034187895114 1 1
0.0972194062925139 0.0967750519664806 1 1
-0.0220228556536729 -0.0220876947175918 1 1
0.0506999931999717 0.0508380079298369 1 1
-0.0255700060310652 -0.0254317208530531 1 1
0.15341727007282 0.152965271968196 0 0
0.0190348666284459 0.0187473946465381 1 1
0.0698900234709458 0.0697834194910605 1 1
-0.010217877164861 -0.0102068198524314 1 1
-0.151242392203397 -0.150931826741354 0 0
-0.0151487801175494 -0.0150211960162371 1 1
-0.0158286368961981 -0.0160020798619955 1 1
0.112985119875986 0.112663290877133 1 1
-0.0245130990216829 -0.024350995757697 1 1
0.0730489529564794 0.0730625863720152 1 1
0.00199639423379415 0.00200907833590318 1 1
-0.102995341532413 -0.102600009153769 1 1
-0.038997764523677 -0.0389760718744315 1 1
-0.0558126702080997 -0.0557269253433074 1 1
0.0557979976589747 0.0557279392131217 1 1
-0.123922008266279 -0.123662426900007 1 1
-0.0518445141319924 -0.0516692059187369 1 1
-0.0177626836146401 -0.0177900186630016 1 1
0.119499631890151 0.119170736187603 1 1
-0.0850311173475344 -0.0846227810500455 1 1
-0.062752062603235 -0.06265674695235 1 1
0.0793119715082471 0.0792198279094207 1 1
-0.0202201059634246 -0.0202971229368376 1 1
0.0631022385919019 0.0630218561106424 1 1
0.0645825530363325 0.0641784820649956 1 1
-0.114776599951941 -0.114632259785193 1 1
0.0445545699975611 0.0444587910012681 1 1
-0.0136584965933237 -0.0136080826066999 1 1
-0.0910160765425986 -0.0908199196568732 1 1
-0.0278850908408094 -0.0281511179979599 1 1
0.0351952121497009 0.0352335309090663 1 1
0.0550625845339313 0.0547969566090851 1 1
0.0175190805401744 0.0175332099643815 1 1
0.0364955787897995 0.0364107362743383 1 1
0.0389856653851118 0.0389511370466532 1 1
0.13223147356893 0.131833500572095 0 0
0.0543707082804034 0.0541685484057942 1 1
-0.0349342970161407 -0.0348777088924651 1 1
-0.12140963843866 -0.121126849115753 1 1
-0.00849565550704188 -0.00841973829184762 1 1
0.0268596333188451 0.0268647582662758 1 1
-0.0518958167740132 -0.051820102658159 1 1
0.00644256738547245 0.00645737911920073 1 1
0.0431028730179698 0.0428828191406197 1 1
0.0264735867558298 0.026411890207564 1 1
0.070951495928113 0.0710188014652401 1 1
0.0610234906740998 0.0607781824584468 1 1
0.0224924409939946 0.0225399694252949 1 1
-0.00471917501726375 -0.00428937066270629 1 1
0.0819646189751746 0.0814407899456818 1 1
-0.120042731459024 -0.119855225533321 1 1
-0.0632495766072205 -0.0629926307665781 1 1
0.0871787228832458 0.0868965388386139 1 1
0.0355548882997556 0.0355363942486929 1 1
-0.070857360429567 -0.0704229606966183 1 1
-0.0956929516856093 -0.095402515080297 1 1
-0.0382534481585874 -0.0380480645244679 1 1
0.0527921910366431 0.0528250263397356 1 1
0.057072374852528 0.0571070804208118 1 1
0.0671549840053435 0.0669966604188567 1 1
-0.119068245615091 -0.118915136723682 0 0
-0.0825847978113608 -0.0822298508984637 1 1
-0.0415458155939152 -0.0414584014826436 1 1
-0.0226825227262068 -0.0224314216840052 1 1
0.00217947044636599 0.00221159850258334 1 1
0.0567852376539904 0.0562631878149133 1 1
0.159693392308511 0.159414093843356 1 1
0.0225340107903346 0.0225300416010517 1 1
-0.0429187630776164 -0.042674722789368 1 1
0.0788953814942578 0.0787576348185728 1 1
-0.0145038666670114 -0.0144493606857376 1 1
-0.0587540357615053 -0.058707351484886 1 1
-0.0958427074145362 -0.0955361740760174 1 1
0.0447134786172348 0.0444527269528456 1 1
0.107649732206414 0.106915174168725 1 1
0.0404133902899652 0.0401116195831349 1 1
0.0628093599725164 0.0625785516861477 1 1
-0.0304981686188294 -0.030326992432897 1 1
0.00602809395349655 0.00612609777958427 1 1
0.0393793441257905 0.0395198328342947 1 1
-0.0243621143680902 -0.024295621937382 1 1
0.0404600444664298 0.0404851597864175 1 1
-0.0400090356335204 -0.0397099875298522 1 1
0.233059497799671 0.232360302211437 0 0
0.135095128784707 0.134756910914133 1 1
-0.0881427877803748 -0.0879235484908849 1 1
0.133334253306349 0.13293478811693 1 1
0.0346978780330987 0.0346191163488796 1 1
0.0612690230333845 0.0612171784911595 1 1
-0.0797290598610447 -0.079420955063812 1 1
-0.0489145474982623 -0.0485490821411045 1 1
0.00701497916847293 0.00700861600855362 1 1
0.0248131689708861 0.0248248378191433 1 1
-0.065233664402819 -0.0649710133030123 1 1
-0.0142803989028455 -0.0141518292474913 1 1
0.0236644930199604 0.0236249391095548 1 1
-0.0411560906183252 -0.0410828557816504 1 1
-0.00632033167201129 -0.00613415745115133 1 1
0.00706620543603249 0.00693571082275849 1 1
-0.0407915436432153 -0.0406707903971697 1 1
0.163725488483155 0.163466120817663 0 0
-0.133843239939485 -0.133531389394742 1 1
0.109602074044031 0.10945060048432 1 1
-0.0363871659198967 -0.0361605889730381 1 1
0.0313830108544668 0.0313771169834745 1 1
0.115592788643663 0.115165289203025 1 1
0.0544400421817104 0.0540813739154067 1 1
0.0715927423709362 0.0713124576460743 1 1
0.0940295482421097 0.093849202019265 1 1
0.0591970743733083 0.0590738878415889 1 1
0.0631356274911069 0.0629849438251073 1 1
0.0647610301978401 0.0644480380477087 1 1
-0.00127791427743286 -0.00122304519830825 1 1
-0.0260125583451355 -0.0259402628913016 1 1
0.0515715946891474 0.0514082939587171 1 1
0.00134857124022829 0.0012944063861348 1 1
-0.0164222827446918 -0.0161238835635584 1 1
-0.0629250324363259 -0.0626951455322566 1 1
-0.0439650678192497 -0.0438176464703455 1 1
0.00178001569305927 0.00176922541068408 1 1
0.0314228408871194 0.0313226625591835 1 1
0.0460143299526233 0.0457963519022859 1 1
0.052931597225144 0.0526750845568566 1 1
0.0165646417455212 0.0164503721854662 1 1
-0.0613968926002762 -0.0610883883820202 1 1
0.0611248666687791 0.0611636694219042 1 1
-0.135144584826858 -0.13489325407882 1 1
0.204131672935322 0.203549458337899 0 0
-0.0639720783491848 -0.063842278096049 1 1
0.0331198086673846 0.0329711107441449 1 1
0.138528338832247 0.138185583134799 0 0
0.128164675340593 0.127858106017915 0 0
-0.00255661795589895 -0.00250236058758776 1 1
0.0429467475363495 0.0430453259651537 1 1
0.112167937424886 0.111995541388999 1 1
0.00194339626126146 0.00210998416375711 1 1
0.0307128650779605 0.0306730425993968 1 1
-5.58000145187768e-05 0.000146693903671037 1 1
-0.0783029705983048 -0.077845370177677 1 1
-0.0625460848016683 -0.0623199178040072 1 1
0.141343453763789 0.140903332387655 0 0
-0.0389006851465207 -0.0386580911865768 1 1
-0.0989946939414839 -0.0986198693164025 0 0
0.00841543571805115 0.00856059329441648 1 1
-0.0521468653960091 -0.0521953155135817 1 1
-0.00661112870381031 -0.00660430941369165 1 1
0.0495424377929788 0.0490986105361539 1 1
-0.0974326347543473 -0.0970970778915615 1 1
0.0581186341982254 0.0579171424199929 1 1
0.141234966157708 0.140779380897521 0 0
-0.125159908450179 -0.124698671608774 1 1
-0.0390501184336822 -0.0384882619854878 1 1
0.0340494821025213 0.0339553701333251 1 1
0.061901246805406 0.0616464487210518 1 1
0.0838184356289617 0.0837152885510302 1 1
-0.085696950720724 -0.0855315387251691 1 1
-0.0572057304457869 -0.0567284622902417 1 1
-0.0717954696484519 -0.0716178484162416 1 1
-0.114129227624199 -0.113611200121117 1 1
0.0447406204259759 0.0442826531117756 1 1
0.0271483836138631 0.0273029903849931 1 1
0.0176329971359734 0.0174262364411378 1 1
-0.0188939232390622 -0.0187527574182961 1 1
0.0145383607161443 0.0144158799271862 1 1
-0.0245625488958178 -0.0243655410378 1 1
0.00383040573311383 0.00396351285202975 1 1
0.0572460249694053 0.0572319325301431 1 1
0.0774691552659872 0.0772929748384609 1 1
-0.0374977855702351 -0.0375041441953698 1 1
-0.0622358945960676 -0.0620133824521601 1 1
0.055345953222616 0.0553840636451575 1 1
-0.0447035768960068 -0.0446651978205221 1 1
0.0902064844718048 0.089769864353895 1 1
-0.102031206516498 -0.101719604525398 1 1
0.0630406996236012 0.0631688550107964 1 1
0.0139376243732568 0.0138242027365663 1 1
0.060764479228525 0.0605429334965253 1 1
0.0730309159973849 0.0725379320955576 1 1
-0.0430257464688944 -0.0428486408827203 1 1
0.0614331433282564 0.061421936097322 1 1
-0.0018436659021515 -0.00166136226968157 1 1
0.0178995873991924 0.0177213104533163 1 1
-0.067174128496395 -0.0671014816685049 1 1
-0.0975618766947955 -0.0968570079543443 1 1
-0.143479878025599 -0.143216708761866 1 1
0.0875519966412144 0.0872786948606079 1 1
-0.00676377075545431 -0.00691291168465414 1 1
0.0501639033346108 0.0500056773002683 1 1
0.000176901882792267 0.000162364584087712 1 1
0.00629004651027879 0.00623493966100619 1 1
0.0174224061975694 0.0174003390437949 1 1
-0.0173851386205266 -0.0175615807187209 1 1
-0.0667685164550272 -0.0665506614878427 1 1
0.0106276833470127 0.0108597716953544 1 1
-0.203313036614054 -0.202932142641279 0 0
0.147242439577641 0.147041496568022 1 1
0.0467074701278263 0.0466944643380684 1 1
0.0570440127371741 0.0568772014637374 1 1
0.0728452379173359 0.0727313402619617 1 1
0.0699033658408195 0.069703417201128 1 1
-0.0622759883689216 -0.0620589182721572 1 1
0.101619497328307 0.101308934274183 1 1
-0.0864290375599853 -0.0863235650284261 1 1
0.041796747317742 0.0416695822339139 1 1
0.0506470533459977 0.0505197160594765 1 1
0.0963542869682183 0.0964817725378677 1 1
-0.0607730686810937 -0.0605413651061074 1 1
0.0304935086768825 0.0303490222302947 1 1
0.020471484695157 0.0202349556794559 1 1
0.0175436904070514 0.0174659841016795 1 1
0.0588803387051401 0.0586022186208885 1 1
0.0756504192614075 0.0753631353194744 1 1
-0.0326678797085581 -0.0324572389292956 1 1
0.108179639947836 0.107871664417619 1 1
-0.04130475426703 -0.0411851204261695 1 1
0.00780437132591358 0.00792393479653651 1 1
-0.0366524247113466 -0.0363870033772294 1 1
0.042180781788608 0.0422132896275469 1 1
-0.0108637030506864 -0.0108092289395888 1 1
-0.0784957327283472 -0.0784125945743434 1 1
-0.0210437995312129 -0.0210764459664034 1 1
0.0102083169841185 0.0101109489243553 1 1
0.0943630293281158 0.0941343870433617 1 1
-0.0178664378305989 -0.0179389165742715 1 1
0.0108221231936251 0.0103214530781408 1 1
0.0442697185234001 0.0444430232772987 1 1
-0.105428301421642 -0.105015381103981 1 1
-0.0279221780666686 -0.0277672874695232 1 1
0.0764619231971209 0.0763876939090238 1 1
0.0144778927946861 0.0144165836782791 1 1
-0.0591564199673892 -0.0591411563856025 1 1
0.0452582245260556 0.0450150399356147 1 1
0.078054244309763 0.0778551761455811 1 1
-0.0131047490547879 -0.0129174690802727 1 1
0.0550694667120509 0.0547407195952897 1 1
-0.0426503679781746 -0.0424853280703982 1 1
0.0747236089245285 0.0745482423609316 1 1
0.121500257386026 0.121003353367911 1 1
0.156234646615789 0.155548738255171 1 1
-0.0258638596399702 -0.0258076537273777 1 1
0.125955914333326 0.125379733383869 0 0
-0.0119258555403598 -0.0117650418238287 1 1
0.0743172737678638 0.0742841841007736 1 1
0.0643016744664575 0.0641617637443065 1 1
-0.0881585118151153 -0.0877236102136727 1 1
0.0419393556494641 0.0417279026508994 1 1
0.0060407964159496 0.00603333355237595 1 1
0.0662140393230894 0.0659618157247795 1 1
0.0588035826125465 0.0586638526690215 1 1
-0.0227885324249204 -0.0226990385879506 1 1
-0.042965665856947 -0.042845993049394 1 1
0.0394128822089747 0.039290856998492 1 1
-0.022735752204219 -0.0224999115273942 1 1
0.098221557852793 0.0980539130302569 1 1
-0.00243055476353157 -0.0022807049535212 1 1
-0.111258182205413 -0.110984620114691 1 1
-0.0644336499959808 -0.0643035396384579 1 1
0.086386843570356 0.0860758408155427 1 1
-0.0386791349328382 -0.0384951254221397 1 1
-0.168755095925793 -0.167695054309755 1 1
-0.0877240248629458 -0.0875376959681315 1 1
-0.0417694550926086 -0.0416427017099294 1 1
-0.0833836312413497 -0.0832728602262456 1 1
-0.0252828635365511 -0.0251604016101446 1 1
0.0655366364844864 0.0654305262981209 1 1
-0.0585844417235706 -0.0584869918772208 1 1
-0.135825954175968 -0.135522095465903 1 1
-0.0196217699457363 -0.0191387431508899 1 1
-0.019793609909112 -0.0200475322122595 1 1
0.0315750683544794 0.0316906943528952 1 1
0.0519471937772282 0.0517246376303038 1 1
0.0218843621114584 0.0219002536237366 1 1
0.0290358756353243 0.0288735728086628 1 1
-0.0233630444291495 -0.0231521309621064 1 1
0.0136027788032519 0.013667338686281 1 1
0.00456769113555142 0.00468422528766136 1 1
0.124698752019069 0.124506943571251 0 0
-0.00690822521294521 -0.00707590632595107 1 1
-0.0339091302002034 -0.0336380052045783 1 1
-0.0391006625513052 -0.0387902770880481 1 1
-0.223008911988617 -0.222251849934724 0 0
-0.00133350022869433 -0.00127922314781393 1 1
-0.0555298668259333 -0.0554287855393228 1 1
-0.0175472337916006 -0.0173397307546531 1 1
0.0344113762843103 0.0343104168050302 1 1
-0.0534018088144895 -0.0532976824310789 1 1
0.0515732168002656 0.0512900355309292 1 1
-0.0536696444159521 -0.0536336510895264 1 1
-0.0504451122083444 -0.0503470770544302 1 1
-0.0813980926347611 -0.0813231913570359 1 1
0.0355233714720947 0.0351375634914325 1 1
0.11184909387181 0.111597835231504 1 1
-0.0461888715154946 -0.0460924410713523 1 1
-0.120207258129473 -0.120001780682685 0 0
0.062671070044762 0.0624361196417182 1 1
0.0798862456738463 0.079799616940013 1 1
-0.00948980879446067 -0.00968206326263124 1 1
-0.0797243562506553 -0.0794404191012741 1 1
0.0140300546860492 0.0138375808669733 1 1
0.103242305182041 0.102890513260097 0 0
0.107692386702292 0.107282898342976 1 1
-0.0981141226709034 -0.097828973346511 1 1
-0.0445125930812637 -0.0444487853774968 1 1
0.0920067845306751 0.0916855577745431 1 1
0.0670784830951908 0.0668801008794904 1 1
-0.0340152279291567 -0.033565092268337 1 1
-0.145307891576067 -0.144643429969694 0 0
-0.112168668568672 -0.111858838514114 1 1
0.0253941946616005 0.0253937182507178 1 1
0.0020096737509969 0.00200881583396668 1 1
0.00105894612718588 0.000951218212363367 1 1
0.12330175854572 0.123011429668031 0 0
0.0721257687040041 0.0717847368324399 1 1
0.0546970193288831 0.054614021041086 1 1
0.0530988300605856 0.0530852867557622 1 1
-0.181585748483765 -0.180991664809077 0 0
0.00641316269847027 0.00639439061157641 1 1
-0.104831476166127 -0.104433244667824 1 1
0.104254295643378 0.103846288989204 1 1
0.056488281212628 0.0564893278179982 1 1
-0.0365989471295512 -0.0363463612329674 1 1
0.0533957422856041 0.0532884079775747 1 1
-0.0193771572534378 -0.0193485905960396 1 1
-0.0268384501039861 -0.0267236159840014 1 1
-0.102063582066521 -0.101525972739114 1 1
0.0967048685064533 0.0965623688451972 1 1
0.060381580576876 0.0600917285810727 1 1
-0.0393917219835539 -0.0393853213750851 1 1
-0.0258091485126314 -0.025926215458604 1 1
-0.1186924372728 -0.118205334941869 0 0
0.128318685668413 0.128117957784389 1 1
-0.0565044447340209 -0.0565042953438844 1 1
-0.109684397990609 -0.10944407829924 1 1
-0.0775508530380259 -0.0772431746935969 1 1
0.00432445856113395 0.00445556463485938 1 1
-0.0228187888460939 -0.0228040930770561 1 1
0.0943736394794782 0.0939963184978524 1 1
0.0420183071044295 0.0418188125341183 1 1
0.046273953564165 0.0459711934188611 1 1
0.056890918782269 0.0567647236939547 1 1
0.0277093421415547 0.0276021606851572 1 1
0.0898144102582854 0.0891955572019631 1 1
-0.0407034022903378 -0.0404610689582481 1 1
0.0625774045293601 0.0624781895634595 1 1
-0.0312634644643688 -0.0310668963582277 1 1
-0.147169753083706 -0.146800065399706 1 1
-0.0588807150569784 -0.0588079555680795 1 1
-0.0773099781262777 -0.0768887206290357 1 1
0.0500539585695609 0.0498463000866213 1 1
-0.0819742790147085 -0.0822149458389718 1 1
0.0505236271799513 0.0506376719291512 1 1
-0.0974696299886819 -0.097214106258465 1 1
0.0118477100338132 0.0114923790787247 1 1
0.0451385494014321 0.0449118865067173 1 1
0.00649819027278888 0.00649740490552762 1 1
-0.0355554236095517 -0.0355194323235649 1 1
-0.0208455619687163 -0.0208629642623011 1 1
-0.0879900574581834 -0.0878056360965713 1 1
0.0213658830742725 0.0212565326215029 1 1
-0.0266555589263956 -0.0266389395522154 1 1
0.0555854455235801 0.0554509862205267 1 1
-0.0449022938088208 -0.0449029138515657 1 1
-0.0187023383413154 -0.0186474700187485 1 1
-0.00162105374714389 -0.00164836641085371 1 1
-0.0322339441363366 -0.0321622260518422 1 1
0.0352991237654041 0.0354257249862879 1 1
0.0685053059961656 0.0685459498378076 1 1
-0.0801599448469771 -0.0799501842327202 1 1
-0.0923743834033291 -0.0921433258712761 0 0
0.035271888357677 0.0353416496455404 1 1
0.123999914054203 0.123453634658073 1 1
0.146326466475697 0.146039219272781 1 1
0.0466863478554699 0.046404163933852 1 1
-0.063283552543416 -0.0632217793061318 1 1
-0.126541759091728 -0.126196061519317 1 1
0.00975287224868428 0.00980518677359165 1 1
0.00744201682400741 0.00735094117011251 1 1
0.0834550412530145 0.083366854244958 1 1
-0.0977133326364195 -0.0975316259877893 1 1
-0.00905453150900533 -0.00922913959960041 1 1
-0.0248459214237005 -0.0247160385933814 1 1
0.0554039216712242 0.0550362844978231 1 1
0.0239924680018742 0.0236835734570194 1 1
0.0213169051337324 0.0213364574097876 1 1
0.0424334613588404 0.0423486414655002 1 1
-0.0296870933138291 -0.0293985560483813 1 1
0.0254317548275773 0.0254344181782988 1 1
0.0639867594089593 0.0636903657513437 1 1
0.0803583059996839 0.0801066397506999 1 1
0.0438750149502198 0.0437399554113478 1 1
0.0366632497335183 0.0362597150852121 1 1
-0.117276840241004 -0.117015547427678 1 1
0.0392510038159789 0.0390776204251745 1 1
0.0532167315026025 0.0527737230451483 1 1
0.0111296532908347 0.011274914060162 1 1
0.112351250797699 0.112099688776577 1 1
0.0664334596778851 0.0664685149968571 1 1
0.139755426388832 0.139292361431208 1 1
0.11728694435172 0.117008344882306 1 1
0.0524817105371767 0.0521974161974732 1 1
-0.0593151868629874 -0.0592780109888761 1 1
0.0906790866385586 0.090366852057393 1 1
-0.00305101958095624 -0.00293870064747313 1 1
-0.0617387402687161 -0.0615596447020545 1 1
0.0148554329407392 0.0147474627308151 1 1
0.16201541486827 0.161468748449701 0 0
0.00135133445079618 0.00127915750971513 1 1
-0.00460286627188876 -0.00455183732117955 1 1
0.050612069370458 0.0505994293683947 1 1
-0.10679035239986 -0.106540358561788 1 1
0.0389933277807884 0.0387895337104631 1 1
0.135107660251521 0.134905612802531 1 1
0.143984387267487 0.143383806606173 1 1
-0.00267918589123207 -0.00279881151317783 1 1
-0.00702909947666549 -0.00675653334854168 1 1
-0.0218827144116365 -0.0217793054838805 1 1
0.0361463095592997 0.0360243878142718 1 1
-0.0385301465284698 -0.0386282051210515 1 1
-0.0223766116270403 -0.0225816135691503 1 1
-0.153154199064033 -0.15261839091026 1 1
-0.0320399746356949 -0.0321522202651994 1 1
0.0818765118969632 0.0817661182077517 1 1
-0.13290187719306 -0.132356074792269 1 1
0.0868351905675332 0.0864043886448196 1 1
0.0581366113467938 0.0577382961691712 1 1
-0.00410515262590781 -0.0041197649637147 1 1
-0.00734998636717139 -0.00722477661105799 1 1
0.00946527457394716 0.00953767879510844 1 1
-0.039356836523345 -0.0393690203039882 1 1
-0.035887011238655 -0.0360404135564392 1 1
0.161216941135062 0.160491746441491 0 0
-0.0427231319228358 -0.0424978288499761 1 1
-0.00616271172398287 -0.00611028152443697 1 1
0.0617113137661153 0.0616844997890846 1 1
-0.0240865371883622 -0.0238088237228757 1 1
0.133432810089028 0.132922424188266 1 1
0.0229677072576664 0.0229365284768305 1 1
0.182210616574983 0.181597063384742 0 0
0.00512035754822165 0.00487137895552535 1 1
-0.0158690075875375 -0.0158526945816567 1 1
0.0801579746517214 0.0798915543386938 1 1
-0.0132106430405597 -0.013300651173936 1 1
-0.15031155782182 -0.149984687856806 0 0
0.0168336592306322 0.0168648742597434 1 1
0.0871001650268461 0.0871329947212713 1 1
-0.0462252436079018 -0.0459735130544098 1 1
-0.0598898654514564 -0.0597699987924238 1 1
0.0579954463137541 0.0578246985680392 1 1
-0.0390200369305048 -0.0389635135446425 1 1
0.0387587502790212 0.0385869698030129 1 1
-0.0532952178272798 -0.053365342522558 1 1
-0.0671916395769534 -0.0670725768633683 1 1
0.0161791709663501 0.0162996336409058 1 1
0.0644745734057534 0.064398891867725 1 1
-0.0212747035817204 -0.0212863989144125 1 1
-0.038091526029033 -0.0380368471542369 1 1
-0.112549301368348 -0.112077333728391 1 1
0.10813016330529 0.107958395794823 1 1
-0.0485192625599363 -0.0484496655915769 1 1
0.113968201965264 0.114013637418751 1 1
0.159305675662524 0.159103884003132 0 0
0.0450389997903439 0.0449316393459512 1 1
-0.133596420581709 -0.133378120126972 1 1
0.00761635001330057 0.00768857086015571 1 1
0.0569256335089571 0.0568458819663558 1 1
0.0622870451925001 0.0623456019696503 1 1
-0.0724341430846208 -0.0722882078178664 1 1
0.072950280813969 0.0726616917814101 1 1
-0.12120684887432 -0.120981760211786 0 0
-0.0993568202054605 -0.0991560603911734 1 1
0.0993992407029388 0.0993111415106162 1 1
0.0464899895419734 0.0458105597135634 1 1
-0.0157972536806189 -0.0159154898967361 1 1
0.00432380409006672 0.00455031386455707 1 1
0.287188922494909 0.286636655905289 0 0
-0.0679082334443422 -0.0678219867602527 1 1
0.0323887461102931 0.0319972245661632 1 1
-0.0159848415457497 -0.0159494521792172 1 1
-0.00720764956308956 -0.006975213896724 1 1
-0.0486571186074113 -0.0485168749585505 1 1
-0.202104822007983 -0.201668057343628 0 0
0.0572806922219411 0.0568857668285636 1 1
-0.00194124950664954 -0.00178071007016029 1 1
0.0828700707646898 0.0826378987282517 1 1
-0.0403649051465011 -0.0401554923222522 1 1
0.000752519531654755 0.00082422671392865 1 1
-0.0536655474275939 -0.0533587139954047 1 1
-0.0214316711484365 -0.0214238085057215 1 1
-0.0452283622168011 -0.0450925622078397 1 1
0.00781931822685083 0.00773795058142239 1 1
-0.0513857744837729 -0.0513530289543452 1 1
0.0568394342017522 0.0565483438205754 1 1
0.0954611086727043 0.0953189891677664 1 1
-0.0376622484332728 -0.0374882917004571 1 1
0.0170126350492549 0.0167306550819237 1 1
0.0508707757209094 0.0504680800116177 1 1
-0.101385694321723 -0.10116413332184 1 1
-0.00964382658110464 -0.00958534560955942 1 1
0.0236064654211797 0.0234345144368409 1 1
0.042394462610552 0.0422780909990653 1 1
-0.105073024005164 -0.104257534414201 1 1
-0.0306789163299535 -0.0305006730295595 1 1
-0.0331150502279647 -0.0328140073112212 1 1
-0.0880910787600935 -0.0879220041236203 1 1
-0.0691598468395836 -0.0690042481644947 1 1
-0.0757725060064787 -0.0755590717295317 1 1
-0.0269564995146854 -0.0270373224690596 1 1
-0.0919437054572233 -0.0915502332196644 1 1
-0.113926400092817 -0.113723246934094 0 0
0.203664954424311 0.202850324806487 0 0
0.0331254798218699 0.0330953113489587 1 1
0.01788448640591 0.0176259941035364 1 1
0.0198554519248926 0.0196316470942113 1 1
0.0915255559880173 0.0911898444672387 1 1
0.0450156512414127 0.0448703727189424 1 1
0.0362586098456354 0.0360312728603583 1 1
-0.0583376350079863 -0.0578891674036661 1 1
0.0553681757423618 0.0550686891132512 1 1
-0.059171712583746 -0.0587432413800882 1 1
0.0213212126160218 0.0211135551063584 1 1
-0.147744430897385 -0.146911291855212 1 1
-0.0327282566366501 -0.0325056679175403 1 1
-0.0206750091477145 -0.0207273912398422 1 1
0.0741028310733361 0.0737830764878139 1 1
-0.0773724356771386 -0.0771230534970741 1 1
0.0850830806269272 0.0849547860628347 1 1
-0.0436069046781004 -0.0435072122824193 1 1
0.000715089935502496 0.000537083873150159 1 1
0.11834805652751 0.118074306353967 1 1
-0.0729196322927392 -0.0727445234606701 1 1
-0.0998765456560176 -0.0996656466109241 1 1
0.0482628879462732 0.0478615134310274 1 1
0.0815250075385955 0.0814017544995569 1 1
-0.0198254171754226 -0.0197901987158017 1 1
0.103631348270687 0.103240514850513 1 1
-0.0158969065412069 -0.0154806597830074 1 1
-0.00214440644489286 -0.00193212592917949 1 1
-0.0596096941094294 -0.0594824889713328 1 1
0.0394311134580241 0.0394174983510318 1 1
0.0346792866935164 0.034515868197315 1 1
0.0287178450187553 0.0284988029566098 1 1
-0.0591771034379979 -0.0591518594249487 1 1
0.0484611686781899 0.048134949694065 1 1
-0.0869716707143529 -0.0866167700027436 1 1
-0.0816213995269371 -0.0813214133572389 1 1
-0.00671373060550108 -0.00695120620171817 1 1
0.0470127469997788 0.0467729677005498 1 1
-0.118522500616604 -0.118209829758742 0 0
-0.0738428464657126 -0.0735769419762027 1 1
-0.0675052416458157 -0.0671854415006799 1 1
-0.0688493578641472 -0.0687729131484312 1 1
0.0915224009337131 0.0912553016366543 1 1
-0.130244056070626 -0.12986465241194 1 1
-0.0326769933763721 -0.0330401401299697 1 1
-0.0558755404166455 -0.0558059098902377 1 1
0.0594154228089357 0.0592192671103583 1 1
0.0175443175671106 0.0174497129674671 1 1
-0.159846670424401 -0.159369736844774 0 0
-0.0147984084797609 -0.0147791063671607 1 1
0.0107129068572149 0.010806005985666 1 1
0.00167476831889653 0.00146147063260048 1 1
-0.120571035114738 -0.120247858467069 1 1
0.0368651899931541 0.0367543631690969 1 1
-0.0314005260470629 -0.0313785396787875 1 1
-0.0506013073456478 -0.050603524662032 1 1
0.0951415892901842 0.0945228891855869 1 1
-0.0309448241229048 -0.0309027765824899 1 1
-0.0271176254464029 -0.0270774722957267 1 1
0.00174283911527665 0.00172599094403903 1 1
-0.0669508705870113 -0.0663974585923555 1 1
-0.0198725555029911 -0.0195704307157814 1 1
0.0494568384836204 0.0493711801040188 1 1
-0.0379530891771852 -0.0378252898531212 1 1
0.0146333226948755 0.0144727540691202 1 1
-0.000354701769199495 -0.000437523986703409 1 1
0.051186182659758 0.0508320655316234 1 1
0.00236043868688334 0.00229618833054601 1 1
-0.188193736864623 -0.18777842715118 0 0
-0.0654131733031879 -0.0654785539530043 1 1
-0.0821615423424164 -0.0818296720482506 1 1
-0.135702830747346 -0.135288095063493 0 0
0.0135955371925436 0.0133506506164208 1 1
-0.148125661566147 -0.147716318466677 0 0
-0.000720393886728361 -0.000688303247045316 1 1
-0.00577747893822405 -0.00583401574542747 1 1
-0.104792293278587 -0.104496630490416 1 1
0.162853389065578 0.162406563147552 0 0
-0.0232398891841146 -0.0231878363903953 1 1
-0.0422002180227116 -0.0420216065398411 1 1
-0.00388648799870563 -0.00385273038410088 1 1
-0.113509824197581 -0.11323003464082 0 0
0.155956242807328 0.155420908512316 0 0
0.0362577692891408 0.0360594728979776 1 1
0.0276515261505073 0.0277144060518157 1 1
0.161365865028379 0.161179913238832 1 1
0.0568963398734122 0.0566437273958514 1 1
0.047762282752957 0.0476934859295428 1 1
-0.0400581503681324 -0.0402443113088034 1 1
0.0938280900469501 0.0937026580024824 1 1
-0.0315193423839384 -0.0314175353994209 1 1
-0.139817014280308 -0.139235733520135 0 0
-0.00328117103272351 -0.00326770798350741 1 1
-0.000724522284910699 -0.000663523989588435 1 1
-0.0611517299826443 -0.0608392980853548 1 1
-0.09093759368812 -0.090714319728099 0 0
0.00381631539410772 0.0039362368628432 1 1
0.0840121425449431 0.083668581627648 1 1
0.0158597344129008 0.0156573819578366 1 1
0.00648869407139161 0.00639207400163074 1 1
-0.00659037645771379 -0.00646996234193353 1 1
0.00474225027516877 0.00459759437251985 1 1
0.0389518671697134 0.0389079380902196 1 1
0.0318527409019027 0.0317992557183386 1 1
-0.0670182092907765 -0.0667871040947027 1 1
0.0605904785740347 0.0603413270242065 1 1
-0.0673879851609248 -0.0671278755978883 1 1
-0.156445202541219 -0.156107910025215 1 1
0.00795006753523928 0.00794975686045022 1 1
0.189913626006736 0.189491407411972 0 0
-0.0339703950777459 -0.0338374419950425 1 1
0.0489929584470626 0.0491567897235508 1 1
-0.0730851953045267 -0.0728462713185355 1 1
-0.0570391766363217 -0.0567968905923696 1 1
0.136913813249243 0.13657354717143 0 0
-0.118638096623895 -0.118044769212073 1 1
-0.0283423777626555 -0.0281053668445227 1 1
-0.10289571048 -0.102525803128532 1 1
-0.114582501490428 -0.114478924361149 1 1
-0.0830007318512579 -0.0827012500585849 1 1
0.0308593321700915 0.0307665900378524 1 1
-0.0214131689132635 -0.0214786699902718 1 1
-0.0322086462605763 -0.0322819075196087 1 1
0.131507221480411 0.131094839801652 0 0
0.0710027875149365 0.0708059698702193 1 1
0.0694043277586866 0.0692008513862009 1 1
0.00668202103440277 0.00671826533999613 1 1
0.0415192081370238 0.041453191498383 1 1
0.0446826811157022 0.0444049462405289 1 1
0.00287626952544408 0.00291349886989293 1 1
0.130561288016264 0.130223242362457 1 1
-0.102875715919537 -0.102384813274298 1 1
0.136494643033181 0.1360284306701 1 1
0.134126748867609 0.133601465063329 1 1
-0.00510201026640292 -0.00505353217993144 1 1
-0.0460584235431361 -0.0459021161018623 1 1
0.00220773112617435 0.00227752277713596 1 1
0.0753148468827746 0.0748000960626751 1 1
0.027569866995135 0.0274590951099679 1 1
-0.07467372492929 -0.0745304613790595 1 1
-0.0250262048871561 -0.02516265749026 1 1
-0.0160904070402469 -0.0162373946523903 1 1
0.0283052349463805 0.0286413450733514 1 1
-0.00691814370402273 -0.00684578483703892 1 1
0.0536013960225854 0.0533568340860754 1 1
-0.135177654307508 -0.134704777725973 0 0
-0.0685206227546877 -0.0685656439607925 1 1
0.0420046181229468 0.0418331764517753 1 1
-0.039984455604036 -0.0398730685616769 1 1
0.0239045383304186 0.0238289877335354 1 1
0.0447334308736198 0.0445039774445298 1 1
0.109615906739255 0.109333406126082 1 1
0.0430699478713059 0.0428400724724099 1 1
0.0433846681376472 0.0433375667051585 1 1
0.0728251118358021 0.0726034216262095 1 1
0.0707850491035032 0.0705464221616452 1 1
0.0196916513194683 0.01950569015409 1 1
-0.0108512706625354 -0.0106249153056229 1 1
0.0173148165954729 0.0172795501970446 1 1
-0.039921323369434 -0.0398015428212024 1 1
-0.0693748446707062 -0.0691243328281695 1 1
-0.146748041721536 -0.146175937708171 1 1
-0.0977584529284527 -0.09750527705337 1 1
-0.0206763898182209 -0.0204875150830166 1 1
0.0858077713681397 0.0855494090783356 1 1
-0.140970141093172 -0.140912413846624 0 0
0.0604366963490285 0.0602947147684691 1 1
0.0336649654036933 0.033656748157994 1 1
-0.0176719030207409 -0.017730189320843 1 1
0.00269673958643377 0.00263874203046138 1 1
0.0102628095014737 0.010346107580732 1 1
0.0952974761078242 0.094945290949352 1 1
0.00927060940900312 0.00924544246124687 1 1
0.201681173114883 0.201055133866006 0 0
-0.0308111052190844 -0.0308080022096332 1 1
-0.03206293149836 -0.0321009726494176 1 1
0.041827359589239 0.0416044661676893 1 1
-0.097300149875882 -0.0969896267652982 1 1
-0.0581356793255052 -0.0580133619309413 1 1
0.19381160820594 0.19333321063687 0 0
-0.0336099707181499 -0.0333645711533138 1 1
0.0935173897140876 0.0931441382493185 1 1
0.014883546590441 0.0152698235129707 1 1
0.0474333001331261 0.0472936167372116 1 1
-0.00881215248127643 -0.00848998096336384 1 1
-0.0210479745769759 -0.0208674234266812 1 1
-0.0012192942826649 -0.00118746818939516 1 1
0.00661721952291369 0.00655760336543652 1 1
0.0492174424168413 0.0490261604232793 1 1
-0.0636129019986212 -0.0635025226966884 1 1
-0.0940915018881475 -0.093985925575568 1 1
0.0057350887140098 0.00577635750969004 1 1
-0.0847981045125776 -0.0844031813595954 1 1
-0.019732400668755 -0.0195600338654759 1 1
0.0186010328401514 0.0184467926934409 1 1
0.0209057291319719 0.0207858042468415 1 1
-0.0856403396622481 -0.0853874683529105 1 1
-0.0247254239790474 -0.0247246765624632 1 1
0.0797115986779073 0.0796126003856856 1 1
0.0240160082404317 0.0241373603377102 1 1
0.0104071832445185 0.0104986814508579 1 1
0.00929564722098349 0.00942226743437618 1 1
0.0824624380421808 0.0821322491648838 1 1
-0.0466327599592071 -0.0462788097885549 1 1
-0.0457515749549837 -0.0456300287209873 1 1
-0.0539965170801936 -0.0538490581448982 1 1
-0.00430288362214167 -0.00464901953365704 1 1
0.05882024100041 0.0588947532706451 1 1
-0.200086519497136 -0.199457364748586 0 0
-0.0146398049520525 -0.0144447017527447 1 1
-0.0746884833194688 -0.0745177530645399 1 1
0.0811388706385712 0.0808357830953348 1 1
0.0919973039719213 0.0915530148764033 1 1
0.014602334232264 0.0146369025062166 1 1
-0.157585808258678 -0.156834296019069 0 0
-0.0506440323253917 -0.0503500431441683 1 1
0.001496134515585 0.00157159550140875 1 1
-0.0350432029796684 -0.0352253723364871 1 1
-0.0558461139175598 -0.0556166497038123 1 1
-0.0423662480934847 -0.0422241538315897 1 1
-0.018465284733098 -0.0184054489374068 1 1
0.113137521394311 0.113016159750312 1 1
0.0521168195603664 0.0520184383807158 1 1
0.0677321833663425 0.067457948776064 1 1
-0.116336880463755 -0.11590338394451 0 0
-0.0661985450861531 -0.0659349902815954 1 1
0.0608237040740937 0.0609028184385067 1 1
0.0781060373032681 0.0779579682295207 1 1
-0.023887820402935 -0.024007336592525 1 1
-0.0344274268462268 -0.0340149242069919 1 1
0.114713488129568 0.114312587715984 1 1
-0.00639842975707723 -0.0062553493743964 1 1
0.0467439538615093 0.0466171462744535 1 1
-0.0893281488092601 -0.0890388871003583 1 1
0.010321503787937 0.0101273075610244 1 1
0.00986544973937577 0.00991535362297796 1 1
-0.00293786342413842 -0.00272241309699494 1 1
-0.000369308497500762 -0.000462506058510392 1 1
-0.00400045453485891 -0.00373565808172866 1 1
-0.0328220664266277 -0.0327999202557906 1 1
0.011081848197068 0.0113099142400598 1 1
-0.0248029252747826 -0.0246974053696743 1 1
-0.0107390395888106 -0.0107720486573233 1 1
-0.025274424388182 -0.0253771834378433 1 1
-0.0753084304865119 -0.0752126606683693 1 1
-0.0888879925519966 -0.0886138700903016 1 1
0.277247464261356 0.276507257258292 0 0
0.0168451131353943 0.0166698627019164 1 1
0.0934087654968792 0.0931116226304228 1 1
0.0433520802368206 0.0431858228223712 1 1
0.00751703513894637 0.00750583823382558 1 1
-0.160620107720725 -0.160127530630874 0 0
0.0800909331880953 0.0799823004246208 1 1
0.0457576425353874 0.0455959693231583 1 1
0.0853047761310693 0.0850127194807943 1 1
-0.0679906291747423 -0.0678846900454409 1 1
0.0090504442549103 0.00906781043865271 1 1
-0.0474243057693601 -0.047274571512121 1 1
-0.043499643957042 -0.0434234697368352 1 1
0.0213470926231392 0.0213308847807731 1 1
0.0790858580486844 0.0791137271817934 1 1
-0.110275395443243 -0.109932722685291 1 1
0.0597819263440737 0.0592836357178951 1 1
-0.00685324727485501 -0.00706779716780786 1 1
0.0969462921090658 0.0969036764745276 1 1
0.0590447786206276 0.0592801467184086 1 1
0.0865888885207164 0.08615153629559 1 1
0.0426033951264721 0.0427217677055715 1 1
-0.0253245485363184 -0.0255125457984184 1 1
0.229294822528124 0.228775541541487 0 0
-0.0272725736155395 -0.0272059554912978 1 1
-0.066815195581887 -0.0667988643721033 1 1
0.0528384434887536 0.0523229783986229 1 1
0.0701542768969866 0.0698643558344084 1 1
-0.0228925006644535 -0.0229434541043775 1 1
-0.0728504338674716 -0.0726674818543465 1 1
-0.0335464154159637 -0.0333823452128918 1 1
-0.140789288867935 -0.140304179191546 1 1
-0.0170027751771873 -0.0167774244635237 1 1
0.0838628678537295 0.083489607910121 1 1
0.0179876579941735 0.0180706463014951 1 1
0.0343737293616616 0.0342689140130479 1 1
0.0840478718019616 0.0837114565337921 1 1
-0.0153243031855514 -0.0151737477050235 1 1
-0.0507634156073965 -0.0506446014364662 1 1
-0.026764301961827 -0.0265283118419606 1 1
0.0577640619939102 0.0576491899990951 1 1
0.0504370575093121 0.0501881300878116 1 1
0.0331633162559098 0.0331075097743396 1 1
-0.0938093116986968 -0.0933424333566837 1 1
-0.104283196924855 -0.104139193634211 0 0
0.0204416046601871 0.0205507940427989 1 1
0.0233574823942267 0.0231646220160133 1 1
-0.0484958693321284 -0.0483817695345217 1 1
-0.024059723991693 -0.0240249874812757 1 1
-0.015840356748264 -0.0156848281687066 1 1
-0.0954364004264304 -0.0953864914946017 1 1
-0.0285000222994797 -0.0286320873780865 1 1
-0.0949262098913692 -0.0945734575775045 1 1
-0.0529396644234848 -0.0527598622884734 1 1
0.0671961891230652 0.0668757670118935 1 1
-0.0788438739527642 -0.0786260389139275 0 0
-0.0713448873696135 -0.0712111386342214 1 1
-0.0279337013180701 -0.0277723098463767 1 1
0.0854209044197046 0.0855360480245334 1 1
0.0237547279760733 0.0238000097629273 1 1
-0.0512640903808569 -0.0513995954807602 1 1
0.0131133210129577 0.0132067867097165 1 1
-0.0995979415528984 -0.0992952160084714 1 1
-0.0360297779036598 -0.0358717473620485 1 1
-0.0685948323594043 -0.0685993165381256 1 1
-0.185491034866627 -0.185134972728745 0 0
0.10216110999369 0.101903597032038 0 0
0.0644781221967503 0.064413338759533 1 1
-0.0332804563888061 -0.0331522702686706 1 1
-0.0437536640220343 -0.0435486920951174 1 1
0.0338612685883687 0.0338694759906838 1 1
0.0750711953827839 0.0748848317794335 1 1
0.0461717535148768 0.0461624106882006 1 1
0.0214684440431664 0.0214735146024895 1 1
-0.0239723662369028 -0.0238451015696903 1 1
0.0512805964544676 0.0510026076159732 1 1
0.0461439805026103 0.0460153873906734 1 1
0.00470449798678011 0.00472884425094477 1 1
-0.0710691533771405 -0.070848765301655 1 1
-0.0955566028251667 -0.0952340780254861 1 1
0.0647941890627042 0.0645417809615918 1 1
0.0138309262020967 0.0136643454644188 1 1
-0.105525616259764 -0.105126541327377 1 1
0.0260581405930881 0.0258466615575597 1 1
0.0229054817086052 0.0227453103545824 1 1
-0.0622135683929534 -0.062095406737458 1 1
0.0375081391003079 0.0373192963933889 1 1
0.14601235521511 0.145546180682942 1 1
-0.113517810459472 -0.113364559362758 0 0
0.0357809161921741 0.0359645805288571 1 1
0.0201016433661755 0.0200875171960457 1 1
0.00395735679200225 0.0038880756340575 1 1
0.0644504146994517 0.0646044086639769 1 1
0.0266965612688788 0.0267346261409045 1 1
-0.0425738082191336 -0.04251649755762 1 1
0.0269870632122198 0.0270885989063185 1 1
-0.0141821334105952 -0.0141885584192916 1 1
0.1576394113798 0.156808070499553 0 0
0.121141512555214 0.120939490230887 1 1
-0.0722966320195796 -0.0721014074992303 1 1
-0.00472258541433109 -0.00487300131528032 1 1
-0.138900772371531 -0.138660777848511 0 0
0.0561970040334061 0.0561743736430847 1 1
-0.00398638185150791 -0.0043384991585562 1 1
0.0880256327144716 0.087932735956808 1 1
-0.237533929901303 -0.236669482187302 0 0
-0.0116559257408402 -0.0116972505789172 1 1
0.0318174421313737 0.0318205766536425 1 1
0.0346787418623427 0.0344715898931731 1 1
0.00627815906836995 0.00618892508653444 1 1
-0.0801153007687216 -0.0799639553946561 1 1
0.0275982114715312 0.0274806964167397 1 1
-0.0266083760379357 -0.0266082689424846 1 1
-0.0594590399866266 -0.0590760559959665 1 1
0.00868982549104323 0.00867849855928659 1 1
-0.0275150810884883 -0.0275043788523083 1 1
-0.00942835721574359 -0.00940063023330048 1 1
0.184943762626941 0.184299726372298 1 1
-0.034708505522788 -0.0347798324620864 1 1
-0.0049931716863641 -0.00510480822630392 1 1
0.0686473851061086 0.0685170860092737 1 1
0.019243449752767 0.0191641161625499 1 1
0.0596712277444605 0.0595604241246046 1 1
0.0645847600637201 0.0644117752198783 1 1
-0.133735127001511 -0.133355079823057 1 1
0.0748230692589091 0.074736657104163 1 1
-0.170559103312838 -0.170162056579352 0 0
-0.0729896594296066 -0.0728556417595806 1 1
0.0964979014105458 0.0962810968798078 1 1
0.00323238435658576 0.00320857977264355 1 1
0.0359409542668623 0.0357910309228766 1 1
-0.0615642785491672 -0.0615089827169379 1 1
-0.0515504202031008 -0.0510826393311222 1 1
-0.015357826441895 -0.0150821351456028 1 1
-0.0143217568859479 -0.0144347380926713 1 1
0.0305604365000465 0.0306018718530123 1 1
0.0604147259613729 0.0603300874444892 1 1
-0.044568105488394 -0.044390397135988 1 1
-0.00726877152759075 -0.00726638337363975 1 1
0.0906081196844969 0.0899130086638163 1 1
-0.0626701551529894 -0.0623758715941137 1 1
0.0640937835455635 0.0642282512838995 1 1
-0.0197141738008841 -0.0196942177214994 1 1
-0.0832297113248557 -0.0827183778400674 1 1
0.0273692800751471 0.0270333830262045 1 1
-0.227681755034578 -0.226801646437955 0 0
0.0509423480160199 0.050801864168682 1 1
0.131113190842602 0.130725127264164 1 1
-0.00614703483238756 -0.00628512096950894 1 1
-0.0338890824375198 -0.0336479841258754 1 1
0.0780865719590848 0.0779144486845598 1 1
0.0959349872311376 0.0955798011836702 1 1
-0.0243023338389483 -0.0242409132612168 1 1
-0.000888016560543894 -0.000777777365460766 1 1
-0.0337055129429961 -0.0337222212268608 1 1
0.0955026096215587 0.0951360262052139 1 1
0.119119446014544 0.118163746026814 1 1
-0.0203964434075469 -0.0202959097170727 1 1
-0.0328192181253358 -0.0327806744249495 1 1
-0.0990964426874291 -0.0987546629720234 1 1
0.026367172207613 0.0260879928668453 1 1
0.0530406078032402 0.0528212435965441 1 1
-0.108020634194649 -0.107759554312673 1 1
0.107055878987232 0.106719483022318 1 1
0.0988545705451162 0.0983719193841544 1 1
-0.0388441356490064 -0.038763775990907 1 1
-0.0520356754450967 -0.0522321712864618 1 1
-0.00342439342815272 -0.00347846488135008 1 1
0.0656072960146629 0.065567741414292 1 1
0.018004996509112 0.0179319522182575 1 1
-0.0275727427300808 -0.0277192429111809 1 1
-0.0174187077643788 -0.0172585502621896 1 1
0.0043075218411164 0.00435682428907202 1 1
0.102810990363039 0.102449247098819 0 0
-0.0725260787952555 -0.0723372180836093 1 1
0.106718696487047 0.106454199868654 0 0
-0.062624184237744 -0.0622511687534056 1 1
0.0287387587510769 0.0285592653576669 1 1
-0.0655406036356062 -0.0651031020732504 1 1
0.13095765692715 0.130660496992677 0 0
-0.0175164703077879 -0.0176631583820706 1 1
0.0439296898431822 0.0439341101082449 1 1
-0.0871974752622545 -0.0869743735003235 1 1
0.0822573696192662 0.0818981504811656 1 1
0.00438634340747594 0.00477801344727909 1 1
0.0421252413286359 0.0417748728198211 1 1
-0.0449319413451406 -0.0445220822800669 1 1
0.0998514097972107 0.099407148422689 1 1
0.0342452415274748 0.034371301859713 1 1
-0.129046002472347 -0.128534091978559 1 1
0.0303901364977372 0.0300237531237526 1 1
-0.00523776809799622 -0.00523463326015192 1 1
0.0544556054351728 0.0542747668405255 1 1
-0.0859864469364965 -0.0854929150818056 1 1
0.00537904852516961 0.00540656412354605 1 1
-0.0714492178724028 -0.0713665314212827 1 1
0.0361018947660513 0.0357630740617441 1 1
0.0304212236018366 0.0304632185337231 1 1
0.0523143272885102 0.0522458872128079 1 1
-0.0736348721727388 -0.0732296532252746 1 1
0.102348979462033 0.102036120964908 1 1
-0.106902810120543 -0.106612823047821 1 1
-0.103081510318727 -0.102823678878558 1 1
0.0743705909955572 0.0742237903400317 1 1
0.00555046761907293 0.00567308937041102 1 1
-0.00364267904579226 -0.00358287380142042 1 1
0.0417806350342434 0.0418438419396048 1 1
-0.0184486994212475 -0.0184160896141946 1 1
0.147837148770319 0.147404282654016 0 0
0.0746204953509444 0.0743817794178558 1 1
0.0591989686245155 0.0591831491860857 1 1
-0.0260268183073434 -0.0260095973765838 1 1
-0.0528446374773179 -0.0526256438773414 1 1
-0.116297159800414 -0.115934817359811 1 1
0.101851629971277 0.101645915676093 1 1
-0.033348415096049 -0.0330178515170735 1 1
-0.0813762246897626 -0.0811576063353717 1 1
0.0283991108984008 0.0283475061951931 1 1
-0.0471758393051657 -0.0470545847572172 1 1
-0.0436795992732483 -0.0438008852846546 1 1
-0.0740576213788469 -0.0738619649233747 1 1
-0.067615261161178 -0.0676498873662494 1 1
0.0814539957365688 0.0812251776378033 1 1
-0.0532395575273721 -0.053114895827085 1 1
-0.0436702165557857 -0.0436516351713267 1 1
0.128339976360369 0.127773741144995 0 0
-0.100199483666551 -0.0997657880246486 1 1
-0.14264490366067 -0.14238257195698 1 1
0.023446419478228 0.0235505839303347 1 1
0.0702444100187928 0.0701071740118703 1 1
0.0456616058138918 0.0456196734044172 1 1
-0.0412659267023794 -0.0412344468615903 1 1
-0.0796938558337446 -0.0795881237372257 1 1
-0.0261734943239355 -0.0259938105565827 1 1
-0.016979928609716 -0.0166097264275516 1 1
-0.0370235712448972 -0.0370555071776388 1 1
-0.0395259557459645 -0.0392561048628778 1 1
0.0686954032388368 0.0686435728704899 1 1
-0.0449996752479495 -0.0447960328257389 1 1
0.0548452054553386 0.0547285041277741 1 1
0.0246444329795669 0.0248269447253157 1 1
-0.0148065970048268 -0.0147314880836569 1 1
-0.0726313138359749 -0.0723591520001276 1 1
-0.0249261573616128 -0.0247201729926662 1 1
-0.00430147116718677 -0.00427902480525815 1 1
0.0352009107327874 0.0350122225263615 1 1
0.124099066536038 0.123332580005836 1 1
0.0425040795189609 0.0423174905017431 1 1
-0.0868631807709917 -0.0865282798822606 1 1
0.0271478008410084 0.0268878453240101 1 1
0.118989788420237 0.11872959712118 1 1
-0.088000155345978 -0.0876101760823669 1 1
-0.0675638900762489 -0.0673955820697555 1 1
0.016184980232272 0.0160241841247952 1 1
0.0171935967361894 0.0169961078067617 1 1
0.0389161396994168 0.0385758141029715 1 1
-0.0524053131439074 -0.0522577431297958 1 1
0.114597296647381 0.114106405813193 1 1
-0.00882405342460355 -0.00895344005554708 1 1
0.167273314865509 0.166687727807274 0 0
0.124927572304358 0.124568360702417 0 0
-0.0281686525428067 -0.0281280265222298 1 1
-0.0450336596374354 -0.0449743234034277 1 1
-0.0824175759258364 -0.0819664046481484 1 1
0.129539222245016 0.128904103442791 1 1
0.0164105356339301 0.0163759970841155 1 1
0.0179336474490873 0.0179459193968728 1 1
-0.0196230984949025 -0.0197794513973416 1 1
0.0372969597096781 0.037179421139028 1 1
-0.105978649061167 -0.105801047683759 0 0
0.0199371526475707 0.0198789944154429 1 1
0.0255032284193829 0.0254161356295645 1 1
-0.0356262806460688 -0.0355932678302565 1 1
0.103300176531091 0.103197764560846 1 1
0.0669407730743257 0.0666707987682153 1 1
-0.00835848060552867 -0.00840601826836126 1 1
0.11218948120128 0.111871454475966 1 1
0.0668943960732568 0.0665681587976788 1 1
-0.0148418002971732 -0.014835097939686 1 1
-0.0329072360194793 -0.0326894280807665 1 1
-0.04192040333544 -0.0420109026217997 1 1
-0.113868355440241 -0.113601384784948 1 1
0.147577321417948 0.147194543446265 0 0
-0.00447676512751638 -0.00462424761633575 1 1
-0.116856938387062 -0.116521866752745 1 1
-0.0200290461716216 -0.0198580322689986 1 1
0.0860862450112844 0.0858066914566484 1 1
-0.100491086234173 -0.100071230319112 1 1
-0.0883080237232454 -0.088226417602557 1 1
-0.0462275029208949 -0.0461848616547022 1 1
0.08351889762463 0.0832293463202337 0 0
-0.0286653307974216 -0.0285584381708336 1 1
-0.00503307897942605 -0.00509620979692461 1 1
0.0594667796291279 0.0594323767701394 1 1
0.0869320306572891 0.0865529237307839 1 1
-0.0330573175758413 -0.0330552932347839 1 1
0.0589805728235333 0.0587769688151678 1 1
0.166349236761053 0.165926685998769 0 0
-0.0150531341237155 -0.0148611893729351 1 1
0.144492668462351 0.144221979254658 1 1
0.137364674401228 0.136895512705496 1 1
-0.0589555373527985 -0.0589790845153524 1 1
0.0963064596858649 0.0961839981384039 1 1
-0.0815309744002044 -0.0814602365048069 1 1
0.0291851555318192 0.0289418039843843 1 1
0.0281160453024246 0.0282412785118678 1 1
0.0155500768303238 0.0155867024471477 1 1
0.0734114352092335 0.0732333047429393 1 1
-0.158220460924883 -0.157953754427092 0 0
-0.0521821877395472 -0.0520626325277142 1 1
-0.11121269058286 -0.110918075706454 1 1
0.0287176056269555 0.0285911275897436 1 1
-0.04706833748113 -0.0467459679979518 1 1
-0.118607978214689 -0.118346682608727 1 1
0.0944572639572381 0.0942622518421834 1 1
0.205815232111309 0.205162976423703 1 1
0.0315883068466864 0.0314983751372723 1 1
0.0739117423333616 0.0736413240929265 1 1
0.157202884353789 0.157016327007922 0 0
0.0422827302752577 0.0422650537136866 1 1
-0.0991610192710076 -0.0989959677596715 1 1
0.040665056060001 0.0406439523604067 1 1
-0.144403878457882 -0.144169958216477 0 0
-0.0487677008700864 -0.048431496238916 1 1
0.0286398624736766 0.0288074603987976 1 1
0.0914782036945043 0.0912159057913992 1 1
0.0826945128775258 0.0823867881777768 1 1
-0.0678792340896185 -0.0677794446534479 1 1
0.00562257855146108 0.00539782896192187 1 1
-0.020135130456664 -0.0200463539236631 1 1
0.0586652332045545 0.0584700422155693 1 1
-0.0534199736761113 -0.05331082503549 1 1
0.0225950174899734 0.0225038498217468 1 1
-0.139894369204374 -0.13931903207074 1 1
0.00465289547177936 0.00460183841005837 1 1
-0.0231821302887919 -0.0231465375740651 1 1
-0.0138722306360242 -0.0138295474491802 1 1
0.130885541722782 0.130634446404062 0 0
-0.164811526011825 -0.164031437843436 0 0
0.00272353995385295 0.00272959022148651 1 1
0.170365529186002 0.169869563503909 0 0
0.0691771352794289 0.069016945689715 1 1
0.059427597843721 0.0592529848114465 1 1
-0.0661051809902087 -0.0659899537580176 1 1
0.0646075397861999 0.0645481254199016 1 1
-0.0415133358813901 -0.0411396711817535 1 1
-0.108108803058607 -0.107512403720955 1 1
0.0378916369405291 0.0375473713034961 1 1
-0.0171438425470518 -0.0170911336705776 1 1
0.0832396601649041 0.0830158658044598 1 1
-0.0247382359258807 -0.024651674298606 1 1
0.0385749758979588 0.0383136967209512 1 1
-0.0477895342103592 -0.0475681840274166 1 1
0.00910377006991846 0.00912331597111413 1 1
-0.0309701891063839 -0.0308842282548705 1 1
0.0541381849220834 0.0541672553885972 1 1
0.0471093443826334 0.0470072830754869 1 1
-0.0332434679098854 -0.0331447939286813 1 1
-0.0258190001787086 -0.0257908709388059 1 1
0.0707094966599259 0.0705253933884579 1 1
0.122467720546725 0.122112959586409 0 0
-0.0918088093710294 -0.0914106293806731 1 1
-0.0821514028329984 -0.0819094760769603 1 1
0.0413478836692998 0.0412750884138857 1 1
-0.0916916436130278 -0.0915842604874815 1 1
-0.0336248718856509 -0.0334992970791286 1 1
0.0466213517469528 0.0466340017306059 1 1
-0.0775529604413003 -0.0775371068555292 1 1
-0.0650679645872149 -0.064931210450996 1 1
0.02097566212218 0.0209698860453196 1 1
0.0870735130715566 0.086835157853651 1 1
0.0831477998450028 0.0828706351430843 1 1
0.0846601158651496 0.0844442539540212 1 1
-0.137924031291201 -0.137538006491574 0 0
-0.0949008876552994 -0.0946638610234938 1 1
-0.0552655385781411 -0.0550490821421876 1 1
-0.0807859870602389 -0.0806365209295834 1 1
0.0245403896208784 0.0246816892932971 1 1
0.0438867707893179 0.04382486234026 1 1
-0.145396513799033 -0.144949983919291 1 1
0.0526697217851205 0.0525677225805091 1 1
0.117146530430578 0.116870379093088 1 1
-0.00616235825409073 -0.00608219805321651 1 1
-0.0236058850988324 -0.0235456252170907 1 1
0.0521151300771991 0.0519797062547039 1 1
-0.109602392034891 -0.109350274789676 1 1
-0.000738301262688545 -0.000687510450603303 1 1
0.000686944322215624 0.000675126253472279 1 1
-0.0199468774071923 -0.0199433245697582 1 1
0.0482730269476768 0.048061139807614 1 1
0.113910975584058 0.113576484636425 1 1
0.130227127777678 0.129617208637418 1 1
[truncated: 26,730 more chars]
