# Supplementary material for: Bias caused by sampling error in meta-analysis with small sample sizes
Source: PLoS One. 2018 Sep 13;13(9):e0204056. doi: 10.1371/journal.pone.0204056 (PMC6136825; doi:10.1371/journal.pone.0204056)
Supplement: S4 File — (ZIP) [file pone.0204056.s004.zip › results N = 10 theta = 0 tau = 0.2 sz = 20-30.txt]

"cohen.dl.theta" "hedges.dl.theta" "cohen.dl.cp" "hedges.dl.cp"
0.0521892908446737 0.0501901654982284 1 1
-0.198350900833468 -0.193422535149164 1 1
-0.206927533673389 -0.201636760224112 1 1
0.301969028026823 0.291578722241866 1 1
-0.0924870439576844 -0.0897859175050409 1 1
0.0922142904942015 0.087492768330515 1 1
-0.128431867254274 -0.124194438485159 1 1
-0.0989431844391416 -0.0955956310934434 1 1
-0.0658272685274056 -0.0626015842574243 1 1
0.100427661588954 0.0977778779177038 1 1
-0.0416943161004627 -0.03943504747272 1 1
0.24458949160088 0.238816277065246 1 1
0.0210308054819585 0.0219109795381841 1 1
-0.150660908004071 -0.145019026724601 1 1
0.162722796478806 0.158190861205888 1 1
-0.0968413292127557 -0.093444159562743 1 1
0.0610924641481946 0.059527315928906 1 1
-0.00199099106183996 -0.00200282448158807 1 1
-0.172044082043313 -0.167145358981339 1 1
0.0676387107248446 0.0660834845531325 1 1
-0.00252922031375475 -0.00223395016034457 1 1
-0.0151853299211535 -0.0161146718965365 1 1
0.0995370537497415 0.0963791834805863 1 1
-0.0554675390111603 -0.0550260873125353 1 1
-0.23622617882914 -0.229782550076894 1 1
0.095807776462903 0.0930369061410275 1 1
0.115840201414969 0.112435141543952 1 1
-0.0419965228166552 -0.0405986361182386 1 1
0.161295695018767 0.158145761907189 1 1
0.031775043570681 0.0318131039244179 1 1
0.180233181925899 0.175584852821088 1 1
-0.0985209823304139 -0.0962387120039852 1 1
0.0384492987641068 0.0363703867907109 1 1
0.125080845141929 0.121219858138709 1 1
0.356904411527538 0.34600459486324 0 0
0.0399403150391348 0.0395830843282109 1 1
-0.0627959811116935 -0.0609659071516838 1 1
-0.0547806118981161 -0.0549185451899796 1 1
0.0698770948071055 0.0657337326145186 1 1
0.0873611084302862 0.0856715024982677 1 1
-0.0975841590646897 -0.0935649851815391 1 1
-0.379402113381021 -0.367473820398442 0 0
-0.144656303497549 -0.141486951691269 1 1
0.0549210696172139 0.0530110253196606 1 1
-0.292705079446291 -0.284645236194112 0 0
0.0600631458715696 0.0599954867803692 1 1
0.160816979179916 0.156446091228843 1 1
-0.195820358544371 -0.1901902271438 1 1
0.0454419003838786 0.0425978854311155 1 1
0.0337161913747091 0.0299169395175127 1 1
-0.00888916814072677 -0.00896928993194235 1 1
0.127945923018931 0.122445364410609 1 1
-0.148186321236799 -0.144834148468057 1 1
-0.0105111687882366 -0.00733331655328535 1 1
-0.119109731687241 -0.116160796249453 1 1
0.11170997021027 0.108117827024709 1 1
0.0843437744234347 0.0824040891141779 1 1
0.229616521501423 0.222506404890702 1 1
0.0219085743331374 0.0204427849566058 1 1
-0.0230568186376191 -0.0220929426622193 1 1
-0.158680519200403 -0.153478128927317 1 1
0.0885420995886217 0.0852578443653177 1 1
-0.327074754083304 -0.31814076341717 0 0
-0.0247692601921447 -0.0253176855154243 1 1
-0.252586653124153 -0.244321179894951 1 1
-0.0963340440717149 -0.0911896241202626 1 1
0.253427526196398 0.245179712066234 1 1
-0.0894648629527714 -0.0871760606851632 1 1
0.20219941527637 0.194852040093522 1 1
-0.280047582564037 -0.271153861531432 1 1
0.103946665876643 0.100550080462953 1 1
0.0505073115648009 0.0489763497598571 1 1
0.15998940837322 0.15669730878099 1 1
-0.0996356735309123 -0.0961205886653787 1 1
-0.0234714036774233 -0.0218523780948713 1 1
-0.26164584207679 -0.256156524173493 0 0
0.0462074058917885 0.0449778021177246 1 1
0.131755812576209 0.125384299422961 1 1
0.0543142314719431 0.0526564892918927 1 1
-0.209992141199539 -0.205367177375463 1 1
0.23296138953734 0.226379021637798 1 1
-0.0774019964695912 -0.0740987242880765 1 1
0.0359096682973541 0.0344450349926038 1 1
-0.250180508075516 -0.245776109667707 1 1
0.0690568451543616 0.0656411353381933 1 1
-0.118348888017577 -0.115908209394089 1 1
-0.0109994727324622 -0.0100078661491918 1 1
0.153741446452064 0.148518238677296 1 1
-0.0617033967732321 -0.0599850066574625 1 1
-0.0256746164572468 -0.0246358394703873 1 1
-0.133883769662879 -0.130463083973388 1 1
-0.160122887269856 -0.156130261133226 1 1
0.130027913911647 0.128302648804681 1 1
0.00592877451013237 0.00548506442014522 1 1
-0.252104077453039 -0.246215720730559 1 1
-0.0941540435981034 -0.0902315840643527 1 1
-0.22107040551456 -0.213807311845193 1 1
0.112797810249235 0.110609529046497 1 1
-0.171631138802271 -0.166846634670557 1 1
-0.0196599603019646 -0.0180948716254877 1 1
0.0799868425271361 0.0776148589531226 1 1
0.309413155410995 0.301134238610864 0 0
0.00867995719910534 0.00766544418818041 1 1
-0.0817222758691082 -0.0796076603499858 1 1
0.00476910211078381 0.00463541011132264 1 1
-0.0861288497235075 -0.0832048185363961 1 1
-0.129152357697135 -0.125279268799592 1 1
-0.0753511571442519 -0.0729584096536002 1 1
-0.0156104567783626 -0.0124950305766066 1 1
-0.201364375621966 -0.196228959324094 1 1
0.151897899307208 0.148713432686473 1 1
0.0242636580661189 0.0230419512767021 1 1
-0.176970162835976 -0.173209536796329 1 1
0.16588142212959 0.161347568024116 1 1
0.138764583036964 0.134399565116759 1 1
0.127212407691084 0.122901829933704 1 1
0.0709779260857004 0.0701638970451757 1 1
0.0935455348091323 0.091016053357919 1 1
0.0913007016576332 0.0871230439075895 1 1
-0.209824784806481 -0.203862759095523 1 1
0.0669690564982803 0.0643383406631787 1 1
-0.102584845073386 -0.0996247661334447 1 1
0.0235081445995506 0.0229323129269618 1 1
-0.238119577131989 -0.231513788523374 1 1
-0.127794380053186 -0.124210866658413 1 1
0.143559342060924 0.136987591718338 1 1
0.0310844303376819 0.030032602569363 1 1
-0.241879755524815 -0.235097439952179 1 1
0.102297151921262 0.0978772967123485 1 1
0.208804342744128 0.202658476423423 1 1
-0.0121129206543024 -0.0126705088150222 1 1
0.255265552973368 0.248117503175387 0 0
0.279827606652702 0.270424874585635 1 1
-0.158264506670982 -0.152947582293849 1 1
-0.143498865865898 -0.139785438062553 1 1
0.0268385516681351 0.0265736556395641 1 1
-0.0595762395765951 -0.0580248846005199 1 1
0.166415367513612 0.161966170265616 1 1
-0.157663541165262 -0.156890653574027 1 1
0.153168213558146 0.147191019713075 1 1
-0.0315312098898896 -0.0304902638054113 1 1
0.146926732828613 0.14336368240522 1 1
0.0129778477185481 0.0145684050172654 1 1
0.212013619660195 0.207056438288107 1 1
-0.119644737495376 -0.113401530806259 1 1
0.0891228957012159 0.0864074121738157 1 1
-0.0382797216903317 -0.0355748363050582 1 1
0.0246276540008865 0.0239285817392308 1 1
-0.0412474309222685 -0.0388861844446132 1 1
-0.0957579013896478 -0.0929774612405738 1 1
-0.00444405920732311 -2.08931970338156e-05 1 1
-0.142623465298627 -0.138555946618661 1 1
0.110266663994821 0.109147718646742 1 1
0.0394738345554486 0.0387055831251946 1 1
-0.196742873265633 -0.191210364576922 1 1
0.22752415122416 0.222778747900514 1 1
-0.167431124876068 -0.163934327792334 1 1
-0.0582155750742732 -0.0557551345283812 1 1
-0.0115191914001223 -0.0110262002144268 1 1
-0.0711829244941816 -0.0697518980318555 1 1
-0.264817780915209 -0.255353431057511 1 1
-0.0769681971476861 -0.0762055784053289 1 1
0.0597825965807435 0.0579664175575137 1 1
-0.153798739068157 -0.149826209767038 1 1
0.114903222984268 0.110215991208654 1 1
-0.299217183218651 -0.290216889612826 0 0
0.189184233732011 0.182253771130777 1 1
0.147331053152771 0.143652365467521 1 1
0.0737878119930983 0.0709865016344732 1 1
-0.0401102727915616 -0.0379644566153157 1 1
0.0142259137628425 0.0142450255855457 1 1
-0.180121275514232 -0.176881724819877 1 1
-0.0710489093381008 -0.0690342963947717 1 1
0.16777467683008 0.163157253904254 1 1
0.388825077592386 0.379438585128496 0 0
0.0818162451474832 0.0796576013803963 1 1
-0.0953518601724165 -0.0928996769149939 1 1
0.0966539702830572 0.0925755509326559 1 1
-0.0400740212466786 -0.038542089317516 1 1
-0.392897053047729 -0.381858691117424 0 0
-0.117349760055781 -0.114183811407202 1 1
-0.0941706911835528 -0.0910683028441924 1 1
-0.00990588044452641 -0.0102526507110505 1 1
-0.133081937719939 -0.129094963922391 1 1
0.0441817568960126 0.0437637703362562 1 1
0.215681749470981 0.208979745865275 1 1
0.00828131997540013 0.00785913370132325 1 1
0.106274367052616 0.104032276186882 1 1
0.330164580431878 0.320563791600009 0 0
0.0686352091131689 0.0662143518281448 1 1
-0.134180471812676 -0.131207291223617 1 1
-0.0258101296003129 -0.0264620645005908 1 1
0.0230249269932199 0.0215998958980035 1 1
0.122794626771484 0.120026156832997 1 1
-0.045233840775682 -0.0439131820089096 1 1
0.149893689716447 0.145204022114434 1 1
-0.282389092734747 -0.273215476196481 0 0
0.0133621984227963 0.00986377691297178 1 1
0.051355508526632 0.0489308595940263 1 1
0.184192544501871 0.179256323196535 1 1
-0.154294439550408 -0.150206517719015 1 1
-0.16638709745382 -0.161475667729271 1 1
0.152143687684901 0.147986408609069 1 1
0.0967382162801053 0.0949091292217764 1 1
0.137535404051233 0.132872658852854 1 1
0.250128806642865 0.242532946412226 1 1
-0.0820585286434683 -0.0793652506117261 1 1
0.163989433522784 0.158581238139737 1 1
-0.165599309961598 -0.16021572436205 1 1
-0.0818230489788863 -0.0797116005343471 1 1
0.17242385726439 0.168134694677083 1 1
0.0527375079736338 0.0492778978367072 1 1
0.0286426522216089 0.0276330800068958 1 1
-0.157310040413059 -0.152288450990078 1 1
0.218154106749263 0.211947411843365 1 1
0.0115246641263453 0.010934634592501 1 1
0.239594711021635 0.232184681691874 1 1
-0.0404086454742721 -0.0397658585282495 1 1
0.00355327494173644 0.00334601628061142 1 1
-0.0267117845931985 -0.0238351986264401 1 1
0.0738834371280317 0.0741168372251209 1 1
-0.120827015959437 -0.119967494104092 1 1
-0.0868059256643577 -0.0852788812797917 1 1
-0.0920940634449288 -0.0892384344969471 1 1
-0.1829720118707 -0.177898508697283 1 1
0.0924056390265089 0.090295637066945 1 1
0.157188018229063 0.152822453258162 1 1
0.0980956348172508 0.0977969182855696 1 1
0.133068320395201 0.130547247939973 1 1
0.0478570665958356 0.0458785321175351 1 1
0.0478722564384694 0.0459294336520128 1 1
0.205463760991514 0.200119577524238 1 1
-0.238665451577531 -0.232367781782902 1 1
0.045749786435195 0.0434417143493973 1 1
-0.0411021695495586 -0.0390510513770307 1 1
0.487048989815103 0.472958549596476 0 0
0.0337055173604611 0.0332672317951038 1 1
0.0822224361659026 0.0783376163351017 1 1
0.325784637440462 0.317004291308549 0 0
-0.14391706287581 -0.139728774735287 1 1
0.0996274059767606 0.0969382323312093 1 1
0.217354904730877 0.210074375635501 1 1
0.000684243251092363 0.00194205413367313 1 1
-0.402265052218822 -0.389363882119973 0 0
0.304238270818613 0.295077655729376 0 0
0.00141741061370594 0.00129486989950843 1 1
0.0806792861056122 0.0792510971499271 1 1
-0.0125183337768751 -0.0129997484759492 1 1
0.205724031804037 0.198317137201519 1 1
-0.0551373647264429 -0.0514414862471095 1 1
0.0768806956740007 0.0744662243115388 1 1
-0.250974937156381 -0.244154710964422 1 1
-0.030853768426771 -0.029584214128205 1 1
-9.14005731457689e-05 0.000331175906790358 1 1
0.0489251041010798 0.0470572493952122 1 1
-0.0926316774858256 -0.0886193040580696 1 1
0.0196393488904445 0.0204305620397608 1 1
-0.100569071366231 -0.0974055407785877 1 1
0.00874364370138694 0.00793911100891565 1 1
-0.342046061262264 -0.330701448416021 0 0
-0.00290541097228084 -0.00405219200599184 1 1
0.237957520797977 0.232144081664859 1 1
-0.210563707835647 -0.205499619524871 1 1
0.265623749932692 0.258472257671173 0 0
0.102957322614381 0.0997361445167264 1 1
-0.108493918313639 -0.105435103231276 1 1
0.166379295228439 0.162236786009733 1 1
-0.174712893183004 -0.168193910584253 1 1
-0.120236287670031 -0.116849057831617 1 1
0.240017393671122 0.232002228383937 1 1
0.0182874584179053 0.0182972703420652 1 1
0.0439979252817714 0.0427159275922375 1 1
0.0558133037702463 0.0550385122992602 1 1
-0.0802178141851392 -0.0780387215757065 1 1
-0.0799165732658682 -0.0779903286412551 1 1
0.0682607820771492 0.0659398050766364 1 1
0.110836240049037 0.108184069356086 1 1
-0.00222005684709706 -0.00290781590791027 1 1
0.125362400660312 0.121867074379591 1 1
0.0959674135848168 0.0943043375412369 1 1
-0.152881695726535 -0.147874318292668 1 1
0.0242395192818544 0.0222366531514643 1 1
-0.0202236143913343 -0.0194622228184565 1 1
0.147073195356222 0.143038378015669 1 1
-0.244098210437731 -0.238003965007643 1 1
0.177022411559297 0.171884786052383 1 1
0.0550084099435079 0.0545325567643822 1 1
-0.0826839941183328 -0.0811344331402135 1 1
0.195352940688652 0.190150690950582 1 1
-0.0606600348148145 -0.0585973353241884 1 1
0.0307279130404915 0.028087516063316 1 1
-0.0102417131783087 -0.0105337413891047 1 1
-0.0835932855884714 -0.080477561052131 1 1
0.0814854639473723 0.0794989498002073 1 1
-0.215358362928501 -0.208807684697002 1 1
0.178713850336647 0.172779228508167 1 1
0.105101574339957 0.101460488271777 1 1
0.0621108998144277 0.0577013972376561 1 1
0.0834139297028243 0.0805911766831297 1 1
-0.121529349193503 -0.117733829131861 1 1
-0.195335103313743 -0.19046406766876 1 1
-0.0234490663255515 -0.0263171985489947 1 1
0.177039589370936 0.171506189634934 1 1
-0.105221645482557 -0.10112664927614 1 1
0.0135725819848201 0.0136902679635438 1 1
-0.0465003954907215 -0.0448558297031712 1 1
-0.23366048261417 -0.228074167417108 1 1
-0.179251712386839 -0.174455367022388 1 1
-0.107760366773568 -0.103104445975508 1 1
0.219042728760832 0.211482739445247 1 1
0.287210457286133 0.279544070817965 0 0
0.140868356167144 0.136322055901449 1 1
-0.0844856120105482 -0.0827378993294349 1 1
0.172147440332363 0.165090519508834 1 1
-0.00809425243537999 -0.00679378621064103 1 1
0.263163634691763 0.255955770809588 1 1
0.123090710087019 0.119314177205961 1 1
0.0608054117533608 0.0582441571549217 1 1
-0.270382044147391 -0.262453535106613 0 0
-0.114103064198477 -0.111400895814314 1 1
-0.0471689752769622 -0.0451117894213113 1 1
-0.0904171234742996 -0.0874130926489369 1 1
0.126247537713471 0.122687670262249 1 1
0.17078295671166 0.165369261069267 1 1
-0.114356800372436 -0.112513887334813 1 1
0.0160128445208825 0.0169009528654944 1 1
-0.0938756325234209 -0.0902913911856733 1 1
-0.0574027301535659 -0.0556000703226524 1 1
0.00017754158368086 -0.00036057127665785 1 1
0.142147478538574 0.137090821018755 1 1
-0.0857977646054737 -0.0817969243998671 1 1
-0.0482612827155224 -0.0476294013221561 1 1
0.0333836640468352 0.0329474601139224 1 1
0.159112628183042 0.153712149027039 1 1
-0.0356433413632568 -0.0347514964098428 1 1
0.0525221269589769 0.0502124914564535 1 1
-0.232326400316438 -0.224797330870147 1 1
0.0621024603142946 0.0596132246361607 1 1
0.033380264996082 0.0325069205371371 1 1
0.000784073785783375 0.000678084238028759 1 1
0.104160530280004 0.100376367086807 1 1
-0.0655828955329224 -0.0629618380391168 1 1
-0.200651267612897 -0.194185266309969 1 1
0.00889219637215798 0.00943803477218014 1 1
-0.0972740217145272 -0.0943996682108092 1 1
0.254919229600865 0.248018062871281 1 1
0.0689981360926234 0.0664129362879767 1 1
0.0392253815966511 0.0379046980009885 1 1
0.136780655395583 0.132623322753908 1 1
-0.0123517669613503 -0.0116289404235318 1 1
0.106451761130638 0.104120800242848 1 1
-0.07836709224384 -0.0782623358125298 1 1
-0.0234893015484405 -0.0237451899132471 1 1
-0.0588248942469011 -0.0566536942944902 1 1
-0.0235464094367425 -0.0236162507070978 1 1
0.112983897160071 0.109701545532852 1 1
0.151526847775283 0.146543841667402 1 1
-0.139389022067064 -0.136125610601015 1 1
0.00827763696102362 0.00901239116201474 1 1
-0.0746222545952691 -0.071395610976289 1 1
0.0177080915634914 0.0172336814849747 1 1
0.197116508530576 0.192210764201994 1 1
-0.0849956745464544 -0.0821611992469001 1 1
0.11214506511102 0.106883454530766 1 1
-0.185024455432857 -0.179403834771476 1 1
-0.237320186098915 -0.228883143934735 1 1
-0.062065176094111 -0.0624753744032561 1 1
0.100807198343429 0.0981287338044964 1 1
-0.0388639360787049 -0.0373582713352264 1 1
-0.00444183542934745 -0.00424390716196183 1 1
-0.248693636392109 -0.242102212410643 1 1
-0.0823213915934527 -0.0802378392771173 1 1
-0.0320301238154512 -0.0313772341266468 1 1
-0.151148254275157 -0.147626775356964 1 1
0.0726147210508083 0.0733423160415888 1 1
0.0906183046799206 0.0881248443040765 1 1
-0.0247153862363543 -0.0255208196600211 1 1
0.061028943030424 0.0616186154294805 1 1
0.0320793518984233 0.0317243105996735 1 1
-0.0605127550387839 -0.0576853156485293 1 1
0.184023779389684 0.178746130160972 1 1
-0.128885003085258 -0.125253944218844 1 1
-0.117161386706818 -0.115132454990815 1 1
-0.0917218003308696 -0.0878516951255793 1 1
0.0786753098101865 0.0743203685466944 1 1
0.148024626496282 0.144948581156282 1 1
0.053038946345051 0.0519321885253579 1 1
-0.0690865412412982 -0.0673181398456606 1 1
-0.249523947144585 -0.243053700212702 1 1
-0.0420512467850985 -0.0398218239792169 1 1
-0.0359367698461677 -0.0345476753889587 1 1
0.0948444064434021 0.0916729174969922 1 1
0.0417097740167072 0.042243128118034 1 1
0.212901943476481 0.207010234821445 1 1
0.0693270475701163 0.066978678576387 1 1
0.159349544096448 0.155351135201537 1 1
-0.11861510073448 -0.115991418300915 1 1
-0.117304845316647 -0.114111122213278 1 1
-0.0657280003198224 -0.0637746452088138 1 1
0.136094726827449 0.129836044010252 1 1
-0.169884463611992 -0.164417969379172 1 1
-0.0345401274200829 -0.0321465157907956 1 1
0.122916111181762 0.116778915991716 1 1
-0.0828668867179442 -0.0807523318744703 1 1
-0.000209867294895354 0.000515675388092496 1 1
-0.0874768127196108 -0.0828276699614207 1 1
-0.101874595365037 -0.100220218262512 1 1
-0.135905264758495 -0.133083850507739 1 1
0.0150344623156186 0.0151811255830219 1 1
0.0657754780189559 0.0637930012392696 1 1
0.0871408121807079 0.0856188952012031 1 1
-0.00299048968823772 -0.00343341870289542 1 1
0.0046574844495338 0.00497583636523085 1 1
-0.126068343246071 -0.123000951569349 1 1
0.0650773089550897 0.0624462928438068 1 1
0.0745929239219011 0.0746120354178625 1 1
-0.014108342860427 -0.0123150136326868 1 1
0.0512243189711112 0.049495822613619 1 1
-0.205531253068466 -0.197165717989916 1 1
0.0606128004676719 0.0590074803246008 1 1
0.0865632940216137 0.0844672636833352 1 1
0.304536157048521 0.295863850571316 0 0
-0.23852751618182 -0.231082192538467 1 1
0.119014128298825 0.116334860086593 1 1
-0.155538816704679 -0.150524834768708 1 1
-0.109454913387583 -0.106239109973314 1 1
-0.180138297783425 -0.176272407549206 1 1
-0.267371115112565 -0.258013332268668 1 1
0.14948850405443 0.14539684259381 1 1
0.0138605929156387 0.0149795963688634 1 1
0.0223795006542626 0.0216344109217214 1 1
-0.115884088523309 -0.112382489964122 1 1
0.0437341411528312 0.0418272322098865 1 1
0.030150391220621 0.0294028902726684 1 1
-0.073459777206769 -0.0718013065318517 1 1
0.109415637856767 0.1060072602317 1 1
-0.221140813973157 -0.21434482242119 1 1
-0.196075054631104 -0.190436361379863 1 1
0.0845418533246328 0.0814496412765555 1 1
-0.265754402524685 -0.258428471608671 1 1
0.00262876888378186 0.00428827913038503 1 1
0.0225786335762276 0.0213136273285257 1 1
-0.270396193462453 -0.263214909760133 1 1
0.0592487792140584 0.0540696323770188 1 1
-0.106289599469984 -0.10251432857306 1 1
-0.0771321120602243 -0.0765365833421123 1 1
-0.0174136348280626 -0.015673124212546 1 1
0.00812534998934493 0.00654648375628528 1 1
-0.0379361906370959 -0.0365367760309999 1 1
-0.0163236256406417 -0.015664555627965 1 1
-0.0682166103725525 -0.0656501010759352 1 1
-0.140488015685557 -0.137499656716935 1 1
0.180129135194066 0.175187496245153 1 1
0.00277762714020468 0.00260249045980505 1 1
-0.115409275065089 -0.11285939288583 1 1
0.148042119750532 0.143362684357915 1 1
0.106039267728709 0.101849409902985 1 1
0.100349983387641 0.0996771095531439 1 1
0.25109990049305 0.247319301322062 1 1
-0.101126431728963 -0.0989494942571165 1 1
0.0124373115732999 0.0107805909150223 1 1
0.118258876637158 0.115021276281706 1 1
0.0334959802452137 0.031897689795413 1 1
0.0389679611699041 0.0378983086509802 1 1
-0.161732540746537 -0.155160819673519 1 1
-0.0376710299518483 -0.0365081860848738 1 1
-0.0921096798307112 -0.0902341050296333 1 1
-0.0316764265562424 -0.0318625785338538 1 1
0.025345799826285 0.0231061933326972 1 1
-0.0914911235510113 -0.09051512621905 1 1
0.0012610393043235 0.00196539918352766 1 1
0.136351836431903 0.13205861292511 1 1
0.124485658683807 0.122873338539069 1 1
-0.01774209128837 -0.0157765472532915 1 1
0.0722963248592892 0.069166213624831 1 1
-0.182149937679741 -0.175420687665498 1 1
0.0456651125819886 0.0443387099482133 1 1
0.125359501882673 0.121962026510335 1 1
0.214971790461208 0.209211805331381 1 1
0.0406712415707237 0.0377154043395093 1 1
-0.0135592936180377 -0.0126043274448758 1 1
0.0985050791216499 0.0956013896463581 1 1
-0.0241085740098417 -0.0233473029137349 1 1
-0.15583582280499 -0.151167077624523 1 1
0.0954159071636905 0.0904333133152045 1 1
-0.0796087062972954 -0.0761561371917258 1 1
0.0123376773133544 0.0134678576214164 1 1
-0.0584225869051166 -0.0548380367553788 1 1
-0.228004430883921 -0.217359381229365 1 1
0.0823220143048396 0.0794767649710372 1 1
-0.0266462892815875 -0.0252602176040598 1 1
-0.0412348597186199 -0.0382553910968373 1 1
0.0729818829864593 0.069987728428619 1 1
-0.194914765631681 -0.188612729577689 1 1
-0.0711129868839146 -0.0713772600417812 1 1
-0.12812937045188 -0.12477062395743 1 1
-0.142075225553951 -0.138900481064197 1 1
0.0190534870951135 0.0191171279120036 1 1
-0.0168345916703239 -0.0178090887459368 1 1
-0.0552622655439817 -0.0530056048926541 1 1
-0.249105489852213 -0.241475138271655 1 1
0.00478199668037053 0.00441194687468759 1 1
0.147855765699553 0.143287769239051 1 1
-0.051102708185126 -0.0518501758146084 1 1
-0.0890676071125175 -0.0862664506987095 1 1
0.159480498158282 0.155347377578545 1 1
0.034561165131213 0.0336126570216713 1 1
0.0397558809751438 0.0383237533268795 1 1
0.0754990968659276 0.0734193082654182 1 1
0.142561531367042 0.139622801609144 1 1
0.0689041313994233 0.0671896945129519 1 1
-0.128565571385138 -0.123094031098012 1 1
0.0576112140415216 0.0560718315952555 1 1
-0.00293280206671366 -0.00150838471317334 1 1
0.16655552510168 0.160777712187411 1 1
-0.20330113525112 -0.197906061621545 1 1
-0.0243893816853066 -0.0238237366214691 1 1
0.0472344028587347 0.04503207432151 1 1
-0.246439635559486 -0.237112848830377 1 1
0.219488500278514 0.212948404074857 1 1
-0.0339765842874718 -0.0338295966470854 1 1
0.0314715294038748 0.0305807178395588 1 1
0.332823760150617 0.322476701098697 1 1
-0.0312964543868733 -0.031437265785025 1 1
-0.0489324271744855 -0.0486795397691826 1 1
-0.0346075639724004 -0.0338559019319744 1 1
-0.105092298844477 -0.104710132350182 1 1
0.163160256140158 0.160032749678242 1 1
-0.156488735713968 -0.151941408462579 1 1
-0.0805389348988094 -0.0783416864073738 1 1
0.0119409596519165 0.0114830382850199 1 1
0.0603232744898755 0.0575164637993141 1 1
0.00811788925175381 0.0084582496877952 1 1
0.0157429467748415 0.0138937140098089 1 1
0.00962467044793723 0.00885658185360241 1 1
-0.192055385605086 -0.185872382150318 1 1
0.269162948991577 0.261741583677575 1 1
-0.0998487258584357 -0.0948713590125157 1 1
0.0684417173565869 0.0661778728213221 1 1
-0.218251593999938 -0.214931031736427 1 1
0.162135634738322 0.157735187509746 1 1
0.117180982705901 0.113589889411633 1 1
-0.096570426439359 -0.0931323970265324 1 1
0.0550696092354193 0.0536059566377968 1 1
-0.00942443384260485 -0.00945400149944082 1 1
0.0995295261877304 0.096493641578329 1 1
-0.0763345208651328 -0.0748657285735689 1 1
0.00419793627944033 0.002149113080708 1 1
0.118075670210396 0.113792908128561 1 1
-0.163839309891793 -0.158395492588198 1 1
-0.19303602030223 -0.187462301764277 1 1
0.136465500576933 0.132653425406162 1 1
0.0711754955518257 0.0687002973627082 1 1
0.0177143739185133 0.0177595990781047 1 1
-0.194056825923106 -0.186780458847059 1 1
-0.169996759352184 -0.164702736240677 1 1
-0.0452512433102749 -0.0441198782866861 1 1
-0.150309870474149 -0.145415200867121 1 1
0.0172995076912307 0.0166464626874519 1 1
-0.126462412835024 -0.122224671634893 1 1
-0.0511712369972397 -0.0488367617676379 1 1
0.34490318399055 0.335102549344713 0 0
0.0170141505440306 0.0145741301300339 1 1
-0.215433545964544 -0.207961228085554 1 1
-0.0117583036431357 -0.0115921181197206 1 1
-0.0526020152471394 -0.0520684426129721 1 1
0.148519956303503 0.144184124872685 1 1
-0.0960968758855339 -0.094050799597858 1 1
-0.058167151244952 -0.0568107014244504 1 1
-0.0252455939526099 -0.0253488623704813 1 1
-0.0238819510257407 -0.0210489979452652 1 1
-0.0226207902145893 -0.0222436262305792 1 1
-0.278305399828542 -0.270567355029444 0 0
-0.185172048811184 -0.179260759602386 1 1
0.308234809476823 0.299126862851313 0 0
0.00045014154433601 8.66868141280626e-06 1 1
-0.118726665405932 -0.11560739520985 1 1
-0.0931765217177075 -0.0926509316996394 1 1
0.0420678784906601 0.0403914879952293 1 1
-0.0132068646894209 -0.011541771499284 1 1
-0.0828887992192413 -0.0809452625866367 1 1
-0.245377281928665 -0.237033503085603 1 1
-0.138869945445877 -0.136160464662695 1 1
0.0837032285854409 0.0816670051901848 1 1
-0.0891132887395315 -0.0850710676857616 1 1
0.0716065416387333 0.0718256819186575 1 1
0.210919605322479 0.205237363439293 1 1
0.04229363740813 0.0404955317038514 1 1
0.378782045567926 0.366938417090492 0 0
-0.00148499716678063 0.00277288460526579 1 1
-0.0795230670048486 -0.0778821260521498 1 1
0.116008490712192 0.112955277230008 1 1
-0.221758979269487 -0.216652994986087 1 1
0.0883899099072153 0.0877011444425908 1 1
-0.013695124245898 -0.0131180084746155 1 1
-0.152288344917698 -0.14870999535468 1 1
-0.0277768637132855 -0.0291358981812072 1 1
0.105851913719183 0.102622172344348 1 1
-0.172238260078063 -0.169762496386786 1 1
0.259673872992463 0.252127939658977 0 0
-0.218169414446871 -0.211045602534963 1 1
-0.0296993310884074 -0.0284638886748953 1 1
0.100632984125161 0.0981415781028791 1 1
0.038796463665366 0.0371705327972373 1 1
0.0580264544346445 0.0560016888631914 1 1
-0.0250920920903228 -0.0245568792762554 1 1
-0.10332175773101 -0.100033174230835 1 1
-0.15619015914465 -0.150797944837825 1 1
-0.102793070123938 -0.100571522728987 1 1
0.12067709331454 0.115801427189269 1 1
-0.0681629567702845 -0.0659272682772322 1 1
-0.225900335798581 -0.219600388932977 1 1
-0.0343896095646661 -0.0332416041019608 1 1
0.177707922601696 0.173674157635635 1 1
0.00262925677530121 0.00398102997479462 1 1
0.233801605127513 0.223750435424625 1 1
-0.067197432171904 -0.0639135797733468 1 1
0.148241149523756 0.145582459302503 1 1
0.127204179981385 0.121887174161893 1 1
0.120256027634828 0.114924198931666 1 1
0.0141401652373663 0.0125999787715536 1 1
0.152539787459901 0.148431123671758 1 1
0.0742843480511569 0.0729436030247992 1 1
0.327211799137756 0.317200322339475 0 0
0.00778928999041286 0.00697128098473317 1 1
0.207300359391411 0.201932056586936 1 1
-0.0872881343772374 -0.0835142235925631 1 1
0.186039502315608 0.181326513474721 1 1
0.0783630561223562 0.0754275984108926 1 1
-0.0263379371384908 -0.0259305761574067 1 1
0.0727815284427079 0.0707685544688781 1 1
0.189626902884699 0.184489749398546 1 1
0.138408188003532 0.134017764327979 1 1
0.0989485890928326 0.096689127193962 1 1
0.256355152408844 0.248345146567508 0 1
0.0613763244673608 0.0589048621779632 1 1
0.0828449166725239 0.0810373136201352 1 1
-0.133076755849323 -0.126515072713894 1 1
-0.0293411724199046 -0.028027865568762 1 1
0.152657593416257 0.146743008178216 1 1
-0.0971516605966196 -0.0944682793805209 1 1
0.0958637427527671 0.0927386401977492 1 1
0.157952327882417 0.152743841515698 1 1
-0.0193148030710202 -0.0187633422711641 1 1
0.0506479517273562 0.0488798106528957 1 1
0.105250930301571 0.102358814162563 1 1
-0.243747279009691 -0.236490123842475 1 1
0.2945515725195 0.285102650104448 0 0
0.0160775918421125 0.0168493223379095 1 1
-0.0547774295020911 -0.0537499782745993 1 1
0.20253789119931 0.197107995718209 1 1
-0.169988200380758 -0.164625302772025 1 1
0.0494462024179883 0.0472203885302217 1 1
0.0912116410369954 0.0889112702713039 1 1
0.0104887502065078 0.0103162497361603 1 1
0.120624635702747 0.114107698453898 1 1
-0.132146921844799 -0.126381492858475 1 1
-0.145874976827493 -0.141803914038249 1 1
-0.0795741926178188 -0.0772232180999328 1 1
-0.0661453831820411 -0.0635312397087029 1 1
0.29767173818142 0.28937516433824 0 0
-0.125256087866689 -0.121062892030265 1 1
0.0181444441541857 0.0175683766526851 1 1
0.00116940300980913 0.00233341269582724 1 1
-0.22940583559324 -0.222469280976378 1 1
0.227307146391745 0.220169843175045 1 1
0.139958361950196 0.136924610638948 1 1
0.110773301701702 0.104455198901555 1 1
0.0716225568622395 0.0696231999334833 1 1
0.25523605554856 0.247808584877259 1 1
-0.108120882781438 -0.105110422745731 1 1
-0.116267763783062 -0.11242772226706 1 1
-0.204541831006789 -0.19809321838653 1 1
-0.0167542967886057 -0.014698029023681 1 1
-0.162485323022942 -0.156946081026301 1 1
-0.0186979848447384 -0.0188242602345332 1 1
0.0121977201565364 0.0120559699506532 1 1
-0.0260843652775076 -0.0258471573874542 1 1
0.169480909073461 0.164369171843593 1 1
0.103733579251709 0.10052664659424 1 1
0.116658530426719 0.113964848069887 1 1
-0.0158794517681003 -0.0158791374909789 1 1
-0.312933826034754 -0.303888628443938 0 0
-0.147698722287122 -0.142293790149077 1 1
0.086374755323462 0.0853789950179774 1 1
0.108645111613272 0.10389723845178 1 1
-0.023191286220215 -0.0225475379372708 1 1
-0.0366391415916097 -0.0353475700351105 1 1
-0.0249037642969835 -0.0246936287414196 1 1
-0.0354234856720199 -0.0340382214516031 1 1
-0.0829892653976408 -0.0801698027020804 1 1
-0.0393068131734589 -0.0377154918760261 1 1
0.149235262473159 0.144127402834832 1 1
-0.016262324437848 -0.0150109788074807 1 1
0.150248772724834 0.145277225467926 1 1
0.24949408528774 0.241531570910387 1 1
-0.137241606751317 -0.133739280066913 1 1
-0.100195093070758 -0.0973896037583316 1 1
0.0209684038313639 0.021474216845905 1 1
-0.17326880220853 -0.16914627043403 1 1
-0.0974234217533041 -0.0966641795884485 1 1
-0.0584102444511254 -0.0567904250611381 1 1
0.00748017752546022 0.00486654395781777 1 1
-0.181800931421839 -0.176284366752235 1 1
-0.0211080572502778 -0.0207820426296145 1 1
0.105764335693604 0.103030250695133 1 1
0.0181833656819545 0.0174483465566334 1 1
-0.121093167881629 -0.117024710916935 1 1
-0.0216964876970532 -0.0190552650280274 1 1
-0.209699851294703 -0.203456010690131 1 1
0.155459118311643 0.150718498809146 1 1
-0.266959106322787 -0.259411983728216 0 1
-0.0306246319493062 -0.0301751130665032 1 1
-0.316547459188506 -0.307848572468365 0 0
-0.0462548087480905 -0.0459010472509403 1 1
-0.33722689957701 -0.326294682786542 0 0
-0.181509423186277 -0.178197704527282 1 1
0.182860740575934 0.178056304977589 1 1
0.0384151406161949 0.0377711083831368 1 1
-0.0502893611214382 -0.0486026013897116 1 1
0.00402350398052086 0.00444780376220052 1 1
-0.162241791415118 -0.157544761657663 1 1
0.0438920267401373 0.0403890934569391 1 1
0.255086678183089 0.249734223656385 1 1
-0.0860884014541139 -0.0843690437500919 1 1
0.0645640253238375 0.063810018577751 1 1
0.0359807302263999 0.0334945025346274 1 1
0.196262527276907 0.191667304210718 1 1
0.0388257810138995 0.0373333222662559 1 1
-0.0243515594790068 -0.0225728162777795 1 1
0.281549317735921 0.271924633723949 0 0
0.0904010581333955 0.0867284522645374 1 1
-0.0250500923234737 -0.0258027671500763 1 1
0.0676630659780385 0.0663356314734809 1 1
0.0220986845030206 0.0225368044059102 1 1
0.146758730797187 0.141075095600378 1 1
0.00958733721079907 0.00911950575539745 1 1
-0.0678897392988483 -0.0666282757435641 1 1
-0.133998410227965 -0.132155098048077 1 1
-0.0490727066451392 -0.0481397408766379 1 1
-0.0828236855894112 -0.0800019559722479 1 1
-0.0966281852834177 -0.0940147355728418 1 1
0.0914021198918559 0.087401508765924 1 1
-0.18170792715355 -0.177409067373229 1 1
-0.108075496930587 -0.104612511035545 1 1
-0.0568134735591401 -0.055238753743996 1 1
-0.0931942184338575 -0.0913179839503193 1 1
0.0548708336787474 0.0538222264537997 1 1
-0.0283190272963578 -0.0281804953853221 1 1
-0.0654175472469518 -0.0635623477994154 1 1
-0.0181065502204513 -0.0170074853179436 1 1
-0.0960365318030978 -0.0940486698444516 1 1
0.147559731152211 0.143235198107287 1 1
0.0431261883205497 0.0420282759370825 1 1
-0.00940878741731547 -0.00948731669849348 1 1
0.170770693037248 0.165392704904731 1 1
-0.0782828072522818 -0.0775027079781374 1 1
-0.115317529132527 -0.111049147876205 1 1
-0.0891464708457771 -0.0865774049084094 1 1
-0.023521307517647 -0.023283628307341 1 1
-0.0646288941900261 -0.0625758546178058 1 1
0.0464548647328616 0.0453411398870455 1 1
-0.0328257811208885 -0.0323288956912213 1 1
0.0623889518249776 0.0591182756715329 1 1
0.145810610407843 0.141176715522511 1 1
-0.0527480067288437 -0.0525709284099573 1 1
-0.162367059187281 -0.157559840634629 1 1
-0.0976040557432081 -0.0964541365559756 1 1
0.0458533613742876 0.0434546320041985 1 1
-0.157975336939701 -0.153791893473822 1 1
0.00697593031232361 0.00490368652345187 1 1
0.0405497326752105 0.0365244817159872 1 1
-0.0607988321345866 -0.0589751407972788 1 1
0.15209602188265 0.147972768088531 1 1
0.155931751183984 0.150893705850517 1 1
-0.0380692296953442 -0.0362506485705637 1 1
0.0968550518391362 0.0918101538063358 1 1
0.179873987652666 0.174924941607893 1 1
0.195227739784773 0.189638334517868 1 1
0.0390626712022373 0.037757736203734 1 1
-0.209927976337624 -0.203685491132994 1 1
0.15808582377255 0.153329980502195 1 1
0.140999057393902 0.135917536913937 1 1
-0.0467121180993218 -0.0465439493790691 1 1
0.0976792967692224 0.0970033821769566 1 1
-0.152883870723389 -0.148466737409415 1 1
0.0325289560319022 0.0305438791528357 1 1
0.122216275130377 0.117387350503953 1 1
-0.024057736575671 -0.0222788399213058 1 1
0.170685226970338 0.166882477111993 1 1
-0.00846763612695818 -0.0078149343086868 1 1
-0.0930120717633487 -0.0898452881037551 1 1
0.0182432898217714 0.0194118419869354 1 1
0.240154153485549 0.233510938901641 1 1
-0.276561650712337 -0.268244847979726 1 1
-0.0395059307978323 -0.0384103770946629 1 1
0.130948448817176 0.127299241044829 1 1
0.000190401766813875 0.00036356496027325 1 1
-0.262907781533206 -0.254365569602267 1 1
0.177127590000339 0.171611040829595 1 1
-0.0428947351281311 -0.0425166004278997 1 1
-0.0690352416189319 -0.0660205633851985 1 1
0.228221449099685 0.223161783876431 1 1
0.164855094928935 0.160467978152777 1 1
-0.132722662796469 -0.128456220047541 1 1
0.116863062727439 0.111782587277941 1 1
-0.235944063266243 -0.231271785371588 1 1
0.089943776183428 0.0876782998726423 1 1
0.0341324509164051 0.032984855821316 1 1
0.221527547725912 0.214247528727309 1 1
-0.334749362528838 -0.324800055985942 0 0
0.0603336206553864 0.0600991642893147 1 1
0.314592712066278 0.304389881506168 0 0
-0.0374007887460006 -0.0369910209928052 1 1
0.0193550325833764 0.0190944905464047 1 1
-0.134923250607499 -0.130739317400449 1 1
0.0631030732018563 0.0616590266787107 1 1
-0.0689550458779942 -0.0673835296572009 1 1
0.00582749689416997 0.00651036678640625 1 1
-0.269132948818722 -0.261369541331705 1 1
-0.139117099563277 -0.134650158598258 1 1
0.0614899750959568 0.0592396930678044 1 1
0.117150386179973 0.113117850297794 1 1
-0.0979017438397758 -0.0969155819825111 1 1
-0.130834318136445 -0.127322852470949 1 1
-0.0381835599995633 -0.0365427062744291 1 1
-0.257406154341024 -0.249954144865539 0 0
-0.138447764176737 -0.134107053715112 1 1
0.208789319168573 0.20063503526845 1 1
0.147646020530548 0.143885829757466 1 1
0.143137227954383 0.138789113369269 1 1
-0.0582319410809078 -0.0568111351737496 1 1
0.00876295853967751 0.00828449188146905 1 1
-0.435818581830472 -0.425284364420841 0 0
0.102840346771298 0.101184693852401 1 1
0.0132698353182505 0.0130231343646086 1 1
0.384912564566854 0.373098748590626 0 0
0.0968512266519212 0.0948935797513991 1 1
0.283179491976232 0.274144641614117 0 0
-0.229638366181348 -0.221030304006483 1 1
0.0859362849725233 0.0830111135311393 1 1
-0.43170331016831 -0.41880860545014 0 0
-0.023939659940831 -0.0209384990919952 1 1
-0.142107124094732 -0.138156603906833 1 1
-0.129296953538775 -0.12556018712755 1 1
-0.146847135862536 -0.142109963468117 1 1
0.185044936904291 0.179284523048321 1 1
0.373829786133221 0.361270223512819 0 0
0.0853660690869698 0.0834263757990105 1 1
-0.113177235950596 -0.106967987377947 1 1
-0.00996525791104941 -0.0101428450839552 1 1
0.0419982158784786 0.0408304223944482 1 1
0.0702746005294454 0.0682826694012299 1 1
-0.0804232620626689 -0.0786400744705902 1 1
-0.122122605741653 -0.120218590180553 1 1
0.153656720026566 0.146888465104001 1 1
0.00877891657888504 0.00927584172848765 1 1
0.0656501756974679 0.0640821594072818 1 1
-0.072776520670971 -0.0721868770753371 1 1
-0.0818763383977884 -0.079071998836002 1 1
-0.168844760376178 -0.164205592159386 1 1
0.00495835541152548 0.00471107217736944 1 1
0.102487923180868 0.0992041086112549 1 1
-0.167874191153733 -0.162968911263698 1 1
0.0449885499332555 0.0436749249256846 1 1
-0.279528835179213 -0.270416836620554 1 1
-0.0373654685668567 -0.0390555609070733 1 1
-0.214295343138269 -0.208291022645245 1 1
0.315732080750565 0.306339797495452 0 0
0.141965919727021 0.137508333137597 1 1
-0.193277725363144 -0.18745113142117 1 1
-0.0605210058441013 -0.0586651255458828 1 1
0.00794738418463755 0.00794959384579146 1 1
-0.0944967841204188 -0.093980143647523 1 1
0.285018391267332 0.277181153034323 1 1
-0.168400424408116 -0.164267953434818 1 1
0.158808380411794 0.154384074696643 1 1
0.165092939443592 0.159807710825231 1 1
-0.0482708470435023 -0.0464805433886157 1 1
-0.3667111068442 -0.356354996415239 0 0
-0.0471155859594153 -0.0460082246654316 1 1
-0.17540732630202 -0.169339949809881 1 1
0.0125912095542588 0.0119695974801285 1 1
0.137305033045902 0.133268081917857 1 1
-0.00890697103723595 -0.00803315065708776 1 1
-0.0711994271054344 -0.0706461042676663 1 1
0.117450389430303 0.114895008557943 1 1
0.128039265492712 0.124928398951723 1 1
-0.0138487684072269 -0.0137076641732673 1 1
-0.0299129678504295 -0.0295496713004265 1 1
-0.0905579513167201 -0.0856253367347668 1 1
0.052321104131116 0.0494299106545607 1 1
0.0509731827840679 0.0507871527598089 1 1
-0.0355056076413231 -0.0343556888231446 1 1
-0.0731873535442514 -0.070437522828726 1 1
0.198969468146442 0.193192975915227 1 1
-0.130733838377204 -0.126747941101219 1 1
0.0478557479685515 0.0460063261796901 1 1
-0.143325343026525 -0.139370661475284 1 1
-0.0357992448843213 -0.0353046345751328 1 1
-0.0519250458751206 -0.0503730913271424 1 1
-0.0842593563351033 -0.0814823951570788 1 1
-0.0127825058199288 -0.0135808181662853 1 1
0.0700944343605505 0.0686439360073269 1 1
0.315962636608747 0.308159615831906 0 0
0.0562483880717717 0.0553730269201061 1 1
-0.185305226308489 -0.177838277523849 1 1
0.0468095303457485 0.0466926680771887 1 1
0.019087243376268 0.0211024905156516 1 1
-0.208644498450989 -0.202365228649009 1 1
-0.191131202358963 -0.187119086016039 1 1
0.083369655270465 0.0782221928021219 1 1
0.251539668360407 0.24458621458974 1 1
-0.185093317142976 -0.179872664586262 1 1
0.187477924246515 0.181267054518339 1 1
-0.0862417375229491 -0.0851950479796983 1 1
0.197187206879937 0.191335822387491 1 1
-0.191220147546092 -0.185092805109717 1 1
0.140708621311282 0.136464230749857 1 1
0.403670684538994 0.392763243268267 0 0
-0.150604902436415 -0.146032832328192 1 1
0.0658446940110476 0.0643765542915005 1 1
-0.10463429950822 -0.101281125532959 1 1
-0.11728304181653 -0.113907425912745 1 1
0.00227610919461661 0.00212210354969278 1 1
-0.271789882599353 -0.261955523967417 1 1
-0.0618951140297379 -0.0593625854698095 1 1
0.0693083518443102 0.0669466481344019 1 1
0.126009956860411 0.1224720127462 1 1
0.0238731091941829 0.0244994807158491 1 1
0.0123722647253648 0.0114678237957796 1 1
-0.0738268174411341 -0.0716297333482293 1 1
0.0167211896135906 0.0160852124374384 1 1
-0.183918473553283 -0.179492199730066 1 1
0.109653791975468 0.107555850463902 1 1
-0.0477563013860522 -0.0465491221949667 1 1
-0.0459846111375112 -0.0442843268128978 1 1
-0.0878571698608721 -0.0851273026970845 1 1
0.125855977971835 0.12142595031396 1 1
-0.306176744563521 -0.296000208822086 0 0
0.0604618333267815 0.0575856094395172 1 1
-0.0876599161043536 -0.0860798836753512 1 1
0.172548951667434 0.165703656727954 1 1
0.0186387167249083 0.0191660040882488 1 1
0.163622135718875 0.157674770984158 1 1
0.121525282242886 0.119008788587759 1 1
-0.0842582473416416 -0.0813470857649871 1 1
0.0599485546888989 0.0579167543847356 1 1
0.134809151546174 0.130998833345507 1 1
-0.197024179515813 -0.190829003304574 1 1
-0.0213877059046712 -0.0205413531159055 1 1
0.1831630229602 0.178840554517512 1 1
0.18134295744724 0.176396765916885 1 1
0.0958412494243878 0.0922474266857456 1 1
0.137335909949953 0.131471770208473 1 1
0.155434225121366 0.150936151704755 1 1
0.350361484098754 0.343377950274054 1 1
-0.0389977993275472 -0.0373993414095752 1 1
0.0634617527556571 0.0608926104671043 1 1
0.101778993177107 0.0987212197859453 1 1
0.0901151979913456 0.0892051237796881 1 1
-0.154474752013053 -0.148653932002714 1 1
-0.0473276484779215 -0.0465145838139658 1 1
-0.0272157170757572 -0.0268041683484497 1 1
0.157885328290288 0.153927027589069 1 1
0.167457638648701 0.161691987163592 1 1
-0.117541536860417 -0.113473048864772 1 1
0.00934004852156626 0.00859984816762182 1 1
-0.094142865985295 -0.0895876870445495 1 1
-0.202309520361928 -0.195492801937495 1 1
-0.127688048319312 -0.123815986819625 1 1
-0.0721116908905429 -0.0678733819467156 1 1
-0.0543025086322259 -0.0522866420646458 1 1
0.0959993118133977 0.0933666532471845 1 1
-0.157715510697075 -0.154369190843133 1 1
0.0154931726365664 0.0164116733589342 1 1
-0.148008602161434 -0.144847990851277 1 1
0.0391774948748838 0.0381063109638647 1 1
0.316730702137724 0.308725442258292 0 0
-0.0405533555620052 -0.0391484308628746 1 1
0.0775146502702401 0.074956986213024 1 1
-0.119667817667739 -0.113483695801242 1 1
0.14176925577988 0.138578505636546 1 1
0.14000882982878 0.137065402238493 1 1
-0.21881115414586 -0.212061213868518 1 1
-0.033863851823152 -0.0332688495132668 1 1
0.122342752152141 0.118358307207414 1 1
-0.26467009106196 -0.253691508607604 1 1
-0.05649046519542 -0.0540072961907042 1 1
-0.0934766609223187 -0.0925688080482504 1 1
-0.00412008399092786 -0.00386076359754953 1 1
0.0906743520936171 0.0876020081486877 1 1
-0.00697597454506855 -0.00682788788087824 1 1
-0.225572133814496 -0.221008536039393 1 1
0.145744408889403 0.143259343781987 1 1
-0.0213048120967642 -0.0218576060670241 1 1
-0.00134732811740314 -0.0010176695514997 1 1
-0.116479738889899 -0.112540089101554 1 1
0.0605476711252687 0.0588993923153401 1 1
-0.0618845694358858 -0.0579337794842994 1 1
-0.042724596799908 -0.0418230906433755 1 1
0.0741292214319065 0.0722503077616451 1 1
-0.122313161550583 -0.11894374015064 1 1
-0.00205472982371406 -0.0032910733916497 1 1
0.0175602455650038 0.0159087040510384 1 1
0.167110295566511 0.162094712050614 1 1
-0.343487013277753 -0.332968259979216 0 0
0.148921506808972 0.145203372397897 1 1
-0.234035334367077 -0.227230595961751 1 1
0.158231594907019 0.153075412006338 1 1
0.102902011087358 0.0998043182368825 1 1
-0.0175773735495045 -0.0172522316927579 1 1
0.0710819438852404 0.0683449755255962 1 1
0.0363436478915371 0.0380029568784212 1 1
0.189122979851894 0.182927109982746 1 1
0.125350438241726 0.12272874693559 1 1
-0.0822259851974203 -0.0807678977802515 1 1
0.111408509489695 0.107916297467271 1 1
-0.1079650513576 -0.104633767803748 1 1
0.149401882168314 0.144443182159531 1 1
0.259050906018001 0.251883653284983 1 1
-0.113145080090811 -0.109373327793451 1 1
0.304537779537086 0.294982994565338 0 0
0.0150816456375046 0.01404807019885 1 1
-0.283507840281613 -0.275542210711312 0 0
0.029838141532231 0.0289052247753907 1 1
-0.090543742328155 -0.086792476097857 1 1
-0.258712047053875 -0.248292781499167 1 1
-0.14378801715406 -0.139539539464855 1 1
-0.208340966821797 -0.20216673382661 1 1
-0.220989087748217 -0.214680633357702 1 1
-0.0644731742361044 -0.064967065830715 1 1
-0.145493090751945 -0.142239593184879 1 1
0.0431191211749897 0.0423555932504987 1 1
0.0267925909330811 0.0258376436248041 1 1
0.145511274106256 0.139703108316017 1 1
-0.019605192971377 -0.0195862511595205 1 1
-0.127782178968296 -0.125460532126739 1 1
0.184474815574895 0.178191235635057 1 1
-0.179908044099159 -0.173811174195394 1 1
0.181463212608535 0.175752882927899 1 1
0.267109490243609 0.259380676452824 1 1
-0.100231186931095 -0.0972510037528659 1 1
-0.080456549869724 -0.0765770100596658 1 1
0.0198199045153578 0.0196669236320717 1 1
0.414127327939187 0.401735384796193 0 0
-0.0859416768415142 -0.0861785293229704 1 1
0.118198241181515 0.1148791180524 1 1
-0.0817359236548146 -0.0800643978292651 1 1
0.227737927984204 0.220054594792512 1 1
0.0926353166121711 0.091607658027887 1 1
0.0294218754944819 0.0283922433762579 1 1
-0.309581109048017 -0.301892969736466 0 0
-0.019685083941927 -0.0187080689916029 1 1
-0.0139575631940559 -0.0135043868886969 1 1
0.127383547907932 0.123660291935614 1 1
-0.120668820548323 -0.11764777151825 1 1
-0.0418636160207543 -0.0406955614722701 1 1
0.383183338763611 0.375003507758006 0 0
0.172738968699697 0.166877035227018 1 1
0.124073034059162 0.120626444682946 1 1
-0.149761125352635 -0.145145545119832 1 1
-0.0135303215192597 -0.0113934098564336 1 1
-0.222707839337367 -0.217738702928932 1 1
0.168666194333807 0.159591293462764 1 1
0.0436025051879658 0.0416414419956632 1 1
0.191501833278613 0.185657810809119 1 1
0.0855005526534944 0.0825869224265553 1 1
0.0440417481577286 0.0425893348107879 1 1
0.149113034070564 0.144984103867553 1 1
0.137742941986557 0.131481210683912 1 1
-0.0527621048245465 -0.0500334306939348 1 1
0.172993337883684 0.167513681320902 1 1
0.156901837385733 0.152937840309424 1 1
0.128456433041911 0.123435532515535 1 1
0.0244487559777894 0.0220167115754773 1 1
-0.122619673701623 -0.11743555270072 1 1
0.0377144610318325 0.0362627539947464 1 1
0.0260210508938277 0.0241474213847953 1 1
0.267054770366826 0.260063383281671 0 0
0.288337400212551 0.280622348599955 1 1
-0.0583381351603065 -0.0567307974277612 1 1
0.0606733348213299 0.0606019586808224 1 1
0.128150838677342 0.123449597580461 1 1
-0.0287621204198994 -0.0270406644222202 1 1
-0.135467649122779 -0.130047140500667 1 1
-0.116896617838386 -0.113572447092073 1 1
0.0151976600900598 0.0169175888791219 1 1
0.0558679293209653 0.0554041903023145 1 1
-0.0830367183059925 -0.0793684488514967 1 1
0.106325714848014 0.104205910157852 1 1
0.152483007629699 0.147419157130819 1 1
-4.51797713675595e-06 0.000374722403681957 1 1
0.0153002786473468 0.0149553167460038 1 1
-0.00431383107027858 -0.00371880332508096 1 1
-0.0615785277708787 -0.0594272853028638 1 1
0.182195594328677 0.175926020280557 1 1
0.0689430689851199 0.0670259334784808 1 1
0.0192382187311847 0.0188551255116654 1 1
0.104671855454845 0.100109757324686 1 1
0.0304259796564828 0.0278746033181075 1 1
-0.231883759044609 -0.222068363509232 1 1
0.0358244204668758 0.0371804559556464 1 1
-0.0868056455860766 -0.0852471985024304 1 1
-0.0781390044766267 -0.0766938823162761 1 1
-0.0970313799862151 -0.0944233888772237 1 1
-0.0994568555214037 -0.0961516240581002 1 1
0.180699950934581 0.173483614961809 1 1
-0.0233496036929025 -0.0202684221475422 1 1
-0.0591074505246644 -0.0571188173836793 1 1
0.0901239729646057 0.0881428456586306 1 1
-0.185561370699229 -0.179885142042325 1 1
-0.275794520682363 -0.26793061797617 1 1
0.0799863324265011 0.0775290312937833 1 1
-0.122545198247466 -0.119866384517282 1 1
0.089601481306663 0.0868072798797364 1 1
-0.0939815624638279 -0.0910780523102219 1 1
-0.0928083623972207 -0.0895625601142634 1 1
0.0926444034808258 0.0903345383559402 1 1
-0.213628253961415 -0.206440563285723 1 1
0.0622068380286273 0.0610030083466348 1 1
-0.117577729349456 -0.114290892352522 1 1
-0.0513726661441937 -0.0485291638717071 1 1
0.0777949156588394 0.0755250023441446 1 1
0.0496645231661448 0.0489433072125448 1 1
0.0255006041972642 0.0250495674033556 1 1
-0.032068532521807 -0.0302040199159264 1 1
0.306981380060137 0.300348299315692 1 1
-0.132723060969301 -0.130769857569807 1 1
0.183026218947761 0.177749396570325 1 1
0.226069119037116 0.219185014795117 1 1
-0.157604662287194 -0.154453495137607 1 1
-0.0238377771728992 -0.0229716869334614 1 1
0.116772815385994 0.111882728945668 1 1
-0.0997244460271501 -0.0970251292693879 1 1
-0.0118857666868753 -0.0137877725258152 1 1
0.00971853723473277 0.00905148638136663 1 1
0.179012168403155 0.173462142158371 1 1
0.061729882839719 0.0603622313657352 1 1
-0.0111232529094191 -0.0108213976751808 1 1
0.0660418801979109 0.0627055466326192 1 1
0.0821453434188734 0.0782554043016762 1 1
-0.195845543129131 -0.188582761047309 1 1
0.245993380609555 0.239562157376263 1 1
0.0796653261258399 0.0779864295105682 1 1
0.0285272226535275 0.0262473677345231 1 1
0.00718368758623314 0.00664684852819727 1 1
0.29463424710985 0.285056939932422 0 0
0.0704422079374486 0.0680431666764981 1 1
0.0386134401192244 0.0374890269648421 1 1
-0.0225052213786822 -0.0224280166514592 1 1
0.00968820113866877 0.0101279937603836 1 1
0.11773354780793 0.112707932478814 1 1
0.0337306603272577 0.0328789893939069 1 1
0.137226528589518 0.132259771175126 1 1
-0.393992022337768 -0.38401857396857 0 0
0.161677681124249 0.156895320321067 1 1
0.0592238976459318 0.0573476073153641 1 1
0.0146550410280798 0.0136305962426297 1 1
-0.160622666006279 -0.155322495775001 1 1
-0.194024508820406 -0.190945615687599 1 1
0.128778724759387 0.123979706261169 1 1
-0.0131016239523218 -0.0118267218369717 1 1
-0.201739382201828 -0.195814456781902 1 1
0.0374047786685442 0.0361154158839288 1 1
0.107530491225851 0.105240771396676 1 1
0.0739206344722072 0.0715897393275107 1 1
-0.194327757771099 -0.187104152490617 1 1
-0.0574646624568915 -0.055122740229444 1 1
-0.0544151069796379 -0.0534582487382762 1 1
-0.0649334034127931 -0.0613481262043232 1 1
0.0252995954700412 0.0227753697138441 1 1
-0.241314508614973 -0.235004249156692 1 1
-0.129115401036478 -0.124210103327115 1 1
-0.0263213126583771 -0.0249907212473065 1 1
-0.170426713617173 -0.166214596809176 1 1
-0.347358027032025 -0.336702109362929 0 0
-0.14574825872931 -0.144241344683459 1 1
-0.0132059225956474 -0.0150527570507456 1 1
-0.202656476277282 -0.19727201035104 1 1
0.261039154033276 0.251598275573802 1 1
0.104064039215374 0.101243410062387 1 1
0.00972513567896071 0.00972548987116156 1 1
0.249356197629162 0.242180713116111 1 1
0.113899699737985 0.113410001097717 1 1
-0.142927738308244 -0.139241940014018 1 1
-0.0607165030219903 -0.0596579034341811 1 1
0.117258346569719 0.113250818731919 1 1
0.00405035717565625 0.00262141419888864 1 1
-0.270114576205835 -0.263501139077127 1 1
0.0242985666746197 0.0245592606898804 1 1
0.0594680377168549 0.0563462720165968 1 1
-0.0733420423491258 -0.0703495745193069 1 1
0.154029077739034 0.150022576199328 1 1
0.177257938541701 0.172306227983261 1 1
0.105388026310712 0.104145069839883 1 1
0.0696543746096336 0.0676744884859022 1 1
-0.0311438598311218 -0.0307989180007137 1 1
-0.150654803035419 -0.146103314325668 1 1
-0.00812152180004088 -0.0100704442197807 1 1
-0.255943758487771 -0.24694831729942 1 1
-0.134196433435821 -0.131155111240514 1 1
0.0812974213790113 0.0774105050688407 1 1
-0.0525478096571818 -0.050872857239896 1 1
-0.2610765736642 -0.253196555501968 1 1
-0.220068722898858 -0.214975583903095 1 1
-0.231425572999307 -0.226230256740975 1 1
-0.118996671540569 -0.116504768020034 1 1
-0.246993332285449 -0.239473964189122 0 1
-0.0262442056797889 -0.0247633524414708 1 1
-0.107953214625194 -0.104931428501063 1 1
0.138238554919738 0.132220394648123 1 1
-0.00843361118947167 -0.00680615111979493 1 1
0.168972526418967 0.162597701357781 1 1
-0.00816678144472928 -0.00698290849142627 1 1
-0.0898994179529382 -0.086853731242708 1 1
-0.00773086844126942 -0.00585590381407288 1 1
-0.105191771460039 -0.101887633798296 1 1
0.0190878659936072 0.0183741756523085 1 1
-0.176220756764385 -0.170431969589362 1 1
0.312713949597199 0.301904251878127 0 0
-0.0163450406778206 -0.016056235236997 1 1
-0.185288597383428 -0.178671485975786 1 1
0.0800847546802438 0.0781585387056053 1 1
0.102820108438603 0.100343618807605 1 1
0.197027207813169 0.190366693288695 1 1
-0.115713021841062 -0.111191449265689 1 1
0.0189469275963939 0.0209251713570473 1 1
-0.107933826946363 -0.105285219853637 1 1
0.245886563399443 0.237104589995984 1 1
-0.018613022249815 -0.0172107317310985 1 1
0.317920652122813 0.308672182661602 0 0
-0.151351465705148 -0.147146734009704 1 1
-0.153846832232222 -0.147253361591762 1 1
0.0350218596429898 0.0347024063515658 1 1
0.0769409821227228 0.0751670561477644 1 1
-0.00198365556866384 -0.0032535368857937 1 1
-0.00425156406970974 -0.0029319139965316 1 1
0.0599728604557629 0.0568470497472313 1 1
0.088412639086402 0.0858613020631319 1 1
0.0951558229662127 0.0920594664718512 1 1
0.0402423128394996 0.0395056455478962 1 1
0.0571341812196095 0.0568597532258345 1 1
-0.0513854298687205 -0.0500219904006778 1 1
-0.0325047285794188 -0.0315502454758808 1 1
-0.245081666499294 -0.237809419358484 1 1
0.0602972821328771 0.0578836031946098 1 1
0.191303593359699 0.186296870999599 1 1
-0.15547931504261 -0.151050841943922 1 1
-0.149952612784952 -0.146625663283933 1 1
-0.0100983731584469 -0.00973629691866771 1 1
-0.173788934960236 -0.16712041093409 1 1
0.148500807908172 0.144828896776141 1 1
-0.266565894336161 -0.259088878727299 0 0
0.0710357955062435 0.067757395016941 1 1
0.112497895896947 0.108173696180339 1 1
-0.0422604172754589 -0.04267649415911 1 1
0.100967785785655 0.0985847195241527 1 1
0.0109530159951943 0.0106403164189192 1 1
-0.250275873947157 -0.241702330677953 1 1
-0.35506028788686 -0.345675245734144 0 0
-0.0953838140578071 -0.0941125326737118 1 1
0.230641052381234 0.224877877951586 1 1
0.0238306942795854 0.0256622382094632 1 1
0.0650544932335358 0.0625987543294523 1 1
0.126331949909325 0.122708719554334 1 1
0.0248402566873376 0.0241268666745236 1 1
0.267311714632574 0.260305882554158 1 1
0.203081668926442 0.197034829905859 1 1
-0.147035519397914 -0.144301187498061 1 1
0.107576545342909 0.104702130558302 1 1
-0.134753295521146 -0.130811421152816 1 1
-0.0845581142068867 -0.0823832292296736 1 1
0.00699941550585678 0.00759219256575297 1 1
0.0290673263437757 0.0285656534604533 1 1
0.051203635199466 0.0482085740033393 1 1
-0.201672763844026 -0.19602756739425 1 1
0.0281905816748995 0.0274166108114248 1 1
-0.153659347549213 -0.150924898497897 1 1
-0.287114792112652 -0.27794662465913 0 0
0.0473524397793898 0.045184277144963 1 1
-0.360262193064142 -0.350124941671434 0 0
0.0562610731205326 0.0564768986529724 1 1
-0.0551021627801456 -0.0536203693450181 1 1
-0.0776767201027418 -0.0765544893397559 1 1
0.184899709876197 0.179668856063955 1 1
0.0964512649287662 0.0922576026668478 1 1
0.0143043353355619 0.0132486752743218 1 1
-0.0516729230757609 -0.0502785723690578 1 1
0.0290444211635086 0.0286833456846158 1 1
-0.322917043538166 -0.310912205845645 0 0
0.205279570993969 0.199847969791696 1 1
-0.0443830785399638 -0.0429889122159187 1 1
-0.111766273572512 -0.106310713181315 1 1
0.365565062202868 0.354899752670238 0 0
-0.288028140370043 -0.280743280294347 0 0
0.0907592738570962 0.0880643738597635 1 1
-0.0396526369663312 -0.0380318835572725 1 1
-0.0472566059033329 -0.0476953306699379 1 1
0.0306301144909622 0.0289123687794066 1 1
-0.0977194931228196 -0.0952745676007991 1 1
0.046744758035833 0.0448647474742346 1 1
0.156357823187263 0.153583456274423 1 1
-0.020574559655137 -0.0183118041675082 1 1
-0.0855061524582781 -0.0844550656155351 1 1
0.468055988388825 0.454369093222881 0 0
0.122054663866219 0.118901733680644 1 1
-9.67540760523251e-05 -0.000365048539581494 1 1
0.13735850973222 0.130131912656765 1 1
0.119232119732332 0.117387834639861 1 1
-0.225894184043748 -0.218402907938426 1 1
0.189571142825214 0.185364930401327 1 1
0.0297964904518263 0.0302971005167351 1 1
0.26022252734734 0.253367487041501 1 1
0.0733452145085629 0.0708873369605996 1 1
-0.056305996970412 -0.0574650150109032 1 1
0.194437024190245 0.18992738228057 1 1
-0.183810973427093 -0.179180930917239 1 1
0.0287815390359075 0.0287048362171961 1 1
-0.0806854681287176 -0.0801830379412381 1 1
-0.0927557060688495 -0.0895902855138298 1 1
0.34519969450821 0.33394824124392 0 0
-0.278112745986286 -0.268252654700938 1 1
-0.139414676258462 -0.134476780653426 1 1
0.215012822575122 0.208773729715788 1 1
0.146277358037519 0.140773866308082 1 1
0.0184800594292763 0.0170325710271152 1 1
0.14454874400909 0.140135896319965 1 1
-0.0239883023403899 -0.0235155245818358 1 1
-0.0451967478888801 -0.0441229367677651 1 1
-0.119602817723415 -0.116217033932286 1 1
0.0590225931058225 0.0560456256334094 1 1
-0.0528743528589846 -0.0512421449250318 1 1
0.192641171815786 0.187254205201971 1 1
-0.110386395853709 -0.107345598105787 1 1
-0.134773616990877 -0.132776138000212 1 1
0.058890426913213 0.0559136812897178 1 1
0.137255516277651 0.133876100341642 1 1
0.1715216468665 0.166553630871687 1 1
0.04024704750402 0.0390764412143292 1 1
-0.0380113735110853 -0.0372053312336551 1 1
-0.0857627565765242 -0.0824050303322018 1 1
0.0119087450171753 0.0115830716828508 1 1
-0.220689543161808 -0.21506689251977 1 1
-0.0125498427472958 -0.0135773401226513 1 1
0.149643402038081 0.145069426800615 1 1
-0.107864964140532 -0.106167003495893 1 1
-0.106563896608394 -0.102846073892986 1 1
-0.22626812678593 -0.218231730385641 1 1
0.0239381661969273 0.02151898830746 1 1
0.130513801378655 0.127340260002422 1 1
0.0685496253668209 0.0671160060174104 1 1
0.138366009148283 0.133465936513727 1 1
0.183860722513882 0.17690811715904 1 1
0.03773322347859 0.0369017391773277 1 1
0.123740800247833 0.121113120259089 1 1
0.027109938245576 0.0271296929193053 1 1
-0.0400054973051247 -0.0389287482237529 1 1
0.101903493003634 0.100487885372051 1 1
0.106614729314924 0.103285883944027 1 1
0.0284380345916082 0.0278284738205925 1 1
-0.0730434056978747 -0.0708539631975948 1 1
0.0283770791991912 0.0291709365979526 1 1
-0.0560733634755819 -0.0548380175520588 1 1
0.0344208607815943 0.0341321296178152 1 1
0.0234002034662829 0.0222454460844716 1 1
-0.137214421126475 -0.130088591176198 1 1
0.0503357472144904 0.0493220413224481 1 1
0.0733283842594598 0.068343179347639 1 1
-0.275334858343082 -0.266721558481654 0 0
0.0790407432692645 0.0768843667868878 1 1
-0.0241218889185405 -0.0235782420381506 1 1
-0.217721890439061 -0.210709557733424 1 1
-0.0945654375866744 -0.0911157266402812 1 1
-0.063514982973847 -0.0622769772103247 1 1
-0.00522860710523371 -0.00567886428746916 1 1
0.0640354728684008 0.0619619220461181 1 1
-0.0559686322402164 -0.0531992322347718 1 1
-0.0915508426124867 -0.0886437611164172 1 1
-0.0502126981960602 -0.0507195584824282 1 1
0.105847637806121 0.103353473341508 1 1
-0.168375923306737 -0.16369167575256 1 1
0.209993819589743 0.204818375125507 1 1
0.0951510606686535 0.0935428258568269 1 1
-0.172457334944217 -0.165626808993452 1 1
0.066325171978605 0.0638016382498797 1 1
0.182751375406656 0.178728377605505 1 1
0.237825757962556 0.228256309342608 1 1
-0.00526190105756538 -0.00476435788410827 1 1
0.0631787188054931 0.0600283381997015 1 1
0.0915604855865022 0.0894440431835079 1 1
0.0754623290040469 0.0721139895481666 1 1
0.0650941002006341 0.062978050565651 1 1
0.102800964253855 0.10211909542286 1 1
-0.247072396052037 -0.238040549162912 1 1
0.0101627497064447 0.0110555536620512 1 1
-0.116963724614445 -0.113696021409526 1 1
-0.0137146395098442 -0.0134689082880409 1 1
-0.281612212732268 -0.274498714667488 1 1
-0.0546175373609512 -0.0540863119074123 1 1
0.16177393516913 0.15772322630425 1 1
0.200872984176971 0.194341945505067 1 1
0.0268025514536616 0.0238639722303417 1 1
-0.00273961578695495 -0.00076963575330939 1 1
-0.0691928930156356 -0.0664396182054545 1 1
0.0233115500351961 0.0226128568349802 1 1
0.0598237110342905 0.0558879418822716 1 1
-0.110587846279652 -0.106593029126068 1 1
-0.113007327802348 -0.108778188321534 1 1
-0.0525081686760935 -0.0523815960513543 1 1
0.209792380215759 0.203348515461711 1 1
-0.0795354799229753 -0.0761847990638852 1 1
-0.0884856564736066 -0.0865254720661805 1 1
0.301635003617989 0.293422151234099 0 0
-0.00325437111751365 -0.0033365941931371 1 1
0.211151659320532 0.201462587431466 1 1
-0.113614130122855 -0.109604273195569 1 1
0.0106102901165265 0.0122498845742287 1 1
0.0269826945381758 0.0254045592448836 1 1
-0.20458915195202 -0.197331870879371 1 1
0.455738590763101 0.441884642672609 0 0
0.148608786711331 0.14632595948656 1 1
0.0873026402325257 0.0839704685104275 1 1
0.0648070427623074 0.0638598395977886 1 1
0.0711398279810042 0.0688682176793572 1 1
0.197044984195614 0.190896138200287 1 1
-0.0245127761317626 -0.0199246149765478 1 1
-0.1662870378793 -0.160686560832215 1 1
-0.0576496804615583 -0.0548496645537944 1 1
0.185626730381599 0.178929336703889 1 1
-0.0522298290235759 -0.0493346463396993 1 1
0.157612780247192 0.154514774807409 1 1
0.0834324237708746 0.0794420231946009 1 1
-0.00656832958210156 -0.00706591246966959 1 1
0.0257099942005376 0.0252155608714266 1 1
-0.277331536620507 -0.268799611185455 1 1
-0.148399662701315 -0.143394134059133 1 1
0.200729124365488 0.193708491863745 1 1
0.317312649585354 0.306987097231752 0 0
-0.15699208842824 -0.153197434516846 1 1
-0.174103439642064 -0.169809630019303 1 1
-0.0219831780568903 -0.0212960176064173 1 1
-0.0012442870743689 -0.00160616767894777 1 1
0.0823256314157877 0.0809321116528948 1 1
0.112155616726806 0.107706550401265 1 1
-0.0156373808074009 -0.0157881825621403 1 1
-0.156648099437712 -0.152553946182687 1 1
-0.0719739551124817 -0.0708972428890568 1 1
-0.0808611002360405 -0.0766134605920173 1 1
-0.0898167530136955 -0.0875716427485517 1 1
-0.182539885605856 -0.177957490527638 1 1
0.0117874374574574 0.0113850789431539 1 1
-0.0574717512895373 -0.0560794708214494 1 1
0.31320484343475 0.303006589369621 1 1
-0.277757404638142 -0.270895449974835 1 1
0.0997547561678553 0.0962566616190101 1 1
0.179613722695171 0.174578150459751 1 1
0.142442142740575 0.137611478044989 1 1
0.0651295581573564 0.0629325383623686 1 1
-0.184385533978865 -0.177991664302458 1 1
0.0860344483185319 0.0841163726786057 1 1
0.0276996979204131 0.0256648253605457 1 1
0.188406986939424 0.183370522396658 1 1
-0.288038245622327 -0.279903791295613 0 0
-0.326226938385566 -0.316454690527453 0 0
-0.0800746868986046 -0.0772943982808822 1 1
-0.0538724205790786 -0.0520921854749681 1 1
-0.152685797414381 -0.147849575773406 1 1
0.0610388399059818 0.0591758365284893 1 1
-0.109325761791774 -0.104680273204152 1 1
-0.16488160744838 -0.158399084411114 1 1
0.272222663846702 0.266475190138485 0 0
0.156451704347807 0.153221296360912 1 1
-0.0646399657156232 -0.0638578488047391 1 1
-0.146591873551639 -0.142435164483646 1 1
-0.0169321400723941 -0.0165088752722975 1 1
-0.11792309021402 -0.115852298548012 1 1
0.0399856869437707 0.0383660240290172 1 1
0.0883888282646383 0.0880622357733628 1 1
0.1805374130314 0.174709779255131 1 1
-0.17218663947454 -0.167289151814756 1 1
0.158745806083155 0.153544339756882 1 1
0.113515523287238 0.107082446306027 1 1
0.104004787615121 0.100690555957486 1 1
-0.0664553961119365 -0.0640227675782779 1 1
0.0933146004982277 0.0904730648571123 1 1
-0.0436522320778577 -0.0419602401528183 1 1
0.132198276940771 0.128194154883075 1 1
0.00175634473959452 0.00331409818071222 1 1
0.197834404643137 0.191535522662806 1 1
0.127979710809333 0.12467032624878 1 1
-0.0547679541111693 -0.0526471524704152 1 1
-0.00493564435327895 -0.00485847677775995 1 1
0.190134308462573 0.184558471657647 1 1
0.383787390573812 0.372684986570666 0 0
-0.00147807287720592 -0.00118902600879274 1 1
-0.0133373698162402 -0.0145014546055333 1 1
-0.0308275290584784 -0.0290377139135768 1 1
-0.020544548220816 -0.0186485400697358 1 1
-0.0978755618500591 -0.0949971155516836 1 1
-0.256512736623102 -0.24683468054768 1 1
0.00783392963439774 0.00746796520627115 1 1
-0.0592084798750179 -0.0575835661705925 1 1
-0.0447624983899381 -0.0414291302448542 1 1
0.12424917778158 0.11924065812792 1 1
-0.0486033911230232 -0.0476171522644802 1 1
0.129007375857185 0.125377010444058 1 1
-0.250396998824999 -0.242491903099015 1 1
-0.264235198885995 -0.255024980767987 1 1
0.0250877340945479 0.0253302383024176 1 1
-0.0510770318072677 -0.0489126377703541 1 1
-0.0363371274510916 -0.0350558074692866 1 1
-0.0927416057345502 -0.090376517426792 1 1
0.194135260951457 0.189178592547251 1 1
-0.104849739423132 -0.102293247198683 1 1
-0.0588677593631441 -0.0573021654445401 1 1
-0.105202073801849 -0.102378227030207 1 1
-0.184167867540969 -0.179243357044556 1 1
-0.0241700584677087 -0.0217822205723947 1 1
0.0248377573012171 0.0231745826627417 1 1
-0.0210599995245632 -0.0216927923708308 1 1
-0.0263667292184157 -0.0252216794169555 1 1
0.152121897641219 0.148198917448215 1 1
0.00618039479543734 0.00401452795906581 1 1
0.0634203201652705 0.0616085268311861 1 1
-0.152268282881926 -0.149130751450331 1 1
0.0550304047570843 0.053732498230514 1 1
0.0110229533253875 0.0110323840463821 1 1
-0.202560483133785 -0.197407752204519 1 1
-0.227094350529036 -0.220798806536201 1 1
-0.0111196261031157 -0.0098279965944098 1 1
0.0857251444372182 0.0827363090923045 1 1
-0.0828938471693081 -0.0822018213143026 1 1
0.0265177554160767 0.0253605140565549 1 1
0.138201904365482 0.13342518711538 1 1
-0.116651681417549 -0.113185358411544 1 1
-0.215649310238308 -0.212052870934722 1 1
0.0211645076230344 0.0206082784777466 1 1
0.0942514030583031 0.0911514865768968 1 1
0.0854664709222574 0.0833762182275728 1 1
0.103338667247539 0.0988961557788677 1 1
-0.00640606922369403 -0.00609266339951292 1 1
0.0116447175396288 0.0110292115281331 1 1
0.123137027621075 0.119308138960302 1 1
-0.00315367463190893 -0.00259529863851315 1 1
0.330484064285807 0.321346208537303 1 1
0.0807658794166516 0.07787881341616 1 1
-0.0613224037110303 -0.0594555788469391 1 1
0.0765985758221631 0.0740596667814037 1 1
0.274259350113266 0.267780331792643 1 1
0.128637856056229 0.12502472509316 1 1
0.0589913827488787 0.0586355639507606 1 1
0.0868415539618347 0.0840300811050988 1 1
-0.0934658526742426 -0.0897711901850425 1 1
-0.176145778461116 -0.16990446273516 1 1
-0.218534882936561 -0.213342727744005 1 1
-0.0403026356221523 -0.0379437595356725 1 1
-0.143729174377544 -0.139175641132982 1 1
0.159719100281571 0.155593764496327 1 1
-0.0281650271924839 -0.0285152057516108 1 1
-0.0168079859823384 -0.0169287771466644 1 1
0.00585948365353956 0.00452370657351912 1 1
0.0560533654627086 0.0524476593577255 1 1
-0.0641224825093398 -0.0619365166523929 1 1
0.124118914468967 0.120758799828022 1 1
0.0123095586971952 0.013660325041247 1 1
-0.220898802873478 -0.214842221169564 1 1
-0.092595880327022 -0.090680248317076 1 1
-0.129867157503008 -0.127952450565617 1 1
-0.0476577470556826 -0.0472253587594861 1 1
0.167204833470815 0.162776047628227 1 1
0.001748481050394 0.00151564694345842 1 1
0.0389168420608236 0.0394589891663471 1 1
0.260915567056361 0.252975041986573 0 0
0.251788177473268 0.243739023085555 1 1
-0.111448845227323 -0.106962601192704 1 1
0.137841381097808 0.133359832139604 1 1
-0.184301764487514 -0.179211998220889 1 1
-0.171326353145408 -0.165656562475828 1 1
-0.0248704165756484 -0.0251351694346492 1 1
-0.0902972473146282 -0.0880017093690673 1 1
0.371134295599055 0.359622013867678 0 0
-0.114686965124324 -0.109620461901994 1 1
0.168443377034652 0.163280216111876 1 1
-0.0408403719441731 -0.0408735136460166 1 1
0.0763755056153712 0.0728767626221311 1 1
-0.0171667605540042 -0.0172070252494481 1 1
-0.0893065675673449 -0.0860874257502194 1 1
-0.204603573147737 -0.197133265130325 1 1
-0.0147772481541261 -0.0139254550211724 1 1
0.0876940090801564 0.0845911625097148 1 1
0.131989523306425 0.127314878116815 1 1
0.238341846131149 0.230779228875617 1 1
0.061649254008408 0.0603204244706638 1 1
0.0960856354480417 0.0929664517485492 1 1
-0.0630771542545074 -0.061026005507918 1 1
-0.0832835487715278 -0.0811807745323146 1 1
0.0534396593169417 0.054243573832589 1 1
-0.0346865134189947 -0.0335615727038731 1 1
-0.139462200546454 -0.135782678042516 1 1
0.00328500902903949 0.00253613336841882 1 1
-0.130377147650491 -0.126344301376476 1 1
0.179622359980072 0.176161805852133 1 1
0.0667216582243883 0.0620223299907327 1 1
-0.14262205579487 -0.140392510039211 1 1
0.0337100570108101 0.0326990819823642 1 1
0.0557596132370958 0.0550872603331532 1 1
0.214559918875827 0.208102748335761 1 1
0.196929220015953 0.191079422589957 1 1
0.0321173890074977 0.0282338327542649 1 1
0.283609887189567 0.274798529851039 0 0
0.10478733208948 0.102062371640975 1 1
-0.113577549861554 -0.109117845572124 1 1
0.266322278410513 0.258820842935661 1 1
0.238317640250879 0.23118544100747 1 1
-0.00565738777179071 -0.00522954821896799 1 1
0.12721522779587 0.123774524363694 1 1
0.0545373821277381 0.0508688017997666 1 1
-0.0844452669826931 -0.081275042406056 1 1
-0.23335632083962 -0.225011263947905 1 1
0.0523758375287056 0.0502665510146126 1 1
-0.0329363196959694 -0.0315811992692996 1 1
-0.0273515820075943 -0.0273964494531866 1 1
0.156804874770373 0.149674860015439 1 1
0.0603101843936662 0.058586166374136 1 1
0.373349055088274 0.359867887058708 0 0
-0.293871329827805 -0.286632991545371 1 1
0.335862151810894 0.326678975293264 0 0
0.0713783603008479 0.0693440136793934 1 1
-0.0217197006997622 -0.0187678116275229 1 1
-0.0600447026814177 -0.0585392974925987 1 1
-0.189306464137273 -0.183316186790987 1 1
-0.102293507861048 -0.0993268381126196 1 1
0.0518093891675434 0.0526275574251537 1 1
0.0480484221867937 0.0462442512533072 1 1
-0.30537364718884 -0.294566131665581 1 1
0.0160275258973426 0.0162634033563125 1 1
-0.056371023370182 -0.058011672964657 1 1
-0.169265371698605 -0.164425569230171 1 1
0.104302127884515 0.100691408413666 1 1
-0.18497860223734 -0.179649556011849 1 1
0.218192443341653 0.212098351342949 1 1
0.00983990606410177 0.0100914247917192 1 1
-0.0589451096946719 -0.0572133949840361 1 1
0.00467807599143065 0.00473034632240817 1 1
-0.216915011999427 -0.211001086089622 1 1
0.289995973786095 0.280303173326908 0 0
-0.0786201932387286 -0.0759317242458201 1 1
0.198900884705635 0.192916167678689 1 1
0.155063254544637 0.149692088770167 1 1
-0.125245340653906 -0.120492779895996 1 1
-0.105692303465935 -0.102090189655715 1 1
-0.180049989617934 -0.175306749536068 1 1
0.19369981475273 0.186912384575118 1 1
-0.0288888370274698 -0.027878212573579 1 1
0.0969440199452811 0.0947580311333165 1 1
-0.149417100189486 -0.145518418899724 1 1
-0.029459982862223 -0.0265698815159593 1 1
0.0884708964697992 0.0855415762467123 1 1
0.0179705343880463 0.0170955610555105 1 1
-0.155733892321157 -0.151171654648796 1 1
0.113015947613741 0.108434073461749 1 1
0.0597296970265225 0.0600231773638505 1 1
-0.0181745925079321 -0.0181154623034674 1 1
0.223693415728559 0.214924034212801 1 1
-0.055818471386594 -0.0554109613320683 1 1
0.0773118735722513 0.0740220251381505 1 1
0.124914722541921 0.122410815453175 1 1
0.180758787213946 0.174676633267539 1 1
0.286593488049128 0.277786506179559 0 0
-0.292065015108246 -0.284112194984168 1 1
-0.0944933097511586 -0.0910568624535343 1 1
-0.0557540637312259 -0.0539481386629469 1 1
0.0522068818210827 0.0500348786634616 1 1
0.170832914439447 0.166940095682651 1 1
0.115714712081497 0.112164097054061 1 1
-0.143134686928111 -0.13896130445092 1 1
0.120944872428387 0.117441442383082 1 1
0.0281714447442382 0.0251473338088478 1 1
0.217397488404624 0.209859500495128 1 1
-0.00430054195226807 -0.00406637754063761 1 1
0.0112854177346394 0.0115038672827343 1 1
0.18725197997534 0.184015834168269 1 1
-0.153820945513537 -0.148056010534024 1 1
0.0352570046374212 0.0342609398711242 1 1
0.204932708938683 0.2001700705005 1 1
0.0370144868360629 0.036208692215091 1 1
0.0235841778645449 0.0250134523515319 1 1
-0.284813754801584 -0.275033307241403 1 1
-0.0552738524566521 -0.0535001528622011 1 1
0.138196971821666 0.134362346812657 1 1
-0.0244042975690137 -0.0239143940351294 1 1
0.20989298255962 0.204700124712608 1 1
-0.215465452853275 -0.208576858024092 1 1
-0.0650053699359629 -0.0629850557083574 1 1
-0.169175426283702 -0.163219150543601 1 1
0.108436539344538 0.105815666714093 1 1
-0.170576763265698 -0.166786190322414 1 1
0.135667109700195 0.131519670908485 1 1
-0.111319723095605 -0.109752950290957 1 1
0.246722675801743 0.239204706799174 1 1
-0.0747050500613404 -0.0724726811193132 1 1
0.115714061900424 0.113593803782284 1 1
-0.0768764325788594 -0.0750599931947331 1 1
-0.00698164952388245 -0.00627679905757255 1 1
0.00937146262624447 0.00641615829168503 1 1
0.0728168249907582 0.0704651802121587 1 1
0.0156453265241702 0.0153522882666134 1 1
-0.0225661928078117 -0.021517673116931 1 1
0.120795944504672 0.117595040587948 1 1
-0.106854698249602 -0.102049730670685 1 1
-0.0400033567799579 -0.040815371483629 1 1
0.0764785213372697 0.0754316369715788 1 1
-0.033052985891737 -0.0318400267589297 1 1
-0.303488632178619 -0.294848008261159 1 1
0.258095102991086 0.250723910828621 1 1
-0.154414066232958 -0.149573577019762 1 1
-0.248819758648818 -0.242300476959731 1 1
0.0132406494813372 0.0140111698967566 1 1
-0.186625370304447 -0.180775896343946 1 1
-0.237966896561927 -0.230696504737939 1 1
-0.0759865303807355 -0.072302978655997 1 1
0.0952564361364361 0.0919945985178326 1 1
-0.113826901684072 -0.110847333849559 1 1
-0.0400569470560152 -0.0401890999936305 1 1
-0.050628070102201 -0.0498482420944354 1 1
0.225511452831816 0.216252826716791 1 1
-0.123875745400599 -0.119277839412669 1 1
0.114945079026476 0.108378005615014 1 1
0.0330741104267563 0.0315410935884403 1 1
0.0945178287032799 0.0923944075829451 1 1
0.0906599188016515 0.0843072871566296 1 1
-0.00769513903858683 -0.00588382438519787 1 1
0.0489926193252952 0.048599645883407 1 1
0.0842118418258797 0.081196003366841 1 1
-0.0920083332381223 -0.0913351350053 1 1
0.352535700425511 0.343521629259009 0 0
0.116581105960669 0.11308268564439 1 1
0.143413769908671 0.139531498474882 1 1
-0.0850671390358579 -0.0825092158339175 1 1
0.264072015895194 0.257417967593852 1 1
-0.12947953968318 -0.12196705760167 1 1
-0.0127699330205857 -0.0130170345770251 1 1
-0.0202381034493305 -0.021153318805711 1 1
-0.0828005153791353 -0.080854679467006 1 1
-0.0694401465116619 -0.068453938643835 1 1
0.0543731066611304 0.0527742027643859 1 1
-0.0710210116640126 -0.0695863280279289 1 1
0.343444560906985 0.333228446298662 0 0
0.076892713286787 0.0727022337635546 1 1
0.14147467979188 0.137216862399577 1 1
0.135178412315158 0.131327943852797 1 1
0.209226889756493 0.202424015927947 1 1
0.297847820039123 0.29011207673484 0 0
0.148152560596465 0.143894788176916 1 1
-0.0108830724578357 -0.0106996829005636 1 1
0.0611015228913748 0.0597350403828906 1 1
-0.0500723657237305 -0.0478087532160984 1 1
0.0224745764726227 0.0219926706161233 1 1
-0.0676895172632982 -0.0690217017868497 1 1
-0.0902125320581631 -0.089297352286615 1 1
0.117345074711346 0.112870463138718 1 1
-0.0334495827741319 -0.0323993503605039 1 1
-0.209282769119734 -0.201620845963211 1 1
0.086583683043316 0.0841974616237888 1 1
-0.195981961917291 -0.192676734353735 1 1
-0.269463858438808 -0.261611476597642 1 1
-0.19232780071854 -0.186115508821362 1 1
0.22376355112285 0.217258333695659 1 1
0.0724184361847424 0.0699738000645566 1 1
-0.0510867004341759 -0.0522385249203016 1 1
-0.0983757468010724 -0.0944054963759628 1 1
0.168365495333803 0.163966559404265 1 1
-0.135571175861566 -0.133523714775007 1 1
-0.0923764824446687 -0.0907340116341376 1 1
0.0959284447921628 0.0939508369940552 1 1
0.0183941724885493 0.0175930690450679 1 1
0.0817696981014464 0.0792985474609278 1 1
0.0799174780269802 0.0782850781836626 1 1
-0.0736063947956104 -0.0705625146805734 1 1
0.327336973182819 0.315787154492113 1 1
-0.0544069532048637 -0.052933535972786 1 1
0.14632291284273 0.141791108313797 1 1
0.00291803849359999 0.00051939162195154 1 1
0.000966300053359324 0.000583054984262952 1 1
-0.0223615304500996 -0.0219050612477522 1 1
0.0906624715868952 0.0884528858083492 1 1
0.0168999659394924 0.0163149886365596 1 1
-0.0851305041776811 -0.0823999282357827 1 1
-0.155018333408029 -0.148073730522152 1 1
0.127165795902802 0.123021872877561 1 1
0.0474721071105776 0.0465915383973202 1 1
0.157283515518215 0.152595650806394 1 1
0.0324181891684619 0.0291203710371145 1 1
-0.0261848846764269 -0.0251134454015654 1 1
0.298963219553241 0.291848556339108 1 1
-0.0150743629571112 -0.0148426464971471 1 1
-0.0113020341185234 -0.0117095649827721 1 1
-0.0963842642353112 -0.0925395072360232 1 1
0.154999099397013 0.149916810030798 1 1
0.145423685411333 0.139779686119182 1 1
0.0478919698815476 0.0454993642314082 1 1
0.0354231133725459 0.0341515093655336 1 1
0.061985121244094 0.0602537261340686 1 1
-0.0607270209615055 -0.0587094581246157 1 1
-0.0529328159563608 -0.0514191500199404 1 1
-0.143914773000002 -0.141505120707805 1 1
0.0919855628481236 0.0893531982982306 1 1
-0.233977915909104 -0.225862064928006 1 1
0.1009994397028 0.0982719568342324 1 1
0.0587907156169417 0.0582376975354885 1 1
-0.0128823669520277 -0.0137756411408585 1 1
0.0942703460065497 0.0911858914818113 1 1
0.038908139199766 0.0357456002744161 1 1
0.0192925043121896 0.018855642418353 1 1
-0.0809995187929919 -0.0788562997032013 1 1
-0.307671072221072 -0.297186383110778 0 0
-0.0114261594175503 -0.0115897762940894 1 1
-0.00449117971277631 -0.00453918181604031 1 1
-0.260767933592042 -0.252603885986869 1 1
-0.00431016056813531 -0.00298744430615961 1 1
0.0590863068318236 0.0571132755371061 1 1
-0.0636037781269187 -0.0611490971457977 1 1
0.101138342575096 0.100302773008255 1 1
0.23166718968647 0.220856420972278 1 1
0.1725429805826 0.167588002285837 1 1
-0.00691320684159883 -0.00707114103183597 1 1
-0.136463181684441 -0.134026685147614 1 1
0.285509963806261 0.280021112735815 1 1
0.0576373039262353 0.0555380538519603 1 1
0.0363266203323746 0.0347936214528234 1 1
0.183447133002168 0.175518163742133 1 1
-0.00604752798625785 -0.00624725311248926 1 1
0.0502366705742739 0.0488268189154533 1 1
-0.165299725365029 -0.161165666805374 1 1
0.12270655295852 0.118011547054562 1 1
-0.0600892974799442 -0.0554638846141874 1 1
0.0408397537085566 0.0390422403600573 1 1
-0.088748422876936 -0.0868762075077231 1 1
-0.231877900353566 -0.224407399001991 1 1
0.0321172788187199 0.0285907695173775 1 1
-0.0923249988732143 -0.0871083997454353 1 1
0.0698759536542747 0.0670937425731909 1 1
0.160797071040098 0.156515399802162 1 1
-0.160754210722955 -0.157012117595459 1 1
0.127984596279193 0.12448559318949 1 1
-0.0123104275530897 -0.0113487096079072 1 1
0.0627454137017354 0.0605917375513997 1 1
0.152047114461844 0.148200418835523 1 1
0.175364919007543 0.17120930813628 1 1
-0.0355198396294064 -0.0347959373231269 1 1
0.0169236737732917 0.0159801361082772 1 1
0.185707468697239 0.181635390040673 1 1
0.0779656251717516 0.0759425894771895 1 1
-0.0228706844287092 -0.022131976430856 1 1
-0.00958018766617695 -0.00813647887349563 1 1
-0.18740857799471 -0.182168967046916 1 1
-0.0220308717687247 -0.0221480964089784 1 1
0.0483149338543802 0.0471773251151881 1 1
-0.126340259059854 -0.123361962169429 1 1
0.0968279906411546 0.0928494891000189 1 1
-0.143073111167735 -0.138252511726111 1 1
-0.000634040117737981 -0.00109685924844646 1 1
-0.162408112369657 -0.157810858356707 1 1
0.0323337004041424 0.0294350849471583 1 1
-0.301137885131525 -0.292685358201638 0 0
0.16320227573446 0.158297425166531 1 1
-0.254147164442906 -0.24593396591876 1 1
-0.0872089161245931 -0.0839426041216069 1 1
0.110323675416568 0.106439152849622 1 1
0.0543797883831006 0.0521435386759751 1 1
0.252037133022535 0.244984633367344 1 1
-0.0195117575419136 -0.0196407638033406 1 1
-0.160011310079629 -0.155938843380784 1 1
-0.0281877093962141 -0.0283867788890559 1 1
0.0137467161677912 0.0138977138809076 1 1
0.0637226267851535 0.0621560678892219 1 1
0.14233675576705 0.136823291648137 1 1
0.102506124362757 0.10046370832878 1 1
-0.36532248466337 -0.354703606571376 0 0
-0.219173019779808 -0.213632111844275 1 1
0.0982065047876031 0.0977933058361498 1 1
0.200801145960141 0.193269329868202 1 1
0.0203400578756781 0.0198357030407965 1 1
-0.152379464326162 -0.145403953089908 1 1
0.0554975337105942 0.0503908982989759 1 1
-0.21901230363179 -0.213072677825298 1 1
0.0350871142633921 0.0343722860561132 1 1
-0.0609758163662101 -0.0588530368804266 1 1
-0.180527243838488 -0.175156719650603 1 1
0.106089186124199 0.102150624017865 1 1
-0.0935517986561293 -0.0909658604181039 1 1
-0.252726877757745 -0.245056859416102 1 1
-0.100363977961458 -0.0965147223939505 1 1
-0.111453917073557 -0.108942164938295 1 1
0.145012315636911 0.140750676345788 1 1
8.77937839501297e-05 0.000246624503934534 1 1
-0.169520991021987 -0.165385247678322 1 1
-0.203054816175496 -0.197411502163847 1 1
0.0213934862999008 0.0209002759914574 1 1
-0.28037837138966 -0.272698939341516 1 1
-0.138440284028193 -0.135157646793221 1 1
0.0840105880877243 0.0810148948399272 1 1
-0.14021209209779 -0.133498622417142 1 1
0.134431724432364 0.129595915245899 1 1
0.0147867689686393 0.0139937076767053 1 1
-0.201595975607433 -0.196253735871684 1 1
-0.0690586938872334 -0.0672145953862348 1 1
0.00476030058411422 0.00644308962105502 1 1
-0.0618251821604921 -0.0605867538750162 1 1
-0.341090532997901 -0.332009999778648 0 0
-0.116579757535034 -0.113733368879481 1 1
0.216588141359512 0.210565896019266 1 1
-0.00567473776457362 -0.00590947117407345 1 1
0.0225815178504812 0.0219351091065302 1 1
0.0405730507720781 0.0394125774493895 1 1
0.0235344421007605 0.0232426560423188 1 1
-0.147811071252098 -0.143292623390494 1 1
-0.0334954661901545 -0.0310032036805322 1 1
0.129948011499201 0.126367721324669 1 1
-0.000753853897199092 -0.000418156551937027 1 1
0.0431559610262328 0.0427263356391647 1 1
0.239338964439994 0.232210876558348 1 1
0.0891789573228057 0.087272310790329 1 1
-0.119158484608544 -0.115783677233844 1 1
0.00030340046505932 0.00101916814654529 1 1
-0.0334530671777456 -0.0326783227511121 1 1
0.0671401622496929 0.0647377953711397 1 1
-0.124731224663204 -0.122838924642836 1 1
-0.0174941175101275 -0.0174670972482545 1 1
-0.23727243078976 -0.229911770532516 1 1
0.118855042064306 0.116331399697357 1 1
-0.064997039710515 -0.0631006644665892 1 1
-0.000805252101683682 -0.000800688093117473 1 1
0.176385239113092 0.169214562326899 1 1
0.0395964607416212 0.038664160255636 1 1
0.111505639510025 0.108509296125566 1 1
-0.0986360746088766 -0.0961128170749881 1 1
-0.0105491466872796 -0.010385226978426 1 1
0.147967183747914 0.143531306937996 1 1
-0.154712182739872 -0.149779776614674 1 1
-0.242834378448933 -0.234849730089507 1 1
0.0251798438253662 0.0240522818142744 1 1
0.0657529187031198 0.0623068717482579 1 1
0.144504920361053 0.141634505726261 1 1
-0.17212787082361 -0.166744966354514 1 1
-0.0986069693637442 -0.0962746730082939 1 1
0.113991598798816 0.111457901051276 1 1
-0.178202619154326 -0.175541297876975 1 1
-0.184563707329159 -0.18006466374727 1 1
0.0851703192958054 0.0833077485751197 1 1
0.0203082833002936 0.0210436755450325 1 1
-0.0780988346160505 -0.0754807664340286 1 1
0.159945093285352 0.15547775949563 1 1
-0.143542292879407 -0.139044055906931 1 1
0.180787042907056 0.176077833948635 1 1
-0.167282428323454 -0.161681828593776 1 1
0.136065531964113 0.132300504673192 1 1
0.0965326013181465 0.091866765144244 1 1
0.00228958161180237 0.00280088706594153 1 1
-0.0546712312268891 -0.0524014278978989 1 1
0.158455374849389 0.151661246000812 1 1
0.0118503310265597 0.0114975464304104 1 1
0.0257993651347782 0.0250792391852234 1 1
-0.00841327735588464 -0.00898978308259835 1 1
0.115502366214232 0.11119041352471 1 1
0.0372760851844279 0.036325413780059 1 1
0.0658981104425725 0.0645439608979309 1 1
0.0360224308800705 0.0344426021104703 1 1
-0.0148681870999777 -0.0138950994487415 1 1
0.0433760036929165 0.0433012030377534 1 1
0.0405939772028381 0.0393318385116296 1 1
0.0837665315839916 0.0819572265020994 1 1
0.018800601880252 0.0186819324970116 1 1
-0.0383335126089308 -0.0379313893840279 1 1
-0.104670802097731 -0.104254252328135 1 1
0.0525813475421653 0.0513101998679714 1 1
0.0172964374639746 0.013650107838465 1 1
0.0376892688466005 0.0360070003657756 1 1
-0.224719653197332 -0.218563252723421 1 1
-0.0165816997616277 -0.014313051275928 1 1
-0.182434130102867 -0.177366911729513 1 1
0.137646101301217 0.134050061663992 1 1
-0.165831313165306 -0.161366508376446 1 1
0.112163890609913 0.108562827837123 1 1
-0.257204969586718 -0.250069922503874 1 1
-0.198948769429951 -0.193653411166759 1 1
-0.212179450088379 -0.204953954039966 1 1
0.241315804271734 0.235690611736059 1 1
-0.0743899224269828 -0.0733080426996137 1 1
0.10343612908648 0.10016497280699 1 1
-0.109963846557027 -0.107451172906701 1 1
-0.10895183899969 -0.105747460362088 1 1
-0.0290472207184647 -0.0280934790882868 1 1
-0.161599639667603 -0.157106858719186 1 1
-0.00675242857621199 -0.00579703791740113 1 1
-0.12738615987509 -0.124658911737245 1 1
-0.257753635408813 -0.248857527970215 1 1
0.281490036678484 0.273218911259915 0 0
0.111930537333888 0.107104345211354 1 1
0.161993881706007 0.157942218742557 1 1
0.20748206380938 0.201201373496791 1 1
-0.370987071114045 -0.358134923522461 0 0
-0.0400209352192968 -0.0388568200156287 1 1
-0.0112622325108725 -0.00993779202834581 1 1
-0.185903164274784 -0.180083329019405 1 1
0.156460698485004 0.152840700044326 1 1
-0.0702803256781636 -0.068412205826721 1 1
-0.100851840142733 -0.0966462750442421 1 1
-0.238462803900689 -0.232442337723133 1 1
-0.117853522963629 -0.115744848989678 1 1
-0.140580972113926 -0.135354221692017 1 1
0.115017732573516 0.112166499724559 1 1
0.0272537972237912 0.0258656400194038 1 1
0.0399717492108402 0.0396552176098846 1 1
-0.00192404621938423 -0.00155448840932277 1 1
0.111933995461002 0.108710054115583 1 1
-0.124453182107684 -0.120934103407048 1 1
-0.119018792307923 -0.115883671769788 1 1
0.0298963233926659 0.0286097883898281 1 1
-0.127941869634136 -0.124096631061172 1 1
0.162319926783382 0.154482596289966 1 1
0.164811908082459 0.161058574623285 1 1
0.0073661120258462 0.00792796570195929 1 1
0.0601706514272062 0.059813471980948 1 1
0.0537079389927693 0.0523714831791385 1 1
-0.3854100932227 -0.372992468202358 0 0
-0.0590034317003118 -0.0586826078009346 1 1
-0.0634957204124316 -0.0622225549692215 1 1
0.0135982587971897 0.0132447784420893 1 1
0.111013791700725 0.10744804730818 1 1
-0.134200887694534 -0.134162942875284 1 1
0.125143329220519 0.12200399144314 1 1
0.179121556520134 0.173127142470683 1 1
-0.343949910136131 -0.334455286209685 0 0
0.137342135060176 0.131844473964553 1 1
0.172603758894409 0.166613771030653 1 1
0.0431551614425895 0.0420195795357863 1 1
0.0970372176854531 0.0956931760486559 1 1
-0.257422211473615 -0.252099390198875 1 1
0.177073873948918 0.16958500951959 1 1
-0.087440002032938 -0.0847839757371384 1 1
-0.0571645096630054 -0.0556891173097319 1 1
0.175145745962053 0.168262483874398 1 1
0.175563317073598 0.171576114037939 1 1
-0.142392780079228 -0.138050887327195 1 1
-0.00217639755928566 -0.00243008059938612 1 1
-0.197944400357669 -0.188885935986179 1 1
0.195551052168293 0.18995102085114 1 1
-0.0957369606989828 -0.0929752349794821 1 1
-0.112138950038798 -0.109815695351808 1 1
0.000458771492800592 -0.000763833102087271 1 1
0.0694220430268434 0.0665321690898552 1 1
-0.0769194035891302 -0.0747639730918101 1 1
-0.139673775466415 -0.136381206585451 1 1
0.058605496486008 0.0563523067565302 1 1
-0.150817956361686 -0.14695075166143 1 1
-0.102891996774663 -0.0988638656588385 1 1
0.234935717523516 0.228660044195593 1 1
0.0317502531164544 0.0297495976733152 1 1
-0.0692846319421962 -0.0678098454631708 1 1
-0.0499673936448039 -0.0485134703300827 1 1
-0.294700433579829 -0.285249231709369 0 0
-0.033712414798142 -0.031896652397735 1 1
0.218551682007873 0.211089294968369 1 1
-0.0003812613429518 -0.00178810395772317 1 1
-0.0377784932551946 -0.0348770823815681 1 1
-0.00754001540903078 -0.00605777170154845 1 1
-0.117328101921639 -0.113554364092269 1 1
0.26073267402961 0.252604297268596 1 1
-0.143714950098875 -0.140272303200037 1 1
-0.00610564359753843 -0.00585686692761497 1 1
0.136157550797862 0.131838167896304 1 1
0.0249096497955055 0.0248334999457193 1 1
-0.151569360672849 -0.148133304664699 1 1
0.169658929691961 0.16660610730617 1 1
0.150580820106377 0.147099417284271 1 1
0.145384259840721 0.140969979844742 1 1
0.178652699780417 0.173564118007347 1 1
0.159894060011006 0.156322366903843 1 1
-0.278998286754294 -0.270483596053571 1 1
0.0944633559618149 0.0930286105646779 1 1
-0.0138435712204576 -0.011700185825706 1 1
-0.0483730266570955 -0.0465928937681503 1 1
0.25716556330407 0.249502146071475 1 1
-0.178717669502155 -0.173342528390729 1 1
-0.00805815705224863 -0.00817248739595772 1 1
-0.0307660663604296 -0.030465584845104 1 1
-0.0173963792665523 -0.0158852014621484 1 1
-0.156288420127572 -0.152218044710338 1 1
0.103862646173808 0.101095113723426 1 1
-0.0326447565362099 -0.0321172569129936 1 1
0.10729580074153 0.104069828441613 1 1
0.130047040564175 0.124626529236166 1 1
0.0717877868244962 0.068707318238644 1 1
0.17188729634135 0.164983359330462 1 1
-0.155670834413287 -0.151648154555099 1 1
0.053653700755923 0.0523578606114446 1 1
0.0956990671894862 0.0931763836142439 1 1
0.0770528948890633 0.0748441035853462 1 1
-0.0825977647018776 -0.0792861202958116 1 1
0.131390712510772 0.130423845766462 1 1
0.0555051279964531 0.0542244118682111 1 1
-0.0744756727652311 -0.072190586759902 1 1
-0.172658933362857 -0.169730650575052 1 1
-0.0615086428616124 -0.0596593381375036 1 1
0.0506530421943335 0.0472250674386573 1 1
-0.0342803429037697 -0.0323358169303746 1 1
0.248266087407333 0.241944388132304 1 1
0.190505623307493 0.18522788880456 1 1
0.1605237304668 0.156075761770813 1 1
-0.185274950487721 -0.180702347391119 1 1
-0.0309425553925407 -0.0302903876114801 1 1
0.00252704328828269 -0.000824374256050853 1 1
0.0455786631576618 0.0445249414885717 1 1
-0.161984089405605 -0.157190523481342 1 1
0.0614039018014321 0.0597384237010542 1 1
0.279204595306936 0.270981537902173 1 1
0.212208607734669 0.207051383868701 1 1
0.137530464403458 0.13383823122634 1 1
0.0368834620307529 0.0363744434446056 1 1
-0.205946386183193 -0.200748556114132 1 1
-0.0474307928234583 -0.0455794724380272 1 1
0.041179319617427 0.039917197147083 1 1
0.0270326876212474 0.0262366712151679 1 1
0.0542830622145987 0.0528777653394904 1 1
0.118895388836602 0.115551996461558 1 1
-0.183017956398416 -0.177796565638365 1 1
0.0432543977210411 0.0419148948796125 1 1
-0.142804225983122 -0.139019895530279 1 1
-0.146156858240191 -0.142545984550611 1 1
0.0142924545678314 0.0134954362221401 1 1
-0.0845857197252888 -0.0817781126931841 1 1
-0.0112306047442403 -0.012649989258047 1 1
0.122841038915621 0.118870286641238 1 1
0.167904822929676 0.162782942455808 1 1
0.0944987219092003 0.0935867507465907 1 1
0.114548861473139 0.111463666859554 1 1
0.0375166318094465 0.0361021806013432 1 1
-0.248520025834846 -0.242911193002708 0 0
0.130085339334095 0.127989349597085 1 1
-0.125789071419008 -0.12304111882361 1 1
0.103069503041339 0.101215699451321 1 1
-0.00749524112090458 -0.00821696900468626 1 1
-0.061996517606064 -0.0591980559012428 1 1
0.0141662488095025 0.0131738809875282 1 1
0.111016085994536 0.108404511028661 1 1
0.0721555226640909 0.0690636454653155 1 1
-0.0373898631173714 -0.0369083271865968 1 1
-0.0840043797982844 -0.081928099176738 1 1
0.203699640395234 0.198397198954094 1 1
0.00799024568254444 0.00622964072349345 1 1
-0.0228352647014273 -0.0228463018848497 1 1
-0.183167282691494 -0.178532805822442 1 1
0.0905085865334009 0.0871153589382228 1 1
-0.0238993289822554 -0.0238293459960824 1 1
-0.180105780648819 -0.175351537618366 1 1
-0.0496230112556454 -0.0481320057090015 1 1
0.021945266493429 0.0212677386966812 1 1
-0.000838135627718863 -0.00116805968814966 1 1
-0.104570020419405 -0.100991032173227 1 1
0.0768713697467482 0.0745340312088869 1 1
-0.0356153904337687 -0.0343743965770899 1 1
-0.0902552723934063 -0.0868929081735387 1 1
0.111658925806072 0.108537132022117 1 1
-0.0292129008595803 -0.0297794225220029 1 1
-0.140056800071944 -0.137125348760959 1 1
-0.0599479937726642 -0.0578520064064929 1 1
0.152209948088055 0.147674984857549 1 1
-0.0135209618713792 -0.0129616085001223 1 1
0.0509503280011113 0.0510752928305144 1 1
0.0256980940701163 0.0268731071024762 1 1
0.150426931428519 0.148093244191575 1 1
-0.0526223349510035 -0.051239477137416 1 1
0.00129510387473467 0.00204275010390231 1 1
-0.0689197717885962 -0.0665438092590956 1 1
0.136156197962462 0.132123901071308 1 1
-0.0175698467556452 -0.0186425577706537 1 1
-0.115037123559649 -0.112128200014242 1 1
0.221826265753869 0.21584085186128 1 1
0.221583652548249 0.216278966303009 1 1
-0.207843020963573 -0.199840053641849 1 1
-0.0143571365557522 -0.0159386286463159 1 1
0.150153671304495 0.144088016012402 1 1
-0.0593231658197443 -0.0576081968680459 1 1
0.00585623804568888 0.00599119261037207 1 1
-0.029811772256634 -0.0284959076788063 1 1
-0.159536267732707 -0.153205660807016 1 1
-0.00633849872090296 -0.0047759442927811 1 1
-0.110489269273376 -0.108526313500483 1 1
-0.0950098349566236 -0.0915840737691034 1 1
0.0371043054510115 0.0362995004530636 1 1
-0.177533307409152 -0.17231965735388 1 1
-0.0615935941764855 -0.0603697198848891 1 1
-0.118785793161167 -0.116086731550627 1 1
-0.0663083375893519 -0.0632751008167163 1 1
-0.0694935533668469 -0.0671685797183863 1 1
0.0098839491952402 0.0091177485774908 1 1
-0.16685430610515 -0.160192205510823 1 1
0.0623477294601752 0.0612130869904557 1 1
-0.322967591680075 -0.313426505272108 0 0
0.0190292812133812 0.0170785359075502 1 1
-0.132349652221397 -0.126927493118533 1 1
0.0767437786961653 0.0738863678553549 1 1
0.04014227572491 0.0385409488780487 1 1
-0.0434508816510997 -0.0413297766074284 1 1
0.0597863037509046 0.0599641294307634 1 1
0.0657763951446768 0.0618617168401847 1 1
0.216458123478974 0.209686282204735 1 1
0.277986834004425 0.270950428542773 1 1
-0.0593531887237915 -0.05855857407393 1 1
0.115715902575624 0.110332144632689 1 1
0.0383544827951432 0.0361932562306425 1 1
0.0291948795881004 0.0287396950542059 1 1
-0.0350413842466903 -0.0339856777581027 1 1
0.0913336744453511 0.0884925392627095 1 1
-0.299327536387494 -0.289037992688532 1 1
0.262633553183855 0.253201182995037 1 1
0.00991786330465544 0.00910525037050993 1 1
0.0856545032302413 0.0827163975141766 1 1
0.203647813454752 0.19791336079449 1 1
0.217379979171368 0.211761237529475 1 1
-0.0014039125079574 -0.00164021708407034 1 1
-0.227704573728799 -0.220843534959989 1 1
0.141264533620087 0.136991561743043 1 1
0.178805851698861 0.173947675670585 1 1
0.0769849317092482 0.0748433481537596 1 1
0.308918856160892 0.299208429924225 1 1
0.0159750260383384 0.0158188789640824 1 1
0.101613009408759 0.0980472395336279 1 1
0.187733636020826 0.182285464438933 1 1
0.171183885406652 0.165995050302937 1 1
0.104832927661745 0.101010629979537 1 1
-0.0951114756932908 -0.0914683378837491 1 1
-0.121211125668343 -0.118637698552643 1 1
0.103065330598914 0.100785738543859 1 1
-0.00608301757734698 -0.00602840932970449 1 1
-0.112361437104299 -0.107756745115113 1 1
-0.24094090855068 -0.233374584159517 1 1
0.031075471335981 0.0286824107512375 1 1
-0.0262814076657373 -0.0258786351588623 1 1
-0.213407893108282 -0.205346827507026 1 1
0.289439834790317 0.280448443183006 1 1
0.0846002815019262 0.0822011535454632 1 1
-0.0478749979271414 -0.0446068112819446 1 1
0.203172163866563 0.197615138907956 1 1
0.0713828335858416 0.0688987094630392 1 1
-0.000382004010047225 0.00030534494345745 1 1
0.0843203365777676 0.0805639873792359 1 1
0.0221521897666971 0.0214778260448907 1 1
0.154480421969742 0.149149292561645 1 1
-0.0912197143051912 -0.0865168739451466 1 1
0.342898039884892 0.332271663411205 0 0
-0.0597602689354222 -0.0568891970749012 1 1
0.174780571479527 0.170140697915035 1 1
0.103333697626393 0.100485702456087 1 1
0.0660581860440324 0.0631401274665038 1 1
-0.12696830914578 -0.123773962533526 1 1
0.057749731465299 0.055923988103847 1 1
0.101954344189579 0.0978967997018966 1 1
0.0463801504842332 0.0454143790301944 1 1
0.0182221129802994 0.0176373478287661 1 1
0.139989208113925 0.135186807179121 1 1
-0.033338550188672 -0.0302908468403823 1 1
-0.0537951978765537 -0.0529043460782091 1 1
0.107569567926262 0.105751840604064 1 1
-0.16278965395134 -0.158599713722099 1 1
-0.117515860847845 -0.113157232916789 1 1
0.183615718907917 0.177591071359075 1 1
0.0448941759580251 0.0433844357644552 1 1
-0.0780320616701361 -0.0773623093490514 1 1
0.0588293150704029 0.0572593163531683 1 1
-0.0870759403218992 -0.0852335897669522 1 1
0.0564803824460966 0.0525893507086015 1 1
0.0910324595863102 0.0886574765541167 1 1
0.0212554207841233 0.0216052375107001 1 1
-0.158994285513344 -0.153295959823015 1 1
0.058453276384645 0.0561390968541854 1 1
-0.342799029553003 -0.333894813991442 0 0
0.181660442363718 0.176154411384615 1 1
0.102187530124591 0.0990370125043534 1 1
-0.226338097918564 -0.219256342577848 1 1
-0.088947135490973 -0.0879861256573478 1 1
-0.0955984603116039 -0.0943811697391881 1 1
-0.0104965386373761 -0.0104936976255823 1 1
0.0143228521771309 0.0144564216128078 1 1
-0.0766881736576778 -0.0746214065099229 1 1
0.233337389855067 0.226255443337083 1 1
-0.00298038328775339 -0.0030389786303299 1 1
0.00259820602445942 0.00375411332393338 1 1
-0.00610578459601113 -0.00546577970667851 1 1
-0.0619002727075051 -0.0612463952346863 1 1
-0.152317177048334 -0.146012139489485 1 1
0.13167175325571 0.127467057877011 1 1
0.0865457003832994 0.0840464436588159 1 1
0.0901118960511065 0.0874908096011686 1 1
-0.00576741826142395 -0.00367063756441144 1 1
-0.0981773892794658 -0.0957847454706924 1 1
-0.0106195248413331 -0.00995400927260943 1 1
0.196629404896995 0.188341315468106 1 1
0.0311266621426016 0.0312428207583063 1 1
-0.255936121177895 -0.248926673851437 0 0
0.0502579338623464 0.050008849522772 1 1
0.100379479014328 0.0970400639831648 1 1
0.106327566382105 0.10376471687517 1 1
0.0721073658069892 0.0705939933150105 1 1
0.0882195877491574 0.0856527589317008 1 1
-0.084057315730514 -0.0806984976317381 1 1
0.0426037120888562 0.0427056060289831 1 1
0.150404387959067 0.146486581527218 1 1
-0.136044087216438 -0.133254946481504 1 1
0.034365634355887 0.0342704720359551 1 1
-0.0798994332882004 -0.0781002442864508 1 1
0.000391288199387937 -0.00431458287832739 1 1
-0.00815607725372232 -0.00827127706435646 1 1
-0.358581254052291 -0.34690872038125 0 0
0.155746002215199 0.150917642017532 1 1
-0.28666280056015 -0.27843263482706 0 0
-0.200116262711115 -0.1947193342841 1 1
0.0484513145156547 0.0469083245766415 1 1
-0.15513548824025 -0.148718623319075 1 1
-0.0140342246861314 -0.0138455052148651 1 1
-0.0678951681209971 -0.0651452342400413 1 1
-0.0710668938201692 -0.0701820480453055 1 1
0.263478839835344 0.257464059469551 1 1
-0.120268294715742 -0.117009454533514 1 1
0.0661534250118427 0.0653342721546598 1 1
-0.0232384925428448 -0.0236262340039324 1 1
-0.0645015062527566 -0.0634464918159108 1 1
-0.0158112584282352 -0.0124949501644977 1 1
0.0219632421932579 0.020929860401056 1 1
-0.0288973853223921 -0.0300998447069157 1 1
0.0185588580439042 0.0181270563469077 1 1
-0.154766329647823 -0.150723658009583 1 1
-0.0796882965057141 -0.0779519625978776 1 1
0.027433400560674 0.0266515904879715 1 1
0.12492498093194 0.122905922191379 1 1
0.189492936272126 0.184067467970538 1 1
-0.117409546276026 -0.113813760793045 1 1
0.120351246422962 0.117066417158536 1 1
-0.0756913993038007 -0.0718627825769904 1 1
-0.0253409972875051 -0.0272680977460908 1 1
-0.212946015978341 -0.205523379596114 1 1
0.0814208306108341 0.0787158070244114 1 1
0.107854949752312 0.104029196814126 1 1
0.0383595737007134 0.0373291610988175 1 1
-0.174178009871637 -0.167926868992365 1 1
0.0458128648472767 0.0423894810098128 1 1
-0.201256486927284 -0.194899731712757 1 1
-0.120296566593112 -0.116699873260718 1 1
-0.0480843882409658 -0.0472825483049832 1 1
0.0518407969854009 0.0520318795241622 1 1
-0.141692296733627 -0.138068954003502 1 1
0.102260705156277 0.0985549489220265 1 1
-0.157740441765675 -0.154429334449405 1 1
-0.212728968134208 -0.205583330876522 1 1
0.0260858990025811 0.0260092757543637 1 1
-0.236677037165879 -0.231806989444646 1 1
-0.0441382016661063 -0.042356478091707 1 1
0.127601685403432 0.121477019215988 1 1
0.25421064418916 0.245784673741429 1 1
0.201282330789898 0.19657635269922 1 1
0.0177719263949029 0.0166613579517063 1 1
0.259597312134716 0.254624774664734 1 1
0.114414339832118 0.109395962042918 1 1
-0.114114974026871 -0.111208789680394 1 1
0.0591580625846102 0.0576928003844158 1 1
0.310376004887528 0.302923303631599 0 0
0.0455883780794213 0.042013076302947 1 1
-0.00994957400127364 -0.00915834667546163 1 1
-0.012203990478266 -0.012038867998227 1 1
0.0565027348732566 0.0551501949445635 1 1
0.156980969746922 0.153648372843699 1 1
0.0416907573057863 0.041279473323149 1 1
0.107739952924508 0.102266218503183 1 1
0.0665968893953576 0.0670759238202428 1 1
0.129088525394387 0.124340236350891 1 1
0.0428212435018474 0.0414756290694369 1 1
0.06568669992743 0.0634624220080556 1 1
0.0588894053620017 0.0548687201370183 1 1
0.00560515543956423 0.00548721988055364 1 1
0.0756731161207873 0.0732702374734196 1 1
0.100865812202289 0.0985024227622504 1 1
0.129445028878449 0.123070573821946 1 1
0.0908142470613369 0.0909726157949909 1 1
-0.00812457004802522 -0.00727780814050358 1 1
0.113319022108272 0.110238667701102 1 1
-0.105670706454077 -0.102236911697201 1 1
0.081264505516331 0.080022777712402 1 1
-0.323778110381095 -0.313172529545713 0 0
-0.0767439426869437 -0.0755101000809529 1 1
-0.0873321155141583 -0.0840773429560609 1 1
-0.00273744899059589 -0.00308134954293471 1 1
-0.0569372540180274 -0.053579921640188 1 1
0.120817786394965 0.117167242812277 1 1
0.0348123836689348 0.0331783438408883 1 1
0.177230981461206 0.172514475881833 1 1
-0.263091732319174 -0.255335787999564 0 0
0.0760617642475266 0.0733797329371881 1 1
0.083152208147753 0.080015390116214 1 1
-0.0498664556886273 -0.0494322538826825 1 1
0.0463030887678229 0.0450027605214899 1 1
0.014268572816028 0.0146596814093694 1 1
0.00731056352049268 0.00766036325863782 1 1
0.0291791437055796 0.0286268799833258 1 1
0.0232877563925713 0.0222748245014907 1 1
-0.0933221705170605 -0.0906509995101689 1 1
0.173512348410793 0.168683192625715 1 1
-0.000606296528242366 -0.00189040221643791 1 1
0.209958231285748 0.202997778207424 1 1
-0.0129937758412275 -0.0110600230598986 1 1
0.143593473868535 0.139228250393177 1 1
0.191956064603782 0.187194467446718 1 1
0.0194495693055311 0.0177668964456175 1 1
0.132699341176942 0.129155595478349 1 1
-0.0418093001959772 -0.0415111735709755 1 1
0.106653011679808 0.104829686319572 1 1
0.081864757254846 0.078798749255082 1 1
0.323903143779962 0.312118543778305 0 0
0.0813199826220484 0.0788515390556102 1 1
-0.196597978444767 -0.191232749129634 1 1
0.164764412679294 0.158529245095302 1 1
-0.166153094777674 -0.162085400271828 1 1
-0.0551424146609564 -0.0540421272524678 1 1
-0.247007803553331 -0.239672500571659 1 1
-0.179246078554035 -0.174918406956945 1 1
-0.35182089596867 -0.341723464782363 0 0
0.0435430981328972 0.0422013502281708 1 1
-0.220296890799541 -0.21313705794861 1 1
-0.000813439636514181 -0.00176407069010034 1 1
-0.0354333237833857 -0.0349021423805864 1 1
0.132380133652505 0.128113919588745 1 1
-0.00648275876115567 -0.00660211321935656 1 1
0.0889013782954016 0.0875330890297538 1 1
0.0509820684731252 0.0498310966219468 1 1
-0.0828176896991979 -0.0807582859855176 1 1
0.0398242245076989 0.0382671015626455 1 1
-0.0410248965735676 -0.0388341914977518 1 1
-0.156028859880336 -0.151520865874442 1 1
0.130238100392998 0.126529837383147 1 1
-0.151111822777396 -0.14780634231646 1 1
0.102481666725165 0.0994905871153107 1 1
0.0558202131685379 0.0543294197771197 1 1
-0.0836723891727125 -0.0795650798097447 1 1
-0.122681079439162 -0.118117523698676 1 1
0.115490168587644 0.11340107867322 1 1
0.0334971661376614 0.0339485659167547 1 1
0.0748527737266546 0.0723012878188602 1 1
-0.113113701033516 -0.110048411331894 1 1
0.151333984613741 0.146396182586983 1 1
0.238826759246093 0.232169076479492 1 1
0.0795539070604671 0.0757559537824355 1 1
0.0651630002854244 0.0630976905383913 1 1
-0.0399159268524325 -0.039666891957636 1 1
0.0652084839580985 0.0621243116969179 1 1
0.221515200810501 0.216614093631638 1 1
-0.0461401583425295 -0.0453126900553238 1 1
-0.250807297184269 -0.244195007338794 1 1
0.0954130990444253 0.0931357850781215 1 1
-0.078960722708902 -0.0766175389277171 1 1
-0.243839849617523 -0.23721764657376 1 1
0.113643535892954 0.111686970816266 1 1
-0.247283808863284 -0.24015089540898 1 1
-0.0781118609352086 -0.0761236698587729 1 1
-0.110318077839662 -0.105498430667824 1 1
-0.0988688180470335 -0.0956685159770645 1 1
-0.122634354367162 -0.118880432547094 1 1
0.0146254924555624 0.0149439687137291 1 1
-0.00171860256200762 -0.00186331132736454 1 1
0.302439717328903 0.293437228296317 0 0
-0.035066072832947 -0.032491480777703 1 1
-0.0144530890677895 -0.0135916451268279 1 1
-0.0200570090742475 -0.0177591921000159 1 1
0.0358210731589114 0.0353534999387025 1 1
-0.148944020377785 -0.144334860107794 1 1
0.25082248729567 0.246393563424182 1 1
-0.370391780751288 -0.360026289953318 0 0
0.0714091536342088 0.0699328910223146 1 1
-0.0227193113781455 -0.0216518607496891 1 1
0.255616823330967 0.249219792118938 1 1
-0.176646128328156 -0.172486932733151 1 1
0.117241255815505 0.113721306089737 1 1
0.160682345365779 0.155399607097318 1 1
-0.0218965683104032 -0.0215428072639613 1 1
-0.152853085460248 -0.148702141589084 1 1
-0.215242595403803 -0.209011485792747 1 1
0.0236080646637045 0.0215767733967527 1 1
0.21680660903421 0.209617104010707 1 1
0.071192024968477 0.0690160073409977 1 1
0.096040773377628 0.0931067872453113 1 1
0.0400337005963701 0.0388333130639694 1 1
0.0267384407810018 0.0261139896492485 1 1
-0.224204629553205 -0.217964295464399 1 1
-0.0118652493235893 -0.0100969378071533 1 1
-0.00411056411766455 -0.0036106105606566 1 1
-0.0522635667004484 -0.0496093422333822 1 1
0.0650541721883641 0.0637946684461638 1 1
0.0447929071289802 0.0453549761442564 1 1
-0.0825041474354947 -0.0819069218808254 1 1
0.000863823617119508 0.000681338774437254 1 1
0.058559937514668 0.0562942646784274 1 1
0.227469642056126 0.221420487051245 1 1
0.111028074751337 0.108797746778635 1 1
-0.0362256618578308 -0.0353843521942506 1 1
-0.0678655438439825 -0.0653353076960078 1 1
0.0976080757334931 0.0952957187273037 1 1
0.0935256183027275 0.0906374731196243 1 1
0.0722998524172675 0.0707034393640232 1 1
-0.0797330969249629 -0.0777869050777293 1 1
0.196176693484019 0.18812777101242 1 1
0.0384153587986787 0.0371915105789535 1 1
0.0657662291849049 0.0638798092898353 1 1
-0.0718544939871216 -0.0695609291517985 1 1
0.226468354727821 0.219537556537838 1 1
0.0458491715326144 0.0445008955957781 1 1
-0.33693093927037 -0.3282241480684 1 1
0.0221356702577208 0.0191185667112745 1 1
0.0681221846549818 0.0675768654931198 1 1
0.0961300239503618 0.0931469946261268 1 1
-0.0116272197202643 -0.0116196942945341 1 1
-0.229966234982497 -0.22140082076198 1 1
-0.106912130430486 -0.104816896211977 1 1
0.106132026663316 0.102075406889317 1 1
0.16262017650646 0.159840021427511 1 1
0.290284407594092 0.282530598980955 0 0
-0.0870068335071778 -0.083757578727245 1 1
-0.0823710937921729 -0.0817041523259961 1 1
0.0376494754408995 0.0366921455591965 1 1
0.108145817490736 0.104422552015268 1 1
0.0153238407814715 0.0147890676172814 1 1
-0.223168481877103 -0.217969957074482 1 1
0.338197861809861 0.3264535658993 0 0
-0.111897614446737 -0.108342592521864 1 1
0.157726582299213 0.152938708486735 1 1
0.0643871276401741 0.0637480227457417 1 1
0.0589668568847203 0.0555838622581655 1 1
0.238387966617024 0.231493487712275 1 1
-0.214394283201957 -0.207600432379789 1 1
-0.141867238641212 -0.135163584775027 1 1
-0.15250970230088 -0.147710172595499 1 1
-0.0414922921253132 -0.040367658751373 1 1
0.0761395798286832 0.0753942419067691 1 1
-0.0561260895406892 -0.0558593447459533 1 1
0.204561170439338 0.19910643134621 1 1
-0.158792339419883 -0.153992059173609 1 1
0.100460937496952 0.0985622644240113 1 1
0.154911834694888 0.150179091555492 1 1
-0.00941239710779802 -0.0119773921632972 1 1
-0.153395485320961 -0.150028567048604 1 1
0.0750272184933313 0.0715430201195153 1 1
0.0375134903188747 0.0357759594806493 1 1
-0.27405885431657 -0.268128845424312 0 0
-0.106703590532824 -0.103344730299748 1 1
0.0105587861832773 0.0108560689682339 1 1
-0.097401124318867 -0.0968193377769659 1 1
-0.170694542359844 -0.163905609071541 1 1
0.0299541376622141 0.0302071081073215 1 1
0.374467836429288 0.363732520005453 0 0
0.0589193300358655 0.0565510213793975 1 1
0.169375741692352 0.16429374383453 1 1
-0.0328613945011424 -0.0336000907975736 1 1
0.199815359365012 0.193660475256086 1 1
-0.0310738416518268 -0.0280364570817778 1 1
0.150436369131082 0.144545028431296 1 1
-0.0797622797401828 -0.0786533590907675 1 1
-0.102290560101223 -0.100072278355823 1 1
-0.101913594136998 -0.0986094222778618 1 1
-0.104931546288088 -0.102036668862349 1 1
0.234491361130737 0.226934177400088 1 1
-0.283999564825273 -0.276084187078325 0 0
-0.101466604346198 -0.0960447088240282 1 1
0.298783354468356 0.287152411011638 1 1
0.109587203346292 0.106524614056513 1 1
-0.0900809710875756 -0.0864561467897711 1 1
0.0741765142286736 0.0711445898540885 1 1
0.0472565313148422 0.0461167232380842 1 1
0.24801090036378 0.241120801762308 1 1
0.148398550100391 0.143093796428903 1 1
-0.287968143647913 -0.280012609537044 1 1
-0.0336546772774544 -0.0326882385273734 1 1
-0.316900511438262 -0.310597941161241 1 1
-0.026764714655796 -0.025091204635209 1 1
0.147887992953324 0.144136318778431 1 1
0.0601173832950998 0.056995128477388 1 1
-0.0580880980426546 -0.0575781698912904 1 1
-0.0856746620455248 -0.0836992540698402 1 1
-0.0661368885949367 -0.0628564021127566 1 1
0.0532437863112278 0.0518967948267565 1 1
0.0676149846786816 0.0655922962135374 1 1
0.164649470119083 0.159967211588652 1 1
0.189854680719088 0.185220768860914 1 1
0.0647496593578841 0.0643507803812014 1 1
-0.024263303453581 -0.0206728925135049 1 1
0.0181928614339884 0.0167324611814982 1 1
-0.0297498521696818 -0.0285181503654036 1 1
0.195250114679798 0.190002293711466 1 1
-0.0768619745118021 -0.0744672233465146 1 1
0.0346930560348836 0.0327941631745175 1 1
-0.0694192608132889 -0.0669524200939808 1 1
0.0174530479216765 0.0163043934682809 1 1
-0.0679542443856 -0.0669522314061259 1 1
0.098468696284002 0.0940450469111191 1 1
-0.0961791022274555 -0.0929898845339499 1 1
0.018216190346058 0.0168817467581069 1 1
-0.234840625574141 -0.228155362346405 1 1
-0.131418643490689 -0.128534639851928 1 1
-0.0244206129414694 -0.024105817869034 1 1
0.0501772544395689 0.048128782647522 1 1
-0.125771727863805 -0.120467503541724 1 1
-0.0691789889729114 -0.066004902771668 1 1
-0.0222259961839344 -0.0220687466225299 1 1
-0.0905752221025191 -0.0877367809492603 1 1
0.00893548323759778 0.00829982464507338 1 1
-0.166485529240697 -0.161591783360824 1 1
0.250503383698309 0.243410702215637 0 1
0.132329109296034 0.129122950988523 1 1
0.0202208611868237 0.0193104674038238 1 1
0.0827201985538308 0.080236497248316 1 1
0.151687120437488 0.145663385815436 1 1
0.071375611214067 0.0692051265000498 1 1
-0.121119231149657 -0.117037049514032 1 1
0.376678322203172 0.366341068870123 0 0
0.1399291763068 0.135551162025537 1 1
-0.0220335141886388 -0.0197873416336855 1 1
0.138103041869762 0.13512496985794 1 1
-0.0610673557867714 -0.058371032680318 1 1
-0.089387087987041 -0.0846715641270194 1 1
-0.0121143648982187 -0.0124756322741661 1 1
0.10355179099887 0.098299995971205 1 1
0.0385870596009284 0.0397594671593631 1 1
0.0471844075436549 0.047422895926805 1 1
-0.152979359073679 -0.148818168858684 1 1
0.0884561654643795 0.083945838788087 1 1
-0.261497012457204 -0.255580900298496 1 1
0.157727209448509 0.153123588074414 1 1
0.0318656404506186 0.0313579315870256 1 1
-0.0775421472183245 -0.0765762451724617 1 1
-0.103427786619996 -0.0993909177693969 1 1
0.185749998030374 0.178823460909365 1 1
0.0665015074417765 0.0645534095175197 1 1
-0.231712569539405 -0.225196372761068 1 1
-0.0295718668209747 -0.0311700985341439 1 1
0.244359776954919 0.236353104596642 1 1
-0.155574236453512 -0.151197628849312 1 1
-0.0786367244586003 -0.0761771814461922 1 1
0.117075553864902 0.112332894805792 1 1
-0.00102287033739836 -0.00186167217187196 1 1
-0.24499240271866 -0.23822796929871 1 1
-0.0689737358652048 -0.0667177408681474 1 1
-0.174265821641504 -0.168144756657948 1 1
-0.140880994738939 -0.135578075123526 1 1
-0.0154609458349325 -0.0147187598149466 1 1
-0.23048816477323 -0.224684486101566 1 1
0.303808680109054 0.293338825734875 1 1
-0.138616962395288 -0.134204617991133 1 1
-0.121498242198243 -0.117428761968555 1 1
0.0889207315689914 0.0862418835308508 1 1
0.0492819682864971 0.0480943455662255 1 1
-0.282743887839063 -0.275358141644903 1 1
0.17429999645993 0.169827534168824 1 1
0.222697029505029 0.216436297668542 1 1
0.0292459820313793 0.0288818751298322 1 1
0.0836384491884457 0.0816861689306924 1 1
-0.0611957883129695 -0.0583980746575605 1 1
0.0708365896352863 0.0681203647121847 1 1
-0.114376877026823 -0.111036798195319 1 1
0.00235280102370912 0.00301794307469944 1 1
-0.0212476101233351 -0.0185306820781695 1 1
0.46982670369163 0.456119781925518 0 0
0.233795698312311 0.227502674242835 1 1
0.141517516223158 0.137059614298401 1 1
-0.0492384313770862 -0.0478371867269854 1 1
-0.102071300373162 -0.0982568374509871 1 1
0.0865240490489044 0.0838933907792895 1 1
-0.0371335307651661 -0.0356154427390559 1 1
-0.222133033878259 -0.216208563654644 1 1
0.190904328096281 0.188966091279868 1 1
0.0658216868430354 0.0623479561599474 1 1
0.0259298885934807 0.0251730914686095 1 1
0.00655019915342649 0.00825295430033025 1 1
0.0742009838246375 0.0724255018100088 1 1
-0.146531485874465 -0.140897957279301 1 1
0.28670965942596 0.279759090825271 1 1
-0.0521803423610122 -0.0499970866305547 1 1
0.139995445211818 0.135289879810344 1 1
0.0832609529843036 0.0822221621795622 1 1
0.189387218072521 0.185404519783452 1 1
0.188548691336199 0.183004140536885 1 1
0.0405692271989705 0.039814578227697 1 1
0.0772707804114002 0.0754454833040328 1 1
0.179320872784194 0.172595811900389 1 1
0.0412263635224605 0.0403148588196458 1 1
-0.106209101369922 -0.101830456218145 1 1
0.14716104162904 0.144147179882297 1 1
-0.180168242488817 -0.175503839092212 1 1
-0.0135108355254207 -0.0112426276609626 1 1
-0.07607188126768 -0.0742837691307096 1 1
0.208796245314868 0.201484876206407 1 1
0.155070455288036 0.150578576961326 1 1
0.0467832153657023 0.0451478708800449 1 1
-0.0681782432481628 -0.0664105225797668 1 1
-0.0517931036332714 -0.0515008303001029 1 1
0.0751416298163077 0.0726697334862668 1 1
-0.0704059131014031 -0.0683826658046622 1 1
-0.0821573137815814 -0.0797424943590628 1 1
0.0193821845546421 0.0210528038065471 1 1
-0.0129742452002305 -0.0119828865952028 1 1
-0.0219210596789518 -0.0221050522514871 1 1
0.0104526116361564 0.00989734228598947 1 1
-0.0202438100418856 -0.0195076394111978 1 1
0.342592474206597 0.332873710723192 0 0
0.178827355531871 0.173204950251633 1 1
0.110967626096027 0.109881202105325 1 1
-0.0953627337429297 -0.0911000275724504 1 1
0.0730909568368622 0.0712688305061671 1 1
-0.0238617551625952 -0.0232484172380157 1 1
0.212572726300599 0.206128595683041 1 1
0.0901424193071453 0.0881161529245322 1 1
0.0805194541163074 0.0781997755187814 1 1
0.104686247368029 0.103022853413102 1 1
0.0657729554483183 0.0637553543423157 1 1
0.0303452287756805 0.0282317568730974 1 1
0.00215440245084188 0.00276706656800138 1 1
0.221319935920156 0.214964851932243 1 1
0.0747984587277287 0.0734599904819551 1 1
-0.140598105048049 -0.13629386691703 1 1
0.113083782296822 0.109024807041163 1 1
0.180586265280678 0.175768359379199 1 1
0.307771811459523 0.299120061961507 0 0
0.0201925612841835 0.0193261032800651 1 1
-0.181922687390134 -0.179711892658734 1 1
0.0189391093536863 0.0185692882695937 1 1
-0.104918662782803 -0.102226197821981 1 1
0.0893211378429828 0.0865138602057016 1 1
-0.00993741749660691 -0.00992424058258619 1 1
-0.0781436339690702 -0.0755598842910477 1 1
-0.0969208892718589 -0.0931970393985831 1 1
-0.0326110568823383 -0.0333716568224743 1 1
0.14068435956296 0.133869898024574 1 1
-0.138274304576388 -0.133826114717176 1 1
-0.0589011210878048 -0.0574995670384322 1 1
0.0805957450290025 0.077939675171231 1 1
-0.112812347282749 -0.110620535398327 1 1
-0.110890116929287 -0.108075197621593 1 1
0.0110216417174566 0.0111064693978328 1 1
0.00230936015471052 0.00406614782143465 1 1
0.291586449907931 0.282649969329825 0 0
-0.298232115066685 -0.289612201646018 1 1
0.247474909996308 0.240358693327459 1 1
0.0975084441370501 0.0942914862621668 1 1
0.0876863049013762 0.0851470592783446 1 1
0.138889828911621 0.132725202742008 1 1
-0.14701261181012 -0.144245887830076 1 1
-0.066792131580403 -0.0645963296590137 1 1
-0.00453671931603009 -0.00498668506376289 1 1
-0.0499137003565939 -0.0481377004274072 1 1
0.104094957716846 0.100564068626361 1 1
0.108612180942276 0.107532520118656 1 1
-0.179415046996713 -0.177271414224789 1 1
0.0173961899965864 0.0166548690832694 1 1
-0.0189376125052769 -0.0194521120969868 1 1
-0.122998364911767 -0.119248069146153 1 1
-0.31844739741424 -0.308727306416353 0 0
-0.100299772660939 -0.0962987604102414 1 1
0.0549575546780631 0.0534976006794677 1 1
0.142941499296094 0.138770963751229 1 1
-0.115252871348269 -0.109294180768497 1 1
0.203973186675896 0.197587978627687 1 1
-0.100199176995216 -0.095329692859084 1 1
-0.0786307067798103 -0.0770538589259206 1 1
-0.0693524831301167 -0.0661164942815165 1 1
0.0660934689023207 0.0643541136954683 1 1
0.0127295198505242 0.0122769804891121 1 1
0.0702447009966159 0.0678371426704814 1 1
-0.0583799724125661 -0.057546267629124 1 1
0.0889023167136975 0.0869337056997597 1 1
-0.128952637243944 -0.124580805757944 1 1
0.0572281463911826 0.0574457817699862 1 1
-0.00671085431899513 -0.00700066792022698 1 1
0.0677443650415789 0.0656566829518603 1 1
-0.0269580961578325 -0.0272784070919401 1 1
0.13479877987891 0.129739786037085 1 1
-0.0886199986257936 -0.0858036583388332 1 1
-0.300540990055347 -0.292017440155893 0 0
-0.123125136624968 -0.11982644892894 1 1
0.110160853402296 0.106526218502663 1 1
0.202318018191887 0.195657950592335 1 1
-0.112720448031023 -0.109483552262979 1 1
-0.00567583979769462 -0.00338436265143945 1 1
0.0235988835158876 0.0232839242335766 1 1
0.0973783895691794 0.0947426004483953 1 1
-0.0876211365474379 -0.0853450424145149 1 1
0.308179009698858 0.299204466758528 0 0
0.094015316817343 0.0915091131237925 1 1
0.0279606998789298 0.029035766483048 1 1
0.0948047658281294 0.0910506120164946 1 1
-0.00999872639832466 -0.0114552457894063 1 1
0.103472763481547 0.098615563018861 1 1
0.0196098475456592 0.0183993593067769 1 1
-0.072121119281261 -0.0723150571168965 1 1
-0.224378433206121 -0.216691252299914 1 1
-0.0137246819665962 -0.0139197568482833 1 1
0.508615329280064 0.491794375073708 0 0
0.0399123320942211 0.0389370413536569 1 1
0.010194511174326 0.00802515620421662 1 1
0.0399478803098324 0.0381999319704007 1 1
0.137146431602744 0.134616825823332 1 1
0.0438604360846417 0.0426259317917926 1 1
0.159817065270299 0.155886346543677 1 1
0.237282668776105 0.230401915050515 1 1
-0.0704949672782053 -0.0681474985671293 1 1
-0.0382910232894785 -0.0380297346727677 1 1
0.0598124120543324 0.0582869253901933 1 1
0.0803614334265665 0.0768584745725549 1 1
0.17458737320854 0.170536129130537 1 1
0.028793951027731 0.0266222946649556 1 1
-0.0435625730831566 -0.0419089633812153 1 1
-0.335091295310786 -0.324068819606825 1 1
-0.0934530055385487 -0.0907568599407851 1 1
0.00497002773448944 0.00463386577727574 1 1
-0.312847924830518 -0.30576104419745 0 0
-0.0750122031037198 -0.0717675578215862 1 1
-0.0211872985827447 -0.0206142565933441 1 1
0.230957451698293 0.223675963504309 1 1
-0.276672556820104 -0.268030451179861 1 1
-0.223577284275932 -0.216756396284552 1 1
-0.149684906880084 -0.14301971058077 1 1
-0.165009518015833 -0.159918791863368 1 1
-0.0997037700940626 -0.0970515998208023 1 1
0.143544865583496 0.139687794514719 1 1
-0.0221440071096451 -0.0222951723913819 1 1
0.00147121103905036 0.00202926000159151 1 1
-0.0256263159951609 -0.0245500243827755 1 1
0.155019727371914 0.14907641363616 1 1
0.159790793453998 0.155526304630077 1 1
0.19634211978759 0.192558343940049 1 1
-0.197702143094683 -0.191971444085711 1 1
-0.122512069837802 -0.120067036686392 1 1
-0.0278818714394306 -0.0263782205602459 1 1
0.122086652009438 0.118866013307892 1 1
0.098287674020157 0.0955562244641159 1 1
-0.0702958167603239 -0.0682086806858729 1 1
-0.0214965543716935 -0.0209279965207213 1 1
0.0261984529106542 0.0249942559522375 1 1
0.109565009241671 0.106040720570869 1 1
0.202629887045436 0.197260830141444 1 1
0.165285793796302 0.161952649405632 1 1
0.0136606100952303 0.0132423864407754 1 1
0.0609874798465979 0.0585201385459186 1 1
-0.0566323993484729 -0.0553089609821317 1 1
0.0118487065345577 0.0102323318099828 1 1
-0.145468419861681 -0.141263199875595 1 1
0.137972780599107 0.133540389088671 1 1
0.149762192048802 0.146152808806079 1 1
0.141336962044094 0.138295243953718 1 1
-0.0765462374340951 -0.0751579636602917 1 1
0.138829697376489 0.13526018564884 1 1
-0.0455160931838932 -0.044329326968854 1 1
-0.0387215641766426 -0.0374886243738559 1 1
-0.302555944955533 -0.29385212720846 1 1
-0.0798074614585848 -0.0766792013646534 1 1
-0.086868294242912 -0.0836598990951611 1 1
-0.0242058411806539 -0.0231842465851966 1 1
-0.0476179486736261 -0.0439293283892178 1 1
-0.0616044154903154 -0.0624351061412417 1 1
-0.0409371234415546 -0.0395367922493452 1 1
-0.178691394821132 -0.173877224707126 1 1
0.0297426115737503 0.0283665145863633 1 1
0.198300501031866 0.192856548819767 1 1
0.0124008573378582 0.0118600832119673 1 1
-0.0861933253130675 -0.084270542875108 1 1
0.201542498854682 0.192597081028133 1 1
0.0250415382356304 0.0236126762133479 1 1
-0.0804683657662597 -0.0794584857381468 1 1
0.2367337750262 0.229692680622793 1 1
0.108103131161377 0.104237720376386 1 1
0.144153804276553 0.139433920899214 1 1
-0.000965198084912446 -1.52865098494576e-05 1 1
0.125634251503443 0.121979716728292 1 1
0.0571620157099223 0.055441894482693 1 1
-0.0744078898772821 -0.0716470051301511 1 1
-0.117207851010963 -0.112375205633346 1 1
-0.0214129225151606 -0.0222366529717601 1 1
0.0267306939960163 0.0251744294183497 1 1
-0.122518008806348 -0.116411446505063 1 1
0.112878471075045 0.109655847117995 1 1
0.152949578910757 0.149629532317898 1 1
0.243399019824291 0.235475879129814 1 1
0.039777817095211 0.0386067432427664 1 1
-0.0885331741071519 -0.0864033835765058 1 1
0.203889179582222 0.197905790771758 1 1
0.00963934076576813 0.00838302026972161 1 1
-0.0152851083053115 -0.0151932082673138 1 1
0.233028923398887 0.226144718529512 1 1
-0.0936913632085389 -0.0908966175399717 1 1
-0.214473633230523 -0.207675852606657 1 1
0.310102539824132 0.300664268902509 0 0
0.057546654076805 0.0554305312479126 1 1
-0.329805818247108 -0.319874095079429 0 0
0.066351146449875 0.0641603380382278 1 1
0.0640985986410794 0.0608260494408429 1 1
-0.0128038416091941 -0.0121352285358594 1 1
-0.00941688660584855 -0.00918889159062869 1 1
0.236861006320542 0.231082726680122 1 1
0.0850382547408189 0.0816723611889528 1 1
-0.10319517188899 -0.0988052939244226 1 1
-0.185331696964729 -0.18162731987105 1 1
0.146309996322128 0.140667742899785 1 1
0.0464142440730157 0.0452040325310046 1 1
-0.0747650206710495 -0.0728286269863812 1 1
-0.0249608509061709 -0.0227766235792083 1 1
-0.0265432914253625 -0.0259900601334458 1 1
0.0175883489770995 0.0165949983192087 1 1
-0.0289697487780416 -0.0265405835264822 1 1
-0.193529643401361 -0.186254450715851 1 1
0.0700958447386151 0.0685785405560361 1 1
-0.00973945925512904 -0.0112772878789069 1 1
0.0929584015488649 0.0894849774647995 1 1
0.0363993113432977 0.0342042932945695 1 1
-0.0935702500926154 -0.0906700988121953 1 1
0.0362448526715856 0.0339044878695525 1 1
0.0740405281133578 0.0715156315681206 1 1
-0.192815699376543 -0.18629343589375 1 1
-0.262411765115371 -0.256000903589566 1 1
-0.147659911924509 -0.143381487895054 1 1
-0.113384336642887 -0.110692524343407 1 1
-0.285905607352902 -0.277830020101523 1 1
-0.0851683310491585 -0.0827099338349813 1 1
0.20379013124795 0.197774789023388 1 1
-0.0665444475114847 -0.0645902726247131 1 1
-0.153727291677435 -0.148690993885364 1 1
0.0232167305932995 0.0217493969316703 1 1
-0.0645276233084629 -0.0617846898630939 1 1
-0.00482784010037016 -0.00269681550773626 1 1
0.0186823853292981 0.0184808521579131 1 1
-0.0833773617337385 -0.0820891885949457 1 1
-0.030824015328056 -0.029436606045613 1 1
-0.0210988575361492 -0.0162617881841136 1 1
0.241696313694499 0.234277964717935 1 1
-0.107408350800278 -0.104358787624959 1 1
-0.0966843320435397 -0.0940674969265729 1 1
-0.005631893644647 -0.00511652630676873 1 1
-0.00625289956356441 -0.00605954531323521 1 1
0.059754356182203 0.0581022414267458 1 1
-0.116795689632908 -0.113128719006965 1 1
0.0433274932951149 0.041962137932189 1 1
0.187365645928817 0.182098676641738 1 1
-0.0801937058825304 -0.0779700737986009 1 1
0.190834973302944 0.184726534927444 1 1
0.161798141392795 0.157397180140903 1 1
-0.12825374871134 -0.124811247205063 1 1
-0.277122217488448 -0.268090220436762 1 1
0.204286842067209 0.200509000292274 1 1
0.0258391160577461 0.0246782220892821 1 1
-0.359912547959509 -0.346579564634547 0 0
-0.0432296652629759 -0.0437914661131166 1 1
0.160484963209915 0.157980282307691 1 1
0.0233289027245761 0.0219464444021351 1 1
0.029725771951082 0.0290156621015077 1 1
-0.0395839726337021 -0.0396492195301402 1 1
0.0243813557371948 0.0234468350416074 1 1
0.0961247651813841 0.0947388311659747 1 1
-0.198833035366671 -0.1928741388043 1 1
0.00282224365385386 0.00543198364765881 1 1
-0.00862602628411709 -0.00820668160801274 1 1
0.0497739550434901 0.0479318697563455 1 1
0.135230186633551 0.129189853410125 1 1
0.040744162044755 0.0384536657227855 1 1
0.0633899817370325 0.0634685825957099 1 1
0.228752005085908 0.22238425076947 1 1
-0.0683876410177702 -0.067067354839115 1 1
0.119849411213489 0.117085954709442 1 1
0.222443447596433 0.217139285999638 1 1
0.208704306392655 0.203907999420592 1 1
-0.155998761489364 -0.150288555060657 1 1
0.069508732882627 0.0670827455250362 1 1
-0.124257510856119 -0.119557255429865 1 1
-0.0499185722925894 -0.0467050617154141 1 1
0.27823932051346 0.268822089820815 1 1
-0.118089042710933 -0.11408767740015 1 1
-0.0188994210565595 -0.0178921872987008 1 1
-0.130908990477394 -0.126768616188421 1 1
-0.159660723650833 -0.154708888058687 1 1
-0.213657768555614 -0.208637754898787 1 1
0.0981055220936742 0.0949371709993846 1 1
0.12484995348518 0.121096092719633 1 1
-0.0547963949960348 -0.0534998662715762 1 1
-0.154535644481973 -0.150217581007997 1 1
0.248214969119952 0.240366392044297 1 1
-0.0577028200417776 -0.0565520356611926 1 1
0.181598009777538 0.177573776062785 1 1
-0.308057854259372 -0.298708585451963 0 0
0.142432438897126 0.139074363033167 1 1
-0.193770384925507 -0.188209861366574 1 1
-0.172510682002919 -0.16938702301271 1 1
-0.11099545394206 -0.109421781625158 1 1
-0.206943357105417 -0.201042356707546 1 1
-0.262563456327221 -0.254098352623193 1 1
-0.179409118140622 -0.175013346993665 1 1
0.156662799385087 0.151195496197552 1 1
-0.213143115078386 -0.206594503963671 1 1
0.16871105293263 0.163853853716625 1 1
0.0949096234788308 0.0934784483606742 1 1
-0.118634803778509 -0.11551197766597 1 1
0.216756059162369 0.209225980163798 1 1
-0.0759863316729692 -0.0718160021956584 1 1
0.0700862132796222 0.0676081706898765 1 1
-0.181287743802828 -0.176013092407904 1 1
0.168984000333725 0.162526665378975 1 1
0.135702909331887 0.133445667486662 1 1
-0.0354077598818947 -0.0337848359956118 1 1
0.00195187817765101 -0.000659089106285884 1 1
0.0953253675500838 0.0911736577790389 1 1
-0.196640228411839 -0.189346753311315 1 1
-0.0327564978001102 -0.0324154554019356 1 1
0.0288041611989039 0.0267112035424897 1 1
-0.0983899398465772 -0.0945137356796723 1 1
0.155836509782578 0.153015451113706 1 1
-0.056354461084625 -0.0552756421875812 1 1
-0.0326576172780755 -0.0312223906277065 1 1
-0.0991606102616717 -0.0968078029631475 1 1
0.207418160332167 0.201914385242244 1 1
-0.158104239513685 -0.152228890892197 1 1
-0.102191388895414 -0.0978942487621595 1 1
0.263854079275702 0.25642595445222 0 0
-0.0602258037155516 -0.0580449035976625 1 1
0.134609476625315 0.13045005049798 1 1
-0.0417572812644378 -0.0404452653189294 1 1
-0.385890184079924 -0.374391417774431 0 0
-0.193093411415657 -0.186856507929898 1 1
-0.00465759659191528 -0.00595870438540323 1 1
0.0897119194803025 0.0887011304187012 1 1
0.0068654338084647 0.00592125100788026 1 1
-0.038683801223561 -0.0369411094187933 1 1
-0.107581939895356 -0.104344247721542 1 1
-0.0226551205352811 -0.021920470410474 1 1
0.033208126414804 0.0321608021458338 1 1
-0.00819529951890603 -0.00904162862367135 1 1
-0.109039948370135 -0.107220596339667 1 1
-0.104430251861433 -0.102877403280067 1 1
-0.0370162152233175 -0.0367732017006647 1 1
0.103661046722889 0.0996596674288685 1 1
0.0364176255372501 0.0352554744061755 1 1
0.0465813392947538 0.0419085625290242 1 1
0.105064048898159 0.101593359681081 1 1
0.0520426892928343 0.0504688317019812 1 1
-0.0686535728219985 -0.0654089451517467 1 1
-0.106391186880035 -0.103063720447099 1 1
-0.0675774386056455 -0.0651864980585873 1 1
-0.159511463960817 -0.155644521124357 1 1
0.204637708816171 0.197755128709849 1 1
-0.00919671443634441 -0.00838636871556408 1 1
-0.00705112583542977 -0.00639631072094059 1 1
-0.0170834947146506 -0.0165933828434152 1 1
-0.0592002958805118 -0.0578631428590028 1 1
-0.0424592292799106 -0.0414701948274148 1 1
-0.446936831370674 -0.432751112317676 0 0
0.113760728471091 0.110920166400148 1 1
0.154605113485217 0.150887388117581 1 1
0.132543466909932 0.12835880431523 1 1
-0.00998384053910145 -0.00943408564462984 1 1
-0.155541286863145 -0.149517844847332 1 1
0.147271997438543 0.143920997662892 1 1
0.0556119340827 0.0540781048043895 1 1
-0.0634358862622762 -0.0640898818558813 1 1
-0.284942130304297 -0.274361517309239 1 1
0.173702234812801 0.169559351671874 1 1
-0.164019157802347 -0.15972763628503 1 1
-0.140059739546058 -0.136973240589356 1 1
0.0940038894526895 0.0917143443262447 1 1
0.0674058553924977 0.0658691199790141 1 1
-0.00834707486602158 -0.00824998130133405 1 1
0.0126046318827563 0.0130937803342522 1 1
0.114530504447757 0.109441494518177 1 1
0.104131908525579 0.100856274461783 1 1
-0.0613976111273864 -0.0607843800886069 1 1
0.162421370808709 0.156634499471263 1 1
-0.225746573453396 -0.220133499174314 1 1
-0.130406229692294 -0.127211292267416 1 1
0.0280007853543832 0.0274882367573135 1 1
-0.0618862758489433 -0.0593966446480346 1 1
-0.0935564158093397 -0.0897765737551951 1 1
-0.138281119415497 -0.134040785373791 1 1
-0.213534857213652 -0.209210255186181 1 1
-0.158902786964147 -0.154044425487419 1 1
-0.00581510681486418 -0.004067570699954 1 1
0.0532930900796914 0.0513204572943176 1 1
0.00460140483785024 0.00567696577542058 1 1
-0.147102874294799 -0.142669775840609 1 1
0.0588240896783214 0.0567983946630758 1 1
-0.144626741894101 -0.141129865304181 1 1
-0.123542777979477 -0.119261368921655 1 1
-0.106968272323701 -0.104394776419496 1 1
-0.104760138336626 -0.102194479341629 1 1
0.315379533136085 0.304316728079602 0 0
-0.44824505114235 -0.434926473406744 0 0
0.107500382184783 0.105007041317331 1 1
0.359333466829259 0.349502196093403 0 0
0.0629607081320471 0.0607907687668462 1 1
-0.152887584020435 -0.149373637275296 1 1
-0.122911562674538 -0.117239228139397 1 1
-0.215269040112316 -0.208448194611449 1 1
0.204851143419891 0.198746099900056 1 1
0.0148792147085463 0.0140571221656348 1 1
0.0649385621229393 0.0624044941007716 1 1
0.314685145487225 0.304008083510261 1 1
0.0731946064885171 0.0713766723235614 1 1
-0.00408739359171894 -0.00319146981333116 1 1
0.0172494470440999 0.0143359736239963 1 1
-0.0124181253695066 -0.0126397275565172 1 1
0.246908136233683 0.23963088056359 1 1
-0.0301981922953301 -0.0310412353288171 1 1
-0.0160964943271064 -0.0154175422945413 1 1
-0.155569486279001 -0.149912144333837 1 1
-0.160065062031259 -0.155875944219205 1 1
-0.0793197666831582 -0.0772589930031146 1 1
-0.122010619678518 -0.118163008442749 1 1
-0.125671993651426 -0.123551915509485 1 1
0.11110466322767 0.10818712185961 1 1
0.105168696750957 0.101361762078183 1 1
0.239379511058287 0.23338728280026 1 1
-0.142698467523175 -0.138680009947741 1 1
-0.117846906702656 -0.115251743928651 1 1
-0.425130152490689 -0.412049511851814 0 0
-0.033164480084123 -0.0342345676155348 1 1
0.0545721930404937 0.0525690157046046 1 1
0.015888306045546 0.0165432950241396 1 1
0.0411688073245435 0.0416254667906354 1 1
-0.0473510748070761 -0.0461035221057785 1 1
0.0420292795106915 0.0399625419598646 1 1
-0.1472458569885 -0.142846003465388 1 1
0.000277690392635255 -0.000149934065602014 1 1
-0.133794332753152 -0.129647796042165 1 1
-0.0514068234905678 -0.0500101438754165 1 1
0.351852363661373 0.340856249181196 0 0
-0.132989253394511 -0.131091658087105 1 1
-0.210896474246631 -0.203923063616942 1 1
-0.116562798693009 -0.113568154492019 1 1
0.0857119735931391 0.0834506206769856 1 1
0.348973583362009 0.341251698471837 0 0
-0.0509382665711525 -0.0491191036908213 1 1
0.0317988993417233 0.0324886810937487 1 1
-0.149086136908649 -0.14419494558987 1 1
-0.0363666647418668 -0.0359111481786533 1 1
0.0910726675104137 0.0883302585958273 1 1
-0.069351027842175 -0.0675686547410944 1 1
-0.0724083568362043 -0.0699830255486617 1 1
0.0962887048936554 0.0945227908457323 1 1
0.0236038416479205 0.0217411419832994 1 1
0.169313528187421 0.164029545489434 1 1
-0.173969515224184 -0.169882877715797 1 1
-0.0281175929791112 -0.0272411973077586 1 1
-0.0437366508428642 -0.0426001353902591 1 1
0.0705946009508926 0.0667596492397399 1 1
0.0129674489530852 0.0124280029727605 1 1
0.271718899846504 0.265491400657549 1 1
0.0625995648650266 0.0607077694624926 1 1
0.0750645830570245 0.0720812803623386 1 1
0.0133279117962853 0.0107884485995828 1 1
0.103673440653832 0.0992736101209852 1 1
0.257328314462639 0.249841127483668 0 0
-0.0267867677766194 -0.0277010309712755 1 1
-0.0346352357133802 -0.0340400278351333 1 1
0.0851392621969636 0.0836552221479082 1 1
-0.209320592511116 -0.202658959872033 1 1
0.108340016636918 0.104795055702553 1 1
-0.190625389458881 -0.184200292436278 1 1
-0.140925328789758 -0.138537016523198 1 1
0.152869981449618 0.149189090637217 1 1
-0.0728131837633432 -0.072053526625874 1 1
-0.00668781882955365 -0.00552591061795777 1 1
-0.178647927181279 -0.171237411693908 1 1
0.155106086893882 0.150507180941022 1 1
-0.074640910597106 -0.0725401478813431 1 1
-0.0352421489906404 -0.0338083226351365 1 1
-0.0273945204317593 -0.0275113751963523 1 1
0.146886527662903 0.140858184408334 1 1
0.164606505471641 0.159609484173639 1 1
-0.100705059679212 -0.096604676150926 1 1
0.0252297757443393 0.0237854545000793 1 1
-0.0504053906067777 -0.0502947230593679 1 1
-0.126371252029653 -0.123026606396223 1 1
0.0093405849254116 0.00931607970176304 1 1
0.358677624277973 0.346712329853116 1 1
0.0461810236112012 0.0455198897146326 1 1
-0.173357640718368 -0.167858111507858 1 1
-0.160972944082504 -0.154918145547622 1 1
-0.0502399064246943 -0.0486941288471931 1 1
0.0236140744929024 0.0221803719333016 1 1
-0.0711755241351339 -0.0685354568804111 1 1
-0.119612700800244 -0.11661514163556 1 1
0.00236805822257168 0.00219697903561147 1 1
0.318761726828916 0.307948464160297 0 0
-0.231163402342966 -0.224004741940184 1 1
-0.0849156494981039 -0.0841397646112543 1 1
0.0992003845289342 0.0961801964565582 1 1
0.0994299955936569 0.0964747438433155 1 1
0.0116682429343709 0.0107113855069677 1 1
-0.206098108419802 -0.200737604268984 1 1
0.143465279032598 0.137248031737989 1 1
0.201784024239652 0.194585986567229 1 1
0.00407047995172936 0.00159337747696899 1 1
-0.0610502178508885 -0.0589147714365623 1 1
0.15833485192368 0.153145986879165 1 1
0.143706060599836 0.138555714951215 1 1
-0.115562390244913 -0.111991018442248 1 1
-0.0618762342788629 -0.060156352111221 1 1
-0.0353117741366055 -0.0337517909949825 1 1
-0.106284622905061 -0.102266784460808 1 1
0.00523911001148276 0.00321238935245544 1 1
-0.139696225012098 -0.135564639432804 1 1
-0.0733163554425802 -0.0730714194899717 1 1
-0.0147706438548908 -0.0131248068757361 1 1
-0.0662355449785499 -0.063856571864987 1 1
-0.127470938714355 -0.125955011873921 1 1
0.184224337532156 0.178149723594748 1 1
0.0223746845272861 0.0195503754640172 1 1
-0.0586479092952655 -0.0544883924784611 1 1
-0.108687632461941 -0.105472778067411 1 1
0.336586281415651 0.325058574027202 0 0
-0.0254260097533809 -0.0220889299715832 1 1
-0.129727940959682 -0.126050240487321 1 1
-0.0983804798411614 -0.096048974124356 1 1
0.052261584237781 0.0507945957256495 1 1
0.016640188114284 0.0168798199457659 1 1
0.238266045464 0.230528998104427 1 1
-0.0498894481799619 -0.047008113286775 1 1
-0.0392289007163089 -0.040262053115104 1 1
0.354634777908178 0.344468323473107 0 0
-0.0046178300724088 -0.0058900180053194 1 1
-0.00138310713022674 -0.00106870167227771 1 1
-0.225454498659865 -0.21913781455654 1 1
0.0288852648395875 0.0273378321148969 1 1
-0.0333283873037348 -0.0312439771212445 1 1
0.0376060112038571 0.0361099093261034 1 1
-0.0123717662771736 -0.0129258684803214 1 1
0.0029126386858501 0.00434355449375426 1 1
-0.0296672538663471 -0.0282076108186288 1 1
-0.11898560544181 -0.116946359393011 1 1
-0.0244624526926748 -0.0209398014368355 1 1
-0.0930490947923973 -0.0919618196454396 1 1
-0.0959178850881222 -0.0928770174455591 1 1
-0.0391764039423875 -0.0373748894052646 1 1
-0.297622616687355 -0.288617020987101 1 1
-0.0515651344935622 -0.051064410675598 1 1
0.0714348343653748 0.0686119804195732 1 1
0.131047799761536 0.127199044781491 1 1
-0.033140644213703 -0.0306024667142411 1 1
0.446355466047551 0.433485695073378 0 0
0.0561083575575367 0.0555676551561605 1 1
0.267733487114766 0.260311320572912 1 1
-0.364148382472544 -0.353700926613465 0 0
0.213841044162111 0.207689236391625 1 1
-0.0816922705251837 -0.0782188497838893 1 1
-0.0820259198224249 -0.0811092219628655 1 1
0.0825030029558132 0.0783347115557987 1 1
0.00154923953402172 0.00209534187211649 1 1
0.206201847333095 0.199703344954129 1 1
0.0329240456898764 0.0331912150390815 1 1
0.312402365935792 0.303088888332349 0 0
-0.00615699223489938 -0.00590687751960953 1 1
0.19052546970624 0.183808459722361 1 1
-0.180567693306896 -0.179161575931707 1 1
-0.206140974265788 -0.200558912111596 1 1
0.0788858054918292 0.0757729118170614 1 1
-0.0627437864502541 -0.0615349950033559 1 1
-0.362941022772825 -0.352495613911101 0 0
-0.217932415665383 -0.211489210860121 1 1
0.112900424650917 0.108703192899123 1 1
0.167328048325043 0.161780348940937 1 1
-0.0472019185206471 -0.0459389631785157 1 1
-0.168246459967735 -0.164250414572426 1 1
0.0893405687227913 0.0867079081467869 1 1
-0.223241240903719 -0.216980558299719 1 1
0.0595644218433545 0.059651508304417 1 1
-0.186885013237052 -0.181755740380484 1 1
0.0262315291168303 0.0252321281144935 1 1
-0.116334306443714 -0.11201863004391 1 1
0.106467760652483 0.101886208160864 1 1
-0.0214538695858408 -0.0210323512814833 1 1
0.0814806395794717 0.0792987984381554 1 1
0.0590780316907375 0.0581006471910866 1 1
-0.0532976396741014 -0.0516185785100451 1 1
0.0223122897790075 0.0212256466328585 1 1
0.386040078548667 0.373850736876539 0 1
-0.108700219921563 -0.106209343530926 1 1
-0.104001556928772 -0.0981389762293877 1 1
-0.264519532129422 -0.257938928200719 0 0
-0.0134425070215763 -0.0133921841388757 1 1
-0.0943581194559874 -0.0924098873246549 1 1
0.332369631606363 0.322297766702605 0 0
0.130592753177404 0.128774180603421 1 1
0.0149161658106904 0.0151260084488476 1 1
-0.0949288633350009 -0.0917569045376562 1 1
-0.177084781307411 -0.170724766416512 1 1
0.121991721131348 0.117826093654318 1 1
-0.0415268006437413 -0.0406925442563604 1 1
-0.170612447114707 -0.165551940154726 1 1
0.402813286486555 0.391313953404857 0 0
0.097551707915211 0.0944373722012851 1 1
0.129816525994458 0.125318585931642 1 1
0.126355791701291 0.121982839615558 1 1
0.127205614239162 0.123474820271153 1 1
0.158847440729296 0.154810864356565 1 1
-0.193482676227987 -0.18883970387567 1 1
-0.1413689622794 -0.137573722817837 1 1
-0.084747121302409 -0.082760658788545 1 1
-0.190595257895283 -0.183439637062135 1 1
0.0453150139344757 0.0439935174013844 1 1
-0.000537484042531053 -0.00125742840698143 1 1
-0.117079949399259 -0.11316101050266 1 1
-0.00466325502719334 -0.0075259887154086 1 1
0.152939847001201 0.147483518561299 1 1
0.10283681738188 0.101317799924782 1 1
-0.00958206709972859 -0.00675650007934728 1 1
0.0354439447917856 0.0358473742171315 1 1
-0.143749564185777 -0.139433758312262 1 1
-0.137873264641311 -0.134077208141866 1 1
-0.173130870098565 -0.16901176114326 1 1
0.18739425880477 0.182895379842656 1 1
-0.0680339888202603 -0.0622376614616326 1 1
0.0577585829889393 0.0562976175259562 1 1
0.0218465588836833 0.0201586837843511 1 1
0.27368753592197 0.263497920758737 1 1
0.154035393855287 0.149284313539659 1 1
0.0589018620585968 0.0575034582318173 1 1
0.00636284764326159 0.00622448298183083 1 1
-0.165141200403805 -0.157357185472085 1 1
-0.0065817490628947 -0.00482970823383312 1 1
-0.041864020993708 -0.0402292201499783 1 1
0.0442810181742706 0.0440301740677544 1 1
-0.0167060985080169 -0.0169561507481224 1 1
-0.189283299881205 -0.182849023859307 1 1
-0.11434644532764 -0.110863753360638 1 1
0.0184077935485029 0.015181192064872 1 1
0.191450319268378 0.186849863067559 1 1
0.245427228268817 0.23927679356805 1 1
0.117062225561784 0.113297035943055 1 1
-0.0538557851968284 -0.0518896192634527 1 1
0.255266102840531 0.247054774100365 1 1
0.0559628696926673 0.0540480944612349 1 1
0.239751690870949 0.233437953750682 1 1
0.0234017152559726 0.0217081744128543 1 1
-0.132960905437414 -0.129456311714668 1 1
0.0956551324743953 0.0940816870977456 1 1
-0.0212613543734645 -0.022332776551994 1 1
-0.279752626053685 -0.269709723391443 0 0
0.173631281360165 0.167815203969418 1 1
0.259817730802513 0.249378573346436 1 1
-0.0930224539661857 -0.0872954448342634 1 1
-0.0146849802161298 -0.0144706417871335 1 1
0.0241524910594599 0.0254469057240983 1 1
0.0441440739660392 0.0429420110127161 1 1
-0.269232777638164 -0.261821380337324 1 1
-0.11483744314704 -0.111572241624944 1 1
-0.0102683244494078 -0.0102626943855075 1 1
0.110685358191973 0.107609421425485 1 1
0.144293416259294 0.14125926065359 1 1
0.079392047394191 0.0775908933975345 1 1
0.0149763706848334 0.0162078207213888 1 1
-0.0942294623966744 -0.0928311070278151 1 1
0.221436184666669 0.214064609333651 1 1
0.321233044092448 0.314092204702738 1 1
-0.240470149411709 -0.232949072424536 1 1
0.0110893103208744 0.0107525472289397 1 1
0.108406424277328 0.105425766303818 1 1
-0.00611035660118412 -0.00503357461563692 1 1
0.0168218617957289 0.0158659183483721 1 1
-0.0916294190992231 -0.0895180686809498 1 1
0.136849373125143 0.134460624323012 1 1
0.0808477852230549 0.0795287298727146 1 1
-0.00804310671983841 -0.008154616297706 1 1
0.00798747217236122 0.00802848367457198 1 1
0.0589603431766468 0.0575011435833178 1 1
0.0158521677873099 0.0151664608160524 1 1
-0.0692505118209335 -0.0678822554530881 1 1
-0.0686607691715602 -0.0655485021599093 1 1
-0.144570965360975 -0.140065006254456 1 1
0.106578988448049 0.103552672529539 1 1
0.0723470214908217 0.0694218261214817 1 1
0.00330253402523448 0.00325376942139514 1 1
-0.0156855763662431 -0.0150926296875192 1 1
0.0529677694200657 0.0497929694059338 1 1
-0.0997842729170091 -0.0975305307973723 1 1
0.172996520788326 0.166990628879508 1 1
-0.0385318753882067 -0.0389996478055094 1 1
0.155149471577904 0.149746966558599 1 1
-0.0523141379040383 -0.0506745643285895 1 1
0.0704349364792535 0.0693199394628851 1 1
-0.0129780858340855 -0.0136321872377707 1 1
0.0816583041352875 0.0795486276659929 1 1
0.0620193265939977 0.0578736738201666 1 1
-0.0638651961828362 -0.062320480399214 1 1
0.0472654369601656 0.0456401484248749 1 1
0.271528361653982 0.264919829463433 1 1
0.0486807223047555 0.0478624640535822 1 1
-0.157860635221798 -0.153042222161555 1 1
0.0996224315297149 0.0969694101404296 1 1
-0.205162149733998 -0.198880272131106 1 1
-0.219924324692785 -0.213999172233598 1 1
-0.00688387059413247 -0.00988155434802596 1 1
0.106566228715746 0.103710220964125 1 1
-0.121090448635097 -0.12033281977223 1 1
-0.174826886170812 -0.168838293146411 1 1
-0.167775766492118 -0.163557312807915 1 1
-0.132832986478217 -0.12828180700768 1 1
0.343765450746992 0.33192338884994 0 0
-0.0719351286780571 -0.070027628069319 1 1
-0.134753127768582 -0.12686391160369 1 1
0.0507877495136812 0.0486633112584015 1 1
0.0433286019868813 0.0429783159804344 1 1
-0.328639874756087 -0.318718191367491 1 1
0.0357477475934519 0.0327216250886995 1 1
-0.0395848530131105 -0.0391052927413525 1 1
0.111374908280296 0.108141457692197 1 1
0.0748763184674194 0.0741209866965609 1 1
-0.061420817099848 -0.0593702367107711 1 1
-0.176031299671697 -0.171402266730552 1 1
-0.0243317561067262 -0.0262386306696072 1 1
0.0406146013308226 0.0394819373790249 1 1
-0.0681441133130481 -0.0672924858215615 1 1
0.265823756438293 0.260045347631048 1 0
-0.231119319998199 -0.222248205882794 1 1
-0.0317280432340942 -0.0308774741589347 1 1
-0.23032697869776 -0.223012584291469 1 1
-0.106217809439554 -0.102066676122885 1 1
-0.085391393335962 -0.0835485071802761 1 1
-0.00623432277714395 -0.0079323194772879 1 1
0.0667947170060242 0.0657866752663511 1 1
0.0235218635285688 0.0230978737390911 1 1
-0.0908433480845828 -0.0877736445989327 1 1
0.0394869096478201 0.0383272478105727 1 1
0.0385302369175662 0.0366363471425892 1 1
-0.0558685516997459 -0.0536819937168774 1 1
0.133339246819553 0.126681663966602 1 1
0.000168311854428153 0.000209814561044194 1 1
-0.00421608074138207 -0.00361459455702273 1 1
0.117384488828949 0.114204447176759 1 1
0.0722976815837674 0.0712688493787877 1 1
-0.108385540630022 -0.105954656398871 1 1
0.014491410062234 0.0132797837967773 1 1
0.0505629982240572 0.049170608847233 1 1
0.163681526433322 0.158631783990042 1 1
-0.118246377510929 -0.115038679676616 1 1
-0.0830793860238872 -0.0784975792124425 1 1
-0.113968429525014 -0.110941649049918 1 1
0.0323733811434949 0.0327718773305331 1 1
-0.09015929829339 -0.088407027097549 1 1
0.0712971121039997 0.0690121235060148 1 1
-0.0220205331282518 -0.0223811274390461 1 1
0.0712281523401737 0.068662896780652 1 1
0.219311989584 0.214758293226282 1 1
-0.14547089034442 -0.140984929626914 1 1
-0.00109387514527542 -0.000750039154418111 1 1
-0.0947319497320503 -0.0915455425610641 1 1
-0.343123370646118 -0.333310372712024 0 0
-0.0152173487200789 -0.0156330042886031 1 1
-0.118388654955193 -0.115256341453761 1 1
-0.116823267145135 -0.113065393674893 1 1
0.226925188984994 0.220138773085781 1 1
0.0209571651049419 0.0209087849368652 1 1
-0.195481744540282 -0.189124700410352 1 1
-0.166571783366137 -0.161850491013583 1 1
0.0959987885730592 0.0943180595778132 1 1
-0.102674495611224 -0.100177290795769 1 1
0.0151522863538658 0.0150830877223227 1 1
0.0024549279118946 0.00320722959162013 1 1
0.202261996071557 0.194336601833355 1 1
0.114441325954636 0.111102909449449 1 1
-0.0570953787278723 -0.0566164602799338 1 1
0.14205260424353 0.135918904652526 1 1
-0.15488804390113 -0.151227130111491 1 1
-0.0158611031558055 -0.0160882853842015 1 1
-0.21481666753341 -0.207807666609625 1 1
0.13820120638295 0.135128024695497 1 1
0.00943473364403224 0.00738482099185651 1 1
-0.0723318480812573 -0.0702976303767362 1 1
0.0235902063094433 0.0227183157506378 1 1
-0.065805927624222 -0.0639470143655884 1 1
-0.0355719412573818 -0.0342167790319302 1 1
0.190283364162197 0.182246559630579 1 1
0.152600831052018 0.147245721843091 1 1
-0.111851366202839 -0.109386601594045 1 1
-0.0616730918256585 -0.0634366330997474 1 1
0.113952344040198 0.111355271217568 1 1
0.0402536880658424 0.0365237809116449 1 1
0.00752807602106833 0.00525717457011698 1 1
0.204366525170803 0.197444394483887 1 1
0.193415795714895 0.188364801219891 1 1
0.199225001141895 0.193286474793201 1 1
0.0998141567555565 0.0961789085116031 1 1
0.29865465106137 0.29041470765472 0 0
0.23847430253592 0.232068706611451 1 1
-0.0753786569513724 -0.0724578514135557 1 1
-0.11372269037646 -0.109196911485851 1 1
0.281834899808933 0.274025366789853 1 1
0.120364698562239 0.116673595915604 1 1
0.101319513274888 0.0992747193841519 1 1
0.00200188370243266 -0.00112485021886347 1 1
0.14870717610401 0.145218954421498 1 1
0.0155062269019616 0.0142209234886231 1 1
0.019705186602001 0.0191787072537213 1 1
0.162252456307427 0.157439510291027 1 1
-0.107867798154715 -0.103994633328557 1 1
0.0718660954278635 0.070441469442979 1 1
-0.0312324239518657 -0.0297487261525879 1 1
-0.0938673790459146 -0.0936315028459518 1 1
-0.0175057519414431 -0.0156970874977047 1 1
0.0366734641249823 0.0361157484404291 1 1
-0.0857710188922783 -0.0830371095246185 1 1
-0.145832935018937 -0.140639435804746 1 1
0.0519849716424336 0.0501269470153636 1 1
0.184237860041118 0.178946253890743 1 1
-0.0945191653370791 -0.0918065117524372 1 1
-0.00235489926167329 -0.000875332281773805 1 1
0.0539990207320452 0.049429531944837 1 1
0.0241291423881885 0.0251644416159626 1 1
0.0557777250921205 0.0530914725413608 1 1
0.0133575587973668 0.0132040888828322 1 1
-0.150117873223551 -0.146804450490732 1 1
-0.112435376320776 -0.108815229079973 1 1
-0.213965105923096 -0.208129703968798 1 1
0.0250001727229841 0.0246235858904584 1 1
0.156079143759994 0.151291020014915 1 1
-0.0929730484540108 -0.0905589875762622 1 1
-0.000346481194120337 0.000315806079567681 1 1
0.104035432724688 0.0998213163739108 1 1
-0.160682162084145 -0.155871932651556 1 1
0.185303960815173 0.180219035837588 1 1
-0.0349618449870669 -0.0339693700859319 1 1
-0.155000121530742 -0.149320159727793 1 1
0.103092227903592 0.0997256276460692 1 1
-0.109239196270682 -0.105621702598519 1 1
-0.0628199863240375 -0.0614159234244132 1 1
-0.227888643053755 -0.221178854175316 1 1
0.0266127687428353 0.0243046235974962 1 1
-0.121453332285838 -0.119480606374628 1 1
-0.0420465834333112 -0.0407286010018583 1 1
-0.229370722665962 -0.221916347653496 1 1
-0.266802722923215 -0.261123240715507 1 1
0.0160638858075304 0.0162842970350586 1 1
0.0990086309165155 0.0943134134026464 1 1
0.164569552163352 0.158332739545645 1 1
0.0181722026479317 0.0183534940252337 1 1
0.216859544405432 0.210526903655118 1 1
0.124304307090848 0.120673799326865 1 1
-0.13072134238566 -0.126587741506499 1 1
0.102102031511609 0.0981359379132385 1 1
0.0992440842962918 0.097852330043678 1 1
0.323282366269838 0.312729615442891 0 0
-0.104693748418697 -0.103175064086604 1 1
-0.0986363806872761 -0.0966931787228396 1 1
-0.155558343717022 -0.149836611085599 1 1
0.198857020973316 0.192844573118804 1 1
-0.241008591988692 -0.235249280214628 1 1
0.181663516067192 0.176491957498014 1 1
-0.0275320687026697 -0.0265443524736537 1 1
0.0829710822979097 0.0805503599284022 1 1
-0.194831989077864 -0.188882143254732 1 1
-0.0775958223422193 -0.0755570586220907 1 1
0.180171149189721 0.175897280401033 1 1
0.124274271571421 0.122806106251034 1 1
-0.19883691390125 -0.194913684435517 1 1
-0.254477777046843 -0.246699356345955 0 1
0.0171788869322989 0.0158979640049996 1 1
-0.0190426828094876 -0.0184817826490386 1 1
0.0383464870204609 0.0373369406729837 1 1
-0.0997760657320976 -0.0969096456098595 1 1
0.254564984131162 0.246574601148371 1 1
-0.0336416946602847 -0.0323193201350539 1 1
0.0331672951792116 0.0335365050966921 1 1
0.213325497016356 0.207793798053521 1 1
0.281793159839238 0.273396830257486 0 0
-0.1011291036401 -0.0996027727917819 1 1
-0.0421087266367482 -0.0408791064036642 1 1
-0.0483743374361074 -0.0472033098893873 1 1
0.257916641869699 0.249734163768561 1 1
-0.0741687609560607 -0.0722755389534457 1 1
0.0204581659486986 0.0205627571124383 1 1
0.0993630375268587 0.0961213313369006 1 1
-0.0153449171837127 -0.0154651684048146 1 1
0.0864222974980857 0.083005695808917 1 1
-0.199926095809336 -0.195203538803362 1 1
0.166565495289181 0.162860990506062 1 1
-0.156746382198972 -0.153665006582452 1 1
0.1798403933829 0.17608265675539 1 1
0.0301909630028031 0.0286905658294165 1 1
0.128471868434825 0.124993868674221 1 1
0.228179226229917 0.221431996043885 1 1
0.144008860851584 0.139239765641752 1 1
0.270012039436076 0.263190824877858 0 0
-0.103683453659911 -0.0999752190219042 1 1
0.104361021976504 0.0997405187350393 1 1
-0.0733087644081035 -0.0716378062525527 1 1
0.0126239666344311 0.0129001838119574 1 1
-0.0140678594015625 -0.0137902972474563 1 1
0.117075707870878 0.114129299186211 1 1
-0.131737313203936 -0.128133741892381 1 1
-0.0366242566722419 -0.0360612851021088 1 1
0.0575601658025409 0.0565687230270311 1 1
0.0742019751220721 0.0724908875163902 1 1
0.0386172744853235 0.0351544438368701 1 1
-0.116438434854627 -0.112093839218059 1 1
-0.0986447074205279 -0.098371811003355 1 1
0.130008825859879 0.125470859636955 1 1
-0.100014552757598 -0.0983559648277644 1 1
0.258254047595735 0.249620154459576 1 1
-0.0424344646076844 -0.0411921410009375 1 1
-0.087511147511167 -0.0848990317659385 1 1
-0.0275980187306395 -0.0290389757023895 1 1
0.12658457233308 0.121669955320786 1 1
0.224122658169824 0.216675759998871 1 1
-0.101968380474496 -0.0992712426825844 1 1
-0.0319756487688339 -0.0318609669070793 1 1
0.461052823337951 0.446150996711208 0 0
-0.0532532092885399 -0.0521981108721451 1 1
0.134107012428722 0.128930895821514 1 1
0.0413567884025803 0.0410370896484807 1 1
0.0666685234544796 0.0634867943317693 1 1
0.153939714060985 0.149656874876803 1 1
-0.00192537674141954 -0.00217994167651658 1 1
0.124231274278009 0.119576084763524 1 1
0.0940817521021615 0.0915071647894975 1 1
0.102648880785268 0.0994549820913699 1 1
0.0651042435634507 0.0624761358650887 1 1
-0.16239757699655 -0.157817009332821 1 1
-0.0863631413596375 -0.0848502986116183 1 1
-0.083052353215418 -0.0804905665884212 1 1
-0.0243767237298979 -0.0246545067167941 1 1
0.0859758881419291 0.0845476749070681 1 1
-0.161993392356261 -0.157009635842174 1 1
0.0380083361181952 0.0398384472570823 1 1
-0.31237518745737 -0.302823262077212 1 1
-0.160394067294879 -0.153132608233153 1 1
0.0342655741034637 0.0304822596265179 1 1
0.180278454084856 0.177066901045411 1 1
-0.0437381070688514 -0.0425781361424181 1 1
0.0341835980762494 0.0323286863593021 1 1
-0.331879773828632 -0.323200332618885 0 0
-0.035518452081331 -0.0338412703243494 1 1
-0.380450767568945 -0.369834124275281 0 0
-0.0137123009517735 -0.01291692353726 1 1
-0.0632720673590055 -0.0596781289484569 1 1
-0.0881162235910154 -0.0851171370954594 1 1
0.145435596471665 0.142561932355903 1 1
0.0843026579045862 0.083054621133228 1 1
0.0583971156215302 0.0572704428743613 1 1
-0.186644160916994 -0.181265151097536 1 1
-0.254280657393928 -0.246633825451807 1 1
-0.214834842262803 -0.209270643263383 1 1
-0.426282512229041 -0.411614290824127 0 0
0.0656558040960996 0.0641466098965681 1 1
-0.0564452592547579 -0.0536664202223446 1 1
-0.0635817781765631 -0.0616170119845756 1 1
0.103877388861987 0.102485425872726 1 1
-0.0904474753581416 -0.0888837718925415 1 1
-0.14958168119003 -0.144451098880212 1 1
-0.0275270983400874 -0.0257644125281586 1 1
0.024607219202037 0.0238843292951239 1 1
-0.0540582068040079 -0.0536889066529869 1 1
0.133258619515535 0.128702734521238 1 1
-0.00588155205667473 -0.00528076940525882 1 1
-0.00313772807338792 -0.0032175870844291 1 1
-0.0304637869143598 -0.0307617717013987 1 1
0.0574452436185025 0.0558359559574803 1 1
-0.0594686007788061 -0.0582252409751673 1 1
-0.0248558260739712 -0.0236508729656662 1 1
-0.184720014949422 -0.179664733574959 1 1
-0.0822567617681342 -0.0809333994969555 1 1
-0.0298892821827088 -0.0293610475829462 1 1
-0.113648877591551 -0.110730002615029 1 1
0.092854581350785 0.0909464678110109 1 1
-0.214451190984233 -0.207588126452803 1 1
-0.0104897357694294 -0.0102078641355378 1 1
-0.0156456964415754 -0.0180309738752548 1 1
0.0240617989680708 0.0221286870218236 1 1
-0.088598006353318 -0.0855605308427996 1 1
-0.103053501791357 -0.101742144530174 1 1
0.147180217724134 0.144036088235013 1 1
0.0103612340164965 0.0083179344429603 1 1
-0.0118899013979252 -0.0124134762128001 1 1
0.0742210797564415 0.071985924324838 1 1
-0.0801464441130782 -0.0780047029460018 1 1
-0.048212998897483 -0.0490356940092189 1 1
0.128563075464905 0.124168423082124 1 1
-0.0349799636131094 -0.0349470398053875 1 1
0.00490248256641958 0.00615925095383356 1 1
0.0522495539254673 0.0507347221272805 1 1
-0.0719305524260008 -0.0695659726916612 1 1
-0.0550838197683903 -0.0531684794677254 1 1
0.121553902414083 0.118304007184594 1 1
0.248578845018976 0.240172401862175 1 1
0.108697044938392 0.105663521418984 1 1
0.00430812056497503 0.00318144664484421 1 1
-0.174331839460752 -0.169430139277497 1 1
-0.117381265176835 -0.113541106025323 1 1
-0.0359687797937455 -0.0350361007175242 1 1
0.226215210800703 0.221324292512465 1 1
0.114787541473034 0.111646519511644 1 1
0.075735958412978 0.0740410122272358 1 1
-0.221926940281643 -0.216701318467671 1 1
-0.125161416168006 -0.120777904821968 1 1
0.0396315313885078 0.0377167573029553 1 1
0.0286306427190257 0.0300473705435283 1 1
-0.120254424033199 -0.114918650975055 1 1
0.0119356700447609 0.0114153439545861 1 1
-0.02085547492789 -0.0201570643709206 1 1
-0.0283826980376627 -0.0267354901585923 1 1
-0.0623681418617476 -0.0593597409482377 1 1
-0.141348211380015 -0.136368085808105 1 1
-0.125441167198782 -0.123136662206607 1 1
0.0358778472909383 0.0365139890966207 1 1
-0.294408599902169 -0.286663635245105 1 1
-0.135628472910131 -0.133396452536854 1 1
0.140520710104204 0.136347951747392 1 1
0.177241456338682 0.172169696812577 1 1
-0.0838403183936183 -0.0803312880623874 1 1
-0.206014404303004 -0.201663008208439 1 1
0.167234408784288 0.160055059512107 1 1
-0.0964149970100823 -0.0948097542935543 1 1
-0.139509720850623 -0.136915779107955 1 1
-0.18072333330893 -0.175338422115816 1 1
-0.160748005157531 -0.155885271649895 1 1
0.145100126477684 0.14169771212524 1 1
0.130235540785919 0.125452007437554 1 1
-0.248823586554329 -0.24123227546916 0 1
0.059187756453707 0.0571329855485139 1 1
-0.0415082146968556 -0.0400593485427349 1 1
-0.28398342843594 -0.273530658814497 1 1
0.107624635610441 0.10549933504101 1 1
-0.052902366499994 -0.0512910777704151 1 1
0.0244982346892281 0.0236691836326188 1 1
-0.10899196488253 -0.104462251745451 1 1
0.0366230915375257 0.0352246240952877 1 1
-0.0141797798704657 -0.0136743610935455 1 1
0.0287890767847344 0.0250553850424521 1 1
-0.262014077016629 -0.251780418740392 1 1
0.154735511474676 0.151203261912447 1 1
-0.12296677155914 -0.121821114139491 1 1
0.216690824162023 0.209849920685507 1 1
0.0105766330555316 0.0101046035670504 1 1
-0.129819753737571 -0.124888329787799 1 1
0.113368915418079 0.109001337169692 1 1
-0.140774378909683 -0.136870214967027 1 1
0.0329292552266188 0.0325874798101734 1 1
0.100598965049126 0.0978433651033721 1 1
0.135096056290683 0.130695204423146 1 1
-0.0924861755711514 -0.0891263647077384 1 1
0.070775918975924 0.0688694085485206 1 1
-0.0679100121142891 -0.0660763504515894 1 1
-0.0168192734446475 -0.0171801095834299 1 1
-0.106465450954163 -0.104631116999794 1 1
-0.0648391701182496 -0.0644166324640911 1 1
0.0199431939877957 0.0197143677636854 1 1
-0.151532435182589 -0.147512999107281 1 1
-0.0806562491338112 -0.0786322650974003 1 1
0.0734139467718876 0.0711533973999589 1 1
-0.239101244042474 -0.231819653221308 1 1
-0.052097311503061 -0.0516472700692896 1 1
-0.316946968924638 -0.306229417255366 0 0
-0.282323740628019 -0.273826438433949 0 0
-0.176737877069119 -0.172005447599095 1 1
0.0977275091578676 0.0955974657880548 1 1
0.123666258252404 0.121334127656756 1 1
0.0733293712725988 0.0727445257554893 1 1
-0.0920672685203099 -0.0915364808669646 1 1
-0.111411409047412 -0.10718527462769 1 1
-0.189465791178158 -0.185267631829095 1 1
0.0149788953379092 0.0130364878815819 1 1
-0.0977144587885852 -0.0941095744056139 1 1
0.0209351876382133 0.0194647571906251 1 1
-0.0220457247963876 -0.0220312811957601 1 1
0.0998290266167861 0.0964355711474713 1 1
0.0103907196470447 0.00795892817612988 1 1
-0.0213032769863918 -0.0171164448910829 1 1
-0.15011311428021 -0.145505723438996 1 1
0.000184497286658203 -0.000383909006721861 1 1
0.00382348292167281 0.00387703835795956 1 1
-0.0194474686464787 -0.0204980490273729 1 1
0.13104572465528 0.127540606240135 1 1
-0.372897691807618 -0.362238119030618 0 0
0.243897966029527 0.237033847376213 1 1
0.301701885894905 0.295396294418512 1 1
0.0415129314723707 0.0401386997060242 1 1
0.047280718792621 0.0458900251376448 1 1
-0.0229899691717182 -0.0228486641806422 1 1
0.0969383873710536 0.0933341345167577 1 1
-0.159439420225431 -0.154658850275095 1 1
0.224941811890959 0.217870728257757 1 1
-0.057456863480197 -0.0564041018702949 1 1
0.0138131541832844 0.0126174621338695 1 1
0.113696714107656 0.111117717787211 1 1
0.198426893406794 0.193487830436717 1 1
-0.0659682198265493 -0.063945735939011 1 1
-0.0820479834033361 -0.0803163668571635 1 1
0.0352880690252882 0.0366418538255623 1 1
-0.156208965557407 -0.152331411766082 1 1
-0.102940037202114 -0.101231124453747 1 1
-0.349793817250809 -0.337719476443993 0 0
-0.0700491138383197 -0.0686793226919384 1 1
-0.0495070776856302 -0.0475243395751757 1 1
0.132914915839792 0.127143416256108 1 1
0.14937144067589 0.144862955688884 1 1
0.0497681513701327 0.0483029374595177 1 1
0.14831193971162 0.14136599040144 1 1
-0.101777544393876 -0.101668533472582 1 1
-0.277384835729832 -0.268991490717514 0 0
-0.0349877925343614 -0.0348738937513053 1 1
0.152450941862199 0.147607512806174 1 1
-0.0511235776187426 -0.0493818533466178 1 1
-0.265450983881202 -0.258759496070529 1 1
0.140744068710209 0.135663453499883 1 1
0.142375384196542 0.136982570703364 1 1
0.215321613944116 0.209191961799658 1 1
0.180100955559807 0.176215006360009 1 1
0.0438178422151427 0.0420205898157664 1 1
-0.171104087565505 -0.166472606352489 1 1
-0.205928503320337 -0.199305040218978 1 1
-0.0100821966243235 -0.00951657053445612 1 1
-0.0221033813807327 -0.0214318237594238 1 1
-0.112238073722281 -0.10985399121461 1 1
-0.267469058579266 -0.261318669670247 1 1
-0.229875169579278 -0.22293662014563 1 1
0.0259508184141292 0.023721667711944 1 1
0.117736904714051 0.116058167187803 1 1
-0.103520166012531 -0.100368947923109 1 1
-0.168820133092994 -0.163339227652847 1 1
-0.0495379342049175 -0.0483955203459611 1 1
0.0473856425148251 0.0463727103589857 1 1
0.0525703858241183 0.0506647032296181 1 1
0.0129140453045428 0.0132725257060567 1 1
-0.151482648365484 -0.14682397031462 1 1
-0.0709305950865483 -0.0704392855900858 1 1
-0.0370193807374226 -0.0354449151225057 1 1
0.010777068737365 0.011757055868802 1 1
0.0741318606309846 0.0706302083433493 1 1
0.124514924948061 0.122718724810873 1 1
-0.00998319584166795 -0.00942441174231059 1 1
-0.182413800015265 -0.176992393900473 1 1
0.307102893333784 0.298306772541771 0 0
0.136389079108287 0.132335838046346 1 1
0.237311322757946 0.230464671247485 1 1
-0.121643170804123 -0.119690287434747 1 1
0.060763094485944 0.0590775132050251 1 1
0.0456662800401365 0.0434830213003507 1 1
-0.116863455334166 -0.113376287443421 1 1
-0.131383828174909 -0.128109446267196 1 1
-0.108654625175456 -0.105545023506853 1 1
0.0523654618496541 0.0505489096540178 1 1
0.115319684090768 0.112978285821704 1 1
-0.072117524713225 -0.0701445765327842 1 1
-0.0113746396121218 -0.0117426535584181 1 1
0.121208034633057 0.116768884099281 1 1
0.360533563242918 0.349548764675794 0 0
0.0305413854029601 0.0296810499309302 1 1
0.0588981792396045 0.0560399081409139 1 1
-0.0200250184196483 -0.0199487731176871 1 1
0.180111668636433 0.174155954761035 1 1
-0.0871709085423145 -0.0844234673648191 1 1
-0.093144008188204 -0.0886361301172487 1 1
0.000388602363719168 -0.00106175161330493 1 1
0.078743969890443 0.076176112119148 1 1
-0.3217597390687 -0.313098586833274 0 0
-0.136047125621143 -0.132316257784761 1 1
-0.110304537383598 -0.106391290528981 1 1
0.0379219658224318 0.0361053442955095 1 1
-0.227843873655705 -0.222091469684404 1 1
-0.093520800633617 -0.0898615598825003 1 1
0.146348236941954 0.141948619562007 1 1
-0.103254036395893 -0.100099870220197 1 1
-0.294544012687078 -0.285377447860283 1 1
0.189846792961513 0.182555780307668 1 1
0.223755996563718 0.216670301041201 1 1
-0.102009999921264 -0.0978974408853241 1 1
-0.226549188994583 -0.220970783247987 1 1
0.206453694380472 0.199363325555021 1 1
0.0180227418069396 0.0170979943342393 1 1
0.0407429394519979 0.0373007795989583 1 1
0.0777915797307946 0.0759388932942599 1 1
0.0341203320076519 0.0348377818374361 1 1
0.167948040000935 0.164295089920348 1 1
0.29714106733803 0.288502298724543 0 0
0.00250574222130663 0.0013605568480993 1 1
0.129066752600888 0.126250666727061 1 1
-0.171090711164198 -0.165806491471164 1 1
0.251670283267893 0.244579157923607 1 1
-0.113356900219549 -0.109101139837748 1 1
0.00123567855527382 0.00288776854514794 1 1
0.094202013379888 0.0913321580200324 1 1
0.0592141016212109 0.0576349457407152 1 1
0.116094901191275 0.111322831078574 1 1
0.064582794940761 0.0636299925147182 1 1
0.017407735847664 0.0169336195630677 1 1
-0.0199876633423212 -0.0189504505480146 1 1
-0.0207911572698695 -0.020018615051814 1 1
-0.054783799027981 -0.0538176367270346 1 1
0.159158998386367 0.155033694976405 1 1
-0.0751677142368193 -0.0732320720607704 1 1
0.0292957116545475 0.0310004296157291 1 1
0.112294419649287 0.109527846679595 1 1
-0.0220899950888267 -0.0209864122634654 1 1
0.191073382202295 0.182448798438674 1 1
0.0911695955875355 0.0893698580417016 1 1
-0.0711106622081068 -0.0683842021807988 1 1
0.0834760771212136 0.0812692722841891 1 1
-0.0783691832243131 -0.0762743931789937 1 1
0.0722411823948354 0.0694704294344549 1 1
-0.254782873183111 -0.248198515523566 1 1
0.128831566238321 0.126200214150049 1 1
0.157325866707182 0.152493438430437 1 1
0.0522925639132651 0.0538130638417949 1 1
0.0960853213771941 0.0927696779126873 1 1
0.00881775272921636 0.00722021140159923 1 1
-0.0353540002283374 -0.0346609971040701 1 1
0.0923895252452935 0.0897871197654372 1 1
0.0633740605538683 0.0625308768800586 1 1
-0.383637623257949 -0.37274467974258 0 0
-0.0522584124261405 -0.0507678791277916 1 1
-0.104764423432316 -0.101523837350939 1 1
0.145016812850693 0.142347181060253 1 1
0.0172568019424362 0.0160521199901379 1 1
-0.0487031637450944 -0.0468831853598254 1 1
-0.15494968512783 -0.147541486221547 1 1
0.0129811900623388 0.00967793735508092 1 1
-0.100694892481369 -0.0985434169047642 1 1
-0.167389876416071 -0.164092440136096 1 1
0.193012897110968 0.188448913620714 1 1
0.0876315823447705 0.0848015987658967 1 1
0.0538602708244573 0.0527546045448571 1 1
0.0341419194350897 0.0331177708709157 1 1
0.0928780641926052 0.090349462544692 1 1
-0.077307680092639 -0.0759204737642708 1 1
0.204858724797765 0.198889688375773 1 1
-0.333372711181193 -0.322752193054316 0 0
0.0278499802649997 0.0265795073989215 1 1
-0.0780302340847842 -0.0781641353642283 1 1
-0.0261499597979044 -0.0250559163831839 1 1
0.236556560800918 0.230448239910804 1 1
-0.0791056228607788 -0.0770054712755293 1 1
-0.00451900705177521 -0.0060017353220723 1 1
0.122449665669623 0.119969018789571 1 1
-0.0388331690218087 -0.0373137526851559 1 1
-0.0611604200964225 -0.0596768669746541 1 1
0.164934601482777 0.160922592282462 1 1
0.00845001275789935 0.00854462952269499 1 1
-0.0421431488167859 -0.0395830784724603 1 1
0.0595978856683955 0.057129183910667 1 1
0.0196474917512201 0.0192319275489287 1 1
0.113791704282972 0.111635610504224 1 1
-0.0356912971016391 -0.0342022230388144 1 1
-0.124312353676113 -0.121098352773213 1 1
0.107731849006691 0.104371014889784 1 1
-0.0193439934048487 -0.0178229080429551 1 1
0.200539743440391 0.194772937948532 1 1
0.0176036483604969 0.0150529626836639 1 1
0.147520512135631 0.142308164587458 1 1
0.0383009638466162 0.0373903833470547 1 1
-0.223750356622398 -0.216816073612205 1 1
-0.327274680929211 -0.317342062870807 0 0
0.0736828612646755 0.071900847585755 1 1
-0.0176896705335438 -0.0153903464933986 1 1
-0.154648299433478 -0.149164831834677 1 1
0.099346855438633 0.0959612074960521 1 1
-0.164652562288249 -0.159497965956433 1 1
0.0542501253948601 0.0522919477266102 1 1
-0.0262089951414139 -0.0252234315383445 1 1
0.115712682486304 0.111305312821479 1 1
-0.0614543754941358 -0.059367862694558 1 1
-0.143189997633858 -0.13917535842131 1 1
-0.0665162153874937 -0.0625634627328092 1 1
0.0144854226300959 0.0137141125849473 1 1
-0.0891558127193288 -0.0860073060734757 1 1
-0.0522220958767543 -0.0515534235654773 1 1
0.643129242655684 0.622468588855238 0 0
-0.184162767134018 -0.177600774194198 1 1
-0.0532252140583445 -0.0526280912060712 1 1
0.093879993772569 0.0918981353199562 1 1
0.29473941504576 0.285966662743543 0 0
0.084842548280084 0.0816940221349429 1 1
0.0706645445446469 0.0700390333152445 1 1
-0.0498345163850641 -0.0472485360206577 1 1
0.009976425391585 0.00940375967967101 1 1
0.170436450495853 0.165264026509995 1 1
0.0833271988282629 0.0789316887665956 1 1
-0.273170872956309 -0.262720133126307 1 1
-0.351998710963876 -0.337711087149376 0 0
-0.215969803667536 -0.209442031138662 1 1
-0.0266356391484257 -0.0276657605616765 1 1
-0.0998491049197206 -0.09667735541193 1 1
-0.0205532341124136 -0.0201823382177399 1 1
0.137910464443053 0.134266927305964 1 1
-0.0361380102887211 -0.0341328517962314 1 1
0.119520173479175 0.115810627537855 1 1
-0.0920558307279522 -0.089986821203134 1 1
0.0645124879243115 0.0621105506735553 1 1
0.0119731015046119 0.0104925754907008 1 1
-0.096977422104555 -0.092836287714966 1 1
0.0475138726425873 0.0454596417333395 1 1
-0.18739209499502 -0.182383165661844 1 1
-0.0438241815102557 -0.0431782642555573 1 1
0.25926835448424 0.251595850739861 0 0
-0.0129129554139661 -0.0134035615217851 1 1
-0.0409590858525258 -0.0391483473732178 1 1
-0.104703055413833 -0.0995761048897577 1 1
-0.0212342694501695 -0.0209710834738362 1 1
0.476820802725774 0.462346097663093 0 0
0.0291492573645492 0.0299546402812811 1 1
0.0794328661193896 0.0756278463729364 1 1
0.0250462873259425 0.0221979625224757 1 1
-0.0545471342499896 -0.0541178777327178 1 1
0.00485462106506435 0.00611858126343179 1 1
-0.0125496859351802 -0.0123021410536351 1 1
0.0455228261034773 0.0440497621449066 1 1
0.316309038463574 0.307659882465351 0 0
-0.127068193578768 -0.123487421556133 1 1
-0.10061926790558 -0.0982035430081202 1 1
-0.0331746674207132 -0.0323665061268661 1 1
0.191764895225446 0.184462791294035 1 1
0.217927236015942 0.211533350119508 1 1
0.105026403411814 0.102544129362723 1 1
0.206821439075192 0.201311570628134 1 1
0.118944311889824 0.116169747971179 1 1
-0.0181993001666817 -0.0177703036939093 1 1
-0.00998979781670513 -0.00918852669213229 1 1
-0.0519461074946063 -0.0495370122517765 1 1
0.0458464110654445 0.0443822020044699 1 1
0.0638945326869623 0.0617726259968362 1 1
-0.0226873681723476 -0.0226127062212668 1 1
0.117473436000575 0.114032267736192 1 1
0.0980125807980664 0.0948073446918379 1 1
-0.143766185699668 -0.136754562896605 1 1
-0.0125853444931666 -0.0104040093858475 1 1
-0.0125630293185478 -0.0120723313090356 1 1
-0.201064161572277 -0.194751507854519 1 1
-0.122850600664908 -0.121187935749092 1 1
0.245590860887317 0.238220171053059 0 1
-0.0909899285475809 -0.0881547106354247 1 1
0.0496406393354659 0.0490835029444819 1 1
-0.0468117888523375 -0.0457718646494319 1 1
-0.188334086216811 -0.182444222170786 1 1
-0.0122419547424655 -0.0133035638537874 1 1
-0.0670900436293151 -0.0660025426275345 1 1
-0.106851557035303 -0.103732011347522 1 1
-0.17484534203191 -0.169040069846647 1 1
-0.0430817974475691 -0.0419665888825226 1 1
-0.118903404931256 -0.115029906044323 1 1
0.235424836760937 0.228912985274522 1 1
-0.0688082070861182 -0.0657411032214256 1 1
0.122540623177889 0.119214897344703 1 1
0.181630437177825 0.177130749890172 1 1
0.0263026851670718 0.0258999099936171 1 1
0.0376720421590557 0.0385839850650488 1 1
-0.351346784387848 -0.341477417095698 1 1
-0.10034244061663 -0.0979814131579527 1 1
-0.0328511863083538 -0.0323839008493811 1 1
-0.186200957180058 -0.17990270609653 1 1
0.213608298802413 0.20790540749309 1 1
-0.0193587397914808 -0.0179840069877783 1 1
0.0446163279661069 0.0437505331824822 1 1
-0.292962039000766 -0.285824693004079 1 1
0.221084895840464 0.217281759164503 1 1
-0.0189799603244265 -0.0182640778618177 1 1
0.0861733534102471 0.0800437446556202 1 1
0.138910482540456 0.137773464459732 1 1
-0.104971565635218 -0.105259782295764 1 1
-0.205429841764122 -0.19933969750564 1 1
0.148179951904325 0.144970701401488 1 1
0.0521031913750169 0.0500275955253908 1 1
0.0791148676457418 0.076898555313193 1 1
0.0433760765370698 0.0420500800421315 1 1
0.18256310726458 0.17538686377981 1 1
0.16854656625481 0.163887774464942 1 1
0.0478410056119063 0.0473053183409177 1 1
0.00737881829597694 0.00774666852270633 1 1
0.0144601101925885 0.0154826719277122 1 1
-0.085413525712636 -0.0832723798391516 1 1
0.0853643386289804 0.0828310645747267 1 1
0.0831964992607975 0.0809744126856079 1 1
0.0582267523751847 0.0556868682432382 1 1
0.0869609977694013 0.0844731587485979 1 1
0.0639777033164003 0.0617535246729828 1 1
0.176350698335932 0.170682850295086 1 1
0.0233368108597123 0.0232564001534896 1 1
-0.158654776060902 -0.154738189125934 1 1
0.0188529299889131 0.0176778185341349 1 1
0.058801254983616 0.0552507550114891 1 1
-0.00926026505993948 -0.00982904075709325 1 1
-0.157925602664478 -0.153631357175636 1 1
-0.105873791359102 -0.102210802015118 1 1
-0.0439328242908582 -0.0409781079565261 1 1
-0.123906893062441 -0.119362114945697 1 1
0.0402025985874588 0.0392408102913683 1 1
-0.152685019880225 -0.149894102375097 1 1
-0.158401474170463 -0.156643069893999 1 1
-0.0826325346333782 -0.0803254706480144 1 1
-0.127369241140185 -0.126034971919288 1 1
0.204280017087257 0.197523038847446 1 1
-0.0769564808990669 -0.0743743154460434 1 1
-0.0716960816569127 -0.0687295521597378 1 1
-0.119776608809274 -0.116296821292956 1 1
0.0613130922996357 0.0593065777808083 1 1
-0.0714966974740884 -0.0689354666867936 1 1
0.117769330593206 0.114020374810773 1 1
0.0162317377024907 0.0156099574772948 1 1
0.181010985337993 0.176110862299979 1 1
-0.0349668877542058 -0.0328282157851386 1 1
-0.174426880803602 -0.170670931134118 1 1
-0.186536941577575 -0.181841195304546 1 1
-0.210863821842271 -0.204469987131718 1 1
0.158827562344955 0.15452231246504 1 1
0.0292396223435984 0.0285997390148881 1 1
0.137090263214683 0.134663489991017 1 1
0.137218318441063 0.132579068618156 1 1
0.23635360462768 0.228353252165282 1 1
0.287462569071913 0.280116052318607 1 1
-0.160105009742385 -0.155267349647417 1 1
-0.0657419686224514 -0.0643242299774609 1 1
0.067241077945945 0.0631176627182695 1 1
-0.205168233832984 -0.198431442025832 1 1
-0.0637976508340545 -0.0626712898340989 1 1
-0.0136340649976523 -0.0140885638903354 1 1
0.0432999280815036 0.0425912945027972 1 1
-0.03660045763763 -0.0361842137995897 1 1
-0.214129901681404 -0.206470885117585 1 1
0.182504928103144 0.177199506854942 1 1
0.124459342447593 0.120802533107793 1 1
-0.126111737343781 -0.12471531060908 1 1
0.101194951776164 0.100527655477644 1 1
-0.292790277165755 -0.284914649922368 0 0
-0.0477259908489329 -0.0466320270230709 1 1
-0.108565678845858 -0.104722475820446 1 1
-0.136625967166062 -0.132214394042753 1 1
0.0542756666387521 0.0504985217769955 1 1
-0.00097764074954023 -0.00211546272294126 1 1
-0.00725421129519691 -0.00793552379920831 1 1
0.121101206640876 0.118107908409588 1 1
-0.0416376275559308 -0.0405280468567775 1 1
0.142506743793909 0.138128833500889 1 1
-0.0270486646993308 -0.0260187846121987 1 1
-0.164408220787489 -0.157800846578679 1 1
-0.0338802545534281 -0.0324990785032822 1 1
-0.0868098852944488 -0.0849596576980583 1 1
0.016959277741773 0.0184946826103924 1 1
0.161557410439654 0.156936638321699 1 1
0.00162438062651644 0.00133264764511551 1 1
0.0601683986319 0.0567612230213175 1 1
0.0948715642730859 0.0927027066461847 1 1
0.00376853432239574 0.00492399551595293 1 1
-0.0705105739855435 -0.0686786486306611 1 1
0.0140175118552355 0.0130074557275483 1 1
0.0426298451454413 0.0426155951081579 1 1
-0.115101400163136 -0.112598273534998 1 1
0.00575851319980748 0.00506934415317042 1 1
0.0723347394436969 0.0700224710845712 1 1
-0.202468252434288 -0.198091043066213 1 1
0.290919667371323 0.282369910086548 1 1
-0.0754196651202395 -0.0725242602117025 1 1
0.138376816380144 0.133095311066449 1 1
-0.0220296320302269 -0.0211023949876503 1 1
-0.0439289109584196 -0.0427112219916865 1 1
0.0770393753897882 0.0752906455605777 1 1
-0.0521253533378892 -0.0507891501115181 1 1
0.158085339396603 0.152818322007338 1 1
0.0485636173557765 0.0471283014730289 1 1
-0.0678904562684782 -0.0644264470229619 1 1
0.129607643202883 0.125517717386482 1 1
-0.0472088064444329 -0.0470696989172016 1 1
-0.0852321131105898 -0.0835174517682618 1 1
0.114233319797315 0.110397138709519 1 1
-0.124047260079 -0.119925516159804 1 1
0.235626192196884 0.227849956165726 1 1
-0.0935854654349546 -0.0902446286685789 1 1
-0.0370221413079811 -0.0361199709470779 1 1
-0.102113652568795 -0.0988979550040603 1 1
0.0370641113632555 0.0366560699666504 1 1
0.00787040455923302 0.0048395887848687 1 1
-0.134189409584918 -0.131440148620171 1 1
-0.00887430272792303 -0.00868217717959248 1 1
0.0128212899766849 0.0136708503204954 1 1
0.0559192319643862 0.0542239379545656 1 1
-0.145614275833649 -0.140207743222372 1 1
-0.0728063262412963 -0.0713255193255678 1 1
-0.100845471708213 -0.0968944328986508 1 1
0.1692248030415 0.164530513865058 1 1
-0.135496520384797 -0.13140770767426 1 1
-0.258570364204532 -0.252033643894502 0 0
0.158742819673884 0.154127546852702 1 1
0.117752546221561 0.113061269144266 1 1
-0.135478432180027 -0.130994558324933 1 1
0.00451000369635691 0.00426360574145623 1 1
0.190448712046372 0.186672158605551 1 1
-0.0770320084471148 -0.0764867614097955 1 1
-0.20656504372227 -0.201250596881595 1 1
0.0150501024673483 0.0136600489822368 1 1
0.183255707898943 0.179904627302412 1 1
-0.0494747035115412 -0.0471323647310322 1 1
-0.0279295521067377 -0.0270390723689372 1 1
0.0769899031969298 0.0753046321635475 1 1
0.135041880747497 0.130320641105931 1 1
0.201414855318489 0.193950194689675 1 1
-0.0434998616222029 -0.0424892892060636 1 1
0.0640083920002444 0.0649799776696349 1 1
-0.243733387017083 -0.236411782257575 1 1
-0.0634866502060791 -0.0605604853045283 1 1
0.0836708375902692 0.0818218269281266 1 1
-0.0391057542735746 -0.0396520611489874 1 1
0.14648985731563 0.142166369096358 1 1
0.191424694545942 0.187656931170527 1 1
0.359852915178301 0.349536667396214 0 0
-0.105819167349553 -0.102257003906267 1 1
0.220555367680131 0.214640740590527 1 1
0.124575603045779 0.118568417620021 1 1
0.115958041315053 0.113307992068752 1 1
-0.0704716326371885 -0.0691614181704009 1 1
-0.00691021786863804 -0.00533903475171693 1 1
0.203075251520715 0.197146736904394 1 1
0.0816432781803453 0.0787929263887794 1 1
0.0267585544664033 0.0243412350506897 1 1
0.0228373193491928 0.0224067627733636 1 1
-0.0624526826091791 -0.0586973464631954 1 1
0.231561813251633 0.224953939051207 1 1
0.103051745460429 0.101095052956843 1 1
-0.148410858400727 -0.142693359377621 1 1
-0.0666291237178588 -0.0639868365345208 1 1
0.127829370512889 0.124658113464226 1 1
0.176117326779153 0.170591796839314 1 1
-0.0819108178573638 -0.07847918838418 1 1
0.0565323739851183 0.0530401030313157 1 1
-0.0454018509815885 -0.0438122041813887 1 1
0.0549584945742241 0.0528395852856015 1 1
0.193275026784551 0.187709039721446 1 1
-0.176106182718478 -0.170109054370181 1 1
0.00205110456928148 -0.000924156227568129 1 1
0.260102601877499 0.251785447937845 1 1
-0.0602356774231012 -0.0587890540759517 1 1
-0.179516595391931 -0.172125098121424 1 1
-0.0513702208248427 -0.0489738221396653 1 1
0.0512104043289396 0.047216465123269 1 1
0.0661491254809727 0.0660841767076358 1 1
-0.102276713139275 -0.0985024516891002 1 1
-0.211048551532411 -0.202968684216839 1 1
-0.137505499667196 -0.133346980841982 1 1
-0.0893911515097334 -0.0877805026582978 1 1
-0.0234045094867806 -0.0225030205934324 1 1
0.127910646190498 0.12479880275974 1 1
0.103512988383839 0.100723982862245 1 1
-0.283997478277334 -0.275949688983854 1 1
0.0250370247481281 0.0238787719840085 1 1
-0.0478671166917518 -0.0443999983095034 1 1
-0.131871272656518 -0.127598388716812 1 1
0.132192126000311 0.128318022076042 1 1
0.0739986963801108 0.0722700786155674 1 1
0.112574445540972 0.108826000916324 1 1
-0.102750298999901 -0.100355152549325 1 1
-0.310535061011118 -0.30199534378667 1 1
0.132884541436503 0.130162110073078 1 1
-0.1621048304978 -0.156759592283407 1 1
-0.00263845565641785 -0.00247219840713164 1 1
0.49520720580622 0.482183865969913 0 0
0.182176286094413 0.176681102315027 1 1
0.0146097904705086 0.0127718532532416 1 1
-0.114276645622518 -0.110333627823769 1 1
0.154854020085907 0.1511238423272 1 1
0.266016616766358 0.257950278827148 0 0
0.0506177904200403 0.0506300602486679 1 1
0.0903812718708665 0.087449242994688 1 1
-0.225662237931178 -0.218519943983255 1 1
-0.0598003257073704 -0.0578772636561874 1 1
-0.13838474788944 -0.134686116719974 1 1
-0.203741079499686 -0.197302624426272 1 1
0.1563487729864 0.150848110771393 1 1
0.0664641847701375 0.0634389242997368 1 1
-0.231550316990101 -0.224115996140418 1 1
0.0136522336790579 0.0133226992968432 1 1
0.065295058129514 0.0625967722699452 1 1
-0.0706975796134339 -0.0663182461755062 1 1
-0.016341592596056 -0.0160427402204846 1 1
0.144975648160661 0.140043435622731 1 1
-0.0666397500779705 -0.0649551842606513 1 1
-0.0677087256989034 -0.0658548155877063 1 1
0.0901284243939753 0.0872340844926359 1 1
-0.00899500620388418 -0.00846300209482126 1 1
0.108527372900655 0.106959915910531 1 1
0.0099497135224368 0.00988920818653036 1 1
0.20003355133669 0.195656758319869 1 1
0.0949403505209999 0.0908785353523425 1 1
0.255126693908584 0.24789111914871 0 1
0.0246345444156809 0.0226343336856442 1 1
-0.0268009914347144 -0.0241137276928584 1 1
0.14583533613822 0.14166483988878 1 1
-0.0847644604448866 -0.0828476829384949 1 1
-0.093050779174706 -0.090028744505733 1 1
0.189416273422019 0.186340393748867 1 1
-0.0103612004999765 -0.00902534864326879 1 1
0.0435605089205334 0.0423434637975665 1 1
0.101392736393224 0.0980053504535575 1 1
0.100227077958877 0.0976240968980454 1 1
0.0124810674743515 0.0123062604345597 1 1
0.0592960429517533 0.058477788132515 1 1
-0.0788861299247518 -0.0773368261130748 1 1
0.172260045665082 0.165729770671314 1 1
-0.112703503124604 -0.109769684886019 1 1
-0.000510237694570284 -7.73757584340669e-05 1 1
-0.136016730799179 -0.131297118935482 1 1
-0.0751190317015377 -0.0741319343490843 1 1
-0.0562253481737204 -0.0550459821812552 1 1
-0.123876220513365 -0.119628179862181 1 1
0.00401449554417434 0.00388219400930048 1 1
-0.069448237312574 -0.0672618951467847 1 1
-0.118369500573043 -0.115676662762079 1 1
0.0757659098531439 0.0741021564667752 1 1
0.180443577067384 0.175424593235512 1 1
0.0228864401653114 0.0211734211577178 1 1
0.0420335845472637 0.0407066580338803 1 1
-0.015696972683014 -0.0135579407309598 1 1
0.0356800245217929 0.0366422758255022 1 1
-0.0348537878861957 -0.0333909975272874 1 1
0.17947752720033 0.173956600740597 1 1
0.245834122664243 0.238456393420822 1 1
-0.104634390479404 -0.103606507247591 1 1
-0.144010522794381 -0.139501879211422 1 1
-0.117866522872815 -0.113106829967326 1 1
0.0983981573548969 0.0941976824380527 1 1
0.206449544221378 0.199557014700956 1 1
-0.163803202592371 -0.158362228438076 1 1
-0.129527696579989 -0.125728410774167 1 1
-0.185650592275009 -0.181053545859136 1 1
0.0407327837493118 0.0397990623758984 1 1
-0.149940095141963 -0.145282033599155 1 1
0.0596470116540097 0.0599199989795231 1 1
0.315495570480449 0.306816809015359 0 0
-0.172966876221714 -0.165343275251163 1 1
0.0790163234208462 0.0758812657617518 1 1
-0.0785507821125468 -0.0758221522875081 1 1
-0.0420408359553162 -0.0398133919619382 1 1
-0.0722881978564527 -0.07134923969702 1 1
-0.306013385128267 -0.296445609627333 0 0
-0.0521071593753327 -0.0511294502304733 1 1
-0.0925221811751818 -0.0900294030679114 1 1
-0.133672767374835 -0.131078690180861 1 1
0.173721957618527 0.167360560308305 1 1
-0.120830506652811 -0.117323411671833 1 1
-0.0458006391026462 -0.0463455423879216 1 1
0.0528868576573126 0.0522817195609416 1 1
-0.0528076983537148 -0.0524951557394232 1 1
-0.0189471003759694 -0.0162930449409714 1 1
-0.0145847679810471 -0.0161622237400469 1 1
-0.195538137786858 -0.192209278044101 1 1
0.0782959600828166 0.0766723987918612 1 1
-0.129110140795495 -0.127764817511627 1 1
0.0696631749314431 0.0688716868972767 1 1
0.140369714302533 0.136080268015978 1 1
0.00587967824607274 0.00526044841796563 1 1
-0.330208597700344 -0.319695541456226 1 1
-0.0104512058879521 -0.00876909925429636 1 1
-0.112395667373475 -0.11044410753292 1 1
-0.0998590568828819 -0.0950824386398155 1 1
-0.0918148416234822 -0.0906534064671763 1 1
-0.115962287347878 -0.112341275345442 1 1
-0.21845778202681 -0.21161041472997 1 1
0.101625867329683 0.100187136505406 1 1
-0.375883121537836 -0.365155944522606 0 0
0.0950767390773047 0.0918267041767808 1 1
-0.124914354065466 -0.121370742308861 1 1
0.119027701839121 0.115562284696911 1 1
0.0261788034941516 0.0259330377504272 1 1
-0.0354621156617522 -0.0365775235279885 1 1
0.108948373555733 0.106902998314933 1 1
0.0265149187388998 0.0248722750210541 1 1
0.156451534529673 0.150134628052765 1 1
-0.153423895817959 -0.146476491530088 1 1
-0.0626728271550803 -0.0615185565988311 1 1
-0.121507794754172 -0.1172080716203 1 1
-0.123020623263126 -0.119970366687452 1 1
0.217361766686396 0.211261641604335 1 1
0.227781370745137 0.220981026083918 1 1
-0.0224567676805201 -0.0200777470942893 1 1
0.105611038573246 0.102924617372517 1 1
-0.246187215749311 -0.239156262846414 1 1
-0.133750791754567 -0.130915621467643 1 1
0.267173738177085 0.258735248853087 1 1
0.0625604602726735 0.0589697480966586 1 1
-0.157257776969758 -0.153025299256988 1 1
0.0648067237482072 0.0639181390576107 1 1
-0.202638674761843 -0.197653772380286 1 1
-0.0720003161269513 -0.0692923784434401 1 1
0.0640682878490393 0.0606820815075918 1 1
-0.172559163725529 -0.166817143078678 1 1
-0.00999518730186234 -0.0111271161738527 1 1
0.0860061548364097 0.0831450407065788 1 1
0.106922715019539 0.103276395240047 1 1
0.101058753877424 0.0980152688358848 1 1
-0.255863938915104 -0.247267788207645 1 1
0.12918716631905 0.126170215199297 1 1
0.0932980011949237 0.0914281876993961 1 1
0.295550703029896 0.289311412201285 1 1
-0.0795199729864759 -0.0766293540954352 1 1
-0.14674742097183 -0.142319820418608 1 1
-0.0861952343044308 -0.083803962003357 1 1
0.0191771734036036 0.01808078985548 1 1
0.234391923895581 0.224751174811339 1 1
0.0408620996761256 0.0417413232496654 1 1
-0.148162097819599 -0.143558385830048 1 1
-0.194076503817195 -0.189138135582108 1 1
0.184418720130672 0.178620708534535 1 1
0.0362352894332418 0.0352960356192221 1 1
-0.0427975090621677 -0.040920846185979 1 1
-0.166368329279384 -0.159396705935789 1 1
-0.0171822647827894 -0.0189307363145965 1 1
-0.155612642649301 -0.149329270799518 1 1
-0.0536664116763178 -0.0500333029035374 1 1
-0.100172913311219 -0.0975487284396414 1 1
-0.0662213678048822 -0.0636763369940567 1 1
0.0370200987503626 0.034041752415005 1 1
0.206364966965362 0.201015664697407 1 1
0.00538354314354287 0.00590652927076441 1 1
-0.13709083548737 -0.132757924670709 1 1
-0.302925609823705 -0.293114276101327 0 0
-0.252214447830644 -0.243481014778672 1 1
-0.14154534330291 -0.135905598034253 1 1
0.21965992496577 0.212766838151746 1 1
0.214743815932024 0.207510134314891 1 1
0.0349906869085929 0.033219796783724 1 1
0.0128684046998077 0.0143866985972879 1 1
0.321974128779022 0.311979459673441 0 0
0.103974282827084 0.102503186482548 1 1
-0.212707949457039 -0.206665523168824 1 1
0.107203866425815 0.104943166273241 1 1
-0.0570907973843539 -0.0575044544844662 1 1
-0.000555951368396632 -0.000648872709848501 1 1
-0.197309706841365 -0.191965766292023 1 1
-0.0455092402369602 -0.0422419156010977 1 1
0.150447187556958 0.145911574444367 1 1
-0.126736519725917 -0.12279842464692 1 1
-0.331204613251021 -0.323008440154944 0 0
0.0683001824790064 0.0673008175502418 1 1
-0.0220029779397153 -0.0217932622302129 1 1
-0.107542023386782 -0.104358474385795 1 1
-0.373927698316515 -0.36266168374916 0 0
-0.20920553975606 -0.200284789471511 1 1
0.146416312550135 0.143056109591204 1 1
-0.130697813789463 -0.126450064576062 1 1
0.0643195465904856 0.0626755435096734 1 1
-0.227700446726674 -0.220916372117425 1 1
-0.0515251538706961 -0.0501376805720626 1 1
-0.00510512970100283 -0.0050431609513287 1 1
0.11590625493861 0.113101418459752 1 1
0.108474630247196 0.103818986590241 1 1
-0.140193475962479 -0.136102307972267 1 1
-0.0518554259836786 -0.0491308028834009 1 1
-0.100749856974951 -0.0986570088486901 1 1
0.0946966506457542 0.0905844741448811 1 1
-0.291906135907937 -0.284286966573534 0 0
0.195895705140045 0.188792335399583 1 1
0.102415897105831 0.0992343279939554 1 1
0.135908309475791 0.13189868518928 1 1
0.0673004068103944 0.064965136829988 1 1
-0.304605312196135 -0.296693862651406 1 1
0.0176734615762848 0.0175393125798742 1 1
-0.108017812999975 -0.104814878277032 1 1
0.015073720191059 0.0122447847400878 1 1
0.150216571133766 0.145675787331817 1 1
0.117401490144916 0.113953035480178 1 1
-0.14309024118349 -0.139721478997319 1 1
-0.259594322703765 -0.251921796350713 0 0
-0.0686664627780266 -0.067299448463853 1 1
0.114603688477295 0.111175159961962 1 1
0.238278102715823 0.23100663848765 1 1
0.06526430355406 0.0628902432129049 1 1
0.132813956483026 0.128624000782731 1 1
-0.315250549430206 -0.304785453780706 0 0
-0.00977348334912676 -0.00937380222936464 1 1
-0.0706378411227929 -0.0682904806943003 1 1
0.00898130677795388 0.00911389418917488 1 1
0.0488441261389561 0.0488316828393534 1 1
0.178549867470926 0.173601037343491 1 1
-0.0869746893908206 -0.0838673239041319 1 1
-0.00932466661515852 -0.00942786716328037 1 1
0.0203896082899447 0.0200904224141239 1 1
-0.0864162841179309 -0.0836822352202406 1 1
0.0755790037248785 0.0714897260998439 1 1
0.337413106542001 0.327661778586786 0 0
0.148256938034629 0.145411254894405 1 1
-0.113325039479462 -0.10943593451886 1 1
0.0430887070174037 0.04134373468417 1 1
0.0530186348334266 0.050651585220498 1 1
-0.236729543999823 -0.228506014253006 1 1
0.0636085196808998 0.060992419934487 1 1
-0.217329340858471 -0.20986731329548 1 1
-0.0999465250378691 -0.0970707778073714 1 1
0.120255141339609 0.11654115671863 1 1
-0.0345691221830079 -0.0329694618753518 1 1
-0.230883333044454 -0.225090881285723 1 1
-0.314546949324041 -0.306210485460096 0 0
-0.126601629254927 -0.122912884377131 1 1
0.0870129505312073 0.0869628316378183 1 1
0.0408445159079541 0.0395321360503363 1 1
0.0403801771688021 0.0382559769450908 1 1
0.201480882883672 0.195633992626314 1 1
0.179357753994779 0.175853571368964 1 1
0.0713317388609212 0.0695325401149837 1 1
0.205068543796686 0.19894603420318 1 1
-0.0832850794580351 -0.0808600701243254 1 1
-0.0803534042307971 -0.0792060241072081 1 1
0.0777430420222256 0.0752770990256454 1 1
0.109123216435901 0.104957121094282 1 1
0.175893640605133 0.169903357561909 1 1
0.18329862250259 0.177671293107718 1 1
0.00598819773988891 0.00682286469894952 1 1
0.0361272914328581 0.0356166261691052 1 1
-0.197743607649078 -0.193169336223489 1 1
0.0212011496683243 0.0220844488585792 1 1
0.0631467415580022 0.0608894915837481 1 1
0.138577972820931 0.132264756515785 1 1
0.0520282776590699 0.049066400489394 1 1
-0.0234233521131006 -0.0223213740665932 1 1
0.143088226930055 0.136000629569149 1 1
-0.0060517403394271 -0.0063510921086043 1 1
0.103748497876928 0.100904597565829 1 1
-0.237377950528394 -0.230874022869249 1 1
-0.188729155187435 -0.181135088683072 1 1
0.143893680248938 0.14043400350615 1 1
-0.124861975732916 -0.121709285513799 1 1
-0.00132712590167919 -0.00207033643778976 1 1
-0.000195975507289402 -0.00175189719408718 1 1
0.170573103952635 0.167060906520995 1 1
-0.200990491480209 -0.195753311647274 1 1
0.428855731564929 0.416928402526416 1 1
-0.0566857307639664 -0.054921031503115 1 1
0.311227867843034 0.301143734927648 1 1
-0.0483491044083247 -0.0488734237211361 1 1
-0.313030024854836 -0.303913191908486 0 0
-0.213692514771372 -0.207442618433255 1 1
0.237245560969515 0.233035599392511 1 1
-0.0335003474543899 -0.0318246087154601 1 1
0.0305302329673116 0.0304531978526255 1 1
-0.177730138473387 -0.17340634466169 1 1
-0.273221088826108 -0.266363618167242 0 0
-0.241292351837268 -0.233544904897455 1 1
0.144685525961412 0.140980721935809 1 1
0.221892463654882 0.213620582408236 1 1
0.0694749084906721 0.0688050700571618 1 1
-0.148487390125409 -0.14133333292699 1 1
0.278032296495242 0.269636032353476 0 0
0.0270745743820183 0.0235029429074479 1 1
0.0706620477158456 0.0681016699961929 1 1
-0.109112855450363 -0.103680209590413 1 1
-0.196222066399745 -0.191952954109736 1 1
0.126510911903857 0.121415288944246 1 1
0.130629394753812 0.12559089118587 1 1
0.131508353148118 0.128585152239898 1 1
0.164201652605615 0.15938292300569 1 1
-0.0572953430292269 -0.0560262266211217 1 1
-0.057203741426054 -0.0541711547133026 1 1
0.10573688046895 0.103248932851058 1 1
0.148115662045574 0.144609208332427 1 1
0.0408632982646218 0.0400263524418783 1 1
0.0645044286277512 0.0628662744869718 1 1
-0.0451959107992721 -0.0451503053201549 1 1
-0.0556321733220216 -0.0527756750713579 1 1
-0.124864965066544 -0.121655149575872 1 1
0.0313380447451056 0.0304613715959763 1 1
-0.20035334108345 -0.195812854251979 1 1
-0.116387996140971 -0.110756440417884 1 1
0.239473978188474 0.233423256353436 1 1
-0.0266854789632048 -0.0260413264666166 1 1
0.00924793190520007 0.00936871609448534 1 1
0.160150215946211 0.155752228581505 1 1
-0.0117064673775787 -0.0101880340828745 1 1
0.0037506573488405 0.00272606774967886 1 1
-0.000240215941118324 0.00173892282239205 1 1
0.3207112616485 0.310944184785566 1 1
-0.137075647479579 -0.133414258746743 1 1
0.234831816034521 0.228139347019311 1 1
0.104980895231517 0.10301594506168 1 1
-0.278029590086631 -0.26998439943122 1 1
-0.00587861104653331 -0.00528377905092908 1 1
0.194849213127104 0.188282971304717 1 1
-0.0568569811146616 -0.0550892985270941 1 1
-0.00668762663275545 -0.00663757533205671 1 1
0.0456795377112924 0.0442437622842695 1 1
-0.104113648431965 -0.100667161349614 1 1
0.193423192891251 0.187551171340847 1 1
0.264551726098328 0.256382264061145 0 0
0.203804109015615 0.197193987924863 1 1
-0.0544696666492016 -0.0533767986593299 1 1
-0.15098314951799 -0.144171857716901 1 1
0.121572411885587 0.118592958416241 1 1
0.0170028064904465 0.0178678160793699 1 1
0.127629211453302 0.12312356812637 1 1
-0.17516099968543 -0.16972233870877 1 1
0.0964092456052412 0.0937045203288634 1 1
0.112470918400827 0.109205687287112 1 1
0.00512118130951625 0.00426640118211537 1 1
-0.0614897730658182 -0.0583605127950045 1 1
-0.219511480109976 -0.210856053953705 1 1
0.154042738616195 0.146644288314476 1 1
-0.0679668157865242 -0.0630667640041877 1 1
-0.000833099799824474 -0.00116860782207952 1 1
-0.175504121574559 -0.17174615058474 1 1
0.237403246161379 0.2302182797209 1 1
-0.0687645036152043 -0.0668694825809502 1 1
0.178791681369911 0.173912873264856 1 1
0.0527346844312552 0.0513256609435606 1 1
0.17939096297565 0.173740523444664 1 1
-0.199804951652732 -0.194013446383941 1 1
-0.0524470515262987 -0.0513995800597918 1 1
-0.0608128054936853 -0.0568133349674165 1 1
0.0299155962780322 0.0282960219253812 1 1
-0.102412563910925 -0.0967937649068078 1 1
-0.0179879043009005 -0.0177340239373287 1 1
-0.122007029336612 -0.117726806518057 1 1
0.280022840441148 0.271812152139405 0 0
0.211851959201943 0.204654922997413 1 1
-0.0375339070948897 -0.0357076011538469 1 1
-0.0583156077512628 -0.0564827696578578 1 1
0.149761315758166 0.145516967605072 1 1
-0.0759243648990867 -0.073713688364584 1 1
-0.264217393749819 -0.257753831809031 0 0
-0.133972376306004 -0.131388636210398 1 1
0.0358862711329571 0.0358327302424651 1 1
-0.143954572725105 -0.139623298782663 1 1
0.18386576810886 0.178935745701949 1 1
0.028534739481321 0.0270528693945635 1 1
-0.00336052708283903 -0.00425514167867559 1 1
0.335764353738957 0.323972257445795 0 0
0.0335437002409216 0.032820375475122 1 1
-0.00417825930075237 -0.00424924815912483 1 1
0.139722525212601 0.133609475085687 1 1
-0.146834897044659 -0.142544567912869 1 1
-0.123730119827093 -0.120921275981381 1 1
-0.127537222533853 -0.121635907016163 1 1
-0.00913817862646485 -0.00881243193627768 1 1
-0.0978379600118499 -0.0962773779442005 1 1
0.356829085561179 0.346017382178515 0 0
-0.136442441271453 -0.133877651473605 1 1
0.246557392232311 0.239458208455903 1 1
-0.108623376917051 -0.105648149523825 1 1
0.00541330358135365 0.00541079691011717 1 1
0.14504678601618 0.140834450282283 1 1
0.201708271007226 0.195976714780122 1 1
-0.0101952643956741 -0.00864209928165475 1 1
-0.187102255447153 -0.184014119739498 1 1
-0.0705259046393106 -0.0702863713005039 1 1
0.0692044312784897 0.0648245401386926 1 1
0.0320663984007126 0.031611495380231 1 1
-0.347905934687504 -0.336974963286618 0 0
0.0414593636635036 0.0399974759760315 1 1
0.00619815518902895 0.00665403146073155 1 1
-0.129592465195511 -0.129156471386591 1 1
-0.0369247275893209 -0.0350963814761376 1 1
-0.163479127964594 -0.158512770568412 1 1
-0.10179266137551 -0.0989541388356699 1 1
0.040628509699875 0.0401155785820154 1 1
0.170113366385375 0.166548962422317 1 1
-0.213916986806047 -0.205854074578326 1 1
0.0939892821299058 0.0912518323551609 1 1
-0.0109720833036862 -0.0103977864569645 1 1
0.140688349202193 0.137506490408992 1 1
0.177241016809421 0.173384620788411 1 1
-0.150829534978627 -0.146618555620955 1 1
-0.0720101922697382 -0.0694348783901974 1 1
-0.204237299059225 -0.198301977134145 1 1
-0.0752617734114412 -0.0730913235489152 1 1
-0.26806274576151 -0.260984543500867 1 1
0.0915621065155452 0.0886038206553426 1 1
-0.0260132004702247 -0.024513572152913 1 1
-0.0688296635575798 -0.066289418236545 1 1
-0.141898053550331 -0.13704816802641 1 1
0.203588578882988 0.196836983556601 1 1
-0.239602799526811 -0.233548596466569 1 1
0.184313329254019 0.178674410806232 1 1
0.103510974689526 0.100381450057463 1 1
-0.105294980942819 -0.101860100766823 1 1
-0.216923668719687 -0.210546528642946 1 1
-0.0679755822024936 -0.0669196471088274 1 1
-0.213662152977275 -0.205134715781022 1 1
-0.107594536941552 -0.103949041110416 1 1
0.145916521874498 0.141707384356453 1 1
0.133782682177671 0.129380619286945 1 1
-0.131131591449392 -0.125847284281082 1 1
-0.172273779890002 -0.167510489318998 1 1
-0.15227679705799 -0.147595346956089 1 1
-0.157443905601053 -0.152231570754627 1 1
0.207290949730426 0.202066609910273 1 1
0.271237172821159 0.260564720645752 1 1
-0.0315958167919815 -0.0324249510362633 1 1
0.0080227723085307 0.00604673976373737 1 1
0.112969774099994 0.110516576409305 1 1
0.0128620000588648 0.0127839416325453 1 1
0.123233325703717 0.119710203424073 1 1
-0.173299250491327 -0.167613031004161 1 1
-0.000503800806578854 0.000491258078011196 1 1
-0.107254182306922 -0.104368401774693 1 1
0.181154611627909 0.176890742903615 1 1
-0.123650795021391 -0.121909484987581 1 1
-0.0176758595032793 -0.0180626359403362 1 1
-0.124248612262663 -0.121423124163992 1 1
-0.0849600371876451 -0.0828051854753895 1 1
-0.0476493062496958 -0.0443132499314981 1 1
0.128885671104444 0.123571953745847 1 1
-0.11131208966839 -0.107271850585922 1 1
-0.168868250022523 -0.162937047438769 1 1
0.0728700693165519 0.07156133400114 1 1
-0.157047218016666 -0.15346923141733 1 1
-0.134264241508753 -0.130495807730459 1 1
-0.140257212498516 -0.132736953343792 1 1
-0.0974846710656225 -0.0946496493837374 1 1
0.204822435613372 0.199515845975277 1 1
-0.314906428619099 -0.304929009702957 0 0
0.0428151724731845 0.0433634138060406 1 1
0.0267812532297477 0.0256137974537044 1 1
0.0222019660052431 0.021377873739207 1 1
-0.0401321094943896 -0.0397082559399766 1 1
0.0124671531723035 0.0108651276948227 1 1
-0.215130000201403 -0.210059723160023 1 1
0.0995086272939891 0.0986874433899456 1 1
0.228660390797465 0.222853718158996 1 1
-0.103071562142161 -0.10075139809721 1 1
-0.151291764871132 -0.1488144621958 1 1
0.230468817787806 0.224262552939812 1 1
0.00547354643315461 0.00504280624733533 1 1
-0.212840666907626 -0.206991713836559 1 1
-0.0332512920932957 -0.0328908913698805 1 1
-0.0148589036838384 -0.0143956137560744 1 1
0.175394829529379 0.17018830261706 1 1
-0.0764515422610827 -0.0730474445010725 1 1
0.0200105976399957 0.0183580099099453 1 1
0.20892551048414 0.204724280975625 1 1
-0.00677330981051886 -0.00727579631149521 1 1
-0.340450268333825 -0.329869433297706 0 0
-0.0921491393184315 -0.0886346557539705 1 1
0.127203743593126 0.123611599455358 1 1
0.166562778716873 0.161163787483203 1 1
-0.083093464708611 -0.0802355444493951 1 1
-0.0166943445319804 -0.0155992724827137 1 1
-0.180137781123322 -0.175834329221821 1 1
0.00146040159515265 0.00182411368061396 1 1
0.093181005365688 0.0901705565497321 1 1
0.0229993560299344 0.021893942159305 1 1
0.277891999913052 0.269936007544454 0 0
-0.0941081411037302 -0.0948591870006918 1 1
-0.0457039673113341 -0.0440324191901539 1 1
-0.0421086828159743 -0.0393669414517535 1 1
0.180800153232021 0.17539523989434 1 1
0.277109795586839 0.268577131512127 1 1
0.113221446844517 0.11155635514325 1 1
0.11512063143049 0.111635686582278 1 1
-0.355485165793091 -0.346067193238308 0 0
-0.0949259083737931 -0.0925124770367687 1 1
-0.319430111849279 -0.309849060110341 0 0
0.0467147355911085 0.0449161489304238 1 1
0.00564543532133426 0.00617666480920166 1 1
-0.145142602491646 -0.140930371178755 1 1
0.0825682059484251 0.0797558858868515 1 1
0.096020366387481 0.0949131011124936 1 1
0.0357376300027708 0.0345603668730613 1 1
0.0801573462370068 0.0772160418233744 1 1
0.0531551069356826 0.0502890143465037 1 1
-0.0525498750749909 -0.051503315170716 1 1
0.0103786655246428 0.0101672130884107 1 1
0.0749194114692657 0.0734709248649679 1 1
-0.26677094458684 -0.260169376061926 1 1
0.0605748463078706 0.0609649292898595 1 1
0.0280421523317136 0.0284220095270174 1 1
-0.0248717694945466 -0.02332630446793 1 1
0.175072835624648 0.168884937459903 1 1
0.163063814115643 0.158151439015495 1 1
0.0406384108658211 0.0399539804566117 1 1
-0.0536518557881652 -0.0522468198995832 1 1
-0.239575117062861 -0.232783112780413 1 1
0.0940856806432953 0.0910677208940689 1 1
-0.0609658268259848 -0.0595570947693344 1 1
-0.0744971846406427 -0.0727635181123408 1 1
-0.151859877643704 -0.148645099427669 1 1
0.0475092486644958 0.0450873694393445 1 1
-0.159958883708953 -0.155008624718972 1 1
0.175106061922297 0.171119500021863 1 1
-0.0250635881024929 -0.0236637006700557 1 1
0.262220352561032 0.254241504435818 0 1
-0.0324094307419584 -0.0310828282172413 1 1
-0.125602826015859 -0.118993119048489 1 1
0.131118543098589 0.127107643478479 1 1
-0.156856712711238 -0.151087009681829 1 1
-0.0415610099850963 -0.0396253142682438 1 1
-0.0101730420058559 -0.0104713214618382 1 1
-0.160685771929628 -0.154957993828749 1 1
-0.0167038141835227 -0.0180651523823669 1 1
-0.187598971653119 -0.18226481079457 1 1
0.0212737176289197 0.0200226354995235 1 1
-0.22828914221363 -0.221086882939272 1 1
-0.0786142199299351 -0.0759645433539422 1 1
0.197752129151239 0.19137661765247 1 1
-0.0207346895341067 -0.0214248725490607 1 1
-0.15070184198848 -0.147840049384626 1 1
-0.26378153937126 -0.256088271547374 0 0
0.0899377254220664 0.0865201187735298 1 1
0.043934791533181 0.0421100035916413 1 1
0.0149739439627286 0.0142207135594138 1 1
-0.0762636833857357 -0.0725260097308751 1 1
0.165128330796084 0.158604454567565 1 1
-0.211713583697758 -0.206294939981811 1 1
-0.113125006176353 -0.110085188203414 1 1
-0.102023648968675 -0.10010087875303 1 1
0.199598454128817 0.192846863837518 1 1
0.00539827273488231 0.00436591280925033 1 1
0.0700093075548449 0.0680145971526433 1 1
-0.01541451288127 -0.0150215356176022 1 1
-0.112735037915269 -0.111026724425748 1 1
0.166459445395314 0.161696324811481 1 1
-0.157085053487392 -0.154369653833769 1 1
-0.0504166237697917 -0.0488351209051135 1 1
-0.244607750742333 -0.239091027385293 1 1
-0.0769824449555598 -0.0753281393559642 1 1
-0.216413207909656 -0.209110474696226 1 1
-0.13262896942351 -0.130004366897953 1 1
-0.0120174992987588 -0.00774081863879025 1 1
-0.092515875292346 -0.0920674483026962 1 1
-0.235267313041644 -0.228241798959846 1 1
0.288710305373243 0.279587120832005 0 0
-0.0373766020435133 -0.0361906679252726 1 1
0.0362210599774189 0.0337843879406787 1 1
-0.0378506500127636 -0.0382457976978112 1 1
0.0232735661861815 0.0213942057448731 1 1
-0.0585525095939783 -0.0576736400002615 1 1
0.0544122923287153 0.0533997703590383 1 1
0.0963332100615151 0.0947085510180112 1 1
-0.159524441330799 -0.15499216836938 1 1
-0.0607660820629604 -0.0590102451693581 1 1
-0.096810233468271 -0.0957076809024252 1 1
0.19892339754031 0.192953881074257 1 1
0.329054999557205 0.318870866426362 0 0
-0.184677803460744 -0.177129725231175 1 1
0.115270300239358 0.112901453683437 1 1
0.0505386450284084 0.0499321008757906 1 1
-0.100311628407643 -0.0976978811614269 1 1
-0.0234900170776762 -0.0230254117891836 1 1
-0.0569978365276488 -0.0543715619342087 1 1
-0.210587225935282 -0.204195242029138 1 1
-0.109837394294889 -0.10691933906637 1 1
-0.0360407997235032 -0.0321849141691599 1 1
-0.239360956407947 -0.234287599457377 1 1
-0.186765240088586 -0.181391733532304 1 1
0.132899050342791 0.130602117700738 1 1
-0.0412282319249252 -0.0387841753238141 1 1
-0.0665441611387283 -0.064897717824754 1 1
0.2017875650364 0.195446274823324 1 1
-0.00859547504181104 -0.0076591801866771 1 1
-0.098698093828368 -0.0960707360125315 1 1
0.12447977887976 0.120217939272479 1 1
0.230163884560625 0.223076852308804 1 1
-0.224880305514918 -0.2189027707442 1 1
-0.0687018988245627 -0.0670343613632238 1 1
0.00321712424203974 0.00283515031133525 1 1
0.0111622124438524 0.0112837821645816 1 1
-0.164578433403601 -0.160954462244703 1 1
-0.039341684428535 -0.0399969366368901 1 1
0.0752188638914634 0.0728607116605838 1 1
0.224165202151429 0.217974029796707 1 1
-0.0743972466996435 -0.072780129888545 1 1
0.181594050779594 0.173905772731607 1 1
0.0150542390725237 0.013533934673773 1 1
-0.0316672654066701 -0.028857954279577 1 1
-0.103150847290402 -0.0997688697116894 1 1
0.0846847550690758 0.0826986822388852 1 1
0.321293419761112 0.310408446132763 1 1
-0.191992890114313 -0.186354406935212 1 1
0.0615972156671843 0.0599268451755004 1 1
0.0685647838664946 0.0661600927013311 1 1
-0.189872009600829 -0.18500640860276 1 1
-0.0780302398824697 -0.0776067503328166 1 1
0.14704450485196 0.144614562959083 1 1
0.266201097831243 0.258452033223332 0 0
0.00208759251195485 0.00356701613077558 1 1
0.0149735854261672 0.0139246516704051 1 1
-0.103386355282892 -0.0986776347860011 1 1
-0.202977647462477 -0.196740930727491 1 1
-0.00984226527319268 -0.00914420706234916 1 1
0.0674323002366908 0.0651827107362213 1 1
-0.241979604360439 -0.234735185327414 1 1
-0.0987986069239674 -0.0962042347726351 1 1
0.125020262858564 0.121463384945768 1 1
-0.128048741570085 -0.122842658621554 1 1
-0.108494630546112 -0.104985564373716 1 1
-0.29592411130014 -0.285387143064829 0 0
-0.287523741280248 -0.279064474178053 0 0
0.105353956262022 0.103173497088836 1 1
-0.118560482386534 -0.114783973676567 1 1
0.330752468862239 0.316094281595117 1 1
0.0741683811879778 0.0713039087963144 1 1
0.265630136766861 0.257819022756555 1 1
0.0322413484809737 0.0310133884851923 1 1
-0.0955322802604115 -0.0924840815196067 1 1
-0.133812074477772 -0.131265542079619 1 1
-0.0465176061675104 -0.0451848199959858 1 1
0.234671321646829 0.227158035959747 1 1
0.0218922463976697 0.0211425226479389 1 1
0.155399189020694 0.150082621141859 1 1
0.0333387665126652 0.0321179631736738 1 1
0.0422995900903552 0.0399236071512673 1 1
0.0808155660247738 0.0772299103624313 1 1
0.244293161045758 0.234401569195902 1 1
-0.0428012825441078 -0.0417384769753788 1 1
-0.143685551048286 -0.140100394919813 1 1
-0.146774865014322 -0.142087988898189 1 1
0.179180931985565 0.173618234964431 1 1
0.00829934871742382 0.00850353484033066 1 1
-0.119251074278429 -0.115217771302139 1 1
-0.0588144347987529 -0.0565782012196232 1 1
0.0961412320301938 0.0955772639385523 1 1
0.194738658351956 0.189924247696891 1 1
-0.282671432976805 -0.27348947996883 1 1
0.147860857834125 0.143855205114004 1 1
-0.10308105371429 -0.102374647122906 1 1
-0.027516796676528 -0.0282281361240926 1 1
-0.283835599483458 -0.275404465058137 1 1
-0.019607120074033 -0.0195245819231188 1 1
0.0567159839327605 0.0560170493392483 1 1
-0.0325713519273196 -0.0319806221515269 1 1
0.03690766308592 0.0354971115283351 1 1
0.00764274459936786 0.00713191056679853 1 1
-0.00221230227076324 -0.00185114641608661 1 1
0.0532459421431479 0.0504221071565087 1 1
0.205678414728154 0.20045475453988 1 1
0.145198572738838 0.138632910469144 1 1
-0.194170649961542 -0.18805896498753 1 1
0.0494167637625352 0.0469351186635237 1 1
-0.0866852580786207 -0.0833295869282009 1 1
0.156126942595554 0.151818046163216 1 1
0.0835515416728138 0.0803245809224081 1 1
-0.186541325778678 -0.181319200483491 1 1
0.0954594665758724 0.092968914938707 1 1
-0.11833475557993 -0.115311822888219 1 1
-0.126918889529669 -0.12204074794262 1 1
0.0967160567393943 0.0940234551133594 1 1
0.136943428292184 0.133074385619753 1 1
-0.0263490829893042 -0.0269608301218599 1 1
-0.119389077095452 -0.11594659043189 1 1
0.082910151777615 0.0802154084767304 1 1
0.0633924443752596 0.0615615153344705 1 1
-0.273335604849999 -0.264862203878028 1 1
-0.236999585643786 -0.229068751743663 1 1
0.156874943056949 0.152373377425238 1 1
0.0871867760257376 0.0846490821425517 1 1
-0.0607631603355454 -0.0586710240986825 1 1
-0.037257853306958 -0.0362224064213093 1 1
0.010726217673347 0.00995125216758513 1 1
0.033284353291352 0.0317397821690732 1 1
0.0466553276277418 0.0452721028914212 1 1
-0.269206321745872 -0.269915646284003 1 1
0.033037810145112 0.0323755145815619 1 1
-0.0648642618889653 -0.0631649271596704 1 1
-0.116286587001891 -0.113306422045827 1 1
-0.0244305603030387 -0.0236180339887785 1 1
0.126193225118387 0.124173082941789 1 1
0.0647928322528548 0.0623222521989916 1 1
-0.216348444702708 -0.209708043056464 1 1
-0.215007767865476 -0.208942901066041 1 1
-0.0551250743203151 -0.0543003260395992 1 1
-0.152676514389146 -0.148548410567882 1 1
-0.0673668857450326 -0.0655133477465951 1 1
0.0260385132018886 0.0251225335357488 1 1
0.0415507938940097 0.0412267692677417 1 1
-0.129443606557813 -0.126169120898681 1 1
0.0330175452952267 0.0306953070229971 1 1
0.182181344309192 0.175364796473383 1 1
-0.115179108082717 -0.110346418575167 1 1
-0.131463082220514 -0.1272857864379 1 1
0.0317790927323073 0.0312961384803923 1 1
-0.0586666229773606 -0.0570058652437808 1 1
0.051812725134993 0.0505768520778516 1 1
-0.155221823096268 -0.150951232265985 1 1
0.149156557301595 0.146226306296783 1 1
0.045578762639094 0.0425657464210544 1 1
0.0626450919018033 0.0635456448701227 1 1
-0.113790167561775 -0.109475009167765 1 1
0.0766605815206726 0.075033778230766 1 1
-0.284464412489783 -0.278198848149865 0 0
0.0098155797366659 0.0104061144969539 1 1
-0.0442998400957713 -0.0420825445007595 1 1
-0.00319973822866704 -0.00367667254577316 1 1
0.0336899468911448 0.0319925342818151 1 1
0.10493553075497 0.101000236322011 1 1
0.127474089609448 0.126259557103651 1 1
0.0919759786187076 0.088918644307788 1 1
0.0990596585499052 0.0961279984991204 1 1
-0.0559547484919954 -0.0543215447214781 1 1
0.106681056442045 0.103687898760963 1 1
-0.0312797860544192 -0.0311229809938291 1 1
0.0222302425575079 0.0216700476877287 1 1
-0.130723094267693 -0.127772074123567 1 1
-0.0481889284505769 -0.0458203371236466 1 1
-0.0118503273218908 -0.0116279139283395 1 1
0.0478134169557506 0.0445992249794574 1 1
0.0430641508180283 0.0419522222785129 1 1
0.132552303209319 0.128412607932121 1 1
-0.0545887053081701 -0.0522795054733209 1 1
-0.294540438755386 -0.284299311501799 0 0
0.0929150215727666 0.090387536334299 1 1
-0.0675584181204123 -0.0661379876614013 1 1
-0.0535368350453032 -0.0518027840936822 1 1
0.156239020451574 0.152516848706996 1 1
0.272492258690065 0.264479548375688 0 0
0.12923354755407 0.124221732488268 1 1
0.075103821229578 0.0744676539513303 1 1
-0.187543353029325 -0.18026249130208 1 1
0.00438723165124601 0.00552793975624399 1 1
0.20771835859232 0.199446530734889 1 1
0.37447878666136 0.362535129545761 0 0
-0.0466362557144972 -0.0437182584592445 1 1
0.169788458946954 0.16670082715912 1 1
-0.0609084747695385 -0.0580247416148786 1 1
0.0947287538179806 0.093271424038986 1 1
-0.229482059082245 -0.220540151487631 1 1
0.192475295455912 0.187430382948776 1 1
-0.264234574201626 -0.256427998901403 1 1
-0.212682237583232 -0.206332672819653 1 1
-0.0533120341744665 -0.0525410915871947 1 1
0.0361391815131051 0.0339793038338263 1 1
-0.0473879592760302 -0.0465569309879727 1 1
-0.0763674439031877 -0.0746667609714431 1 1
-0.0635972083378995 -0.0621463449575494 1 1
-0.143784109209955 -0.139536566054721 1 1
0.0412695607671785 0.0405747598634926 1 1
0.0425153015076558 0.0410384201197716 1 1
-0.180228856992951 -0.17453592840692 1 1
-0.0131427787747997 -0.0126608305326607 1 1
0.0946660999417762 0.0927440106059328 1 1
0.28481757369671 0.276698291383153 1 1
0.0242540209250181 0.0231074972273903 1 1
0.136299099330007 0.132937686750043 1 1
0.061034942622139 0.0576822627170549 1 1
-0.073949984244096 -0.0720320282015605 1 1
-0.0463746579308198 -0.0441018926102996 1 1
-0.0670157096767554 -0.0634086143562459 1 1
-0.269297722021134 -0.262108116834336 0 0
0.145604312996219 0.140631374836441 1 1
-0.0767538839047218 -0.0743571121060255 1 1
0.100579371822067 0.0998222442348301 1 1
0.103168127711245 0.0996025695427553 1 1
-0.0399989108841206 -0.0381793897139746 1 1
-0.123867916340606 -0.120078381508145 1 1
0.0720872389450851 0.0705740447308016 1 1
0.156419149382284 0.152248608520384 1 1
-0.0557015871186117 -0.0534581073639206 1 1
-0.153475035718396 -0.14982843957861 1 1
-0.343144243195264 -0.332139319301451 0 0
-0.00676407237228243 -0.0084991078738728 1 1
-0.122395203966456 -0.11973390985415 1 1
0.183738698675187 0.176382131358938 1 1
0.0295175081783589 0.0292980509314096 1 1
0.0199743992518147 0.0197546716194676 1 1
-0.0635289339839159 -0.0616029443382696 1 1
0.0240849786260988 0.022903821792907 1 1
-0.121501289717664 -0.117454821195684 1 1
-0.287291309069248 -0.279952498448569 1 1
-0.209386508303307 -0.202896018122996 1 1
-0.140340391165184 -0.137477540730605 1 1
-0.176196922876206 -0.170834027796484 1 1
0.066582860303102 0.0635443660437249 1 1
0.0562279072267111 0.0528138080008725 1 1
0.0944656224385149 0.0911028332122388 1 1
-0.0707658970983294 -0.0678425898814429 1 1
-0.297712661738047 -0.287645861512775 0 0
-0.257897135976505 -0.24912054030698 1 1
-0.0409954855873819 -0.0391224055123722 1 1
0.192382080275878 0.186190861165731 1 1
-0.0205030430689273 -0.016793486441486 1 1
-0.190594202443458 -0.184685532466348 1 1
-0.0642491207893263 -0.063703341235421 1 1
0.133878233590025 0.128655752918271 1 1
-0.355982345677128 -0.345777694938563 0 0
-0.219186886023821 -0.214658075581862 1 1
0.217794082197209 0.212126847022822 1 1
-0.172730325655828 -0.166796502194521 1 1
-0.0814680878098212 -0.0780237917677098 1 1
0.0299478661310821 0.0291298254420449 1 1
0.0357866621257481 0.0369053908290434 1 1
0.0922866305996537 0.0876345652414929 1 1
0.0310942792496559 0.0282013083700753 1 1
0.000284272834459845 0.000628567366771669 1 1
-0.0682349736762597 -0.063159414896216 1 1
-0.0327488577900302 -0.0345079375423242 1 1
-0.0433604111540385 -0.0425765109602912 1 1
-0.0699835568877732 -0.0671707995265033 1 1
0.0993881565932752 0.0964528149840594 1 1
-0.12274407028782 -0.119028423574523 1 1
-0.218243081952783 -0.212621520893286 1 1
0.0529592448385258 0.0489825248913519 1 1
0.0753023227497522 0.0710295872218911 1 1
-0.112225044577342 -0.110350019604297 1 1
-0.0343561467576303 -0.0342331894782225 1 1
0.0215284107236468 0.0198867835982773 1 1
0.18902619872836 0.184111835994311 1 1
-0.0662700632598499 -0.0643829362309886 1 1
0.123082742075616 0.118208212689692 1 1
-0.0454997474859806 -0.0443932000612763 1 1
0.0322665456407559 0.0306865573573497 1 1
0.0652426733505227 0.0626589591605211 1 1
-0.115318395376613 -0.11038604528479 1 1
-0.152470545025524 -0.147659934971907 1 1
-0.0317102956080777 -0.0297697403507314 1 1
0.178833436376826 0.173677431036009 1 1
-0.0108619538501753 -0.0109178948647418 1 1
0.016258258714636 0.0155388357289074 1 1
0.0715267440441145 0.0712693934603965 1 1
-0.140118860957758 -0.134001194601255 1 1
-0.0271085817800106 -0.0283001890751981 1 1
0.140056519720485 0.136031405869123 1 1
-0.322743031797302 -0.312936179543078 0 0
-0.210495057798185 -0.204069786289854 1 1
0.18597136007307 0.181054370028561 1 1
-0.174173648371919 -0.168831141176845 1 1
0.10746947356248 0.103929233160003 1 1
-0.0176082682385994 -0.0163850367706207 1 1
0.206650596829506 0.19777834859746 1 1
0.0773335601593582 0.0752625791547845 1 1
-0.0278790016810512 -0.0253396041008897 1 1
-0.0694584951000533 -0.0666798912693695 1 1
0.227063945600809 0.220649063844425 1 1
0.00341474480079522 0.00472371784450784 1 1
-0.151002543982991 -0.147664826077136 1 1
0.0179839766522802 0.0161310899647163 1 1
-0.208292400677171 -0.200709761039501 1 1
-0.142948845441785 -0.137789703396404 1 1
0.0423932788392047 0.0399553079733797 1 1
-0.0846904507152837 -0.0812710935557635 1 1
-0.106360974060415 -0.103412897747968 1 1
0.120367857865375 0.115182788349762 1 1
-0.086935900646883 -0.0849407006063334 1 1
-0.0301345860620295 -0.0299808994343817 1 1
-0.120168563466646 -0.116609327065614 1 1
0.0759330944610625 0.0731089490710729 1 1
-0.117161589148844 -0.111122900581766 1 1
-0.241115572763732 -0.234452910935693 1 1
-0.0606526455659505 -0.0584851155161328 1 1
-0.0192019575411065 -0.0188225215267386 1 1
0.0049473021190992 0.00415909045426328 1 1
0.117475737652673 0.114300890115501 1 1
0.265905217762364 0.258555867628092 1 1
-0.250400839178433 -0.242057763694374 1 1
-0.197309778037636 -0.19179684908729 1 1
-0.00116914243096018 0.000106947801466216 1 1
0.0369115726181637 0.0367329121256593 1 1
0.0673566424472917 0.0653999833299031 1 1
0.0145153588910251 0.0147506455856031 1 1
-0.0236501929727261 -0.0229494524890421 1 1
0.350741958009851 0.339818468700498 0 0
-0.0681837343272778 -0.0676341179875987 1 1
0.0461408426235606 0.0450055029969384 1 1
0.1838986271794 0.176032653386558 1 1
-0.135274412831529 -0.131145221531336 1 1
-0.0648934873394551 -0.0653393204537349 1 1
-0.0456949916254396 -0.0427751747360207 1 1
0.0395055829332569 0.0381171202919379 1 1
-0.320673220885022 -0.309548715479269 0 0
0.17657633845651 0.171571748968651 1 1
0.0951605345825715 0.093654613723101 1 1
0.0239652159068767 0.0238618875001065 1 1
0.273560357387951 0.264957550796452 0 0
-0.0518992712936454 -0.0503273363054625 1 1
-0.0972261768714014 -0.093352020253673 1 1
0.0671719846194663 0.0651725300264126 1 1
0.214427242058262 0.207845443458601 1 1
0.0727534352292498 0.0682576901863965 1 1
-0.0768099478946827 -0.0750806831575306 1 1
-0.016537117486117 -0.0167782951693561 1 1
0.0374397660604049 0.0366095192646843 1 1
-0.0365997119747952 -0.0346986158596094 1 1
0.107881860843869 0.103041046783206 1 1
-0.0116330674211763 -0.00794008802208622 1 1
-0.0976188486963518 -0.0947102178867012 1 1
-0.0081519670246285 -0.00795506395393221 1 1
-0.261068662587188 -0.25193054007811 1 1
-0.230188065229344 -0.223099196420959 1 1
-0.101790651114829 -0.100015819498795 1 1
0.0171629292394284 0.0169628066874318 1 1
-0.233788652636171 -0.224807483172561 1 1
0.0396394897929898 0.0386532382710695 1 1
0.248183999135606 0.24078256994897 1 1
-0.127172380228057 -0.124662336454761 1 1
0.0234333438906099 0.0231396437784111 1 1
-0.0891776127965207 -0.087256031330423 1 1
-0.293506784427223 -0.284464956166298 1 1
-0.113584855370235 -0.110699555105218 1 1
0.272059813713031 0.26386724603016 1 1
0.246856531826417 0.241331042611972 1 1
0.0750815992571718 0.0719948034122226 1 1
-0.106447435793862 -0.103450924196836 1 1
0.00258681227674018 0.00202788177713384 1 1
0.0611873424516291 0.0593436937238753 1 1
-0.0147510676638482 -0.0147069025103947 1 1
-0.159570438434335 -0.154981365619815 1 1
0.151765072676998 0.149565743992886 1 1
-0.0159987034300928 -0.0170998756810355 1 1
-0.0849290315260071 -0.0836332295022898 1 1
-0.303286638533672 -0.292896892162924 1 1
-0.0890403686296385 -0.0867067382893005 1 1
0.0721098180488177 0.0704821569562976 1 1
0.19126516284446 0.185386167369214 1 1
-0.158016954688075 -0.153087892296594 1 1
0.0871331021053867 0.0846154201092034 1 1
-0.0154340630090608 -0.014573775664449 1 1
-0.151785881718612 -0.148706243128736 1 1
0.0561868078842937 0.0559170997628298 1 1
-0.264607056337015 -0.255393165363174 1 1
0.128684123212478 0.123950502702015 1 1
0.244119393508691 0.237656657114736 1 1
0.0809591792864619 0.0795966522703915 1 1
-0.0593712514405367 -0.0578508007170139 1 1
-0.0757613096757338 -0.0748468644821927 1 1
0.263204860464327 0.256307243548978 0 0
0.00107719620622081 0.00248914582588424 1 1
0.144202112980028 0.140407124009927 1 1
-0.00970218589364106 -0.0107652732867315 1 1
0.0251845412195907 0.0245116084365264 1 1
-0.000379439457648387 -0.000184593399733944 1 1
0.0112830678263008 0.0117788665935965 1 1
-0.0960387579561096 -0.0930104223229383 1 1
0.149840872900131 0.144999068899498 1 1
-0.175403725039571 -0.171585978578725 1 1
-0.0279345162994932 -0.0276230427138535 1 1
0.00591340353920349 0.00528397316727706 1 1
-0.0319768645934839 -0.033150482493287 1 1
0.0364525383079535 0.0344186570699741 1 1
-0.0789378140769801 -0.0755470470941535 1 1
-0.0311068414498702 -0.0309577434834428 1 1
0.0356288923910669 0.0335063147210235 1 1
0.326060250628715 0.315908408586168 0 0
0.0221658650982089 0.0225370716111288 1 1
-0.195054520693791 -0.190403876756457 1 1
-0.0411238118033127 -0.0412325922153992 1 1
0.0171758633491609 0.0162792162881239 1 1
-0.0752748059804128 -0.0734255689595354 1 1
-0.0976827608024804 -0.094704878045243 1 1
-0.133171981280631 -0.130098041383823 1 1
0.0773768064621119 0.0773375059131818 1 1
0.123755521805469 0.120489211021534 1 1
0.177261950412191 0.170751669725536 1 1
-0.11027779061817 -0.107693564800887 1 1
-0.0845618579537589 -0.081974274320143 1 1
-0.0133797790499612 -0.012244636728232 1 1
-0.0917870556861484 -0.0883577822266505 1 1
0.265034353790412 0.26027293329346 1 1
0.137281886370366 0.133900160892313 1 1
0.145608374466589 0.142259212344906 1 1
0.181611563369158 0.175697016049708 1 1
-0.0097541150048945 -0.0087133528713145 1 1
0.0199080917937074 0.0213550231650896 1 1
0.0841571054234427 0.0817350358919611 1 1
0.0778424162177365 0.0751333272526785 1 1
0.0903679252714648 0.0878361483988696 1 1
-0.0255358377156919 -0.0252510700099068 1 1
0.309430201747384 0.300887617744484 1 1
0.054590448947602 0.0520776519434033 1 1
0.243085409545253 0.233929598747502 1 1
-0.252958082174326 -0.246072515518042 1 1
-0.077481296816426 -0.0743289806833832 1 1
-0.0162401987776487 -0.0163577609747383 1 1
-0.147189232541712 -0.141550379144273 1 1
0.049200373230595 0.047976868576292 1 1
-0.171256058930789 -0.166621901791135 1 1
-0.0911274998811764 -0.0873207083744818 1 1
-0.268776620595952 -0.261695840840805 0 0
-0.0458355488951283 -0.0442423997301173 1 1
0.0684532290012993 0.0641386753942206 1 1
0.0631673052055422 0.0610117226627124 1 1
-0.0027396956937259 -0.00122341028508671 1 1
0.202624401537431 0.196827916284615 1 1
-0.11540935820615 -0.11215445502613 1 1
-0.153939624916429 -0.150496835046479 1 1
-0.0853609258536003 -0.0827021491538045 1 1
0.250074727330622 0.24140050008199 1 1
0.136923287533966 0.133111325442716 1 1
0.058193520680374 0.0542051486127181 1 1
0.10856955960945 0.104823728625549 1 1
-0.161266322589054 -0.158515953027381 1 1
-0.218561583524563 -0.212811236171531 1 1
0.217927045302609 0.210902734418758 1 1
-0.210692199554804 -0.205543587948873 1 1
0.0238777341348046 0.0224292605783784 1 1
0.00593429525595995 0.00591845677371621 1 1
0.133053264971978 0.129038038530357 1 1
0.109454987684155 0.107156629627201 1 1
-0.045635086268182 -0.0444397971586898 1 1
0.0304090532016658 0.0303850696267357 1 1
0.0658176373062151 0.0628521608701875 1 1
0.0870573090371566 0.08451812406249 1 1
0.0242341761358425 0.0234768606222327 1 1
-0.0770818652511015 -0.0760128033866757 1 1
0.000842703698961167 -0.000718912345369388 1 1
0.0309966817723664 0.0282384468735648 1 1
0.145959042467987 0.140349442454526 1 1
0.0778116578752089 0.0756303828572376 1 1
0.163050527472075 0.158414801095221 1 1
-0.267393805528593 -0.260266807936033 1 1
-0.129023569520538 -0.123690848585843 1 1
-0.0251964605883661 -0.0227522159661213 1 1
0.214370945026376 0.208483359289875 1 1
0.0235474159160593 0.0225980021311017 1 1
0.0659083499874206 0.0641551123279481 1 1
-0.130336446402887 -0.126829137013681 1 1
0.142370134869153 0.137682308525553 1 1
-0.0206808730352876 -0.0216997377328274 1 1
-0.0656315955650962 -0.0630336348251977 1 1
0.0850131809483533 0.0834603113636374 1 1
-0.0304709592041232 -0.02929499955186 1 1
0.185459926840875 0.180823133916557 1 1
0.110481555563387 0.108930681583353 1 1
0.0493269978290208 0.0473604130713443 1 1
0.107974118925576 0.103936813808976 1 1
-0.0532780781529338 -0.0514493247824222 1 1
0.0128110014137879 0.0135174390087864 1 1
-0.254369327437175 -0.244908006815507 1 1
0.143340463660022 0.139710698012886 1 1
-0.032619744007558 -0.0313316730431322 1 1
-0.315425260359291 -0.305658668191374 0 0
-0.175817151770045 -0.170770358183286 1 1
0.150418423502302 0.146611137661764 1 1
-0.15560855236472 -0.151127538372268 1 1
-0.0318410806093134 -0.0312677324723414 1 1
-0.0548507345487038 -0.0533152168938736 1 1
-0.0727355805863804 -0.0712085450964829 1 1
0.344801437320101 0.334255557251819 0 0
-0.165926645271609 -0.161518316721898 1 1
0.0906596831989625 0.0872665646330178 1 1
-0.142270019108862 -0.137969281014408 1 1
-0.00968319656724753 -0.00806471461015867 1 1
0.01306840890143 0.0113371748893102 1 1
0.00839430686441937 0.0099522674499601 1 1
0.136152420644557 0.129654293358118 1 1
-0.234411827032524 -0.226112510032117 1 1
-0.156964817305518 -0.152444294913383 1 1
0.109970934816729 0.107084728131374 1 1
0.0149098593465195 0.0155430937025173 1 1
0.0301092928795141 0.0281775338420474 1 1
0.00963311296960019 0.00926381479111592 1 1
-0.32561385456571 -0.317138063872796 0 0
0.361557338253124 0.349953573196469 0 0
0.068797532620186 0.0684254415642531 1 1
0.0157720435351086 0.0147708426031672 1 1
-0.130747892759017 -0.126373339563778 1 1
0.0507578787655567 0.0495448216013241 1 1
0.0469826484887331 0.044414059639096 1 1
0.234991471407792 0.228461369746412 1 1
-0.0143026191545632 -0.0119412066167762 1 1
0.292566416743462 0.282367875577868 0 0
0.00733497128740175 0.00875691143978438 1 1
-0.0742522323555482 -0.0740167191479367 1 1
0.0399256400068751 0.0392117218515186 1 1
-0.144038553323009 -0.140491848191057 1 1
-0.0390741161282146 -0.0368589164120688 1 1
-0.0616733913501925 -0.0593524904873341 1 1
0.0566543945073484 0.055556468357419 1 1
-0.00566663652076774 -0.00538205825332537 1 1
0.0115070777300786 0.0128252300181719 1 1
-0.0121779095175654 -0.0106984098063247 1 1
-0.141896616152055 -0.137349586531687 1 1
0.126717318776122 0.123304559741014 1 1
-0.16064904196994 -0.154370570267539 1 1
0.148752164689071 0.144462391998758 1 1
0.149370562926698 0.144434709908271 1 1
-0.246623929051927 -0.238443269758648 1 1
0.0503354270944619 0.0497974344290689 1 1
0.00508250322035379 0.00437955809137015 1 1
0.0388140690234176 0.0393867509892125 1 1
-0.0544881248108174 -0.0509369310342059 1 1
-0.0597006863696302 -0.0576538046957613 1 1
-0.112072151207454 -0.108546429935094 1 1
-0.0978154786862903 -0.0948671903855789 1 1
-0.108682761842601 -0.106678332449543 1 1
-0.275156207281543 -0.266510909383728 0 0
-0.0223430610463399 -0.0208321112071604 1 1
-0.237453488489175 -0.231002407200005 1 1
-0.113679712894157 -0.109504070237841 1 1
-0.0489421186965212 -0.0466850840411188 1 1
0.0413764807963637 0.0402737730976763 1 1
-0.00168787621799345 -0.00302680121150774 1 1
-0.219650542252523 -0.213861839727588 1 1
-0.194637006420916 -0.189214729205908 1 1
-0.00853939050922927 -0.00793547956996271 1 1
0.104744261250878 0.102323003013102 1 1
-0.133245981860278 -0.129249281435263 1 1
-0.0184420753120659 -0.0188917425399308 1 1
0.0260401253857006 0.0243292064308568 1 1
0.212146794671606 0.206594895417825 1 1
0.0856626152055453 0.0837105540059149 1 1
0.00196184026302374 0.00539275228334192 1 1
0.115556536346803 0.11264251645093 1 1
-0.0312364504567322 -0.0298959119225682 1 1
0.0494628100935694 0.0477980332358069 1 1
0.016959281739071 0.0147028209919239 1 1
0.0544918672639306 0.0517892541045351 1 1
-0.104700776984303 -0.10097949857131 1 1
-0.0301474913221569 -0.0285637821713379 1 1
0.00259429548321925 0.00236790238204242 1 1
-0.033812529727019 -0.0331012028431186 1 1
0.0871342325768768 0.08382546985066 1 1
0.244851976911909 0.23857413391991 1 1
-0.276363211944187 -0.269769686010294 1 1
-0.0938573010904359 -0.0918833313994501 1 1
0.14540550228588 0.14169516654021 1 1
-0.094698076636179 -0.0918101179691247 1 1
-0.15567680095593 -0.151205980785014 1 1
0.102250752876292 0.0996097958806917 1 1
-0.0596269818183275 -0.0586661807343751 1 1
-0.0388075304469123 -0.0391522408434018 1 1
-0.0787731998535872 -0.0760785941391857 1 1
-0.064790764540587 -0.0639427481708036 1 1
-0.00866929129904617 -0.00680552221544695 1 1
-0.123548722273383 -0.119966402629193 1 1
0.122978028378363 0.116752456869883 1 1
-0.103519432843829 -0.0999388039460924 1 1
0.39780870023626 0.384236852602336 0 0
0.0609587326475907 0.0588431223366789 1 1
0.0430580111719027 0.0398944550859398 1 1
0.275552978754635 0.267729335102659 0 0
0.184564415077109 0.178493513187065 1 1
0.164912460395456 0.161929765287653 1 1
0.10643202591341 0.103377225363174 1 1
-0.252033759503236 -0.244146280048504 1 1
-0.0437876545700287 -0.0427676888570165 1 1
0.132469704077457 0.128308316388618 1 1
-0.115604354883397 -0.112705168173122 1 1
0.00739282793480468 0.00786807381269897 1 1
0.144379755340748 0.139456678683876 1 1
0.136376840690266 0.132225211769699 1 1
0.0752621971647662 0.0731183350060388 1 1
0.171068435048169 0.166241628208968 1 1
0.176596709316539 0.170021223181135 1 1
-0.0830621061202874 -0.0782710083306777 1 1
-0.128726734858421 -0.126322088505035 1 1
0.0737701885772796 0.0745301621707521 1 1
0.130178919494967 0.126368359239581 1 1
0.213707215923499 0.207685300806777 1 1
-0.141689115421605 -0.13652765484712 1 1
-0.139831450732419 -0.136544034796627 1 1
0.194213722022768 0.188187560286675 1 1
-0.00797764228811652 -0.00849429181524045 1 1
0.10944701634577 0.106041395503894 1 1
0.2842762424031 0.276425226527281 0 0
0.0429326907336597 0.0401702548884285 1 1
-0.0211001551111508 -0.0168879070280018 1 1
0.0950307449014139 0.09419911568361 1 1
-0.189835840825606 -0.186361418041306 1 1
0.126849192157984 0.123811528276618 1 1
-0.0479084720798067 -0.0472867363172555 1 1
0.133655858335197 0.130031318012127 1 1
-0.0563290635991478 -0.0566324022448867 1 1
0.326936220774745 0.316659565224131 0 0
-0.029906820068704 -0.0280906715246464 1 1
0.0164494316633282 0.0158284329561464 1 1
0.00183879970257883 -0.00107481239281696 1 1
0.175128673415931 0.169622729888196 1 1
0.0251387194548016 0.0252833140918704 1 1
-0.102684082408738 -0.0989154281192031 1 1
-0.159718851706056 -0.157543364252926 1 1
-0.0784318840700066 -0.0755442232850855 1 1
0.0580723294974761 0.0567104675322354 1 1
-0.0913249654296996 -0.0893932489095871 1 1
-0.0570516826320558 -0.0551524545978144 1 1
-7.18481821380748e-05 0.000542651859060689 1 1
0.244087846696042 0.238512834644171 1 1
-0.0520800084288281 -0.0506509129854149 1 1
-0.108651533067322 -0.105735980050564 1 1
-0.224931762814175 -0.218546565883684 1 1
0.381522727999954 0.370837833518153 0 0
0.096425291404237 0.0942097393526534 1 1
-0.0214264395324799 -0.0204644241593548 1 1
0.177690153910663 0.173256200571784 1 1
-0.232471988819074 -0.224127125429834 1 1
-0.0618133158867323 -0.0604494780917802 1 1
-0.0625982683898542 -0.0613171299989955 1 1
0.0188150665105923 0.0193692041472681 1 1
-0.167654232795347 -0.161747052372239 1 1
0.301722690835698 0.293403673372241 0 0
0.171039394447556 0.165688399126762 1 1
-0.00572563090205458 -0.00334962472384168 1 1
0.202940595770476 0.196418479582679 1 1
-0.0847963813763524 -0.0821466868565344 1 1
0.179446196631717 0.172637131191247 1 1
0.13676457340589 0.131400964335184 1 1
-0.14619439996945 -0.143270155247744 1 1
0.0412348536428883 0.0409283799623238 1 1
0.118736948214489 0.118320982252589 1 1
0.112192671311818 0.109891077530713 1 1
-0.01127740009362 -0.0109720893833729 1 1
0.185869182575077 0.180222934831244 1 1
0.0304326745107996 0.0321525860804611 1 1
0.122814180491746 0.121387164169361 1 1
0.0277427000329921 0.0288968028636582 1 1
-0.220361176763045 -0.213672631929215 1 1
0.208102605837881 0.200068176493097 1 1
-0.236331311858874 -0.229518348835048 1 1
0.143243491783788 0.139433615032909 1 1
-0.104398808944454 -0.103406528604721 1 1
-0.0906519480677316 -0.0880345161187075 1 1
-0.0644502126610931 -0.064855321582842 1 1
-0.068394782546344 -0.0665434383306277 1 1
-0.0316406459940492 -0.0292810392869858 1 1
-0.270003705873793 -0.263744213017694 1 1
0.0832673615410361 0.0798510969375711 1 1
-0.0164639786898675 -0.01669358385367 1 1
0.107827128735453 0.107047996592223 1 1
0.167772932561031 0.161694045552997 1 1
0.0928102676798191 0.090642881567293 1 1
0.119677073987517 0.116285141129907 1 1
-0.0636871819668499 -0.0611739406582819 1 1
-0.0232830810376054 -0.0223007103066793 1 1
-0.0711625704678454 -0.068935182382825 1 1
-0.267392991983587 -0.258968800931224 1 1
0.219781967076366 0.214505475179872 1 1
0.0252862063719675 0.02500165859089 1 1
0.088847892446315 0.0869833110143651 1 1
-0.111025571903926 -0.107351750851634 1 1
-0.00162469299901359 -0.00177226851124491 1 1
0.243355029339343 0.235597071579463 1 1
0.175813208577978 0.170267621948812 1 1
-0.050439612774409 -0.0488044962454061 1 1
0.0397706556490669 0.0383835320263192 1 1
0.108933501210148 0.106348423742092 1 1
-0.15582303023231 -0.1509536233951 1 1
-0.0175789284450833 -0.0163201034663486 1 1
-0.0157676612916346 -0.015612088808747 1 1
0.101401331025163 0.0989504683400587 1 1
-0.13932399666404 -0.135647013105507 1 1
-0.218482705896234 -0.212576193934988 1 1
0.00691750633938655 0.00657890508559779 1 1
-0.111904689649736 -0.108533661837867 1 1
0.0490301214848494 0.0478132559267718 1 1
-0.264276638900924 -0.257714085618354 1 1
0.117450215821003 0.115541372330351 1 1
-0.197982037360806 -0.191080232184401 1 1
0.0538943519494953 0.0525646655743815 1 1
0.035170930491776 0.0318902845922919 1 1
-0.0222350060583893 -0.0210188178048501 1 1
-0.0499517928309273 -0.0484231307151963 1 1
0.0173496014862507 0.0166803926963496 1 1
0.00219713916298632 0.0040614351465991 1 1
0.0854830213874409 0.0812917698827956 1 1
-0.0373630426796134 -0.0372018407536284 1 1
-0.129571919559732 -0.126187193979908 1 1
0.172633129611858 0.167693823250738 1 1
0.00151083760230001 0.00211135294082064 1 1
0.153381564411035 0.149861569577205 1 1
0.214030475606785 0.206857939966754 1 1
-0.237400055369888 -0.231687533963429 1 1
0.124936398586827 0.122315600332948 1 1
-0.16785760045557 -0.161886578057818 1 1
-0.115644811551646 -0.111417759973343 1 1
0.192058406750873 0.186377919453755 1 1
0.0487426685313233 0.0486930786123161 1 1
0.108668617410011 0.104640091763186 1 1
0.122576668596098 0.117860803778472 1 1
-0.044016567117216 -0.0430918581362457 1 1
-0.0680742636689036 -0.0649303854810602 1 1
-0.0343459702284547 -0.0333411539331099 1 1
0.103611499944773 0.100721930560059 1 1
-0.274545063934613 -0.266762508788387 0 0
-0.066314908895799 -0.0654367132776197 1 1
-0.068269689396328 -0.066891396914095 1 1
0.203115687774403 0.194929146757779 1 1
0.0561039060988582 0.0547910491135535 1 1
0.120479251974031 0.116114916521795 1 1
-0.117160498535622 -0.113893405800897 1 1
0.139766029021955 0.135667525182752 1 1
0.0107807274514294 0.0119981942809685 1 1
-0.108402050131316 -0.105311513313806 1 1
0.0588248074640819 0.0584281558558788 1 1
0.0352447760752245 0.0368974403587705 1 1
-0.0946551514437287 -0.0907394103740103 1 1
-0.0532291956838515 -0.0505743680785284 1 1
0.159827619124618 0.156972744044887 1 1
-0.289630004379405 -0.280844613731034 0 0
-0.0348839450620953 -0.0331477787184988 1 1
0.164273238688746 0.159605624540202 1 1
0.0234843147871927 0.0235853600745973 1 1
0.26452722666529 0.25696801920048 1 1
0.165485389184758 0.161583119763308 1 1
-0.108468832297469 -0.106466705904433 1 1
-0.0152883601003924 -0.0133026368354989 1 1
0.195068648595373 0.189799011407298 1 1
-0.0911417351594165 -0.0904039386377703 1 1
-0.0895902678046299 -0.0870165553177737 1 1
0.0104265827994172 0.0109269000581066 1 1
-0.178929329135487 -0.172159619187603 1 1
0.151755532600706 0.146887192009041 1 1
0.0180074167414762 0.0176516475896086 1 1
0.139324249285103 0.134556067655956 1 1
-0.0271630541516851 -0.0262819851906172 1 1
-0.078127649844818 -0.0756160490311609 1 1
-0.0602378773048298 -0.0569736751736182 1 1
-0.0707601204306367 -0.068783295228287 1 1
0.108860073341523 0.105063156420995 1 1
-0.110789529185031 -0.105495903485143 1 1
0.204613318068551 0.197964617621899 1 1
-0.0654831935263291 -0.0638396453535187 1 1
0.116242610946273 0.11292895352744 1 1
0.230967210546146 0.224436390816425 1 1
-0.035241319733711 -0.0348346585649453 1 1
-0.0566113568739286 -0.0547461362066275 1 1
0.164789117845353 0.160602157395407 1 1
0.112595947010393 0.10867208460798 1 1
-0.126213959319672 -0.122316388356136 1 1
-0.111416905988283 -0.108259859827221 1 1
0.0330909804141473 0.0328235702467545 1 1
-0.0399451220954975 -0.0382714511189045 1 1
-0.0436043017416186 -0.0415757138878937 1 1
0.0107145237608344 0.00957872935097653 1 1
0.138250335113799 0.134312559252435 1 1
-0.0267563100178529 -0.0267845644957445 1 1
-0.120178008818409 -0.118359558045213 1 1
0.0385089595610842 0.0399360531567536 1 1
-0.00832904282919275 -0.0094068151997733 1 1
-0.1398825963584 -0.136737933547539 1 1
0.0132054811726501 0.0127687715270524 1 1
-0.148544960797377 -0.144081683625026 1 1
-0.0928257320007016 -0.089947471688198 1 1
0.0175444654136016 0.016381533575865 1 1
-0.102572296367058 -0.0989429801791535 1 1
-0.263050173778405 -0.255253617562953 1 1
0.161833154781835 0.156667002001203 1 1
-0.0102961482758769 -0.0101258792968584 1 1
-0.121450179967563 -0.118555961583505 1 1
-0.00422650089745915 -0.00348722527941902 1 1
-0.148651724541968 -0.14229562131478 1 1
-0.0403842967111281 -0.0386536696432137 1 1
0.0217980128027512 0.0235958601593465 1 1
0.0586969560775083 0.0587056588917493 1 1
0.0754797559581542 0.0749406583136169 1 1
-0.0264244959610698 -0.0265410468778139 1 1
-0.0585576424849919 -0.0580409249330401 1 1
0.00922902085188627 0.00789661697223658 1 1
-0.136952463744429 -0.133488031260008 1 1
0.139880951407518 0.138305263767207 1 1
0.115845616194307 0.112785024147322 1 1
0.119353167499535 0.113694779467706 1 1
0.074853414169876 0.0731525269802193 1 1
0.052466905443038 0.0500127698430183 1 1
-0.185946929314625 -0.180699488228938 1 1
0.244450732474763 0.236227786995421 1 1
0.031866073082074 0.0308518015307147 1 1
0.287593002525684 0.280127116053826 0 0
-0.433021777371266 -0.419321829717437 0 0
-0.137832299219441 -0.132858265803011 1 1
0.103341528428727 0.0997980061259992 1 1
-0.126746730674531 -0.122649205573511 1 1
-0.100675554515195 -0.0965838884278944 1 1
0.0427828162650535 0.0436292951715909 1 1
0.180407812806679 0.174923739127837 1 1
0.295535216103664 0.285534034949204 0 0
0.0408153343191708 0.0384847801555389 1 1
-0.0164397400235805 -0.014904149048899 1 1
-0.0893311307400878 -0.086530280543547 1 1
0.200326153700575 0.194878683705388 1 1
0.119852234013906 0.115581395567847 1 1
0.0375757710565357 0.0352030351875276 1 1
-0.256608296872074 -0.249865338456081 1 1
-0.102480298137161 -0.099105268165976 1 1
-0.155962777909442 -0.150653858543519 1 1
0.0276234994207102 0.0275007751642006 1 1
0.199968508522129 0.193932856814887 1 1
0.165067805869202 0.158402737802603 1 1
-0.165358140762068 -0.159051082335595 1 1
-0.16254681606959 -0.157812714123532 1 1
-0.225752654957997 -0.219339694272163 1 1
-0.328889063464051 -0.320324845354034 0 0
-0.0466692983610791 -0.045804688703916 1 1
-0.0842112938644296 -0.0802244384042758 1 1
0.199538594243752 0.194846614298857 1 1
0.136776138549337 0.132980701331605 1 1
-0.12756198341132 -0.122436082798233 1 1
0.0201691682543087 0.0208317589954959 1 1
-0.0849834667381569 -0.084107046741896 1 1
-0.155698448410311 -0.149130755680288 1 1
0.0499733050298592 0.047661500590524 1 1
-0.0237356633587261 -0.0213599443878234 1 1
0.0102116474365631 0.00833010982457613 1 1
0.0563461360075459 0.0523972281752496 1 1
0.0765038139223391 0.0747765371976673 1 1
-0.0285344108661222 -0.0273730751809804 1 1
-0.233818522914504 -0.227695046813618 1 1
0.0131243833268016 0.0133419451279796 1 1
-0.13105154390781 -0.124821984908685 1 1
-0.0212509439500768 -0.0201346077061482 1 1
0.111727071366573 0.111277132872435 1 1
0.13227038706074 0.128088166827035 1 1
0.00524680460613138 0.00642628838760336 1 1
0.319398108578671 0.309034580277569 0 0
-0.119885977617244 -0.116187499565612 1 1
-0.122607345969857 -0.116665879323588 1 1
-0.271619108860693 -0.263504244951649 0 0
-0.0112337849412065 -0.0100376884457604 1 1
0.0515620965654796 0.0504977689889982 1 1
-0.145931782041395 -0.141804166670535 1 1
0.110405242933987 0.107290890390722 1 1
0.184772774393543 0.178025147783092 1 1
-0.263469414815831 -0.256405864057313 0 0
-0.284771072488635 -0.276531652199838 0 0
-0.0829955186116352 -0.0807364417016577 1 1
-0.12186591348993 -0.117900708019724 1 1
0.0879228679841439 0.0852951397943079 1 1
-0.295618993715115 -0.287344355713263 0 0
0.00975825090012963 0.0100949639777686 1 1
0.00591283587415135 0.00586021130594241 1 1
-0.113956021398329 -0.109713756091066 1 1
-0.0829131037338142 -0.0817931958980753 1 1
-0.0984887569603501 -0.095669950894165 1 1
0.0518824312205992 0.0514190142018521 1 1
-0.0523874777573438 -0.0514146201287169 1 1
0.010040898860549 0.00917567709605152 1 1
-0.182714586201425 -0.177266242242972 1 1
-0.166506391518626 -0.161022931627719 1 1
0.0560978670861333 0.052210322250035 1 1
-0.00852214682637017 -0.00884382743153506 1 1
0.0952261584035031 0.0923583261715876 1 1
-0.107990687026517 -0.106027703415237 1 1
-0.0929574009483047 -0.0894700376178715 1 1
-0.0471038221469272 -0.0465672817020358 1 1
0.14679820857849 0.144243627574444 1 1
-0.0900961810093654 -0.0874544561692081 1 1
0.182079082759201 0.176295827470745 1 1
-0.0329193122362585 -0.0314933164010446 1 1
0.0558170886935178 0.0536722415145742 1 1
-0.0437781434588571 -0.0424266866543918 1 1
-0.0224240885596093 -0.0201646026109909 1 1
0.0467162392512716 0.0446012144963543 1 1
-0.147935553589829 -0.142643422020142 1 1
0.0930169322654704 0.0917616234469376 1 1
-0.00975843800707661 -0.0081137025574524 1 1
-0.030305806350405 -0.0292117723500959 1 1
-0.0860924519093615 -0.0823539866684946 1 1
0.164175118005545 0.159080249468583 1 1
0.185178004780362 0.180465021793732 1 1
-0.00399422354289379 -0.00431271898017057 1 1
0.0583186719885881 0.0561629513339778 1 1
-0.0338136002119149 -0.035122742054345 1 1
0.167021588120063 0.163634760864504 1 1
0.0481200015058414 0.0451679007364077 1 1
-0.0736772961064679 -0.0693212460619823 1 1
-0.290404812610435 -0.281636762395138 0 0
0.19285777879602 0.187216309409089 1 1
0.197841583727316 0.192101881520126 1 1
0.112158418523351 0.108642657854488 1 1
0.083592533855968 0.0827634832620764 1 1
0.10347364880604 0.102308984092926 1 1
0.0734389712811435 0.0704433914704532 1 1
0.056761313292325 0.0551846564666153 1 1
0.0935899784471238 0.0903962764500839 1 1
-0.0704007774881319 -0.069379200813776 1 1
-0.0149472748963032 -0.0144343266048231 1 1
-0.084220776899798 -0.082231716446358 1 1
0.00280839854033463 0.00281681723027182 1 1
-0.124608433734777 -0.120299400777595 1 1
-0.100212784153926 -0.0978810931090176 1 1
-0.0535342001786147 -0.0511171712592619 1 1
0.0912162180650108 0.0886718306215281 1 1
-0.0958444929191529 -0.0926888039421695 1 1
-0.0936528024227658 -0.0908733170303992 1 1
0.236144883792477 0.228860932344116 1 1
-0.0491892672606533 -0.0480340236112627 1 1
0.0927024271148857 0.0878248149150891 1 1
-0.154843288651485 -0.149675382770629 1 1
0.143602228916398 0.140503398579863 1 1
0.140425939102028 0.137915135920123 1 1
-0.12678520680737 -0.126371377055383 1 1
-0.113009788490851 -0.11006442321272 1 1
0.577284091399879 0.559536309423072 0 0
0.293647696312204 0.286238813112161 0 0
-0.0509599791467768 -0.0497044832484854 1 1
-0.0787515317555558 -0.0766195832491263 1 1
0.0677334908130715 0.0652147892422541 1 1
-0.0157632763912392 -0.0158478346896485 1 1
0.221317079066898 0.214945857571192 1 1
-0.199449654912784 -0.193649556640448 1 1
0.128224467448002 0.125104008639089 1 1
-0.191991245623405 -0.185957319297089 1 1
0.117130693253396 0.112999744241097 1 1
-0.127830743970693 -0.122947544122284 1 1
0.115788186416242 0.110236828078106 1 1
0.0640800148524442 0.0631759489598349 1 1
-0.286274707293434 -0.277272502024693 0 0
-0.146932392099708 -0.143287642731342 1 1
-0.154406705895052 -0.151121587498086 1 1
0.121917811970934 0.11702511035395 1 1
0.20127064721544 0.195066887277457 1 1
-0.0747430886161167 -0.0705635200733812 1 1
0.229353808874725 0.222185148157672 1 1
-0.165835719870547 -0.156936731034314 1 1
0.182222482549465 0.176822480388483 1 1
0.00295345874057196 0.00415309918942959 1 1
-0.126563046425908 -0.124881368765998 1 1
-0.140487607721501 -0.135701873073246 1 1
-0.142422812425143 -0.138615678722461 1 1
-0.00158982484362039 -0.00281021731315489 1 1
0.126383381914853 0.120846131458388 1 1
-0.167559293791004 -0.163305130666775 1 1
0.217155950864037 0.211238883144158 1 1
-0.119646875247837 -0.114893383396078 1 1
0.0344659444416014 0.0344233380436652 1 1
-0.228741943277991 -0.221712855407399 1 1
-0.00241348781370206 -0.00130416356769235 1 1
0.00743798696287169 0.00613734079036607 1 1
0.0374226333890096 0.0342886781277631 1 1
0.155223466721127 0.150523857238231 1 1
-0.0392723675723097 -0.0384862306916079 1 1
0.00048462755478731 -0.000754166981665436 1 1
-0.0669794293296109 -0.0642977898832088 1 1
0.137724777879463 0.135655737933559 1 1
0.0588114251594323 0.0571585694127957 1 1
-0.0279007762447206 -0.0279106722117586 1 1
-0.0233496955349885 -0.0230523122067788 1 1
-0.133876565856054 -0.129762460007195 1 1
-0.114668915039584 -0.113346153006445 1 1
-0.147974342882528 -0.143624660564091 1 1
-0.0404911523098256 -0.0385658748145956 1 1
-0.147463856476145 -0.14272016428897 1 1
-0.128101914749816 -0.124461914489206 1 1
0.0750592512047339 0.0720486763846455 1 1
-0.137530346825074 -0.133824837577037 1 1
-0.0354737869498096 -0.0353182959567159 1 1
-0.137660338208668 -0.133913610555741 1 1
0.018476044178361 0.019272524080767 1 1
-0.188842606499419 -0.185833335007856 1 1
-0.0325615967224386 -0.030397752335278 1 1
0.0196540135467725 0.0194344061216118 1 1
-0.065138317363283 -0.0612253078797195 1 1
0.0451462117865193 0.0444257448161191 1 1
-0.108912437444242 -0.10575338531156 1 1
0.159651637598065 0.155122738108203 1 1
0.0966770710399172 0.0931418063154831 1 1
0.193545428074955 0.187850556699516 1 1
0.161412892449214 0.157568602529459 1 1
0.17471960201874 0.171740178592845 1 1
-0.111327451295889 -0.108260743392238 1 1
0.252684295342012 0.246213397539971 1 1
-0.0922366093306729 -0.0906321522115289 1 1
0.451096418789886 0.436267205022546 0 0
-0.0429209646698951 -0.0413035911684924 1 1
0.278539440009303 0.270571718900171 0 0
0.0376091912205768 0.0371294412433516 1 1
0.171494684496661 0.166650058918516 1 1
0.164099545114993 0.158638083400666 1 1
-0.0952260858363096 -0.0922494378760474 1 1
-0.166602277017085 -0.162374786368498 1 1
-0.172675347822516 -0.165202356012133 1 1
-0.196931843029719 -0.190867405775559 1 1
-0.093681646430481 -0.0909459315126754 1 1
0.27635094557605 0.26873729296627 1 1
-0.0453208167972244 -0.0465782113426516 1 1
0.126572908379608 0.124410295756178 1 1
-0.0253473866291921 -0.027603076251142 1 1
0.0763932934437367 0.0727739974402328 1 1
0.0233484133848688 0.0238307531791576 1 1
0.0070629251855038 0.00684958658347025 1 1
0.23119167106195 0.223813510578736 1 1
-0.0341151875039843 -0.0327573563275572 1 1
0.0432850487736948 0.0444754315561941 1 1
0.0493012455062058 0.048276754957064 1 1
0.144135490222712 0.14010960301897 1 1
0.066893874342759 0.0657758760069896 1 1
-0.107754210771751 -0.105207851688227 1 1
-0.204686570692977 -0.198898491217991 1 1
0.0580350732345404 0.0553053467771999 1 1
-0.0630835843630405 -0.0609984648129267 1 1
-0.231256992200695 -0.224533574091886 1 1
0.165671771558524 0.159629379335691 1 1
-0.215711378222098 -0.209678623392089 1 1
-0.381209000443288 -0.367936895971681 0 0
-0.222830235649098 -0.21585352906989 1 1
-0.104701079219933 -0.100621365763709 1 1
0.159298643272037 0.154050760219455 1 1
-0.198732472509181 -0.193258406390183 1 1
0.182198497916953 0.175905156426795 1 1
-0.217282484790267 -0.210059715905592 1 1
0.0691454091059452 0.0686601410938451 1 1
-0.0362033373707343 -0.0363956604735202 1 1
-0.0168004100493185 -0.0170717750010095 1 1
-0.172904674833314 -0.16742306531215 1 1
-0.117708699377053 -0.114228813496155 1 1
0.0713881414729572 0.071364208631356 1 1
0.200980767355662 0.196799530172504 1 1
0.230114563065818 0.222916613774976 1 1
0.11641754135592 0.112059494483295 1 1
-0.207554255173279 -0.201277125861847 1 1
0.0188107203077282 0.0177485673317175 1 1
-0.125680629652322 -0.12163545843229 1 1
0.0158368568029538 0.0150623995260966 1 1
-0.0670212900434971 -0.0642562657536131 1 1
-0.0800870965906103 -0.0778411247843635 1 1
-0.0695491144795098 -0.0683981129776634 1 1
-0.11186527821954 -0.110297376735546 1 1
-0.0666906990365313 -0.0629121947815975 1 1
0.044281952907368 0.0437489749458161 1 1
-0.067865340171688 -0.0641758228379724 1 1
-0.378865043296001 -0.367804953501573 0 0
-0.247521772902832 -0.238789931618086 1 1
0.115941796964858 0.112512110661727 1 1
-0.0312768868020853 -0.0299261187987286 1 1
-0.0862902143177432 -0.0833363578284476 1 1
0.100218376948123 0.0967540390767115 1 1
-0.019790638714071 -0.0188238551780541 1 1
-0.174356543489395 -0.168796513485465 1 1
0.0868081104429784 0.0861702662414081 1 1
-0.115065233338665 -0.111468393210386 1 1
0.191280963017938 0.186716262647732 1 1
-0.110729303863502 -0.106910193919665 1 1
-0.0282587064126621 -0.0264405870453864 1 1
0.126954760032461 0.123441843637265 1 1
0.0451791759926155 0.0431065522923993 1 1
0.0689067436259128 0.0666941628143123 1 1
-0.126332892842799 -0.122681012818699 1 1
0.0434503189517986 0.0407977933704832 1 1
-0.0881512964064669 -0.0846108625440881 1 1
0.121752792588821 0.118913573220548 1 1
0.0924092259588928 0.0880507820207591 1 1
0.244080709537805 0.237030576851086 1 1
0.283450006976231 0.274802561516257 0 0
0.0728825103540003 0.072326957713474 1 1
0.111668300805048 0.108685229847091 1 1
0.00418564584585978 0.00431147840810056 1 1
-0.171125016986397 -0.166628543517407 1 1
0.102641325719486 0.0979390201970854 1 1
0.239324831330567 0.23304883354871 1 1
-0.281670810752409 -0.273111061615586 0 0
-0.0162875406262501 -0.0148737360247309 1 1
-0.147113747638855 -0.143513508254262 1 1
0.00748592872490765 0.00797206827431977 1 1
-0.101521360080347 -0.0957907420491809 1 1
-0.0992945357138647 -0.0948161051678912 1 1
-0.191081493778813 -0.185689450035201 1 1
0.195950339919931 0.189475693165467 1 1
-0.160955618732519 -0.155617111779951 1 1
-0.0422125273990125 -0.0407957735171422 1 1
-0.044713059445232 -0.0430645990169068 1 1
-0.0302011291114286 -0.0312162243718135 1 1
-0.132633599053904 -0.129615711428019 1 1
0.0831938220548288 0.0800679003311592 1 1
0.0856992627951313 0.0847629352088066 1 1
0.0290325871110055 0.0285223963807108 1 1
0.14707491543375 0.14264185355667 1 1
-0.0236556369569476 -0.023110249142425 1 1
-0.00180973492804096 -0.000848496067304985 1 1
0.0558543233060426 0.0506624160300298 1 1
-0.140929130118905 -0.137299749003001 1 1
0.21441406030475 0.206620179191286 1 1
-0.186243514839483 -0.181006093177282 1 1
-0.0857426560202769 -0.0838466610328002 1 1
-0.106033779724159 -0.103154719906214 1 1
-0.180809916130243 -0.175782516930996 1 1
0.0512993316101686 0.0490299605106407 1 1
-0.0563899610139192 -0.0555603678275772 1 1
-0.0506520592843989 -0.0504924692838766 1 1
-0.0741463284102946 -0.0723457895112375 1 1
0.0573732585112027 0.0561524766284407 1 1
0.144247283534146 0.139572216337658 1 1
0.158023094102483 0.154732706692594 1 1
-0.177484940181524 -0.172871632917257 1 1
-0.133976744053361 -0.129937087367081 1 1
0.113591138479559 0.109889083408501 1 1
-0.0964074679306666 -0.0946138011110901 1 1
0.126427313150029 0.124394232935043 1 1
-0.204606788961558 -0.197870939193227 1 1
-0.0725284805128592 -0.0705876693886422 1 1
-0.112454217741493 -0.109631368192965 1 1
0.0905387161274057 0.0873666664590559 1 1
-0.0620479402615189 -0.0586826095786036 1 1
0.155818253056699 0.150630430668735 1 1
0.0140398111024103 0.0137660794964949 1 1
0.413135125372901 0.401042512630054 0 0
-0.00826087571456854 -0.0064210389460721 1 1
0.0462264905708987 0.0450111657357976 1 1
-0.348171462907911 -0.339444057852875 0 0
-0.0271395179864155 -0.0268172983699215 1 1
0.0972752230331256 0.0933566513372322 1 1
0.104071153039416 0.101416931277283 1 1
0.176363651518472 0.171631224391442 1 1
0.0313754400736818 0.0308292211212179 1 1
-0.0377657206912468 -0.0367331059345999 1 1
0.227258929918383 0.221678993251281 1 1
0.105045091913477 0.102198860686054 1 1
0.0652133617312146 0.0643263031677003 1 1
-0.146860190678469 -0.143774521666776 1 1
-0.232040973930257 -0.224254927093991 1 1
-0.0328015438258179 -0.0319420193959543 1 1
0.107123871529407 0.104498466244623 1 1
0.0119196105101221 0.0105888023088319 1 1
0.0315305382243964 0.0304973174368771 1 1
-0.076383042761888 -0.0745138448439696 1 1
0.225578292429703 0.219430758856892 1 1
-0.249120109114498 -0.240152611461493 1 1
0.220889661982427 0.213140351454571 1 1
-0.130675243136005 -0.126292268168721 1 1
-0.120193431981513 -0.116410062921446 1 1
-0.177263880270914 -0.170526094244988 1 1
0.0240823360456959 0.0233630213312837 1 1
0.121059931517106 0.117801280768864 1 1
0.027358068145451 0.0260605652340724 1 1
0.166471013559675 0.161469611233233 1 1
-0.0506019113645637 -0.0489316715139013 1 1
-0.0583161904315868 -0.0583156368318469 1 1
0.109498345708986 0.106066055714316 1 1
-0.0488871436805495 -0.0494678717704776 1 1
-0.166697724803354 -0.160750715079789 1 1
0.00587823817626924 0.00532500520390897 1 1
-0.164469679208328 -0.159469221595373 1 1
0.0900582927829522 0.0894241116755532 1 1
-0.0353314142532465 -0.0342799634020169 1 1
0.117198908782556 0.112977158369194 1 1
-0.0735676095962089 -0.0723632174892511 1 1
-0.111495655450594 -0.108636939181581 1 1
0.123370515478012 0.118306929982983 1 1
-0.0411445505702849 -0.0396320475464858 1 1
0.0125744169707835 0.0105139128315074 1 1
-0.0760386713425794 -0.0749076883508794 1 1
0.102602615170022 0.0992038076495179 1 1
-0.0569937448321157 -0.0562624794157891 1 1
0.0917071164891448 0.0893562713673383 1 1
0.0556745099854116 0.0512165347792096 1 1
0.125813511537776 0.123312686160157 1 1
0.164858455228559 0.15988557818213 1 1
-0.221443182409031 -0.216532704502014 1 1
0.000289094568758372 0.000669660518095936 1 1
0.091712990063405 0.0907507898896748 1 1
-0.0365194289471177 -0.0369899478021184 1 1
-0.116210785493118 -0.111937681035046 1 1
-0.00219551521648405 -0.00232962671517954 1 1
0.0236452519040972 0.0224317607176004 1 1
0.0160666991693681 0.0183042048274627 1 1
0.238824805804766 0.228555476437397 1 1
-0.114748817404383 -0.110330760075857 1 1
0.0717951865955826 0.0688957838700321 1 1
-0.0971778417939663 -0.0953721566758693 1 1
0.266717505029487 0.259099876653202 0 0
-0.0703780416859271 -0.067423705569211 1 1
-0.126965885211199 -0.124759585336248 1 1
-0.0657742064998422 -0.0640621252148272 1 1
-0.00704654338150879 -0.00787824459253454 1 1
-0.207951900486895 -0.200715049007506 1 1
0.0787780267181383 0.077010187797454 1 1
-0.274047228597722 -0.266189441904203 0 0
-0.12910506305026 -0.126986172029908 1 1
0.14997806798536 0.145576559362535 1 1
-0.228789762170801 -0.221936134108019 1 1
0.136935307281069 0.131587186371238 1 1
0.104256345884571 0.10364180348985 1 1
-0.0502503943940221 -0.048480907541388 1 1
0.0983005925819654 0.0964301176037097 1 1
-0.0566482643259219 -0.0564808713765006 1 1
0.191363707711742 0.18631278748354 1 1
0.0157648281165025 0.0152242969250685 1 1
0.189000167758462 0.185310501118108 1 1
0.170736863158121 0.165299162630427 1 1
-0.0817049982891537 -0.0798717699077402 1 1
-0.114967987858459 -0.113641374723707 1 1
-0.225657342431348 -0.219076943803418 1 1
0.0783720871055165 0.0752023039232922 1 1
-0.0956750711014724 -0.0931131664652091 1 1
0.114921155610014 0.111060947775533 1 1
0.00770313586021643 0.00783254852219664 1 1
0.123911920511593 0.121215648739342 1 1
0.204226175891407 0.195914013841563 1 1
0.221477520551589 0.215098442253568 1 1
-0.000817833604605894 -0.00159802203437573 1 1
-0.00878957496988806 -0.00738387726092585 1 1
-0.205078275449718 -0.199442750140082 1 1
0.00802070636443213 0.00708887385273138 1 1
0.132974065737157 0.128561026872755 1 1
-0.0388664424013993 -0.0377496102348242 1 1
-0.0366725723818998 -0.0361072132026908 1 1
0.207655170858351 0.20197741959998 1 1
-0.0581831332073069 -0.0583576617113956 1 1
0.0469852719694118 0.045412071606879 1 1
-0.034772883305044 -0.0323811574896417 1 1
0.0434538197924897 0.0417137980583743 1 1
-0.0656668209315384 -0.06546006988953 1 1
0.0551786897206182 0.0540508505101654 1 1
0.42602130671653 0.414868020752007 0 0
0.114976187940236 0.111906796317969 1 1
0.0418743835615046 0.043275233490747 1 1
-0.174906251773218 -0.16949502819972 1 1
0.178838058930653 0.172778930848539 1 1
0.0467541969985716 0.0458269155990521 1 1
-0.00154967751055998 -0.000930920605081945 1 1
0.066560599172112 0.0649945749486771 1 1
-0.0776562678532791 -0.0739934057123078 1 1
-0.133634000410637 -0.131427289099129 1 1
0.135475332159936 0.129993509094307 1 1
0.0818780199333196 0.0798953896976364 1 1
-0.0901440348900391 -0.0874699791365139 1 1
-0.0301836843560891 -0.0287484400088291 1 1
-0.308323325120743 -0.299100717736089 0 0
0.052092705338824 0.0497163309070319 1 1
-0.0509497922225474 -0.0493001509718965 1 1
0.0694044637838483 0.0679746299434855 1 1
0.00950421822821631 0.00821325505000121 1 1
0.124682514626449 0.120213467562818 1 1
0.137783875911056 0.133728348323049 1 1
0.113715608268084 0.110614490781445 1 1
0.0758506119826151 0.0718864949378676 1 1
-0.00621106497667862 -0.00557590095134882 1 1
0.0305954519894715 0.0290067583766363 1 1
0.157038922752141 0.151100138960391 1 1
0.000587411648761093 0.000512782755371531 1 1
0.131631649688793 0.126870387382428 1 1
-0.119116352076193 -0.115494092004723 1 1
-0.0580574192610664 -0.0577086692577634 1 1
0.0257681822999107 0.0255520400399267 1 1
-0.105332085068938 -0.101105290801658 1 1
0.167432831896257 0.162530764402376 1 1
0.0580642335619785 0.0563895663836394 1 1
0.0698200011382577 0.0678488968687456 1 1
0.0531918007248101 0.0532251740484854 1 1
0.00343061322973567 0.00537375540388752 1 1
-0.268648012888685 -0.260947489310388 1 1
-0.117128087281137 -0.113220483235523 1 1
-0.0101193871209534 -0.00911883553752261 1 1
-0.21314475212622 -0.207071662155036 1 1
-0.000273687628155835 3.92099266442666e-05 1 1
-0.295519930425777 -0.28652391872535 1 1
-0.0375661230324873 -0.0364811378738503 1 1
-0.133169658614969 -0.130851100144333 1 1
-0.0906414722842099 -0.0869062226680885 1 1
-0.220363311253642 -0.213280140724965 1 1
-0.00744283179409282 -0.00815470465572164 1 1
-0.0783685821676843 -0.07637893575094 1 1
0.135247348788464 0.132432728523546 1 1
0.101724657022314 0.0962481297206767 1 1
0.0409640158582297 0.0396078331941171 1 1
-0.237027691287039 -0.231709095646389 1 1
-0.0468708624600759 -0.0468427879999172 1 1
-0.118097895708193 -0.116189482967537 1 1
-0.0937022973828083 -0.0923979056323341 1 1
-0.142823786255003 -0.140565129313258 1 1
-0.229835046000271 -0.221229828936959 1 1
0.143217224220381 0.138947924944221 1 1
-0.022175592378956 -0.0204061000456986 1 1
-0.0924059215911524 -0.091965815897321 1 1
-0.118722544951705 -0.111501890098875 1 1
0.274136325756438 0.265991564746519 0 0
0.0413059973737763 0.0416343285846536 1 1
-0.0232972967494317 -0.0234786019077425 1 1
0.129206685168004 0.126993154466379 1 1
-0.26498746503205 -0.256227874286568 0 1
0.0428782030682886 0.0407930953984866 1 1
-0.082114087666816 -0.0804662103742993 1 1
-0.172717149298973 -0.169989506452279 1 1
0.0624177909191163 0.0611151946358983 1 1
-0.0226191418412726 -0.0217101007289949 1 1
-0.172836464443466 -0.16918306430819 1 1
-0.0509803899706221 -0.0498677502659189 1 1
-0.0410194407308653 -0.0404204768120336 1 1
-0.159136529620895 -0.154497074273298 1 1
-0.212481545541655 -0.204931911632029 1 1
-0.0341385642431367 -0.0328456292741505 1 1
-0.0994925862799151 -0.0963062348079541 1 1
-0.0438226668171923 -0.0434867217138943 1 1
0.262656838552726 0.254817371522461 0 0
0.191283255561698 0.186827775126183 1 1
0.00711818196303626 0.00742107586185113 1 1
2.45668766256403e-05 0.000838164106003 1 1
-0.0104924389053062 -0.00885835765322766 1 1
-0.100606004553897 -0.0974740598187749 1 1
0.0705719989231339 0.0688874039501276 1 1
-0.111413836644969 -0.108020850118008 1 1
0.04642562167046 0.0451404326215792 1 1
-0.0462623120480339 -0.0467047530611026 1 1
-0.0827685965810272 -0.0790830089887379 1 1
-0.0437243872893312 -0.0427444672003597 1 1
-0.0117598177898067 -0.0122025449300209 1 1
0.302765284107941 0.293988423286103 0 0
0.0295426818469653 0.0284905011343459 1 1
-0.145795583698435 -0.140630291516608 1 1
-0.00380344518386964 -0.00524616052180053 1 1
-0.210631449486445 -0.203336195054698 1 1
0.126861517477926 0.123499576855566 1 1
0.0384519456796912 0.0377092176911732 1 1
0.00707454852396416 0.00737017986082827 1 1
-0.138084892746876 -0.132927345129776 1 1
0.00995550308269189 0.00838016136014449 1 1
-0.122210439126853 -0.119369367427832 1 1
0.139350595731304 0.137163208896671 1 1
0.269955994250241 0.26035916387482 0 0
0.0335361985767584 0.0329184264847437 1 1
0.125005351576335 0.118760436901393 1 1
0.0866329397240141 0.084677720404534 1 1
0.0203155531041255 0.0203116958588241 1 1
0.00639683161805708 0.00750515985901912 1 1
-0.019454794673461 -0.0206299702238549 1 1
0.177010347650819 0.170745888673935 1 1
-0.0381018244258878 -0.0368202552723174 1 1
0.0549972237233278 0.0533610661595263 1 1
0.138682817698461 0.134538674326812 1 1
0.0617322238010169 0.0603876062064714 1 1
-0.19173254374617 -0.184238063898658 1 1
-0.0201843734824842 -0.0191681142943892 1 1
0.0714087495934562 0.0680757952463128 1 1
-0.0482572402930573 -0.0472770623759255 1 1
0.200650346738752 0.193792673823888 1 1
0.0638960709465565 0.0623207044106971 1 1
0.16601890458023 0.162945888161764 1 1
-0.429416772033426 -0.416243202333858 0 0
0.0982101205863445 0.0950483195407706 1 1
0.177432219375869 0.172390401211038 1 1
-0.168504751151315 -0.163807120041434 1 1
0.173233389630901 0.169656594531783 1 1
-0.0975967894634314 -0.0926289530988306 1 1
0.188581444697922 0.182806308510982 1 1
-0.0466783632242699 -0.0454647821494217 1 1
0.0671854607700944 0.0646358355900868 1 1
0.178527424870715 0.172755972162041 1 1
-0.0569961724256967 -0.0559666385268834 1 1
0.0452130826461353 0.0446854896693083 1 1
-0.0806502808779401 -0.078051482887393 1 1
0.206026997402048 0.200237809603175 1 1
0.0994655845906077 0.0985844512911167 1 1
0.0823879078177898 0.0810140669957838 1 1
-0.385990227978965 -0.374593823207278 1 0
0.18239126252172 0.177497449936675 1 1
-0.0802816693955145 -0.0776094255638548 1 1
-0.145428206552338 -0.14136228010684 1 1
0.230259512229256 0.226907761681676 1 1
-0.341184810236452 -0.327143308804915 0 0
0.0890339445594877 0.0866549520781935 1 1
-0.303757581179794 -0.295518574434536 0 0
-0.0991839709071443 -0.0954642149019286 1 1
-0.0390925024556395 -0.0374319146329455 1 1
0.177567117351904 0.173528053551679 1 1
-0.18211643565502 -0.177265638843844 1 1
0.129110348494391 0.124231342892184 1 1
0.155474273131649 0.150545410694547 1 1
0.00906329265685885 0.00927157196529706 1 1
0.170742108478157 0.165218018992148 1 1
-0.0436369249839229 -0.0399347691165832 1 1
-0.230488224689717 -0.222735303422693 1 1
-0.0154392869438289 -0.0153756831655745 1 1
-0.0782037646127438 -0.0738374798930317 1 1
-0.0571338121882116 -0.0551854851466506 1 1
0.03772412858925 0.0374216117692611 1 1
-0.233184327349624 -0.226881847318323 1 1
-0.0616185712039615 -0.0575690254936623 1 1
0.237310875331716 0.229552344357898 1 1
-0.142516474598994 -0.137766438724477 1 1
0.282669320477429 0.273297383913283 1 1
-0.013551014259657 -0.0124726088712192 1 1
0.491071965977819 0.477974312067204 0 0
-0.17820951137474 -0.171443530513758 1 1
0.228918619921768 0.219004789998289 1 1
0.153246302950319 0.149228964703756 1 1
-0.166202089262841 -0.16045881499914 1 1
-0.0837109137882949 -0.080990520617988 1 1
-0.267207379926939 -0.260040678719815 1 1
0.080208779312753 0.0776007704313849 1 1
-0.0732767989079813 -0.0735841498478195 1 1
-0.317773351611777 -0.310562516872148 0 0
0.000469675196864666 -0.000929268181777944 1 1
0.120675978374678 0.118402267157343 1 1
0.0605051451335754 0.0592986136088173 1 1
-0.147314535145437 -0.142110356381954 1 1
0.0126137280227882 0.0120254221228233 1 1
-0.326906512585272 -0.317844786785346 0 0
0.00225348924012508 0.00116071955568327 1 1
-0.102388852784016 -0.100190067059993 1 1
0.00442634350604382 0.0050883048264833 1 1
-0.0499137315318985 -0.0480964509224299 1 1
-0.165209002156961 -0.159848225174075 1 1
-0.282074830002428 -0.274235248923032 0 0
-0.024811306842209 -0.0241276577689002 1 1
-0.0929662670540007 -0.0916617458667392 1 1
-0.0999196699059373 -0.0977802178547043 1 1
-0.0209855581938724 -0.0197340948430995 1 1
0.308626606575926 0.299372312763837 0 0
-0.0638640668134282 -0.060433190463078 1 1
0.0275271355959853 0.0263860183100191 1 1
0.163774729340263 0.158261339976565 1 1
-0.0508314736203718 -0.0491824695907316 1 1
-0.00199520529493521 -0.00436107771854783 1 1
0.0463519273647697 0.0436182882139823 1 1
0.301652257411589 0.292646134201248 0 0
-0.146142035563227 -0.142026826863745 1 1
-0.127699148968847 -0.123892703136797 1 1
-0.101950363149482 -0.0987598107466672 1 1
0.0392788358108675 0.0392589860965722 1 1
0.223295667890406 0.218452116383402 1 1
0.0286805694572501 0.0289979737832685 1 1
0.106039673515106 0.103069528682235 1 1
0.0600118443072688 0.057653312488499 1 1
-0.030519186185127 -0.0282062174835484 1 1
-0.0225412323788634 -0.0229920125876594 1 1
0.0805104419869706 0.0752510787384431 1 1
0.185302215143244 0.177230471046631 1 1
0.171095251406653 0.166494696524139 1 1
0.144571377284842 0.14089560797039 1 1
0.297358517543842 0.286773149232595 1 1
0.232207188931492 0.225212803789933 1 1
0.0630329790192257 0.0637406823789836 1 1
0.222891056078041 0.215986274122669 1 1
0.00635388100183874 0.00591668812507625 1 1
-0.176038544310391 -0.169219643737393 1 1
0.0241471361961483 0.0226750164133672 1 1
0.0195898866654883 0.01898811767688 1 1
0.0790678876321844 0.0757072572311687 1 1
-0.00578776844844006 -0.00647680676074397 1 1
-0.186484552206814 -0.18193188680816 1 1
0.140658983915642 0.135196771546669 1 1
-0.129934231382603 -0.12661588719067 1 1
0.0894431151224883 0.0862940655676559 1 1
-0.111513739514165 -0.108313577920947 1 1
-0.00693330676219223 -0.00690981284601523 1 1
0.0852062817217358 0.0829826614474245 1 1
0.0612516941826298 0.0593643651578723 1 1
0.136818027792947 0.132215707590127 1 1
0.111734027814142 0.109052124022316 1 1
0.000530935531766662 0.000655573221976714 1 1
0.144748983952594 0.14017429983158 1 1
0.0157286761152498 0.014923561047686 1 1
-0.163303214981935 -0.158195428126319 1 1
-0.063617186664172 -0.0606940494469828 1 1
0.1424987683873 0.138192764111355 1 1
-0.0602826079587663 -0.0584628703527948 1 1
0.0822151614679663 0.0775339468393703 1 1
0.0849922564992446 0.0833584440220375 1 1
0.0216286688204183 0.0209554956960921 1 1
-0.116224120736876 -0.113673064503581 1 1
-0.0127338120163269 -0.0120576315910374 1 1
0.0491721864202024 0.0470486246392399 1 1
-0.275926595001334 -0.269042136292962 0 0
-0.111870999394376 -0.108747762969782 1 1
0.00505527661205269 0.0039153337241595 1 1
0.053344314835414 0.0507142408459638 1 1
0.146377638445443 0.140576049207475 1 1
0.144097653426296 0.141220812270311 1 1
0.165761036560513 0.160373724746887 1 1
-0.157233405443037 -0.15331236822928 1 1
0.175593152042103 0.169564366239046 1 1
0.0500980230260039 0.0500395382225 1 1
0.300241117661925 0.293894114010023 0 0
-0.0348551913171524 -0.0343220849421826 1 1
0.185127824083771 0.180405785073509 1 1
0.103330817019053 0.099059947112102 1 1
0.407256827861199 0.393891693403755 0 0
0.210239553824871 0.206289899026294 1 1
-0.124128987301524 -0.120642111837555 1 1
-0.206236108553071 -0.200428149624217 1 1
-0.138330700075185 -0.134186367150574 1 1
-0.0570142651263937 -0.0579409661515809 1 1
-0.0776419356158925 -0.0769571976241382 1 1
-0.0810945304309752 -0.0789657576183337 1 1
-0.00567150090147465 -0.00608466583112201 1 1
-0.0457412808744338 -0.0455065790068917 1 1
-0.0159410536804753 -0.0149266578792635 1 1
-0.212141988503168 -0.205437324837564 1 1
-0.0869759301940849 -0.0845331051585977 1 1
-0.118699818509755 -0.113504803354654 1 1
-0.131973872779585 -0.128819093251538 1 1
-0.110959234398988 -0.106485635697688 1 1
0.131176102973027 0.128608573281162 1 1
-0.0652523856825167 -0.063087182448265 1 1
0.123144808247543 0.120688753984632 1 1
-0.136555375147429 -0.133692113157991 1 1
0.0862403532263958 0.0833444923361912 1 1
0.0918745512228215 0.0864056157825093 1 1
0.197635761778061 0.192032223851545 1 1
-0.14061544947409 -0.137147647144947 1 1
0.110404857117059 0.106570161442724 1 1
-0.109442943479963 -0.10577172869606 1 1
-0.0620369298068471 -0.0602574946684116 1 1
-0.165317280656029 -0.160823026183627 1 1
-0.0928276292556123 -0.0912321114580562 1 1
-0.0920100455718525 -0.089506701403498 1 1
-0.112153273803622 -0.108605866732179 1 1
-0.164044485861509 -0.158427269796754 1 1
-0.0987974428950466 -0.0955415819687289 1 1
0.150891088346634 0.147068097139977 1 1
-0.00162034865124776 -0.000307124988753515 1 1
0.0667254862745177 0.0655603948447947 1 1
-0.0912428809287172 -0.08839430197919 1 1
0.0100662730942862 0.0101872054424521 1 1
-0.195223439033479 -0.186742202269976 1 1
0.124681878105263 0.121263552500069 1 1
-0.0467124445612347 -0.0447087312630141 1 1
0.0755666904157602 0.07219542524673 1 1
0.00847281205847551 0.00659962509514532 1 1
-0.222815181471696 -0.215345932892662 1 1
-0.432138264420919 -0.418978182342747 0 0
0.00935424617272254 0.00797460482986211 1 1
0.0873748312719024 0.0838817204749387 1 1
0.00402679811549213 0.00449548059913282 1 1
0.316012272808652 0.307605811813477 0 0
-0.250016955912154 -0.242440397116744 0 1
-0.107189908989218 -0.103642111680196 1 1
-0.260439499825792 -0.252736408915753 0 1
-0.123346977732578 -0.119870409919913 1 1
0.0320456300106047 0.0314042091522413 1 1
-0.126894627384394 -0.123484235064063 1 1
0.0355078741922991 0.0350830768572887 1 1
-0.0637293412873417 -0.0629168495197293 1 1
0.108730824774055 0.105159750071478 1 1
0.19162878246874 0.181566768544832 1 1
0.0931326015056781 0.0905376989904422 1 1
0.0789575831419122 0.0761359584874836 1 1
0.183372893789366 0.176426013135356 1 1
0.0747953492228387 0.0733120045875847 1 1
0.203136961675769 0.197059667666256 1 1
0.111057045763273 0.108180256476027 1 1
-0.0935653033755056 -0.0910066055395994 1 1
-0.150299333791902 -0.146347670208228 1 1
-0.0186659763108065 -0.0168737618255588 1 1
-0.0590443730413749 -0.0582232557056486 1 1
-0.0919998882472574 -0.0882604121957451 1 1
-0.0616140073312157 -0.0574724525093415 1 1
-0.156930674704851 -0.152682946283272 1 1
0.153394821806609 0.149125815610129 1 1
-0.0433366161190793 -0.0421935745349818 1 1
-0.150052167919608 -0.146489432141335 1 1
-0.0886572345200065 -0.0860798644755336 1 1
0.053276484951079 0.053992929946066 1 1
0.168749220168718 0.163869490729177 1 1
0.0843290180176626 0.0820485682565422 1 1
-0.228983140267012 -0.222384979459015 1 1
0.0726001068761857 0.0703626971349109 1 1
-0.00272360414142304 -0.00274914861921925 1 1
-0.0169542746525792 -0.0140245785469629 1 1
-0.19791563885566 -0.192503272905284 1 1
-0.167232473668628 -0.160915932743704 1 1
0.00373047268277855 0.00303637155108415 1 1
-0.0744684811626397 -0.0712643902372674 1 1
0.087266549584742 0.0851896084495783 1 1
0.123529430252912 0.118973575062467 1 1
-0.263974299253973 -0.256252332587547 1 1
0.275128244707448 0.265768585092999 1 1
-0.0722702910421712 -0.0704645793818068 1 1
0.0208307493717093 0.0222117718773667 1 1
0.0338359985667674 0.0319056811394208 1 1
-0.0490751686770671 -0.047603396276271 1 1
-0.0308304989005839 -0.0269489111004589 1 1
0.173432010263328 0.166896829179739 1 1
0.198432794938073 0.192800089478369 1 1
0.0986834269434859 0.0954836626920497 1 1
0.0972498873354617 0.0939844422664687 1 1
-0.26064701932835 -0.253139280736124 1 1
0.121829499056643 0.118829580438674 1 1
-0.0627231270477203 -0.0604416200207755 1 1
0.0296259656690145 0.0302213739666377 1 1
-0.13370696240398 -0.12915036721238 1 1
0.0168887220543346 0.0170780838993253 1 1
-0.143345042283424 -0.138377517245617 1 1
0.0680963841696131 0.0674863140786753 1 1
0.16244186069409 0.158090896468303 1 1
0.0736724988203259 0.0731996283195638 1 1
0.135013287862231 0.132044269785807 1 1
-0.0924879252982966 -0.0901059635982905 1 1
0.121466317874449 0.116501410549922 1 1
0.128693081643504 0.125254370913005 1 1
0.0819334549608905 0.0804400046571895 1 1
-0.0810618724152132 -0.0799078238219977 1 1
-0.15395512295385 -0.1487121731958 1 1
0.00375227750437074 0.00369521847375508 1 1
0.163197391842679 0.158083190513818 1 1
-0.178571992061019 -0.173082454212689 1 1
-0.113389441902481 -0.109873220813347 1 1
-0.00255027554162028 -0.00380083932704792 1 1
0.022713701864344 0.0224969138585153 1 1
0.125748848913763 0.12273071045488 1 1
0.0913402596745065 0.0863653288739732 1 1
0.0146661227931468 0.0150820220279729 1 1
0.0606673906727739 0.0586500118843852 1 1
-0.0712898455433418 -0.0693535641872518 1 1
-0.106056258298941 -0.100286994179253 1 1
0.0695664230436394 0.0668559562578868 1 1
-0.0278609501399899 -0.0312126637297772 1 1
-0.0327959610062419 -0.0313568637105657 1 1
-0.175930977027217 -0.171267335818467 1 1
0.124372756872151 0.11996682649679 1 1
0.0617226276233359 0.0601222295738718 1 1
-0.212884738473626 -0.205045161504331 1 1
0.0328848387926064 0.0313941206033018 1 1
0.077148222833142 0.0744815797290465 1 1
0.0171890169688694 0.015123843906627 1 1
-0.196862416659172 -0.193547872244539 1 1
0.113155300564549 0.108675962233147 1 1
-0.112386318864985 -0.108720329250172 1 1
0.0435158980073175 0.0418604238501947 1 1
0.0714434238114666 0.0688808980304874 1 1
0.204305596457735 0.198736658757265 1 1
-0.143394506434202 -0.138037580157824 1 1
0.064275047037888 0.0618277130836079 1 1
-0.0522231817110416 -0.0506256107474763 1 1
0.0245224543616648 0.0238744791948889 1 1
-0.369937113821643 -0.358193829355894 1 1
-0.0567598108310211 -0.0558746396115435 1 1
-0.137361477896142 -0.13458869264968 1 1
0.160951765220528 0.155846417228896 1 1
0.046296107724139 0.044046787966184 1 1
-0.142746748427741 -0.139206716736301 1 1
-0.0542749266928161 -0.0531693957820427 1 1
0.100438653313058 0.0976867521816746 1 1
-0.011578113500803 -0.00939457581646577 1 1
-0.101470406421918 -0.0985381555972498 1 1
0.0599713576574432 0.0591418268947338 1 1
-0.181014052971564 -0.175905227363603 1 1
-0.0195020085957543 -0.0201924242701308 1 1
0.134707727559379 0.131552304074837 1 1
-0.112771196885993 -0.111146556532146 1 1
0.159587732367609 0.154353845192388 1 1
-0.136431588515457 -0.131408744960123 1 1
0.211913115366462 0.205550346396271 1 1
0.235686400266863 0.227837285047288 1 1
0.233606530307798 0.226470387698948 1 1
0.258162780368491 0.251467854765445 0 0
-0.241331360499211 -0.232021476108319 1 1
-0.0326375615926768 -0.0324110205363846 1 1
-0.0190096189691537 -0.0181311172965931 1 1
-0.0846520542044547 -0.0815502241089302 1 1
-0.0949977735969967 -0.0925429690729603 1 1
0.0821188055735523 0.0804480114933245 1 1
-0.0130802398079979 -0.014259456161371 1 1
0.169489177654392 0.165299915176926 1 1
0.298471257692075 0.290126203282666 0 0
0.031743648874699 0.0307401690260032 1 1
-0.0667989306206072 -0.0652699101446617 1 1
0.0219449161809721 0.0214740769899927 1 1
0.184213298870769 0.17960464719259 1 1
-0.129213404338657 -0.125672477989932 1 1
-0.0343172312322511 -0.0336139293536625 1 1
0.201529600435468 0.195963572452907 1 1
0.123082956035021 0.119873220680182 1 1
-0.041073225229152 -0.0404910143453417 1 1
-0.152577648210368 -0.148654872765047 1 1
-0.0951599434869551 -0.0917417938108634 1 1
0.125765855573732 0.122482686205919 1 1
-0.11148705643579 -0.107226416857637 1 1
0.14963897634098 0.145313898538943 1 1
0.418057238228493 0.404628781211065 0 0
-0.00069927098671959 -0.000654131107344066 1 1
0.115445887395753 0.110965844002417 1 1
0.0782007661898169 0.0764712083036553 1 1
0.0519566998960013 0.0499465891331694 1 1
-0.015883025078051 -0.0162655365286753 1 1
0.0577551236430999 0.0573673129469497 1 1
0.0521776451385505 0.051212166808017 1 1
0.0765834681442543 0.0740486383247339 1 1
0.0464824145280203 0.0449581391052239 1 1
-0.0553147045982174 -0.0530665272013849 1 1
-0.0158985987720741 -0.0148569679299977 1 1
-0.100904607963849 -0.0993036783132362 1 1
0.0953501427046416 0.0898523489065625 1 1
-0.0700982780163281 -0.0702847324868585 1 1
0.144880727244267 0.142973802614694 1 1
-0.122624915149095 -0.118021712481984 1 1
0.208931481607816 0.202786734717533 1 1
-0.106749053867267 -0.103499708944024 1 1
0.215358608686287 0.207474349408156 1 1
0.00506897797933976 0.0041884423028516 1 1
-0.0123919793429786 -0.0111540386364965 1 1
-0.053896637613681 -0.0533945268944425 1 1
-0.146357857520628 -0.140411735251053 1 1
0.196912359737775 0.190719886647155 1 1
0.0494873111713882 0.048896803759257 1 1
0.0782861766036095 0.0767831946632911 1 1
0.0393625065503449 0.0373806980372599 1 1
0.0521205148641416 0.0503245604251097 1 1
-0.082378945226884 -0.0809830445951072 1 1
0.0225734325694046 0.0207555388194094 1 1
-0.0619976191255758 -0.0589143949180284 1 1
-0.0622024441618148 -0.0616308241324092 1 1
-0.229812587009692 -0.221817354613438 1 1
-0.01865229205511 -0.0172701714102303 1 1
-0.121451177702968 -0.119110341972832 1 1
-0.0841894302437149 -0.0812119759467472 1 1
-0.10142666155142 -0.0982190768246937 1 1
-0.134921971560547 -0.131961778565701 1 1
0.128395912023713 0.125193054089252 1 1
0.165609400423449 0.160365107578434 1 1
0.168509257381232 0.162842276831336 1 1
0.137952579597184 0.132452714441906 1 1
-0.0164640815463351 -0.018023488180481 1 1
0.0114523671261454 0.00846178973028876 1 1
0.115594054624673 0.110517196956621 1 1
0.134497165877888 0.129495838317554 1 1
0.034889843767241 0.0339002635919889 1 1
0.0267827594710138 0.0263154665906455 1 1
0.204852638232806 0.199506186837131 1 1
-0.0464035945047499 -0.0453192894802642 1 1
0.025291378633967 0.0238604704991158 1 1
-0.19616262880664 -0.190685954471709 1 1
-0.152501887297497 -0.147303831145405 1 1
-0.0567856685153884 -0.0523646608488464 1 1
0.269613481810427 0.259806561460647 1 1
0.0039535765145151 0.0034068470606103 1 1
-0.0856209066364776 -0.0833533388677431 1 1
-0.0490002311405314 -0.0489621146562809 1 1
0.0373539886314014 0.0361120236446831 1 1
-0.0700374431770558 -0.0680313420931739 1 1
0.0433217751907818 0.0422865544625852 1 1
-0.306588261998948 -0.297141563940058 0 0
0.163074440655781 0.158392567923333 1 1
-0.0210279021405376 -0.020051138101584 1 1
-0.206146879993406 -0.200177995507443 1 1
0.100424138471938 0.0967597442452911 1 1
0.0911297474456614 0.0873656070668986 1 1
-0.0575518149013796 -0.0550455399794219 1 1
0.0441753071493125 0.0423673819862822 1 1
-0.131787399854175 -0.124865706672493 1 1
0.05435923123872 0.0533071191326545 1 1
0.0526564929552127 0.0514375326779896 1 1
-0.157291331412768 -0.152747072167064 1 1
0.0485199214624949 0.0476830327841507 1 1
-0.133345881184644 -0.12949799537335 1 1
0.104914350931548 0.102210190910711 1 1
-0.0711154039509169 -0.0697726436499025 1 1
0.117452077917179 0.112968786682512 1 1
0.0875623269034015 0.0857160664418662 1 1
0.0605731455609098 0.0607764932034966 1 1
-0.00275611080694947 -0.00325268976612984 1 1
0.00213971577611496 0.00150645665165366 1 1
-0.142073644876416 -0.138925691860576 1 1
-0.1983395893138 -0.192466970453391 1 1
-0.0597808757908497 -0.0577101031399579 1 1
-0.0862690311739319 -0.0822597171921484 1 1
0.00379976208597931 0.00321964620859776 1 1
-0.170922099888168 -0.164094055174651 1 1
-0.294332411814658 -0.287186871474249 0 0
-0.0781200495802491 -0.0755080794510414 1 1
-0.0846477476010385 -0.0803276398530385 1 1
-0.131855115471819 -0.12868909623375 1 1
0.0403175996117672 0.0381449164967155 1 1
0.0771147932136525 0.0751358183458862 1 1
-0.156244161748489 -0.151249421088493 1 1
-0.163016634135622 -0.158302500803446 1 1
0.0764396674217175 0.074999731840418 1 1
-0.169186021090886 -0.164058186696014 1 1
-0.179800623013588 -0.173667012195006 1 1
0.021158666905418 0.0194607439332684 1 1
-0.0992023950098796 -0.096159159014693 1 1
0.133469395410361 0.129909212135838 1 1
-0.0286945330024379 -0.0266066525406031 1 1
0.111043860802218 0.107119559051598 1 1
-0.0467668053693221 -0.0456514786176429 1 1
0.00377999985401726 0.00350729955400397 1 1
-0.0665295526537383 -0.0637733479604984 1 1
-0.168402204310921 -0.164386283545725 1 1
-0.181305671098884 -0.175975581612079 1 1
-0.0845010675382184 -0.0815286902083706 1 1
0.0133676782871162 0.0130304531475444 1 1
-0.107090899008623 -0.10412924829544 1 1
0.0840561113386379 0.0807808750037341 1 1
0.205363958855051 0.198102290900107 1 1
0.0307028289343127 0.0313552187499917 1 1
-0.0508882436803519 -0.0484800959322299 1 1
-0.184157936455638 -0.178932014245486 1 1
-0.329306703905672 -0.319282918987133 0 0
0.341264070200653 0.3321187220059 0 0
-0.0367486600511003 -0.0342927129116286 1 1
-0.158134982833414 -0.153646119474625 1 1
0.162592447751614 0.157745796324636 1 1
-0.207069559453383 -0.20119774677581 1 1
-0.367570705459882 -0.3558321481966 0 0
0.164286493179065 0.159067413509494 1 1
0.0236940477028147 0.0225827859218863 1 1
-0.0726696421079099 -0.0706796316497298 1 1
-0.249018370901732 -0.241571572976596 1 1
0.162226224818414 0.158024111347795 1 1
0.187801886218396 0.182342878791641 1 1
0.0705894588162418 0.0673694589174747 1 1
0.0539715080333261 0.0520681661831057 1 1
0.0696185582479285 0.0672486372910677 1 1
-0.16130031154525 -0.156884275603481 1 1
-0.105916914112563 -0.102015572169648 1 1
-0.128865195962863 -0.122902287100588 1 1
0.0290196314546972 0.027498390577497 1 1
0.101351476596674 0.0989102616283 1 1
0.0629801997019788 0.0635063238246575 1 1
-0.168645426225115 -0.16242148471819 1 1
0.110206604505849 0.106010676286794 1 1
0.0915866609332887 0.0888990711506009 1 1
-0.0765864512373243 -0.0745705792226106 1 1
0.0922394490582916 0.0892358310630756 1 1
-0.143253729906183 -0.139134663420228 1 1
0.137507426088645 0.135094642525654 1 1
-0.217082854062161 -0.211209743440315 1 1
0.0296633836067457 0.0290523453775719 1 1
0.195019666001001 0.188503796679089 1 1
-0.271539082525198 -0.262628380344192 0 0
-0.150174866223138 -0.145086552613902 1 1
0.0804627605283688 0.0777509137977917 1 1
0.151070971984495 0.14841687923942 1 1
0.170130896684347 0.16514857664753 1 1
-0.0707312482885486 -0.0666283166488821 1 1
0.185986060419789 0.178891363198794 1 1
0.0548442625106115 0.0528949311233635 1 1
0.202198519527564 0.196073783182961 1 1
0.147526011916664 0.144012829632575 1 1
-0.0305201935593427 -0.0299447038256602 1 1
0.0126615249272623 0.0130219446645934 1 1
0.155569472699201 0.150637820820949 1 1
0.194172631680323 0.188982720412864 1 1
0.317459932145037 0.308485456784475 0 0
0.187939144641683 0.182426704349511 1 1
0.046662853488239 0.0479317594011131 1 1
0.170373379135444 0.1641660029734 1 1
-0.151408086973131 -0.146025396592433 1 1
-0.0302431970376715 -0.0279948339753095 1 1
0.0294553234507976 0.028288309385867 1 1
0.136313891229401 0.132592482847149 1 1
-0.153323950543911 -0.146712459389475 1 1
0.175434357843123 0.170639275855159 1 1
0.075002045580422 0.0745463167440247 1 1
0.0657378466110198 0.0640164276693629 1 1
0.0209425786913881 0.0186782979240552 1 1
-0.196767423086737 -0.1889773970202 1 1
-0.100062775916852 -0.0986697020221077 1 1
0.170303427079726 0.165840106911985 1 1
0.214629798540663 0.208858751337728 1 1
0.0138977011244659 0.0131048852310689 1 1
0.0462814088634283 0.0453126870653097 1 1
-0.131159933477919 -0.127103319773875 1 1
0.13988302756921 0.136949477496561 1 1
0.182390336308071 0.176525017225824 1 1
-0.145431095521433 -0.140837980239886 1 1
-0.12375228385955 -0.120736207888942 1 1
0.108587711870598 0.105333342737379 1 1
-0.201210700001651 -0.194533912949284 1 1
-0.0216606926832435 -0.0212232165730984 1 1
-0.199426902712009 -0.193589367952499 1 1
-0.177998570992499 -0.172420049582363 1 1
0.015294139493589 0.0148381643043895 1 1
0.111974627468755 0.109972699747192 1 1
-0.210719956117512 -0.206107789047926 1 1
0.00488542035077599 0.00472730296822703 1 1
0.170446353816865 0.165779087917408 1 1
0.096099355139723 0.0933914713283286 1 1
-0.325594507939062 -0.317227838315181 0 0
-0.166889975710995 -0.16102040586091 1 1
-0.0913863212292138 -0.086877918069021 1 1
0.0656393066483335 0.0641251177334881 1 1
0.0170329113513709 0.0171412738662176 1 1
-0.00969545800007093 -0.0100629185928895 1 1
0.387686529283868 0.376005625978022 0 0
0.0811215138445038 0.0782890784927868 1 1
-0.0500987515455907 -0.0493468193520527 1 1
-0.00312810734893548 -0.00307957078448269 1 1
-0.00378593692559371 -0.00327621667846156 1 1
0.0135635413707098 0.0116697606953495 1 1
-0.0284473906658078 -0.0266174782772112 1 1
0.133524125381 0.128896248629721 1 1
0.327312272216836 0.319200379106444 0 0
0.17344540248354 0.168254303186874 1 1
0.0558027246609888 0.053998057018381 1 1
0.16274169592974 0.156884067497163 1 1
-0.042176610897639 -0.0403583960846561 1 1
0.0309500060577421 0.0326843722115877 1 1
-0.30189094356113 -0.293945386915975 0 0
0.0841039090196712 0.0802239622320676 1 1
0.0613051891565121 0.061336999948782 1 1
-0.00365007021022739 -0.00324522929679705 1 1
0.0586901915535157 0.0556945728358953 1 1
-0.0200038470038195 -0.018464390627602 1 1
-0.0453557319911612 -0.0443187229301329 1 1
0.0690796440744126 0.0692708614012247 1 1
-0.105625196602473 -0.100975037816339 1 1
-0.00241664375578262 -0.0013347152196072 1 1
0.236208248996019 0.230604800890757 1 1
0.096225711886245 0.09177933796239 1 1
0.100967223095598 0.0971282131379977 1 1
0.113411802276885 0.108594398362556 1 1
-0.0352759329352107 -0.0355180268712793 1 1
-0.0416252768161877 -0.0396829062539074 1 1
0.0672967688676983 0.0646772088752158 1 1
-0.07938688926281 -0.0792552583540633 1 1
-0.154004306437957 -0.15125312319398 1 1
0.454002812876366 0.440531448918588 0 0
-0.082891691846796 -0.0780545257350428 1 1
0.12762462933379 0.122666287120107 1 1
0.0953537350594392 0.0931489383552206 1 1
-0.211464746166291 -0.204446421956496 1 1
-0.0382094619784316 -0.0381730879624594 1 1
-0.00170737146222989 0.000605030294122646 1 1
0.371443686301261 0.360343235179011 0 0
0.071707567519394 0.0696413880820873 1 1
0.0577175469955647 0.0565644174474902 1 1
-0.000342124752634628 -0.00120366952911477 1 1
0.244235686597821 0.236857003070415 1 1
0.106773314087688 0.103408454401381 1 1
0.216620017463937 0.21180654705001 1 1
-0.269287633275683 -0.260783650400705 0 0
-0.20291151877952 -0.196976900442897 1 1
-0.0181092094733598 -0.0172433420016277 1 1
-0.112576894880537 -0.110438176233589 1 1
0.190616529208595 0.183708490469578 1 1
0.257410578219747 0.250853900316077 0 0
0.103042567555633 0.100102292085057 1 1
-0.0583156722664242 -0.057090434612985 1 1
0.00824600929589384 0.0100526289102022 1 1
-0.0473343760931047 -0.0459328002406431 1 1
0.126236239422813 0.122246362545298 1 1
-0.0395582916598431 -0.0391999397508727 1 1
0.0456827358218069 0.0441908516070973 1 1
0.116795139024777 0.113577265903767 1 1
-0.141609489218466 -0.136451353273226 1 1
-0.145228432654514 -0.141406021660206 1 1
-0.104416791523107 -0.100619253314347 1 1
0.0572418575028748 0.0539359995792872 1 1
0.144855716494065 0.139595667179074 1 1
-0.0502440548458303 -0.0483456617430005 1 1
0.112559836390509 0.105596703485926 1 1
-0.193908452722465 -0.187079014676168 1 1
0.0376385886971419 0.0379680813383109 1 1
0.104384551406445 0.101425902662233 1 1
-0.112212312812049 -0.106873716350796 1 1
0.243948867035382 0.234984674279513 1 1
0.161078361223814 0.155500866489912 1 1
-0.144938140007019 -0.141184226407213 1 1
-0.270149238259563 -0.262118803721397 0 0
-0.0916485985291693 -0.0852356045382303 1 1
0.207059617247765 0.199917153014507 1 1
-0.222744903882396 -0.217667370502961 1 1
-0.241465753622762 -0.234177394075255 1 1
0.0305216337017869 0.0292015060060138 1 1
0.104378897408537 0.101321164578177 1 1
-0.118708008734585 -0.116319826608501 1 1
0.00452364937654054 0.00378646968706225 1 1
-0.0821321585736203 -0.0786579036820983 1 1
-0.250311095612931 -0.243824137623329 1 1
-0.195773346317323 -0.190910250723092 1 1
0.0400624720645826 0.0390231009547252 1 1
-0.130716300603378 -0.125355883607881 1 1
-0.0536053105400513 -0.0531347968998161 1 1
-0.324591097552924 -0.316750293521828 1 1
-0.0200007063048135 -0.0202562551282516 1 1
0.148317603868935 0.144900213032304 1 1
0.0249414585420215 0.0245556862332282 1 1
0.0453161446823352 0.0443502673226207 1 1
0.0812276445786362 0.0789295581513726 1 1
0.00693709607082946 0.00853943138099885 1 1
-0.0240312063067785 -0.0237648569666388 1 1
-0.0901283874039495 -0.0894703092172883 1 1
-0.0469885764442551 -0.0461575205230518 1 1
-0.242753490525483 -0.23576702279685 1 1
0.00411703723206075 0.00379699899356151 1 1
-0.242780355515646 -0.234710097885075 1 1
0.200392921685298 0.193534342928035 1 1
0.0182247732687719 0.018662770412478 1 1
0.349802796086928 0.338953213475312 0 0
0.0251691228646371 0.0245673858316094 1 1
0.0353801851007083 0.0353608716436681 1 1
0.305832870975301 0.297340140427356 1 1
-0.0998888468953622 -0.0968419404957296 1 1
-0.179146538261669 -0.174002733942027 1 1
-0.0286134317625591 -0.03023182865406 1 1
0.0130714795811221 0.0125883374284868 1 1
-0.0444347577506237 -0.0435850408349664 1 1
0.307365783944766 0.297783532190232 0 0
0.0892874026293461 0.0876473265859152 1 1
-0.0679470310650538 -0.0667230010147037 1 1
-0.229413916594969 -0.221445800026242 1 1
0.111452203466245 0.108201703592232 1 1
0.141092788454707 0.136925222546917 1 1
0.203484910588401 0.195587002252017 1 1
0.0411886907092752 0.0409987255558878 1 1
-0.0970374992791196 -0.0946327656712932 1 1
0.0853039940761105 0.0822293814266299 1 1
0.0457186732289979 0.0435050751961672 1 1
0.405710982758189 0.39415679822123 0 0
-0.0268317841975791 -0.0262464532996554 1 1
-0.0960057977471823 -0.0947914572975018 1 1
-0.0163530587832697 -0.0140464238496536 1 1
-0.0365503452825195 -0.0354562215360586 1 1
0.169471976265592 0.164728487087796 1 1
-0.217479974518543 -0.21263630789593 1 1
-0.118453687366829 -0.114826841547575 1 1
-0.0745501699257634 -0.0726756821495264 1 1
-0.0341145796559654 -0.036616916079107 1 1
-0.0667127617762343 -0.0668285542877825 1 1
0.324129199102182 0.314630885562563 1 0
-0.016027492907052 -0.0155125107212705 1 1
0.0310802586090471 0.0286737520730737 1 1
-0.02664255904493 -0.0244386140653341 1 1
0.105549569916548 0.104699331305869 1 1
-0.0589882783519046 -0.059129019770308 1 1
0.183163659184049 0.177858536590842 1 1
-0.0973738345687631 -0.0955070161331793 1 1
-0.0480316245542226 -0.0437118102827804 1 1
-0.0827321374345069 -0.0820930161337709 1 1
0.184116166699049 0.178935541518285 1 1
-0.166170812139011 -0.160660682691074 1 1
-0.00276904843774375 -0.00250177105803036 1 1
0.0341403854903374 0.0333383058619401 1 1
-0.00758919996879086 -0.00895072022512829 1 1
0.0562891629821971 0.0531776329805354 1 1
0.0306644838647816 0.0326274282468353 1 1
-0.140033292799406 -0.135078755028781 1 1
-0.164395626838468 -0.160831162535408 1 1
0.0904324435694373 0.0880183011032511 1 1
0.0304916297813529 0.0292488049836293 1 1
0.0447462248218428 0.0428549011064872 1 1
-0.00626192260215998 -0.00801709575887995 1 1
0.0206341017059475 0.0198171925897906 1 1
0.06380011206754 0.0628856939307604 1 1
0.10406282895176 0.102271262960635 1 1
0.0123668060907839 0.0127336523922027 1 1
0.0324763265377528 0.0315223801226306 1 1
0.0972369059038764 0.0949120582645988 1 1
0.210905960250531 0.20395352589357 1 1
0.163210810059002 0.157497782297265 1 1
0.107958282929974 0.1052052216485 1 1
0.0221381443286192 0.0220272464737943 1 1
0.0105257371346711 0.0101351832563993 1 1
0.168847394022065 0.162920671953462 1 1
0.172739457981729 0.168620802137309 1 1
-0.244845780249317 -0.236940168104847 1 1
0.0921595590944635 0.0915037203984338 1 1
0.0944184270321495 0.0910097245294526 1 1
-0.240625295684547 -0.232898408126693 1 1
0.226197912994005 0.220021943534435 1 1
0.0639353335368958 0.0597118921165835 1 1
0.00153139294385793 0.00212635517822159 1 1
0.19216669957809 0.186204295703666 1 1
-0.0381495594557345 -0.0374004640577818 1 1
-0.16183627314476 -0.15524605920089 1 1
0.0914428628173523 0.0869694804772218 1 1
0.292963983818616 0.280346277627083 1 1
0.0352882993229288 0.0348698041978059 1 1
-0.21649305431073 -0.210713640247873 1 1
-0.343204241913803 -0.332450126454816 0 0
0.145818982847022 0.140453602948229 1 1
-0.0769104938823857 -0.073753082486543 1 1
0.0247410593434067 0.0240011270748886 1 1
-0.0337423896806505 -0.032815307674177 1 1
0.000799863372942407 0.000992828448708422 1 1
0.0333241392773643 0.032320082357165 1 1
-0.109486207501333 -0.104985454726134 1 1
-0.0542850085641093 -0.0535759351919529 1 1
-0.0820226811999374 -0.079103156984775 1 1
0.168021323510361 0.162943364695818 1 1
0.133728333632655 0.127822968426346 1 1
-0.0195467683680423 -0.0178389370504955 1 1
-0.202558799806346 -0.197470336031515 1 1
-0.138077197776451 -0.131306679163028 1 1
-0.0982379234417942 -0.0948599559222767 1 1
0.0499610476562667 0.0488979979585387 1 1
-0.0938348925456324 -0.0914569008837065 1 1
0.069134805376465 0.067137884103172 1 1
-0.238760742681064 -0.234530598033872 1 1
0.0257363068900429 0.0269376640011518 1 1
0.262866020167069 0.252282855061534 1 1
0.191834959961899 0.185982302519281 1 1
-0.0404880566054308 -0.0408455156891468 1 1
0.034015966384443 0.0327504482944985 1 1
-0.0361880162225792 -0.0360018325035871 1 1
-0.165107495970865 -0.158368295762153 1 1
0.282468991734773 0.273104486739575 0 0
-0.0347468688154338 -0.0336957236711984 1 1
-0.563622541797404 -0.550809614507131 0 0
-0.0204348150453274 -0.0219149955973678 1 1
-0.02204743129449 -0.0209111388635357 1 1
-0.0565970014700539 -0.0534272764343567 1 1
-0.0126845253552305 -0.014036664977908 1 1
-0.154759033368868 -0.147142139253156 1 1
-0.0415940579741569 -0.0426002545145278 1 1
-0.139205613941242 -0.135897066221568 1 1
-0.193173042146552 -0.186468364127863 1 1
0.134945136057871 0.130647966096047 1 1
0.0600113027329346 0.0588049771921029 1 1
0.0350051256889262 0.0328991213364046 1 1
-0.176396495093011 -0.171662672452196 1 1
0.0894724395268605 0.0868628978455137 1 1
0.100496675058813 0.0968695439300462 1 1
-0.0211946612048451 -0.0206321620825991 1 1
0.23879890929868 0.23446420187638 1 1
0.0118223119310778 0.0117889513304269 1 1
0.152609059886609 0.147867822081519 1 1
-0.101550339331393 -0.0992241184064561 1 1
-0.186569942122522 -0.182116654714004 1 1
0.0628484893285356 0.0609450942580297 1 1
0.204897796275723 0.198900327582442 1 1
0.0452631187603548 0.0419746800456436 1 1
0.0294887781471224 0.0283667327267335 1 1
-0.189373107885081 -0.184850561575502 1 1
-0.130266962354332 -0.126552561092253 1 1
0.0876728075654614 0.0850207331279474 1 1
0.0226613532152872 0.0198712707400878 1 1
-0.117170344791659 -0.113040298245724 1 1
-0.0910953369705523 -0.0893768168847443 1 1
0.109818437840545 0.107703354355957 1 1
-0.0172641507179849 -0.0167952454263508 1 1
-0.273935529891518 -0.266705524818166 1 1
0.091939201002954 0.0902828240044124 1 1
-0.211822765581691 -0.206592921499091 1 1
0.101339384502035 0.0982618563997696 1 1
0.0398500218833595 0.0366435354864186 1 1
-0.219408913617611 -0.213290263407577 1 1
-0.164028943243924 -0.160479920736268 1 1
-0.0306077780778899 -0.0305048606668392 1 1
-0.255061401160788 -0.247270277498222 0 0
-0.036457940263992 -0.0352737805694213 1 1
0.0571487216698179 0.0561907007924334 1 1
0.118797018297536 0.115075942289721 1 1
-0.162279226339241 -0.157782551092423 1 1
-0.0272923707138978 -0.0262149640953167 1 1
0.0722093612545266 0.0702900195166409 1 1
-0.0216823902136772 -0.020558487099719 1 1
-0.0700944728290792 -0.0689542730413551 1 1
-0.329089887489935 -0.31979066388925 1 1
-0.185877118047494 -0.18108113358212 1 1
0.0630759786662493 0.0619882032333148 1 1
-0.0546645977691901 -0.0536173950904369 1 1
0.144013463821824 0.137232185600806 1 1
0.112487371380915 0.109207663982812 1 1
-0.215415472172555 -0.209929548932868 1 1
-0.105159441543347 -0.100913396130651 1 1
-0.140731133555805 -0.135967986631418 1 1
-0.0561919227033116 -0.0549179276318791 1 1
0.142916229293889 0.138794158493782 1 1
-0.0161611473245401 -0.0156422120051686 1 1
0.128325810508621 0.121814156209057 1 1
-0.0507286900684559 -0.0501366527934178 1 1
-0.0372891526860156 -0.035985443824854 1 1
0.173306633749116 0.169620404791321 1 1
-0.0308883026213817 -0.0281533858039349 1 1
-0.262713533441239 -0.25412474205545 1 1
0.118040793563548 0.115648317939181 1 1
-0.0221378434987827 -0.0227176863525293 1 1
-0.0819375944765341 -0.0786001192627081 1 1
0.0433547399183844 0.0410968558851732 1 1
-0.0883860297156707 -0.0852268734210471 1 1
0.070582954226679 0.0662029806774024 1 1
-0.015531514532378 -0.0155653483365912 1 1
0.0290557186898511 0.0279683462954404 1 1
-0.179634107769831 -0.176312524868821 1 1
-0.0262012081273672 -0.024767665223206 1 1
-0.183161016704969 -0.179068535663679 1 1
0.0704518703143414 0.0685949028802329 1 1
0.134182301247378 0.128866951103718 1 1
0.0866885141400833 0.0837842212826398 1 1
0.0612411004088184 0.0590700747057733 1 1
0.112517224060756 0.109951739921035 1 1
0.0956148811436498 0.093666554321187 1 1
-0.164014115779746 -0.159682124647424 1 1
0.0327553037473524 0.031821523208791 1 1
0.0433159390053251 0.0420486465241436 1 1
-0.232759546125541 -0.22649142294042 1 1
-0.0493726569132543 -0.0478350305408461 1 1
-0.0543464034303362 -0.0509358285676945 1 1
0.0638323272106174 0.0625783615421098 1 1
-0.00209410107888316 -0.00368454669970686 1 1
0.000223225184336727 0.000654378897226769 1 1
-0.264142747283705 -0.256847519587183 0 0
-0.084684994056334 -0.0842635855757987 1 1
-0.0667064176793236 -0.0650215631081973 1 1
0.154809415009636 0.150258121861243 1 1
-0.00922674126883088 -0.00954869943556865 1 1
-0.24121614711001 -0.234668219601253 1 1
0.105087775821938 0.102449841826741 1 1
-0.0224390591237651 -0.0217063707983262 1 1
0.159266991746863 0.154611964925311 1 1
0.0396469530613584 0.0383034767740635 1 1
-0.26718178827515 -0.259216973699686 1 1
-0.151519346006487 -0.14615140950992 1 1
0.025945064712569 0.025847983996539 1 1
0.14247146394616 0.138635727340981 1 1
-0.220771521484962 -0.213557989729303 1 1
-0.136655042262321 -0.132323626216003 1 1
-0.0503411254983186 -0.0481485453258158 1 1
0.0647419875036348 0.0628930085231144 1 1
-0.206696852390356 -0.199853745021078 1 1
0.19533199833799 0.188782441376533 1 1
-0.0482672749771842 -0.0471395226109412 1 1
0.0869873376452267 0.0846913961890798 1 1
0.137935394179181 0.133473882037827 1 1
-0.0426677329122027 -0.0410191241888854 1 1
-0.342706673045026 -0.332326570624209 0 0
-0.00644398029022378 -0.00712832755130222 1 1
-0.0145108169825094 -0.0143524154493194 1 1
-0.179725206012294 -0.174251220475211 1 1
0.172755275711116 0.166508429371702 1 1
-0.0558781215962859 -0.0538558236608773 1 1
0.107690104006233 0.105670309633027 1 1
-0.168293725112084 -0.164196105597421 1 1
0.0307433140830983 0.0300052773681235 1 1
-0.0299137831733237 -0.0287627141508699 1 1
0.107885531898689 0.104787323022364 1 1
-0.189298055973617 -0.181652358080298 1 1
-0.181590333342741 -0.175833238120978 1 1
-0.0369049316219259 -0.0359679829198868 1 1
0.27348896252065 0.264835932258805 0 0
0.104725173778349 0.0994260770413813 1 1
-0.0255393732953482 -0.0217708157790689 1 1
-0.066418499970267 -0.0628589630628998 1 1
0.130254979450221 0.125980450729285 1 1
0.0698858581120841 0.0685480594770196 1 1
-0.117560003162769 -0.114223108855072 1 1
0.00638740897886492 0.0064140587981258 1 1
-0.0635383862460078 -0.0603291707098091 1 1
0.0301476078969883 0.028956258534654 1 1
0.120546023735517 0.11679724199811 1 1
-0.0873225428945894 -0.0846877365625997 1 1
-0.123765541151459 -0.120892071566899 1 1
0.130553474325188 0.126358069641705 1 1
-0.0583099591726455 -0.0563772784529907 1 1
-0.0332936327684354 -0.0319363277628032 1 1
-0.0154959351386594 -0.0152711092425374 1 1
0.0343364450939206 0.0331426582622835 1 1
0.151035484128242 0.147449297268718 1 1
0.0440172446565929 0.0427756586898283 1 1
-0.275848897532332 -0.267140777907516 0 0
-0.0975656880150834 -0.0943968538216188 1 1
0.249754934589321 0.24269250032935 1 1
0.157471455198513 0.153384285132288 1 1
-0.233161250437479 -0.227375468369017 1 1
-0.0892543511602881 -0.0881888423277316 1 1
0.0174463767533849 0.0153422141167417 1 1
0.0747434731629735 0.0715754727070616 1 1
-0.198351292854643 -0.19068128759121 1 1
-0.117890746096988 -0.115107042394835 1 1
-0.285204963078405 -0.274471035859139 1 1
0.211224995062382 0.204955410117905 1 1
0.0352139156162186 0.0348225139742617 1 1
-0.0436235405682347 -0.0426758047321565 1 1
0.0215017596253747 0.0221320589712669 1 1
0.076402502582472 0.0747437149998084 1 1
0.0697236029315096 0.067121614188576 1 1
0.146005727788034 0.142336722565066 1 1
-0.0323492857024829 -0.031119857700471 1 1
0.236373026876976 0.229313449388826 1 1
0.0308578476327358 0.0299247827264072 1 1
0.0119674490783539 0.011440075076622 1 1
0.221647093608383 0.217262266292287 1 1
0.0323654015369054 0.029433543442948 1 1
0.104144985256644 0.100908426489277 1 1
-0.202914103965255 -0.195871275328507 1 1
-0.193372132670719 -0.189646013490045 1 1
-0.013753244987326 -0.0137459173224632 1 1
0.109497601154881 0.106433908720138 1 1
0.120188405722187 0.118263313141196 1 1
-0.228413505693039 -0.221026162557002 1 1
-0.0611585448812007 -0.0591575295472404 1 1
0.139264714333618 0.13512067354683 1 1
-0.0978611264578255 -0.0947523230610229 1 1
0.161600056206696 0.15801111481269 1 1
-0.0802274387889315 -0.0772092796925368 1 1
-0.146981245156158 -0.144547318641006 1 1
0.0998741115688371 0.0975513530969847 1 1
-0.260230543803955 -0.253050022383152 1 1
-0.0403050328440539 -0.0416361326648543 1 1
-0.216241942988621 -0.210303799784821 1 1
-0.0683513148176921 -0.0655612812962538 1 1
-0.188845681868113 -0.183223413729142 1 1
0.269166317009277 0.260740802818721 0 0
-0.0955666296636943 -0.0941735091020048 1 1
0.0321299112531242 0.0312794558435196 1 1
0.011472244897143 0.0116225686633565 1 1
0.0682743391238826 0.0665492124790538 1 1
-0.148359707050076 -0.145307219458868 1 1
0.00882472120214162 0.00827514723205487 1 1
0.048968264142043 0.0477747570003766 1 1
-0.0494414375533649 -0.0465779361125994 1 1
0.199701485985772 0.193628965578398 1 1
-0.260743748461217 -0.252254101494285 1 1
0.000917180952032366 0.000896683225997473 1 1
0.0295324664111164 0.0273862724856684 1 1
0.297324696133338 0.287418323758252 1 1
-0.231387935872724 -0.228013955809722 1 1
-0.122737135447804 -0.11816947713132 1 1
0.0109935881011144 0.0107007888936952 1 1
0.0482082597514327 0.0474267846246406 1 1
0.145429367262748 0.141299052517815 1 1
-0.12985628003849 -0.126682392115035 1 1
-0.242648732091364 -0.234840445803911 1 1
-0.103534760904252 -0.0991193956092288 1 1
0.0621399846326718 0.0597676036775005 1 1
0.113755915869323 0.11174614555704 1 1
0.246436474001211 0.239737349087956 1 1
-0.19301346268426 -0.187554953293089 1 1
-0.240358474841932 -0.232747798803471 1 1
-0.0612371175489076 -0.0619144435705798 1 1
0.0799529578722254 0.078037782707666 1 1
0.17367780648165 0.167522228670888 1 1
0.156083293282333 0.150837390699806 1 1
-0.11029957922598 -0.106807670948607 1 1
0.0586255909081441 0.0574171400347033 1 1
-0.00578221685172767 -0.00633656638389671 1 1
0.0370752592110843 0.0351052075991144 1 1
0.0820056347890571 0.0804033632395466 1 1
0.141172841216786 0.138080091352955 1 1
0.0115127078120683 0.010862563711663 1 1
0.0479712648758965 0.0469275650902631 1 1
0.0201545266620884 0.0197183325948191 1 1
-0.103222811487048 -0.100270376553368 1 1
-0.0608050422829328 -0.0584267509519113 1 1
0.0231563155897426 0.0225832954539839 1 1
0.0416762179680705 0.0399624642474206 1 1
-0.052397100838721 -0.0511829180825849 1 1
0.0251851877499299 0.0237090411169756 1 1
0.12650247273679 0.122937182046071 1 1
0.0700802877259332 0.0681335993615325 1 1
0.195118598393369 0.190072965985926 1 1
-0.0267572159533974 -0.0244548010489141 1 1
-0.0019633637304437 -0.000829075673433169 1 1
-0.0665556126669148 -0.0652930215226109 1 1
0.0917628276330524 0.0890833990559215 1 1
0.101142054734538 0.0986869149831044 1 1
-0.16702665205029 -0.160177086486495 1 1
-0.0379622825867912 -0.0402802830576149 1 1
1.44961629150245e-05 0.00264293017015059 1 1
-0.121518497306692 -0.119093635196947 1 1
-0.0559365679702314 -0.0531372572248505 1 1
-0.383774362644731 -0.373836252685223 0 0
-0.183238564995973 -0.178152465465829 1 1
-0.260760221667512 -0.254256731366519 0 0
0.120770919999452 0.117078736252712 1 1
-0.270852171528681 -0.262428518831047 0 0
-0.0869955751833841 -0.08394385233092 1 1
0.077277949493904 0.0755313951988887 1 1
0.0566762698507577 0.0562224919414272 1 1
-0.00198812800763438 -0.000625990567510296 1 1
0.12751545969377 0.123903017157126 1 1
0.143945410308606 0.138770333024034 1 1
0.0722451630236746 0.0711509294321581 1 1
0.0173096147377159 0.0175220090997805 1 1
-0.0949283054745824 -0.0892331369072556 1 1
0.128994351686308 0.127081663180877 1 1
-0.182516752230221 -0.176778737714849 1 1
0.148910830401158 0.144496106523094 1 1
0.269856295299823 0.262093149890954 0 0
0.13166472732526 0.13023123016106 1 1
-0.034695036685542 -0.0353824686038678 1 1
-0.239013278878968 -0.230311207474403 1 1
-0.00712747927505586 -0.00720102263903098 1 1
-0.0414097211415612 -0.0399065089592981 1 1
-0.160199531728083 -0.155257966220478 1 1
0.0719145953557235 0.0679650026906726 1 1
-0.194560592434949 -0.189701950057672 1 1
0.0246578922171103 0.0245364928346408 1 1
-0.330340211087567 -0.320015235635309 0 0
-0.178558673551164 -0.175510748640248 1 1
-0.0455996515756252 -0.0449469317331664 1 1
0.0920544330388376 0.0872748287407533 1 1
-0.109634250642939 -0.105764395882903 1 1
-0.0414002409963938 -0.0409524509739961 1 1
0.177184495876224 0.172589436652874 1 1
0.217927302614661 0.210410572941828 1 1
0.0432926244149133 0.0430894726197575 1 1
0.0585127627932622 0.057831395306172 1 1
0.13493679167679 0.133112359914513 1 1
0.0100824278595209 0.00994336648328218 1 1
0.0668807830993662 0.0651094563942679 1 1
0.011817205302453 0.0114106497908687 1 1
-0.0536774743822815 -0.0503807817926837 1 1
-0.0450714291139744 -0.0422909252233111 1 1
0.0952715358269802 0.0908351239201461 1 1
0.0515273335824795 0.0473583509337516 1 1
-0.240873457706344 -0.234983134689262 1 1
0.154484819810462 0.148378020897214 1 1
0.219643864509164 0.211891068575975 1 1
0.0500231959050139 0.0483468481791768 1 1
0.174611093959711 0.169173434660799 1 1
0.144296895108425 0.139503139260607 1 1
-0.00179596241407738 -0.000920814554857152 1 1
0.0441902188578804 0.0427402710229109 1 1
0.193411724302389 0.187497613185392 1 1
0.0989731549327602 0.0943531219750085 1 1
-0.0903856534345438 -0.0867589122021978 1 1
0.0719176536325185 0.0694047908484578 1 1
-0.121892820132447 -0.119389603204066 1 1
-0.04481928334234 -0.0431827364139576 1 1
-0.0618443994202613 -0.0598672164668004 1 1
-0.250848621165499 -0.240778565139104 1 1
0.375542381307606 0.364470772328988 0 0
0.162233461883084 0.157700917967261 1 1
-0.120491671376599 -0.117060541156799 1 1
-0.239122911087887 -0.231785605543369 1 1
-0.09565530803309 -0.0925425222986584 1 1
0.12095222446459 0.117954722930727 1 1
-0.0194275048681156 -0.0194783873714367 1 1
-0.133505773472993 -0.128614881104578 1 1
-0.120442818804302 -0.117236031511694 1 1
-0.0965816707583959 -0.095042506404908 1 1
-0.20620628541195 -0.200183831567918 1 1
-0.185789382443388 -0.178594888616571 1 1
0.151327853134428 0.145828854561778 1 1
-0.0555051063407471 -0.0533649004038922 1 1
-0.169187635229741 -0.163562457544684 1 1
0.130598784636727 0.127968425449201 1 1
-0.0846670717582174 -0.082421650446595 1 1
-0.0334319745277836 -0.0338666808705532 1 1
0.110706881573235 0.107090951179336 1 1
0.0326138058662207 0.0302185750344812 1 1
0.15123286604857 0.147262249295102 1 1
0.127928431473393 0.123291956619639 1 1
-0.0331783206693791 -0.0316263077552672 1 1
-0.110208378082306 -0.105370271534126 1 1
-0.0358676463656495 -0.0349262123728131 1 1
0.288988597833279 0.278942763547375 1 1
0.0716669958041335 0.069331849213114 1 1
-0.0634671756648234 -0.0633614886904661 1 1
-0.023043545835431 -0.0234688096535903 1 1
0.1030976891814 0.101249632174786 1 1
0.0600125062711618 0.0590121903101256 1 1
0.09312027139774 0.0908056928835146 1 1
-0.187352538342738 -0.184492422370372 1 1
-0.0707796210041839 -0.0690789014911415 1 1
0.127111192764024 0.12379741178543 1 1
0.191149797386665 0.184299836623337 1 1
-0.195486260449658 -0.188567708928586 1 1
-0.0675378534596489 -0.0664899368448504 1 1
-0.287734360611402 -0.279739894402918 0 0
-0.164988748673771 -0.163021789207178 1 1
0.0413686861462086 0.0403429574773841 1 1
-0.0745089995917671 -0.0707966154038157 1 1
-0.0508560463722342 -0.049259856346637 1 1
-0.175460413541359 -0.169721345786098 1 1
0.100866631574847 0.0976700545246592 1 1
-0.0852016496502649 -0.0824878147833815 1 1
-0.0348496682026247 -0.0346454706441012 1 1
0.00538339199882972 0.00368469638033506 1 1
-0.205873246853106 -0.200323435271136 1 1
-0.0162717608944452 -0.0156841562399351 1 1
0.181281794977521 0.176114907044998 1 1
-0.095153682346171 -0.0917084612405612 1 1
-0.106994461346466 -0.104354185827575 1 1
-0.0857705277733863 -0.0837508591882552 1 1
-0.163791319830746 -0.158839356334038 1 1
-0.117988956558563 -0.114088117553755 1 1
0.0997537366656245 0.0973237197810026 1 1
-0.295679334467074 -0.286444438832881 1 1
0.0142053743141329 0.0145343375411035 1 1
0.0901644003954162 0.0881454690140963 1 1
-0.0215773188329997 -0.0223694872903591 1 1
-0.196465060943208 -0.190020943037555 1 1
0.0785085477090581 0.0748039050058015 1 1
-0.0141769271163115 -0.0135290582246017 1 1
-0.0929034684621734 -0.0908317291916046 1 1
-0.0262099712319493 -0.0270115369615902 1 1
0.150064579029489 0.143986235689067 1 1
0.0441687779912951 0.0427197797513233 1 1
0.0701856650148915 0.0669071209981715 1 1
0.108283341600363 0.105873681370479 1 1
0.0343689732733722 0.0340057212451269 1 1
0.0655453065739064 0.0644150324277114 1 1
0.28697735089509 0.278790067183714 1 1
0.0176871069338154 0.0180024573996982 1 1
0.0336081770936319 0.0330271080331874 1 1
0.132864306011388 0.130172852533384 1 1
0.143947646656178 0.139456567217486 1 1
-0.0301683670597744 -0.0297882220455764 1 1
-0.000987576053642487 0.000522798864462628 1 1
0.109121638257282 0.105509171678495 1 1
-0.0903241668469466 -0.0873781138519662 1 1
-0.0585808604479978 -0.0583647087915544 1 1
0.129000455189508 0.124519342617307 1 1
0.0927171158637603 0.0900549266387794 1 1
-0.168359333067449 -0.163461290799748 1 1
0.110487687439919 0.107496437891268 1 1
0.065102181740852 0.0649824396927553 1 1
0.258743995302612 0.251831211035553 0 1
-0.0230695120591007 -0.0196666789843217 1 1
0.0675184359384052 0.0680758164561199 1 1
0.0752308644894537 0.0719577354112189 1 1
0.0209799066630994 0.0191423286440802 1 1
-0.0310626325430457 -0.0282783504609919 1 1
0.206166927185909 0.200567587580136 1 1
0.0469954069284311 0.045489438925195 1 1
-0.0674502818815894 -0.0623033864652345 1 1
0.108718228198713 0.108563463408224 1 1
-0.0837390449406877 -0.0803904171878235 1 1
-0.238646522551033 -0.231369267282635 1 1
-0.240878623083792 -0.2332025226936 1 1
0.00255873255235804 0.00033784977903973 1 1
0.069129638711161 0.0659707010841234 1 1
0.0628813519624936 0.0603684566544144 1 1
-0.0328030780531449 -0.0322309093471127 1 1
0.0373066807218156 0.0351140061978078 1 1
0.0311246674172469 0.0307276874874693 1 1
-0.406054174615772 -0.393060838095326 0 0
0.128012007035719 0.124434192218075 1 1
-0.12576614979453 -0.124260922633945 1 1
-0.0635110450753345 -0.0627876951827793 1 1
0.0939219510308963 0.0892749915163781 1 1
0.00278825842498014 0.00274257918248402 1 1
0.327303714118416 0.31973248485366 0 0
0.092050648472528 0.0889795904937577 1 1
0.0339785968836246 0.0328282292810945 1 1
0.088489821034318 0.0861614063405362 1 1
0.231111256917127 0.221205996337058 1 1
-0.0633345279263556 -0.0601198852118057 1 1
0.147258411908727 0.143766459186061 1 1
0.0184471913245467 0.0160909295732368 1 1
-0.0985805035314573 -0.0959279583847579 1 1
0.0416847838536458 0.039494775858984 1 1
-0.0522427370490442 -0.0506053305158217 1 1
-0.0826012576269251 -0.0802103511720027 1 1
0.241620881771941 0.234381370364915 1 1
0.25989832981067 0.251367840310088 1 1
0.0712329150779833 0.0691599804214572 1 1
-0.202521040209637 -0.194782981777671 1 1
-0.0145273509995264 -0.0140102643834697 1 1
0.190742054908373 0.184707175037437 1 1
0.105659626982484 0.102697161697774 1 1
-0.346977510624922 -0.337247235041693 0 0
-0.196755886557022 -0.190624729939979 1 1
-0.0480166632888274 -0.0471788133085461 1 1
0.26963551500359 0.261328384156288 0 0
-0.149337891857879 -0.14410330694565 1 1
-0.0190406151669278 -0.0177474387551886 1 1
-0.013473097074403 -0.0164353270652889 1 1
-0.0253627448730655 -0.0251510551200194 1 1
-0.0100897981579777 -0.0088935317101569 1 1
0.0181596967954629 0.0179315870337882 1 1
0.0437150823457276 0.0424928664128134 1 1
-0.0152983591292114 -0.0128498796622165 1 1
-0.0508345850303639 -0.0499435129246214 1 1
-0.092410383943249 -0.0869520838277409 1 1
0.18846982849573 0.182874316391918 1 1
0.0465814705286105 0.0457314105088691 1 1
-0.214508468429475 -0.20991879686983 1 1
-0.118361242244712 -0.115800948888124 1 1
-0.314633438687386 -0.30532561502914 0 0
0.008877614716221 0.00841220945190901 1 1
-0.0529740598637944 -0.0510417080050801 1 1
-0.0621228757779328 -0.0612400199796101 1 1
-0.0726982512971727 -0.0710144388615628 1 1
0.213520882748395 0.208184038377019 1 1
0.141154795223617 0.136361354744044 1 1
-0.0728589844071354 -0.0700776110674082 1 1
-0.0497727250449138 -0.0488922684268416 1 1
-0.0130929040950568 -0.0129031884162191 1 1
-0.0701451880016213 -0.0662893559033149 1 1
0.128450437910059 0.123921035338622 1 1
0.275120616984076 0.266855497910776 1 1
0.295264009650862 0.285739425686567 1 1
0.227772923226059 0.221194832543053 1 1
-0.209130572305503 -0.20625971883481 1 1
-0.0506911093148142 -0.0463077650110199 1 1
-0.0396484166473739 -0.038855920148095 1 1
0.132353573289272 0.12737954687187 1 1
0.185537837192352 0.18087701414139 1 1
-0.267577486982337 -0.259067670680312 1 1
0.106385951294688 0.103174666413471 1 1
0.177203506937301 0.172242833748245 1 1
-0.0623483232743161 -0.0587895032878289 1 1
-0.00217049175718232 -0.00137724282829322 1 1
0.131390955075313 0.128563130124092 1 1
0.260618116393317 0.25362676056126 1 1
0.0595812978986098 0.0582426310189452 1 1
-0.0420672136568688 -0.0408936413307094 1 1
0.0135566674332623 0.013370146392799 1 1
-0.093184885622089 -0.089739785949948 1 1
-0.0859594302592157 -0.0832440545167891 1 1
-0.0375695634902193 -0.0366904226961825 1 1
-0.11547367902087 -0.111377331597405 1 1
-0.0214261752846559 -0.0217036541739102 1 1
-0.320400856627477 -0.311639577338153 0 0
0.0589906302756479 0.0568442861043075 1 1
-0.25004750825327 -0.243472195484416 1 1
0.0109147087109909 0.0105868604009658 1 1
0.221067111592195 0.215061547871003 1 1
-0.0981863951279769 -0.0948419011583201 1 1
-0.114146616566225 -0.110151447552461 1 1
-0.0233870452664817 -0.0247694170582334 1 1
-0.0142642651685877 -0.0139737303516328 1 1
-0.240367486237732 -0.233064512586509 1 1
-0.179956059185825 -0.175684903357453 1 1
-0.0877068765221656 -0.084049128138241 1 1
-0.00101572986110966 -0.000582231858778566 1 1
-0.0573077794501422 -0.0567706752221058 1 1
-0.0351262093791603 -0.0338380627868081 1 1
0.0952603520717286 0.0931219162582954 1 1
-0.00839223261984748 -0.0081676275749943 1 1
-0.102793711123278 -0.0982341821469785 1 1
-0.140052023997726 -0.136662166829341 1 1
-0.061050190801723 -0.0586490684108384 1 1
-0.0134406176165759 -0.0160518440178505 1 1
0.172700783032823 0.168041635931274 1 1
-0.185432325352415 -0.178641957573654 1 1
0.0476170814871068 0.047117703627216 1 1
-0.030741724151103 -0.0292608739390885 1 1
-0.124954909124013 -0.121444173176628 1 1
0.13107469308736 0.127203527661951 1 1
0.00238248369016143 0.0013782516810152 1 1
0.193875544683139 0.190044836654826 1 1
0.00908391678976096 0.00757570039163568 1 1
-0.065417379669065 -0.0630638085117087 1 1
0.273529297136924 0.26473344883067 1 1
-0.146331349397438 -0.143040348721539 1 1
0.0255201455437128 0.0244919514085526 1 1
0.0127134303043229 0.0116974309421554 1 1
-0.109488602732279 -0.106031327246424 1 1
0.192110722665674 0.186473710756674 1 1
-0.210826777100095 -0.204063988608084 1 1
0.236646354678374 0.226914626575877 1 1
0.184284721020221 0.178943808706822 1 1
-0.160201388240557 -0.155089271869305 1 1
-0.0669684615561198 -0.0651739472234618 1 1
-0.352859813376094 -0.34047319127231 0 0
0.0330604986325998 0.0317349280785316 1 1
0.0741220593313288 0.071920145319246 1 1
-0.256021455876326 -0.249080428704299 1 1
-0.0476696539772386 -0.0466506682219306 1 1
-0.218578514539874 -0.211226473418844 1 1
-0.0882961350043763 -0.0851862886531227 1 1
-0.0487048290278343 -0.047970075393403 1 1
0.117922550550315 0.116361687445972 1 1
0.0305992586755719 0.0279820711163577 1 1
0.298336083381247 0.290186587750566 0 0
0.216298544074138 0.209147296295972 1 1
0.0933201648615238 0.0894201086185103 1 1
0.0366594789887106 0.0347124354444736 1 1
-0.131685419462698 -0.12717659049524 1 1
0.137353127861696 0.134162132401459 1 1
0.141399421670024 0.137390538023372 1 1
0.00639538383705768 0.00778147136413417 1 1
-0.00418034233309261 -0.00398778184347343 1 1
0.050894618771107 0.0496095230003714 1 1
0.222905594516571 0.215930626814855 1 1
-0.166643181440835 -0.161753410198714 1 1
-0.0252007126229062 -0.0239124405534976 1 1
-0.149839742958751 -0.145992543794515 1 1
0.162632005415327 0.157304201498311 1 1
-0.239150841157547 -0.231444418049538 1 1
-0.0864766650834723 -0.0836192110551609 1 1
-0.441096899543879 -0.42817369874761 0 0
-0.138230946990198 -0.133855626697297 1 1
0.0816052883174109 0.0793177590735461 1 1
-0.0674060968154788 -0.0657931402469712 1 1
0.00760488073698023 0.00914243853435261 1 1
-0.101878021191767 -0.0993299346895525 1 1
0.136070837937641 0.132189605369388 1 1
0.0786698049166089 0.0756398009490176 1 1
0.0966704235648891 0.0945233531388433 1 1
0.119558662493473 0.117489070891597 1 1
-0.0846666213733548 -0.0825963883127896 1 1
0.0244315832497445 0.0237970542194172 1 1
0.0364156595062156 0.035740441034324 1 1
-0.137864583022839 -0.134523238303948 1 1
-0.169154818582901 -0.163958658907628 1 1
-0.315682193971951 -0.306557178954038 1 1
-0.0277958692410929 -0.0273292865813655 1 1
0.199661729308236 0.195860045265834 1 1
-0.343385444663811 -0.332691741324529 0 0
-0.227374223023834 -0.220758703054969 1 1
-0.155138989276421 -0.150061718766853 1 1
0.207028073523493 0.201192469375668 1 1
0.0865133772470501 0.084059760666904 1 1
-0.127544201937084 -0.12362267427761 1 1
0.235807653351625 0.228037714985616 1 1
0.211523213794945 0.20639272023715 1 1
-0.160976709269191 -0.1541997311961 1 1
-0.0605246979110387 -0.059333940035667 1 1
0.0833171564989372 0.0829010931618823 1 1
-0.277463524127473 -0.272242299389971 1 1
-0.207130680595099 -0.201937270906049 1 1
0.0863573329061737 0.0834411593517109 1 1
0.0718569926839202 0.0687948428164464 1 1
-0.034123236167604 -0.0315384396658688 1 1
-0.00810429351682774 -0.00806077297002608 1 1
0.0160576234232858 0.0130671989113393 1 1
-0.142443485774296 -0.138045182585931 1 1
0.289558905875866 0.280030516195161 0 0
0.278415491130121 0.270512449802864 1 1
0.0608183704624177 0.059387844629922 1 1
-0.15261488564752 -0.147647001189681 1 1
-0.00700205053667975 -0.00742845818119001 1 1
0.108345920834683 0.10603090254552 1 1
0.191832212400329 0.186014451893481 1 1
0.00199443178380658 0.00144591009110978 1 1
-0.156811445811634 -0.151832814739849 1 1
0.0513733790859904 0.0511416308521541 1 1
-0.00775918977046175 -0.00817249304349322 1 1
-0.197957309298176 -0.190209568670282 1 1
-0.204570638264797 -0.199383474621248 1 1
-0.0560407505236358 -0.0553469457840226 1 1
-0.210461344386266 -0.204424410910295 1 1
-0.00519920817038901 -0.00418993242492896 1 1
0.0900674961658615 0.0882989723072449 1 1
0.215065043874586 0.208591941536192 1 1
0.074871031508896 0.0727368648597961 1 1
0.293711817415399 0.285605324259371 0 0
-0.157235706436642 -0.151920017479312 1 1
0.0192420871467381 0.0189656883336928 1 1
-0.1645413646564 -0.158791260457369 1 1
-0.206195541948079 -0.200056407432403 1 1
0.0932083648399115 0.0898805861892918 1 1
0.0282819902770757 0.0277021926115302 1 1
-0.0733173870251078 -0.0723381666817891 1 1
-0.0128690313794575 -0.0119922313288432 1 1
0.228935289486886 0.222007546863465 1 1
-0.140260432203042 -0.136027447070079 1 1
-0.0638415073134956 -0.0636245365280204 1 1
-0.108588523144892 -0.103565569188737 1 1
-0.138394587555711 -0.13437107569672 1 1
0.0203734368892579 0.0216310438942792 1 1
0.110337993094775 0.106009427246632 1 1
-0.0303829482637297 -0.0277274226248115 1 1
-0.0118923867640813 -0.0113497246508441 1 1
0.0498971532859273 0.0496183708328971 1 1
-0.200706721879519 -0.194890131197686 1 1
-0.0804709759173835 -0.0797124552213986 1 1
0.101100305957939 0.0981510180517996 1 1
0.164346288271136 0.159456944136734 1 1
0.169506580780388 0.163234421671958 1 1
0.0193157318261928 0.0206573196949432 1 1
0.0344651676369216 0.0308852926908888 1 1
-0.0484768382085486 -0.0466852341984527 1 1
0.113612174922348 0.108123631003236 1 1
0.263499874451575 0.256358343631162 1 1
-0.246579137048343 -0.23945772301464 1 1
0.132318388748898 0.128617441816784 1 1
-0.153968367566435 -0.150355135428687 1 1
-0.10526852343948 -0.102518311910713 1 1
0.201631131769709 0.197648581027244 1 1
0.196956274871735 0.190649309431596 1 1
-0.184590096836195 -0.179130551961329 1 1
0.00401874548154053 0.00539087535461331 1 1
-0.0786228203870835 -0.0755376809770978 1 1
0.184172699070096 0.17818267647465 1 1
-0.208532070084362 -0.202657931620559 1 1
0.180741937913218 0.174813748752693 1 1
-0.0972933833920644 -0.0946294751998149 1 1
-0.034802648803939 -0.0322891543476355 1 1
0.297543139927922 0.290731266606454 0 0
0.0608184875407524 0.0576689244217496 1 1
-0.13538165074445 -0.127314968550293 1 1
-0.158863849151345 -0.155613543456524 1 1
0.0566686154879746 0.0549056295752804 1 1
-0.0260333906010463 -0.0253469472071897 1 1
0.105783737194869 0.102332253845322 1 1
-0.110053099038921 -0.104492799872472 1 1
-0.099190961809637 -0.0944199996262639 1 1
-0.00101860667083089 0.000105510745888215 1 1
0.156676915490757 0.1525717729965 1 1
0.00501964937612221 0.00496216815712226 1 1
-0.0626766945254346 -0.0607373427545161 1 1
0.128525554451129 0.124319845825884 1 1
-0.0273126098492477 -0.02617377917276 1 1
-0.180322931265246 -0.175594851407785 1 1
-0.0306921874040307 -0.0297581231796922 1 1
0.151066074436152 0.145006876702925 1 1
-0.210534596720036 -0.20497638922662 1 1
0.0741545071063875 0.0704328531867475 1 1
-0.0628876717108258 -0.0611823593167401 1 1
-0.0460918367548652 -0.043080933595502 1 1
-0.0487758862919755 -0.0500064382909471 1 1
0.0570364873667601 0.0553318723606563 1 1
-0.0718204909668117 -0.0696207486355824 1 1
-0.113473154178916 -0.11053132793437 1 1
-0.141275677774363 -0.136838983918183 1 1
-0.285601508849717 -0.278735200804074 0 0
0.127005201712571 0.1246299801708 1 1
0.172787227498035 0.167929941803821 1 1
-0.308514362825256 -0.29613071428961 1 1
0.157177480649121 0.151052249034882 1 1
-0.0104016780916947 -0.0107626835120484 1 1
-0.0673305906589038 -0.0655972698393252 1 1
-0.0204385078164591 -0.01908230812176 1 1
0.282975583556245 0.274499672432908 0 0
-0.19925168494503 -0.192323908173886 1 1
-0.0386384757423683 -0.0366607146334776 1 1
-0.115072346742842 -0.113755990152986 1 1
-0.026445846208137 -0.025311855808591 1 1
0.0754216098097748 0.0727176004757443 1 1
-0.0178864026260703 -0.0186338191027876 1 1
0.00166509453472161 0.00167512030142552 1 1
-0.0518907651059896 -0.0510132319329927 1 1
0.073651028272547 0.0694660483313306 1 1
-0.232248250490503 -0.227452272523224 1 1
0.143964389436372 0.139756063487466 1 1
-0.113022293351128 -0.111122785922016 1 1
-0.0222007835603544 -0.0209071244727917 1 1
0.0280240265734233 0.026968503052663 1 1
0.0425396040880476 0.0411613489748874 1 1
-0.108939738145354 -0.104414701696715 1 1
0.0363515802289803 0.0347364272838742 1 1
0.260384862453764 0.254232646445024 1 1
0.043747664467033 0.0430961189060278 1 1
-0.00785139673485069 -0.00723495485111278 1 1
0.125281696632322 0.121691059733019 1 1
0.207987624122248 0.201586601894118 1 1
0.0290413573095595 0.0288153959292807 1 1
-0.0560094437463474 -0.0547060884887265 1 1
0.187128195586434 0.179662249682517 1 1
0.0284215664236623 0.0275498057011333 1 1
0.159766962508128 0.154973867709754 1 1
0.0420120179195986 0.0419713041092217 1 1
0.0799913420299605 0.0779832900700565 1 1
-0.194910199840201 -0.188083447699436 1 1
0.247951250990371 0.242518011064411 1 1
0.0132286634447949 0.0133857994427034 1 1
0.177414553326904 0.168957499742616 1 1
-0.146204370867261 -0.140522987234444 1 1
-0.293773362273781 -0.284714906533172 1 1
0.0349767357270546 0.033261791284143 1 1
-0.171283336322293 -0.167493438533439 1 1
0.0433975421135958 0.0424059396116631 1 1
-0.0750802944725623 -0.0729555655385387 1 1
-0.00957918285763783 -0.00773962660058234 1 1
0.0269412075623531 0.0277107683127992 1 1
-0.209933276754218 -0.20408291467757 1 1
0.21375918159338 0.207204065893163 1 1
-0.154224393573171 -0.147997500817385 1 1
0.140413904295134 0.13670951982403 1 1
0.00945290161455387 0.00893696218778639 1 1
0.0576463411716648 0.0555437176378162 1 1
0.00745944035456688 0.00690807203026434 1 1
-0.173971983144456 -0.168900154433655 1 1
0.020758160206789 0.0213294645274203 1 1
-0.171456969258852 -0.165808918268243 1 1
0.125123214134735 0.122671859384018 1 1
0.399450782807316 0.38787754637084 0 0
0.0082789759734662 0.00887371572407335 1 1
-0.0412726988735284 -0.0393011693792658 1 1
-0.233120109874135 -0.230045845083664 1 1
0.0600739292925111 0.0590401898682888 1 1
-0.000895119467391686 0.000106312095588193 1 1
-0.119524428715887 -0.115390013542561 1 1
-0.152878981022456 -0.148111010614356 1 1
0.0431206023870388 0.0404403591539904 1 1
0.139268765540923 0.135031028964429 1 1
-0.0714685447569703 -0.0690064542720275 1 1
-0.177844823782923 -0.169262655590078 1 1
-0.00485997788770584 -0.00512980346418305 1 1
0.162335931331324 0.158003690114804 1 1
-0.115108221699595 -0.111231902996566 1 1
-0.10672456361118 -0.0999160012309678 1 1
0.0519041842347978 0.0533046922844282 1 1
-0.0399999508541295 -0.0387717567656179 1 1
-0.244216441148391 -0.236867484650862 1 1
-0.0161235464733858 -0.0175884955827034 1 1
0.0722177658850599 0.070125595745856 1 1
-0.0868153138549062 -0.0845658600209868 1 1
-0.0953502419540502 -0.0928924737449696 1 1
-0.0154647940843409 -0.0146453281611432 1 1
0.0467858865853703 0.0461091274952347 1 1
0.128089420353688 0.125571141912551 1 1
-0.0375602756325976 -0.034810529529068 1 1
0.159947428787113 0.153201471713334 1 1
0.0120290251763886 0.0107230595118122 1 1
-0.252319305370906 -0.246346041083487 0 0
0.0302093564631899 0.0296007850096456 1 1
-0.228282426375195 -0.221688527485408 1 1
0.218999152288037 0.211535014415661 1 1
0.182739181953502 0.177945152379842 1 1
-0.11360082065469 -0.108014723456807 1 1
0.0637000602653355 0.0623961993261667 1 1
0.0733632626502282 0.0717554478055321 1 1
0.0459607393380261 0.0443545458457887 1 1
-0.311513464805252 -0.300529657880734 1 1
0.0020388005491167 0.00343423198891871 1 1
-0.0783742021365672 -0.0773678917728063 1 1
0.0112625190948607 0.00898087793488225 1 1
0.0440868440991907 0.0433459864953373 1 1
0.157609902736919 0.15299061508137 1 1
0.0779972331566453 0.0760148814247946 1 1
0.113333423951863 0.109223052179747 1 1
0.106753601602378 0.102483655342141 1 1
0.186510287891196 0.181806807335272 1 1
0.164936124247114 0.16065797037466 1 1
-0.155071306742837 -0.150540448280214 1 1
0.0691209106085917 0.0669459779457937 1 1
0.203417466276375 0.19728049351659 1 1
0.174651611917009 0.165906978521086 1 1
-0.233980321397926 -0.226592200158206 1 1
0.0470986998254171 0.0462322640499652 1 1
-0.118522424317847 -0.114549854711371 1 1
-0.155793457713339 -0.151677720885208 1 1
0.0957654603905935 0.0926274949113383 1 1
-0.0281262898567285 -0.0280623196755527 1 1
-0.0592798978521061 -0.0587738896157719 1 1
-0.112113803763732 -0.108599183548928 1 1
0.0795912720326588 0.0784187062075388 1 1
-0.171776368459077 -0.166173863342079 1 1
0.00157355996720107 0.000911713135817546 1 1
0.00903192372869223 0.0101170861695447 1 1
0.189147931527454 0.183433855300831 1 1
0.333951613973951 0.323920897522109 0 0
0.204064543881183 0.198397020301935 1 1
0.113857608768051 0.110730891161979 1 1
0.0455168343764517 0.0461365494234865 1 1
-0.0625211679813787 -0.0601844588462584 1 1
-0.217237782646181 -0.211203150935688 1 1
-0.00885460030752437 -0.00760627680393808 1 1
-0.150319761680963 -0.143943880356467 1 1
0.142202569735598 0.138516093869377 1 1
0.160972361584847 0.15609556552968 1 1
-0.0323166623243527 -0.0309090236426361 1 1
0.0511977315910625 0.0493120273193258 1 1
0.0552850351279473 0.0538516992734659 1 1
-0.091142245537076 -0.0901881912885322 1 1
0.172504970119014 0.168098480908683 1 1
0.0739960665017727 0.0717781388816073 1 1
-0.0380691978029325 -0.0373277464747904 1 1
-0.0511100545215406 -0.0502194336227055 1 1
0.0974767161747198 0.0943301649053723 1 1
0.0450443349391769 0.0441881486179278 1 1
0.116746394198119 0.113641471613219 1 1
0.215115594974425 0.207095042592638 1 1
0.246966958674341 0.237339032075578 1 1
0.0515670214636013 0.0507175165387166 1 1
0.16604129615771 0.162776452871239 1 1
0.227741411782742 0.218159916583786 1 1
0.182278435757855 0.176255870242847 1 1
-0.0954596417785998 -0.0913399809804258 1 1
-0.117400462918461 -0.115403069231784 1 1
-0.00884657806487926 -0.00715889205446528 1 1
-0.253877329133973 -0.245362420826011 1 1
-0.0260607923632584 -0.0265902984823691 1 1
0.0586855592759791 0.056674233279334 1 1
0.120623301180771 0.116857401780534 1 1
0.124235240911806 0.120532507515434 1 1
0.241890544973367 0.236192600297863 1 1
0.0235321746527375 0.0232627269682151 1 1
-0.0354500667381277 -0.0348149801186652 1 1
0.0909196052600845 0.091610992679516 1 1
-0.0897024078402313 -0.0892060883820255 1 1
-0.313701980879887 -0.305611311906192 1 1
0.10800032812607 0.104946064118282 1 1
-0.0156021558806203 -0.016179324904757 1 1
0.159374388414362 0.156931063453055 1 1
-0.100972605978223 -0.0986692583366445 1 1
0.294283697026127 0.285661050419663 1 1
-0.0880539112363992 -0.0851541200326788 1 1
0.0148491258966956 0.0144732769719632 1 1
0.0275733755431508 0.0252364426785565 1 1
-0.215643114999928 -0.209594249476703 1 1
-0.0843371853450067 -0.0820570403342291 1 1
-0.0447556562923566 -0.0433474606109339 1 1
0.0826292355006119 0.0794432857116526 1 1
0.234242517891248 0.226019092960934 1 1
0.0475950605068446 0.0461791872455427 1 1
0.206484262866963 0.20094774587181 1 1
0.150633560802402 0.147467362983478 1 1
0.0838296607440693 0.082103460888595 1 1
0.0918034612386769 0.0876084342033754 1 1
-0.0406317125982454 -0.0391049071882668 1 1
-0.0950797115125978 -0.090845393983142 1 1
0.313783145493608 0.304273898255027 0 0
0.00929484287551926 0.00870585604280202 1 1
0.0621306215940759 0.0600142905666415 1 1
-0.0942925366439731 -0.0918604434236713 1 1
0.0868062536777099 0.0823356737343926 1 1
0.0330860222963941 0.0332911033122814 1 1
0.0857691357329267 0.0832043019574546 1 1
0.0344310010473368 0.0335506634212535 1 1
0.00546543239989557 0.00481560574903208 1 1
-0.0739403707430627 -0.0738404937715404 1 1
-0.105959598413879 -0.104451849783623 1 1
0.0651222894472063 0.0634637498698276 1 1
-0.0434389630479151 -0.0415900364409455 1 1
0.168178071902459 0.163422046020607 1 1
0.160506208798221 0.157333171368445 1 1
-0.196293520197608 -0.187472127722297 1 1
0.219638444116195 0.212744393658596 1 1
-0.128566142208185 -0.124942531265051 1 1
-0.212244943829542 -0.203359709413438 1 1
-0.00787562757511724 -0.00774828915302744 1 1
0.0181487456774256 0.0171560951219769 1 1
0.144157798094953 0.140144912269567 1 1
0.0879980359216067 0.0856887994783204 1 1
-0.119007547601062 -0.116070170702147 1 1
-0.0156453366003153 -0.0148819666710475 1 1
-0.0183691780877259 -0.0183837059649196 1 1
0.0368028424557961 0.0367375607113882 1 1
-0.185322820029577 -0.18040621444909 1 1
0.107273253338298 0.104607410023111 1 1
-0.313124450274003 -0.303785091989979 0 0
-0.240654923673842 -0.233705933254698 1 1
-0.000984893107958185 -0.00136987328711805 1 1
0.356450975389856 0.346308631060989 0 0
-0.0888279764944281 -0.0863547664701113 1 1
-0.200547662493256 -0.192919908925121 1 1
0.301091445426974 0.292052387505016 1 1
0.0291382348768268 0.0267358332146682 1 1
-0.0163423484888822 -0.0174555936602568 1 1
-0.0829908525297605 -0.08036448258223 1 1
-0.143791570258732 -0.139226110387618 1 1
0.0245222629926484 0.0228567590003611 1 1
0.00556200733142126 0.00494478104312378 1 1
-0.0159813448741829 -0.0146882080119796 1 1
-0.00464186342870876 -0.0035148644592644 1 1
-0.103960303016453 -0.100088065793929 1 1
0.226891670083979 0.219054207293887 1 1
0.245716313996154 0.237890143692607 1 1
-0.305633428630452 -0.296809206885534 0 0
-0.060265836365555 -0.0584443089469795 1 1
-0.10081052576986 -0.0980685925480873 1 1
-0.0579726037051478 -0.0558016696096678 1 1
-0.115244048774791 -0.110797729821115 1 1
0.124305368869177 0.120466380774703 1 1
0.023148179402199 0.021045817022818 1 1
0.0779255809208478 0.0744342943434462 1 1
0.080531413881597 0.0777111300389571 1 1
-0.0900550796643283 -0.0878702257162079 1 1
0.198718444618379 0.193234554118861 1 1
-0.102315078182349 -0.0994503049258108 1 1
-0.206586210647685 -0.199694186993407 1 1
0.0382878161565391 0.036649331157662 1 1
-0.124400310416598 -0.121032819823635 1 1
0.00928908912410532 0.00787504350928026 1 1
-0.122662499898733 -0.119088339707748 1 1
-0.211398329110578 -0.206110117527315 1 1
-0.0608361193685908 -0.0584147009271237 1 1
0.291799478364424 0.282615059737035 1 1
0.135164341113172 0.131542816544518 1 1
0.107941363865408 0.104478702288107 1 1
-0.215700695410549 -0.209585953606201 1 1
-0.00588050794190497 -0.00570384696156261 1 1
-0.130794018521337 -0.12663787131014 1 1
-0.0289435245429096 -0.0253172540286026 1 1
-0.132743931139643 -0.12882834437915 1 1
0.0228850782128727 0.023184880351463 1 1
0.0628610675701094 0.0608210777934313 1 1
-0.0659372462598431 -0.0659341174159157 1 1
-0.0755061402085305 -0.0745822154460984 1 1
-0.129698133962908 -0.126469960402487 1 1
-0.204163505196751 -0.198423915952371 1 1
-0.123058208477136 -0.119002015448951 1 1
0.130647525378662 0.125068743000766 1 1
-0.149460058203491 -0.14415323827932 1 1
-0.112412680701388 -0.108740056598989 1 1
0.00138892989157544 0.00331470201638429 1 1
0.318528202995628 0.307535770725579 0 0
-0.0386553868567368 -0.0373010749498314 1 1
0.331915476021821 0.322548457672322 0 0
-0.0566796055230874 -0.0554039726505573 1 1
-0.0688122107026789 -0.0662738628456965 1 1
0.0419367167612804 0.0404113151564974 1 1
0.119263112459096 0.118061918166758 1 1
-0.025828438351911 -0.0246368555884986 1 1
-0.181611469424158 -0.1760120350396 1 1
0.0332462900477969 0.0313306053138624 1 1
-0.120915777522946 -0.117363351270777 1 1
-0.0600090094692544 -0.0577206213660908 1 1
0.0398541793821791 0.0382846521252198 1 1
-0.268653472228341 -0.260220011526983 1 1
0.17708683108888 0.170605005112444 1 1
0.109750577462961 0.106696608784052 1 1
0.0866564398407777 0.0846616316014408 1 1
-0.163301265211164 -0.158124010923808 1 1
0.0475863082527714 0.0443873983592841 1 1
-0.00864738588384669 -0.00890774675895416 1 1
0.0397581706538312 0.041057112044855 1 1
-0.0161807008582787 -0.0170383740148455 1 1
0.301068453600703 0.292766766859396 1 1
-0.184413261547582 -0.180153754120305 1 1
0.0623744335116388 0.0609639280647862 1 1
0.0873930062802058 0.0844429894364746 1 1
0.262992254214111 0.253872938820211 1 1
-0.186866536443443 -0.18015284258397 1 1
0.254062989523823 0.247944785335207 1 1
-0.140455090302068 -0.135800726022152 1 1
-0.0153730207234715 -0.014334074671903 1 1
-0.163539832333707 -0.15989706800189 1 1
0.254250156712899 0.247170533595202 0 0
-0.121283404342535 -0.117744212257988 1 1
-0.173329832898912 -0.167592177708951 1 1
-0.192505022022124 -0.187277359725725 1 1
-0.168823062519384 -0.162343615319741 1 1
-0.00421692715707859 -0.00355306566870783 1 1
0.328765886974313 0.319107460296549 0 0
0.0216935445228552 0.0205215542086822 1 1
0.217474202555334 0.210885855272056 1 1
-0.0135062888774943 -0.0144164917681976 1 1
-0.188419363287682 -0.179826038726585 1 1
0.169974615964858 0.164141504739932 1 1
-0.10237252623834 -0.0993243049482988 1 1
0.128413547347844 0.124533955027875 1 1
0.024050877471997 0.0248206794709469 1 1
-0.0262610320904979 -0.0282221864178823 1 1
0.174076101580112 0.168248098792045 1 1
-0.116546572663754 -0.114134332398491 1 1
-0.0341178430238798 -0.0333167958170662 1 1
0.194026118037348 0.186951537022766 1 1
0.20709654214945 0.200038205936038 1 1
-0.116415518960049 -0.113890896653492 1 1
0.0650675895768571 0.0631541393532295 1 1
0.0588807587998504 0.0573851033530564 1 1
-0.0531226581389958 -0.0497115730150616 1 1
0.036191145504751 0.0351288139530633 1 1
0.0394855942612578 0.0405387273006276 1 1
-0.0362245120278536 -0.0376856373029666 1 1
-0.0364517089775759 -0.0351088998616241 1 1
-0.0726074208365922 -0.0704084916227479 1 1
-0.194679025646816 -0.188620314759568 1 1
0.0667058036339967 0.0643130599497258 1 1
0.206536888180963 0.200581158727646 1 1
-0.0972954083453442 -0.0935864820487994 1 1
-0.139675107098386 -0.135925788773873 1 1
0.050864660047107 0.049323687826066 1 1
-0.197251084117013 -0.192694460840797 1 1
0.150056589845374 0.147471048215889 1 1
0.0598259869869194 0.0580364910274963 1 1
-0.0510497812907992 -0.0500165795909962 1 1
-0.175580054291803 -0.171933317610939 1 1
-0.176076345385106 -0.171419236854052 1 1
-0.0728700726852308 -0.070283735715958 1 1
0.134358014182473 0.131840511669585 1 1
-0.00624808525244104 -0.0067444417043234 1 1
-0.15292871093655 -0.148224281878742 1 1
0.0246329888310532 0.0239612048677109 1 1
0.246728940788038 0.23916995256402 1 1
0.170402953187329 0.164472556257441 1 1
0.0807176634823146 0.0779863687850148 1 1
0.158803208444729 0.154491710685067 1 1
-0.193648007781335 -0.188200784080273 1 1
0.296507905446933 0.289628776322737 1 1
0.031387636315004 0.0305850725744948 1 1
0.0416006128447938 0.0409149922510826 1 1
0.208152303044009 0.20112366974349 1 1
-0.0979056005830993 -0.0957092812445755 1 1
-0.0938030298306425 -0.0907434365090244 1 1
0.106431897535602 0.103803822619242 1 1
-0.11123368782348 -0.108557602733733 1 1
0.0230516466389026 0.0228790275254344 1 1
-0.103232127581028 -0.100207575423184 1 1
0.287131543445512 0.280223059100463 0 0
-0.0242309861656549 -0.0236364588303301 1 1
-0.0283827603516504 -0.029598699345022 1 1
0.0262102224577325 0.0246153029332307 1 1
-0.134780130161569 -0.129743972171768 1 1
0.0683989811884627 0.0668711536472689 1 1
-0.0339405299407792 -0.0327241559056883 1 1
0.0354895902633313 0.0349892351227809 1 1
-0.0759366625920085 -0.0727546756025979 1 1
0.00268210552718949 0.00333348459248128 1 1
-0.110108804304265 -0.106527280031233 1 1
-0.111993538870475 -0.108026245545736 1 1
-0.123036614905754 -0.119192967692735 1 1
0.128646563968313 0.122734536849335 1 1
-0.205679979412456 -0.200109807505633 1 1
-0.0177749038032894 -0.0169052999986915 1 1
0.0342697682712277 0.0349077669534295 1 1
-0.0454414277815735 -0.0432329637091772 1 1
0.12224744933429 0.11575386865919 1 1
0.0500397621283694 0.048412971139656 1 1
-0.12488942750183 -0.121101804515528 1 1
0.152215684630177 0.147314586370826 1 1
0.0768218556903471 0.074353875344101 1 1
0.116551326978326 0.1134212668234 1 1
-0.176194099721107 -0.171003690352839 1 1
-0.0178694593081561 -0.0175033889071992 1 1
0.152118901269462 0.146892494655388 1 1
-0.106655247586199 -0.103284696541723 1 1
-0.0652615428248829 -0.0640996964361414 1 1
0.0822354239176838 0.0796290702907841 1 1
-0.0270727890089587 -0.0258589639212455 1 1
0.0623728406880167 0.0622252109321782 1 1
-0.156579629398256 -0.15178716966633 1 1
0.143227185391163 0.140520538849922 1 1
-0.299106778229299 -0.289799275370939 0 0
0.0508996095902711 0.049104980773342 1 1
-0.14607845821553 -0.140226229072686 1 1
0.0184842861739523 0.0202262450864956 1 1
0.0163285270172072 0.0160336900275872 1 1
-0.0412867674407262 -0.0404545241271342 1 1
0.0379724278007493 0.037393223726649 1 1
-0.15108012446339 -0.148066047843661 1 1
-0.16296999627892 -0.158016949059035 1 1
0.124226648724174 0.120092903369293 1 1
0.356587415491131 0.345753402084377 0 0
0.27334437926415 0.266138165435509 0 0
-0.173102695258663 -0.168195835764863 1 1
0.0118613973520777 0.0109200028336229 1 1
0.080550010354116 0.0790017300297775 1 1
0.38940334086019 0.378797663970111 0 0
-0.268626988435071 -0.259229512187756 1 1
0.152222946835811 0.147676344559205 1 1
-0.17609691428117 -0.170517618397653 1 1
-0.275034637461858 -0.265437530930906 1 1
-0.0613822518297406 -0.0611734085172385 1 1
0.16165796886187 0.157147682043185 1 1
0.0522068634006087 0.0518455416721458 1 1
-0.314213156301107 -0.305619269865377 0 0
0.0230489611214856 0.0207622896676212 1 1
0.27399622838231 0.266759561254918 1 1
-0.164988681192242 -0.160685286978191 1 1
0.0900325119084981 0.0862256696706869 1 1
0.292410362224648 0.281580156735856 1 1
-0.0146006709313905 -0.0139570375798536 1 1
0.142938463098403 0.137529561045463 1 1
-0.157084136942424 -0.153442718452649 1 1
0.176014414354992 0.170272655450385 1 1
-0.16192734071689 -0.157202348860367 1 1
0.148779745799638 0.143087481810251 1 1
-0.112753283211376 -0.109816013650123 1 1
-0.102450228234429 -0.0989732013096159 1 1
0.1555890437723 0.150666359174709 1 1
-0.132589647414451 -0.127416331970368 1 1
0.202017570648416 0.195311955014347 1 1
-0.0783357594745755 -0.0747575737292597 1 1
-0.0750388003313039 -0.0728703688245502 1 1
0.0240426295372947 0.0251566309204244 1 1
0.110474538096423 0.107121210977334 1 1
0.230874581993038 0.224233218594144 1 1
-0.0735088483669281 -0.0736454550322724 1 1
-0.132994374184478 -0.128590664706217 1 1
-0.0690347468533773 -0.067743400800159 1 1
0.1489737655826 0.144363856588194 1 1
-0.00564838501061562 -0.00498904638557265 1 1
0.123443352445312 0.119410480097822 1 1
0.111696962465323 0.107961608490101 1 1
0.072714470207051 0.0716934941981056 1 1
-0.0579905436107791 -0.0564658223317868 1 1
-0.0171881088929075 -0.0146578487706778 1 1
0.278668744170183 0.270882808855383 1 1
-0.126157736043899 -0.122653213463987 1 1
-0.179090971157485 -0.174226653257707 1 1
0.144607085767481 0.140039873089481 1 1
-0.174747219810522 -0.168892175068211 1 1
-0.0638280912295806 -0.0641763929158591 1 1
-0.145425501821068 -0.139017725372748 1 1
0.0132967803708511 0.0115929039792041 1 1
-0.21027787010102 -0.204568457810301 1 1
0.194839159227185 0.190350019858088 1 1
0.00595634456283271 0.00495616953759833 1 1
-0.161063820823782 -0.156053517296193 1 1
0.108836087823557 0.105337512805184 1 1
-0.132481560580687 -0.126867965348248 1 1
0.312781489501363 0.302788857502286 0 0
-0.186494098005529 -0.181533876715828 1 1
0.258008531031999 0.248200667952544 1 1
0.0858066327307247 0.0829315106679938 1 1
-0.0150824630561596 -0.0152426395084946 1 1
0.0200994306501526 0.0204838952566136 1 1
-0.0882159567084142 -0.083980843611561 1 1
0.176354719817776 0.172534258789281 1 1
0.0597369605206469 0.0592737837904526 1 1
-0.0979920305621122 -0.0967331561996743 1 1
-0.186034699401393 -0.181381585031928 1 1
-0.0775746832912122 -0.077047217503144 1 1
0.0721836751795911 0.0721378088040345 1 1
-0.072934194220743 -0.0694816473589958 1 1
0.189874382209561 0.183661180149205 1 1
-0.0618025072431821 -0.0604232439424189 1 1
-0.303970158523098 -0.294769949691411 0 0
0.133143354007446 0.12781324338385 1 1
0.134084540071927 0.130585888925795 1 1
-0.0162298308972049 -0.0135429998047937 1 1
-0.0780976693258448 -0.0785492308579008 1 1
-0.0972363141419637 -0.0948517942009366 1 1
-0.169966832501134 -0.165170536617051 1 1
-0.102776306958113 -0.0993569646837293 1 1
-0.301606385816218 -0.291939698619191 0 0
-0.0647361355131669 -0.0637880173809342 1 1
-0.29716776912539 -0.287487436344015 0 0
0.266465742519604 0.258263068779863 1 1
-0.217739720462597 -0.211813224433451 1 1
-0.176152890790236 -0.172726354084072 1 1
-0.0198178585147125 -0.0201456032564996 1 1
0.039588704643085 0.0378648102982042 1 1
-0.0321614164647513 -0.0313682592044466 1 1
-0.0226781162772741 -0.0233461624127848 1 1
-0.00416791981752168 -0.00442029578701317 1 1
0.0536016502374887 0.0518991694697905 1 1
-0.16577094934674 -0.161567572493892 1 1
-0.153982946361969 -0.14970118346936 1 1
-0.275605492583463 -0.268828798102315 1 1
0.0116211439524976 0.0130045152920977 1 1
-0.0645494400594677 -0.0611871883089051 1 1
-0.0653787273674629 -0.063430147373236 1 1
-0.0540571099555606 -0.054596853417517 1 1
0.01902294959943 0.0182678168158733 1 1
-0.0359574345539968 -0.0350421388725361 1 1
0.0872731930609956 0.0852520998138264 1 1
0.0784106135175056 0.0760657336185945 1 1
0.0210231037030886 0.0202271137479996 1 1
0.0434767094578765 0.0426098927286652 1 1
-0.155334996530853 -0.153535029962396 1 1
-0.181423698466284 -0.175770900616824 1 1
0.391933452568791 0.37865050352507 0 0
0.00157738904777847 0.000185201625392706 1 1
0.0428157400520285 0.0405534370552041 1 1
0.18237751618159 0.177592028148242 1 1
-0.0877375870900539 -0.0849784397432051 1 1
-0.09011435850503 -0.0876120188570553 1 1
-0.329200674872648 -0.320229884147097 0 0
-0.0554828553303276 -0.0524277358080915 1 1
-0.0228170049913378 -0.0222429049712816 1 1
0.0665412000951137 0.0644430731768039 1 1
0.123029190660397 0.120861623746653 1 1
0.340066877566666 0.330510941400687 1 1
-0.0150777125766291 -0.0148823664747192 1 1
-0.0508821354377832 -0.0481715566513886 1 1
-0.190923405265406 -0.186903921309691 1 1
0.19223014894423 0.189056280144722 1 1
0.119868845192152 0.11652289069876 1 1
0.0174646582586726 0.0174793209439206 1 1
0.114529039100672 0.112305586418733 1 1
-0.226153603142695 -0.219464855347286 1 1
0.227149855689157 0.220391070252617 1 1
0.117789075287942 0.1128146640733 1 1
-0.100035063586535 -0.0968850927510078 1 1
0.102119532553687 0.0985180665097745 1 1
0.100281397371265 0.0980232692553669 1 1
-0.350509488929749 -0.341055638020126 0 0
0.241971374112908 0.23367679449149 1 1
-0.0161798530830133 -0.0151213353883546 1 1
-0.126404640883857 -0.120886225873368 1 1
0.146316984772085 0.143035108465117 1 1
-0.060318488953918 -0.059192109571717 1 1
0.0286822809666618 0.0271380952420034 1 1
0.107481910289539 0.104976823544013 1 1
0.0763406509569174 0.0735021035712034 1 1
-0.187649580314037 -0.181286758432777 1 1
-0.0807292253295624 -0.0760738069001383 1 1
-0.0893920306991619 -0.0869972273847116 1 1
0.0104214484776122 0.0108042201860252 1 1
0.190297857623358 0.185909248872205 1 1
-0.0806857536812445 -0.0784660609464804 1 1
0.0227096329195512 0.0218792964566613 1 1
0.0654563890608124 0.0629816078513377 1 1
0.193503943010417 0.187739920104339 1 1
-0.332934323773362 -0.324982029371221 0 0
0.0240651065214598 0.0234942091394074 1 1
0.132870053939089 0.129337848938517 1 1
-0.178043826559028 -0.172216985321118 1 1
-0.0422606305994245 -0.0401843662809273 1 1
-0.0402983520072832 -0.0396046296020611 1 1
-0.0897281336668127 -0.0873916123408461 1 1
-0.0518786010057578 -0.0500501683137512 1 1
0.133447772564504 0.128799737866028 1 1
-0.270608379276443 -0.262983479916059 1 1
0.0190885054816432 0.0184899812097059 1 1
0.142256558874626 0.136828818076436 1 1
0.0842489157153842 0.0814614733892195 1 1
-0.0144066413682769 -0.0138041575881828 1 1
0.100408152787612 0.0977479140762612 1 1
0.0134738437292543 0.0137779486615345 1 1
-0.0799600667011207 -0.0773502254294456 1 1
-0.0941460417676942 -0.0932730378897595 1 1
-0.0141750578337534 -0.0134517049015862 1 1
-0.130879783431248 -0.126393269077027 1 1
-0.155770528250917 -0.151576446111161 1 1
0.0596954454331829 0.0571829932044448 1 1
-0.0130814153747387 -0.0148912103713458 1 1
0.0759016290841564 0.0736517029338661 1 1
0.0425522831864643 0.0422036930640055 1 1
0.126032013772297 0.123227521620315 1 1
-0.385818413918494 -0.373844758106683 0 0
-0.199297830006222 -0.193823530760902 1 1
-0.041254592645237 -0.0416955060633519 1 1
0.0823416921351615 0.0813897275697687 1 1
0.0842725654905296 0.0823271138322692 1 1
-0.0916128139394521 -0.088643888176296 1 1
-0.278099400249603 -0.270535648245679 1 1
-0.0416085351103415 -0.0400499366370113 1 1
0.11687121623561 0.112220577400796 1 1
0.0246318563517486 0.0242002262416402 1 1
-0.0916945133466982 -0.0918185129445722 1 1
0.0715907431973992 0.0701942191286837 1 1
0.0467874365994444 0.0430834944803214 1 1
0.179905971759708 0.176583996584973 1 1
0.0104036757107215 0.00901207007657092 1 1
-0.20016161708844 -0.193554937693403 1 1
0.153402069540195 0.148975234299681 1 1
-0.213358712524823 -0.208033131310319 1 1
-0.138966873070345 -0.135497552543629 1 1
0.066760388929519 0.0638641267456759 1 1
0.079392818659629 0.0784472018673694 1 1
0.0562861425836133 0.0520202052249302 1 1
0.246091262269454 0.239400607514338 1 1
-0.00845220614349256 -0.00826149517396915 1 1
0.0684956263219855 0.0660592693293147 1 1
-0.0288033188673986 -0.0274284984161642 1 1
-0.018433886108047 -0.0186634016081579 1 1
0.0909104469813261 0.0888694557564264 1 1
0.00310331355526573 0.00236467025041425 1 1
0.013523402888219 0.0123433021085325 1 1
0.0146545243295272 0.0122483997391494 1 1
-0.180910403226275 -0.175318563317324 1 1
0.0341966623308046 0.0331167344852583 1 1
-0.25744982205589 -0.249659712170101 0 1
-0.0777875014017471 -0.0754441900950439 1 1
0.122783557975025 0.116348444769585 1 1
-0.134905915792789 -0.130476653752295 1 1
0.0328095484708365 0.0314058451930572 1 1
0.167384074567956 0.162435628166274 1 1
0.133035824041281 0.129943008848343 1 1
-0.0735895677071176 -0.0709866586685385 1 1
0.0554060961142903 0.0546934465509594 1 1
0.131986239653245 0.128845139427431 1 1
0.287070536891032 0.278345211728752 0 0
-0.360728612134089 -0.349248570805979 1 1
-0.175317914021209 -0.170782644241459 1 1
-0.028662763792492 -0.0297065425107893 1 1
0.172724901615507 0.16803673919733 1 1
0.0478699443625522 0.047565450110146 1 1
-0.164234973486721 -0.161373185902148 1 1
-0.295054349396146 -0.285562208213776 0 0
0.203077842929266 0.198117623023804 1 1
0.0131954635960797 0.0133390787326674 1 1
-0.144389355187236 -0.139915033289924 1 1
0.000677259438495174 0.000544707948573045 1 1
0.067719771604746 0.0657052156310143 1 1
0.319817349474793 0.311523682748378 1 1
0.136835760512397 0.13247953210431 1 1
0.0512645697285591 0.0513467437774127 1 1
0.0380902570539699 0.0371814499338054 1 1
-0.132680083515249 -0.129341596390132 1 1
-0.0673787946669512 -0.0644974601464936 1 1
-0.129629514024434 -0.12506282396697 1 1
0.114610933239047 0.110607698780418 1 1
0.00700173241530455 0.00583732079279037 1 1
0.355186619507601 0.344767575864629 0 0
0.257228959957767 0.247635070272938 1 1
-0.128506464611717 -0.123372898892846 1 1
0.0537557373916264 0.052348961152234 1 1
-0.107289412151317 -0.104347262386372 1 1
-0.0111270373253698 -0.0106009698506935 1 1
0.28046873724987 0.271832919508401 0 0
0.21776682485267 0.211493974481459 1 1
0.251392429031994 0.243380493822258 1 1
0.240063341128916 0.233551496147863 1 1
-0.0683500970997684 -0.0647591950289908 1 1
-0.10291718086296 -0.0976565985582704 1 1
-0.0820585833516208 -0.0781976131669324 1 1
0.109499220561483 0.106416407776714 1 1
0.117715415581747 0.114557896413997 1 1
0.00344964642083981 0.00111443235577507 1 1
0.128080327416853 0.122896553339516 1 1
0.0631438973376735 0.0615290339885371 1 1
0.076356552247693 0.072935202616086 1 1
0.0430363230965237 0.0407762112882935 1 1
0.062273561443594 0.0595514193187749 1 1
-0.101288225530044 -0.0985369570762774 1 1
0.0345161760020133 0.0341665296923532 1 1
-0.141523943208879 -0.136768524650552 1 1
0.104251274815269 0.101138297064498 1 1
0.119643803388384 0.118010946663205 1 1
0.0728245354468558 0.0693447671357617 1 1
0.18058087013834 0.177731420110164 1 1
-0.0751586701485639 -0.0722835205670467 1 1
0.180027115001167 0.17546819509354 1 1
0.0124614345915884 0.0115918737993925 1 1
0.00640064861310394 0.00337329745219826 1 1
-0.0841796638931445 -0.0824418190855127 1 1
0.0342086420453711 0.0351852385607495 1 1
-0.302852449563461 -0.294174702467433 0 0
0.103970606668419 0.0998465104442558 1 1
-0.257823742143921 -0.249174615774116 1 1
0.0108662844515289 0.0121466555445788 1 1
0.0327431420035285 0.0318942815706975 1 1
-0.189470170514679 -0.18420754102852 1 1
0.133700185688968 0.130753800613896 1 1
-0.072575975182667 -0.0672670618272437 1 1
-0.0485164147356989 -0.0491406591788216 1 1
0.0605383398084829 0.05973112539349 1 1
-0.065959049713979 -0.0623166074268359 1 1
0.0698994937084671 0.0672033976527153 1 1
-0.0464276548506331 -0.0448606080534181 1 1
-0.404152694723255 -0.391763647244806 0 0
0.0351488657611645 0.0324137117939485 1 1
-0.074963834667299 -0.0730995552141057 1 1
-0.238305491704542 -0.227649889138816 1 1
-0.104573051357608 -0.102009977682589 1 1
0.308007062782256 0.297729112808219 1 1
0.0946949015031839 0.0920575909453138 1 1
-0.155887965127016 -0.151651440060327 1 1
0.177338138763436 0.172463871700688 1 1
0.161135062467582 0.157731184086043 1 1
0.111904001386059 0.109037708007022 1 1
0.124711200550186 0.122869884700861 1 1
-0.0987003966620053 -0.0951572822620094 1 1
-0.0917451979607974 -0.0891805049006028 1 1
-0.115790202658658 -0.112108827951636 1 1
-0.0925218568977525 -0.0892812415376574 1 1
-0.0570441205221435 -0.0536393025256928 1 1
-0.138746324792027 -0.134532434541131 1 1
0.195695840936103 0.19037113560861 1 1
-0.155430194443908 -0.152460415227116 1 1
-0.17076579651639 -0.16658114081446 1 1
0.0305674932916986 0.0293304453407363 1 1
0.145391046392491 0.143373317197668 1 1
0.0425578717600355 0.0419339734914497 1 1
-0.0653362225909074 -0.066175393376364 1 1
-0.175895024121244 -0.169733963328634 1 1
-0.00962900550983063 -0.00931394923038767 1 1
0.103982113998623 0.099366144704639 1 1
-0.00235475406819397 -0.00239133463959181 1 1
-0.107831629734228 -0.102816772060065 1 1
-0.0620197279050615 -0.0601545901715874 1 1
-0.0875454252105343 -0.0858296351535717 1 1
0.0491839461598863 0.0481071077612998 1 1
-0.061515090164142 -0.0587685758950085 1 1
-0.0798554004545393 -0.0777132121714291 1 1
-0.121040461691182 -0.118697634534161 1 1
-0.160241122504912 -0.155298779559584 1 1
0.19543859245234 0.188434734939219 1 1
-0.24567186708204 -0.236766321673158 1 1
0.202702888087718 0.194989709623905 1 1
-0.0414659435044224 -0.0422868029976918 1 1
-0.110649997219432 -0.107745949540121 1 1
-0.11601651286174 -0.113092394111366 1 1
0.146886307270848 0.140356764873248 1 1
0.236655228655083 0.228720038269274 1 1
-0.124727232434206 -0.120761046152867 1 1
-0.039311214421081 -0.0379492288021395 1 1
0.0246241766909095 0.0236595363680937 1 1
0.0870974194080163 0.0858693480755942 1 1
-0.172685688281276 -0.166591118862836 1 1
0.108278564314655 0.104654359025291 1 1
-0.211453302872801 -0.205337392598957 1 1
-0.112441639598885 -0.109235690721558 1 1
0.182365201434476 0.175354817162991 1 1
-0.00159881231927019 -0.00178743508528284 1 1
-0.0494388169334186 -0.046005097725656 1 1
0.0723193530903866 0.0705168619452086 1 1
0.186930554627137 0.181260985110318 1 1
0.22771799171235 0.221169357552543 1 1
0.0219533625985245 0.0227366444007832 1 1
-0.0406947355786711 -0.0388411428108467 1 1
-0.0505388209944834 -0.0469474760302141 1 1
-0.127212551403477 -0.123829962419781 1 1
-0.0722419317978921 -0.0704727925184105 1 1
0.0351224228405447 0.03376627313215 1 1
0.0594721717425641 0.0562549529994886 1 1
-0.235313078750956 -0.228308809737767 1 1
-0.0180484551759772 -0.0185334733719272 1 1
-0.0612555221489374 -0.0590730736186192 1 1
-0.0158728808749148 -0.0158095030822101 1 1
0.0648758542086045 0.0639603404113231 1 1
0.0564708479030527 0.0550989576027592 1 1
-0.151985517308855 -0.14730199226776 1 1
-0.0159695556006551 -0.0172720645246731 1 1
0.122819797414112 0.119932159625456 1 1
0.209892114673051 0.204742031809014 1 1
0.0822932940946538 0.0808914863929744 1 1
-0.00232962503757889 -0.000346695284571825 1 1
-0.0841626075833665 -0.0819221312611765 1 1
0.230994654806192 0.225169613611877 1 1
-0.102988610091974 -0.0995591800769616 1 1
0.121889328732664 0.118029785250636 1 1
0.112204301462889 0.107914454864021 1 1
0.164081054113668 0.160879642021564 1 1
-0.132200716693226 -0.129310820697806 1 1
-0.0723403780245209 -0.0683299067592088 1 1
-0.0136352070226194 -0.0128524306331996 1 1
-0.0445193991198009 -0.0429025260465396 1 1
-0.0353875704888046 -0.0334703059015387 1 1
0.13601432273633 0.131570072210448 1 1
-0.152740908912248 -0.148326342725216 1 1
-0.103543313450951 -0.100738710357984 1 1
-0.341737478570495 -0.330779630604032 0 0
0.105287050048647 0.103007243441814 1 1
0.0117900309649052 0.0104821792332095 1 1
-0.0391158306117177 -0.0379555848552629 1 1
0.133789346813175 0.127450222732392 1 1
0.0783024079456823 0.0770700366309264 1 1
-0.314619905022267 -0.304766288336788 0 0
0.0979161850913089 0.0943331472634332 1 1
0.0692858846279149 0.067406049869387 1 1
-0.0527992309596776 -0.0524573317996314 1 1
-0.264569921051654 -0.2577169027094 0 1
-0.0109553372872219 -0.0100113729734168 1 1
-0.0095869236932928 -0.00912798201268933 1 1
0.0899453556515173 0.0866412561105411 1 1
-0.113567613081737 -0.109479166489422 1 1
-0.305684733603839 -0.296871675204207 0 0
-0.0464087584608444 -0.0450361209681298 1 1
0.122970631880069 0.118950559969205 1 1
-0.082354566438709 -0.078922781333166 1 1
-0.0587889064384637 -0.0574332047895779 1 1
-0.0474106593206346 -0.0466362928032612 1 1
0.0310469110938168 0.0306081282364917 1 1
0.00477850835288879 0.00370119467392527 1 1
0.202098562897902 0.196372183310869 1 1
0.198569011566653 0.192031213446368 1 1
0.0193436116509194 0.0186275629349659 1 1
0.0579208339423416 0.0546775882438645 1 1
0.0846655257002504 0.0830238059059361 1 1
-0.0551608447324848 -0.0518403693130649 1 1
-0.0474026597838194 -0.0458079091495564 1 1
-0.0291284324924349 -0.0266762129111982 1 1
-0.0257403128409169 -0.0252465411549097 1 1
0.140136815477655 0.13605810787817 1 1
-0.044752554868392 -0.0430272487899715 1 1
0.205491076217402 0.198984787328116 1 1
0.0739125169050658 0.072123223503276 1 1
0.0179332220849018 0.0165915454254529 1 1
0.407438951720936 0.39389091423675 0 0
-0.104147933417707 -0.101006517500214 1 1
0.0112474218469042 0.0104705951013219 1 1
-0.0827501808253694 -0.0800496304128026 1 1
-0.0148137269683077 -0.0133219857021547 1 1
0.0719009418026022 0.0688844180542449 1 1
0.13456193769171 0.129350662705857 1 1
-0.122906060774895 -0.118788095953398 1 1
0.055149504997087 0.0546442342797604 1 1
-0.0670175978738318 -0.0651268763084544 1 1
-0.0999463721471206 -0.0956116489029857 1 1
-0.00416049882326025 -0.00412584998247095 1 1
-0.0176277021446137 -0.0177588268183644 1 1
-0.18358214092956 -0.177032415270158 1 1
-0.0561214668157534 -0.0552488098488412 1 1
-0.0955205253946358 -0.0924728453679611 1 1
-0.133955115659575 -0.130550565957957 1 1
-0.217941253569663 -0.212941185708661 1 1
0.0605985966000241 0.0581037359805098 1 1
0.337111671371903 0.327719437021583 0 0
-0.0765389680863236 -0.0745318577596778 1 1
0.0532649740338814 0.0517064189390307 1 1
-0.180329155245909 -0.174886682921975 1 1
-0.0991446001802188 -0.0959755826415824 1 1
-0.100395639822896 -0.0979431058031052 1 1
0.0872794657598075 0.0851579930764577 1 1
-0.180822847876484 -0.173941935623197 1 1
-0.314527925619703 -0.30543837730302 0 0
-0.0651233627350289 -0.0635919806318405 1 1
-0.257276237977042 -0.25012076404803 0 0
0.186435570875861 0.180939170835528 1 1
-0.0233876554734835 -0.0243263870738696 1 1
0.10644562249292 0.10232741238438 1 1
0.0596622633029197 0.0572850224678107 1 1
-0.0861159401574897 -0.0832574968893367 1 1
0.10906936849347 0.105259379521902 1 1
0.00987784293768812 0.00989255990873815 1 1
-0.0344377622563977 -0.0329178370137527 1 1
-0.0691892684977827 -0.0661867256911956 1 1
0.017144579156591 0.0154203074392704 1 1
-0.043091534632129 -0.0403394588829515 1 1
-0.121151534535841 -0.117177463380057 1 1
-0.202658215722901 -0.19762079367695 1 1
0.0237342215905921 0.0256045744128799 1 1
-0.0187885059553702 -0.0176841697265948 1 1
-0.265053938211214 -0.254807060430075 1 1
0.000639346258665267 0.00138000195627178 1 1
0.189142161133206 0.181534753218489 1 1
0.0358508050712662 0.032098865190836 1 1
-0.0688750718477759 -0.066077668049711 1 1
0.00392370676424518 0.00291816127897289 1 1
0.324780709787168 0.314533414249016 0 0
0.015545491223654 0.0173897746811087 1 1
-0.012992816165076 -0.0127078198942688 1 1
-0.0420422848407104 -0.0394818629062539 1 1
-0.337819899568861 -0.3287808898701 1 1
0.105994888247069 0.103668148682686 1 1
0.0358351560094773 0.0334912537233842 1 1
-0.0899299692524235 -0.0878736422589037 1 1
0.0907114693050766 0.0866210209366096 1 1
0.364366109421533 0.356622886278652 0 0
0.331472601826044 0.321673633824669 0 0
0.0768197207926997 0.0744209962192559 1 1
-0.234021663560671 -0.22481891869524 1 1
-0.0905576719491644 -0.0872554449920025 1 1
0.0739384436520489 0.0715778987858549 1 1
0.0900707775558136 0.0869322580627166 1 1
0.17513130307143 0.169657993727599 1 1
0.195162023414361 0.19023094079078 1 1
-0.0469539331540107 -0.0455072034320134 1 1
0.0643222627573358 0.0626536353606933 1 1
0.0905419220533205 0.0879823293832322 1 1
-0.168546028757631 -0.162098382840134 1 1
0.0814835464534827 0.0807227764320149 1 1
0.0427161609808833 0.041872442277613 1 1
0.154047882024307 0.150529238305326 1 1
-0.0953538181238331 -0.0925219885910009 1 1
-0.234023345098526 -0.226803252870293 1 1
0.0672488217073071 0.0655944707010266 1 1
0.204011062864795 0.198325880606051 1 1
-0.212919848048075 -0.209226731421365 1 1
0.0750121707625624 0.0722760030170908 1 1
-0.0977807955700302 -0.0948515217145059 1 1
0.0198051098270112 0.019602698324485 1 1
-0.0447745902955806 -0.0432525507695822 1 1
0.0479043742197275 0.0474386511258255 1 1
-0.0426634366634523 -0.0419537763848771 1 1
-0.241642401397332 -0.235268284294899 1 1
0.183603436515829 0.178407128145147 1 1
0.00981441928189343 0.00989439586432898 1 1
0.0794476151213033 0.0752505941919332 1 1
-0.00384914397432944 -0.00235170815020588 1 1
0.14366082759251 0.138987158640497 1 1
0.00403900383113628 0.00410722602909801 1 1
-0.183431705445853 -0.178846818058748 1 1
0.0987095404848688 0.0963967052026714 1 1
-0.00520192516064128 -0.0044451912852768 1 1
0.171024375857119 0.167299162637482 1 1
0.108129391085332 0.103147198520209 1 1
-0.0793067384170343 -0.0766750006145284 1 1
-0.0524979436029495 -0.0514735205354454 1 1
-0.000746184080208141 -0.00224755376931644 1 1
-0.0708643286830456 -0.068193104466849 1 1
-0.0647484353447702 -0.0626855483520412 1 1
-0.0818835983399689 -0.0800257429931996 1 1
-0.242776652230837 -0.23635628634822 1 1
-0.153239086117578 -0.150599593214044 1 1
-0.316510825035717 -0.306776776768072 0 0
0.0355034831566575 0.0344157956883054 1 1
-0.0852688709600476 -0.0815665246202467 1 1
-0.0898895969744564 -0.0886562107570128 1 1
0.358979861243625 0.348372193745608 0 0
0.0442236056997554 0.04379566391602 1 1
-0.0197259603490744 -0.0185876035481008 1 1
-0.112186839680405 -0.108825949165322 1 1
-0.275289350837355 -0.267402505204496 1 1
0.0387161181189723 0.0362041191404949 1 1
0.00419217860181213 0.00393690961492652 1 1
-0.11627513263477 -0.112728629514148 1 1
0.147590702566741 0.142649213054094 1 1
0.118454702662382 0.115444789054792 1 1
-0.0253409035861352 -0.0256116545776325 1 1
-0.246326190159839 -0.239124653099968 1 1
-0.233895671345675 -0.226012704285033 1 1
-0.131627580324823 -0.128168819928567 1 1
-0.125430165177082 -0.121630972552385 1 1
0.1324625770163 0.130992965363386 1 1
-0.211669750873055 -0.205075962135018 1 1
0.000117935228723304 -0.000620129209607693 1 1
-0.166985642873059 -0.162481175835154 1 1
0.0339807685863203 0.0329499812869733 1 1
0.026586952502217 0.0273840373327338 1 1
-0.086206743661642 -0.0831538135079538 1 1
-0.0943347324217075 -0.0900217556745289 1 1
-0.00413211718255409 -0.00408206196561882 1 1
0.010904320364996 0.0112722577281792 1 1
0.344078229429371 0.334684182248566 1 1
-0.0545673493191015 -0.0535384763645243 1 1
-0.0603137014631078 -0.0602794672546829 1 1
0.120615550258404 0.116992549122533 1 1
-0.235490760101789 -0.228955488210236 1 1
0.0101469283882163 0.00754154674041689 1 1
-0.10140719171831 -0.0982905395649588 1 1
0.00159452527467288 0.00175993475960065 1 1
0.148846580398227 0.146105115777243 1 1
0.0353182436560814 0.0339129604999328 1 1
0.346231394326041 0.334242070168643 1 1
0.00937568178250393 0.0111669780892067 1 1
0.223315027267684 0.216041772071818 1 1
-0.274505133232593 -0.265783340516864 0 0
0.248060563909199 0.241419777226719 1 1
-0.133395297758261 -0.129689396180322 1 1
-0.122671855667521 -0.121708816454008 1 1
0.232724051342808 0.22579013723289 1 1
0.108748641174449 0.103829238467018 1 1
-0.027732690530237 -0.0290514849006826 1 1
0.0721212530509008 0.068980387262142 1 1
-0.206569725504582 -0.201385508205979 1 1
-0.114657911090671 -0.11201684328118 1 1
-0.167599694406586 -0.16317310907523 1 1
0.157880903250545 0.151991434837082 1 1
0.133904468385596 0.129788746761472 1 1
0.26841078652714 0.259363625053814 0 0
-0.0767346562174997 -0.0749073649336569 1 1
0.0104091817370705 0.0100143232200446 1 1
-0.0400106911136427 -0.0388788921755598 1 1
0.090337209863259 0.0866315405538596 1 1
-0.134366815928029 -0.129062580103709 1 1
-0.268385916270774 -0.260800030175078 0 0
0.0792486136522447 0.0778484621724437 1 1
0.0108153117618695 0.0104346286465331 1 1
-0.0198583354900869 -0.0193092249810439 1 1
0.094246733938309 0.0885604195647051 1 1
0.0163207667143915 0.0141718514342571 1 1
0.00392594335942458 0.004009173658033 1 1
-0.067596164325621 -0.0646582899455627 1 1
0.0658654619457809 0.0664673881155705 1 1
0.076610752596007 0.0737862993922867 1 1
0.0631436262846042 0.0589429295732567 1 1
-0.0593419710354271 -0.0572378844323943 1 1
-0.000818401030546137 -0.00134462780249284 1 1
0.0264253941013705 0.0261444283416072 1 1
0.224959101911218 0.218773352411324 1 1
-0.0749277228418885 -0.0732014121749344 1 1
0.0638771828334962 0.0628788653703162 1 1
0.0136710937399119 0.0105503824808411 1 1
0.260191967593661 0.253604283602876 0 1
-0.24376952218629 -0.237135281429807 1 1
-0.153711955702589 -0.147892271350604 1 1
-0.0327219906502196 -0.032175060002021 1 1
0.0657507341592677 0.0619182187356737 1 1
-0.13437052124181 -0.128602525351207 1 1
-0.0365847693063864 -0.0352384760878982 1 1
0.1316060635277 0.127551188886915 1 1
0.256555683465512 0.250123592920623 1 1
0.148426175207652 0.144628082553355 1 1
0.129757804648528 0.124732687722994 1 1
-0.0211542411130898 -0.0214540361009082 1 1
0.222540502688636 0.217435832332318 1 1
-0.276534726747612 -0.266997848386225 0 1
-0.0504151117262455 -0.0479018063321994 1 1
-0.246580774197007 -0.237098779324114 1 1
0.14679456929205 0.142376451169603 1 1
0.0627847102376298 0.0599017762686048 1 1
0.0542588457892967 0.0530311064452343 1 1
-0.065595427418304 -0.0638540651652149 1 1
0.166608829335057 0.161238652628434 1 1
-0.0339217356985105 -0.0347501349001986 1 1
0.276563229482536 0.270382030060039 1 1
0.265775274957603 0.259276079206544 0 0
-0.0158409362238849 -0.0157299376562814 1 1
-0.101488532645268 -0.101091118883352 1 1
0.0334372944332447 0.0342869536889335 1 1
-0.0356535453198328 -0.0350216131613982 1 1
0.036056823172111 0.0378970563327776 1 1
-0.0520191115543103 -0.050701047606881 1 1
-0.174847492211509 -0.169749185837914 1 1
-0.053643752519876 -0.0528244870087558 1 1
-0.0829795498563845 -0.0807009387245257 1 1
0.0218253893397689 0.022735708894624 1 1
-0.0787152831162529 -0.0777743216071536 1 1
0.102424767254624 0.0968508424514054 1 1
-0.254206500907675 -0.246228969931547 0 1
0.196155449991122 0.190434903452876 1 1
-0.0377109537557536 -0.035361782204836 1 1
0.110544539839255 0.106994700669328 1 1
0.0751821898972343 0.0740200716224681 1 1
0.0672356396195108 0.0657460206906906 1 1
-0.299841883543823 -0.289365212516676 1 1
-0.196807329620684 -0.190476967273571 1 1
-0.0821986088856426 -0.0791692889511932 1 1
0.176211884704141 0.172965656819723 1 1
0.00397792528511198 0.00350699869981068 1 1
-0.013351346263216 -0.0130926957867152 1 1
-0.152335037940181 -0.145284597146333 1 1
-0.0415933268844502 -0.0406620664031453 1 1
-0.169997034299811 -0.166825501837664 1 1
-0.0668276510504521 -0.0647125897498152 1 1
0.135212410943429 0.131384151958736 1 1
0.029380293065868 0.0269132600906911 1 1
-0.0400260450730857 -0.0392009779679327 1 1
0.187778923659421 0.183574385718776 1 1
-0.011928361846265 -0.0123415029918095 1 1
-0.114703036317633 -0.11195729642291 1 1
-0.0917725581772076 -0.090346394108687 1 1
-0.0724739013592868 -0.0702651548651443 1 1
-0.152799742672166 -0.150139097332404 1 1
-0.354652702732327 -0.341300338665752 1 1
-0.0901006405184084 -0.0862345759555139 1 1
-0.138421188450593 -0.132158098678787 1 1
-0.0189375201816795 -0.0194359113225592 1 1
0.0920913906108033 0.0867856364461216 1 1
-0.112894988834293 -0.112464670900583 1 1
-0.168805591339905 -0.163440542577678 1 1
-0.0892077544025958 -0.0864290861415453 1 1
-0.172608209315983 -0.167338143432713 1 1
0.148064942470914 0.144819566722076 1 1
-0.0398531574126291 -0.0386062319291793 1 1
0.17104829197941 0.164450802458428 1 1
-0.0730725254393423 -0.0706034297930192 1 1
0.136348321078405 0.132183866193972 1 1
-0.13938222912334 -0.133661339203545 1 1
-0.0228636654657534 -0.023405890136537 1 1
-0.335104723633461 -0.324468971662946 0 0
-0.37586863584326 -0.365460268073856 0 0
0.0775296229391069 0.0760644471627981 1 1
0.0758155845135329 0.0732961421682553 1 1
-0.128028167880097 -0.122749522672165 1 1
0.00817683528657883 0.00886479586406725 1 1
0.0159950986160418 0.015509563224613 1 1
0.0176656117069698 0.0162572089975787 1 1
-0.0614503564131089 -0.0596939945221201 1 1
0.0201001300168648 0.0204005243165906 1 1
0.0130339707792713 0.0121574190475042 1 1
0.0289372061071156 0.0286558043482321 1 1
0.130616359900936 0.126936962252908 1 1
-0.0555097699459022 -0.0535931085354998 1 1
-0.105132418521239 -0.103002819840953 1 1
-0.0579194743972433 -0.0564035324337468 1 1
-0.126327233302862 -0.122126082185719 1 1
0.111758460196183 0.10366594865266 1 1
0.16576829122548 0.160297842330765 1 1
0.0287971014676226 0.029194469484846 1 1
0.222331226126342 0.217249924186126 1 1
-0.0993388495584216 -0.0958120520017901 1 1
0.201957281781603 0.195212687940705 1 1
0.249676322583292 0.243226317519701 1 1
-0.150808057806513 -0.14707451092118 1 1
0.0249938004212996 0.0234265835132792 1 1
0.0522904758997712 0.0483788904037766 1 1
-0.00941524718372797 -0.00999706153323607 1 1
-0.0688072794581859 -0.0671130784774289 1 1
-0.0739328391597363 -0.0728964685204941 1 1
-0.13853656622814 -0.135186139289799 1 1
-0.23732943718383 -0.230979645206591 1 1
0.0631515840594162 0.0602085407257719 1 1
0.00768731163052338 0.00768473984486046 1 1
0.00972874814352275 0.00985678785262714 1 1
0.124867596145394 0.121246129396986 1 1
-0.0405585492596602 -0.0385841646116337 1 1
0.11702602831496 0.113399174542731 1 1
-0.132119937385777 -0.130277424221001 1 1
-0.0574339785979577 -0.0572319241887149 1 1
-0.232561472290111 -0.226414587451399 1 1
0.0985812040541673 0.09603873701371 1 1
0.0970232165150176 0.0947999296543433 1 1
-0.305474592116537 -0.296960629606635 0 0
0.0169450147593295 0.0174745223811155 1 1
-0.0524516812296986 -0.052947906337189 1 1
-0.13066956087492 -0.127623714414689 1 1
-0.182672026696581 -0.178498446658202 1 1
0.00804329432626683 0.0087508298256847 1 1
0.22961826520192 0.219739588933198 1 1
0.0110624745844977 0.0083857069603462 1 1
0.0929592037937551 0.0912656930641476 1 1
-0.151199988168778 -0.145909270184877 1 1
0.00807104825017933 0.00734075764549235 1 1
-0.258906473574609 -0.251524223417022 0 1
0.0234286327714576 0.0230706651390349 1 1
0.0344928514711174 0.0334822411424128 1 1
0.228425065111084 0.221588851805898 1 1
-0.104655532505436 -0.101105040937344 1 1
0.042064523340025 0.0428178548708599 1 1
-0.00429579958135115 -0.00483860130228832 1 1
0.171949651645452 0.165204195825671 1 1
0.176413818117133 0.170945806175499 1 1
-0.124855924317166 -0.121722754635691 1 1
-0.128518387747149 -0.125234766024837 1 1
-0.0966158688221105 -0.0927433020931186 1 1
0.0195756042033059 0.0182343470124464 1 1
-0.162609503122799 -0.158138153224797 1 1
-0.0691905097886438 -0.0668943630460636 1 1
-0.243922174310825 -0.236855018612756 1 1
0.102567549463828 0.102208418255195 1 1
0.00493759715413252 0.00242085508556343 1 1
0.169847166717684 0.163434993682081 1 1
-0.0735469861108005 -0.0732104292005621 1 1
-0.0181976794144365 -0.0175356122268146 1 1
-0.101620598279789 -0.0967081253337057 1 1
-0.135836284587098 -0.131710474087752 1 1
0.256947835494957 0.249176328270156 0 1
0.357297476622673 0.345522866963464 0 0
0.00230538471770273 0.00459740131223216 1 1
0.0779160016055384 0.0749186762951165 1 1
0.041563208703761 0.0412271857117934 1 1
0.136020663673079 0.1328910706481 1 1
0.179317279419319 0.173064987745082 1 1
-0.0912304511531556 -0.0887186647819771 1 1
0.0188859865793512 0.0168547321170274 1 1
-0.0378317776984644 -0.0368523244939309 1 1
-0.119390798048741 -0.114867972367112 1 1
-0.0967548086409004 -0.0939986828590471 1 1
-0.15509262206368 -0.15100397821811 1 1
0.0427691729300332 0.0413688625762084 1 1
0.0307939077485635 0.0317352280223913 1 1
-0.0712829730067805 -0.0705977792811178 1 1
-0.208512812999875 -0.203211498367609 1 1
-0.0238750175808255 -0.0234839713155253 1 1
0.140077716389834 0.136739104204814 1 1
-0.137041809621963 -0.134500678887452 1 1
0.0553253307385774 0.0534625979215669 1 1
0.237530975445287 0.230919491448575 1 1
-0.126256244531102 -0.123069535862583 1 1
-0.0077926820066454 -0.00748518733223047 1 1
0.0724262753669795 0.0703957912879257 1 1
-0.106083399876971 -0.102844569271099 1 1
-0.136917065025802 -0.133582652757409 1 1
0.236619647941377 0.230425367655231 1 1
-0.164321416035376 -0.160814866250919 1 1
-0.00829294094949603 -0.00538959171137452 1 1
-0.109381131658533 -0.105974445115417 1 1
0.0110345340311876 0.0104981222124932 1 1
0.040393304389566 0.0408341973171686 1 1
-0.108149471920135 -0.106043909018296 1 1
-0.27593104549282 -0.267448747618828 1 1
-0.136793946194383 -0.133004317120197 1 1
-0.0730041241807936 -0.07109506875341 1 1
0.0674409698448047 0.0651474675794684 1 1
0.0356336481381285 0.0341267326679335 1 1
-0.0548159234960216 -0.0533536924304856 1 1
0.0037239114047192 0.00456539499615602 1 1
-0.134063176889857 -0.130006123389894 1 1
0.189357699620542 0.185620306407555 1 1
0.0513588603435845 0.0501788279968545 1 1
0.177717273752779 0.172815573788635 1 1
0.00568060986652393 0.0070697883901983 1 1
-0.0119899037365489 -0.0114902452257017 1 1
-0.177178641481547 -0.172635653245293 1 1
0.116509804273094 0.111156080522378 1 1
-0.140348032004181 -0.136047521294429 1 1
0.251147074773481 0.24541723174214 1 1
-0.0104361953250451 -0.0115040723315934 1 1
-0.0272033036720109 -0.024636506327862 1 1
0.0816991719211076 0.0800168331607765 1 1
-0.0145424258542443 -0.0141586839330562 1 1
-0.134540944889602 -0.132836307614029 1 1
0.0345347959491022 0.0344159141864681 1 1
-0.0427462981279065 -0.0428530254703755 1 1
-0.0188407850714487 -0.0188992654345979 1 1
-0.0191222253698274 -0.0179933349244106 1 1
0.134220141274425 0.1300674563519 1 1
0.0767861945835293 0.0747173320367538 1 1
-0.0280136756935158 -0.0281239053691369 1 1
0.0474077688899525 0.0471183594735026 1 1
-0.0685146881253734 -0.0666547757401766 1 1
0.0862538320384897 0.0836178415903261 1 1
-0.116635132146143 -0.115760590273222 1 1
-0.000791656677236158 0.000161778890163916 1 1
0.21211142128999 0.205535769130294 1 1
0.0592170191460216 0.0573532047891608 1 1
0.0877163037108517 0.0853071068921319 1 1
-0.089730070391756 -0.0872381069269611 1 1
-0.0466350281875175 -0.0458192777820769 1 1
0.0832583138704886 0.081586197362214 1 1
-0.0103078220622775 -0.0104685031169097 1 1
-0.174026467633414 -0.167383521482805 1 1
0.0459433547507365 0.0447329144583674 1 1
-0.177771570550223 -0.171985823543615 1 1
0.168949889744547 0.164297237391014 1 1
-0.0771086455938106 -0.0769615879238304 1 1
0.02418987225705 0.0234760908033507 1 1
0.269006789120615 0.260753165703465 1 1
-0.0261416570602014 -0.0266432299095093 1 1
-0.0591773057176439 -0.0576609967878232 1 1
0.18584734554132 0.180676121209863 1 1
0.0275125071005074 0.0250812981992697 1 1
0.184369573944489 0.178670541785682 1 1
0.102585150206154 0.100052172377638 1 1
-0.0459210128284025 -0.0426555048461397 1 1
-0.155172616491859 -0.150076006325703 1 1
-0.149594549330771 -0.144947950916617 1 1
0.113176826081421 0.109833068540714 1 1
-0.161004240901583 -0.156908879976548 1 1
-0.0463365507502838 -0.0465059349581314 1 1
-0.021951484978462 -0.0204096375778542 1 1
-0.129107952326086 -0.124445111941958 1 1
-0.147971790057046 -0.143210721104558 1 1
0.127008144693225 0.123276369505649 1 1
0.0770871905494576 0.0749976865234297 1 1
0.0419131153836399 0.0400932275954839 1 1
0.0585083059142516 0.0560038978483915 1 1
-0.0239720741305401 -0.022955807014898 1 1
-0.00833480938716254 -0.00674369997681592 1 1
0.20055166956867 0.194619206625263 1 1
0.127398556218672 0.122882662031204 1 1
0.13135600304778 0.128286681854055 1 1
0.102209089125169 0.0984745703423755 1 1
0.105730750237587 0.10401154493852 1 1
0.0883081291964198 0.0854920074601171 1 1
-0.157067430946531 -0.152862675925814 1 1
-0.0221669711392971 -0.0216769649617362 1 1
0.119714756953487 0.115530597191389 1 1
0.0145189303718105 0.0135808642523173 1 1
0.0856652006030739 0.0850512812644434 1 1
-0.133608082213248 -0.129861249803974 1 1
0.00833729528780401 0.0075243711354832 1 1
0.0859597166528488 0.0837068714015327 1 1
0.221227909861618 0.214430459749895 1 1
0.0392978480065387 0.0379839436693842 1 1
0.030100243838916 0.0301350078183101 1 1
-0.252028107814334 -0.244441066429763 1 1
0.189553519825344 0.184882580604407 1 1
-0.426119465704794 -0.415213590009604 0 0
0.0122144095028154 0.0109546797973587 1 1
-0.179292535905665 -0.174238430466622 1 1
-0.0354667621060785 -0.0353599441052881 1 1
-0.208117916056154 -0.202122153199035 1 1
-0.16051720610958 -0.157913033864781 1 1
-0.162042848155992 -0.156115632090636 1 1
0.0568158162907575 0.0554864595344713 1 1
0.134739058322021 0.131127227905374 1 1
0.0290272008217885 0.0281145693495805 1 1
-0.101554062494074 -0.0954902892253103 1 1
-0.014679819844336 -0.0139878101136158 1 1
0.0436111899485557 0.0424756402985183 1 1
0.0284532450917315 0.0274447966508659 1 1
0.0382706967646743 0.0374895319449825 1 1
0.125531314376914 0.120101241069792 1 1
0.0192350748770405 0.0188991263495433 1 1
0.14612880236286 0.142019022285406 1 1
0.106937435037476 0.101839963255849 1 1
0.20686361661813 0.200893139611719 1 1
-0.118758542042721 -0.114937121383457 1 1
-0.258805465556187 -0.251914095700713 1 1
-0.0300455972232387 -0.0283374795100603 1 1
0.0625265859606863 0.0613004336239123 1 1
0.0109613206851176 0.00979518897907838 1 1
-0.223318297113365 -0.216657579877848 1 1
-0.0381004105483367 -0.0358074305100181 1 1
0.0511666853150773 0.0497593427490288 1 1
0.134441922225926 0.130310165465155 1 1
-0.0415709151949712 -0.0406027041016405 1 1
-0.0259855340993319 -0.0253305643681608 1 1
0.0633354577133859 0.0617383352445752 1 1
-0.24518982340098 -0.23699369343554 1 1
0.0808612712313044 0.0785386478289394 1 1
0.101295156612347 0.0978194328751709 1 1
0.0727723702239072 0.0699595502217294 1 1
-0.0179443320401044 -0.0171833769778995 1 1
0.15167548154409 0.147871850437146 1 1
0.0937982763309118 0.0893311715498639 1 1
-0.0375353343640614 -0.0369349871471194 1 1
0.0694094218090292 0.0674472155698172 1 1
-0.183390378964936 -0.179046768225071 1 1
0.312191039626405 0.302573279136321 0 0
0.0306711478170321 0.0296119394387527 1 1
0.181959173382647 0.175602306991568 1 1
-0.028383035221456 -0.0269653975325174 1 1
-0.0042276723625771 -0.00471029247966495 1 1
0.0739994677716885 0.07206646737249 1 1
-0.247930811542729 -0.240013455567318 1 1
0.0204896558350439 0.0195967021549997 1 1
0.351488401839083 0.341260597821165 1 1
-0.0596978381364966 -0.058378092645752 1 1
-0.297818195577372 -0.288401863717617 1 1
0.0219092192398597 0.0207582660597599 1 1
-0.033129255390346 -0.0320687508921926 1 1
0.170804198681904 0.16641574243089 1 1
0.100538785936205 0.0987323657294167 1 1
-0.358551433456361 -0.348656381149857 0 0
0.114689285912013 0.110228713366879 1 1
-0.0360516944222292 -0.0367402434284293 1 1
0.274961270002323 0.267022656194282 0 0
-0.11431926808897 -0.111297488918423 1 1
0.00635154958065981 0.00487665239427136 1 1
0.108559152529636 0.106106613343292 1 1
0.186359931427805 0.177854478647048 1 1
0.242263765389337 0.235228752878088 0 1
0.022394716051441 0.0196929698470057 1 1
-0.150945480723315 -0.147007845973259 1 1
-0.0751907768174326 -0.0742474938725634 1 1
0.356590374923611 0.346567395948686 0 0
-0.20590402119725 -0.200494058613294 1 1
-0.0773413901908521 -0.0753043020044706 1 1
-0.0990428769811088 -0.0960163706658489 1 1
-0.100765860611281 -0.098047544102766 1 1
0.0519701824699009 0.051008314942894 1 1
0.181713135514564 0.176373710599806 1 1
-0.101646213363407 -0.0982802399988606 1 1
-0.106317380431288 -0.104189140719235 1 1
0.107240968473132 0.102942105800933 1 1
-0.104862236567338 -0.100859339614836 1 1
-0.20702615791591 -0.202659064459849 1 1
0.0874588712474718 0.0836296894699103 1 1
-0.161109134475856 -0.156868442200121 1 1
0.223539868506723 0.216727005010349 1 1
0.11603346364909 0.112753191281867 1 1
-0.28961066650976 -0.279879974296089 0 0
0.0277472524273494 0.0262441890144296 1 1
0.119153908354015 0.114641716664751 1 1
0.0477007289817353 0.0462662712146564 1 1
0.188618242077205 0.182929422395057 1 1
-0.183534476434134 -0.17790383549135 1 1
-0.0576847460078597 -0.055301896678927 1 1
-0.269324091209995 -0.262618068228302 1 1
0.0600000062935139 0.0583539947533566 1 1
-0.195678530536016 -0.189923842478272 1 1
-0.122557016600355 -0.118980250993988 1 1
-0.0208461679770621 -0.0202025116478383 1 1
0.0628318064219394 0.0608014381513453 1 1
-0.0964197432374529 -0.0956913253034475 1 1
-0.0463508541685269 -0.044862975065782 1 1
0.305621554107918 0.298239831453996 1 1
0.312718547443227 0.304307402410904 1 1
-0.153973497445928 -0.149297852527721 1 1
-0.080395852719896 -0.0778854358939055 1 1
-0.0834117797713747 -0.0806249449172584 1 1
-0.0591399354994286 -0.057741223092517 1 1
-0.0952618153690045 -0.093932806650848 1 1
-0.115689683623388 -0.112901783871665 1 1
0.1764248868854 0.170180008501716 1 1
0.118071446907604 0.114436817398056 1 1
-0.0279730765365061 -0.0268988280282307 1 1
0.0269532354681007 0.0259660736019006 1 1
0.140512964903502 0.134412162573721 1 1
0.0789545027178973 0.0775002864064591 1 1
0.246143749161258 0.241331980290211 1 1
0.19019572916797 0.184906078615891 1 1
0.13857212163364 0.13587386281566 1 1
-0.000320607358848979 -0.0022482291119776 1 1
0.114352712158401 0.111644200153732 1 1
-0.188342368235702 -0.183243989406972 1 1
-0.0664252446108841 -0.0633845096052859 1 1
-0.122558500227612 -0.119397072006767 1 1
0.121190442549731 0.118261065499106 1 1
-0.273318008833178 -0.265831585241427 0 0
-0.0395962919219687 -0.037493537974836 1 1
0.095482253927889 0.0919945954731101 1 1
-0.0539075342054545 -0.0535583629927808 1 1
-0.0524846866325866 -0.0495812467938043 1 1
-0.0980829601240312 -0.0953205658070808 1 1
0.208905518620513 0.204492549969478 1 1
-0.169563387610056 -0.166200043515557 1 1
0.065640588400435 0.0669294655675161 1 1
0.155630660979628 0.15020473371241 1 1
0.040305791578533 0.0391970132098345 1 1
-0.0416001187230422 -0.0382017720567816 1 1
0.0572470698721824 0.0549936245723742 1 1
-0.0860898304207345 -0.0834726154094256 1 1
0.30578085271048 0.298593599718776 0 0
-0.0081724166818965 -0.00737542064984831 1 1
0.0654206622317325 0.0610505445332167 1 1
0.0657987946587365 0.0637597907020356 1 1
0.0471338547371052 0.0456912237597021 1 1
-0.0348988750376521 -0.0350029574750895 1 1
-0.25643855894126 -0.248636203057919 0 0
0.250205631349867 0.245566246053464 1 1
-0.188580075581914 -0.183758024557673 1 1
0.150637632264438 0.146444410152148 1 1
-0.227681022389544 -0.220113699404527 1 1
-0.15828055819196 -0.151272282656314 1 1
0.0220961619133365 0.0216867410536484 1 1
-0.0350289784490013 -0.0334391532529747 1 1
0.203978463870845 0.197908702428819 1 1
0.020746865030419 0.0194891169480196 1 1
0.028363903808506 0.0272522457763386 1 1
0.0641653289726167 0.062524057649707 1 1
-0.0103695099591525 -0.00980202465906153 1 1
0.140693973212664 0.136709058914381 1 1
0.134571718437582 0.131086218629094 1 1
0.103388122143189 0.101087097579168 1 1
0.132745038231692 0.130067727317831 1 1
0.199791765378239 0.193317901542093 1 1
-0.194247577852551 -0.188597035719687 1 1
0.0731810592893632 0.0709617756312686 1 1
-0.10536860609902 -0.103173164029616 1 1
0.276761469078284 0.268622977364356 0 0
-0.0826514688394887 -0.0806144292067311 1 1
-0.0078640235872578 -0.009905550797351 1 1
-0.15766969652894 -0.150039693609694 1 1
-0.309411622489663 -0.299588580794026 0 0
0.00315678780215539 0.00280145549112706 1 1
-0.194022745725725 -0.186869409137564 1 1
-0.190877904727516 -0.186108943898023 1 1
0.113041404472981 0.110770623009433 1 1
-0.254573805931927 -0.245759037778535 1 1
-0.00468701250973214 -0.00514911129082627 1 1
0.0997441723797672 0.0987645895461398 1 1
0.0145573360496027 0.0141400516239161 1 1
-0.138516437243523 -0.134093381411019 1 1
0.164644883442234 0.160141565309413 1 1
-0.217748782661638 -0.210890853192458 1 1
0.19533048606339 0.191214314064273 1 1
0.13392170271995 0.129709306499952 1 1
-0.12815597803807 -0.123631478469541 1 1
0.164719313122923 0.15842682494821 1 1
-0.1011046196249 -0.0975980247486068 1 1
0.0645768559175516 0.0619792256078179 1 1
0.00199564632878883 0.000159625481011824 1 1
-0.289400527913404 -0.280125777717579 0 0
0.0840586474394234 0.0814773497649784 1 1
-0.0223908457831318 -0.0229015834140117 1 1
0.0411770518216433 0.0399145839546615 1 1
0.0247035889266038 0.0240620314868513 1 1
0.0772776290869539 0.0748068792363359 1 1
0.122478049639472 0.11837647136776 1 1
0.0327412384618473 0.0318886347364844 1 1
-0.120741268833515 -0.116982335549577 1 1
-0.228170703602894 -0.221714369401209 1 1
-0.0481261723355075 -0.0474680521101688 1 1
0.0609239134007645 0.05937412779796 1 1
0.26214549599406 0.254630359003404 1 1
-0.0647034773641254 -0.0648544677718919 1 1
0.0413561967607611 0.0391779022596584 1 1
0.0349535131387101 0.0339679494207984 1 1
0.188568503577846 0.185656363098641 1 1
-0.31327048884905 -0.303604546870436 0 0
0.190425350477773 0.184804449166946 1 1
0.000189087712097011 -0.00218664524816038 1 1
0.0584665869636585 0.0562855684504252 1 1
-0.024839799176218 -0.0227866212166308 1 1
0.172322378051326 0.167400002537335 1 1
0.0577131288326414 0.0552116569402881 1 1
0.0938735780612287 0.0915467755432671 1 1
-0.0936190293498697 -0.0895638479339234 1 1
0.0989996147293373 0.0950531365160052 1 1
0.254678779348 0.244357164386258 1 1
0.158565661919058 0.153413066947678 1 1
0.0887741052369788 0.0844949320231328 1 1
0.0740624480249514 0.074922157606871 1 1
0.0852704955587522 0.0827304144429262 1 1
0.168263271920287 0.165774342992339 1 1
-0.0430709306736582 -0.0436156725499627 1 1
0.188786306000503 0.185244897026799 1 1
-0.0698630476722041 -0.0696525918246098 1 1
-0.0806440322011705 -0.0768502652793747 1 1
0.00977100277457195 0.00999010861684059 1 1
0.101516764905653 0.0986113081380817 1 1
-0.011427855795103 -0.0102442204245453 1 1
0.149941102496296 0.145745641105554 1 1
0.38245425731053 0.370732082540824 0 0
0.0929588615093997 0.0883825544218531 1 1
0.0291001428882574 0.0294929548213992 1 1
-0.0754820487537204 -0.0698097613204882 1 1
0.0648628046390766 0.0609513445973048 1 1
-0.0570708597239504 -0.0549667663890758 1 1
0.140346511008856 0.13573085349191 1 1
-0.117041418303474 -0.113192844566043 1 1
0.144715194813044 0.139504830006505 1 1
-0.119583862223095 -0.116101657960059 1 1
-0.193856295977664 -0.189323519059901 1 1
-0.00620806520637212 -0.00846743011932155 1 1
-0.074383252382187 -0.071849289636803 1 1
-0.166120759982516 -0.159615270913789 1 1
-0.0938735342538173 -0.0917689865709728 1 1
-0.118966799221645 -0.115570678202849 1 1
-0.0541505281520632 -0.0517903443863638 1 1
0.127885804289612 0.123001565285998 1 1
0.122266654859809 0.120280211557469 1 1
-0.21049011397429 -0.203868148347912 1 1
-0.136926043940567 -0.132685766717628 1 1
0.167340572458022 0.162332262216121 1 1
0.048644294422154 0.0468223311035 1 1
0.163174021183673 0.15909782888508 1 1
0.152172676317144 0.146699876705333 1 1
-0.0869610480599474 -0.0848281322118012 1 1
-0.135219105055901 -0.131211897638518 1 1
0.00593527995180684 0.0061296741897903 1 1
-0.223635993051189 -0.216242295970826 1 1
0.158689924005892 0.15403134631653 1 1
0.0571088566123716 0.0536632282406377 1 1
0.230174494872729 0.222955945058864 1 1
0.000776689709276718 0.00107809268344956 1 1
0.0115050666467145 0.0104963739192011 1 1
-0.0696798746092464 -0.0653809446010712 1 1
-0.258071580943631 -0.247620965539819 1 1
0.0116639623938943 0.0112500957609533 1 1
-0.0296075010643057 -0.0276805609141837 1 1
-0.165334598681983 -0.15938020524724 1 1
0.11645180614101 0.115591647644495 1 1
-0.0380569100226205 -0.0379950547016479 1 1
-0.0386431040555501 -0.0371221483242375 1 1
0.217342993468933 0.211211360028364 1 1
0.127855850727166 0.124001348916041 1 1
0.223798710580136 0.219204112316509 1 1
0.0127382310695884 0.013241352972001 1 1
-0.239492558203928 -0.233389889004298 1 1
0.0513000098230989 0.049115601091089 1 1
0.103641043439625 0.100798680383846 1 1
-0.0317723224813662 -0.0310309728474134 1 1
-0.200102265270997 -0.193990510825677 1 1
-0.0534078255330561 -0.0516613244939245 1 1
0.120918509892211 0.117251221870922 1 1
-0.109552773032405 -0.106249105909014 1 1
-0.193581568227952 -0.186777411358688 1 1
-0.104883438640598 -0.101387874711877 1 1
-0.243963815742008 -0.237296992742853 1 1
-0.164803831982031 -0.160375942087226 1 1
0.179979938005549 0.174556387111385 1 1
-0.016737025998115 -0.0155422276264145 1 1
0.284416488949986 0.275489793256205 0 0
-0.291867734270962 -0.285059785146763 1 1
-0.0148279034256713 -0.0149187810837374 1 1
0.0632143460250639 0.0607676064945825 1 1
0.00976359614556642 0.0107519036614238 1 1
-0.272569264623068 -0.264487066405371 0 0
-0.0406250215885007 -0.0401824306904413 1 1
0.0404447616666545 0.0370683717943077 1 1
0.0500999019204501 0.0491378418989773 1 1
-0.0768496333798109 -0.0749833286629449 1 1
0.0388972251464109 0.0379234579011146 1 1
-0.0805973560201529 -0.079738962210494 1 1
-0.102080832027693 -0.0991461934157568 1 1
0.196375901276078 0.188237786513759 1 1
-0.102932108242375 -0.0987597366556293 1 1
0.0182832798288074 0.0176673896519936 1 1
0.0106935277478868 0.0106898743506987 1 1
-0.0282805571772294 -0.0274354952681586 1 1
0.166727914837728 0.160847843424201 1 1
0.0100850360791445 0.0105657598114706 1 1
0.242825836680455 0.235565407412554 1 1
0.013603830211994 0.0131654345706021 1 1
0.247578778408724 0.242038297118742 1 1
-0.121979857441391 -0.119337250390629 1 1
-0.0376293883055019 -0.0365126727670398 1 1
0.0816240210482437 0.0791837672650473 1 1
0.0351955490871359 0.0329464805581258 1 1
0.293238524778633 0.285659469726128 1 1
-0.0280914188520195 -0.0267405149601001 1 1
-0.165857560202565 -0.161090323784808 1 1
0.0421006992320354 0.039980156260472 1 1
0.140161342771789 0.136492268727593 1 1
-0.140760990754744 -0.137560799642453 1 1
-0.0690693387447396 -0.0651969571540944 1 1
0.157465999776178 0.151646681638936 1 1
-0.159474356006711 -0.154443795211936 1 1
0.213836821239678 0.207617303314537 1 1
0.109090665989228 0.104458324097661 1 1
-0.0363341344737997 -0.0350574143699148 1 1
0.187882596638935 0.181674614568833 1 1
0.0767939895419226 0.0747912723574195 1 1
-0.0696207924428966 -0.0677246183693 1 1
-0.0873108009403442 -0.0851159193434764 1 1
-0.0815543674943543 -0.0799313209215396 1 1
0.0920070680702057 0.0887249201336568 1 1
0.134999892879602 0.131505182559665 1 1
0.0686274327702929 0.0665574183906444 1 1
-0.20311213446517 -0.195920599028451 1 1
-0.0946307957844612 -0.0887606709198405 1 1
-0.212023320526053 -0.203921884057011 1 1
0.0760498225899316 0.0737080675175958 1 1
-0.203836380569004 -0.197070605109643 1 1
-0.289947753920685 -0.281797105563142 0 0
0.349196282849348 0.338304861293951 0 0
0.0620071455158395 0.0595809043860112 1 1
-0.22696189227468 -0.223382854090378 1 1
0.0583260990692807 0.0570871333988085 1 1
-0.234756459589445 -0.228303025210581 1 1
-0.125935038345593 -0.122438249963679 1 1
-0.273595428736473 -0.265113317060558 0 0
0.046833631375122 0.0457063895406808 1 1
0.317579956687416 0.30984255984763 0 0
-0.0370797400692692 -0.0362386402030683 1 1
0.0899034998897178 0.0867849613636999 1 1
-0.0645915119988169 -0.0615022022468017 1 1
0.0162328219698041 0.0160305743476813 1 1
-0.0630340440989531 -0.0603938335779579 1 1
-0.0343447226472341 -0.0331677684785215 1 1
0.198449880889483 0.193433251774368 1 1
0.0790817806617609 0.0783188511071358 1 1
0.00826573823699161 0.00649915128841883 1 1
0.221386254749622 0.213861305342165 1 1
0.0724524959603788 0.0710233005163252 1 1
0.069148950968922 0.0661422047894355 1 1
0.124078802369061 0.119687656833517 1 1
0.0640150955861357 0.0628190585438103 1 1
0.127527256147694 0.123763738051485 1 1
-0.0797829864964086 -0.0770435212877382 1 1
-0.136178706144913 -0.130918954017601 1 1
0.125793668541715 0.123889402627613 1 1
0.0782685701028517 0.0747779686574451 1 1
0.0257418272255512 0.0267778901161869 1 1
0.0238739636082865 0.0223857498729618 1 1
-0.023671966242695 -0.0222535590328741 1 1
0.294263804636811 0.286192685909512 1 1
0.0189969499685158 0.0195076233484753 1 1
-0.00349117009700675 -0.00482175775514655 1 1
-0.102917422266618 -0.0999161513318489 1 1
-0.0503131744954623 -0.0496065682815077 1 1
0.158452760215721 0.155367246942999 1 1
-0.0145841438219807 -0.0142419452162761 1 1
0.0429740395242952 0.0423125174853343 1 1
0.0070346275673407 0.0059765783769872 1 1
0.253359156499036 0.245444739884076 1 1
0.444212911416145 0.431100074647039 0 0
0.144280810431848 0.140630564548116 1 1
0.0684406467573878 0.0657117991343578 1 1
0.0405352618037693 0.0388198181195867 1 1
0.0242299334330636 0.0239175551739382 1 1
-0.0659022878702366 -0.0645974368791063 1 1
0.0228201131383198 0.0224746890600667 1 1
0.0853977244104283 0.0830218926051692 1 1
-0.0960694277211042 -0.0931600270182591 1 1
-0.0469339837623383 -0.0456127511501204 1 1
0.355701142932985 0.346163389839468 1 1
0.0721231133260447 0.0700747347182922 1 1
-0.0124598220359907 -0.0142580666302113 1 1
0.0854150002680084 0.0826547191883334 1 1
0.0415911912682385 0.0409354579763613 1 1
0.116558219801092 0.113050013869642 1 1
-0.171705623590824 -0.16613868018172 1 1
-0.0184968742707857 -0.01904651598035 1 1
-0.159670464526822 -0.156620887118332 1 1
0.0530545083810329 0.0500597979274533 1 1
0.127820504289754 0.124376456692634 1 1
-0.0128607880376556 -0.00987683135106316 1 1
0.0234480652989768 0.0227789954805164 1 1
-0.0257024247960194 -0.0249732766206213 1 1
0.0514138150635963 0.050075490484272 1 1
-0.252683049361704 -0.246576733321357 1 1
-0.0299508743759455 -0.0265617413838193 1 1
-0.12891496061175 -0.124275553499866 1 1
-0.264705565234212 -0.258397051280698 1 1
-0.0487277977276859 -0.0468160748232062 1 1
0.0256234083582413 0.0245581896631316 1 1
0.0754592167436639 0.0735857227868064 1 1
0.190622714663388 0.185978510005923 1 1
-0.206122814379559 -0.199894155001425 1 1
-0.327177135870244 -0.31706109522723 0 0
0.0179972521256723 0.018081526162785 1 1
-0.00366460779539993 -0.00323517965244345 1 1
0.0503397222641233 0.0492991580424129 1 1
0.0580455892662516 0.0565046843789037 1 1
-0.0932395126906755 -0.0919104840377562 1 1
0.12603651857999 0.123539654790963 1 1
-0.0894901407800343 -0.0855797519540712 1 1
-0.0568502420391131 -0.0552656576330827 1 1
-0.0269660356950608 -0.0260587797684849 1 1
-0.0507581982344134 -0.0488814030174915 1 1
-0.0539966581650272 -0.0526691256208557 1 1
-0.197572597918335 -0.19411331935208 1 1
-0.00993254198761691 -0.00999366343908542 1 1
-0.0267378859472381 -0.0257429284300446 1 1
-0.0184651877852753 -0.016782292840324 1 1
0.231734638320089 0.222259718936243 1 1
-0.0332291003688681 -0.0331785729994188 1 1
0.021971320780534 0.023858888670042 1 1
0.0469428849722723 0.0455428687943969 1 1
0.0656804833728907 0.063388605511787 1 1
0.242231984043344 0.235828078766628 1 1
0.142548100894986 0.140660564372797 1 1
-0.122202171592038 -0.119435373607758 1 1
-0.203687705198206 -0.197107380362446 1 1
0.18350175011721 0.178627847649542 1 1
-0.350977308325782 -0.341167472282767 0 0
0.07182930785609 0.0703362260401419 1 1
-0.0776045221243938 -0.074692247088834 1 1
0.0813365966979196 0.0797991955938818 1 1
0.158145592999132 0.153888218616391 1 1
-0.0983910943145321 -0.0964226535220333 1 1
-0.190258441851897 -0.184620293548382 1 1
0.101237772412408 0.0978847437385486 1 1
-0.0465497820588608 -0.0446482759417432 1 1
0.177599145114838 0.169654716013002 1 1
0.12882898375174 0.123544941137929 1 1
0.102377523603196 0.0957459578615461 1 1
-0.189606475744053 -0.184729043658125 1 1
-0.130848663482558 -0.126770122715708 1 1
0.0573735575478399 0.0554905206465372 1 1
0.00393937442279377 0.00389000884599254 1 1
-0.256131070798977 -0.248816605283823 0 1
-0.221293808210588 -0.214699839345615 1 1
-0.0182159324289509 -0.0182647694160428 1 1
-0.0408255571821678 -0.0407739633353598 1 1
-0.107623705951437 -0.104370268928895 1 1
-0.0394050940363301 -0.0397591353288281 1 1
-0.131234621303259 -0.12807356776949 1 1
-0.029353387529636 -0.0294260518630824 1 1
-0.0235843936247285 -0.0229401103185128 1 1
0.0269593313311137 0.0261376771626193 1 1
0.0243267008668354 0.0229378181785309 1 1
0.229166996469042 0.223460328340856 1 1
-0.00945051875283996 -0.00980895982827382 1 1
-0.0341983425277672 -0.0324427658687258 1 1
0.109894856024399 0.106257071023652 1 1
-0.0173048213903687 -0.0176550672876087 1 1
-0.0270110585291045 -0.0260575388108164 1 1
-0.125419555977138 -0.122398050900423 1 1
0.219060140862101 0.213125373310093 1 1
0.129654308682101 0.126042358253409 1 1
-0.274893928807175 -0.266891880512545 1 1
0.0655848854199752 0.0630949964535402 1 1
-0.0054935374874956 -0.00485898410399281 1 1
-0.0515420355233954 -0.0489585248974829 1 1
-0.0342194030197113 -0.0330890577029148 1 1
0.185549403681705 0.180281130642191 1 1
0.182194177875474 0.175925266113118 1 1
-0.0975980157869864 -0.0943577736150596 1 1
-0.0778253352280002 -0.0760798574612352 1 1
0.276448164568885 0.266297943763935 0 0
0.00356911426254847 0.00326212085068331 1 1
0.00462784779514304 0.00674265047984881 1 1
0.233860874249714 0.227307155690629 1 1
-0.169786851797934 -0.164822049666852 1 1
0.151330278017884 0.14700128523067 1 1
-0.305060962207624 -0.296022467419469 0 0
0.0219095065470341 0.0203344217577456 1 1
0.114659231302165 0.111460365995763 1 1
0.277300730518036 0.26992206426011 0 0
0.292028603592506 0.28184354119393 1 1
-0.100060009260593 -0.0960351223382381 1 1
0.0191526414954321 0.0191091160179382 1 1
-0.12630133974574 -0.122526636370192 1 1
0.207258091686692 0.199619975816542 1 1
-0.0466832116599284 -0.0445269707038282 1 1
0.0480727783520272 0.0466026811296462 1 1
0.0687931420988493 0.0647930901191631 1 1
-0.29005935069254 -0.279472022323753 1 1
0.0537386198630778 0.051258642648629 1 1
-0.0995377126580802 -0.0950061762378809 1 1
-0.0876674747190315 -0.0850126381422226 1 1
0.0919222841715715 0.088965720345446 1 1
0.100499116304423 0.0973814348292301 1 1
0.0215774589054128 0.0225639514017121 1 1
-0.0427268920664865 -0.0410183080708026 1 1
-0.214217109078743 -0.210297283060876 1 1
0.134469822369299 0.129865998374364 1 1
-0.115112332257067 -0.112359385852246 1 1
-0.0422880089210637 -0.0409380664723211 1 1
0.151692515156163 0.147222241132018 1 1
-0.221521227167518 -0.216858543485106 1 1
-0.175717413049633 -0.169746681681148 1 1
-0.0408645027249192 -0.0393075223029093 1 1
0.0265787644187424 0.0263534209653054 1 1
0.0751962945822717 0.0728554069706457 1 1
0.09725750677349 0.0950633512295587 1 1
-0.120565916525454 -0.117596636718497 1 1
-0.093037554911275 -0.0891507647032328 1 1
-0.159875538869894 -0.15603818995032 1 1
-0.161127061768475 -0.155572892772637 1 1
-0.150954824204393 -0.146337955894248 1 1
-0.103581020172151 -0.0995125993537851 1 1
0.248712483144219 0.240484599055626 1 1
0.0630769956957115 0.0602040026647154 1 1
-0.0062472035935403 -0.00615653245374317 1 1
-0.0184736152307695 -0.0178968640746622 1 1
0.0602379008650771 0.0585327891689452 1 1
-0.214473622993239 -0.210130572951457 1 1
0.225321357181677 0.217935312669403 1 1
0.136922616114152 0.133352818961201 1 1
-0.0616284195707608 -0.0591953838067398 1 1
-0.226511598453714 -0.219267090847691 1 1
-0.063969444190534 -0.0617942123426363 1 1
0.0137752426293629 0.0126156480555765 1 1
-0.0950687497886247 -0.0907615533928313 1 1
-0.31954723824615 -0.312704468374431 0 0
-0.139301794726301 -0.134112469922037 1 1
-0.0351326509943758 -0.0324946378688953 1 1
-0.108954486328342 -0.106565318071337 1 1
-0.0928550817915491 -0.090822177799377 1 1
-0.0915241916716399 -0.0860851312467208 1 1
0.12042752881762 0.117718229679452 1 1
0.0743911849774461 0.0731241652187117 1 1
0.115260958908107 0.11076240936462 1 1
-0.380297083227008 -0.367800094458537 0 0
0.0925431000932921 0.0907691522407475 1 1
0.104481567596046 0.101473905099363 1 1
-0.26360930245872 -0.255434107350212 0 1
-0.156506658843285 -0.150975869655928 1 1
-0.0825314525069749 -0.0782786371770495 1 1
0.140167365458147 0.135861876392974 1 1
-0.252910667441471 -0.245398981469909 1 1
0.0463391179032332 0.0451982099531921 1 1
-0.022679775556542 -0.0218897894966068 1 1
0.0493532772999058 0.0474320996829392 1 1
0.160573000231398 0.157282368528543 1 1
0.0271305397730014 0.0264298092056396 1 1
-0.116514293033426 -0.113681238386406 1 1
0.115283592604528 0.11186697723481 1 1
-0.0876543974197413 -0.0851479222787691 1 1
0.0919897615509238 0.0894469375626354 1 1
-0.0973771504099722 -0.0949265337775752 1 1
0.0425209569002221 0.0418930100234514 1 1
-0.229796495811149 -0.222131652619778 1 1
0.0724756201995037 0.0714351236846403 1 1
0.139904286944502 0.136071871941888 1 1
0.0262229335723679 0.0249240436520297 1 1
0.000932287261259254 0.000436613963408064 1 1
-0.068764260487274 -0.0656585217017928 1 1
0.0563637063677165 0.0521000216454867 1 1
-0.0121163284622111 -0.0130400286103922 1 1
0.114580459587991 0.11393859668139 1 1
-0.288644584409972 -0.279607298916952 1 1
-0.11096508300366 -0.107574175446217 1 1
-0.0261703015191243 -0.0286085347253288 1 1
-0.150250403335485 -0.147406427515725 1 1
-0.00338985106863989 -0.0039103095465163 1 1
-0.0106743261182341 -0.0112585936639888 1 1
-0.27154145919705 -0.263751431237936 0 0
0.0968768200610437 0.0941939952879137 1 1
0.0487677782227097 0.0481948892982417 1 1
[truncated: 19,804 more chars]
