# Supplementary material for: Bias caused by sampling error in meta-analysis with small sample sizes
Source: PLoS One. 2018 Sep 13;13(9):e0204056. doi: 10.1371/journal.pone.0204056 (PMC6136825; doi:10.1371/journal.pone.0204056)
Supplement: S4 File — (ZIP) [file pone.0204056.s004.zip › results N = 10 theta = 0 tau = 0.2 sz = 30-50.txt]

"cohen.dl.theta" "hedges.dl.theta" "cohen.dl.cp" "hedges.dl.cp"
-0.00348089447159068 -0.00351106110467522 1 1
-0.131524804757418 -0.128986023724944 1 1
0.0138901301369114 0.0146116949207788 1 1
-0.132075978885625 -0.130641406658133 1 1
0.0781038238259223 0.0768235515219637 1 1
0.0846519733805989 0.0827700939665553 1 1
-0.0256739495037101 -0.0259378426010164 1 1
0.018615537091006 0.0166384476196134 1 1
-0.126211396212809 -0.124451022621994 1 1
0.195488179205705 0.191764630302336 1 1
0.0586929031579433 0.0576992866740466 1 1
-0.0721359531926716 -0.0709973593150618 1 1
0.0445373924623021 0.0431790902277789 1 1
0.0405324558508388 0.0393151997290202 1 1
-0.00382248517593243 -0.00375471471714693 1 1
-0.0394541665920987 -0.0390684950083949 1 1
-0.11118995584579 -0.110126844101137 1 1
-0.0180554924359444 -0.0177549940968314 1 1
-0.035124939634797 -0.0343081809752314 1 1
0.0610031138573186 0.0596150240841588 1 1
0.104168977780863 0.102480447113669 1 1
0.0864639659298129 0.0847524519382623 1 1
-0.0398767250041898 -0.0393856399497808 1 1
-0.276734431472401 -0.271471642943749 0 0
0.0671798968678411 0.0656742853546082 1 1
0.227479307610258 0.223654782866654 0 0
0.0365393361764002 0.0356803961441825 1 1
-0.0283767156165368 -0.0275577732363481 1 1
0.00937653227155298 0.00915536457809734 1 1
0.0768339438007558 0.0761417992830788 1 1
0.0124793155741649 0.01178814092076 1 1
-0.0257398483719582 -0.0245586036345574 1 1
0.0342325809953069 0.0344274289430909 1 1
-0.094675052043225 -0.0935372125960256 1 1
0.127077481418122 0.125404110970505 1 1
-0.224867344667813 -0.220862339205611 0 0
0.0362308780893033 0.0355453859489609 1 1
-0.0193175126005639 -0.0186739692352331 1 1
0.11383388222395 0.111584624237607 1 1
0.019508836887809 0.0201151206107312 1 1
0.013363649878272 0.0131840830966055 1 1
-0.392668149532644 -0.385477226206994 0 0
-0.0900827093096667 -0.0884253476312244 1 1
-0.0134037394160446 -0.0130017263775031 1 1
-0.0983351266161088 -0.0963239872063071 1 1
0.105868012939307 0.102984677265287 1 1
0.0273143193979746 0.0264182689516623 1 1
-0.172149206788879 -0.169337425295886 1 1
-0.118454290258997 -0.115564068542231 1 1
0.0879479951947902 0.0856538696903817 1 1
0.0684965055985509 0.0671431333377714 1 1
0.159925244943085 0.156434909126701 1 1
-0.0578171217782818 -0.0567250092722353 1 1
0.0234397973582757 0.0231080084664392 1 1
0.0499777893295681 0.048372769917256 1 1
0.172967518352084 0.169925175522024 1 1
-0.0467219534525312 -0.0456326019958671 1 1
-0.0692680476243772 -0.0677440271219486 1 1
0.020646692354002 0.0197448111302111 1 1
0.0349751343298455 0.0344447334560503 1 1
0.0213309903919395 0.0210115395249892 1 1
-0.0493255616737079 -0.0485299007935825 1 1
-0.172069051514784 -0.168708179889627 1 1
-0.0765722681096336 -0.0756989849054208 1 1
-0.141956943819683 -0.139219068428867 1 1
0.0888412337564869 0.0871801773497595 1 1
0.345817995912552 0.337305520011792 0 0
-0.108108551615074 -0.106235246809452 1 1
0.18336865581545 0.179780324846565 1 1
-0.0377117742452318 -0.0362238316223209 1 1
0.0684598487948911 0.067248809328226 1 1
-0.0932660735541386 -0.0917678132597536 1 1
0.218555817129468 0.213726720667739 1 1
-0.00753603326775073 -0.00744001632233225 1 1
-0.1668950131367 -0.163732288469995 1 1
-0.0615782200150664 -0.0604714510447322 1 1
0.137033834394156 0.13431294667029 1 1
0.0753317746431077 0.0756627007603436 1 1
-0.0944941744841435 -0.0931857218138096 1 1
0.0649669775713534 0.0630663945363566 1 1
-0.0541974756823712 -0.0530812038522767 1 1
0.0237851676230469 0.0231657159904162 1 1
-0.0606517164144291 -0.0591599941077609 1 1
0.0125922678815723 0.0113097822694218 1 1
-0.00896653715433087 -0.00851979419554506 1 1
-0.0402952053152931 -0.0393393987197677 1 1
0.173240578543292 0.17041110823476 1 1
0.167179580660704 0.164309274683068 1 1
-0.0878835364821485 -0.0875111668264289 1 1
-0.0191049340640399 -0.0172741346254257 1 1
0.00235858446506349 0.00218985460442988 1 1
-0.056983635785157 -0.0552295300454615 1 1
-0.231274360076187 -0.227064849236085 1 1
-0.0274390011825366 -0.0269462220081521 1 1
-0.287584576430088 -0.282920470131271 0 0
-0.0593809844892562 -0.0586661356246307 1 1
-0.307665546283882 -0.302238712722968 0 0
0.00268433490968364 0.00389995869821923 1 1
-0.217802903482938 -0.214131305244738 1 1
-0.102190880066534 -0.100962608980215 1 1
-0.0286371738049015 -0.0283931100919841 1 1
0.0740604886117905 0.0730679170298184 1 1
0.155190436482967 0.152450180758689 1 1
0.00841514658821468 0.00788061270570359 1 1
0.0592824515786569 0.0579767821742701 1 1
0.130951639264017 0.128756384836886 1 1
-0.0148640463965744 -0.0141151544104982 1 1
-0.014363777288697 -0.0139602791438898 1 1
-0.271796570738196 -0.265207479185565 0 0
-0.089024706208569 -0.0882365106733755 1 1
0.1470410720319 0.14397167106739 1 1
0.286017338537872 0.281210849429509 0 0
-0.0850511428448235 -0.0841944027454925 1 1
0.113519421178488 0.111365730296049 1 1
0.155556886012866 0.152897137937291 1 1
-0.0620730888305095 -0.0611404930590941 1 1
0.0267271055565115 0.0267851426569668 1 1
0.0788683206538742 0.0770311929309932 1 1
-0.131265030631823 -0.12911752155668 1 1
-0.154637309014978 -0.153251472285425 1 1
-0.0651436329478794 -0.0642123192558986 1 1
-0.148822222484823 -0.145875081877417 1 1
0.204644677966657 0.200778441464774 0 0
0.0605977200615075 0.0599169803526693 1 1
-0.0818217378412275 -0.0802005866673408 1 1
0.111003765185152 0.108477660331069 1 1
0.074969565933702 0.0733373654171808 1 1
-0.145398317168117 -0.143117491247014 1 1
0.00971556595691875 0.00951526457075396 1 1
0.0910149827257035 0.0891870378768777 1 1
-0.221464705918742 -0.217577045298054 1 1
0.143116258247943 0.140821740959294 1 1
-0.0756274448252962 -0.0731165294612278 1 1
-0.00092271123314619 -0.0013735567607638 1 1
-0.0895934005035787 -0.0878253037570607 1 1
-0.0697405669313393 -0.0682423995043804 1 1
0.0825110533017926 0.0807230980186766 1 1
-0.000726376287701207 -0.000907394155994515 1 1
-0.0329545530968494 -0.0323023082631003 1 1
0.133007229203039 0.130076538699055 1 1
-0.00969471075885273 -0.00934650317662541 1 1
0.159542768957369 0.157585547092799 1 1
0.0870905703976126 0.0865664805459073 1 1
0.124796689693326 0.122200543815405 1 1
0.13511580785133 0.133040379658159 1 1
0.0664702607366314 0.0655151441898285 1 1
0.05798215334156 0.0563384560193446 1 1
0.0899351122553339 0.0882419583423186 1 1
-0.034287459243547 -0.0335884706420648 1 1
0.0451207680396823 0.0436026225086609 1 1
0.169027889929183 0.167420907527262 1 1
0.029439864987629 0.0292568182787344 1 1
-0.0949872378742889 -0.0929442039197626 1 1
-0.185099405754045 -0.181583365991148 1 1
0.153392606428076 0.150581757839357 1 1
0.0441527299658085 0.0446615750436847 1 1
-0.0771293192511274 -0.0752335400477809 1 1
0.0456617517573615 0.0438116428372099 1 1
0.117407150903594 0.116378763331734 1 1
0.118408640906796 0.115884567916291 1 1
-0.0453094159540118 -0.0426920486793249 1 1
0.0506654658910084 0.0498130276750892 1 1
0.122156257143046 0.120117184400912 1 1
-0.103954921441704 -0.102749468059202 1 1
0.0548324426684401 0.0538088782910897 1 1
-0.158225765269733 -0.155397453491451 1 1
0.218211413060114 0.214434437569198 0 0
0.0278017802036499 0.0274951055579856 1 1
0.146074545099526 0.143611771295798 1 1
0.0927758784186907 0.0905817813292278 1 1
-0.106332926719774 -0.104932368455414 1 1
0.0124580429475204 0.0123063488858637 1 1
-0.0347467370609706 -0.035067348816282 1 1
-0.0155970925557495 -0.0151234020930981 1 1
0.123474274945554 0.121815954844401 1 1
-0.123589125908206 -0.12181205291767 1 1
-0.0726957211549137 -0.0722086440326702 1 1
-0.0350502206024525 -0.0335562579880474 1 1
-0.0947126032016309 -0.0921741052180955 1 1
-0.167610370599619 -0.164590571580843 1 1
0.0324082262990275 0.0324646015209278 1 1
-0.123227748065509 -0.119582553719962 1 1
0.110509234984209 0.109349943145337 1 1
-0.0150431065045366 -0.0150089283142768 1 1
-0.0765790856426413 -0.074601205447144 1 1
-0.149318635636153 -0.146993039699418 1 1
0.109445181678883 0.106610458707148 1 1
-0.270291929665306 -0.265531171035224 0 0
0.226143135853188 0.222099487442205 0 0
-0.0719494625405744 -0.0708272220668546 1 1
-0.0822147679172906 -0.0807292237299852 1 1
-0.0460507728902783 -0.0451257377968647 1 1
0.0257663090990734 0.02495844721916 1 1
-0.0124590169716756 -0.0120293638691742 1 1
0.227570993121221 0.223748395030938 1 1
-0.0505043617381517 -0.0494534856432766 1 1
-0.272134309496561 -0.267134663466745 0 0
-0.129610346201848 -0.12682862882554 1 1
-0.11275045697456 -0.110998951067733 1 1
0.192143277919087 0.189175578800682 0 0
-0.114907971846533 -0.112607811864657 1 1
-0.154565450113926 -0.152516396541139 1 1
0.00174432818509975 0.00218673845918526 1 1
-0.0193198569403038 -0.0191039698062066 1 1
-0.145389796704424 -0.142138407475224 1 1
0.0849241000023004 0.0833826681036174 1 1
0.0127289890457713 0.0115250541552062 1 1
-0.0463646714108281 -0.0454776174437673 1 1
-0.0352567254592281 -0.0343456119368169 1 1
0.0227452666271088 0.0233394665576492 1 1
0.0678791250553476 0.0668702333667654 1 1
0.169865624825631 0.167616850677166 1 1
-0.02152403167108 -0.0202496425473008 1 1
-0.13659676647256 -0.134165617654248 1 1
0.0272369513367794 0.0271523696807489 1 1
0.109424025472954 0.107382672417302 1 1
-0.0795325654406813 -0.0775271860018809 1 1
0.0575518059953071 0.0563261328575164 1 1
-0.192296572478177 -0.188436065066567 1 1
-0.0674542719223028 -0.066282624935106 1 1
-0.0439173097826488 -0.0430498701985062 1 1
0.0963809115015839 0.0939407889465887 1 1
-0.0017399417879389 -0.00327714933636392 1 1
0.0252514288974999 0.0232037898909705 1 1
0.15871815733333 0.156025987118884 1 1
-0.00931222746895719 -0.00945000141227492 1 1
-0.230252367759292 -0.226249299323536 1 1
-0.120523128648514 -0.117789024313676 1 1
0.0652240967052259 0.0644732217500745 1 1
0.0917058514096829 0.0899859985287356 1 1
0.171488540363417 0.169292047405464 1 1
-0.154790040370869 -0.152078221048124 1 1
-0.183321610080693 -0.179909425952698 1 1
-0.0343180768922556 -0.0334727411241149 1 1
-0.035247438235798 -0.033126446755698 1 1
0.0734430287305844 0.0730819970408956 1 1
0.194274120082116 0.191326056180698 1 1
-0.107824723652411 -0.104853060040347 1 1
0.0969077038706558 0.0952667927312078 1 1
0.0282648019862908 0.0277732452418506 1 1
0.286501154848306 0.281255408650347 1 1
0.0327529693635659 0.0321981521916572 1 1
0.0808595126487929 0.0791548027084472 1 1
0.105105369885072 0.103385747976118 1 1
0.107133642780608 0.105434263142765 1 1
0.0273378608451001 0.0250708099798907 1 1
0.19404521173305 0.189887278277589 1 1
-0.149319550182273 -0.145904489792911 1 1
-0.107783132972731 -0.106518850095895 1 1
0.192136098060823 0.18768848909681 1 1
0.00192465309448709 0.00198726010579121 1 1
-0.0799866398547263 -0.0783364310526653 1 1
-0.0836599778806467 -0.0810720403967583 1 1
0.118085770705127 0.115602633121375 1 1
0.0978361345967983 0.0958363347969793 1 1
0.0828917793956698 0.0809555730241535 1 1
0.240356290350289 0.23516213205988 0 0
0.0903146932626396 0.0898224248740075 1 1
-0.0350526280947408 -0.0350468178388632 1 1
-0.012799152847466 -0.0129881518166271 1 1
-0.172233598444231 -0.168367509991841 1 1
0.0557883851193204 0.0546068493580583 1 1
0.0803814363289074 0.0769714796775947 1 1
0.0964749971035807 0.094197866816519 1 1
0.0411105731305165 0.0412396880659698 1 1
-0.00165224368760188 -0.00142378765838546 1 1
-0.0401543216031238 -0.0396695086519708 1 1
-0.00635101965575927 -0.00513736677690514 1 1
0.110475382746688 0.108363295889271 1 1
-0.0200491669693417 -0.019257952539814 1 1
0.0130698913298603 0.0118340386459563 1 1
0.154824843070349 0.152137908171156 1 1
0.119300147703397 0.11826975978068 1 1
0.0389707080687068 0.0377261126719396 1 1
0.00241070319152661 0.00185712183092365 1 1
0.00183280493790777 0.000724134978968818 1 1
0.173072148478457 0.169223538822768 1 1
-0.0519191139286734 -0.0509392033336315 1 1
0.109009906914113 0.10645111266015 1 1
-0.0469020913816293 -0.0464642181801783 1 1
-0.0957977514729173 -0.0941654362725598 1 1
0.0567061180404295 0.05587346498893 1 1
-0.092129927040867 -0.0901942619831441 1 1
0.0846575147057129 0.0829823807298286 1 1
-0.0285229489042402 -0.0270890960445553 1 1
-0.00718195070472959 -0.00727239968079572 1 1
0.00757075929733293 0.00736331665680513 1 1
0.19919401402202 0.195324252957852 1 1
-0.153654737716963 -0.151911411196141 1 1
-0.000525060534579767 -1.28591709826834e-05 1 1
0.157641238371086 0.154813134353226 1 1
-0.176706544097365 -0.173229061542583 1 1
-0.116071187654224 -0.115064687625561 1 1
-0.209691849077374 -0.205090947310855 1 1
0.132585982977336 0.13037893878732 1 1
-0.221811658365452 -0.216481952346837 1 1
-0.0484551174204942 -0.0477634878002897 1 1
-0.0462922695208832 -0.0454298370683512 1 1
0.119480049905202 0.115292407463911 1 1
0.00533753283998124 0.00429683233693221 1 1
-0.0259984378676408 -0.0260712479158387 1 1
0.0316315901396308 0.0316201256975682 1 1
-0.0242347133090161 -0.0237281646390539 1 1
-0.113259044973138 -0.110676644140425 1 1
-0.0708216418529941 -0.0685448953548814 1 1
0.13223863401942 0.129880912276462 1 1
0.0360138411093469 0.0346936862763664 1 1
0.044602787641069 0.0445813396551635 1 1
-0.105344778942782 -0.103654926259737 1 1
-0.0563408681499944 -0.0547722296925432 1 1
-0.0896506518235025 -0.0878931408076378 1 1
-0.0596948027311 -0.0590155461586887 1 1
0.0966404203440162 0.0966251611519715 1 1
0.226849611854571 0.221448806207157 0 0
-0.12485330802072 -0.1224427824459 1 1
0.120526286332011 0.118642166604994 1 1
0.034416889425616 0.0342146928064485 1 1
-0.0719412606933002 -0.0709719682554557 1 1
-0.118579790535004 -0.116420078132659 1 1
-0.199383000594119 -0.195621616512814 1 1
0.0302145245440743 0.0298404642139257 1 1
0.0474796221908 0.0474971330333943 1 1
0.182177050710944 0.179248483024686 1 1
0.16372519188977 0.161366254074286 1 1
0.211781495191038 0.208322708674745 0 0
0.0297888698082173 0.0303017095727464 1 1
0.0388266385619908 0.0382458988634848 1 1
0.0688946060465488 0.0681129280061981 1 1
-0.075632649496106 -0.0746166258603484 1 1
0.031071473712116 0.0305958920527598 1 1
-0.02728280049976 -0.026264996654309 1 1
0.141403549190656 0.138927468769586 1 1
-0.0685330897689888 -0.0673239895151856 1 1
0.106265065347657 0.104416407426123 1 1
-0.0011282246123902 -0.00140126435810594 1 1
0.214095864120238 0.210735664454262 1 1
0.0510215015587439 0.0494221304153209 1 1
-0.279455118173396 -0.273701430454076 0 0
0.0295861923841358 0.03006342989091 1 1
-0.10685045050767 -0.106852515065639 1 1
0.107868911826532 0.105992678226052 1 1
0.120366489028126 0.1180195608075 1 1
-0.182733139776038 -0.178484730376345 1 1
0.175533983029547 0.17324797805222 1 1
-0.0384283158742326 -0.0375981271016989 1 1
0.108428804787084 0.107171654844631 1 1
-0.212700709385092 -0.209802204459473 0 0
-0.19491854375369 -0.191170453791284 1 1
-0.116817383928694 -0.114800732928827 1 1
0.0810383992261262 0.0809278518509257 1 1
0.187999704399852 0.184607879189166 1 1
0.0541140225562241 0.0540146486901121 1 1
-0.160839417105422 -0.158255753298806 1 1
0.0281488350174213 0.0269805168400044 1 1
-0.127022375499125 -0.124760616590042 1 1
-0.0161766985885438 -0.0147130980173808 1 1
0.140232836218821 0.138402519940457 1 1
-0.0471242290203241 -0.0487819806752571 1 1
-0.0556518096256338 -0.0540693039858109 1 1
-0.216678694892616 -0.212167779169264 0 0
-0.0488833937871875 -0.0475325367475048 1 1
0.298119021958997 0.293177258788542 0 0
0.129643647182664 0.127054293369733 1 1
0.0151581882112644 0.0145668356507678 1 1
0.239491563073486 0.234951127395399 1 1
0.0287973489918914 0.028534548560708 1 1
0.006730216607996 0.00637670447531399 1 1
0.00440574347990164 0.00389594936407073 1 1
0.0661817002756384 0.0639762377532374 1 1
0.206722453177711 0.202906335157672 0 0
-0.110092079590232 -0.108374492735248 1 1
0.0961319867559889 0.0930426255177431 1 1
-0.0267900543788093 -0.0268489394398271 1 1
-0.0523095493495485 -0.0512631802220843 1 1
-0.0662910958101351 -0.0648880088746202 1 1
-0.152521687823514 -0.14983543993338 1 1
0.0931163556742728 0.0912384370294151 1 1
0.058674081240512 0.0577273160152727 1 1
-0.102224222519958 -0.100871147765871 1 1
0.0104021398855964 0.0108019157735166 1 1
0.144531243791572 0.141790991333916 1 1
-0.00467997056529809 -0.00479204729768973 1 1
-0.0125664639731545 -0.0118369189715934 1 1
-0.0659188678034032 -0.0643554986916934 1 1
0.0861085171303424 0.0852553897297217 1 1
-0.113940711671859 -0.112222407734064 1 1
-0.127461179746073 -0.124602061719506 1 1
0.0322749084479127 0.0302659478865456 1 1
-0.154631408785963 -0.151655618430555 1 1
-0.0968803925533718 -0.0946891727954775 1 1
0.0038135950220658 0.00461734833200773 1 1
-0.0959170331225452 -0.0943854194250539 1 1
0.0924333986304187 0.0913789468220611 1 1
-0.024006084577838 -0.0234316586813605 1 1
0.238002583756587 0.233247452328076 1 1
-0.0705493548092159 -0.0688855768788891 1 1
0.0494411973453876 0.0479534561024366 1 1
-0.091044067340631 -0.0895043178779424 1 1
-0.0355140826060368 -0.0348976360280388 1 1
-0.0747142399831897 -0.0744314979204126 1 1
0.0290484495167467 0.0283882686913783 1 1
0.0684111327817222 0.0664273935196343 1 1
-0.0602812845010991 -0.057679682890144 1 1
0.0920520363073086 0.0924028816219251 1 1
-0.108522212727565 -0.105906678226808 1 1
-0.098975290991773 -0.0956913763157714 1 1
-0.0758116750441104 -0.0734553630897617 1 1
0.12450660470953 0.120872485356444 1 1
-0.124565441356312 -0.123030648129489 1 1
0.111841664782478 0.110052762154764 1 1
0.129340368624894 0.128161273568337 1 1
-0.17415706438109 -0.170584944038807 1 1
-0.120510232239645 -0.117570208776628 1 1
-0.0981567537406529 -0.0946257614629788 1 1
0.0358792895881666 0.0348659435009029 1 1
-0.0274458644494498 -0.0265009861994224 1 1
0.0664419330226496 0.065574309392514 1 1
0.203483414312162 0.199479166780093 1 1
-0.0971720712410338 -0.0962631425650965 1 1
0.0349236780804445 0.0338580193361513 1 1
-0.0199666560368633 -0.0208772357542732 1 1
0.112702688878966 0.110566025974483 1 1
-0.155973893897809 -0.152937304033242 1 1
0.0323871143857087 0.0316927718846808 1 1
-0.118332225020095 -0.115875854171501 1 1
0.0268682312394514 0.0254525403599863 1 1
0.0345401331453321 0.0336519080812005 1 1
0.0291123734894958 0.0275267139065248 1 1
0.00149542152928624 0.00105751036856774 1 1
0.12705600299318 0.123749626638835 1 1
0.0242897324519135 0.0227286571633951 1 1
-0.12864017250356 -0.12673507210379 1 1
-0.0798827601946231 -0.0776833350999527 1 1
-0.0696892137978032 -0.0678319923834317 1 1
0.0407788376521845 0.0396308150539919 1 1
0.173180460822554 0.170065158959852 1 1
-0.128109106102764 -0.125002857389463 1 1
-0.0283739522112856 -0.0281318506561812 1 1
-0.0366421268662354 -0.0353833516790316 1 1
0.0271686617412113 0.0251833131956966 1 1
-0.0664749854102559 -0.064940244317238 1 1
-0.0527698214655108 -0.0510944104503985 1 1
0.17577736072108 0.172679286908838 1 1
0.271445179771541 0.266033449305338 0 0
0.0517735332306117 0.0507886085283714 1 1
-0.0921769859905696 -0.0896548349631855 1 1
0.0202820886548009 0.0202549765842872 1 1
0.173236565505207 0.170132315820128 1 1
0.00919635620239172 0.00824287508632535 1 1
0.00812590887041173 0.00800184533836456 1 1
0.0949064791168592 0.0928400864321324 1 1
0.0656612443036244 0.0646350421100375 1 1
-0.0262566275874845 -0.0261535707023082 1 1
-0.000679517169584018 -0.000451033097604425 1 1
-0.209578353411138 -0.205621705946445 0 0
-0.0654720425997103 -0.064028081669115 1 1
0.033857970747891 0.0334641865795804 1 1
0.0980473888518028 0.0962844740508797 1 1
0.0956954886707677 0.0957172884433441 1 1
0.131151525060861 0.129223541359953 1 1
0.00199882006550839 0.000935391846258814 1 1
0.0616679496898049 0.0596107021087776 1 1
0.115634758279988 0.113395776341767 1 1
0.064146983727634 0.063145048039856 1 1
-0.2569096884911 -0.252658515400666 0 0
-0.0394031590722303 -0.0379608730870557 1 1
0.0616854292326425 0.0599699830050118 1 1
-0.127805093768334 -0.12554684603598 1 1
0.0227638016008073 0.0222009985803588 1 1
0.100613783207035 0.098038847889669 1 1
0.0760048287256741 0.073800287923895 1 1
0.00576367765810485 0.00446588579325144 1 1
0.133735375619971 0.131135486415495 1 1
-0.020472314683 -0.0204008358424828 1 1
-0.02313719783038 -0.0237501339810645 1 1
-0.0715773638392401 -0.0699257072491981 1 1
-0.140481924359885 -0.138957728360539 1 1
-0.0884006589477821 -0.0862268486457447 1 1
0.132924876069388 0.130824750599015 1 1
0.0464729693941402 0.0451972063054419 1 1
-0.0488840301807563 -0.0478608896492985 1 1
0.0613751851920784 0.0601562835074597 1 1
-0.339563021006408 -0.334571800994535 0 0
-0.111651810812094 -0.109188977101947 1 1
-0.030021249763913 -0.028383902262502 1 1
0.00821771031127463 0.00912636737432499 1 1
0.0675873465215019 0.0670197868070118 1 1
0.0099418833145348 0.00973272505888746 1 1
0.0496024750297972 0.0483092476450937 1 1
-0.0528331028574065 -0.0516812521059722 1 1
-0.234980805188654 -0.231192523796264 1 1
0.145520640871188 0.142500625890411 1 1
0.0152028281638262 0.0149006936890306 1 1
-0.0388310875624327 -0.0380536219208836 1 1
-0.0265821592417427 -0.026628700926785 1 1
-0.0148993243223736 -0.0146913608459596 1 1
-0.159029531871565 -0.155980198722461 1 1
0.0370519862088315 0.0368794309991996 1 1
0.118107915735273 0.115458497598518 1 1
0.0692825594723308 0.0681812866801172 1 1
-0.0343980665315681 -0.0321302244377689 1 1
-0.0312635073088053 -0.0324442257589583 1 1
-0.058707052413402 -0.0576467586853475 1 1
-0.1035871862149 -0.101037865074448 1 1
-0.0666116400995032 -0.0652573294108268 1 1
0.0220651675199779 0.0218511926554668 1 1
0.102643628245767 0.0998296624929339 1 1
0.132011795561976 0.128612002326277 1 1
0.0173149840159914 0.0168779579370752 1 1
-0.195837932600506 -0.192103988298752 1 1
0.0459755181632364 0.0448841739606753 1 1
-0.0341807456729864 -0.0338761201467064 1 1
-0.104395125429942 -0.10157892767719 1 1
-0.141274889687902 -0.138301148119699 1 1
0.0899120485251916 0.086637115972129 1 1
0.214790072043311 0.211106757432005 0 0
0.265442801091094 0.261842199751599 0 0
0.0864208826657272 0.0850054395276972 1 1
0.0199094947840034 0.0195307088987785 1 1
0.150781141356051 0.147791361396175 1 1
-0.302928508647985 -0.297255618805201 0 0
0.103993448947949 0.10177148170041 1 1
0.0804618925396275 0.07745370285979 1 1
-0.0612540041979705 -0.0606173092654939 1 1
-0.142351001579166 -0.139694513461504 1 1
-0.267631210331183 -0.263762540883675 1 1
0.136150127085916 0.133114833707292 1 1
0.081248310132484 0.0797866319356521 1 1
0.073092773443942 0.0719089969812909 1 1
0.0241407635543611 0.0235489915557202 1 1
0.0257619697675023 0.0256301918608596 1 1
-0.0468580452357252 -0.045868293578092 1 1
0.0677871278837103 0.0666990252033588 1 1
0.0287044745303492 0.0284656693612694 1 1
-0.0415463323131401 -0.040938934859955 1 1
-0.137628106979156 -0.135080882605016 1 1
0.133769307860879 0.131556675059164 1 1
0.0287031326479512 0.0298073298428516 1 1
-0.0839822892033788 -0.082670096637769 1 1
-0.256116043399692 -0.251649970097576 0 0
0.135702905461412 0.13259636057545 1 1
0.012180211399064 0.0120107160897384 1 1
0.106189112067818 0.104059356478148 1 1
-0.0665915520886403 -0.0650741958676718 1 1
4.40746879881507e-05 -0.00019293506120259 1 1
-0.0239186485177612 -0.023352487628666 1 1
0.0266706847530457 0.0262607781691874 1 1
0.0504193226734855 0.0481645991127974 1 1
0.0716885151178406 0.0702384110358844 1 1
-0.0958864000369408 -0.093976914909016 1 1
-0.223543046937789 -0.217994391878802 1 1
0.202687372938374 0.199650525738829 1 1
0.0888077506447778 0.0867806944776428 1 1
0.271930285317386 0.266095532221375 1 1
-0.0248455102669498 -0.0243613655273884 1 1
0.0911465118221054 0.0896426191541167 1 1
0.0165373281858166 0.01683903897869 1 1
0.0336178372712271 0.0323724185985346 1 1
0.0969913539203072 0.092770959562374 1 1
-0.0644430156891463 -0.0633502077151129 1 1
0.0760296555435775 0.0746355312978806 1 1
0.0785743235946952 0.0769596219917374 1 1
0.102433784136044 0.0999587370934666 1 1
0.165140226906775 0.162017357112901 1 1
0.0465293567939828 0.0456304790851138 1 1
0.124026663723649 0.121278886699989 1 1
-0.182829485774633 -0.179870258497775 1 1
0.103967376165316 0.101868334440031 1 1
-0.106321155611851 -0.104538240038799 1 1
-0.086770882724511 -0.084427246319304 1 1
0.0509581457134418 0.0501005035425252 1 1
0.231803385337704 0.227248612491768 0 0
0.0616274241919632 0.0609004745451299 1 1
0.0938251509956478 0.0911180193326167 1 1
-0.0596290165392588 -0.0594100805210192 1 1
-0.0745497976145446 -0.0725520417901917 1 1
0.0440163405453183 0.0427884253896133 1 1
-0.169162568455259 -0.165835423003856 1 1
-0.0998474943745817 -0.0989579823919752 1 1
-0.0797553274589219 -0.0788223604001129 1 1
-0.0480020472335481 -0.0467106261916871 1 1
-0.210905302027854 -0.207317228264022 0 0
-0.116457996848651 -0.115382219406211 1 1
0.26569588891027 0.261735714924413 1 1
-0.0604924952519889 -0.0586444314560999 1 1
-0.116753694448692 -0.114678496391243 1 1
-0.104154836239212 -0.102254510759449 1 1
0.0241454671277367 0.0225353907822531 1 1
0.00243735232052349 0.00233089487485188 1 1
0.0041282403580045 0.00533802304522144 1 1
-0.175482285849412 -0.172784167302776 1 1
0.209083865565152 0.205429097175611 1 1
-0.0581336885300252 -0.0556500041354318 1 1
0.225331234171933 0.221199141931996 0 0
-0.12804510672 -0.124406185518853 1 1
-0.188033746691585 -0.184462732899276 1 1
0.0488001140844474 0.0474982997643536 1 1
0.14423738090001 0.142332490627193 1 1
0.145436928790345 0.14227783135883 1 1
0.0501613962252056 0.0484575550075885 1 1
0.0507806312510522 0.0504941765395657 1 1
-0.252485019100626 -0.247186250959845 0 0
-0.103022290757861 -0.101088716844416 1 1
0.0862994026314898 0.0843067619201225 1 1
0.0953738028366118 0.0938365247284849 1 1
0.062250291158992 0.0608117522405765 1 1
-0.172205220757455 -0.167226768832038 1 1
-0.15352523430237 -0.151569637222697 1 1
0.0142909706670125 0.0132433125034339 1 1
0.195161917089129 0.191342214922085 1 1
0.15080204157834 0.147448804600816 1 1
-0.0568425840122094 -0.0560040128393791 1 1
-0.00209547037250381 -0.00251396088559458 1 1
0.0748884230500195 0.0736019841354062 1 1
0.108593180307985 0.106447862421997 1 1
-0.155870767532003 -0.15223544884551 1 1
-0.0307717007222797 -0.0298800947946149 1 1
-0.0200991871701499 -0.0185192723445189 1 1
-0.104239860042259 -0.101824413729882 1 1
-0.0939314126974247 -0.0934157664046585 1 1
0.0248845644777166 0.0247354383527633 1 1
0.00582318180991154 0.00547931754015453 1 1
0.104475987824684 0.102763311887403 1 1
0.078525576345608 0.0768411125828478 1 1
0.225771639501596 0.222155591802965 0 0
-0.099618327174868 -0.0977936105355466 1 1
0.0500982890819549 0.0481050125303438 1 1
0.00599053064105999 0.00601743017192646 1 1
0.137055861242943 0.13541407042809 1 1
0.0295941826378086 0.0293071883679426 1 1
-0.0498620649725967 -0.0485147476306453 1 1
0.0881397200194699 0.0868741599725742 1 1
0.0843941323553804 0.0823742851273238 1 1
0.0298236587105458 0.0310680538954226 1 1
0.115388488362499 0.112807118300895 1 1
-0.0797117180517385 -0.0774829036940572 1 1
-0.0235104231361171 -0.0230689880959308 1 1
0.0513115941621784 0.0503819720107023 1 1
0.0129863588235325 0.0132411141784787 1 1
-0.0371987300200883 -0.0362534176122013 1 1
-0.0255003577552596 -0.0252853979156087 1 1
-0.060549142514312 -0.0594163754487305 1 1
0.196012062770101 0.192278063075991 1 1
0.0533637975388103 0.0523123943742897 1 1
-0.170981290525357 -0.168024594698648 1 1
-0.0336983063206247 -0.0323575756213434 1 1
-0.245647474922266 -0.24083470836068 1 1
-0.11255153465292 -0.110830833684205 1 1
-0.0718864252557573 -0.0713509149985019 1 1
-0.205700112064511 -0.201823665363639 1 1
0.172525140657082 0.169548216158723 1 1
0.0972666488268128 0.0955265338562494 1 1
0.0739342016834367 0.072899397675274 1 1
-0.0490014877120369 -0.047692097228582 1 1
-0.134948479544147 -0.132703911903688 1 1
-0.10009649502066 -0.0992005007236225 1 1
-0.24959498469518 -0.244598439474392 0 0
-0.191874242790464 -0.18836504267185 1 1
-0.0840163864934083 -0.0814280208900164 1 1
0.00177590924025013 0.00200073794536633 1 1
0.149492024571281 0.148043892493258 1 1
-0.114979806424301 -0.112194608292764 1 1
-0.00715817278383263 -0.00787583838043782 1 1
0.160070985172214 0.15684416722977 1 1
0.00552475568583643 0.00527231190880533 1 1
-0.204326815997104 -0.202036861044284 1 1
-0.199136337643247 -0.196283321761643 1 1
0.123820002061739 0.122248718804549 1 1
0.00619851978651966 0.00712335374217098 1 1
0.0452981014915181 0.0443091775171834 1 1
-0.125213346732525 -0.122406842983997 1 1
-0.103910939899141 -0.102540215902919 1 1
-0.155189800418079 -0.152296482382121 1 1
-0.133214638058151 -0.129774530842308 1 1
-0.0374335448659006 -0.0359557210602533 1 1
-0.0140118898351614 -0.0130012813940143 1 1
-0.0239243479764903 -0.0236493301038517 1 1
-0.0739670261428163 -0.0718311650035747 1 1
0.0574430431472394 0.056354624325371 1 1
0.0269239682944705 0.0255045755612367 1 1
-0.016447482105903 -0.014885537054871 1 1
0.0745594595337568 0.0717128785324864 1 1
-0.0419657510575394 -0.0414276321810444 1 1
0.121032125157429 0.118331634373613 1 1
-0.114988805956693 -0.114084109366697 1 1
0.0725657789018427 0.0716082341865595 1 1
-0.00917303803161771 -0.00918065060974443 1 1
-0.122091298848893 -0.119840164458859 1 1
-0.159526467954793 -0.156453815957304 1 1
-0.159312876629306 -0.156400081707701 1 1
-0.0121519083311699 -0.0121606425738205 1 1
-0.00402273760258361 -0.0038438638061716 1 1
0.0832102784249624 0.081393803821343 1 1
-0.0869989007798423 -0.0847799317839955 1 1
0.159144790897121 0.156259032420475 1 1
-0.22045855730144 -0.215519226011656 1 1
-0.0954956037702542 -0.0937041741208815 1 1
0.0827038731918016 0.0811277061913614 1 1
0.194321034681704 0.191443138438354 1 1
-0.16719182849457 -0.163890035657259 1 1
-0.0385480971035667 -0.0373749581455006 1 1
-0.052714542427062 -0.0526409942586306 1 1
-0.0878614523263448 -0.0856124528495189 1 1
0.00545253865329962 0.00524738472984026 1 1
-0.115892802337975 -0.113392465831712 1 1
0.0217834211879811 0.0211253200303339 1 1
-0.0887310985813299 -0.0875693956767186 1 1
-0.0272014879825087 -0.0259454230434587 1 1
-0.19874526926855 -0.194093134516678 1 1
0.0459638404227712 0.0450079610930878 1 1
0.115618953963573 0.114893266730898 1 1
0.0654059813961537 0.0638900038292566 1 1
-0.260661140420045 -0.255677721174561 0 0
-0.0725838663647161 -0.070961628786441 1 1
0.173062364960467 0.169844142974059 1 1
-0.22719584626327 -0.222945463825542 0 0
-0.0315602411204559 -0.0312519541447952 1 1
0.179000131023201 0.176456247900302 1 1
0.126334990888179 0.123179227835754 1 1
0.0233898437057169 0.0219875240155636 1 1
0.0278749591981221 0.0274226932423345 1 1
-0.0239240290686737 -0.0231774812895696 1 1
0.0411330632522589 0.0399115022273673 1 1
0.150132315159429 0.148235873168423 1 1
-0.0307792455138002 -0.0303971257782475 1 1
0.0829423756604729 0.0815833947209049 1 1
0.125147201943632 0.122778536392922 1 1
0.0881584785180832 0.0866317210620535 1 1
0.0160989390325658 0.0157664559476563 1 1
0.104296351132278 0.102565172735165 1 1
0.0201119762956338 0.0194255213859371 1 1
0.0625794663122785 0.0610537360826871 1 1
0.0143462190836724 0.0142943703148836 1 1
-0.145248234610419 -0.143319005838638 1 1
-0.0362613679623992 -0.0355420587541915 1 1
-0.138694696185191 -0.135483708265567 1 1
0.172085354306365 0.167977988063851 1 1
0.00993974832767918 0.00897838476650513 1 1
-0.23092355166503 -0.226769934068918 0 0
0.0235920921003722 0.0235896713892672 1 1
-0.143801737060785 -0.141404775774233 1 1
-0.278037308492501 -0.272961171962533 0 0
-0.0198634793059393 -0.0189357057372563 1 1
-0.283031993740384 -0.276897249918111 0 0
0.00505030640241035 0.00561210519796008 1 1
0.0180740682606195 0.0183441541522089 1 1
0.0197531952945578 0.0192520945288632 1 1
0.403300000611046 0.394356013745531 0 0
-0.188512937664316 -0.185076728571915 1 1
-0.0242389280871241 -0.0237336496169883 1 1
0.102952519792172 0.101068345067123 1 1
0.0926509674152213 0.0926567994534575 1 1
0.0499923325545645 0.0486941729179055 1 1
-0.0747552062493052 -0.0734652700980343 1 1
0.112702119703067 0.111093872116032 1 1
0.122248493158994 0.120333980584766 1 1
-0.00761193491593721 -0.0076441399249015 1 1
-0.0526048671642166 -0.0514469024837467 1 1
-0.150990590809926 -0.148734605061794 1 1
-0.0308295520867452 -0.0318898499503908 1 1
0.0484018844206379 0.0490093735954425 1 1
0.2016509271822 0.197636023863408 1 1
-0.0940971808061612 -0.092941194394172 1 1
-0.117396065795022 -0.115483095977922 1 1
0.132557586935345 0.128841452473313 1 1
-0.240166666825631 -0.235446285971449 0 0
-0.0252966751588241 -0.0260730413670487 1 1
0.158318148258343 0.154770117927172 1 1
-0.243858917944606 -0.238471131529818 0 0
-0.121836232302656 -0.11982701873006 1 1
-0.168931162089547 -0.166139112272466 1 1
0.201643077708579 0.196695170267066 1 1
0.214987887534441 0.211658626962207 1 1
0.184435279835833 0.180015071975625 1 1
-0.140194516229399 -0.136048227249045 1 1
0.0558207899637912 0.0548121179705035 1 1
0.115014151234625 0.112751410178286 1 1
-0.0327300469993724 -0.0323058773946471 1 1
0.0930050109184837 0.0911376552876727 1 1
0.150217808515832 0.145739959815717 1 1
-0.154964683643971 -0.151627095924426 1 1
0.106034783264712 0.103012185260212 1 1
0.165076959018403 0.161264415126101 1 1
0.0816183614518827 0.0798876933682409 1 1
-0.0243418074016476 -0.0231756963396311 1 1
-0.126455267540096 -0.123062812208644 1 1
0.245941074979056 0.24143792689895 1 1
-0.00772958546654326 -0.00734687847419917 1 1
-0.0134975177570736 -0.0133089207618803 1 1
0.0453337925107955 0.0447269315955047 1 1
-0.0306525713177555 -0.0302111161698016 1 1
-0.00733949349126888 -0.00695990657667457 1 1
-0.114126153216027 -0.111583612998001 1 1
-0.0422405742427581 -0.0408947787428939 1 1
0.0857782980835022 0.0841685645541094 1 1
-0.20011465219395 -0.195781942713266 1 1
-0.155117697368909 -0.152193595390573 1 1
-0.0478813041708757 -0.0476999384097584 1 1
-0.142022155228529 -0.139134094806595 1 1
0.00734356955720641 0.0067780321188104 1 1
0.0840873541083444 0.0823447533763394 1 1
0.0948073927269943 0.0946650084601221 1 1
-0.314632431786765 -0.309366787938304 0 0
0.0410705475377903 0.0402587322004487 1 1
-0.000112113378159577 0.00147713478398157 1 1
0.164449063744532 0.161022192354343 1 1
-0.143820530506699 -0.142741441019002 1 1
-0.0557864778593396 -0.0551117534577203 1 1
0.175315932094271 0.172021017488459 1 1
-0.0628396439400237 -0.0621898356744068 1 1
-0.127842070284159 -0.125274831300667 1 1
0.13016888269284 0.128233968025082 1 1
0.0842655666039681 0.0829335736227298 1 1
0.100700719359765 0.0991790837991105 1 1
-0.0511020496324749 -0.0517088017315964 1 1
-0.0875014256396275 -0.0859544727423268 1 1
-0.132536756441009 -0.13105823694836 1 1
0.165093130534297 0.162012297736526 1 1
-0.115846810174959 -0.114943016469823 1 1
-0.171834883308549 -0.169542852394818 1 1
-0.0783115827196596 -0.0775229245430045 1 1
-0.104327500726352 -0.101713147485847 1 1
-0.0120106236366426 -0.0121153415524837 1 1
-0.0266835895147691 -0.0260780710521309 1 1
0.151885725729608 0.149188822015063 1 1
-0.0386156373435534 -0.0376348645575558 1 1
-0.232875096964315 -0.228347848958197 0 0
0.0022528513879288 0.00106567008050337 1 1
0.0329616736599311 0.0320284154186803 1 1
0.12635634498386 0.123958936200909 1 1
-0.0913896059851796 -0.0891047478118466 1 1
-0.066990349148528 -0.0657050574195306 1 1
-0.161804364509775 -0.159274850761873 1 1
-0.144400734310563 -0.141689245337856 1 1
0.113487729316938 0.111425157761423 1 1
0.152698714846523 0.149550634852163 1 1
0.154348874989511 0.152311551846517 1 1
0.0953445641912599 0.0953045984925031 1 1
-0.107988944956591 -0.105230491022869 1 1
-0.0848620126431421 -0.0835925476997066 1 1
-0.0289787019446546 -0.0284647552099156 1 1
-0.16149383791886 -0.159185071165373 1 1
0.126672150378467 0.125575266903498 1 1
-0.0501293049524633 -0.0505990525103044 1 1
-0.118890438746801 -0.116562071636229 1 1
-0.178078512058275 -0.17477620707199 1 1
-0.0603075801569024 -0.0593198275166937 1 1
0.048453567526255 0.0475633287453706 1 1
-0.077519966900978 -0.076741990252694 1 1
0.0119636303511274 0.012337330061578 1 1
0.233357641390583 0.228678523275664 1 1
-0.1332091706989 -0.129423745457853 1 1
0.163951067534893 0.161447182650987 1 1
-0.091786921780286 -0.0899424035896113 1 1
0.246728346327297 0.242565388332189 0 0
0.144836420325054 0.141711583837076 1 1
-0.0996491602109688 -0.0958628260932975 1 1
0.00118621683024841 0.000417392343473877 1 1
-0.0244392904357198 -0.0238144186373686 1 1
0.151164865997603 0.148629865280761 1 1
-0.256641612951835 -0.251378704202294 1 1
0.094840108813114 0.0932035948154361 1 1
-0.00938688580618503 -0.00975450657273788 1 1
-0.0593910336875675 -0.0580149619403151 1 1
-0.246113847431561 -0.241790382271686 0 0
-0.0336366501608836 -0.0318522551152198 1 1
0.0366019621771373 0.0359066987358159 1 1
-0.281421795662775 -0.277290627237851 0 0
0.253787302031075 0.249117988064617 0 0
0.0582896978526899 0.0575738699291337 1 1
-0.0591102982540205 -0.0586346817090026 1 1
0.0504900170406008 0.0501362221098934 1 1
0.0580642161489193 0.0571056115328805 1 1
-0.16060813789296 -0.158709583934388 1 1
0.0244666276779591 0.0243562690349288 1 1
-0.025264218221157 -0.0244313421278165 1 1
0.00967546686998236 0.00795560862937748 1 1
0.0715069488088407 0.0689036226286326 1 1
0.0756885206222243 0.0743880188794402 1 1
-0.0432555021810763 -0.0435137315818546 1 1
-0.0977801379847864 -0.0954360095059367 1 1
-0.0428984010759082 -0.0424609200449973 1 1
-0.074192331816806 -0.0740860005436204 1 1
-0.0929254191172631 -0.0920831439161869 1 1
-0.0317726688088305 -0.0304845765546757 1 1
-0.223680371609759 -0.219700661174049 0 0
-0.290572326430345 -0.284422695683185 0 0
0.0860862318840431 0.0843612215875282 1 1
-0.119201601428092 -0.1162857325373 1 1
0.0687501294932624 0.0679133454066665 1 1
0.0663091751653612 0.0651241890665644 1 1
-0.0400812420205996 -0.0401401009221232 1 1
0.0212046591940438 0.0207850333772148 1 1
-0.0456269589830071 -0.0446599376846253 1 1
-0.0103024280461033 -0.00906342781819555 1 1
0.17210063124119 0.168943473526714 1 1
0.0848285925690112 0.0833545034331406 1 1
0.0658958632731636 0.0648439166053107 1 1
-0.0156508709111422 -0.0157909528628906 1 1
0.00441693264166686 0.00436904213775255 1 1
0.160452921064641 0.158207839821491 1 1
-0.0316697545907322 -0.0311814713129134 1 1
0.0325735252147896 0.0321139468132376 1 1
-0.0808228176500726 -0.07829965107969 1 1
0.247136669493248 0.242518098552274 0 0
0.100529667583642 0.0988450133138563 1 1
-0.0491578996483683 -0.0490293866945041 1 1
-0.0359719513195501 -0.0349956821947991 1 1
0.0532346125985536 0.0541859275127751 1 1
-0.130430708460784 -0.127908995476993 1 1
-0.0250554730820314 -0.0244984709388317 1 1
-0.106824306178354 -0.105283618972248 1 1
-0.0151890484048638 -0.0147115184441739 1 1
0.150363136014304 0.14705917601018 1 1
-0.0443825991790237 -0.0432352378258999 1 1
0.137739954715269 0.135391272138328 1 1
-0.0486776381944928 -0.0475093137599231 1 1
-0.179335524945892 -0.176057583093839 1 1
0.192021890053281 0.187900566484535 1 1
-0.114219667066232 -0.111686033100913 1 1
0.000144056271796547 -0.00017591843730768 1 1
-0.119228735964564 -0.117213819527182 1 1
-0.226740220356474 -0.222450433230776 0 0
-0.0294809883986308 -0.0290764253232599 1 1
-0.186929459264438 -0.182835737924405 1 1
-0.00573992305446851 -0.00577712627317679 1 1
-0.0717473917609378 -0.0700987234774501 1 1
-0.00221588460589649 -0.0016320562025147 1 1
0.142821959223356 0.141297409938657 1 1
0.191190065549361 0.187348755660754 1 1
-0.189947515087925 -0.187721372035409 1 1
-0.248412894675777 -0.243686671228757 0 0
-0.0689119338745239 -0.0676941788032099 1 1
-0.305086603145421 -0.300425784886943 0 0
-0.0162888087746611 -0.0146445600285749 1 1
0.091441368466764 0.0901562510165012 1 1
-0.038063741645991 -0.0377820932110824 1 1
-0.0864850787690254 -0.0844433957165612 1 1
0.0390552739337474 0.0384044201420418 1 1
-0.151531888007223 -0.148805524788494 1 1
-0.0153452212046911 -0.0153803511527363 1 1
-0.0908031076240157 -0.088951204701065 1 1
0.1958357232969 0.192190371171157 1 1
0.121257175311515 0.117902835064595 1 1
0.0589240745039735 0.0579072209748995 1 1
0.0697849140849334 0.067683545992394 1 1
-0.00555071380874619 -0.00545642433517191 1 1
0.0280705172841571 0.0278296353134271 1 1
0.0544908741198433 0.053309514057144 1 1
-0.0253519532683277 -0.0239164598058661 1 1
0.0820618881556325 0.080747103287958 1 1
0.0407442587190477 0.0398837023197931 1 1
0.106219316287111 0.104700207989968 1 1
0.0325827673696619 0.0320877646243923 1 1
-0.00517904273882393 -0.00517932229063712 1 1
0.0472769347498042 0.0462110712000026 1 1
0.351842388164917 0.345313271461315 1 1
0.124209392107377 0.121436737732849 1 1
0.0875785455498523 0.0861603292661335 1 1
-0.0121569430332763 -0.0108732886367269 1 1
0.018772875026531 0.0188186328408109 1 1
0.0672179002175153 0.0665862600805376 1 1
0.101199962074851 0.0984470752346602 1 1
-0.0793852836502189 -0.0777546587394472 1 1
0.0143672188515623 0.013812041040771 1 1
0.147074422604842 0.144669416662107 1 1
-0.01726129098783 -0.0180766143863621 1 1
0.0846012694243666 0.0830620188544777 1 1
0.121799527260343 0.120460772871317 1 1
0.0945930281603847 0.0919050695289934 1 1
0.0847922236015032 0.0831471278746613 1 1
0.136151790854433 0.133784536507231 1 1
-0.130941908957333 -0.12863518899317 1 1
0.0884875314545339 0.0878789178080545 1 1
-0.0508701208062698 -0.0509308865504347 1 1
0.0476369967055682 0.0477025755664436 1 1
0.185218466256628 0.183148025697373 1 1
0.11251307096445 0.11020845493043 1 1
-0.0977722671118052 -0.0954973820815336 1 1
0.038613475219528 0.0371877344175166 1 1
-0.0275625300466108 -0.0274779590318206 1 1
0.00656189680944775 0.00655266315804903 1 1
0.0796920903112337 0.0784131589626227 1 1
0.0103351853085364 0.0107239016067266 1 1
-0.117649277694597 -0.115359085509931 1 1
0.00693415341362156 0.00678890547038963 1 1
-0.102665146875577 -0.100047660219813 1 1
-0.134831930231718 -0.131760712387806 1 1
0.0168369680553032 0.0171365181940481 1 1
-0.00747035752831768 -0.00827413062541947 1 1
0.00824477710363529 0.00798421732028809 1 1
0.199763181660603 0.196181801775478 1 1
0.0517625116629394 0.0505496807312962 1 1
0.147326060367335 0.144910975097557 1 1
-0.198873402578261 -0.195503868586975 0 1
-0.165324664386815 -0.162777100184362 1 1
0.133944421923903 0.131980519495613 1 1
-0.162245331920724 -0.159200099322316 1 1
0.124659634056208 0.122618826568752 1 1
0.15814395213481 0.154724461343316 1 1
0.0883784077444472 0.0871738255030705 1 1
0.0314507253238435 0.0309240463614404 1 1
0.127746630662479 0.125439099636742 1 1
0.112022333295736 0.108888911200664 1 1
0.0784921405202371 0.0770438320313375 1 1
0.144301789109456 0.141289167621745 1 1
-0.110816523272035 -0.109094320899687 1 1
0.258992878329915 0.253906163421361 1 1
-0.0936818339836579 -0.0902806338630288 1 1
0.0742593985881902 0.0721878545757093 1 1
-0.170079187475142 -0.166989775389267 1 1
0.131818103568176 0.129856437415164 1 1
-0.0740182715900234 -0.072363719138823 1 1
0.0732306556618723 0.0723746456184431 1 1
0.094024231972631 0.0918456823722716 1 1
0.0688999287422149 0.0677929232311596 1 1
-0.057512989558991 -0.0564932428815491 1 1
0.17906302385461 0.176351009962988 1 1
-0.0999449430756629 -0.0982359477959496 1 1
0.131255010231435 0.129777481760457 1 1
-0.0133101212097253 -0.0130507863464062 1 1
-0.176029902963797 -0.172847837710346 1 1
-0.0990148780810497 -0.097668065085909 1 1
0.268881570082996 0.263077191787549 0 0
-0.118792023256779 -0.116870925234227 1 1
-0.0545972330665852 -0.052360627869932 1 1
-0.225502193882895 -0.221076864265205 0 0
-0.0629810287220161 -0.062537795483545 1 1
0.0185192695527208 0.0179863473170855 1 1
-0.171727845708726 -0.169057692638473 1 1
-0.0226716275848403 -0.0225350392402923 1 1
0.101563518671175 0.0999697443264071 1 1
0.12054536472321 0.118611788353821 1 1
0.132603943315319 0.129478970820889 1 1
0.0339325068261466 0.0339747609278064 1 1
0.0236993471382684 0.0233132773005994 1 1
-0.0827022276852032 -0.0811228500595235 1 1
-0.0927109157509188 -0.0907742075680487 1 1
-0.201663261819224 -0.197160453252319 1 1
0.0393631209907602 0.0383798560637586 1 1
0.032947506992772 0.0329265379097293 1 1
0.227799400264128 0.222825021424518 1 1
-0.109893615529577 -0.105660103770386 1 1
0.0604094886365648 0.0585984822172226 1 1
0.0622681696412411 0.0609195480446967 1 1
0.250829116103035 0.246319488109483 0 0
-0.0511307778019425 -0.0495001440079214 1 1
-0.0331155412302812 -0.0327885678345857 1 1
0.108303420832711 0.106578002230458 1 1
0.199526732094776 0.196170952072161 1 1
0.00708015709352986 0.00724086405308044 1 1
0.272117198571758 0.267666838149969 0 0
-0.196758879852349 -0.192975326797704 1 1
0.186925987252852 0.18462706149092 1 1
0.0251134764530595 0.0248204977128709 1 1
0.206559460785838 0.202464713887926 0 0
0.0251523401923464 0.0242574835303538 1 1
-0.034648126781607 -0.0344220736459109 1 1
0.0750212574344925 0.0733894209713615 1 1
0.0113446612803044 0.0108750713456758 1 1
-0.115420727696799 -0.112535127862654 1 1
0.088215603722284 0.0869454489156412 1 1
-0.204232853901236 -0.199997891550815 0 0
-0.106000191449093 -0.10385229976558 1 1
0.0949949002547019 0.0916360958287092 1 1
0.0589562971156647 0.0577100058621753 1 1
0.0885271931306063 0.0872302968014114 1 1
0.0933672194987768 0.0917869523859021 1 1
-0.0450009351607982 -0.044163960328409 1 1
0.22053476576413 0.215038502043919 0 0
0.0480309553167372 0.0461271079721958 1 1
0.0244352084439338 0.0249040193741226 1 1
-0.0110462110119212 -0.0107617482831382 1 1
-0.292226446692107 -0.286516723764297 0 0
0.0229540372002561 0.022661450552616 1 1
0.0274670380787459 0.0269758823311377 1 1
-0.14592174940218 -0.14303666058287 1 1
-0.136742473048221 -0.134602240036837 1 1
-0.0283182482073187 -0.0270551525765451 1 1
0.145865220360549 0.143196226249262 1 1
-0.047892952443113 -0.0474493742851765 1 1
0.0545408257170401 0.0532205786132999 1 1
0.00061505118515872 -0.000779629901942851 1 1
0.0288006347374367 0.0280355734420692 1 1
0.0631364240216366 0.0633919561086048 1 1
0.221551654404072 0.217912478306695 1 1
0.0285875097803271 0.0283672970832034 1 1
-0.130520698000316 -0.128531636173027 1 1
0.167614483469534 0.162730024570798 1 1
-0.0967117791913371 -0.0951632582299774 1 1
0.0567014079174711 0.0556277239610117 1 1
0.0974905290507951 0.0963048684727833 1 1
-0.159884315962627 -0.156863495546855 1 1
-0.0294469999083238 -0.0292795181689287 1 1
-0.0510274047384854 -0.0498169992084274 1 1
0.0663158675779237 0.0643962825267707 1 1
-0.0930868899229152 -0.0916052489840614 1 1
-0.0142435639547401 -0.014091861013188 1 1
-0.00357774140158722 -0.00465372771124327 1 1
0.19635114195562 0.192605433359922 1 1
0.146784259532796 0.144343224962222 1 1
0.0776278476621373 0.0748203720761731 1 1
0.237931749927717 0.233998028704222 1 1
0.0605371586775476 0.0592576795300335 1 1
-0.0571713161352973 -0.0568336313637561 1 1
0.131750296972352 0.128348514719935 1 1
0.0171385850678769 0.0166274275546319 1 1
-0.00642908924851196 -0.00658959852458876 1 1
0.0357054351759201 0.0353982656889718 1 1
0.191837607120614 0.188758717685891 1 1
0.00353486727148909 0.0038466127334804 1 1
-0.00574927121865385 -0.00518633303440273 1 1
0.0603683149469285 0.059367183084393 1 1
0.125070885388998 0.122570362095653 1 1
-0.000691552344378225 -0.00116175433226164 1 1
-0.0368230265893566 -0.0360020779784217 1 1
0.011226656503083 0.0108571547502573 1 1
-0.0559888610265967 -0.0551045227032027 1 1
0.0637475052505709 0.062054114467921 1 1
-0.0454112234730948 -0.0444387600422451 1 1
0.0813302833232737 0.0792015481663108 1 1
-0.180594112145364 -0.177534578376202 1 1
-0.150797782573994 -0.148962018810901 1 1
0.130806047936259 0.127885163799448 1 1
-0.0112127807291987 -0.0104062223285219 1 1
0.074601202104527 0.0734762296201869 1 1
-0.0859846594800763 -0.0846402919795802 1 1
0.0212947250776677 0.0201016571822183 1 1
0.149881080554016 0.145614859640094 1 1
0.0413213217419613 0.0418332637514328 1 1
0.0723496203033018 0.0712183725787319 1 1
0.00402313822353183 0.00533654959227314 1 1
0.0344212844674162 0.0334335586680394 1 1
-0.0638045006240121 -0.0628577042171422 1 1
0.0801191469420144 0.0783916727523215 1 1
0.00279144687839041 0.00302714824672171 1 1
-0.0753186616648445 -0.0747377292266935 1 1
-0.0344502470419874 -0.0325743609565221 1 1
-0.0998846099941975 -0.0988541663723045 1 1
0.0279602643658506 0.0265195301821691 1 1
0.27497329772838 0.269229554891039 0 0
0.182354214428952 0.17733170156731 1 1
-0.046514599787078 -0.0458635883957704 1 1
0.0954815265962708 0.0938096735597537 1 1
0.0375179352553019 0.036817001858845 1 1
-0.118927722878166 -0.117057663060968 1 1
-0.00944989547926251 -0.00931280600724549 1 1
0.151454202673764 0.149120761921508 1 1
-0.0409005200981431 -0.0398950851842515 1 1
0.0674336949655467 0.0667719340270087 1 1
0.184076600026047 0.180882340868165 1 1
-0.0222920161393056 -0.021615583875982 1 1
-0.19942425821234 -0.196136957654508 1 1
-0.0349227813147784 -0.0349458185101848 1 1
0.166959875385627 0.162860700896085 1 1
-0.0690462887322383 -0.0689454635282484 1 1
0.0156053035573743 0.0146548277541293 1 1
0.0292053487248764 0.0265165201178927 1 1
0.0808845673801135 0.079149750954852 1 1
-0.226710938643984 -0.222588948277835 1 1
0.0680406206828069 0.066833664095688 1 1
0.07676335088655 0.0756879146657243 1 1
-0.0485646293919618 -0.047360832226972 1 1
-0.0409953643864767 -0.0399359266310419 1 1
0.0085839517753798 0.00821191404546594 1 1
-0.125625690033928 -0.122686056609961 1 1
0.141278197194974 0.138772972619765 1 1
-0.212309670398247 -0.208208717116597 0 0
0.152268267275721 0.149055012012987 1 1
0.12904066472075 0.127137875580927 1 1
0.120961952641319 0.118670848907404 1 1
-0.0575571721496864 -0.0562778875375275 1 1
0.000629659332387442 -2.04318498384093e-06 1 1
-0.0166026209058574 -0.0157857240893668 1 1
-0.0806567688711761 -0.0796139813087923 1 1
-0.197365090590195 -0.193847051439733 1 1
-0.0921873519845877 -0.089956365738266 1 1
-0.212303028193469 -0.207891855476315 0 0
-0.338667564554682 -0.331309944616552 0 0
0.0280224678909085 0.0281529845009833 1 1
0.0790187436620435 0.0773087854850341 1 1
0.235124167256893 0.229036472915365 1 1
-0.220170288273439 -0.216246589813046 0 0
0.128302908231496 0.125023491727244 1 1
-0.0327396221835719 -0.0314617659884455 1 1
-0.0985214413019186 -0.0968640218919945 1 1
0.00774580031006919 0.0073568409331514 1 1
-0.057349740069826 -0.0571558921729467 1 1
0.146057406256682 0.143081722731902 1 1
-0.122812371248922 -0.122154278402122 1 1
0.0980399579367874 0.0973399144005111 1 1
-0.163976642364871 -0.160475177663352 1 1
-0.0312335320532571 -0.0309064223405103 1 1
0.158154389695977 0.155445556569205 1 1
0.145589586632036 0.142989538152739 1 1
-0.0523253618605059 -0.0521284811313593 1 1
-0.0870867519518198 -0.087029705564463 1 1
-0.0980362488606665 -0.0960893524372498 1 1
-0.0700746801508789 -0.0706030764803769 1 1
-0.0954459518197181 -0.094191049131807 1 1
0.0218205205899072 0.0219515078658811 1 1
-0.0339313320191679 -0.0330700200881552 1 1
0.147694258067413 0.145324726020427 1 1
-0.072353774141259 -0.0711862942029055 1 1
0.0209864174848138 0.0206581088292373 1 1
0.114092951126986 0.111391294186539 1 1
0.0909503416990481 0.0894357198734673 1 1
-0.0764286285112519 -0.0765996542102467 1 1
0.0699737159166087 0.0679714413834034 1 1
-0.024010783442206 -0.023772419064692 1 1
-0.026329294759865 -0.0263693039154139 1 1
-0.243918531735841 -0.239772118298969 0 0
0.3364571428046 0.330952111001991 0 0
-0.263219020982765 -0.259023514107122 0 0
-0.0460184617585728 -0.0460598268322588 1 1
-0.0714512352315294 -0.0695950650821474 1 1
0.0090340339466873 0.00787008329435652 1 1
-0.0322826151269629 -0.0297548874512414 1 1
0.066754986416366 0.0660086641411555 1 1
-0.0437097046909311 -0.0428266091133736 1 1
0.169065466391674 0.166109079661281 1 1
-0.0738845082101605 -0.0707951921007055 1 1
-0.171537984430025 -0.16887463310564 1 1
0.116375375607252 0.114555311633077 1 1
0.272507243443122 0.268183703595934 0 0
-0.126464445200713 -0.123848939776141 1 1
0.043469049327364 0.0424275693114114 1 1
-0.0519281541769554 -0.0506905284565125 1 1
-0.212751009687492 -0.208004006663643 0 0
0.00931449543045732 0.00901717789560612 1 1
0.176382252421884 0.172995016769869 1 1
-0.049449643488957 -0.0465517688511381 1 1
-0.145672740740111 -0.14361220149312 1 1
0.0589977127500558 0.0579722807227096 1 1
-0.138905848664977 -0.136488592571513 1 1
0.0157334461428309 0.0146228164726172 1 1
-0.143931294946812 -0.141447930007258 1 1
-0.0134392987495543 -0.0125178939791711 1 1
-0.00653385140331328 -0.00589359471154353 1 1
-0.15289826111278 -0.149000873755612 1 1
-0.0518832110826422 -0.0509246809978812 1 1
0.174997804859384 0.172067037841934 1 1
0.213629246372408 0.208959395723827 1 1
0.0774338281630836 0.0758277173308911 1 1
-0.284028959349619 -0.277117205606569 0 0
-0.151712101575339 -0.148910137038488 1 1
-0.126496708745432 -0.124542375229596 1 1
-0.0285850505447543 -0.0261356672489789 1 1
0.00927930428542566 0.00883906653354435 1 1
0.0265840128593322 0.0258196476858641 1 1
0.0923444785682051 0.0897068346845658 1 1
-0.192072640134385 -0.188917180906534 1 1
0.0839862699238123 0.0825683632581891 1 1
0.110249605526653 0.107156024718463 1 1
0.133113200050017 0.129977963405465 1 1
0.0474184788895477 0.0460453909287729 1 1
0.0465482749276399 0.046209067184819 1 1
-0.0154141086864031 -0.0158279406539017 1 1
0.0287249558993162 0.0272228474022776 1 1
-0.0733565068821009 -0.0726688199141426 1 1
-0.246690561081273 -0.242636535547531 1 1
-0.0255436188229815 -0.0266184487271516 1 1
0.112108802975837 0.110315247227596 1 1
-0.0684489736001657 -0.0677319007961799 1 1
0.120639560027047 0.118882934588631 1 1
0.00453386112118907 0.00426728028359985 1 1
0.243093947023792 0.237611493095426 0 0
0.448700693522891 0.441306514954808 0 0
0.0269555762388604 0.0258946426332628 1 1
-0.01358406154594 -0.0123776222401238 1 1
0.095474661895259 0.0937383763855955 1 1
0.0073407438080485 0.00789327862247967 1 1
-0.156892610223054 -0.154165895484535 1 1
-0.0582386559858375 -0.05636540391925 1 1
0.0430055572176399 0.0423179140348961 1 1
-0.00433834457853443 -0.00514211280209384 1 1
-0.105337812539926 -0.103443245606877 1 1
0.123958068079998 0.12118579321189 1 1
-0.179417989627922 -0.175331382369325 1 1
-0.0915926160087217 -0.0896153480534354 1 1
-0.0578757373271974 -0.0569956010217411 1 1
-0.158384314626102 -0.155653121552793 1 1
0.146756792731724 0.143984521439382 1 1
-0.0487388144491822 -0.048702940763419 1 1
-0.205162337469926 -0.201647725924787 1 1
0.00315724827530557 0.00308663039740543 1 1
0.162854516659877 0.159577849018721 1 1
0.00621941037193729 0.00671127173349471 1 1
-0.0846228498082881 -0.0825772408388119 1 1
0.163182731661001 0.161466709763698 1 1
-0.219492998519478 -0.213712768627685 1 1
-0.164709875166419 -0.162120140248043 1 1
0.0109955383291686 0.0111326302618059 1 1
0.123298949816894 0.120166820600082 1 1
0.0693988315971571 0.0683441173929308 1 1
0.043195044608978 0.042505340381334 1 1
0.109252708802779 0.107707850671006 1 1
-0.118658829966612 -0.116724487665565 1 1
0.0333812764018742 0.0325916875619445 1 1
0.0385043791692171 0.0380413311388639 1 1
-0.13892153527268 -0.135812341945564 1 1
0.0641641284543831 0.0640056678280492 1 1
-0.0568128408613056 -0.0558427627097984 1 1
-0.237557004626686 -0.232344106482014 0 0
-0.245144195329618 -0.242506705959922 0 0
0.0904823204719948 0.0884162802214429 1 1
-0.020819626851083 -0.0197158570727327 1 1
0.0885033072081767 0.0861899355308126 1 1
0.0311817975216023 0.0290632122383011 1 1
0.0219708426258677 0.0234163400649952 1 1
-0.167134929802278 -0.163674199879009 1 1
0.1222375910898 0.120693666622483 1 1
-0.0131716759652864 -0.0128495728014793 1 1
0.164443162552381 0.161278169219228 1 1
0.183907203400288 0.180224486254704 1 1
0.15152656471976 0.148288582734598 1 1
0.294795168738523 0.287268303920007 0 0
-0.124977722256501 -0.123513816966781 1 1
0.100270151916434 0.0985103584366883 1 1
-0.0415446936766654 -0.0407816500787965 1 1
-0.085459051981693 -0.0836752704578331 1 1
0.0789440036726761 0.0781664941462721 1 1
-0.0953113244105016 -0.0923361200005466 1 1
-0.124235412901446 -0.123135569865807 1 1
-0.0773271006306123 -0.0750631574641252 1 1
-0.00662754380320555 -0.00622672958538356 1 1
-0.0654584867187001 -0.0642229179287165 1 1
0.0424463161572553 0.0421605366311638 1 1
-0.0172375920145026 -0.0163820000274108 1 1
-0.0414616307542109 -0.0409634537762762 1 1
-0.0780872934698424 -0.0771523837160029 1 1
-0.0386123155855557 -0.0382339484723197 1 1
0.106941588670059 0.10457091167694 1 1
0.0725935109486785 0.0702407303238912 1 1
-0.0768675819271729 -0.0763644614688591 1 1
-0.05026113671752 -0.048687852376549 1 1
-0.0068850048476345 -0.00673710818544341 1 1
-0.309637614869834 -0.304139941586143 0 0
0.0181903271059455 0.0169438880402643 1 1
-0.0358598151306696 -0.0352068877951145 1 1
-0.0700963295434113 -0.0686958270935006 1 1
0.10566989178471 0.103771256239343 1 1
0.171916197990868 0.169141115772088 1 1
-0.221798936870591 -0.218372110039614 1 1
0.0486586094468556 0.0479755768472971 1 1
-0.0926795656339694 -0.0907040854882409 1 1
0.149984526421455 0.147698593034851 1 1
0.178141302948788 0.175859878910914 1 1
-0.115548859009265 -0.114176628877836 1 1
0.0695870290134153 0.0679180709546185 1 1
0.0270813042743922 0.0266271073077111 1 1
0.0264573016294509 0.0261222637945055 1 1
0.193959684617983 0.191149781700903 1 1
-0.139190293365235 -0.136694125677444 1 1
0.0398566574930336 0.0392940149774983 1 1
0.0443714403702769 0.0432694358778842 1 1
0.202713512103084 0.198041265895155 1 1
0.0931900284241267 0.0915587632234539 1 1
-0.0875479501309034 -0.0880045190867912 1 1
-0.134226739264522 -0.131529848744441 1 1
0.0508407381555452 0.0501316140209171 1 1
0.0897219372309222 0.088326795293048 1 1
-0.1272652853921 -0.126016467148548 1 1
0.0484733830105106 0.04674374360826 1 1
-0.142091886627293 -0.139834033644129 1 1
0.133212096714314 0.129853946188796 1 1
-0.000259842561661464 -3.82542231401987e-05 1 1
0.0951602464783269 0.0945545253716243 1 1
-0.166463738683112 -0.162750977883971 1 1
0.0753505056618446 0.0742696534456193 1 1
0.10442872631097 0.102705211915047 1 1
0.0711104781189362 0.0701275360060765 1 1
-0.182445146231249 -0.178882144368405 1 1
-0.0189480607136815 -0.0185985552990108 1 1
0.077871878586035 0.0755563753517521 1 1
0.0570047998236937 0.0565312540486516 1 1
0.08591614070354 0.085084801754373 1 1
0.0754923977032899 0.0740974947134728 1 1
-0.0675377904455195 -0.0659993957503805 1 1
-0.0472256276747287 -0.0466134222348537 1 1
-0.042857788958929 -0.0417604053604185 1 1
0.0213862566429956 0.0212624734384002 1 1
0.350582481004309 0.344795011731906 0 0
0.0396107594190985 0.0375865199473204 1 1
-0.0857639409865772 -0.0844951806294911 1 1
0.251738798186889 0.24639991375111 0 0
0.151601730246155 0.14984429217287 1 1
-0.0406136679033845 -0.0406943556381683 1 1
-0.131634252920172 -0.128899173007876 1 1
0.193566733383322 0.189273115168838 1 1
0.205070583335715 0.200438868381743 1 1
-0.0281347347821814 -0.0275938512349211 1 1
0.00150692373431139 0.00259432087764735 1 1
0.115748487502039 0.114227782642615 1 1
0.0544362843760725 0.052880615071694 1 1
0.111600000144525 0.109695023883493 1 1
0.0618914599405779 0.0604584647196083 1 1
-0.0661288036076334 -0.0648358654173601 1 1
-0.143938268116529 -0.140603752601569 1 1
0.0598219916507301 0.0579700297913041 1 1
0.132382507555806 0.129430011008423 1 1
0.249333658239381 0.244656693896151 1 1
-0.0255033555945778 -0.0243733012969619 1 1
-0.0552479490150305 -0.0543988771468344 1 1
-0.0729203433969226 -0.0714440013331935 1 1
-0.110713538340477 -0.10910151003182 1 1
0.230312599550179 0.226288270141736 0 0
0.123202873122822 0.122232508536257 1 1
0.145378318325363 0.142500516035317 1 1
0.0442104164392661 0.0439653745460751 1 1
-0.113933263281407 -0.112662636860014 1 1
-0.014420483710141 -0.014729508922583 1 1
0.095267119972152 0.0936034520432709 1 1
0.168192237803018 0.165374425550401 1 1
-0.10168878549871 -0.100294953466831 1 1
0.101472959013729 0.100028957912634 1 1
0.0502319836921428 0.0495826063811949 1 1
-0.0676637524339177 -0.0652179901743355 1 1
-0.135968906722744 -0.133782951258809 1 1
-0.0011707484899687 -0.000752798026540633 1 1
0.0815317437602889 0.0799039087234582 1 1
-0.0418183779482305 -0.040684799056037 1 1
-0.0753625033150229 -0.0747902392084345 1 1
0.0436680974128539 0.0431457724743801 1 1
-0.152084660268564 -0.149122736393749 1 1
-0.04796009142171 -0.0454921582897589 1 1
0.142734846639042 0.140834756679741 1 1
-0.0535151099279286 -0.0520394941163091 1 1
-0.0803665639952735 -0.0787948223058448 1 1
0.00408003525843995 0.00443838299240112 1 1
-0.0167705961665734 -0.0161478480475688 1 1
0.053294168638025 0.0531668521480957 1 1
0.133952436156055 0.130094129726215 1 1
0.314994781532702 0.308341648835596 0 0
-0.140298290023458 -0.137527456524131 1 1
-0.0819919042321796 -0.080468744220366 1 1
-0.0411108537098233 -0.0406004598437566 1 1
0.0520698350195489 0.0511036120896279 1 1
0.117167372307394 0.114492530910368 1 1
-0.0559556554919651 -0.0551096437574636 1 1
-0.0778498901349254 -0.0765540057874507 1 1
0.0595629060353622 0.0589213542879597 1 1
0.252212063637414 0.24662555401012 0 0
-0.0164473233326375 -0.0174044278876158 1 1
-0.136080962892171 -0.133516150074005 1 1
-0.0906256952151033 -0.0891038562653788 1 1
0.111706058826739 0.1093161107436 1 1
-0.0847865721682749 -0.0831261943559858 1 1
-0.091832692053802 -0.0901915799308136 1 1
0.199539083490388 0.194780921112716 1 1
-0.159965752236388 -0.156588983098119 1 1
0.10578494564812 0.103652732866899 1 1
-0.144761504081739 -0.143095548518206 1 1
0.123421195664002 0.121464410213399 1 1
-0.206687779988946 -0.203033540246106 0 0
-0.0652410346802974 -0.064726619520874 1 1
0.353521041609907 0.347971922118026 0 0
0.112790299587928 0.110316041366282 1 1
0.124632294141144 0.122491065915832 1 1
-0.0976760309368039 -0.0960158749241016 1 1
-0.0399163011440789 -0.0381831871184588 1 1
0.0757943959390125 0.0745925304580014 1 1
0.0684241652539325 0.0671405610133453 1 1
0.0486979427319065 0.0466080664752287 1 1
-0.15788881363442 -0.154614098899375 1 1
-0.017940868266804 -0.0183986976912654 1 1
0.0631342643628086 0.0614167481472262 1 1
-0.036653023889444 -0.0361900532398161 1 1
0.101377826345765 0.0992218523473745 1 1
0.0505992638639653 0.0492208656198205 1 1
-0.0782189850936849 -0.0771707552396572 1 1
0.0195369131828455 0.0180318026738683 1 1
-0.122357245008002 -0.119747660324219 1 1
-0.00493108158738371 -0.00375852846880891 1 1
0.0478608809181132 0.0473361976755729 1 1
-0.137051147723696 -0.133294757485087 1 1
0.118824080131468 0.116537810914763 1 1
-0.126099562403431 -0.123902161740109 1 1
0.031868596879124 0.0314962628703332 1 1
0.0878468806423895 0.085908332523867 1 1
0.0112063600851787 0.0109385366840568 1 1
-0.167902626238286 -0.164027326270907 1 1
0.240466158978535 0.234619896264895 1 1
0.0435261002570548 0.0427758479860354 1 1
-0.0123275505198863 -0.010531174734759 1 1
0.00411333475562207 0.00412059144845361 1 1
-0.0497544620610283 -0.0487779404428789 1 1
0.0881485454854586 0.0856484689508267 1 1
-0.11590759725759 -0.112980195170809 1 1
0.0698792633311974 0.0685314893055765 1 1
-0.0655047144377165 -0.0642992766452829 1 1
0.0188557911875785 0.0201497334413763 1 1
0.00623724368888753 0.00588309731400714 1 1
0.0230352133451528 0.0227741457987011 1 1
0.110542609894078 0.108413645077386 1 1
0.127943722370228 0.125819637038832 1 1
-0.112893926834786 -0.110895971911164 1 1
0.0359658235922685 0.0344041982128721 1 1
0.127492480621715 0.123940613805587 1 1
0.00165653998967831 0.00112350356522671 1 1
0.0890296538463084 0.086219441902623 1 1
0.0888206657485545 0.0877731750845782 1 1
-0.021302381042548 -0.0213756102913494 1 1
0.211481942393035 0.208564520790064 1 1
0.0315636388276027 0.0302991366599681 1 1
0.0918225268692174 0.089923882501393 1 1
0.14714351783091 0.145725637333857 1 1
-0.0815993828999882 -0.0808303996691753 1 1
-0.0367548706338328 -0.0367781237773374 1 1
0.130134566611904 0.12818800492281 1 1
-0.059973616518226 -0.0584182292073893 1 1
0.0110331667857498 0.0104954941003628 1 1
0.0851717169903038 0.0834561582922575 1 1
0.119234775657353 0.117236602886046 1 1
0.0665346974078449 0.0641792705660017 1 1
0.0773461023865331 0.0749683114391579 1 1
0.00928452465754092 0.00841670155058238 1 1
0.128706360884352 0.125004826283382 1 1
0.0876983059374085 0.0872820588411591 1 1
-0.00438660552457076 -0.00366459987104817 1 1
-0.106393066646908 -0.104443699594363 1 1
-0.132667319226997 -0.131230811329939 1 1
0.123343435875467 0.120916294858705 1 1
0.067746400646971 0.0664368220595189 1 1
0.0262226841584356 0.0273011903527268 1 1
-0.126344438604322 -0.123929060930545 1 1
0.0292061290089638 0.0278058284218564 1 1
0.144839994034267 0.142106490845787 1 1
-0.0837268069651971 -0.0822092116453747 1 1
-0.167288184453229 -0.164412476582732 1 1
0.14466921124219 0.141963508200955 1 1
-0.164617147845397 -0.162405186890286 1 1
-0.0330700667130045 -0.0322706688105842 1 1
-0.00642578116048382 -0.0060318126559882 1 1
0.0817950053447656 0.0805901046065085 1 1
0.0181564139697056 0.0169675852610577 1 1
-0.0647770547608092 -0.0631792461208 1 1
0.145395845430737 0.142751909754063 1 1
-0.0882048712851252 -0.0868470093770084 1 1
-0.18798207167341 -0.183851660386265 1 1
-0.0377504407649537 -0.0378998398860011 1 1
-0.204713020187083 -0.201747013757626 1 1
-0.266476890329565 -0.260910617103763 1 1
0.0881156373565308 0.0864807777506206 1 1
-0.0492733136953387 -0.0472951865882472 1 1
-0.0381830844434073 -0.0384053580255482 1 1
-0.0964172630501545 -0.0954366971061968 1 1
0.143836572811656 0.14086572256363 1 1
-0.127486574304709 -0.125315187921544 1 1
0.28599456040488 0.280899880275916 0 0
0.261790875135136 0.257238556327911 0 0
0.010799739415455 0.0107014849047041 1 1
-0.100451586091203 -0.0988714357127019 1 1
0.14134726057519 0.138714755465326 1 1
0.0416772255951051 0.0400491073460608 1 1
0.0274157804899386 0.0262837583561723 1 1
-0.146992169275223 -0.144482748658977 1 1
0.0924402400612063 0.0909621743172349 1 1
0.0961946362483109 0.0938164438137734 1 1
-0.0353259901622218 -0.0337753375915539 1 1
0.19636823097224 0.1920140952183 1 1
0.197638079794376 0.194956940096564 1 1
0.0344480824509826 0.0345187786436915 1 1
0.0133304713600558 0.0131471300817861 1 1
0.0581316992180966 0.0579598828761415 1 1
0.0586050830277392 0.0588116288951275 1 1
-0.0188433923415871 -0.0183704447780897 1 1
-0.158424383767177 -0.155372313664417 1 1
-0.0135774435063065 -0.0143770544246467 1 1
-0.16723203839267 -0.164658432619577 1 1
0.119208176255624 0.117528417019128 1 1
0.137558810901425 0.135221571397105 1 1
0.144356294341535 0.14180120770049 1 1
-0.0950297308859088 -0.0937939498288844 1 1
0.22764356438286 0.222914814085574 0 0
0.100869185027165 0.0996025886424842 1 1
-0.139845922467057 -0.137099443545164 1 1
0.075231897179126 0.0744591913598497 1 1
-0.0481069822355667 -0.0472709883535629 1 1
-0.21918592428051 -0.214491095847583 0 0
0.10285332154385 0.101422186786086 1 1
0.24739994707957 0.24293866960883 1 1
-0.0273177501487139 -0.0267635202591794 1 1
-0.00801593561473329 -0.00703508902127038 1 1
0.0771730358819779 0.0749620816877422 1 1
0.083359915074329 0.0804611285993587 1 1
-0.180993126775146 -0.177075048481918 1 1
-0.0102294007880294 -0.00980065315908536 1 1
0.0979952779300743 0.0959311817014375 1 1
0.108923464881913 0.107254482824577 1 1
-0.0837682051675831 -0.0806399233425403 1 1
0.0750982403400521 0.0736675104615725 1 1
-0.0848603390929889 -0.0833677579722317 1 1
0.103266349091622 0.100089371049518 1 1
0.149040507244274 0.145819960142799 1 1
-0.00287428162122939 -0.00346688694497172 1 1
0.0690983218712279 0.0679750628131251 1 1
0.121949594755373 0.119926814779625 1 1
0.163445600880582 0.159775652451697 1 1
0.0244071812392568 0.0247645667798655 1 1
0.169481401288277 0.165278027231491 1 1
-0.0239399022106012 -0.0232084742796305 1 1
0.0505684865035191 0.0497598332289998 1 1
0.153722141145621 0.149282326654884 1 1
0.0927721283620787 0.0903656584082394 1 1
0.0185282286178431 0.0189018776305193 1 1
-0.0734540840834323 -0.0718293633800467 1 1
0.244699575968209 0.239396208045542 1 1
0.115224109444731 0.113353585282439 1 1
-0.0423548070814046 -0.0415970908921542 1 1
-0.00823678936682241 -0.00939319180413124 1 1
-0.0118813418123387 -0.0116195923397052 1 1
-0.0567561447998332 -0.0554583430252466 1 1
0.0639233273373126 0.0630993287557914 1 1
-0.184852053161306 -0.181604125675108 1 1
0.0150456202935757 0.0152230065592319 1 1
0.149374475559607 0.146767039351655 1 1
-0.192888406909601 -0.188332875785646 1 1
-0.0510479604186047 -0.0485997196722986 1 1
-0.0603178614347175 -0.0591373208923573 1 1
0.0816588245823281 0.0796381484329337 1 1
-0.241359135198027 -0.236312004752096 0 0
-0.040454545425058 -0.0398360290085174 1 1
0.230284898903356 0.226247037066079 0 0
-0.108785112910647 -0.106998868553167 1 1
-0.127430152338604 -0.124270021370676 1 1
-0.0164480260411973 -0.0160949502759139 1 1
-0.166679499284679 -0.163530046003423 1 1
-0.0843352182174119 -0.0827723365857541 1 1
0.00939084281075914 0.00972902806312311 1 1
0.00176742883869182 0.0016969396987976 1 1
0.285858769897718 0.279077331742481 1 1
-0.107004942214329 -0.104726990263276 1 1
0.0286515683977813 0.0280852005405317 1 1
0.238673568262437 0.233243657973934 1 1
-0.0221312655413627 -0.0225361949889555 1 1
0.194431169759672 0.191076307538346 1 1
0.0246846675775169 0.0249513932034205 1 1
-0.0118494365691391 -0.0116437798421067 1 1
-0.126965997000953 -0.123705602608988 1 1
0.159589799592046 0.157491405014531 1 1
0.167254358605929 0.163886081773003 1 1
-0.0939497700886779 -0.0919301697614585 1 1
0.125739911767682 0.122901181892128 1 1
-0.0733315890673046 -0.0712274848975524 1 1
-0.0164760805506954 -0.0168304145282772 1 1
0.0372117130362313 0.0362432460060352 1 1
0.201509602080486 0.198129494966617 0 0
0.185485464854369 0.181473924283393 1 1
0.0614524770922655 0.060911488849649 1 1
0.152654238318621 0.151542689021856 1 1
-0.242678741861076 -0.237990642311443 0 0
0.113479229306623 0.11089642448748 1 1
0.261394244336904 0.257485616602544 0 0
-0.295101240205431 -0.290657089022434 0 0
-0.0971929028031913 -0.0937814554388264 1 1
-0.0674840597448364 -0.0664896195100959 1 1
-0.0903006881025873 -0.0891650143524758 1 1
-0.217625279382161 -0.213837036745086 0 0
0.0339293749803754 0.0333501971873474 1 1
-0.141961348598158 -0.138188283750622 1 1
-0.0899626558139423 -0.0868167939156989 1 1
0.146002042670344 0.142561528929333 1 1
0.0704109985427514 0.0686693795692706 1 1
0.0534996788123299 0.0510361005217983 1 1
-0.295637469145247 -0.289713768360685 0 0
-0.0766800576267407 -0.0749786449574924 1 1
0.0712252482180341 0.0705014958851591 1 1
0.130298509711189 0.126344122748986 1 1
0.110206885575108 0.108261669573416 1 1
0.00192743087038212 0.00194242496350715 1 1
0.039307294539761 0.0381656976046971 1 1
0.042498309749581 0.0419381130623829 1 1
0.18240826509368 0.179532984449975 1 1
-0.108111380313007 -0.106229730944173 1 1
-0.168082500652201 -0.163370230350233 1 1
-0.105234253153099 -0.103058967889077 1 1
0.104789926979107 0.103055250331037 1 1
-0.0347963232414845 -0.0338841112286151 1 1
0.0113813675100347 0.0106562070851543 1 1
0.0774042135183944 0.0763584442916781 1 1
0.0184329679888531 0.0181026861563997 1 1
0.0205829011299143 0.0222951991393869 1 1
0.0609025347203006 0.0601759042661113 1 1
0.0459490378046667 0.0446540592469557 1 1
-0.0480109539199422 -0.0469968162344498 1 1
0.175125571612909 0.172244652416383 1 1
0.110103480227555 0.107721861177509 1 1
-0.19979128947499 -0.196948682225114 1 1
-0.130031979087626 -0.127190463291804 1 1
0.0734742531838754 0.0721103591292804 1 1
0.0464672780173975 0.0461666256619727 1 1
-0.178989074738148 -0.175875731351467 1 1
-0.0892699119951875 -0.087448090622133 1 1
0.0408249618591162 0.039352746537086 1 1
0.0740164963880142 0.072736986262007 1 1
0.130110095356166 0.127968792979594 1 1
0.0878565246064105 0.0850768398784224 1 1
0.0230645583054035 0.0232888408577084 1 1
-0.0200271235156456 -0.0202302357822068 1 1
0.0756903016800502 0.0733719478657505 1 1
-0.00321049715189221 -0.0033017665940158 1 1
0.00292395985690188 0.00381837407686065 1 1
0.0292386617617907 0.0287120996088138 1 1
-0.194114507037877 -0.190837527973707 1 1
-0.0807764942410629 -0.0791487276704495 1 1
0.157721964080685 0.15517145207602 1 1
-0.0273422982406014 -0.0271529650238493 1 1
0.0489429443829219 0.0473114098924522 1 1
0.0387245308203845 0.0389080997808039 1 1
0.0411288859997137 0.039748796889216 1 1
0.115815506748089 0.113449363083707 1 1
-0.0493832534443921 -0.0486777281073644 1 1
0.0132309077828284 0.0131937344363363 1 1
-0.0563107264167971 -0.0563857051214372 1 1
0.0548654534500159 0.0534737776418567 1 1
-0.0355450937348108 -0.0351168879480882 1 1
-0.184085436709989 -0.180365223882364 1 1
-0.0382482343816064 -0.037041446154896 1 1
-0.00304506229560327 -0.00194150196667793 1 1
-0.13587305154724 -0.13378085316231 1 1
0.0268271336338366 0.0270738690585472 1 1
0.23871670668097 0.23467023146811 1 1
0.0579155436100943 0.0557842379482188 1 1
0.0793468852187766 0.078696168957694 1 1
-0.00367930858120805 -0.00313504530064371 1 1
-0.0585987220010738 -0.0569550099993424 1 1
-0.068035336210275 -0.0666741629432943 1 1
0.239415601210911 0.234697876460934 0 0
0.0862659893590312 0.0832917165674584 1 1
0.180317403507423 0.177453567266442 1 1
-0.0827159853468764 -0.081283439478449 1 1
0.254325571646593 0.250288909333221 1 1
-0.0310347348810574 -0.0303347958096214 1 1
0.0483070204161124 0.0475205942419486 1 1
-0.251898346108273 -0.247557621481416 0 0
0.0273481231374425 0.0262759114270566 1 1
-0.000917094620508398 -0.000644667316691504 1 1
0.0769381125792905 0.0753117553146561 1 1
0.190498981268343 0.185744933268468 1 1
0.0196863699344372 0.0192729970929903 1 1
-0.105919923901676 -0.104095638241197 1 1
-0.094101910966628 -0.0922209666527582 1 1
-0.245434500196857 -0.242687747259883 0 0
-0.00361422687648427 -0.00324081330042694 1 1
0.0647776081178457 0.063383074962257 1 1
0.0602560133844924 0.0594874879646311 1 1
0.141758327849473 0.139255793625055 1 1
-0.0357260677994235 -0.0344804918350742 1 1
-0.169496990295773 -0.166280483088142 1 1
0.12947579827434 0.128059561753334 1 1
-0.00443962817087028 -0.00470791293080838 1 1
0.011091284164849 0.010697522156141 1 1
0.178882417484423 0.176023462354499 1 1
0.243178693573797 0.238782767468217 1 1
0.0985686095579483 0.0951451920435744 1 1
-0.0822414316454642 -0.0806077096454055 1 1
0.0169343088777857 0.0165980356850361 1 1
0.00521851958785888 0.00653566501836586 1 1
0.12963950364084 0.127087440800934 1 1
0.172839354301637 0.169534501882652 1 1
-0.160688800571856 -0.158262381216149 1 1
-0.0881187627112876 -0.0863468715898342 1 1
-0.0146754472472982 -0.0137474611235878 1 1
-0.0388274063567967 -0.0382159756829756 1 1
-0.12745180346907 -0.126231878701782 1 1
0.0156956953982118 0.0150757375606377 1 1
-0.0258044135091462 -0.0248619616591613 1 1
-0.0562162851698582 -0.0551998593238624 1 1
-0.0395843326640212 -0.0384458066770057 1 1
-0.112176882410905 -0.110554434039346 1 1
0.105694586995145 0.103646360855975 1 1
0.166131423443237 0.164489046903954 1 1
0.00158345825091989 0.000823814960587338 1 1
-0.132199233975601 -0.130357067667672 1 1
-0.0538270784227457 -0.0525437965390838 1 1
0.0311860107400274 0.0307169838089889 1 1
-0.0340518079430167 -0.0337741128672222 1 1
-0.110928784563165 -0.108096878661759 1 1
-0.0367301793879433 -0.0354183683421757 1 1
-0.0681614932860076 -0.0662927351727663 1 1
-0.193385206167303 -0.188996655981231 1 1
-0.104726139176071 -0.10268112608288 1 1
-0.0266525212783124 -0.0272410557065417 1 1
-0.158097593202051 -0.155400992422761 1 1
0.0369352973301956 0.0360914844032107 1 1
-0.0754544406801675 -0.0730996268758337 1 1
0.02264364705375 0.0233470683640038 1 1
0.0424116038255817 0.041703532401081 1 1
-0.285266287828494 -0.279136358459298 1 1
-0.0302900106770469 -0.0292075873368447 1 1
0.135609569219272 0.133051181920522 1 1
0.123271304894616 0.121916900874035 1 1
0.0857213983132033 0.0835721831669834 1 1
-0.203296082099832 -0.199620424634907 0 0
0.0166995208480177 0.0158506480611784 1 1
-0.02321345390295 -0.0231459134028409 1 1
0.0325877434442991 0.0318176948922557 1 1
0.087519761574142 0.0860721807207183 1 1
0.141717595520353 0.138834754141256 1 1
0.0772399243592683 0.07676150147129 1 1
0.0165846635174171 0.0152674751264417 1 1
-0.0616057835778019 -0.0608825124221653 1 1
0.0386216115757383 0.0382005140926847 1 1
-0.160516861996864 -0.158173574603595 1 1
-0.0130208398583754 -0.0132060397281442 1 1
-0.139648366829448 -0.137104884385508 1 1
-0.0475910452440976 -0.0461248372669032 1 1
-0.0391274669666312 -0.0379319771075685 1 1
-0.309351683370208 -0.303780210776261 0 0
-0.192211838661042 -0.188720712865642 1 1
-0.00942659482203566 -0.00982765148552467 1 1
0.0998436798372565 0.0978367689766644 1 1
0.00925237192949406 0.00857044524773835 1 1
0.027497647848052 0.0269550617828346 1 1
-0.0873797542834621 -0.0852688807652306 1 1
-0.111901039066572 -0.110048102403453 1 1
0.0152829491171285 0.0150864089134213 1 1
-0.0358607589267113 -0.0347802603706412 1 1
-0.0960239811213634 -0.0939450352009896 1 1
0.173547590571121 0.171195095994445 1 1
-0.288457395091709 -0.282668385662111 0 0
-0.00605899132473981 -0.00601489840322352 1 1
-0.127393657019698 -0.125094133633891 1 1
-0.0237669236600821 -0.023288232811374 1 1
-0.0507508212227173 -0.0493172461714989 1 1
0.0921503655144655 0.0902346553374926 1 1
0.0134281150200581 0.011801360068885 1 1
0.0393526516358453 0.0388400147890479 1 1
0.035536600870232 0.0351162243410743 1 1
0.134708689715718 0.13107560960787 1 1
0.178370705936871 0.174654949970397 1 1
-0.0927058983967715 -0.0913110122673625 1 1
0.069915921462026 0.0693465532926009 1 1
0.0758329351535381 0.0735997958933389 1 1
-0.113214859542862 -0.111043116212714 1 1
0.0455720858846551 0.0426851745191525 1 1
-0.191858400383213 -0.187844748862222 1 1
0.068589031163067 0.0670635275418478 1 1
0.0187169149940548 0.0183859448681118 1 1
0.0356815974629769 0.0348794509533488 1 1
-0.0861434202857536 -0.0840004628018661 1 1
-0.0674461662124798 -0.066692538657271 1 1
-0.0470537300562026 -0.0444610784244235 1 1
0.115896654443534 0.113511860136853 1 1
-0.0248623037990489 -0.024745160971568 1 1
0.322112234586665 0.316355218699422 0 0
0.0331234612968534 0.0320385490208115 1 1
-0.111598983645799 -0.110315391107532 1 1
0.151809936144787 0.14949897589517 1 1
-0.0499759198992938 -0.049227071481682 1 1
0.0361487155487773 0.0356379233633864 1 1
-0.129540118094639 -0.127969059202418 1 1
0.0989186802836506 0.0966532416447889 1 1
0.0276436871389206 0.026824886119183 1 1
-0.0428123326804785 -0.0413271543089728 1 1
0.0701042380399485 0.067736000953314 1 1
0.177003495374434 0.173809036208753 1 1
0.0722893749456518 0.0712710582411361 1 1
-0.0352984340224452 -0.0354927805752065 1 1
0.322640932489643 0.318233482376209 0 0
0.115894844492801 0.114462710173449 1 1
-0.124542888363342 -0.122535679589655 1 1
-0.263974918125291 -0.259361209674295 0 0
-0.0503281221063963 -0.0479851474713998 1 1
-0.0778886466377166 -0.0770346966731882 1 1
-0.136846267053056 -0.134298078213961 1 1
-0.0699402114359598 -0.0685712998793425 1 1
-0.0411875531116215 -0.0410106562856611 1 1
0.201290882340671 0.198070899284685 1 1
-0.170940471133081 -0.168285452333761 1 1
0.157154799040358 0.155127666748287 1 1
-0.0482826580557891 -0.0474805303718534 1 1
0.102271300294109 0.100881506719523 1 1
0.107513327418863 0.105576500971186 1 1
-0.0138338806680759 -0.0138572487286908 1 1
0.0466047161563185 0.0457169609968602 1 1
0.0125706161487746 0.012291349884692 1 1
-0.0249336009761205 -0.024854192027651 1 1
-0.0765197692532384 -0.0754180983507289 1 1
-0.135899901147923 -0.133844776674481 1 1
-0.228582890054409 -0.223839362573991 0 0
-0.055334865409978 -0.0548422666749954 1 1
-0.27405965383181 -0.268839518871695 0 0
0.0542988942988544 0.0541030190329696 1 1
-0.148403314652909 -0.14335399626356 1 1
-0.0435215854856644 -0.0434439065683113 1 1
-0.117532514456564 -0.116063244014782 1 1
0.0672715453276799 0.0669043820757668 1 1
0.166232869821214 0.162998343975081 1 1
-0.00881937100027621 -0.00813369847087893 1 1
-0.128095346150999 -0.126842870251574 1 1
0.257119340652339 0.251192247848232 0 0
0.0195392733350416 0.0202261168791856 1 1
0.12225263724345 0.119810734386076 1 1
0.0113281162187413 0.0115012241297626 1 1
0.192882423604903 0.189633947704486 1 1
-0.128077133282872 -0.126931065572515 1 1
-0.0569613989641899 -0.0538685268336121 1 1
0.00239431020661071 0.00380773673846273 1 1
0.00513141566343382 0.00582620342966569 1 1
0.0652789268206573 0.0645338365226719 1 1
-0.0302942813065378 -0.030026593792639 1 1
-0.240174482808305 -0.236033444298566 1 1
0.0693160785752849 0.0686968720576523 1 1
-0.227854435692573 -0.223202871607494 0 0
0.101651632689292 0.0989101060983673 1 1
0.115139199834148 0.112176175235924 1 1
-0.106701362933155 -0.104661563640601 1 1
0.0299044587092926 0.0290347320040371 1 1
-0.0757293468956592 -0.0749098433529437 1 1
-0.213199192946684 -0.208511100792301 1 1
0.104048736382733 0.102383904612106 1 1
0.0386557338291803 0.0377831027998906 1 1
-0.0161804064774011 -0.0159898795948256 1 1
-0.12293073075242 -0.12063639618293 1 1
-0.102826896769799 -0.100871771439991 1 1
-0.182738038545691 -0.179137581234187 1 1
-0.351138034470507 -0.343683494001701 0 0
0.00115435418353775 0.00182265294927561 1 1
0.0511953413696366 0.0490345426007539 1 1
0.160116225367614 0.157354854431558 1 1
0.00779486341867269 0.00866409918930387 1 1
0.144301146450689 0.141721776215579 1 1
0.0919697649166814 0.0897669990104713 1 1
-0.0735524468963023 -0.072524957261371 1 1
0.282189611754861 0.276066725644449 0 0
0.0196999630348002 0.0192878188152877 1 1
-0.238479832573885 -0.234365739956122 1 1
-0.115416562446286 -0.113225480363273 1 1
0.163224692946152 0.160700033905399 1 1
-0.0138192119758322 -0.0133156370615537 1 1
-0.0375094709003979 -0.0370565473667225 1 1
-0.158957697215565 -0.155004578790922 1 1
-0.00529529068851753 -0.00524945452877121 1 1
-0.0426696470433037 -0.0405464822028955 1 1
0.0838404383973397 0.0824388702313948 1 1
-0.169035607479797 -0.165892466985057 1 1
0.134521190822594 0.132728966427211 1 1
-0.0503488038869314 -0.049872031154951 1 1
-0.0248636366678382 -0.0241297216998438 1 1
-0.0491488323823677 -0.0471229560199711 1 1
-0.0577450778431352 -0.0580469652403012 1 1
-0.0496462987949587 -0.048547807486979 1 1
-0.0859147935543218 -0.0830367136832695 1 1
0.236841601398639 0.232246538243734 0 0
-0.0702061836877431 -0.0699859975091613 1 1
-0.0597327534668083 -0.0584180817942007 1 1
-0.0855179944811312 -0.0841057371166972 1 1
-0.0400104434863883 -0.0401793152514537 1 1
-0.0239153099557782 -0.0231880203383781 1 1
0.0585095020699707 0.0581383023112687 1 1
-0.0954630206256294 -0.0934668423582631 1 1
0.0895226886103568 0.0866212377513715 1 1
-0.268288937876881 -0.263691361170892 0 0
0.104806908538123 0.102915773089722 1 1
-0.00454541740091621 -0.00478424039793494 1 1
0.0263789773048806 0.026362659324595 1 1
0.0467419516093819 0.0460404148253882 1 1
-0.127525564895582 -0.125310083716281 1 1
0.0652430101318437 0.0643285151392207 1 1
-0.195313899960188 -0.192088918885036 0 1
0.00390416800472858 0.00329836333662556 1 1
-0.0011821912446142 -0.00159658826173881 1 1
-0.245080913554185 -0.239581527453824 1 1
-0.101780177720041 -0.100305154011825 1 1
0.176893693945181 0.173033910597418 1 1
-0.0344005313593974 -0.0332392731460497 1 1
0.0568741672877823 0.0561641285005295 1 1
-0.14632919219698 -0.143783246835516 1 1
-0.221830249475051 -0.217817915068714 0 0
0.0190949732414501 0.0185860411584966 1 1
0.0061456871452724 0.00517673900486786 1 1
0.163306491459382 0.160663749298639 1 1
-0.159351242418363 -0.156869441897956 1 1
-0.193038446172127 -0.189916423912924 1 1
-0.150610981539253 -0.147446957123598 1 1
0.124230917758282 0.121334310501974 1 1
0.0506043812009154 0.0500786597562296 1 1
-0.322947525105427 -0.316644701168017 0 0
-0.0181545600947414 -0.0174404426433266 1 1
-0.178414445038405 -0.176086663945676 1 1
-0.139491959776548 -0.137201889420627 1 1
-0.23151492383823 -0.22604317937848 1 1
0.0901261754223913 0.0885578410801542 1 1
-0.111004618929161 -0.109853446293222 1 1
-0.191024794183985 -0.187785381656876 1 1
0.0351724484228637 0.0341354989344902 1 1
-0.108554466492095 -0.10688891820963 1 1
0.0101051547581351 0.00971374101010388 1 1
0.154045903777793 0.151517013919951 1 1
-0.05952791786427 -0.0578520669596098 1 1
0.214393174566456 0.209314880619192 0 0
-0.0875417954074722 -0.0861312995084519 1 1
-0.137500699834288 -0.134561822810815 1 1
-0.0303353327192332 -0.0302580148501712 1 1
-0.172983232186977 -0.169822383067403 1 1
-0.0879834977166178 -0.0863805776505986 1 1
-0.123667686189769 -0.121953734496083 1 1
0.168497396043081 0.16555883431071 1 1
-0.131450023302913 -0.128732169534522 1 1
0.118508452188546 0.117092577456517 1 1
-0.271093910541813 -0.266482109111156 0 0
-0.185333695494783 -0.180283939675925 1 1
-0.0318690407065159 -0.0312254534432064 1 1
-0.0662702904062353 -0.065070670618954 1 1
-0.0317968317921221 -0.031106987884749 1 1
0.0731219265048951 0.0707824753370123 1 1
-0.156336853064305 -0.153555739521616 1 1
0.126471492480679 0.123674918606456 1 1
0.164700565525293 0.161089355032197 1 1
-0.133072572113704 -0.130192848262324 1 1
0.159643125018512 0.156477577994503 1 1
-0.03560648139715 -0.0338469235632446 1 1
-0.263312783757064 -0.258869202142905 0 0
0.0699937765015496 0.0693525066627866 1 1
0.0335579836380387 0.0330559769131482 1 1
0.0469341451739705 0.0463527487572984 1 1
-0.0771544970991555 -0.0741601605500403 1 1
0.167051846056345 0.163953232115088 1 1
-0.165020506066853 -0.162052344520389 1 1
-0.14730056606962 -0.144427566726218 1 1
0.402809384427091 0.395337721363494 0 0
-0.0792741710245468 -0.0781290740987957 1 1
0.0752476540593316 0.0735039918953462 1 1
0.0225002669848911 0.0219134238554179 1 1
-0.0352964846139624 -0.0359334539285214 1 1
-0.064364736324871 -0.062200196710944 1 1
-0.0322723035211486 -0.0310760651175375 1 1
-0.113262329075839 -0.11113653091979 1 1
0.0375129870691002 0.0362107031880656 1 1
-0.0902272630144338 -0.0887273762404566 1 1
0.123095683769251 0.121834163676786 1 1
0.0616025636521147 0.0608579728783579 1 1
0.00106433492965429 0.00146434411448862 1 1
0.0356964655543399 0.0359203906916354 1 1
0.081837705658902 0.0806721468202088 1 1
0.0411552078340068 0.0395622799233652 1 1
0.0930059079458517 0.0911984534316435 1 1
-0.0114788796513913 -0.0116613986359212 1 1
-0.0181504168457666 -0.0170642520056663 1 1
0.144190844558562 0.141653448606659 1 1
0.0512380275308687 0.0504700811152107 1 1
0.00360253859429065 0.00376564646291927 1 1
-0.0995424232482442 -0.0962258054100677 1 1
0.0815012938085966 0.0796654601901393 1 1
0.247371886784047 0.241907663542842 1 1
0.134564716370322 0.131637722629494 1 1
0.0536783312307273 0.0528830237240078 1 1
-0.0794538101062985 -0.0779125709502645 1 1
-0.0471688571470745 -0.0472314821088591 1 1
0.022335688965178 0.0216649689317332 1 1
0.138040632579719 0.134372447453148 1 1
0.098173280007817 0.0965528912468621 1 1
-0.150856842409583 -0.148014644452023 1 1
-0.231757083699942 -0.227997807528427 0 0
0.0772804777367372 0.0755384308098856 1 1
-0.0507320917494627 -0.0508238723383902 1 1
0.111853609063968 0.108627210887626 1 1
-0.0692985392672821 -0.0677813439131414 1 1
0.139014979440879 0.136666081869204 1 1
0.108749801602778 0.106147999424706 1 1
0.03378196830304 0.0329994229156008 1 1
-0.150225136398507 -0.147540150439485 1 1
0.190766868161644 0.186157961232566 1 1
-0.10583119659084 -0.104939054980614 1 1
0.0683089888370016 0.0666638377356641 1 1
0.00267253636002719 0.00316787452332416 1 1
-0.0631514874768462 -0.0615128483257457 1 1
-0.00102457378593977 -0.000801875750861806 1 1
0.0621715950835038 0.0607907555113094 1 1
-0.0372602312710424 -0.0374565965470781 1 1
0.0107234720371556 0.00997202434629021 1 1
-0.0128892161940391 -0.0133256944704318 1 1
-0.0895430901628339 -0.0872624696567082 1 1
0.259358760368004 0.254506270537473 1 1
-0.154176246205327 -0.151437127272358 1 1
0.216858611170209 0.212663634887673 1 1
0.187211469906468 0.183157230723695 1 1
0.0533551864072652 0.0522350026999877 1 1
-0.0354543740404555 -0.0336967323409327 1 1
-0.0873011939750688 -0.0854784723082959 1 1
-0.0398604446964141 -0.0385509670738646 1 1
0.0863314230594711 0.0851316311287463 1 1
-0.0232030757588876 -0.0223712205099898 1 1
-0.10235082871295 -0.100373859029182 1 1
-0.157848818982596 -0.154923444097119 1 1
-0.178135683492616 -0.173734992039244 1 1
0.148609192174359 0.145795438106944 1 1
-0.0366332754543462 -0.0360629147123952 1 1
0.047071170931342 0.0464977472270156 1 1
0.121186269176594 0.118413216296014 1 1
-0.0623705647108785 -0.061850563813835 1 1
0.11593253136138 0.113387845943222 1 1
-0.0819293839742905 -0.0805527296150704 1 1
0.0834525432861091 0.0816668014093821 1 1
-0.0897547244766377 -0.0891156901378457 1 1
0.066569631097255 0.0646915266910365 1 1
-0.0190699305253732 -0.0187045817210711 1 1
0.0696582195904056 0.0683356986803697 1 1
-0.12673679657146 -0.124019631914601 1 1
0.036248570635248 0.0358665160650405 1 1
-0.068668509850344 -0.068211871945972 1 1
-0.0853870280374627 -0.0842862578977216 1 1
0.0552243532459868 0.0537720113579728 1 1
-0.02430818220087 -0.0246722443325984 1 1
0.0917356192316282 0.0898177615533619 1 1
-0.17901863756871 -0.175512549513741 1 1
0.0986180982680565 0.0966338068704763 1 1
-0.0360835676017921 -0.0354821656258945 1 1
-0.204682205619434 -0.20064581254957 1 1
-0.0833251451792373 -0.0815781214946054 1 1
0.0745290271977429 0.0736520812944567 1 1
-0.210902689460021 -0.207531009209416 1 1
0.187093529903473 0.1839030628545 1 1
-0.0552400213491179 -0.0543165063651469 1 1
0.0606482964325955 0.0593399728538726 1 1
-0.191780469299668 -0.188091678982733 1 1
0.0215898434990467 0.0212652060754784 1 1
-0.0575567827300854 -0.0568502892604714 1 1
0.156248892928696 0.153660739161249 1 1
-0.0499436679008212 -0.0486674754735065 1 1
-0.0817364253012996 -0.0803973102881043 1 1
0.0132238136790414 0.0136454975268592 1 1
-0.056361973827073 -0.0565148274077117 1 1
-0.00769170085726805 -0.00709015296185299 1 1
0.141062188389024 0.139319379818562 1 1
0.100452000162144 0.098804942614056 1 1
-0.0076388901767536 -0.00724185715966963 1 1
-0.13199401281517 -0.129574149463557 1 1
-0.0957610576218519 -0.0943428379877719 1 1
0.0408502285100812 0.0408149376585292 1 1
-0.132405451991145 -0.129635931730549 1 1
-0.110981871009458 -0.108965361719811 1 1
0.00288219546159615 0.00208242501881577 1 1
0.0818865154070603 0.0804551476782774 1 1
0.157843562763692 0.155323235303133 1 1
0.166251451526664 0.1628914509135 1 1
0.0273942640923671 0.0268768259949193 1 1
-0.0908495167782424 -0.0893386240427484 1 1
0.163735113346379 0.160406195498621 1 1
0.021234195647783 0.0204911164354628 1 1
-0.0142909549679516 -0.0135130664076929 1 1
0.0690457317525328 0.0674593370900014 1 1
-0.149099360778354 -0.146105497264249 1 1
-0.0929228759122193 -0.0912126887335507 1 1
0.142191800159132 0.139038374982197 1 1
-0.0201270566820986 -0.0195333388708056 1 1
0.171004307701323 0.169001081234289 1 1
-0.185501828532115 -0.182106374290133 1 1
-0.122692195831774 -0.120635010315364 1 1
0.0198242245311112 0.0192327773517902 1 1
-0.0521289415635856 -0.0517461048281014 1 1
0.0369519930601681 0.0357508040831535 1 1
0.0949675698351163 0.0929758653225737 1 1
0.129594145303834 0.127422849288114 1 1
-0.00957410350010544 -0.00976887904406685 1 1
0.151237154015962 0.149924816959663 1 1
0.00174635996260033 0.000389982565890278 1 1
0.317524547630223 0.310352098565661 0 0
-0.0541750870954442 -0.052986475176201 1 1
0.252986928773612 0.24829368188221 0 0
0.0285353812978282 0.0271887697512416 1 1
0.288000531545012 0.282598929934521 0 0
0.0237429712740746 0.0241663364861691 1 1
-0.0276255972949313 -0.0274085760803048 1 1
-0.0138497402442736 -0.0144984307103194 1 1
-0.0440196346166454 -0.043135576364488 1 1
0.0747450134564729 0.0731294420724104 1 1
0.281831104397912 0.27799184227422 0 0
0.0299639102833523 0.0293419912381775 1 1
0.00597268757184288 0.00580430664347831 1 1
-0.221887358853245 -0.216530130667044 1 1
-0.212429258669597 -0.209509364266182 0 0
-0.0453271816897076 -0.044170127323562 1 1
0.331789001698185 0.325675930425373 0 0
0.163876865279656 0.160635891923761 1 1
-0.210526666990177 -0.207228260099902 0 0
-0.0597018845233755 -0.0587479873100652 1 1
0.186281217868093 0.18312971851294 1 1
-0.0611729613930142 -0.0592540752820554 1 1
0.260233831437753 0.254939242804599 0 0
-0.0572621870701462 -0.0572000797381195 1 1
0.0374799524833937 0.036641404208239 1 1
-0.0854636457158681 -0.0843826038039097 1 1
0.249978074305082 0.245227010601664 1 1
-0.0643079543632164 -0.06314350215014 1 1
-0.189030813311689 -0.185741375743702 1 1
-0.173937850970412 -0.171584564494748 1 1
0.0709934095143598 0.069291883570908 1 1
0.0953924129879055 0.0932880293252493 1 1
-0.00422287351401234 -0.00441295757822271 1 1
-0.211486121979825 -0.20818919905279 0 0
-0.100245412426497 -0.0991855890297566 1 1
0.10628597748425 0.102990753015463 1 1
-0.0484090365431313 -0.0474588538181102 1 1
-0.106944046182368 -0.103356738245033 1 1
-0.201067046833397 -0.196753812930407 1 1
0.132900400013839 0.130582697529961 1 1
0.161509346915678 0.158672586146849 1 1
-0.0539249320425744 -0.0527346715052733 1 1
0.193532875776323 0.189318677468823 1 1
0.202860643112099 0.198347759145213 1 1
-0.155735775073262 -0.153069566118428 1 1
-0.0184148426955131 -0.0176580546875076 1 1
0.0066170178210486 0.00730454356980122 1 1
-0.168722922265509 -0.164092374048385 1 1
0.0857126938572744 0.0838280521616737 1 1
-0.0274706277521427 -0.0265431698993403 1 1
0.0436384396443044 0.0432423815310663 1 1
-0.0245439954489732 -0.0245440694199288 1 1
-0.00474860218983882 -0.00461045202577577 1 1
-0.0302629106810933 -0.0295824026127059 1 1
-0.166719066059862 -0.16407780071973 1 1
0.0689020229311716 0.0676929998047361 1 1
-0.237351301433385 -0.232369532520347 0 0
-0.146076481003732 -0.142330139400342 1 1
0.199862926955822 0.195163974805824 1 1
-0.1999026440613 -0.196542836662202 1 1
-0.187086255843447 -0.183107815847546 1 1
0.00559258349648569 0.00506730689107629 1 1
0.106016241007172 0.104918391234386 1 1
0.0863487479255098 0.0849477578166641 1 1
-0.0819063258458518 -0.079936166007804 1 1
-0.118408222923372 -0.116555112206367 1 1
-0.073302598604387 -0.0721270122714149 1 1
-0.0556795788075001 -0.0531300453230888 1 1
0.0932471013159107 0.0915447145318043 1 1
0.0226272167032143 0.022728153081312 1 1
-0.0340300787232533 -0.0337094066499272 1 1
0.175883230309767 0.173261146214724 1 1
-0.00327830673820981 -0.00356126440589012 1 1
-0.0488030987058531 -0.0479832643584278 1 1
0.0883697225742856 0.0872221210182003 1 1
0.0935615615141026 0.092235367102728 1 1
0.00805165811561895 0.00752995617675999 1 1
0.142724204295801 0.14053104612409 1 1
0.0526921974038973 0.0513191897216063 1 1
0.0425579233022964 0.0421095892747431 1 1
-0.0314215431969947 -0.0293856287702422 1 1
0.0722714131466638 0.0714086500869919 1 1
0.0713123885385606 0.0703584639539783 1 1
-0.0185565188998018 -0.0185251877630343 1 1
-0.0445401904191841 -0.0444922545959846 1 1
-0.0426361062868885 -0.0421445643453436 1 1
0.0329195209844171 0.0324473539959078 1 1
-0.0331548742459493 -0.0320014217540097 1 1
0.055258413699919 0.0539356259462745 1 1
0.0188428464567699 0.0185539153776011 1 1
-0.0099329727195711 -0.00977570818517749 1 1
0.0179386012142713 0.0172302381109946 1 1
0.149306927378895 0.146704490210682 1 1
-0.0477259530480902 -0.0477147969889933 1 1
-0.0270498095800216 -0.0264371848170403 1 1
-0.221520291531273 -0.216132630714128 1 1
0.0254629759035238 0.02473215230221 1 1
-0.108750295891393 -0.107324231452759 1 1
-0.119693741511011 -0.11762518250628 1 1
-0.0481342006135535 -0.0479416401745766 1 1
0.0684396423983835 0.0671961892214349 1 1
-0.150089989951188 -0.147539964093561 1 1
-0.0144429432281116 -0.0150486649352996 1 1
-0.114670025163391 -0.111653470892991 1 1
0.07399597536028 0.0733161561544686 1 1
-0.274997941907492 -0.269630248400013 0 0
0.119910538360195 0.116765377413573 1 1
0.0458420570945459 0.0449536820041934 1 1
0.00163141488119524 0.00126014539489129 1 1
0.215794490191984 0.211401642953642 0 0
0.0430318105597338 0.0408255574674977 1 1
-0.049302019472415 -0.048602751225338 1 1
-0.0231957498150898 -0.0233088888145176 1 1
0.0690630735649631 0.0678625290164065 1 1
0.0259911596459779 0.0254519269015279 1 1
-0.124776376918402 -0.121992868303753 1 1
-0.0581541176309033 -0.0583092547071087 1 1
-0.101035082984192 -0.0976407030110732 1 1
-0.0276588845916455 -0.0256220522670456 1 1
0.05666126037151 0.0558602382459027 1 1
0.0446758213216918 0.043290436417777 1 1
0.0460837948200657 0.0453449887615507 1 1
0.0550439765473849 0.0543050245642759 1 1
0.105637579443418 0.103514677659432 1 1
-0.159092154708083 -0.156053701114103 1 1
0.0790992997851295 0.0783510879099801 1 1
0.119877758245391 0.118171770209162 1 1
-0.0308103206213308 -0.0298631145365996 1 1
0.0127755013459812 0.0112491115531116 1 1
-0.106072557169592 -0.104086839163302 1 1
0.0478973494225591 0.0471801124667625 1 1
-0.0550913632947377 -0.0540933169811309 1 1
-0.0344627218581724 -0.0337507874514412 1 1
0.0128996494424994 0.0127346283783727 1 1
-0.158073885828041 -0.154748473749364 1 1
0.0176043679354837 0.0171946284458833 1 1
-0.139140317900766 -0.136142867213253 1 1
-0.122545662715576 -0.119128435598496 1 1
-0.00298338236897142 -0.00412548644472292 1 1
0.10193374145871 0.0994609211635751 1 1
0.35791438228651 0.350964059340139 0 0
0.0145779147718906 0.0144879964472198 1 1
-0.0142148609504196 -0.0139543344563845 1 1
-0.0516209852329932 -0.0502381588597449 1 1
0.0827023458094635 0.081930000229172 1 1
0.154921227374336 0.151853122341898 1 1
-0.236770545705948 -0.231147250233441 0 0
0.0499427406903403 0.0481572772761375 1 1
0.103325107868836 0.101134582830172 1 1
0.0783697238169789 0.0769661711805391 1 1
0.0250635174411234 0.0248762638412161 1 1
0.0704412011569526 0.0682857574063794 1 1
-0.121974885353092 -0.118877717880295 1 1
-0.0720320534887866 -0.0709665798362613 1 1
-0.046705026528615 -0.0477063439215108 1 1
0.105550659601969 0.103547662077817 1 1
-0.0683049202449605 -0.0667627026373614 1 1
0.094196579190621 0.0925338019060811 1 1
0.0114295296816394 0.00998302944086217 1 1
-0.148858659386983 -0.14633361304846 1 1
0.0199434823494309 0.0195420741198735 1 1
0.0871043896412149 0.0854527430601654 1 1
-0.259844460779038 -0.254649124311415 0 0
0.046268159179844 0.0470952929952989 1 1
-0.139566043458566 -0.137556836871936 1 1
-0.0469375325579022 -0.0446916536185775 1 1
0.0380767794430017 0.0371536531477823 1 1
0.122410675267489 0.119979642665461 1 1
0.248348739524224 0.244891083328968 0 0
-0.00171139839036245 -0.00210519507093526 1 1
0.147646325356595 0.145745277867632 1 1
0.12913274037564 0.125847421510062 1 1
0.0189276343641966 0.017941486495078 1 1
0.00821578069649987 0.00813068606114834 1 1
-0.113978266205599 -0.110504444564112 1 1
-0.0434135741924331 -0.0423402586126857 1 1
0.169758032936661 0.166117064923284 1 1
-0.191160444926364 -0.18689649697395 1 1
0.0661143883814895 0.0655963404843865 1 1
0.137313286045424 0.134296530353042 1 1
0.0734393305110872 0.0721887931162718 1 1
-0.0490968894556081 -0.0492667683808585 1 1
0.041452350883268 0.0406711003861578 1 1
-0.230900039567492 -0.225214431148764 1 1
0.0253458760595647 0.0249116567363691 1 1
0.0746392345157732 0.0731460126438323 1 1
-0.146244396331053 -0.144701842420839 1 1
0.137714727197833 0.135190482826661 1 1
-0.154684190951983 -0.152261536491706 1 1
0.0197741936003758 0.0192748314147908 1 1
-0.0906538054476475 -0.0896662776088779 1 1
-0.064748779144022 -0.0638936087779083 1 1
0.00159780725648079 0.00204260185463078 1 1
0.00960713358807937 0.0096461043011105 1 1
-0.0367508682622334 -0.0360418172993348 1 1
-0.193336598410311 -0.190213022592406 1 1
-0.211152910550364 -0.207724932533046 1 1
-0.0393836856079855 -0.0395126830689629 1 1
0.0768529560382179 0.0755306111318746 1 1
-0.0566739851950275 -0.0547104454481584 1 1
0.0947699401123593 0.0930296243606187 1 1
-0.0837674492668867 -0.0828805685053025 1 1
0.189585307994349 0.186473829090615 1 1
-0.124115176635956 -0.12053876467496 1 1
-0.0653334668028265 -0.0640428416764548 1 1
-0.0131957754093749 -0.0130675217688227 1 1
-0.0770439031450193 -0.07610123357262 1 1
0.0258976055072771 0.0252988437881712 1 1
0.0815270149081166 0.0808547991294699 1 1
-0.188365673069607 -0.185078917756099 1 1
0.114741601779487 0.113022848036033 1 1
-0.114189017787085 -0.112109409464452 1 1
-0.0612756947307581 -0.060240833972217 1 1
0.146382621091164 0.14478256820997 1 1
0.0844469268888416 0.081972185580396 1 1
0.0114215235179948 0.0107612790079945 1 1
-0.0803364350210355 -0.0779664513625255 1 1
0.0271662893742759 0.0279101014527791 1 1
-0.00693694931928081 -0.00730545563895589 1 1
-0.0904325837500713 -0.0893010565238201 1 1
-0.0807742850237341 -0.0812114222529665 1 1
0.246274433622504 0.242401004559645 0 0
0.0382816171717052 0.0366053708577654 1 1
0.184339378495093 0.180283705938191 1 1
0.171299248689725 0.16824046404433 1 1
0.0277689515118326 0.0277539117085966 1 1
-0.0525875676323894 -0.0514840314834522 1 1
0.0487371956604354 0.0477627179883434 1 1
-0.0565186495987492 -0.0554925533292077 1 1
-0.0148799353620345 -0.0142041416776608 1 1
-0.0605786538341083 -0.0594479048918162 1 1
-0.0989772236974582 -0.0964344565381486 1 1
-0.0111036190103771 -0.00961642675448557 1 1
0.0138015788334698 0.0140784801776488 1 1
-0.0722598137102098 -0.0702275196129714 1 1
-0.0499828222342234 -0.0490636850407134 1 1
-0.0131831745790053 -0.013193472973012 1 1
0.0634718900778323 0.0618756666622955 1 1
-0.104697282611981 -0.10369565893703 1 1
0.0312142168609889 0.0313358307396001 1 1
-0.0677206738936647 -0.0669643778989647 1 1
-0.101037685931215 -0.0994395241758319 1 1
0.273587106349847 0.268785490859203 0 0
0.0681194498666383 0.0675103179273013 1 1
-0.0604096910128191 -0.0591481015655241 1 1
-0.0436475391684145 -0.0425580379001989 1 1
0.11103433714487 0.108668903431424 1 1
-0.0360672740393152 -0.0355731689778577 1 1
0.0814500081833187 0.0795022968490864 1 1
-0.1386741919376 -0.135550926827604 1 1
-0.0506689874653815 -0.0498362020098769 1 1
0.122024720302796 0.120990898785268 1 1
0.0201698686235738 0.0196946498529727 1 1
-0.00551189419835472 -0.00470151996954516 1 1
0.0829513994860528 0.0818013801133842 1 1
0.108305472435042 0.106069268337547 1 1
-0.0741695023631566 -0.0724980979823587 1 1
-0.0120642203777175 -0.0116194451723707 1 1
0.0611770244378609 0.0598985675810419 1 1
0.15955334620137 0.155796867129169 1 1
0.134631984970988 0.132793401611756 1 1
-0.212915288386909 -0.209679900890899 1 1
0.094418049876236 0.0922890171542403 1 1
-0.210920783304648 -0.207308430389608 0 0
0.0648330705741367 0.0640175094017237 1 1
0.0394735526433013 0.0386229511909273 1 1
0.21736746023081 0.21183169477199 1 1
-0.0136621576918633 -0.013633238130977 1 1
0.0587674581016778 0.0585027797268256 1 1
-0.335909121462833 -0.328842154371878 0 0
0.0104631050141594 0.00892849380808993 1 1
0.119142752233261 0.116813643553522 1 1
0.0618512914146997 0.0596501463352004 1 1
0.106555396360681 0.104618620434268 1 1
0.218673219464581 0.215092370041372 1 1
0.122165715744836 0.119852926234834 1 1
0.00810846190765062 0.00864445840795191 1 1
0.0153263709161216 0.0138118061339453 1 1
-0.0401803085176422 -0.0394279691408779 1 1
0.0961942454899873 0.0947951912887189 1 1
0.163988836509207 0.16166801599845 1 1
0.0898804061308736 0.0894052354359186 1 1
-0.158519121249977 -0.155181519066689 1 1
0.0688389527222196 0.0673455617053545 1 1
0.0631398020930477 0.063475267542155 1 1
0.103182675932828 0.101567820905962 1 1
0.018951811040804 0.0179907085163473 1 1
-0.0896193263461674 -0.0877447096854293 1 1
-0.0191635700956084 -0.0193274173380693 1 1
0.164588324418835 0.161429193253691 1 1
0.296208039287075 0.290641603867995 0 0
0.174383166109957 0.171193248607553 1 1
-0.0557998499102263 -0.0548354793622711 1 1
-0.0763448621898137 -0.0734516896273962 1 1
-0.0574705572830518 -0.0568463750348578 1 1
0.119617066454386 0.118356042290405 1 1
0.0654590441989895 0.0642676125164358 1 1
-0.011508755788915 -0.011374001861966 1 1
-0.270021540815259 -0.264329305398757 0 0
-0.010183266024745 -0.010281386737807 1 1
-0.0465128270405427 -0.0460824652367076 1 1
0.0539938892440392 0.0527201690277649 1 1
0.0363923669924123 0.0366830054279587 1 1
0.28664386802774 0.281690145183124 0 0
-0.0729427093988902 -0.070307396652359 1 1
0.280994404181396 0.275920418543534 0 0
0.0264099161942354 0.0257057119528765 1 1
0.0669236572090651 0.064914829074073 1 1
-0.192587812464291 -0.188706329338851 1 1
-0.00137490810462453 -0.00064599285152047 1 1
-0.0526375141977406 -0.051349427613017 1 1
-0.277482613359447 -0.271191951345224 0 0
0.131436331894382 0.129009355961171 1 1
-0.0169597421423715 -0.0165570037723359 1 1
-0.088701368609259 -0.0871436871191117 1 1
0.0640789566969316 0.0629811947859483 1 1
0.336224105774919 0.330044980369864 0 0
-0.156838460763354 -0.154166253493703 1 1
0.33778756231925 0.332632075327954 0 0
0.0159484439316183 0.0158180834025562 1 1
-0.0922445684456445 -0.0892740466595359 1 1
-0.104310755467488 -0.103084660848173 1 1
0.179149122961324 0.176010074132432 1 1
-0.41025140162188 -0.401295745785204 0 0
0.134415845856455 0.131347332128111 1 1
-0.242143966418821 -0.238285949749305 1 1
0.0326384466896332 0.0315924674354251 1 1
-0.0851876331046218 -0.0838002741485185 1 1
0.173919046978462 0.170664267415252 1 1
0.00896716448059688 0.0086276843090705 1 1
-0.107790225238817 -0.107462575488055 1 1
0.119186988638346 0.11662704298891 1 1
0.0192398435049 0.0188627586378525 1 1
-0.0311969200560444 -0.0303409546404431 1 1
-0.0262241282621361 -0.0258638625977452 1 1
0.0232272132528036 0.0240862831058642 1 1
0.207476055334012 0.204328778501474 1 1
-0.0165772070986373 -0.0148438565317646 1 1
0.00534361731528517 0.0054201576670084 1 1
0.0798205462804669 0.0778979323125728 1 1
-0.087412491164439 -0.0855763619184662 1 1
0.138779772595518 0.136046282989721 1 1
-0.0954564378257958 -0.0936857606305064 1 1
0.0346679913769495 0.0345685713237375 1 1
-0.0644366511684801 -0.0633366752983486 1 1
0.174659935215843 0.171335544486621 1 1
-0.0449749347021291 -0.0447382913844133 1 1
0.0163028590183941 0.016312053527402 1 1
0.0630518775086938 0.061718996139553 1 1
-0.00686513448995183 -0.00682460376052311 1 1
-0.0941346725575976 -0.0922840853745457 1 1
-0.104354243254769 -0.102046532181888 1 1
0.0169073200303373 0.0169293257863012 1 1
0.103808269098664 0.101423712854735 1 1
0.215851640933224 0.211922700830387 0 0
0.0892303686070769 0.0878324984185105 1 1
-0.246592311058592 -0.241794359316024 0 0
0.0483355025914495 0.0482416892028347 1 1
-0.114815628926597 -0.112453608897028 1 1
0.00827581618321987 0.00821930066039148 1 1
-0.0628011500522293 -0.061899966680424 1 1
-0.181998338943477 -0.178220106121291 1 1
-0.0482088717582498 -0.0472253944486441 1 1
-0.00726979358787937 -0.00696715854536814 1 1
0.0284068466529198 0.0266995074546759 1 1
-0.0158909027785355 -0.0152070699589939 1 1
-0.070933079659274 -0.0690210742827829 1 1
-0.173079908706256 -0.170140643943441 1 1
0.077067340908779 0.0759763993992481 1 1
0.00703535466031373 0.00710321511286052 1 1
0.103584576118657 0.101670453214673 1 1
0.0716201538864605 0.0702320723420281 1 1
-0.19284635667175 -0.188640258035749 1 1
0.123024906082924 0.120157664518858 1 1
0.128902718693877 0.126945169198453 1 1
-0.00627149821894362 -0.00620202234225387 1 1
0.0901099712548886 0.08871960058973 1 1
0.0982304891732064 0.0962822069988892 1 1
0.0150860511685176 0.0147220530812206 1 1
-0.0861086314283158 -0.0840394585639263 1 1
0.0798767918663265 0.078853828373824 1 1
0.0259380860428057 0.0253327542050167 1 1
0.0432849456544344 0.0431576252114952 1 1
-0.039689924899464 -0.0398749189206226 1 1
0.0768001435307578 0.0750628378297585 1 1
-0.134517826310687 -0.132154733294185 1 1
0.0677838370626719 0.0664416915409837 1 1
-0.251974416556338 -0.248071464908196 1 1
0.0287820361304923 0.0275872679387961 1 1
0.195676188833655 0.191975715741772 1 1
0.165462756194789 0.161728990129426 1 1
0.0405933290086571 0.0386570528111108 1 1
-0.0672328668300587 -0.067006837837416 1 1
0.102057661002047 0.100155566822335 1 1
-0.0272467292291605 -0.0262649665308005 1 1
-0.0558073555328905 -0.0545327092780739 1 1
0.157522632672102 0.154662229089886 1 1
-0.0723600685404486 -0.0707986619774577 1 1
0.0393829615077336 0.0387794773369062 1 1
0.0994301569615526 0.0968201891079165 1 1
-0.0748204174244956 -0.074464505755895 1 1
-0.152733232125324 -0.150630877780741 1 1
0.146958771840258 0.143422207179796 1 1
-0.0370400774315434 -0.0360714766061156 1 1
0.00494421124787933 0.0058444284559949 1 1
0.0558506144876147 0.0536837452158062 1 1
0.0783023264285414 0.0765712380565764 1 1
-0.0151261291397116 -0.0158773136526505 1 1
0.0157333985949398 0.0158855930170848 1 1
0.111762962185409 0.108635640461471 1 1
-0.127350070149458 -0.125128528162518 1 1
0.0158522318293989 0.0151987879460987 1 1
0.028613434142352 0.0280842426162947 1 1
-0.0294859960429503 -0.0290890087122684 1 1
-0.132271566950057 -0.130759577851959 1 1
0.0771195337530082 0.0756866195958057 1 1
0.0204290357116599 0.0199340127265478 1 1
0.102154361264058 0.101680812314742 1 1
0.309004400160194 0.302564729688492 1 1
-0.0873644682916653 -0.0856325125172621 1 1
0.0256460577386614 0.0252918394157338 1 1
-0.0158850735154532 -0.0169433790356473 1 1
-0.0353648543902092 -0.0339921304863116 1 1
-0.0127983519225345 -0.0128352841807223 1 1
-0.0391640357219471 -0.0392848992631439 1 1
0.0255720237944912 0.025199060976268 1 1
-0.073948860308097 -0.0729396858710155 1 1
0.0915780038506656 0.0902580529609329 1 1
-0.110910377841086 -0.10856509733149 1 1
0.101230821788917 0.0994749025113173 1 1
0.0718198566631317 0.0702777568646799 1 1
0.0277252659163463 0.0263522767918892 1 1
-0.227545607309339 -0.223046360983399 0 0
-0.160823907299236 -0.15728144767344 1 1
-0.142196503262198 -0.139899146764462 1 1
-0.0508920821915472 -0.0502838783470056 1 1
0.0680779186812051 0.065197467737959 1 1
-0.0357818362534335 -0.0345549351522256 1 1
-0.0719833042582098 -0.0709218164640071 1 1
-0.092661641716816 -0.0913217697608033 1 1
0.0719500355258545 0.0704780087310134 1 1
0.118637439010513 0.116920293220337 1 1
0.000782398441033436 0.00116206875695631 1 1
0.167200952924351 0.164315876816023 1 1
-0.0520287962117112 -0.0507670333882815 1 1
0.119722041396254 0.117508859304134 1 1
-0.0864201272173461 -0.0868692747709302 1 1
-0.0218408468049519 -0.020699136301608 1 1
0.0853433102449548 0.0836993860870434 1 1
0.136130847136768 0.13317979600641 1 1
-0.0355481338195498 -0.0347324201390326 1 1
0.0870772002812597 0.084693112141985 1 1
-0.0184943668250388 -0.018235049712194 1 1
0.103617962765915 0.101245011817561 1 1
-0.19174684221654 -0.187477993337014 1 1
-0.0239254981763292 -0.0235019582431874 1 1
0.249532881639058 0.245644079820097 0 0
0.0767663909364424 0.0765932838680347 1 1
0.178620263193367 0.17413183296084 1 1
-0.0733507813917753 -0.0719207882213019 1 1
-0.0700862917520161 -0.0687078163660315 1 1
0.00965197655469495 0.00911256178268384 1 1
0.263852725884319 0.258207565729258 1 1
-0.0715363899497193 -0.0708831786522457 1 1
0.184599244155292 0.182323368065593 1 1
0.0722212489635019 0.071208907625684 1 1
0.0523426502226804 0.0519217757642735 1 1
-0.302122675399792 -0.295546435287505 1 1
-0.18726556603684 -0.18508684828279 1 1
0.105337892862838 0.103392496198494 1 1
0.11032429818078 0.108233864076562 1 1
0.123996376217274 0.121697483827938 1 1
-0.0794274157924432 -0.0777526344644653 1 1
0.091542479964428 0.0903972591314385 1 1
0.0289773573339024 0.0271770719290511 1 1
-0.183884184391342 -0.179875989669893 1 1
-0.0979901322045573 -0.0968255611840736 1 1
0.0347426181970864 0.0347352486746716 1 1
-0.208758429052873 -0.204382144048801 0 0
-0.0485298849498841 -0.0476509486958761 1 1
0.0653139408330828 0.0637553942858556 1 1
-0.069227631256909 -0.0678048734401913 1 1
-0.164305360529633 -0.1613025509377 1 1
0.0154663068733397 0.0154672095164855 1 1
0.0106420400060574 0.0101721430184803 1 1
0.101730522661322 0.100111579399168 1 1
-0.249490958400194 -0.243728448795303 0 0
0.184299641769317 0.180763688461943 1 1
-0.115448645422305 -0.113020592978979 1 1
-0.172115097198475 -0.168195719361763 1 1
-0.032753877443274 -0.0334928280326006 1 1
-0.0854067022845485 -0.0844389543425344 1 1
0.172630124546367 0.170396233864317 1 1
-0.1030326021213 -0.100206578893404 1 1
-0.0662758815877564 -0.0653120423869253 1 1
-0.0396094071239389 -0.0395065296998624 1 1
-0.179295116616378 -0.175765994062666 1 1
0.0223062090092799 0.0209071354437082 1 1
0.142047148100741 0.138449174691452 1 1
0.0197839363309339 0.0193998349332493 1 1
0.00398361025350175 0.00379725501765784 1 1
-0.0792782751423432 -0.0780906133728077 1 1
-0.0459422545748211 -0.0452183134311067 1 1
0.116376016084598 0.114688295093629 1 1
0.104671314444049 0.102039008564501 1 1
-0.100033954420994 -0.0982427852083558 1 1
-0.0020469396582761 -0.00156586677881733 1 1
0.158676708838929 0.155644659704734 1 1
0.0107525829690401 0.0105711777010685 1 1
0.289754924900502 0.284855744758783 0 0
-0.0730055697713202 -0.0712270939583369 1 1
0.127982058491531 0.124055853678478 1 1
-0.0376208880628565 -0.0368678918160486 1 1
-0.0540687492821431 -0.0532400903428821 1 1
-0.0284714830395777 -0.0281519704023203 1 1
-0.116054438171101 -0.113655576134936 1 1
-0.0584999175378351 -0.0581156133395531 1 1
0.0360830935263007 0.0353114891110813 1 1
-0.191229758291593 -0.187575417607885 1 1
0.117989807662457 0.115881798799723 1 1
-0.0928258147651727 -0.0911790744512327 1 1
0.0835949792495573 0.0820075905254118 1 1
-0.147305544785469 -0.14503061282634 1 1
0.0320208321015013 0.0312155652234971 1 1
0.135652428323518 0.132761205936045 1 1
-0.197448668487706 -0.194454171592873 1 1
0.0622989553297128 0.0611811222067878 1 1
-0.0708709890408481 -0.0694451102117136 1 1
0.166322925128286 0.163463715506296 1 1
0.0263369930590286 0.0256398808926338 1 1
-0.233128805091666 -0.228877046636991 1 1
-0.065106755937739 -0.0639539402256442 1 1
0.10944852104256 0.107751328116242 1 1
-0.0815229997070468 -0.0792213310764923 1 1
0.157293668416652 0.154424915286346 1 1
0.0268598157729248 0.0272393194917111 1 1
-0.107656146359839 -0.105117305797303 1 1
0.032535522274815 0.0315589963110211 1 1
0.0153818497128764 0.0151019994715076 1 1
0.124594779643953 0.121639297740354 1 1
-0.00628640662934713 -0.00624293016637715 1 1
0.00742455204849363 0.00690363920165434 1 1
0.100872236824766 0.09888838337166 1 1
-0.0558815882772338 -0.0553206663647522 1 1
0.236684390745661 0.232549014693999 0 0
-0.000147777982979311 0.000469156092357039 1 1
-0.0731016290235063 -0.0720527352218953 1 1
-0.0506738399299549 -0.0507092100777973 1 1
-0.0109817860292588 -0.0103466717397978 1 1
-0.165558886477535 -0.162268759087175 1 1
0.0354585317361225 0.0344283306292883 1 1
0.156550464861421 0.154553963360573 1 1
0.0679307855532693 0.0665440221528054 1 1
0.00502264378146209 0.00577217778908667 1 1
0.0994298209856115 0.0975944385473662 1 1
-0.126604132859434 -0.124513297836644 1 1
0.035565567616287 0.0351499950158698 1 1
0.0691506781303193 0.0671892041638206 1 1
0.030614349416237 0.0306396638926438 1 1
0.059617039227248 0.0588150033935954 1 1
0.131679159434998 0.127783223394143 1 1
-0.0746292866887683 -0.0745192034020681 1 1
0.0241507443282784 0.023638890570776 1 1
0.0866846311754596 0.0837952963536734 1 1
0.207227648245631 0.202377800261364 1 1
0.0942006261113566 0.0921691674899516 1 1
0.0154208883355329 0.0156476388045726 1 1
0.0645332397842426 0.0624711390168516 1 1
0.0962828211969592 0.0940763624893805 1 1
0.229771552249948 0.225294970498908 0 0
0.192045799149802 0.188404099783655 1 1
-0.0571764025450067 -0.0575335666455781 1 1
-0.102830508574637 -0.101875387255392 1 1
0.126886205038374 0.125706071487737 1 1
0.139577043703091 0.137165869772099 1 1
0.0654291879844355 0.0644062578924358 1 1
-0.118044705793719 -0.115508057403952 1 1
0.103231546284739 0.101677436666804 1 1
-0.0291826437227576 -0.028782654203112 1 1
0.155956486147446 0.153054181193597 1 1
-0.098676718606136 -0.096721966597639 1 1
0.236762919945232 0.232216148338912 1 1
0.118844654265499 0.117377596603229 1 1
0.035730550893398 0.0345405975462673 1 1
-0.124033343383399 -0.121942894267596 1 1
0.0477228231930533 0.0474833964297995 1 1
-0.035793533190585 -0.0358481923608473 1 1
-0.124560798602287 -0.122570216140469 1 1
0.00819889975251775 0.00750003454979917 1 1
-0.0284666593680369 -0.0277718645603588 1 1
-0.0190267955944603 -0.0178552850259279 1 1
-0.0577730299808227 -0.0566575395003198 1 1
0.0323229798398115 0.0316716834074029 1 1
-0.195262961252031 -0.192512104390016 1 1
0.214533962478957 0.211112460464339 1 1
0.263147260604049 0.258522056730509 1 1
-0.0109743410811485 -0.0116168423346723 1 1
0.217038792076702 0.212599326929674 0 0
-0.187473612766901 -0.18266992831507 1 1
-0.0394455008257966 -0.0386023163070673 1 1
0.0472860388773142 0.0459537859987455 1 1
-0.144668236586081 -0.143698171934394 1 1
0.00284725137707216 0.00359303910855014 1 1
-0.0756420633115808 -0.07430663747405 1 1
-0.052448478016928 -0.0521439570313332 1 1
-0.085947777235578 -0.0841347772338764 1 1
-0.0663381156299267 -0.0654960750519449 1 1
-0.144960995083735 -0.142307757737978 1 1
0.18483669956183 0.181027601934172 1 1
-0.162601018791397 -0.159558815949391 1 1
0.00869480674852843 0.0087475007617905 1 1
-0.0575572007884459 -0.057115974367634 1 1
0.0895030211553089 0.0882762904091675 1 1
0.0929256162218493 0.0909646266504371 1 1
0.100348284474388 0.0981791184016076 1 1
-0.012061413610218 -0.0117565136205302 1 1
0.0618608980838142 0.0606221254999733 1 1
-0.0878554200852795 -0.0867379876561775 1 1
-0.0102529616605146 -0.00999261056117831 1 1
0.036140052528468 0.0356117705908574 1 1
-0.110746605265615 -0.108857522504027 1 1
-0.225876463835464 -0.222390948978796 1 1
0.114268181603481 0.112227897678535 1 1
-0.0469844195541772 -0.0464423219818027 1 1
-0.194069685862938 -0.19136048619576 1 1
0.0118993480017589 0.0105103558416063 1 1
0.122485294887279 0.119586159842651 1 1
0.0924650293103218 0.090814187352129 1 1
-0.00731846485148124 -0.00664029696829462 1 1
-0.0230802183611481 -0.0231494113502204 1 1
-0.0564331613390538 -0.0570053368071928 1 1
-0.106235100145481 -0.104537838663367 1 1
0.0368715534526747 0.0371251144151606 1 1
0.0972976240101665 0.0951269083624706 1 1
-0.143139816716474 -0.14016297566436 1 1
0.0195717006631742 0.0195369320213169 1 1
-0.0132417079503664 -0.013157701859594 1 1
-0.131875047466452 -0.128819803916035 1 1
0.203449755367289 0.198438201112062 1 1
-0.0239685904552492 -0.023514050436174 1 1
0.166296801765734 0.163005645402751 1 1
-0.208447095255455 -0.205458356119451 1 1
-0.109320380119944 -0.107278002048202 1 1
-0.0778210242604588 -0.0765594479091755 1 1
-0.0943219418782146 -0.0923889736390778 1 1
0.00666469761176832 0.00728919669393463 1 1
-0.0811919958751324 -0.0800569274494019 1 1
0.204264849560634 0.200582379590652 1 1
0.0201926967244423 0.0202539115206317 1 1
0.155224381647293 0.152436198744185 1 1
-0.0975461469953615 -0.0959093370531661 1 1
-0.0475760729946298 -0.0467094738021568 1 1
-0.0479613203048469 -0.0473014659320531 1 1
0.253314882401026 0.246784065235628 0 0
0.0206207333945655 0.019902261132036 1 1
0.233532961682135 0.228785624578656 1 1
0.0428281075357283 0.0418424615881569 1 1
0.11748386179641 0.115120211324873 1 1
-0.0673052792670389 -0.0651816572779408 1 1
-0.0106998050181168 -0.0107696620223719 1 1
0.121775792388995 0.119562678005613 1 1
-0.0921254473389941 -0.0900806791263364 1 1
-0.108855553663904 -0.106025179433421 1 1
0.0194387775479914 0.0191027391043292 1 1
-0.0430350802853716 -0.0421123642859275 1 1
0.0275289959759408 0.0281526909810834 1 1
0.0810607887390693 0.0783745472238588 1 1
0.0116313185145907 0.0114282234136039 1 1
-0.262315441108137 -0.258295666445977 1 1
0.183446869600316 0.179906298529728 1 1
0.108147441914712 0.105501383992603 1 1
-0.0322869375476525 -0.0320426734151255 1 1
0.0538619473006679 0.0534310997322802 1 1
-0.0951788475027135 -0.0944689744977264 1 1
-0.0360996343950896 -0.037367039840261 1 1
0.0863588925505562 0.0846667394942174 1 1
0.0443482518511068 0.0430009923726114 1 1
-0.0558181770408379 -0.054004944168713 1 1
-0.044532559515584 -0.0443831306536552 1 1
-0.160460990809157 -0.156056453631639 1 1
-0.0770684665835572 -0.075690452915976 1 1
-0.00846370089039168 -0.00853398751879613 1 1
0.0275605402261926 0.0282304769604785 1 1
-0.139905180660307 -0.137757900355242 1 1
0.0922285133479086 0.0914996589200636 1 1
0.254366438378569 0.249495105959705 0 0
0.0997109506993567 0.0977577989968316 1 1
0.0874008930976392 0.0854028681357142 1 1
-0.129704155087955 -0.127819643909531 1 1
-0.0144149112488201 -0.0150599725572833 1 1
0.0085629338441967 0.00742536071439315 1 1
-0.121984024580766 -0.120635504037678 1 1
0.115068001737571 0.113749669506165 1 1
0.1126568901735 0.110378679322902 1 1
0.102402058105055 0.102098383440771 1 1
-0.168941123498256 -0.166077721887354 1 1
-0.182865398532318 -0.180084417138348 1 1
-0.0668339144423351 -0.0646490253010082 1 1
-0.0731403440245582 -0.071691521110525 1 1
-0.0265547854992362 -0.0262733130949466 1 1
1.11564289356648e-05 0.00134699541116443 1 1
-0.0887958057554905 -0.0870246189650927 1 1
-0.168412882088397 -0.164957030537646 1 1
-0.0359426384012129 -0.0356399657512185 1 1
-0.0232991440812059 -0.0222936331294805 1 1
-0.000854459460315039 -0.00146376579164781 1 1
0.166633000329066 0.163870660580001 1 1
0.0211615589758741 0.0211068251659785 1 1
0.0661583292082251 0.0645612454050438 1 1
0.0505296180715828 0.0506484058889353 1 1
-0.139089768287715 -0.135647577980598 1 1
0.14610764994325 0.141894831431431 1 1
0.197591476383523 0.193748030952421 1 1
0.0251593535701154 0.0259507947102384 1 1
0.0090098006582866 0.00850304907929901 1 1
0.231634930043026 0.226513619593004 1 1
-0.127857435110614 -0.124319164294791 1 1
-0.150253495278994 -0.147139018228525 1 1
-0.102073155688459 -0.100557577791417 1 1
-0.0606044101751987 -0.0591653456578323 1 1
-0.217286384771944 -0.21303384971757 1 1
-0.142429928487811 -0.139521208689557 1 1
-0.175414757978915 -0.171088954655335 1 1
-0.0240418445486563 -0.0233672429603948 1 1
-0.0476877503409867 -0.0474723105639032 1 1
0.209167782087422 0.207030424964043 1 1
0.16716765978105 0.164622085273837 1 1
-0.0505911058423957 -0.0494528681742439 1 1
-0.00442191902900986 -0.00421154353312595 1 1
0.0534191221587955 0.0525697318082091 1 1
-0.170088638681581 -0.167071511592465 1 1
-0.159016793161083 -0.156086638470699 1 1
-0.0518659202614306 -0.0495421407243978 1 1
-0.00952449582735714 -0.00786179744032465 1 1
-0.0917692068993958 -0.0905720760459177 1 1
-0.083463778278231 -0.0819612949017694 1 1
-0.212658688624622 -0.208883517542295 0 0
0.139677661121564 0.136887692003893 1 1
-0.0140255269655269 -0.0128292734420981 1 1
-0.222815840931215 -0.219236622413069 0 0
0.0627745260629278 0.0616419863053255 1 1
-0.0607460105902803 -0.0595722467142676 1 1
0.0955133005035479 0.0931802945063204 1 1
0.225415689070326 0.221462991642176 0 0
0.0663826559407322 0.0656738420870663 1 1
0.111342209376701 0.109743301342187 1 1
0.0385352411347312 0.0379486275434195 1 1
-0.064121022821035 -0.0626764951365232 1 1
-0.201213569966978 -0.197821995937534 1 1
0.0709709840962743 0.0709687446244399 1 1
0.00191334789467975 0.00106346983378278 1 1
-0.0474080436114373 -0.0463411707688708 1 1
0.0654543615806791 0.064011088639985 1 1
0.104627159102775 0.102833450131506 1 1
0.114697053554603 0.112984861708918 1 1
-0.0572561106249252 -0.0545936046697104 1 1
0.122456905910791 0.120230700237903 1 1
0.0165983579226916 0.0163463272820378 1 1
0.0496191844078708 0.0489803289927958 1 1
-0.0943184644967843 -0.0924264712165899 1 1
0.035258545035715 0.0348361702440504 1 1
-0.0477500109107334 -0.0469437872950071 1 1
0.0862347249541111 0.0841649238958499 1 1
-0.198107673117545 -0.194519760334007 1 1
-0.190986129504225 -0.186542476043256 1 1
-0.372809048127676 -0.366407928629185 0 0
0.180385239535425 0.177949023508119 1 1
-0.149790758423102 -0.147026279064221 1 1
0.0390963098322753 0.0382093034991117 1 1
0.137808429180953 0.133772397270781 1 1
-0.0251364697421044 -0.0256438627924037 1 1
0.00396832236453402 0.00347977503337651 1 1
-0.0189468590305045 -0.0185917217742733 1 1
0.0226937810530705 0.0222396417863657 1 1
-0.0837318537408504 -0.0814623754469857 1 1
0.198256463863944 0.194980880769111 0 0
-0.116641905732386 -0.115683550504786 1 1
-0.075475692588855 -0.0739618352775263 1 1
-0.0672996156049503 -0.06605546839071 1 1
0.204936851601512 0.201774643538644 1 1
0.115316956994738 0.113265981957389 1 1
0.0138638451206324 0.0132398312994535 1 1
0.154133626937949 0.151559411824594 1 1
-0.0853536450859026 -0.0844042316950469 1 1
-0.0127527358167788 -0.0127894297649158 1 1
0.0670939958348626 0.0659232656436791 1 1
-0.0790853458042546 -0.0785275975299501 1 1
-0.0111608888472043 -0.0106603684356403 1 1
-0.0189311478615047 -0.0188251460571045 1 1
0.181660613002987 0.178051659690459 1 1
-0.152293134411499 -0.149345504562586 1 1
0.0745243331945051 0.073220567721786 1 1
0.100443418756378 0.0984995136288657 1 1
0.125185335425103 0.120830461007921 1 1
0.0657642834999857 0.0654114136633565 1 1
-0.135541937179789 -0.132604262336931 1 1
0.17971344868149 0.176264259888924 1 1
0.0923045068463447 0.0905677455215596 1 1
0.0944391550292844 0.0921976618273893 1 1
0.0224675024300587 0.0220831455124277 1 1
0.103950176448473 0.101793648435168 1 1
0.0748587297876561 0.0731002006340112 1 1
-0.0465852964955035 -0.0466758072497821 1 1
0.0389772146252115 0.0387667991771722 1 1
-0.0667243983679467 -0.0660901484948763 1 1
0.102805093686701 0.100896001971449 1 1
-0.105030872172947 -0.102311125047548 1 1
0.173121616092355 0.169680519603302 1 1
-0.156815518880453 -0.153896880557772 1 1
-0.0835369689958736 -0.0822024006189078 1 1
0.0789324776223129 0.0767302005433149 1 1
0.0128684139970186 0.0124478686132638 1 1
0.347855785427635 0.341674809163183 0 0
0.109082761862798 0.107248529170813 1 1
0.222760036282429 0.218671201250539 1 1
0.0464238614980069 0.0457188649085237 1 1
0.0104768141729571 0.0101976783951908 1 1
-0.11876181641469 -0.115290607737903 1 1
0.231385826241897 0.226233672495575 0 0
0.101644705832075 0.0999225792942161 1 1
0.173544194112616 0.171771152659739 1 1
0.142465062506959 0.141260452883168 1 1
0.0388612523081267 0.0377247483031131 1 1
-0.0153727917797278 -0.014481267699964 1 1
-0.322076143414353 -0.316058567853293 0 0
-0.0444816951638577 -0.0435612608898068 1 1
0.194026668592372 0.190131959446008 1 1
0.0898815450722737 0.0887926733864475 1 1
-0.051470213372583 -0.0505772334334825 1 1
0.098828902055975 0.0967588450584129 1 1
0.00148821660101139 0.0023455313516058 1 1
0.124706654115413 0.122649698727499 1 1
-0.0456623460989793 -0.0449238953861824 1 1
0.0752390010425684 0.0737946401444144 1 1
-0.0425584674968896 -0.042290916274005 1 1
-0.142816337548192 -0.140761244075601 1 1
-0.149975598397864 -0.14575492929867 1 1
0.163735616328102 0.161626898674797 1 1
-0.105910222469632 -0.104973851594856 1 1
0.0800071391036508 0.0773480069875567 1 1
-0.0380941967083805 -0.0375138092321934 1 1
-0.134961501553299 -0.132479561979421 1 1
-0.189047666975528 -0.184447812659936 1 1
0.00349544652643785 0.003339118033999 1 1
0.169457320079225 0.166231790812612 1 1
-0.102470759464427 -0.100369231001198 1 1
-0.0619516705091448 -0.0605341191594966 1 1
0.0981198059263062 0.0962637618256024 1 1
-0.147226205777744 -0.144051505158874 1 1
0.264370822206207 0.258485033083912 1 1
-0.039256367058828 -0.0385414619227484 1 1
-0.0149326694378382 -0.0148011067475871 1 1
0.238361169626249 0.234459853583605 0 0
0.143521620008066 0.140843234977507 1 1
0.0354984418403359 0.0362636172521366 1 1
-0.0324756506955752 -0.0315237121798355 1 1
0.133641691194114 0.129567727121932 1 1
-0.0606958196508444 -0.0601862694826761 1 1
0.101426695249566 0.09967427784851 1 1
0.13456692249498 0.132045896981707 1 1
-0.0440983114362238 -0.0431322333176439 1 1
-0.0906673390665383 -0.089087232889811 1 1
-0.00282328419940527 -0.00257807869193535 1 1
0.0345351492451476 0.0338446712810424 1 1
0.0391816186203444 0.0370807030146402 1 1
0.10652341777159 0.104569234880784 1 1
0.122976388739592 0.120356684539668 1 1
0.154953876382798 0.152701192432067 1 1
-0.0198295258075701 -0.0198629679767371 1 1
-0.318903386716755 -0.312631339762864 0 0
-0.0881658381480634 -0.0867278984709745 1 1
0.0392530349197853 0.038197837316333 1 1
0.208650567940903 0.206644391214566 1 1
-0.012733411829306 -0.0115410645527012 1 1
-0.00292018088476202 -0.00294147659334015 1 1
-0.0928446665884628 -0.0917631702767663 1 1
0.143098110769105 0.141037826979942 1 1
0.111014832064365 0.108579726502251 1 1
0.181558452749884 0.17874636382027 1 1
0.0779563970813859 0.0759765546371931 1 1
-0.275519740908431 -0.270486858802163 0 0
-0.0402449073903344 -0.0402897468881878 1 1
0.0397644737583209 0.0389671076644455 1 1
0.181589973516256 0.179863079423888 1 1
-0.0757247254171573 -0.0745561886850196 1 1
0.0732821568027147 0.0714473531952657 1 1
-0.16469363613385 -0.163221910236859 1 1
0.0214256001380101 0.0204689300297343 1 1
-0.0488962773570277 -0.0486613430551039 1 1
0.0283833214271288 0.028819724302896 1 1
0.017513620523843 0.0161966525970979 1 1
-0.0294324655825516 -0.0289727940079177 1 1
-0.0142838144134472 -0.0140079308534572 1 1
-0.0527901046641595 -0.0523087982438975 1 1
-0.0903563354906405 -0.0888141777111526 1 1
0.026372031046431 0.0256789071122182 1 1
0.0274633366433752 0.0270662138102674 1 1
-0.115765519427721 -0.112944595242176 1 1
-0.0481570969307981 -0.046035968265793 1 1
0.0734085361906517 0.0730371829240014 1 1
-0.0254282889133092 -0.0246471303731692 1 1
-0.0449558361032377 -0.0445784027907437 1 1
-0.035108535547035 -0.0345821865109817 1 1
0.249301290048601 0.245299223263636 1 1
0.142415351078656 0.139217136410644 1 1
0.0756781116201417 0.0742039576128704 1 1
0.194810505412121 0.191602092941243 0 0
0.275095387631114 0.270058463323576 1 1
0.0773111026696779 0.0753500634840247 1 1
0.00136516638529252 0.000863711837942323 1 1
0.206347462830299 0.201340570346163 1 1
0.197512041410685 0.194529857180677 1 1
0.0510018416267747 0.0484296850018353 1 1
-0.122898262177064 -0.120798085756342 1 1
-0.033933762916744 -0.0341673833504933 1 1
-0.211879360854221 -0.207857840824007 0 0
-0.0164021491445487 -0.0158561323211407 1 1
0.133777659788803 0.131171010883919 1 1
-0.155239413301938 -0.152714765250697 1 1
-0.031745545351545 -0.0308447585893018 1 1
0.0375792461071027 0.0367366885156639 1 1
-0.20535373110495 -0.200015926961823 1 1
0.116794546163597 0.116599644436826 1 1
-0.0416484047323969 -0.041119028505619 1 1
-0.111166784109456 -0.109884663334246 1 1
-0.0194652170357752 -0.0193261428023216 1 1
-0.266753218751856 -0.261677699948217 0 0
0.0234562231532386 0.0229994386632508 1 1
0.0753882927992772 0.0746557106042737 1 1
0.15455248091262 0.149730083850021 1 1
0.03543827397062 0.0346483496168852 1 1
-0.041445469869534 -0.0409974599329132 1 1
-0.0104372686712806 -0.0106139315485766 1 1
-0.0830581696479392 -0.0814339079146318 1 1
-0.109565910365958 -0.108830659114611 1 1
0.0693191988877949 0.0678617448519204 1 1
-0.117333188776786 -0.115277682611399 1 1
0.147859189587923 0.145015686088443 1 1
-0.0016376829001334 -0.00129147961359208 1 1
-0.141755184442872 -0.139137402266621 1 1
-0.273317797315164 -0.268356047868444 0 0
-0.0383073903701669 -0.0385932328010566 1 1
-0.0652522548917722 -0.0640695600898919 1 1
0.10064924200693 0.0982117064107251 1 1
-0.0201693430637424 -0.019179537282829 1 1
0.133014339467562 0.129590849122047 1 1
0.0374861199395477 0.0352523658714962 1 1
-0.213268600248743 -0.209304252772668 0 0
-0.0573995055143246 -0.0564814441437508 1 1
-0.12783598728349 -0.127108216940481 1 1
-0.0374851375612723 -0.0381223732353065 1 1
0.148207614759079 0.145855150322824 1 1
0.0207062475296828 0.019818804705812 1 1
0.166222483029421 0.16495496775198 1 1
-0.128849684575894 -0.126354667013848 1 1
-0.102093944429062 -0.100755321101052 1 1
0.0695835070499682 0.0687210339115576 1 1
-0.0429254573477269 -0.0420245538302204 1 1
-0.0925249807467498 -0.0914856236872332 1 1
0.0225970852122339 0.0214678821557605 1 1
0.0433173705139956 0.0424254667211728 1 1
0.12121662045549 0.119433066891378 1 1
0.100588354537855 0.0997799472576049 1 1
0.189765376662068 0.186542137870209 1 1
-0.0761960742375262 -0.0751689787373314 1 1
0.0800446187062108 0.0774149117674813 1 1
0.0960973774907818 0.093904085196134 1 1
-0.0826397890520266 -0.0818808892842537 1 1
0.0353542092787503 0.0353997396539543 1 1
-0.296354820677617 -0.290569252555454 0 0
0.102974135798752 0.100976702470933 1 1
-0.0528219573953815 -0.0516528971020015 1 1
0.125542230864994 0.122906183840339 1 1
0.0913626089054852 0.0885624054593475 1 1
-0.174072008962118 -0.170464961404204 1 1
0.105388989569577 0.103443845685499 1 1
0.0102389126323258 0.00969867027684315 1 1
-0.00402557272174161 -0.0039494685827229 1 1
-0.0378782627847344 -0.0366973292262159 1 1
0.177447727565155 0.17471748300213 1 1
0.0076967911356681 0.00776371519844093 1 1
0.14668386988287 0.144253038277691 1 1
-0.279630802244895 -0.273898598671753 1 1
0.022544247551399 0.0220595541690072 1 1
0.171515209010332 0.168610071092619 1 1
0.191319575519189 0.18841158034974 1 1
-0.116284614886303 -0.114442569365472 1 1
0.0234472372017892 0.0241172280100439 1 1
0.00500618092645757 0.00484098658173815 1 1
0.106568676865758 0.105399349505288 1 1
0.184576154077424 0.181007130475383 1 1
-0.0029805988085746 -0.003182483804306 1 1
-0.000161141824814879 -0.000389575260447583 1 1
-0.173151051421883 -0.169746694801233 1 1
0.0773789665862601 0.0744439348661624 1 1
-0.0344451796078066 -0.0355310271988265 1 1
0.0524902659910402 0.0510382708306226 1 1
0.0356134320825149 0.0349426929448543 1 1
-0.0521348643477087 -0.0510665544647675 1 1
-0.165936210105122 -0.164709071145709 1 1
0.067116053300242 0.0650210143622444 1 1
0.0481936999952426 0.0484255550943385 1 1
-0.0587678379286017 -0.0571035395500518 1 1
-0.109959941113468 -0.107978642961191 1 1
0.0912184809332119 0.0898062989956298 1 1
-0.0544667935716419 -0.0537821300332814 1 1
0.0860654943313287 0.0848861345530644 1 1
0.122748760254383 0.120535766001828 1 1
-0.0969956887973948 -0.0961085858691108 1 1
-0.0464139232004795 -0.0467368793226574 1 1
-0.197042270165071 -0.192462549834209 1 1
-0.0417266071763698 -0.0411197354075754 1 1
0.0855880699961745 0.0841825761619233 1 1
0.01740445425256 0.0166353115697914 1 1
0.117491360363067 0.115708927414405 1 1
-0.0116207615740739 -0.012225696457213 1 1
-0.00633903365704441 -0.00645300402737019 1 1
0.0623211760872203 0.0601551917724859 1 1
-0.030887597471458 -0.030133633749091 1 1
0.0555219643022967 0.0545937489351698 1 1
0.0814524827563463 0.0801124817426309 1 1
0.078549863715842 0.0780735802307121 1 1
0.0947428098581007 0.0930264475422571 1 1
-0.0590649592080206 -0.0583707110943101 1 1
-0.0412502718590727 -0.0409035009904135 1 1
-0.117084226281996 -0.114726229374405 1 1
-0.00257606369338123 -0.00249390292047022 1 1
0.00668305894813187 0.00680044319362455 1 1
-0.00422395792513773 -0.00479262132282767 1 1
-0.0418229525844807 -0.0417573842179473 1 1
-0.0501334330243409 -0.0496519638225473 1 1
-0.0173978411641968 -0.0169893951566564 1 1
0.0580725053699495 0.0572362604758452 1 1
0.0399867005427433 0.0391605524910342 1 1
-0.0778676005323278 -0.076319936435455 1 1
-0.175545048563794 -0.173568737002175 1 1
-0.0134377095722779 -0.0144637455927819 1 1
0.14479716440181 0.142164400365376 1 1
-0.0256206353379438 -0.0252099988729466 1 1
0.195516194080493 0.191685370767325 1 1
0.0172667908434429 0.0166476340623635 1 1
-0.00885736596222342 -0.00857308023253027 1 1
0.0927788055983769 0.0905267906451853 1 1
-0.0196098320962192 -0.0192435730299835 1 1
0.125185811185294 0.122629431313155 1 1
0.0279027680841046 0.0277153543317727 1 1
-0.00790786923283382 -0.00747135278952879 1 1
-0.0873339170984599 -0.0873389422243478 1 1
-0.0196086920878292 -0.0186237292650134 1 1
-0.078183593534892 -0.0763628019232918 1 1
-0.00928820276924841 -0.00897460712013123 1 1
-0.0348414166056179 -0.0346563883445406 1 1
0.0807090861311289 0.0783719373270368 1 1
0.128379838379814 0.125107836886076 1 1
0.0605900500777711 0.0586894177083035 1 1
0.0166877344455533 0.0161615097864922 1 1
0.136340322807762 0.132412556516056 1 1
0.0605161734393432 0.0595652879803975 1 1
-0.0700988531711941 -0.0686266497278468 1 1
0.011117401551349 0.0113985038164326 1 1
0.0335355855474457 0.0326446924702795 1 1
0.0574630225822046 0.0570687751543458 1 1
-0.027949204624788 -0.0282078553523038 1 1
0.137481351766211 0.133939839185655 1 1
0.110588892328146 0.107770083181779 1 1
-0.0808834741722882 -0.0791641574890435 1 1
0.0427627868770961 0.041856764871969 1 1
0.112439198798173 0.110670691060132 1 1
-0.155222179542775 -0.152255718074732 1 1
0.00383648026588392 0.00366679300781634 1 1
-0.0573318052454883 -0.0566229856148857 1 1
-0.252951562744714 -0.247070063011706 0 0
0.108467621370448 0.105891727265616 1 1
0.0636367247161794 0.0625740959131788 1 1
-0.0314165386219437 -0.032295681888418 1 1
0.0108702847585798 0.010479457229665 1 1
-0.0120783019589581 -0.0120483495999914 1 1
-0.209399472769157 -0.205300579706525 0 1
0.0121292865077659 0.0103185262037312 1 1
0.0605150493088535 0.0601863446675799 1 1
-0.116531279550777 -0.113657266182046 1 1
0.193676571819789 0.188553147736626 1 1
0.153408032715169 0.150667102463891 1 1
0.124582339412399 0.122243588678068 1 1
0.0860990406050058 0.0844427563635241 1 1
-0.0673105945433796 -0.0662586471900003 1 1
0.101255059239055 0.0992143061955368 1 1
-0.00109290468536439 -0.0010022132614437 1 1
0.157149314877661 0.155247580789689 1 1
0.142190853572937 0.138673485325151 1 1
-0.0709470572831588 -0.0706484121566298 1 1
0.0435401338291613 0.0431150918147765 1 1
-0.085294365947072 -0.0837823578704701 1 1
-0.104337839474331 -0.102800030921964 1 1
-0.0786902610549743 -0.0773899577948726 1 1
-0.0968579198203296 -0.0952494166498952 1 1
0.0114206261585673 0.0102334415848015 1 1
-0.167236404119138 -0.16475417525346 1 1
-0.0880416686406853 -0.087273697389193 1 1
0.00347869003534155 0.00339468465180222 1 1
-0.0380169793800666 -0.0368731582752025 1 1
-0.136901981507084 -0.133782616196428 1 1
0.0571312542734037 0.0556712459221391 1 1
0.109846203194337 0.107569305301185 1 1
-0.133262578070743 -0.130008242689868 1 1
-0.00549211656528363 -0.00661333310748677 1 1
0.0483634218712556 0.0468200260459013 1 1
-0.0173475476549429 -0.0169656738833468 1 1
0.0358414271199008 0.0356669524842812 1 1
0.0686446294707145 0.0672906277325693 1 1
-0.288016454486468 -0.282143766303857 0 0
-0.0553265060712315 -0.0546150675652236 1 1
-0.133887350642884 -0.131353451597744 1 1
0.185553360601807 0.180861805488385 1 1
-0.00985202699188641 -0.00940412462335125 1 1
-0.0649556392144557 -0.063043273469959 1 1
0.0884814675699899 0.0879300710028704 1 1
0.182340426335478 0.178820880797711 1 1
0.0923541887134571 0.0917725020317684 1 1
-0.0155580861696977 -0.0153619014702575 1 1
0.102092408992994 0.0996757567926545 1 1
0.0860936212576164 0.0852157751413194 1 1
-0.0862359055529822 -0.0848939682622255 1 1
-0.070274814788349 -0.0688958227716969 1 1
-0.0310060941036692 -0.028948500301378 1 1
-0.348953032145018 -0.342811338070992 0 0
0.174273161842323 0.170555461946375 1 1
-0.023981572410439 -0.0228798499728252 1 1
-0.0233591405566396 -0.0234675860485511 1 1
0.131588349139511 0.128724023165733 1 1
0.0150372938833843 0.0139811511426387 1 1
0.022058571105574 0.0209814624237442 1 1
0.163394843022043 0.161138002533582 1 1
0.064201662218135 0.061871402736182 1 1
-0.0351207788307298 -0.0345117190770545 1 1
0.113669840287982 0.111843548507903 1 1
0.0426484942341101 0.0419985991079508 1 1
-0.107817169013335 -0.105485027828331 1 1
0.0365084622072348 0.0358410071712555 1 1
0.0830751647208914 0.0822812395426746 1 1
0.111665021750648 0.109996677009386 1 1
0.117169098770343 0.115321326734747 1 1
0.139456700184405 0.135910644126767 1 1
-0.00429940958921236 -0.00428118633085656 1 1
0.107895171741765 0.106495310208065 1 1
0.0177124108939922 0.0177083162225522 1 1
-0.0596613507265087 -0.0582191416844725 1 1
0.169867278740485 0.167255170778246 1 1
0.108092944381032 0.107192428633901 1 1
0.140854507956818 0.138543766860275 1 1
0.00834901151720365 0.00810984136185081 1 1
-0.129446013543552 -0.127402005644283 1 1
-0.168501096836472 -0.165436860281212 1 1
-0.00357114659987835 -0.00364544646421529 1 1
0.158897967125885 0.157080428390312 1 1
-0.00402553149763768 -0.00260780935613368 1 1
-0.0771853893530966 -0.0754406593889817 1 1
0.0208750104777974 0.0199635653573713 1 1
0.0157446496839499 0.0160523350329371 1 1
-0.0942931850903131 -0.0924940014275854 1 1
0.0795475231138068 0.0772725881161632 1 1
0.0401971733944268 0.0410893352273694 1 1
0.111810250562004 0.109702999390284 1 1
0.00343298454777734 0.0027305134937379 1 1
-0.0103163942166256 -0.0100599055811917 1 1
0.0549913940587284 0.0535186469450751 1 1
0.109346973448211 0.107575424242921 1 1
-0.186705915082393 -0.184455632872927 1 1
-0.0297636666364635 -0.0285994070893954 1 1
0.24592301599878 0.241297775726903 0 0
0.0378270683993037 0.0376785219397497 1 1
-0.114804097876525 -0.11282170347388 1 1
-0.353334705616626 -0.347017279325628 0 0
0.0138034696693088 0.0123497942256829 1 1
-0.256037812569025 -0.251256999739757 1 0
-0.215473128474223 -0.211335380658209 1 1
0.193330472005116 0.190098129749326 1 1
0.013287576124683 0.0142983339728906 1 1
-0.0469745035073032 -0.0472225176739227 1 1
0.0492051061976825 0.0473347603383371 1 1
0.250892711625556 0.245586739901467 0 0
-0.118400741026009 -0.116953735407805 1 1
0.0947944137043159 0.0929599127324298 1 1
0.0157225305858253 0.0167137954019014 1 1
-0.0159675786667492 -0.01541837229112 1 1
-0.0886960680149823 -0.0885098184408059 1 1
-0.0597679721477475 -0.0586040057730805 1 1
-0.0224277054366036 -0.0216186241057211 1 1
0.186279335451257 0.182274417375452 1 1
-0.0293830185203954 -0.0287958308308425 1 1
-0.0450309553460856 -0.0440658705848808 1 1
0.139475753239567 0.136969347134736 1 1
-0.00673643889883741 -0.00712488502033588 1 1
0.00984944298682065 0.0092932897894112 1 1
-0.0890111026075846 -0.0866809308581983 1 1
-0.0677829057315853 -0.0660045050168593 1 1
0.104664005764491 0.103172091866614 1 1
0.177474495648576 0.173997091228337 1 1
0.0302436128518438 0.0295860299276116 1 1
0.187873326008841 0.183135980712123 1 1
-0.0631411770945786 -0.061268759518785 1 1
-0.0205016799515215 -0.0185349731179598 1 1
0.0948714400706269 0.0934169286938662 1 1
0.0819766364080927 0.0793145962843516 1 1
-0.223441987706143 -0.220316905036515 1 1
-0.203259807954513 -0.199383683606246 1 1
0.303292094726629 0.29862863035365 0 0
0.0610342538894752 0.0600911779239295 1 1
-0.0944585438701417 -0.0932076402705816 1 1
-0.20103198789422 -0.196646119064161 1 1
0.0788124515072811 0.0788739210883969 1 1
-0.126333643156936 -0.123967875925043 1 1
0.0421262894373376 0.0416070943921325 1 1
-0.0213132681533947 -0.0205985649212405 1 1
0.0570300647105684 0.0566396839615354 1 1
0.00417091372965636 0.00371185433260355 1 1
-0.0110504846850593 -0.0102324260030794 1 1
0.0279152300728973 0.0273440793547517 1 1
-0.0301773196968201 -0.0297009237046459 1 1
-0.0505583698600484 -0.051170815832135 1 1
0.00603273315264204 0.00615317801439964 1 1
0.0443935856092922 0.0438606878042074 1 1
0.0836025601204802 0.0819836030503926 1 1
-0.0773850862947582 -0.0768178135320708 1 1
-0.0292287234873921 -0.0288753743064644 1 1
0.000838642484199979 0.00218326999608975 1 1
0.0887706373168485 0.0872797461782646 1 1
0.0981516180729799 0.0955344750059411 1 1
0.162719919332037 0.159438761136444 1 1
0.058224918149082 0.0577930390586441 1 1
0.136978728200149 0.134618821895199 1 1
0.0288148614607531 0.0279426037287605 1 1
0.00354406247645784 0.00356585487464036 1 1
-0.060999448673165 -0.0582391424206562 1 1
-0.0344016793592511 -0.0347324261928675 1 1
0.0788931910563146 0.0768887570341091 1 1
-0.102775104377702 -0.100629196527853 1 1
-0.0348516201067105 -0.0338458893065654 1 1
0.0351988525710315 0.0331122071366332 1 1
-0.0606781284154433 -0.0592240532741543 1 1
0.0581324016062319 0.0574337843278721 1 1
-0.0262768679143021 -0.0273007304625329 1 1
0.0617057739546186 0.0621110035028622 1 1
-0.136845729918316 -0.135528342700641 1 1
-0.0566338893228564 -0.0555889415075279 1 1
0.0171395592412405 0.0170082860996397 1 1
0.315786403325833 0.310357293503709 0 0
0.0883857326437472 0.0866296942983318 1 1
-0.238877390354262 -0.233484420902385 0 0
-0.127405917154976 -0.12606258608813 1 1
-0.0413695141124174 -0.0409791214186674 1 1
0.0880055169649352 0.0864355452148323 1 1
0.0504509078267442 0.0500944238855918 1 1
-0.223869515772891 -0.220294688425916 0 0
-0.18000721892818 -0.176962498844278 1 1
0.102239176343009 0.0995744069023674 1 1
0.176121986480361 0.173099073435058 1 1
-0.090498680487959 -0.0879552417373659 1 1
0.0671998729321361 0.0660067427259187 1 1
0.0951501099431011 0.0916474783516588 1 1
-0.188089391233446 -0.18578676274242 1 1
0.0351957705219516 0.0343804837357865 1 1
0.177458984763564 0.174653411856191 1 1
-0.0124053166691925 -0.0113150919123077 1 1
0.00914089784533494 0.00817765979934073 1 1
-0.167377122629109 -0.164509438206008 1 1
-0.174366263657808 -0.171353373993209 1 1
0.0327241176289746 0.0321384923456616 1 1
0.0199095922540874 0.0180160529594008 1 1
0.14050015108062 0.138248567409119 1 1
0.100821714729402 0.0987680762189308 1 1
0.153713667838285 0.149192524112007 1 1
-0.154113093980259 -0.151819706292829 1 1
-0.0377287957981726 -0.036369099077106 1 1
-0.132187686223474 -0.129013911091024 1 1
-0.0902383908483065 -0.0881455145557233 1 1
-0.208215799296755 -0.203793895587108 1 1
0.0841103782914327 0.0820610805774901 1 1
-0.0430305081847072 -0.0420394192779948 1 1
0.216814880807566 0.213651159722571 1 1
0.0492150342594993 0.0473018594331199 1 1
0.11460499339658 0.112847239609955 1 1
0.0559427274690306 0.0548943025171858 1 1
-0.0874652992907209 -0.0856814415266637 1 1
0.000276608009344217 -0.00031910444396618 1 1
0.0659236965778505 0.0655893602836792 1 1
0.118705018987478 0.11615560263941 1 1
0.100613845475998 0.0998780036396503 1 1
-0.126859123674887 -0.123436125010197 1 1
-0.0262429077471232 -0.0255045557228682 1 1
-0.11477292793741 -0.111911641184511 1 1
0.0997290673917205 0.0977652445216804 1 1
0.0545179102864071 0.054115168306034 1 1
-0.0342648914723769 -0.0339525279763081 1 1
0.0234247917477976 0.0225876290831822 1 1
-0.0215888101243303 -0.0211522878937213 1 1
-0.148664068597246 -0.145989752683437 1 1
0.00869801388149315 0.00857921821666125 1 1
-0.0154552846872302 -0.0146924541779534 1 1
-0.325625963967247 -0.319249035626795 0 0
0.157632310441054 0.154707599662287 1 1
0.0957983562700168 0.0932188182978092 1 1
-0.0369597938725923 -0.0362925983690814 1 1
0.0613311784701329 0.0596089646519303 1 1
-0.309672995837469 -0.303789806421808 0 0
-0.135614744853752 -0.132867398866491 1 1
0.0673349015553486 0.0673756700878386 1 1
-0.087065214649915 -0.0867978858655062 1 1
-0.0428738972923003 -0.0426072632941718 1 1
0.0153149665019573 0.0157193579913844 1 1
0.0299295597781721 0.0293647923494566 1 1
-0.0864348327572776 -0.0854710442098126 1 1
-0.195772132250888 -0.192254349857024 0 1
-0.121306704611591 -0.118751139383026 1 1
0.124905165202638 0.123323106219241 1 1
0.075105938359092 0.0738661133862722 1 1
0.0378082525548967 0.0369432438463231 1 1
-0.291584896450785 -0.285983896804998 0 0
-0.172018866044301 -0.169173436361579 1 1
0.0289519625709557 0.0284901160984878 1 1
0.139658071638229 0.136834509621535 1 1
0.176534928317211 0.172010570944646 1 1
0.042527539800081 0.042458062150351 1 1
-0.0470237554938133 -0.0460276853018086 1 1
0.0313113129730817 0.03012236530739 1 1
-0.145913425728837 -0.143436977581142 1 1
0.0160811058934913 0.0156877779586511 1 1
-0.188573681072134 -0.186902171228423 1 1
0.0154277760525024 0.0153227503776019 1 1
-0.0421523083870058 -0.0412876502891402 1 1
0.123625428815254 0.121201250660691 1 1
0.0798847022689999 0.078575833849924 1 1
0.0189323826294031 0.0181661375971659 1 1
0.0382240799307091 0.0381006889046725 1 1
0.0246251209861352 0.0239754306884192 1 1
-0.0606329798866842 -0.0594505450318528 1 1
0.121240713191819 0.117451811129948 1 1
0.120391809387882 0.119120017250726 1 1
0.0872153361737976 0.0862309493809996 1 1
-0.201453151459688 -0.197899744779417 1 1
0.207367508591784 0.203540395748792 1 1
-0.0803237654445653 -0.0797298177610081 1 1
-0.0164413291315007 -0.0162160119057828 1 1
0.062369730428541 0.0609514172923385 1 1
0.082152584492802 0.0805066620107163 1 1
0.0578792507586944 0.0569531824919175 1 1
0.0281767116984395 0.0273596318489754 1 1
-0.144839273883379 -0.141898459352084 1 1
0.0537005318704613 0.0534391036096636 1 1
-0.109481906476584 -0.107662969362136 1 1
-0.0738367239046824 -0.0720514899831035 1 1
0.163327552521442 0.160713885119589 1 1
-0.0107776502593262 -0.0102198320965935 1 1
0.0901137762889404 0.0884403467190654 1 1
-0.105153898400844 -0.102434455099033 1 1
-0.077294560502889 -0.0748366226031187 1 1
0.00961310275827479 0.00961445428508454 1 1
-0.0633582207071195 -0.061317111109322 1 1
0.00532779408165436 0.00503589015901037 1 1
0.111681246473369 0.109067321776495 1 1
-0.0775898328499217 -0.0773492397829561 1 1
-0.274872628497091 -0.2697887749092 0 0
0.0582334136537282 0.0568760360115599 1 1
-0.0141470964990199 -0.0138627779363018 1 1
0.131826638111991 0.129068085633749 1 1
0.0806588837893861 0.079616847661147 1 1
0.0894860943601743 0.087618452517632 1 1
0.093176175396889 0.0909872191378195 1 1
0.0688189738079542 0.0677837615152615 1 1
0.00404445165404629 0.00361970538060085 1 1
-0.187553678405164 -0.184068305365537 1 1
0.146428063322154 0.143360684877488 1 1
0.0971965833034356 0.0943860249710258 1 1
0.103618546133093 0.10169249518871 1 1
0.0373906825076609 0.0367808908849529 1 1
0.0659556372723925 0.0647123258066894 1 1
0.0616396733488556 0.0605531409104869 1 1
0.00828643832816598 0.008453611537978 1 1
0.0738929639172304 0.0721127690334254 1 1
0.128602267269362 0.125241579069074 1 1
-0.145580144500087 -0.143255110624752 1 1
-0.0637001454682939 -0.0621096795692596 1 1
-0.0974181620104037 -0.0948801749459618 1 1
0.199808273583094 0.195889096170907 1 1
-0.109991233657975 -0.107120411778353 1 1
0.0607431373977007 0.0587658122319341 1 1
0.144160125491314 0.140858836148922 1 1
-0.282529292101965 -0.277211005673177 0 0
0.268765932702537 0.262554366798016 1 1
0.148003026745484 0.144282764070211 1 1
-0.0627967238733746 -0.062532529572918 1 1
-0.121729438384717 -0.119818798621613 1 1
0.0887948516797809 0.0874342788749266 1 1
0.180132056895898 0.176566555227764 1 1
0.19596461870431 0.192706363014419 1 1
-0.0377887664279623 -0.0375745926010461 1 1
0.14050944671383 0.137970743696499 1 1
-0.0821740327629439 -0.0806861395800828 1 1
-0.087720709216636 -0.0860591080345042 1 1
0.031081475897025 0.0313336283888943 1 1
-0.012687222759678 -0.0116725007935149 1 1
-0.0857833274939135 -0.0840843512257125 1 1
0.0183039781061328 0.0188136751261622 1 1
-0.070626886783528 -0.0689912113461674 1 1
-0.0145121318092892 -0.0146247967715861 1 1
0.102474548350508 0.100689470455882 1 1
-0.298144598247502 -0.292428951604974 0 0
-0.0229637039959679 -0.0213090137955002 1 1
-0.0395905031358671 -0.0399383375576519 1 1
-0.129516994226479 -0.127126201173946 1 1
-0.105870475048262 -0.104147688245755 1 1
-0.248712219964297 -0.244314235158246 0 0
0.024152265738275 0.0238102998142521 1 1
-0.096384911291957 -0.0937928166445598 1 1
-0.00737033701743361 -0.00716047904821243 1 1
0.174469167681858 0.170008589741584 1 1
0.104090803102036 0.101569042710192 1 1
0.0530923472500714 0.0517535992983486 1 1
0.0830420904776603 0.0809700989480774 1 1
0.0663482334369137 0.0644719503771688 1 1
-0.126644531683413 -0.12412767777119 1 1
-0.0553545719366202 -0.0535677565623736 1 1
-0.0432867805494623 -0.0423024366843393 1 1
-0.117542427779149 -0.115077649119495 1 1
0.137268806847919 0.135240842577737 1 1
0.0529230707244956 0.0523931184112492 1 1
0.0816483357827264 0.0810402039466508 1 1
-0.0545665979836974 -0.0532148547184739 1 1
-0.0499469580169206 -0.0482254654046495 1 1
-0.0670339280986934 -0.0664119051375373 1 1
0.309153877215449 0.304559911699599 1 1
0.00164695839196894 0.00117816514848168 1 1
-0.042773313286194 -0.041796605079963 1 1
0.0643088456782786 0.0635210673264168 1 1
0.156585365157627 0.154231315176712 1 1
0.151502223835048 0.148913137845 1 1
-0.155747520582386 -0.153414084605759 1 1
-0.0786410152835633 -0.0770155641119691 1 1
-0.00697162625264613 -0.00849371229930531 1 1
-0.0500375897974047 -0.0490394791968794 1 1
0.0367904896623945 0.0358258791712963 1 1
-0.0740297081954572 -0.0727567350039989 1 1
0.104017749026608 0.101632836360798 1 1
-0.178271657136604 -0.176071627762739 1 1
0.0412133000345392 0.0408797836642366 1 1
0.232064973279998 0.227721195789314 0 0
-0.138533808640079 -0.134865257520796 1 1
0.0701040801002322 0.0683412084421164 1 1
-0.00700742904973599 -0.00655383513322447 1 1
-0.0564675107626419 -0.0561781803528408 1 1
0.194290661800511 0.190460511501944 1 1
0.105594503460306 0.103237565796763 1 1
0.126410103500984 0.124327891592799 1 1
-0.210529822031803 -0.206538890785414 1 1
0.320966461316228 0.314513167901738 0 0
0.302002605392153 0.295656484189727 0 0
-0.00138280527238105 -0.00124766706277494 1 1
0.139381335838016 0.137007109533627 1 1
-0.0363014048455022 -0.0357729271664713 1 1
0.152748610898067 0.14975782029952 1 1
-0.0758886133296193 -0.0743838049222671 1 1
-0.0473509348602654 -0.046697680558669 1 1
0.0711254071039026 0.0697273413723632 1 1
0.143649063967679 0.141522688829078 1 1
0.173958024455867 0.170592100308721 1 1
-0.0549512950567447 -0.0543533173102598 1 1
-0.0115788844414231 -0.0113420408867796 1 1
-0.132761652371724 -0.129389499730746 1 1
-0.0885820401287369 -0.0870556894397715 1 1
-0.205672658037544 -0.202608992755959 1 1
0.114274824818292 0.112345468341083 1 1
-0.10210170155455 -0.0998202274601911 1 1
0.112105896613606 0.109747069148698 1 1
-0.153638941848747 -0.149727531485103 1 1
0.0486443586615164 0.0485490934958366 1 1
-0.050004349909591 -0.047813350494757 1 1
-0.025416482858029 -0.0235020883857228 1 1
-0.0469626550479375 -0.0470168301118128 1 1
0.134845513439376 0.132839189018129 1 1
0.116004793458395 0.115209704011471 1 1
-0.0800388638394142 -0.0790457042920042 1 1
-0.127851023470611 -0.124722917356729 1 1
-0.0364270274608765 -0.035716877587959 1 1
0.151462359555648 0.148136122052829 1 1
0.0453793983385191 0.0465539739230014 1 1
0.0369859375607288 0.0352944100118815 1 1
0.202800406437948 0.199534074878127 0 0
0.0369069194549382 0.0364073190552053 1 1
-0.136864128284559 -0.134567964196614 1 1
0.0204795712232775 0.0203996037078346 1 1
0.120939116620094 0.117950062463957 1 1
0.168644122489539 0.16521956791998 1 1
0.255702369124313 0.248851527085988 0 0
-0.0418494048155806 -0.0417142668286634 1 1
0.0809987936582327 0.0797143364166752 1 1
0.0243869452589802 0.0240848071124333 1 1
0.0779074761156341 0.0753282270227608 1 1
-0.0712603472961476 -0.0700626515757391 1 1
-0.130776260378474 -0.128292563043352 1 1
0.168680957073181 0.165831153445632 1 1
-0.274813040535794 -0.27078711085811 0 0
0.124856249979878 0.121055944154847 1 1
0.0153230972961 0.0146877015676663 1 1
-0.158738901820552 -0.155850384666865 1 1
0.0473820065382338 0.0459665199396925 1 1
0.0841697258728254 0.0824820539423917 1 1
-0.0126530764952416 -0.0128403672065531 1 1
0.011328771087674 0.0112617170999546 1 1
-0.111963450766112 -0.109853313838884 1 1
0.136745584414672 0.13306178844037 1 1
-0.147094167365995 -0.144585992451301 1 1
-0.154619948337849 -0.151878741544754 1 1
0.154446614315638 0.152045117265902 1 1
-0.251636110917361 -0.247119514893028 0 0
0.0197225641801331 0.0191535592221894 1 1
-0.207063552975608 -0.203134276706449 0 0
0.0339255248413877 0.0322691368119742 1 1
0.107654112968111 0.105687665996289 1 1
0.0796140203028201 0.0784219967117114 1 1
0.0838956569679263 0.0821391826892476 1 1
-0.219390124686276 -0.215205756068244 1 1
-0.0579188070302772 -0.0564957225574978 1 1
0.0299942137134044 0.0296053236885987 1 1
0.144294437885613 0.142005715537173 1 1
-0.0757209856556381 -0.0736280779920201 1 1
-0.0636495589055521 -0.0621373866571684 1 1
-0.0184478086412813 -0.0178359738051866 1 1
0.0422258623812405 0.0417993574852298 1 1
-0.173159664116417 -0.16807521807195 1 1
-0.0856554875134984 -0.0843924030778746 1 1
-0.0811825663993116 -0.0793320702692272 1 1
-0.0710376731618751 -0.0691209774918859 1 1
-0.032396766500045 -0.0317642585019149 1 1
-0.0770551924337607 -0.0735830031731858 1 1
0.0424888147102644 0.0414161121816368 1 1
0.135353681982871 0.133294656716672 1 1
-0.095999809504468 -0.0945224748380082 1 1
-0.002159243245676 -0.001049284614137 1 1
0.0509086841009135 0.0502898270052506 1 1
-0.101159550914392 -0.0994814976575079 1 1
0.122746133949361 0.120520215636766 1 1
0.00536351200794971 0.00508334121747058 1 1
-0.0344320606501632 -0.0335356327005708 1 1
-0.0486404200702148 -0.0472368805878919 1 1
-0.0501624195235422 -0.0483860090413323 1 1
0.0462805667996706 0.0458125544530191 1 1
0.0808554841927235 0.0798855405592517 1 1
0.0780544294180258 0.0768574003589419 1 1
-0.0758496082096093 -0.0742781744712782 1 1
-0.0299487618636862 -0.03030351378298 1 1
-0.180390224021255 -0.176625805067175 1 1
0.00743486859525395 0.00701647004555709 1 1
-0.0234493500206798 -0.0229138117310811 1 1
-0.0864065971646702 -0.0849088064573831 1 1
0.0963470583555861 0.0944537915817154 1 1
0.0199411412186113 0.0195298347582263 1 1
0.0911368946990911 0.0887811247517444 1 1
0.0556784270260179 0.0534580877876976 1 1
-0.0849901526270339 -0.0843401369233952 1 1
0.0801278660381975 0.0784713006858369 1 1
0.190821357590527 0.186716447677419 1 1
-0.0406716062808697 -0.0396578806068013 1 1
0.0320311352838292 0.0319084504925287 1 1
-0.151854233425307 -0.148648670013429 1 1
0.0934054835950804 0.0928630721437912 1 1
-0.00107565961297167 -0.000968786151012417 1 1
-0.137825028370145 -0.135663123679082 1 1
0.068467526670597 0.0684356657765385 1 1
-0.017018384337179 -0.0156000252314437 1 1
-0.125440924633359 -0.121974717613309 1 1
0.022227665488415 0.0234473244076196 1 1
0.0223535360816671 0.0218410190432419 1 1
0.205985883743512 0.202451738685911 1 1
0.00017070428277613 -0.000378826609459662 1 1
0.0320249914229821 0.0311800442914561 1 1
-0.0383285049090646 -0.0375183949500047 1 1
0.19070823740388 0.185888475835815 1 1
-0.0444440633879254 -0.0428595244547116 1 1
0.085197758610492 0.0847678756228179 1 1
0.107705442199677 0.104295517901055 1 1
-0.077701101614994 -0.0763102432146321 1 1
-0.0179824186046765 -0.0180147660931797 1 1
0.0203282371341696 0.0200160987825332 1 1
0.22802225376883 0.223616470952571 0 0
-0.390736770946263 -0.381599390077519 0 0
0.225973390401476 0.221725083120667 0 0
-0.0539962641909157 -0.0530757760054725 1 1
0.0209612258387494 0.0203155584193453 1 1
-0.267033032044208 -0.261504496165743 0 0
0.269684790976044 0.263489023511363 0 0
-0.126976412043237 -0.124636472402925 1 1
-0.0696810553296944 -0.0685449070704681 1 1
-0.139807860923489 -0.137347050380555 1 1
0.0827350233348512 0.0809621737062098 1 1
-0.0293112634116394 -0.0277682449126799 1 1
0.0395887110139714 0.0378423643456252 1 1
-0.0676888545918286 -0.0662847839434455 1 1
0.116230880428424 0.113618417728531 1 1
0.0488113273381492 0.0479191031715379 1 1
-0.1150387915165 -0.113683501595194 1 1
-0.25226004263209 -0.248251595837945 0 0
-0.374369386763894 -0.3669181251792 0 0
-0.0961773402929893 -0.0945773603463171 1 1
0.0552558444714577 0.0536624269457847 1 1
0.330831251686663 0.325380043148479 0 0
0.0474840219569809 0.0473896677246385 1 1
0.00413416087948638 0.00283421948069934 1 1
0.069197985391256 0.0696572281296605 1 1
-0.0436908785504313 -0.0427371764357953 1 1
0.111972044445858 0.109760386375974 1 1
-0.0638463434327584 -0.0622347212507232 1 1
-0.0798243423506093 -0.0781367934607134 1 1
0.00770051550593773 0.00840214253479097 1 1
-0.164354952061672 -0.161051932657506 1 1
-0.154806241054891 -0.152075851544873 1 1
0.144180390726104 0.142081777854107 1 1
-0.147846761929814 -0.145043137638769 1 1
0.120779583118793 0.119373693711764 1 1
-0.0800101614415306 -0.0783165883992008 1 1
-0.0763671550655224 -0.0753346014577051 1 1
-0.161529615545716 -0.1589113721631 1 1
0.0546556753716396 0.0533455079078594 1 1
-0.138183261099281 -0.135764750186016 1 1
-0.0481108180288925 -0.0471297584926053 1 1
0.0325436567907181 0.0320639404108563 1 1
0.0639612345793385 0.0615342714141298 1 1
-0.149987822140862 -0.147300318072484 1 1
0.00404497440267777 0.00413709796834197 1 1
-0.13272052653128 -0.130638937303314 1 1
0.113049462440617 0.110807630363824 1 1
0.0689085356576258 0.0677174074931259 1 1
-0.277266021624451 -0.271396962265211 1 1
-0.125127467121125 -0.122965339887688 1 1
-0.0873245330473565 -0.0838786518202305 1 1
0.0417892180271476 0.0413002688233976 1 1
-0.0849933805279201 -0.0842623915214266 1 1
-0.0877572777744148 -0.0861303004035672 1 1
0.0588848292140891 0.0578293333223038 1 1
-0.0740015780354533 -0.0731153111324728 1 1
0.0502538905397652 0.0490432061397483 1 1
0.141331357337121 0.138909026899263 1 1
0.170887930785478 0.166158740178168 1 1
-0.089002873332038 -0.0878892949369455 1 1
-0.171231622487231 -0.167672168676835 1 1
0.0228998383771036 0.0215036870895446 1 1
0.0702826156183549 0.0689905754065535 1 1
-0.0459254671945495 -0.0448636887484803 1 1
-0.148649405996352 -0.14613364167751 1 1
-0.00386430973481633 -0.00345917629072969 1 1
0.212295262650927 0.210230354943168 1 1
0.0694363490972399 0.0682176510757735 1 1
-0.130516950363966 -0.126661783368832 1 1
0.0645097250724538 0.0648213681405046 1 1
0.0178493979640154 0.0175573907135514 1 1
0.125481323826507 0.122906579647877 1 1
-0.0257595134336883 -0.0238667644628666 1 1
0.0193234700581375 0.0182032237429127 1 1
-0.122114929412076 -0.119956214331123 1 1
0.0600806443439874 0.0599737981120933 1 1
0.0196524130532138 0.0179059209214256 1 1
0.163369409295759 0.159980639962678 1 1
0.052775891858438 0.0527508522013654 1 1
0.0963132922428136 0.0940661039931705 1 1
0.139904406605919 0.137234921812727 1 1
-0.0128345866367946 -0.013046381882776 1 1
0.0117567721531358 0.0115177818441457 1 1
-0.0411506853386255 -0.0401582278714271 1 1
0.0459001579047048 0.0441169071005153 1 1
0.0747637336973014 0.0739657852762439 1 1
0.0910634184667553 0.0892273485158519 1 1
-0.104729864574408 -0.102676555137335 1 1
-0.0695036687031091 -0.0677731986947132 1 1
0.21663275207256 0.212235076724378 1 1
0.12059576601956 0.117722946666589 1 1
0.0558080870533034 0.0538726955294141 1 1
0.0522845466833459 0.0527387778012135 1 1
-0.0311480918483775 -0.0320379396077535 1 1
0.0338904300066065 0.0341736269324307 1 1
0.0742081357122885 0.0732537581555209 1 1
0.0397568503650069 0.0386017202450092 1 1
0.0556087527694921 0.0536178569221087 1 1
0.202200977689873 0.198883919066426 1 1
0.116132255973775 0.113918534766133 1 1
-0.0519661781464106 -0.0515595277560264 1 1
0.0603891157611584 0.0588554074361107 1 1
0.0121612710592295 0.0121865508708394 1 1
0.0505944323592252 0.049856732682254 1 1
0.158064874571122 0.154818000192058 1 1
-0.0674696370025881 -0.0668715149622008 1 1
-0.101111989951931 -0.100341887922374 1 1
-0.133826446000735 -0.129344017262314 1 1
-0.0884182359049482 -0.0880749178864344 1 1
0.0968111704277585 0.0956355908753011 1 1
0.178209287910623 0.175096005736809 1 1
-0.0518739512097971 -0.0515314928024235 1 1
0.0927863734251544 0.0914095195561601 1 1
-0.103087750098045 -0.101216227603654 1 1
0.181562399231094 0.178266097799767 1 1
0.0997816519417549 0.0982707309967198 1 1
-0.177469596678147 -0.174968296051552 1 1
0.0594317205218735 0.0592141579157926 1 1
-0.183293425368591 -0.179658892126657 1 1
-0.0735983180852994 -0.0724003691822057 1 1
0.139472027760372 0.136990392079739 1 1
-0.115862682216964 -0.115080100396501 1 1
-0.103796092281542 -0.103445802654331 1 1
0.00739017657559016 0.00813681963861557 1 1
-0.245136703692096 -0.240844452589389 0 0
0.0828725835439724 0.0813941110392727 1 1
0.0858098202283429 0.0838429709137446 1 1
0.0331462611654565 0.0304181944744131 1 1
-0.0332692937930384 -0.031574033229809 1 1
-0.104855672509086 -0.101845332995574 1 1
-0.0774853853138919 -0.075973869792369 1 1
-0.0710393201939913 -0.0694296179332306 1 1
0.0403510271546054 0.0392081052259589 1 1
-0.0630787451419045 -0.0608206807864795 1 1
-0.000869009869836124 0.00103597529745857 1 1
-0.135426824031518 -0.131800489718315 1 1
0.114003954246406 0.113580591484787 1 1
0.296434163644388 0.292120061260654 0 0
0.0671454839776361 0.065710933435543 1 1
-0.128606351142078 -0.126815198074898 1 1
-0.120926959370469 -0.118816967248806 1 1
0.266986976415676 0.261756104245694 0 0
0.00190787178069627 0.00181877475729581 1 1
0.280090642792817 0.275112418101282 0 0
-0.183375702305192 -0.180167274827606 1 1
0.0579634510579743 0.0574425210414351 1 1
-0.0964799390312523 -0.0955234029832829 1 1
0.0064971185273649 0.00572405073286286 1 1
-0.0688887103422773 -0.0660951047942994 1 1
0.0624359350767602 0.0617284330665008 1 1
-0.227123299837434 -0.224076798762707 1 1
0.0917772877448348 0.0903428807778457 1 1
0.0979432937577803 0.0952426107958625 1 1
0.131630883011873 0.129605761044554 1 1
0.124274671160204 0.122110183977243 1 1
-0.215664611818055 -0.211325362999806 0 0
0.00562981291548728 0.00567604060572431 1 1
0.037055329707976 0.0357724879004274 1 1
-0.109418475772034 -0.107699355551078 1 1
0.134949182126383 0.13189600545292 1 1
-0.180413719981017 -0.177283273279057 1 1
-0.145993471800973 -0.143628928274223 1 1
0.245695001041384 0.240901635649501 0 0
-0.0948405803186447 -0.0938172441648173 1 1
-0.00585710198129853 -0.00571386530276157 1 1
-0.207626511440822 -0.203096218926604 1 1
-0.220844248277276 -0.216585405420183 0 0
-0.00936646207395809 -0.0100085232244845 1 1
0.117836121623455 0.115524643573198 1 1
-0.0902401976271952 -0.08862721307877 1 1
0.0756272378935101 0.0744353004970455 1 1
0.0375463318945612 0.0370289269257455 1 1
0.114905662228494 0.112859021064081 1 1
0.0597428392212702 0.0573321497653127 1 1
-0.0940839194799541 -0.092333997011331 1 1
-0.120535176921828 -0.117975790625896 1 1
-0.0107764486268317 -0.010811902992629 1 1
-0.046800920166365 -0.0455986807200633 1 1
-0.0415416469932218 -0.0401026448609571 1 1
-0.146904522737509 -0.144958483906539 1 1
-0.162871335264724 -0.15904981057932 1 1
0.118971465462728 0.116008583517929 1 1
-0.0756929474606964 -0.0738252014476841 1 1
0.0617506792272576 0.0603200243894227 1 1
-0.164891513591309 -0.161666594347958 1 1
-0.191993486722601 -0.188323865912378 1 1
0.142851959678285 0.139384825578189 1 1
0.0969055881118697 0.0951496922257595 1 1
-0.148022062002701 -0.144918188472229 1 1
0.0193972018738433 0.018108313351942 1 1
0.227744346147445 0.223478959157743 0 0
0.101362746964645 0.0992824744562446 1 1
-0.0957032226949159 -0.0938705806576261 1 1
0.0376997282038316 0.0354647438265481 1 1
-0.0426854813921437 -0.0409852461100848 1 1
-0.0620926221195085 -0.0595091917672932 1 1
0.0684656835349572 0.0666844279054611 1 1
0.024413796583575 0.0237031645908455 1 1
0.0539818510802395 0.0537956717163452 1 1
0.0628233399330512 0.0618493579161542 1 1
0.0366216327127042 0.0355113823051117 1 1
-0.00598934680905352 -0.00616023802995334 1 1
-0.0412567391097675 -0.0406737892435796 1 1
-0.131867084587122 -0.129271517308623 1 1
-0.277885476996148 -0.272751981973543 0 0
-0.101145496203686 -0.0986042205424611 1 1
0.173680209085798 0.170684125750577 1 1
-0.0950989136306712 -0.0932817099225806 1 1
0.0909040845260723 0.0901550587716306 1 1
-0.0391652089662768 -0.0385690552970178 1 1
0.114014386361372 0.110544537039285 1 1
-0.156707903677873 -0.155448073385747 1 1
0.146023775318762 0.141766928300045 1 1
-0.0172860627026998 -0.016685863927673 1 1
-0.0694859936103315 -0.0684607373396613 1 1
-0.173426761979489 -0.169309862808577 1 1
-0.123988627827127 -0.121880299251986 1 1
-0.0242310327179717 -0.0237501696904783 1 1
0.133149968631909 0.130699814404569 1 1
0.165325300374076 0.161227016013272 1 1
0.150213928437137 0.14671280733475 1 1
0.10165257922625 0.099999159975545 1 1
0.017973293069016 0.017488605244257 1 1
-0.00701317455557608 -0.00667047339100642 1 1
0.0853464915851012 0.0833706861640922 1 1
0.175683194122411 0.170614106219674 1 1
-0.105710832818374 -0.104535012907757 1 1
0.00282064562192464 0.00330083483016815 1 1
-0.00442910684444458 -0.0037645585648069 1 1
0.13701313594728 0.134819019114092 1 1
-0.00405642070085222 -0.00489115604112841 1 1
-0.055158207520053 -0.0535963124886574 1 1
0.0540736413584502 0.053647832141214 1 1
-0.241551135253658 -0.235554431221045 1 1
-0.00551487767747504 -0.00520553500614301 1 1
0.106288439490536 0.104371029313418 1 1
-0.0655452094027369 -0.0645191970944923 1 1
-0.174567525459558 -0.170910093189311 1 1
0.0940466715351966 0.091701866525222 1 1
-0.123141527790408 -0.12071032431201 1 1
0.00295279031638286 0.00315976992666076 1 1
0.0428428006687993 0.0421243740760414 1 1
0.080303966532897 0.0790820285780405 1 1
0.132521745585785 0.130273809878991 1 1
-0.0293951403553079 -0.0294769830131258 1 1
0.269081083254826 0.262820216856494 0 0
0.0490680543862602 0.0479230796670695 1 1
0.0917525858714219 0.0893587769522091 1 1
0.0653301886901623 0.064549809594169 1 1
0.142800628534397 0.140062915202952 1 1
0.152775606650763 0.150027374921554 1 1
0.0497417640517458 0.0486438107231863 1 1
0.0397631044233118 0.0393182620665742 1 1
-0.00112364848089076 -0.00182484712937759 1 1
-0.267361201100437 -0.26245042368026 0 0
-0.20984447533398 -0.207191640718813 1 1
-0.283829749838566 -0.277625127256523 0 0
0.0911572217895426 0.0899419878315159 1 1
-0.0536673940908938 -0.051435407609488 1 1
0.117176366865852 0.115325368601576 1 1
0.112944362621272 0.111545058039506 1 1
-0.0674990416564239 -0.0653511974017143 1 1
0.10667414698357 0.104914828681304 1 1
0.112527103009419 0.110093811897131 1 1
-0.103956020978865 -0.101350711860247 1 1
-0.0116764202124326 -0.0130996538451018 1 1
-0.0225864920259076 -0.0218425925156431 1 1
0.0284039435647473 0.0278111121651733 1 1
-0.0689804850630218 -0.0663981779218366 1 1
-0.0312286903886869 -0.0318918342337972 1 1
-0.0319596908061672 -0.0301003479052427 1 1
-0.0113238518547088 -0.0111570938676002 1 1
-0.0359849284439061 -0.034430543877645 1 1
-0.147245015767315 -0.144655576913485 1 1
-0.0540043044337274 -0.0528129454165459 1 1
-0.0393470635840903 -0.0391910548001455 1 1
-0.139514923349479 -0.138032376555847 1 1
0.149625874655714 0.146418589226948 1 1
0.137710671045789 0.134721617298024 1 1
-0.00129376092512987 -0.00237372779990012 1 1
-0.0705216552032143 -0.0691277937398935 1 1
-0.108587821269629 -0.10434421419201 1 1
0.140649495389175 0.137628949695347 1 1
-0.0758203956472325 -0.0741478281075339 1 1
0.111958442307229 0.109962842879096 1 1
0.00360450442133235 0.00405862692343882 1 1
0.349375462642347 0.344312479873105 0 0
-0.0748251964812141 -0.0736016219701148 1 1
0.0693145769328682 0.0681176604908948 1 1
-0.0308975230717209 -0.0314367936488006 1 1
-0.141958523544533 -0.137486046272736 1 1
0.0782293741608663 0.0741475288954073 1 1
-0.109547035503843 -0.107270243848457 1 1
0.155578394761623 0.152918040312296 1 1
0.0290054928748367 0.0282619133639542 1 1
0.070548948313482 0.0690515904250375 1 1
-0.0666277059360723 -0.0646266220168802 1 1
-0.0281351637604053 -0.0281802402692449 1 1
-0.173271120268683 -0.170594240734411 1 1
0.030058445539077 0.0279674571893333 1 1
0.0106622724669828 0.00992954556198458 1 1
0.0790152353809491 0.0774273118354204 1 1
0.197155160469091 0.194004558264098 0 1
0.0278377124252 0.0272735199586188 1 1
0.265448676869672 0.260604082917659 0 0
0.174558753225302 0.171280079546772 1 1
-0.140020101963775 -0.137247667679503 1 1
0.126905473200188 0.123496333999146 1 1
0.129199590139479 0.127250424806349 1 1
0.139035941404393 0.137532868497118 1 1
-0.141212670367294 -0.138876234593971 1 1
-0.0220562835526903 -0.0229768585178908 1 1
-0.144420875678419 -0.141652221904088 1 1
-0.0152541143703971 -0.0144957276202878 1 1
-0.123195864997637 -0.120499817696283 1 1
-0.163601389646833 -0.161905476194361 1 1
-0.110775895109826 -0.108985031894947 1 1
-0.0448917275590628 -0.0437336370590877 1 1
0.156790590725465 0.154232775674202 1 1
0.114748321143388 0.112384882531606 1 1
0.0167836088023709 0.0163469692694812 1 1
0.0259046797793968 0.0247144796633641 1 1
-0.418916022791598 -0.41141632224953 0 0
0.222668603046287 0.218584793078268 0 0
0.105698219164392 0.10337155542969 1 1
0.00511466324568575 0.00386302919523438 1 1
-0.00321641881922618 -0.00342500824559532 1 1
-0.0941782257910254 -0.0923018944501481 1 1
-0.208587837904571 -0.204869447951172 1 1
0.0171040509069206 0.0162026002450053 1 1
-0.0165474882027688 -0.0170609171598295 1 1
0.0258604363591664 0.0261198165906961 1 1
-0.137327321411762 -0.13467929115839 1 1
-0.110578619865975 -0.108955560218452 1 1
0.138422175584522 0.135627022756113 1 1
0.0683944679493444 0.0673268838379831 1 1
0.0699005224667916 0.069210493458493 1 1
0.0511356467076913 0.0515200947356544 1 1
-0.147473232501969 -0.144859397499909 1 1
0.100182804538764 0.0987731394046115 1 1
-0.0130679256711708 -0.0124847649284659 1 1
-0.185409400737613 -0.182154015714038 1 1
-0.107291989864611 -0.105407980749112 1 1
-0.0243452873109542 -0.0245133310002425 1 1
0.0274313092069781 0.0270045156940757 1 1
0.0980437882085466 0.0966484578695993 1 1
0.0255466925228126 0.0243048025871075 1 1
-0.203797488249001 -0.200073625013597 0 0
-0.188706438444892 -0.184360769930909 1 1
-0.191165705748032 -0.187778544523176 1 1
0.0790676486102846 0.0753757682613917 1 1
-0.22522112661892 -0.221661792525578 0 0
0.146647630414597 0.144345346627383 1 1
0.000564296555002883 9.07459007755337e-05 1 1
0.100715645759947 0.0997870326149019 1 1
-0.123130361468672 -0.119590589938257 1 1
0.0408606205955402 0.0418829821648594 1 1
-0.104512770900924 -0.10293009409789 1 1
-0.0984794134144486 -0.0968873570398986 1 1
0.0368431213829235 0.0360576873815716 1 1
-0.111506120314807 -0.109620142739066 1 1
-0.0498643058884118 -0.0489430196397113 1 1
0.0998209740987472 0.0973981557079479 1 1
-0.0793905510006306 -0.0774915874931051 1 1
0.0918472812120532 0.089870821220475 1 1
-0.0375699730311347 -0.0367819028650116 1 1
-0.0476413664448587 -0.0466842572523258 1 1
-0.00281019767301189 -0.00288986274179712 1 1
-0.0895793484355296 -0.0880184482863521 1 1
0.0896711560726437 0.0877706212212369 1 1
0.0502499601833099 0.0494891080265582 1 1
0.28629563591868 0.281238964209129 0 0
0.133875814717212 0.132329723707925 1 1
0.0947999629704563 0.0924318121155424 1 1
0.14890763006208 0.145420566189865 1 1
-0.124445136340518 -0.122377051937394 1 1
-0.080478414224639 -0.0787183843834635 1 1
0.106503008739171 0.105327483937521 1 1
0.0147617191983301 0.0131108905272057 1 1
-0.113750112145637 -0.111347992046884 1 1
-0.0335066105575166 -0.0332991857543818 1 1
-0.100310977835885 -0.0992832047614834 1 1
-0.0530896058279954 -0.0521433700245622 1 1
-0.0529840201702841 -0.0522977463357311 1 1
0.146594435132434 0.143934803235188 1 1
0.13608671210661 0.134130762766241 1 1
0.0528139793996629 0.0520711749506455 1 1
-0.110362332569301 -0.108236845528867 1 1
0.00985154091618667 0.00952633254663018 1 1
-0.0324010296604965 -0.0305405459326952 1 1
-0.165533706814265 -0.1620006622666 1 1
-0.047741633006922 -0.0479526611691418 1 1
0.0266894268483088 0.0261248270402937 1 1
0.0755950877327959 0.0733585852393022 1 1
-0.187954646772674 -0.184187467413934 1 1
0.0768914508210746 0.0756734557931382 1 1
0.0482272322104115 0.0472411602771773 1 1
0.0005852792748882 0.000363579427803561 1 1
0.183126740909662 0.180291905902956 1 1
0.0243657734295414 0.0236699683472194 1 1
0.0114977483199215 0.0113719871161934 1 1
0.0325935256825804 0.0315607037260499 1 1
0.204337947835844 0.199267053092737 1 1
0.190554153182836 0.186749131448242 1 1
-0.07177378953353 -0.0687726343040631 1 1
0.145662876029315 0.143829750911214 1 1
-0.114145357707892 -0.111318947288331 1 1
0.0434213955700108 0.042590015423969 1 1
-0.136214342859013 -0.133686035893324 1 1
0.00279404256026996 0.00260894360627887 1 1
-0.114728227924875 -0.110691770407125 1 1
0.208891172806495 0.204279280491299 1 1
-0.402785210720251 -0.394643173299528 0 0
-0.071076615175422 -0.0705723733870859 1 1
-0.0310067089406703 -0.0289527109041095 1 1
0.0693119010978321 0.0686809259706498 1 1
-0.010064623953105 -0.00977780883696353 1 1
0.0956573910442827 0.0936471135249155 1 1
-0.099967743002853 -0.0987107364859918 1 1
0.0361287256187186 0.0358178795814943 1 1
-0.00740082800305288 -0.00721339443770672 1 1
-0.0382804013079579 -0.0375361521495835 1 1
-0.197134498317476 -0.193481962160832 1 1
0.172915806962097 0.170842368745643 1 1
-0.117409396941918 -0.115638638336109 1 1
-0.0521902128192973 -0.0509618999303116 1 1
0.176799066466437 0.173679510682369 1 1
-0.150269816326111 -0.147591596800267 1 1
0.0278227308731626 0.0270108358810848 1 1
0.0751162251043886 0.0738830081640133 1 1
-0.00917726048204976 -0.00872040261906257 1 1
0.0218410877036345 0.0223725969045799 1 1
0.12463713151203 0.121879828547922 1 1
0.0786313197831386 0.0769075013818157 1 1
-0.0853853933436327 -0.0832971270338056 1 1
0.188705639314777 0.185589304680115 1 1
-0.0951286064085899 -0.093525938265927 1 1
-0.0151559910341789 -0.0156332432607998 1 1
0.094679361446344 0.0946014233772236 1 1
0.139684419050491 0.136828647067819 1 1
-0.115948724551236 -0.113597099323783 1 1
0.0413460312675462 0.0392391284118925 1 1
-0.0184326888429395 -0.0182606610646769 1 1
0.16878107980655 0.165241761405734 1 1
0.00491054917837952 0.00382321824671434 1 1
0.0341344811220697 0.0338146262151053 1 1
-0.0228289879454801 -0.0213370843255671 1 1
-0.0508456724902823 -0.0496462011569248 1 1
0.0810705917563081 0.0801594794568496 1 1
-0.142329965199651 -0.140589399901649 1 1
-0.145646425676241 -0.143412853676338 1 1
-0.0196989156150103 -0.0193496424113393 1 1
0.155733473119106 0.152639090531594 1 1
0.0484580418138157 0.0477136981413039 1 1
0.118865322395359 0.116417886619823 1 1
-0.0121982379874917 -0.0120164362270274 1 1
0.172981210709517 0.170890045469022 1 1
0.0969031835205342 0.094803924759071 1 1
0.214273293805544 0.210641951775845 0 0
-0.0795981512426721 -0.0765298980607085 1 1
0.211563792711351 0.207876010743843 0 0
-0.0316703176834279 -0.0302523768781511 1 1
-0.0929667110564936 -0.0915447308564951 1 1
-0.117482792420427 -0.11581815564184 1 1
-0.016021119028418 -0.0151305446330967 1 1
-0.0260741698842012 -0.025420482953539 1 1
0.144809273807988 0.14162507032645 1 1
-0.0485014054465675 -0.0476177335352883 1 1
0.0245088956472448 0.022796342089097 1 1
-0.0501204190796673 -0.0495160256090593 1 1
0.0797711283968739 0.0780535578538114 1 1
0.0224007700686216 0.0214174177836492 1 1
0.0459712924470378 0.0448343970582856 1 1
0.104319957513518 0.103235205689668 1 1
-0.115355974903982 -0.113568050343112 1 1
0.153298454102628 0.150214152887972 1 1
-0.0892293622420668 -0.0877126785816272 1 1
0.0140084975717883 0.0139203302374971 1 1
0.120462788703476 0.118362110507659 1 1
-0.000360885463198069 -6.36648862962792e-06 1 1
-0.0503462799215601 -0.0500199710717991 1 1
0.142505755111557 0.140077171582823 1 1
-0.00689142146455636 -0.00665951774533921 1 1
0.190980452080169 0.186980135840764 1 1
0.207327967737615 0.20337779399799 1 1
-0.102590471757326 -0.101595498269895 1 1
-0.116510536458051 -0.114667291069926 1 1
-0.0113873265018469 -0.0109512194148744 1 1
0.0122636014184818 0.0133761512791723 1 1
-0.0669121590413844 -0.0653236028408673 1 1
-0.052885259407876 -0.0517652126610204 1 1
0.0537436461487745 0.053568905158912 1 1
0.0171949028003998 0.0170245694711812 1 1
-0.025416120415172 -0.0235195416239174 1 1
-0.0161157877401261 -0.0158878032616344 1 1
-0.0502926288944955 -0.0493391729800083 1 1
0.0162153725688272 0.0160778834572022 1 1
-0.106476564239944 -0.105630853019541 1 1
-0.00546756345745758 -0.00589118863901599 1 1
0.216571230458254 0.212433780794436 0 0
0.00652546997929267 0.00547057287238571 1 1
0.0751000941591211 0.0735619909384008 1 1
0.253682293175616 0.248753912105089 1 1
0.0433472197230324 0.042986574448295 1 1
-0.234341346030064 -0.230124162069362 0 0
0.093471803097917 0.0908152279364128 1 1
-0.124271219507379 -0.121676450714486 1 1
-0.0147154324967588 -0.0135930921356113 1 1
0.101933012724659 0.100339799913425 1 1
0.171802904365349 0.168575799082053 1 1
-0.115102304918376 -0.112944057697515 1 1
0.0474788611913648 0.0448312399446802 1 1
-0.128863537457447 -0.126528725113752 1 1
0.0539468277883354 0.0527244710300235 1 1
0.134601994595255 0.132984151949911 1 1
-0.0993064853079511 -0.097816735286621 1 1
0.209902180517919 0.205886918441526 1 1
-0.170427940820146 -0.167383280877132 1 1
-0.0422839387067898 -0.0413484710927766 1 1
0.165802850001657 0.162484869616028 1 1
-0.0983269168125312 -0.0965729672704853 1 1
0.0267626243026389 0.0257442392002446 1 1
-0.0924008820904076 -0.0907837849848999 1 1
-0.0130207793517355 -0.0126989352681798 1 1
0.25442185838252 0.249759927666804 0 0
0.22096762281157 0.21809885176393 1 1
0.116359136142572 0.114065350197506 1 1
-0.158692194147608 -0.156674087245909 1 1
0.00252448529772291 0.00204049501334617 1 1
0.123613458276138 0.12177525819508 1 1
0.0187099369736581 0.0182196526541922 1 1
0.0052390087614119 0.00515248846284518 1 1
-0.140388904858113 -0.136476872686594 1 1
-0.100254566739753 -0.0980597516083483 1 1
-0.0852621485798188 -0.08452681516436 1 1
-0.177024411304444 -0.175077395103999 1 1
0.101418375644077 0.0993538233863607 1 1
-0.202448757808921 -0.199037275470568 1 1
0.0414511533747099 0.040474807804722 1 1
0.105333852752927 0.103258719815976 1 1
-0.0379676267271598 -0.0378510120908268 1 1
0.122225849604125 0.120377105507264 1 1
0.000358979246458374 0.000202956591915567 1 1
0.0398354374104661 0.039245561188019 1 1
0.311639871327186 0.30691301402904 0 0
0.0992592591018156 0.0977781593175092 1 1
-0.059709582473156 -0.0589335185333366 1 1
0.0505079804002341 0.049608056470383 1 1
-0.00464092383879088 -0.00457878934138806 1 1
-0.0241479951520855 -0.0236988094878916 1 1
0.107930295129886 0.104756145661055 1 1
-0.0542754821975422 -0.0537843012936741 1 1
0.142830610611279 0.139946087448117 1 1
0.0871864690214037 0.0859412075579198 1 1
-0.0040514976043809 -0.00407800017297084 1 1
0.0190981734969506 0.0185096611337538 1 1
-0.0525019202563355 -0.0509603528633911 1 1
0.174589282290535 0.170927989327175 1 1
0.089242386081695 0.0876748236957468 1 1
-0.108370310514011 -0.106554563804334 1 1
-0.0437816061381243 -0.043398407096871 1 1
-0.0325509091715217 -0.0327620504222457 1 1
-0.00928508395259335 -0.00875463751870426 1 1
0.00298774171496505 0.00172144897957374 1 1
0.0501804095914445 0.049075828889965 1 1
-0.0234883313709173 -0.0230957499211064 1 1
-0.124294601287025 -0.121593073806133 1 1
-0.0452472656376506 -0.0448717539766713 1 1
-0.269915942494389 -0.265215913935846 0 0
0.0127637824840294 0.0120331717498571 1 1
0.0671416326110341 0.0677412107340932 1 1
-0.0387156704075555 -0.0367866163467073 1 1
-0.060517420477079 -0.0593009943423631 1 1
0.0575507419418322 0.055367988728064 1 1
-0.195219093601633 -0.191557131638507 1 1
0.128371744210021 0.127041369253864 1 1
0.235251416374218 0.231767537499122 0 0
0.0537651078598208 0.0525619337298635 1 1
0.0284797412910744 0.0286889596132465 1 1
0.00429025872298243 0.00511834148178254 1 1
0.154118008898489 0.150957032686316 1 1
-0.0119964375790472 -0.0119069858573134 1 1
-0.0160760935595961 -0.016544602213125 1 1
0.00260798195314887 0.00318024179027718 1 1
0.00182880561178497 0.000665337197696514 1 1
0.0289820371046409 0.0287822174738526 1 1
0.055917718550066 0.0540956995788967 1 1
-0.101359549636266 -0.0992089002975577 1 1
0.091775695866556 0.090710147453847 1 1
0.0345242672130786 0.0341023904617161 1 1
-0.0415766965485153 -0.0419626238486079 1 1
-0.106050564384013 -0.103892667010091 1 1
-0.0795260131650999 -0.0782064834886043 1 1
-0.269121257380431 -0.264249129360939 0 0
-0.12799105136799 -0.125918579663112 1 1
-0.0808837816142278 -0.0794531520206192 1 1
-0.19928725542192 -0.195187976898555 1 1
0.125537554293643 0.123553462120652 1 1
0.162395245430616 0.160326491791172 1 1
-0.142292394153509 -0.139426449300921 1 1
-0.0107868722255471 -0.0110373604102261 1 1
-0.138509285984502 -0.135794914492555 1 1
0.132619227362821 0.129172131435381 1 1
0.183073891814097 0.178201009815512 1 1
0.0114459721198747 0.0103792991466977 1 1
-0.193334803875286 -0.189806323567842 1 1
-0.0129102621063096 -0.0122336275898338 1 1
-0.0684555679943978 -0.0667062448080106 1 1
0.10008794417584 0.0984079102437857 1 1
-0.0573288046006939 -0.0562435229610178 1 1
0.0328308190816427 0.032265694254837 1 1
-0.115985118205278 -0.113804908477402 1 1
-0.215846492701872 -0.212070287181163 1 1
0.0771060079032058 0.0757204814131065 1 1
-0.0776123680387062 -0.0759390222054325 1 1
-0.0663776358216377 -0.0645757409338459 1 1
0.0629326236874683 0.0616773790979613 1 1
-0.116366972955571 -0.11436772665003 1 1
0.0581253915965356 0.0577154752414998 1 1
-0.18069950579798 -0.17729484116523 1 1
0.0111965290717167 0.0111552629383015 1 1
-0.0456695820863523 -0.044826902559659 1 1
0.0586270713558983 0.0565991306363409 1 1
0.021176594660274 0.0218918348541261 1 1
0.0245497592233463 0.0236621573147575 1 1
0.0838127543746156 0.0817562381682312 1 1
-0.127965725653891 -0.126953284719445 1 1
0.0199887608935561 0.0178692287511849 1 1
0.122592497113883 0.119172432419451 1 1
0.053343908614324 0.0524279138398604 1 1
-0.272374208764981 -0.266808509389671 1 1
0.174979362013311 0.171618222006673 1 1
-0.0614655881504085 -0.0605612764369979 1 1
0.154833547236454 0.151948372914008 1 1
-0.0153153800299765 -0.0152338943462877 1 1
0.134435710318521 0.131880925909854 1 1
-0.0668080468112144 -0.066408070451886 1 1
-0.315993208954968 -0.309148838925322 0 0
-0.096878324413036 -0.0945699676415947 1 1
-0.0183942121595631 -0.0179277233644169 1 1
0.28789182018395 0.283634503142164 0 0
0.027508732713172 0.0281057833197704 1 1
-0.161375864988159 -0.157053643758346 1 1
-0.0339030254101045 -0.0334061941146311 1 1
-0.135612061026955 -0.133425659887904 1 1
-0.220056990544146 -0.216161893724498 1 1
0.115643548412991 0.113078545094864 1 1
-0.125090812119384 -0.122792705512053 1 1
0.0433985722291545 0.0429681653126761 1 1
-0.0403072181945593 -0.0392411235109881 1 1
-0.183818790829325 -0.180326314248923 1 1
-0.117751781973734 -0.114348871518332 1 1
0.0713546878737378 0.0697454518661468 1 1
-0.217195790106111 -0.211963105874975 1 1
-0.0261337977524729 -0.0261928201948386 1 1
-0.152361666627634 -0.148964834221977 1 1
-0.0427923229322553 -0.0420706906279834 1 1
0.0794315814526847 0.0772799505748418 1 1
0.017078685445335 0.0162598098022639 1 1
0.0646354451912676 0.063304962753741 1 1
0.0756006213053334 0.0736363195074805 1 1
0.149590445553349 0.147260474582219 1 1
0.0231841392113035 0.0233135803490872 1 1
-0.00777880243358179 -0.00645227675694338 1 1
-0.0989305045569369 -0.0974381951356932 1 1
-0.0348298740516373 -0.0346502850562589 1 1
-0.0727234428189635 -0.0715170228128344 1 1
0.000364156701167634 0.00181904231372859 1 1
0.054426692773712 0.0535450368974244 1 1
0.170245524645012 0.167013492075468 1 1
-0.202029752367104 -0.198407496410758 0 0
0.017626815451134 0.0171716250867254 1 1
0.248872345878575 0.243492976543828 1 1
-0.103658675456844 -0.102149294866648 1 1
0.0890713568806557 0.0871945781591347 1 1
-0.0941668053368437 -0.0908372286155407 1 1
0.0895773082983248 0.0881211744574628 1 1
0.0340399327318234 0.0335148506131741 1 1
0.0579263303601026 0.0579167598156316 1 1
-0.0388962358300173 -0.0384557366853709 1 1
-0.164008087935952 -0.161122402965142 1 1
0.120396031116615 0.117722603802502 1 1
-0.194617175660925 -0.18981096284857 1 1
0.339257068341547 0.333159538364493 0 0
-0.203751266804881 -0.199878290036527 1 1
-0.00159240930756093 -0.00152155558396171 1 1
0.0953418347125147 0.0913237333935245 1 1
-0.0502078694446572 -0.0498868275802648 1 1
-0.172066575632355 -0.168213086071852 1 1
0.00882792244694855 0.00880901549629911 1 1
0.111933517371543 0.110825246421583 1 1
-0.214792156627382 -0.210803274923804 0 0
-0.118208993905382 -0.116996601399124 1 1
0.00455232204236364 0.00674967373991744 1 1
-0.304080301593357 -0.29875355551826 0 0
-0.253874926679718 -0.24937881857393 0 0
-0.25371977769117 -0.24890367153101 0 0
0.0840801708457682 0.0814408493160172 1 1
0.071806109121293 0.0711126729010202 1 1
-0.192997396709847 -0.189005812855139 1 1
0.119471103506889 0.117126355714337 1 1
-0.0943107248783805 -0.0933794560720729 1 1
-0.00639400647509739 -0.00588822196298163 1 1
-0.000875085492096654 -0.00114625524795585 1 1
0.193334882281882 0.189626781169762 0 1
0.0374824925261532 0.035807901897218 1 1
0.113525760842507 0.111652874351796 1 1
-0.0340564290897672 -0.0333660849693435 1 1
-0.159542422247403 -0.157975730441688 1 1
0.129487086298269 0.127651370801743 1 1
-0.192224234594018 -0.1886310162272 1 1
-0.0293501392417278 -0.0277902060103703 1 1
-0.0348908407254166 -0.034219167616741 1 1
-0.0658358448428318 -0.0653076411965782 1 1
0.0814869423813315 0.0799311792984707 1 1
-0.0417177486810634 -0.0412327720711923 1 1
-0.048277554106364 -0.0481694469226071 1 1
0.0141204217717478 0.0143506605722173 1 1
-0.0884112211400991 -0.086885660891464 1 1
-0.161347748537481 -0.158161180937422 1 1
0.195016557122579 0.191141037145211 1 1
0.0525210416608662 0.0507986233801155 1 1
0.164103684343907 0.161776646604147 1 1
0.148079224740618 0.145204564463571 1 1
-0.00233400590447121 -0.0020590872573021 1 1
-0.028984472260586 -0.0284820307842815 1 1
-0.135080172557317 -0.132220001392524 1 1
0.0945151180180278 0.0932443580891051 1 1
-0.0143114924860693 -0.0137586610697954 1 1
-0.0160727994607878 -0.0157862253267835 1 1
0.142472253721902 0.139706481274831 1 1
-0.092008466156949 -0.0911184613455732 1 1
-0.0663919247651845 -0.0645970942166781 1 1
0.284762875064967 0.27697541032 1 1
0.0734386326615954 0.0726452895319618 1 1
-0.144021320179713 -0.142166603492446 1 1
-0.177444066035801 -0.173299582693193 1 1
-0.0970545801279692 -0.0951281838205618 1 1
-0.0270897579351462 -0.0279642893842683 1 1
-0.020113191451168 -0.0200528003593621 1 1
-0.0208225162277807 -0.0201268381851773 1 1
-0.154773052091995 -0.151860073735961 1 1
-0.087303572525173 -0.0845347037755663 1 1
0.0253314875758256 0.0249138998153152 1 1
0.127857827373528 0.124289917916084 1 1
0.0322580588458991 0.0314777221364571 1 1
0.0552960423659056 0.0541388985721036 1 1
-0.196614804845785 -0.193613460337417 1 1
-0.133201717039482 -0.13103638031558 1 1
-0.100974108541245 -0.098839714983081 1 1
-0.153377513542115 -0.150380421614496 1 1
-0.247711357682289 -0.243174323948371 0 0
-0.255239456246911 -0.251515860756371 1 1
0.118251286043314 0.116400863063737 1 1
-0.10174896013826 -0.0989734110189738 1 1
-0.259730038264879 -0.255798228233589 0 0
-0.068138259428304 -0.0682957269394045 1 1
0.190160347976146 0.187124529258748 1 1
0.0504671162905655 0.0493218708541613 1 1
-0.0112465008533297 -0.0111486073648728 1 1
0.033872859868327 0.0330679418962197 1 1
0.0546055175442579 0.0533549199326459 1 1
0.0708714920669565 0.0699686468342854 1 1
-0.168096456714604 -0.165438135065716 1 1
0.173852197387303 0.170647196072615 1 1
-0.00193688829763116 -0.00130007888923554 1 1
-0.174579290768777 -0.170464401995517 1 1
-0.0902300093757284 -0.0890096245467807 1 1
-0.228647528939808 -0.223730425910881 1 1
-0.0989278065441481 -0.0963696796588841 1 1
-0.0363031657638686 -0.0359927470571675 1 1
-0.26334100699718 -0.258239939808799 1 1
0.308989698199588 0.302002344431123 0 0
0.0162380004709831 0.0169824834292356 1 1
0.185062837466334 0.181813086458985 1 1
0.0746189837811544 0.0740088100049806 1 1
0.159012655809958 0.155055352257752 1 1
-0.320819693743613 -0.314547529589881 0 0
-0.14552537243862 -0.142674076664443 1 1
0.149120960939051 0.146116857453911 1 1
-0.365533085738664 -0.358329293840427 0 0
-0.127881071411093 -0.126122855285533 1 1
0.120421928032615 0.117474391505054 1 1
-0.032122728448185 -0.03186932449656 1 1
-0.162087453343732 -0.159170903548045 1 1
-0.0205095578310639 -0.0184082744761644 1 1
-0.0652459392155754 -0.0632202048629654 1 1
-0.23320760638608 -0.228617736910282 0 0
-0.159558240302327 -0.156608367020438 1 1
-0.0314303636176688 -0.0307804097115763 1 1
-0.00416775677192066 -0.00298001547906405 1 1
0.148793080557809 0.145796814852784 1 1
-0.0997277734201338 -0.0983096401621016 1 1
0.0543125069659238 0.0545995989632414 1 1
-0.111036651022589 -0.108430431553489 1 1
-0.0429688932267688 -0.0415292227828719 1 1
-0.0269062874994238 -0.0252285217129253 1 1
0.0207472739835092 0.0206842793937148 1 1
0.0528204914339419 0.052667677407764 1 1
0.125937686226986 0.123946383178654 1 1
-0.146001100863572 -0.144459352253139 1 1
0.0875103968873044 0.0862852332983466 1 1
0.0776891100829825 0.0761731327780676 1 1
0.0522030263927394 0.0514111070747844 1 1
0.0958838876864424 0.0938090516077587 1 1
-0.00898362113615329 -0.00972941296222427 1 1
-0.0901658878690984 -0.088300285694546 1 1
-0.0684436042544166 -0.0676115847558145 1 1
-0.0681767049511107 -0.0665140923923052 1 1
-0.0142348573729271 -0.0141834354001691 1 1
-0.056187844498559 -0.0561264185482111 1 1
-0.0386296372951098 -0.0379475768501081 1 1
-0.0537473119607632 -0.0522150175418921 1 1
0.100978833286523 0.098701856367798 1 1
-0.0654260904511096 -0.0643169266910088 1 1
-0.113030829267209 -0.110815902208893 1 1
0.122232407933475 0.121268781578449 1 1
0.0272703225319269 0.0269364280724068 1 1
0.0874417928221346 0.0849040172155912 1 1
0.05129541031715 0.050291802029604 1 1
-0.221568772867263 -0.218363214909083 1 1
-0.0917878718319054 -0.0900036509648834 1 1
0.0377425241137192 0.0372908121060347 1 1
-0.116042438987254 -0.113647329775428 1 1
-0.151745662603221 -0.1485305391818 1 1
0.0403391608283115 0.0404341302137387 1 1
0.0912325491989023 0.0902546459082715 1 1
0.108621892673461 0.107629298225526 1 1
-0.25210319753496 -0.247509232007918 1 1
0.0135055174494799 0.0140469120594029 1 1
0.0736797729650246 0.0717268489792017 1 1
-0.0127062354385048 -0.0120255721319583 1 1
0.176767066960973 0.174476260410256 1 1
0.00309701778967042 0.00325358125766468 1 1
-0.0165924428917636 -0.0174181624710739 1 1
0.210125159603645 0.205149958391812 1 1
0.0301711551624193 0.0299088996647296 1 1
0.0691265694959933 0.0676241200010994 1 1
-0.0316478521068325 -0.0306061293098375 1 1
0.0954292849523288 0.0938147513040557 1 1
0.179854540154402 0.175381925153748 1 1
-0.208101304783223 -0.203557577746045 1 1
0.324607992683957 0.317875740622212 0 0
0.0964167214299613 0.0952010163512637 1 1
0.0348576178944938 0.0339935009549422 1 1
0.241334099709037 0.236906989224052 0 0
-0.271798076248645 -0.266783024045926 1 0
0.162242426983157 0.159539368662566 1 1
-0.0328266201352001 -0.0314172357496709 1 1
0.118662813645687 0.116837547687569 1 1
-0.0618894294604321 -0.0608729063953092 1 1
-0.0561295767521525 -0.0555742272819807 1 1
0.117220256420743 0.113693868799699 1 1
0.0769178468306656 0.0754364415388247 1 1
0.161585628906816 0.158338872076712 1 1
-0.0795808527292516 -0.078587239148609 1 1
0.0517541778912964 0.0506381491478787 1 1
0.00762817747515607 0.00722159429033545 1 1
0.0404070343129537 0.0392907628809726 1 1
-0.046590960484712 -0.0457549830269585 1 1
-0.0296373710962143 -0.0293124424106934 1 1
0.164262766271029 0.160594221138887 1 1
0.0851556688138172 0.0834886412520967 1 1
0.194973469313405 0.191381131368418 0 1
-0.0320508934209567 -0.0314813582644304 1 1
-0.14593407486694 -0.142995527483729 1 1
0.0450925788112178 0.0449737179655083 1 1
0.188905354076287 0.185000487585665 1 1
0.0977195092105235 0.0955042396886352 1 1
-0.0969691861938057 -0.0955720722550872 1 1
0.0794011340559942 0.0782290135264985 1 1
0.117492881798526 0.1154001499326 1 1
-0.0940228061986063 -0.0913169979683884 1 1
-0.0448074060773466 -0.0440237545890912 1 1
-0.049180824624215 -0.0474758166089755 1 1
0.0001669629619045 0.0002538603833252 1 1
-0.0150326777916365 -0.0144913343140545 1 1
-0.030290981223561 -0.0293671150447927 1 1
0.0160370661472761 0.0147601043051234 1 1
-0.0984007855142788 -0.096697657741384 1 1
0.140675012543758 0.138204805505952 1 1
-0.131996041356937 -0.130190510839695 1 1
0.0221177111199456 0.0220069422927669 1 1
0.133901183462161 0.130443835539056 1 1
0.0402473398632664 0.0395728423954241 1 1
0.17736623503849 0.174841804431945 1 1
0.222988320400762 0.218265263850035 1 1
0.116216553736373 0.112971839732835 1 1
0.0171654066414215 0.0171483294795434 1 1
-0.142683035718534 -0.140399468020509 1 1
0.0401989256905831 0.0412980700847787 1 1
-0.0217508787381254 -0.0213154989991816 1 1
-0.269798702707201 -0.264184357275435 0 0
-0.0779345508354947 -0.0767235759320612 1 1
0.0253002594641058 0.0252444735996569 1 1
0.0440727310609416 0.0440389015451596 1 1
0.121368741540962 0.118280849286316 1 1
0.0718291693784803 0.0701263473793254 1 1
-0.0500142054099753 -0.0495954535344205 1 1
0.158342922221989 0.154906026225276 1 1
0.0235312511759103 0.0222212094738563 1 1
-0.0826034995969828 -0.0811670888571047 1 1
-0.117207736702687 -0.115411272226043 1 1
-0.110467932117214 -0.108586953588442 1 1
-0.0831663747877193 -0.0824297516762178 1 1
0.0176095964067435 0.0173134422239053 1 1
0.026941455850068 0.0261945531163388 1 1
0.00224498912769557 0.00213228916031471 1 1
0.161802837843998 0.158970689380377 1 1
-0.159631318110646 -0.15708414431448 1 1
-0.100041616251756 -0.0978948516001859 1 1
-0.145756881631166 -0.14334663980412 1 1
0.00580675870716899 0.00588503070657305 1 1
-0.0146306634226815 -0.013991479834499 1 1
0.0467417210268052 0.0464056528136462 1 1
-0.0999187980969928 -0.0981453835934577 1 1
-0.093745842830907 -0.090108972646736 1 1
0.193608200926401 0.191112172212537 1 1
-0.0759057872130078 -0.0755637583280464 1 1
0.00281862757673376 0.00256158456028729 1 1
0.0839213770702579 0.0822867629345824 1 1
-0.109654779056136 -0.107425665267151 1 1
0.195951829629526 0.190961973813347 1 1
-0.0057847152518475 -0.00548429133291288 1 1
0.0568111897033551 0.0559806050557787 1 1
-0.0473929538243182 -0.0465787916385665 1 1
0.00714208820824911 0.0062634148845804 1 1
-0.15206498415404 -0.149587192884119 1 1
-0.0465772881173124 -0.0458814448182723 1 1
0.0919107647551268 0.0902717813573146 1 1
0.0624035381567042 0.0615513501872154 1 1
0.026011176805214 0.0256496097076208 1 1
-0.149996611519481 -0.148658240696855 1 1
0.0536684441397023 0.0531644993109584 1 1
-0.0471387138723074 -0.0463147290576172 1 1
0.0749713709938908 0.0733808220515532 1 1
0.182331062297669 0.178785650645352 1 1
0.0731278403928854 0.0724002929798453 1 1
-0.0298378225161893 -0.029152897788421 1 1
-0.0619868601039657 -0.0605361360134136 1 1
-0.116320358828777 -0.113893972461056 1 1
0.133134226698946 0.130931539759568 1 1
-0.182240512322863 -0.178995326292298 1 1
0.16563871802463 0.159955635494527 1 1
-0.15895670906714 -0.156183500430576 1 1
-0.0961890096051433 -0.0936975816065503 1 1
-0.163840269366324 -0.161425267038879 1 1
0.146543176478349 0.143860900321564 1 1
0.0828915551669536 0.0821692757742529 1 1
-0.0764083687834659 -0.0751199904450909 1 1
0.0146305411128675 0.0141446903046979 1 1
-0.0872587946030884 -0.0854454923087155 1 1
-0.00665063156900815 -0.00658774842683426 1 1
-0.0946449164482882 -0.0933934142452227 1 1
0.128797209647037 0.127242644805079 1 1
-0.0868731194178744 -0.0852530384858315 1 1
-0.131842672404958 -0.129584471370301 1 1
-0.0840563186757169 -0.0828435681235949 1 1
0.198375506555886 0.194797239629337 0 0
-0.0750133183278723 -0.0734220191606548 1 1
0.0547012242020427 0.0539106766495997 1 1
-0.0875617677171375 -0.0864842035976266 1 1
-0.0999801995322387 -0.0974216534426989 1 1
0.020035779320133 0.0198982815302056 1 1
0.092770652036807 0.0916521107880729 1 1
0.0400252615940569 0.0395360339961634 1 1
-0.0370830309959827 -0.0360803732320357 1 1
-0.254389901565599 -0.24940375455786 1 1
-0.0915618978784371 -0.088978359946686 1 1
0.0341506988035591 0.0335672753956709 1 1
0.0391018842240048 0.0370056492422876 1 1
0.132603500794999 0.12990279172867 1 1
-0.130372209613851 -0.127978036872035 1 1
0.105768819173549 0.103991722014457 1 1
0.129450344877875 0.127772446170559 1 1
-0.00287517166306343 -0.00314356317785247 1 1
0.0288125998592941 0.0283946182856135 1 1
0.192862756331873 0.189573025083211 1 1
-0.0359307074435779 -0.0352825772313585 1 1
0.161425630434971 0.158198119522414 1 1
0.0533567906830975 0.0525521931579154 1 1
-0.221199274378942 -0.217576906019171 1 1
0.107036983707639 0.105549926241567 1 1
-0.151232184677922 -0.148295466851184 1 1
-0.0865786861859439 -0.0848073933362236 1 1
-0.00169803118798942 -0.00209972468278713 1 1
-0.0460515923435252 -0.0458131935931737 1 1
-0.192490372728471 -0.188777910911107 1 1
-0.120349253713676 -0.118677781454132 1 1
-0.0882323207871389 -0.0867762132225975 1 1
-0.0605543276411837 -0.0611380213083235 1 1
-0.179681177155934 -0.177673641639672 1 1
-0.0117621319567547 -0.0115959612108157 1 1
0.0483833633526397 0.0470563569812932 1 1
-0.013637708801356 -0.0122270997391518 1 1
-0.0169386923710482 -0.0165024291810579 1 1
-0.121109669717988 -0.119508432987043 1 1
-0.16991666418661 -0.167200238916943 1 1
0.149955612297162 0.14761292689121 1 1
0.137689051220666 0.135398808707337 1 1
-0.217175778515168 -0.213288036088997 0 0
-0.139240311004222 -0.136252252758685 1 1
0.0802451220511686 0.0799704339918238 1 1
0.0555208749850483 0.0544253964870159 1 1
0.082840186194963 0.0808767706437032 1 1
0.0620619407092015 0.0606149884731631 1 1
-0.115929937042739 -0.114251073669483 1 1
-0.0043412196782398 -0.004161588695157 1 1
-0.0507542297473042 -0.0485006793585167 1 1
0.00929329614210166 0.00850599024944304 1 1
0.0160200958164266 0.0156352375439229 1 1
-0.207857410641769 -0.20394607796582 0 0
0.241826435175534 0.237547298698205 0 0
-0.0626131437303931 -0.0624993010216574 1 1
-0.0347574117712433 -0.0341028391147204 1 1
-0.0969790453465496 -0.096458182330579 1 1
0.144508467406142 0.14282595252483 1 1
-0.0621237496006617 -0.0614403544835253 1 1
0.155050584962463 0.152030153761845 1 1
0.119986255609804 0.117925871830044 1 1
0.101381804804879 0.0986036552922255 1 1
0.120963955894759 0.117872127567315 1 1
-0.103852223472825 -0.102018326881734 1 1
-0.0137455984478487 -0.0135158474968071 1 1
0.0851085156480331 0.0834364832531614 1 1
0.028342828480432 0.0290769285438541 1 1
0.0169973484367755 0.0162458232096676 1 1
-0.143377676878369 -0.139785452021084 1 1
-0.000296908754024723 -0.000180115986202193 1 1
-0.0388808699103789 -0.0375617691353509 1 1
-0.0910708897806621 -0.0895063431810698 1 1
0.224011202302836 0.219636774261167 0 0
-0.0667865757069149 -0.0655422648201356 1 1
-0.217566763762346 -0.21296622365411 1 1
-0.0476962811131832 -0.0462916446601815 1 1
-0.115165495261013 -0.11356639489601 1 1
-0.00697453384886527 -0.00577663510540984 1 1
0.0932633961263511 0.0914281481137374 1 1
0.00910327457355266 0.00934894974583084 1 1
0.0610415155429301 0.0610013441333536 1 1
-0.00842030393064915 -0.00812568889139859 1 1
0.0161011460715659 0.0154286975189519 1 1
-0.207479664093782 -0.203810916699796 1 1
0.202085107335453 0.197469736409602 1 1
0.044679507502532 0.0438892891189512 1 1
-0.128248932482517 -0.127373005210576 1 1
-0.213240505469985 -0.209357456716366 0 0
-0.196386707171301 -0.191535443663611 1 1
-0.170326343185341 -0.167085333012211 1 1
-0.187254684291659 -0.183958478722435 1 1
-0.0253294349908774 -0.0242094780339667 1 1
0.0907893153524936 0.0899911772356461 1 1
0.068394641166293 0.065600506873011 1 1
-0.175921186053467 -0.173433570151122 1 1
-0.102039446709207 -0.0991921889494851 1 1
-0.0259265479926032 -0.0244776905931026 1 1
-0.0603184004373737 -0.060001093363344 1 1
0.0836398279629835 0.0825138885631412 1 1
0.123433517608301 0.120968283413182 1 1
-0.192410390993877 -0.187583885302897 1 1
-0.192543086664659 -0.189120274842697 1 1
0.108665615767827 0.106247998790651 1 1
0.0190489672999724 0.0182660288436912 1 1
0.00756916026120539 0.0063844359749965 1 1
0.0176999063536026 0.0175395454570194 1 1
-0.218665971842849 -0.214817832248626 0 0
-0.0767274641862661 -0.0759374648158124 1 1
0.108741696668291 0.106087160887081 1 1
0.0797222497147423 0.0786791351117768 1 1
0.0278414623676898 0.0277639890908646 1 1
0.0203589493705382 0.0183057047039407 1 1
-0.117960722245118 -0.116179569516161 1 1
-0.0171422004697479 -0.0172996254146994 1 1
-0.0229461015194829 -0.0218153958501008 1 1
0.121695329396908 0.119473809189539 1 1
0.134528344120631 0.130667455844172 1 1
-0.147863255239109 -0.146255039166397 1 1
0.124755645248508 0.122676907880495 1 1
0.212012626234868 0.208187892660054 1 1
0.024030910488575 0.0230455438333207 1 1
-0.0722991934807387 -0.0720107690635177 1 1
-0.0226886986220094 -0.0219665116776765 1 1
0.00513766001973545 0.00590529058253098 1 1
-0.0262019240969642 -0.0257752500881955 1 1
0.0942406793708863 0.0931105297614296 1 1
-0.0379935140790202 -0.0380688409841769 1 1
0.00395432079478271 0.00347309283547614 1 1
-0.193509819440341 -0.190948532992595 1 1
-0.0279951355281146 -0.0278502220703814 1 1
0.304356132331198 0.298823704232628 0 0
-0.0421781601775545 -0.0414432722329406 1 1
0.256674194401716 0.251421372016973 0 0
-0.0726484386099563 -0.0722704350734709 1 1
-0.0855426817930979 -0.0840672534581703 1 1
0.0851937546810063 0.0835009295144222 1 1
-0.197085033530229 -0.194871343704416 1 1
-0.0851574409210501 -0.0835647094934454 1 1
-0.12695435442932 -0.125276085450112 1 1
0.0508236336561546 0.0496196017012391 1 1
-0.0667031354613708 -0.0661055237495047 1 1
-0.0396604043400749 -0.0401950719783623 1 1
0.039912359767176 0.0386670794554177 1 1
-0.0390485366776213 -0.0370566556734693 1 1
0.049073663170989 0.0482962682108994 1 1
-0.0309170521105689 -0.0303601776790127 1 1
0.147860004792061 0.145709017391314 1 1
-0.266341687650149 -0.261238620430154 0 0
0.0526906083739243 0.0520494261656164 1 1
0.0549858600326573 0.0545976100871845 1 1
-0.220217754455253 -0.2169529216369 0 0
-0.110493337002467 -0.108615931087981 1 1
0.11910156116138 0.11708023631026 1 1
0.0887573525691993 0.0870643247932336 1 1
-0.198293084656947 -0.195310718771605 1 1
-0.00607286076633185 -0.00601222649798718 1 1
0.00893950599723991 0.00784856161013753 1 1
0.212548372805001 0.207894174011289 1 1
-0.134780252967985 -0.132225225207737 1 1
-0.0950685342237626 -0.0939193635874218 1 1
0.114653923856088 0.111617001097673 1 1
-0.0943876448113174 -0.0917585513416274 1 1
-0.0762514136299795 -0.0741364307187061 1 1
0.0728674043507011 0.0716198923886949 1 1
0.0250200556789501 0.0241354534284162 1 1
-0.130541446374741 -0.12787111416154 1 1
-0.0223214231448841 -0.0216368673820502 1 1
0.203369565691544 0.199155110369952 1 1
-0.137211406162954 -0.135130190330464 1 1
0.0415520708071459 0.0397375966824756 1 1
0.306803611557904 0.301718590700864 1 1
0.149969606719281 0.148253771881387 1 1
0.0085536362713763 0.00841710693716401 1 1
-0.106888709555932 -0.104950138957755 1 1
0.113077078711387 0.110040009125565 1 1
0.141831810317074 0.138490207534359 1 1
-0.0413580782089046 -0.0406351576384369 1 1
-0.173906838569524 -0.17140589430542 1 1
-0.0682710682657842 -0.0668332454030591 1 1
-0.0461357965569559 -0.0465352865702574 1 1
-0.0441206922608789 -0.0433308527819516 1 1
-0.0782930495046521 -0.0770626468792326 1 1
-0.107298192066801 -0.105415883314825 1 1
0.0167820982830506 0.0169286231191476 1 1
0.0552224986067526 0.0549121919824349 1 1
-0.0231542161085596 -0.0227231242008078 1 1
-0.0840639773055316 -0.0822642069413438 1 1
0.0999600253291723 0.0982623476670752 1 1
0.0816131005242295 0.0783627925193034 1 1
0.037657758737116 0.0368969637453585 1 1
-0.219594487563448 -0.215435472172265 0 0
-0.0192037303799684 -0.0189835526738509 1 1
-0.11343994049166 -0.111349112025399 1 1
0.0372737021658094 0.0374214371906608 1 1
0.109484967620583 0.107705921155845 1 1
0.00553912835325128 0.0052602694095131 1 1
0.0552755831245818 0.0557343174201225 1 1
-0.23851656489328 -0.234376796117367 1 1
0.0216400563419393 0.0215694214042263 1 1
0.273737873444174 0.269017562957422 1 1
0.128846874898333 0.125824985005348 1 1
0.0834818684049458 0.0818369503589318 1 1
0.0132987148783089 0.013050807668297 1 1
0.0137159059980815 0.013248951484434 1 1
0.112804846445037 0.110516832321621 1 1
-0.0103895791756728 -0.0102847964385477 1 1
0.0875159835445447 0.0858560962885869 1 1
-0.0442327398112147 -0.0441049450170971 1 1
0.16838829962035 0.165101459392899 1 1
-0.242695647080418 -0.238703334391408 1 1
-0.0752733572779085 -0.072995602134478 1 1
-0.0232319660299668 -0.022556764475761 1 1
0.139953726855084 0.137862804710337 1 1
-0.0281735560406391 -0.0275386661725941 1 1
-0.084500171953761 -0.0827942448318498 1 1
-0.114458857621347 -0.112371563009205 1 1
-0.0727351784735565 -0.0718366682214397 1 1
-0.0452065937563422 -0.0439434507543372 1 1
0.0584420564629815 0.0584514760228981 1 1
-0.0796027296531701 -0.077708688963759 1 1
-0.120157359193272 -0.118212427356332 1 1
-0.0124936674846885 -0.0134200095418129 1 1
0.115324230235879 0.112939795292833 1 1
0.184664516738214 0.181872861753952 1 1
0.0601331883289825 0.058779677430486 1 1
0.0795658822056192 0.0780278337788382 1 1
0.192423907052258 0.189228402791141 1 1
0.0999170980404325 0.0980391223439963 1 1
0.0668386478625747 0.0654185674572496 1 1
-0.0935775126699165 -0.0908695391932916 1 1
0.141783073360621 0.138397992048448 1 1
-0.0582425144309996 -0.056878066837528 1 1
0.0208089294562126 0.0202634921489038 1 1
0.0578803708247867 0.0580489079296068 1 1
-0.0249635185770955 -0.0245394870864653 1 1
-0.190419023348105 -0.187582143523289 1 1
0.143419578465295 0.140516290190817 1 1
-0.00996382187376386 -0.00989373654671967 1 1
-0.0877281268117802 -0.0875991743897189 1 1
-0.256547160235688 -0.252264170522345 1 1
-0.0916501493179479 -0.0905670975630032 1 1
0.0840904009608409 0.0825763129944351 1 1
-0.00546601068031795 -0.00557009978758602 1 1
0.053326184512599 0.0519199561874052 1 1
-0.00246793908991027 -0.00229861487401649 1 1
0.273675967037634 0.27003801096447 0 0
0.149966882196563 0.147860076311544 1 1
0.0874002212258107 0.0871084576142908 1 1
0.0595879955832116 0.0592761095162104 1 1
0.0614586267766905 0.0599990061032288 1 1
0.027058791283477 0.0264403783692503 1 1
0.141082884713824 0.140429631680544 1 1
0.0386323978672716 0.0380589541767592 1 1
-0.0203272038983039 -0.0198590491982436 1 1
0.0635602277866137 0.0626738221537028 1 1
0.0167561885531916 0.0150821555983844 1 1
-0.0181205132931976 -0.0176317133825043 1 1
0.0243016124290729 0.0240589213160355 1 1
-0.123387808493146 -0.122041382292413 1 1
-0.181290473872701 -0.179016255397223 1 1
0.00983493687487896 0.00866387821124956 1 1
-0.0881288081330444 -0.0862933706502466 1 1
0.0313644726152588 0.0307296657758491 1 1
-0.0476932850069425 -0.047007666212851 1 1
0.231423820094964 0.226030413692718 1 1
0.0550072370724833 0.0546608399629907 1 1
0.0963320061336717 0.0933534459601271 1 1
0.0485130694610885 0.0471395955753979 1 1
0.2603375871696 0.255993557257452 0 0
0.124731669729161 0.122170128360336 1 1
0.0330767422473781 0.0321908937062141 1 1
-0.0303558937343123 -0.029395117145194 1 1
0.10988811355908 0.107908793070861 1 1
0.0840509389000674 0.0827203663229091 1 1
0.0886736338189234 0.0871749594678237 1 1
0.096640937702686 0.0953890589475952 1 1
-0.0511792938724385 -0.0505192162543968 1 1
0.134565271154941 0.131333502899722 1 1
-0.0172378164547627 -0.0172849020884653 1 1
0.0202341559707938 0.0204517837083944 1 1
0.0837817276456891 0.0821143815448916 1 1
-0.0377286633381491 -0.0351897295489023 1 1
0.0971907327899162 0.0963361487047428 1 1
-0.018171717464318 -0.0191426673720322 1 1
0.0952744531663022 0.0931999077159625 1 1
0.0791561521532033 0.0783636605397672 1 1
0.0768386307174267 0.0754643836472197 1 1
0.0178263774855502 0.0165676895386624 1 1
0.0866768033455631 0.0850864655276257 1 1
-0.0375914558474883 -0.0373610866126424 1 1
0.214659736487854 0.212008038096297 1 1
-0.0178016952810359 -0.0176029421439515 1 1
0.0658849137967064 0.0649047779608248 1 1
0.0810804209495968 0.07954469403403 1 1
0.201571809773004 0.197978227163441 1 1
0.0508048858335981 0.0498784644844294 1 1
-0.174504705457669 -0.170878114442339 1 1
0.0836885714359315 0.0829573876336132 1 1
-0.105200581171107 -0.102657329095346 1 1
0.0414559410676788 0.0408565204090472 1 1
0.0243393509918796 0.0240086555560562 1 1
0.0233265053397221 0.0231240706011118 1 1
-0.14284997878638 -0.140110811379687 1 1
0.0864625095023415 0.0861586713861711 1 1
-0.0643161481152419 -0.0627664807383845 1 1
-0.172762995986545 -0.169187131708994 1 1
0.0881527889838493 0.0868021441530064 1 1
0.0733439951251154 0.0720241236527369 1 1
0.0886162640269293 0.0872568179968571 1 1
0.0627793521328086 0.0622901294153906 1 1
0.0439186642241398 0.0432022255960089 1 1
-0.000457101338071531 0.000326576821596272 1 1
-0.0702567528125062 -0.0694107567874654 1 1
0.172045213961894 0.168409963944572 1 1
0.0580865722097796 0.0553573950670554 1 1
-0.0908185448160873 -0.0887414553607153 1 1
0.0766784201220879 0.0746662741283679 1 1
-0.147983187031901 -0.143728341376855 1 1
0.023039369694565 0.0223625403153486 1 1
0.147077080680778 0.143207175908164 1 1
0.132911925754912 0.131105719741364 1 1
-0.0596852361131273 -0.0604996440435136 1 1
0.226123246534065 0.221712908347394 0 0
-0.0223478989240329 -0.0228941320860345 1 1
-0.00868382058207905 -0.0097809876830664 1 1
-0.0457679919736361 -0.0451451974130966 1 1
0.0568026236046663 0.0555464922937479 1 1
-0.0723374701975266 -0.0704951401092146 1 1
0.0643786445459056 0.0642436864016503 1 1
-0.0388655588509794 -0.0383380650969205 1 1
0.0545424676559672 0.0529773658265147 1 1
-0.213695549227441 -0.20979150841878 1 1
-0.0451587828207561 -0.0445040165492592 1 1
-0.0376224411123478 -0.0360818669748598 1 1
-0.130940675361969 -0.128376875995154 1 1
-0.139937967553023 -0.137694126714443 1 1
-0.162862767830767 -0.160463029582125 1 1
-0.107140601647284 -0.105139677669773 1 1
-0.145285331712931 -0.143415177956058 1 1
-0.0683512552709967 -0.0666668644682849 1 1
0.0726722091067881 0.0710924751619959 1 1
0.0806685339255288 0.0787134961011898 1 1
-0.103224081699177 -0.100718887980732 1 1
0.0610733516258017 0.0598073405760253 1 1
-0.284760970333316 -0.280055930861645 0 0
0.0484672657440881 0.0485517147527842 1 1
-0.0280882374513995 -0.0269040610959757 1 1
-0.0886168985115892 -0.0857308969275876 1 1
0.191272482834677 0.188441122025383 1 1
-0.196131911968729 -0.192384411124439 0 0
-0.0641748442861841 -0.0626553424506551 1 1
-0.12340120618071 -0.121652156772314 1 1
0.13087068480483 0.128861942008183 1 1
0.0899458675583037 0.088439602389556 1 1
-0.12603363511419 -0.123928950502779 1 1
0.103597899191777 0.101714863153088 1 1
0.0641983842530587 0.06307350599358 1 1
-0.0526721101865392 -0.0508484100919156 1 1
-0.0888679961926144 -0.0879222137467546 1 1
0.0528134660275375 0.0521591454815688 1 1
-0.0971089531866923 -0.0946066403770047 1 1
0.232290633746329 0.22798195468925 0 0
0.0757516062159885 0.0751848345393825 1 1
-0.0672358184492761 -0.0659064892393214 1 1
-0.0431982319840697 -0.0417919980406415 1 1
-0.155052930263109 -0.152433735408469 1 1
0.000851571573155588 0.00182378974044801 1 1
-0.0818089937347383 -0.080982065852834 1 1
-0.0954914451895531 -0.0941464246609126 1 1
-0.0938585457650205 -0.0921555956817924 1 1
0.0540730480259728 0.0530773501059276 1 1
0.155328466474905 0.152659301002001 1 1
0.234769365475031 0.230718280603368 1 1
-0.0346933194159437 -0.0353209450208103 1 1
0.0915926574978312 0.0886424910097641 1 1
0.118494482926997 0.115868759863087 1 1
0.167401818389331 0.164451798966121 1 1
0.170196600251123 0.166760458463438 1 1
0.00248023576354388 0.00280143239208591 1 1
0.110344006021718 0.108374938213996 1 1
0.111387194875939 0.109705994585334 1 1
0.0520321533723645 0.0507327272631015 1 1
0.176236488927333 0.172872919902392 1 1
-0.139805745963837 -0.13617261881188 1 1
0.0800756862948647 0.0790523049896626 1 1
-0.0568130773507737 -0.0558213689835327 1 1
-0.043648076675482 -0.0436651421952761 1 1
0.146258506196371 0.144288867255068 1 1
0.0274770169428917 0.0265980029098103 1 1
-0.0871341481533366 -0.0847826777160996 1 1
-0.0495821212865635 -0.0488988398321265 1 1
-0.211775749587224 -0.20779708030246 0 0
-0.0609969548570508 -0.0596519073861592 1 1
-0.00871510645549551 -0.00963333075865314 1 1
0.167499408829934 0.163647663757439 1 1
-0.107883004631209 -0.106727179137531 1 1
0.0397767754756148 0.0394420626203856 1 1
0.148476772913722 0.144917788319306 1 1
-0.116626950199993 -0.114378217031281 1 1
-0.133650776642031 -0.130545230989435 1 1
-0.0104798040494268 -0.0113342262713032 1 1
0.0304473598763939 0.0297041681038245 1 1
-0.0446382555158178 -0.04438750087782 1 1
-0.086870219284749 -0.0855276902849458 1 1
0.0880438841040331 0.0868626334974482 1 1
-0.0646205322489207 -0.0638146718182418 1 1
-0.279557804996399 -0.274963615482982 0 0
0.0452568644757857 0.0448620343278366 1 1
-0.108588906467165 -0.105660062065988 1 1
-0.0984069490533723 -0.0961916121980925 1 1
-0.0159079632587152 -0.0152436143220992 1 1
-0.253364355109102 -0.248296979872483 0 0
-0.0593906647530112 -0.0584728381238064 1 1
0.184940930347625 0.181399613693583 1 1
0.121892028486797 0.119793227217278 1 1
-0.131997858892898 -0.129058250797793 1 1
0.0782565016165206 0.0766732720649757 1 1
-0.0376027024045944 -0.0370217082635767 1 1
0.062436691925449 0.0606402342350068 1 1
-0.213944012984011 -0.209121526481951 1 1
-0.0141654273855793 -0.0133318242447714 1 1
-0.049423805121061 -0.0485497852593178 1 1
0.208050193422249 0.204511287932393 0 0
0.0699422421038862 0.0690242762455316 1 1
-0.0726563035666296 -0.0716430609509207 1 1
0.0747717332072766 0.0740375672781193 1 1
0.0436861701160333 0.0438586392941756 1 1
-0.0172803926820909 -0.0184318023320235 1 1
0.0793279537898966 0.076810870188331 1 1
-0.0421630987076732 -0.0416798748738926 1 1
-0.0736424041387 -0.0720228930967541 1 1
-0.0602746468558306 -0.0583254887931998 1 1
-0.187532877394344 -0.184068610875894 1 1
0.109408448115569 0.106723369449751 1 1
-0.158173221908716 -0.155218672950621 1 1
-0.0451951337173928 -0.0451462110808553 1 1
0.167491050685452 0.164760220579745 1 1
0.0649113386657458 0.0637526848981089 1 1
0.0902359374737079 0.0880424318152573 1 1
-0.00971970142801412 -0.00992665663830236 1 1
0.0752977263433202 0.0740185833120463 1 1
0.00868908535334816 0.00892176283325406 1 1
-0.0646370956571525 -0.0623879473652568 1 1
0.0354225540984136 0.0346417622094532 1 1
0.0407351004167643 0.0406217543967293 1 1
0.118648126311988 0.115664930294259 1 1
0.122491503436405 0.118913332372207 1 1
0.02462757822068 0.0244398330041842 1 1
0.197581764825869 0.193577778570297 1 1
0.0988919690609495 0.0972312539390743 1 1
-0.000539136755174717 -5.12123144854049e-05 1 1
-0.0147261260793631 -0.0138819863103736 1 1
-0.113160365930293 -0.11144280532903 1 1
0.182251725400916 0.17805734827918 1 1
-0.173401077284319 -0.170351096933049 1 1
0.032963942810432 0.0328263879159882 1 1
0.287026387717656 0.281824106662501 0 0
0.0720887763799648 0.0702324331503853 1 1
0.00758857055467423 0.00719418949430983 1 1
-0.0683004192645894 -0.0673758783627383 1 1
-0.0736748577821176 -0.0709229557803775 1 1
0.141850810069757 0.138451321937269 1 1
-0.115765239052774 -0.113914903627633 1 1
0.126946949413748 0.124412521095129 1 1
0.071304890089251 0.0702566178590808 1 1
-0.033887705460948 -0.0333697373858384 1 1
-0.130555852484758 -0.12771363054878 1 1
-0.0700381405016778 -0.069215409476222 1 1
-0.0775698859880091 -0.0773500558887161 1 1
0.00652198906412843 0.00740697395842485 1 1
-0.0998092393793564 -0.0980435154374395 1 1
0.0283303237312177 0.0282541899673714 1 1
-0.147039364279063 -0.14413097784301 1 1
-0.172394830845405 -0.170013966615162 1 1
-0.0612070282265744 -0.059685351091501 1 1
-0.098448700941787 -0.0957995876179576 1 1
-0.021774171375332 -0.0215158149153573 1 1
0.0950469720743802 0.0932910691950308 1 1
-0.0149964774510267 -0.0149658634757316 1 1
0.0236726803909055 0.0236285428375676 1 1
-0.192212319370665 -0.188442354145861 1 1
-0.0462583688762664 -0.0453856248034879 1 1
-0.108008074459386 -0.105840315620473 1 1
0.095063667100774 0.0952006945652903 1 1
0.0498885380393782 0.0486759848133535 1 1
0.101067168719564 0.0993187345685241 1 1
0.0297740292466403 0.0290599476936076 1 1
-0.218272570626529 -0.214382300504781 1 1
0.0464047878322715 0.0442444676407446 1 1
0.143866439493886 0.14110580659441 1 1
0.0657204620814439 0.0657563359789646 1 1
-0.0468215603797332 -0.0477268998555093 1 1
0.0654616291073279 0.0642818870170959 1 1
-0.047207706076178 -0.0461720548811122 1 1
-0.00214436462709258 -0.00206619091612354 1 1
0.138361086806225 0.134037718565056 1 1
0.0846984339352808 0.0836370565360623 1 1
0.0283972487211848 0.0274709477973089 1 1
0.0246023725797215 0.0239734706125605 1 1
0.182477261626757 0.179544645958626 1 1
0.0936145012997729 0.0919971302061088 1 1
-0.141978577255802 -0.139120265480138 1 1
-0.312744557701975 -0.307654939347022 0 0
0.142329975372175 0.14043915499293 1 1
-0.101768295848584 -0.0989869686216472 1 1
0.020622701495522 0.0207873431801787 1 1
0.0816657598692007 0.0800457137330554 1 1
0.155268105189077 0.153147379286861 1 1
0.000854146350491594 0.000500404133412631 1 1
-0.0561672298474422 -0.0550125013142954 1 1
-0.167655229012686 -0.164053743171696 1 1
-0.0766983836920582 -0.0747242206825307 1 1
0.0732846493349658 0.0723416650556717 1 1
0.192266059827804 0.188740846563589 1 1
-0.155875394084175 -0.151966766129312 1 1
-0.0196931432323682 -0.0185852219734769 1 1
0.0993974985604694 0.097869829307397 1 1
0.127763804403827 0.126326699375854 1 1
0.0182777083399721 0.0197942762479016 1 1
-0.0833690790259546 -0.0801531661450574 1 1
0.162295242139123 0.160158054148098 1 1
-0.00203254457314659 -0.00262780482614457 1 1
0.135631343029299 0.132795623153232 1 1
-0.0780519036135086 -0.0782366487627436 1 1
0.13630641759774 0.133131310668518 1 1
-0.0516030354671206 -0.0506357697333033 1 1
0.0583060040587885 0.0570046181480222 1 1
0.0798808499836064 0.0785905040043992 1 1
0.0372357467277772 0.0359905485121108 1 1
-0.179393287627324 -0.176395586166437 1 1
0.149502765609341 0.146313400995589 1 1
-0.00017640111011219 -0.000392634723205429 1 1
-0.0248811465761741 -0.0253452896787119 1 1
0.0957531923740158 0.0942825135157211 1 1
-0.0655065892600291 -0.0643455568320887 1 1
0.0186186676192699 0.0185156487465413 1 1
-0.0905157831845618 -0.0873572027617576 1 1
0.111424682313322 0.109333542205474 1 1
0.0142302817976467 0.0145423663195393 1 1
-0.0434429276322266 -0.0418268706727711 1 1
-0.00453358159510889 -0.00442089667358422 1 1
0.0379215035408808 0.0379030500399459 1 1
-0.077944193650948 -0.0757233628690343 1 1
0.373484332133813 0.36727273679304 0 0
0.274910477745745 0.268611146055922 1 1
-0.126389827513899 -0.123459876655007 1 1
0.155484987909717 0.152283657220076 1 1
0.0909386001373206 0.0892150804134693 1 1
-0.216970518664641 -0.212903268371045 1 1
0.0502546912608577 0.050799337208155 1 1
0.206337371900259 0.202879941928438 1 1
0.0348167940331695 0.0339090246944985 1 1
-0.109549799663688 -0.107711336727646 1 1
0.177462790411766 0.173351669847357 1 1
0.096890781863783 0.0948458244667563 1 1
0.153908248720181 0.149781825243729 1 1
-0.0791632688862958 -0.0779437063200367 1 1
0.111570995249017 0.109698541641992 1 1
0.0176096339598626 0.0174868009816648 1 1
0.242795599999492 0.238390765670632 0 0
0.0777192648249507 0.076370947977274 1 1
-0.0710405100519522 -0.0690535433305713 1 1
0.326589970040743 0.321333934572343 0 0
0.0354938921692706 0.0350406776233651 1 1
0.111885703380236 0.109500983065629 1 1
0.0417477551263343 0.0399043099485334 1 1
0.068224498869469 0.0683900048014708 1 1
0.0504936093148862 0.050573364214591 1 1
0.150439074198014 0.147512918253473 1 1
-0.0704614183143496 -0.0694129531947375 1 1
0.0141123616451401 0.014916378128754 1 1
0.141359654657439 0.138543805349365 1 1
0.00754911773845776 0.00898218571838605 1 1
-0.125672606149502 -0.123313202361272 1 1
0.0581891078807052 0.058529724626878 1 1
-0.146664034913372 -0.14416007564967 1 1
0.119385446768396 0.116145693184766 1 1
0.159669469780095 0.154968200400673 1 1
-0.0280735620576168 -0.0276338411503868 1 1
-0.0745392627669469 -0.0726901575628883 1 1
0.0712461023496471 0.0693379358342339 1 1
0.00152399081784701 0.00250519488350236 1 1
-0.0817605675085391 -0.0800444131353345 1 1
-0.121485806132039 -0.119589604623686 1 1
0.0278652044534819 0.0272688886270287 1 1
-0.172285086268711 -0.168941736082097 1 1
-0.152438322947962 -0.14934379640366 1 1
-0.207900878610121 -0.204206523576618 0 0
-0.0424609837612945 -0.0421392129612961 1 1
0.0902634618218615 0.08899295056596 1 1
-0.106642931818537 -0.104045066119532 1 1
0.148635449899323 0.145779588856939 1 1
0.095657366309378 0.0932799656866268 1 1
-0.0824717948498099 -0.0813700658959186 1 1
-0.0979758878706485 -0.096156583417906 1 1
0.162999040223316 0.160978261271114 1 1
-0.00410680416599538 -0.00360442410736458 1 1
0.0943140992774032 0.0929058263843586 1 1
-0.0365829210665305 -0.0362040110825955 1 1
-0.0239493585317736 -0.0229129624533755 1 1
-0.0712838621162954 -0.0700353542619813 1 1
0.0442178779278569 0.0429753154925723 1 1
0.0665537618632669 0.0650108526482141 1 1
0.155158846975378 0.152079036997533 1 1
-0.0447172142579518 -0.0447868642168581 1 1
-0.0108482337668656 -0.010298354970842 1 1
-0.125340587157503 -0.124485714384837 1 1
-0.198757052422491 -0.195323695777904 0 1
0.00686481127177436 0.00667738549791025 1 1
-0.159360299702662 -0.156459568335234 1 1
-0.000199516268410013 -0.000230636356730327 1 1
0.0865783967156913 0.0845674206324786 1 1
-0.0841418230047352 -0.0823801733855322 1 1
0.109082728387651 0.107722950944412 1 1
0.114870243067064 0.112762562014806 1 1
0.00816274022405919 0.00979395491344256 1 1
-0.0769178980033969 -0.0754271139781978 1 1
0.0592473248304054 0.0579157986544234 1 1
-0.0409606671609981 -0.0400269989913569 1 1
0.171267563218661 0.168654423730491 1 1
-0.00798541164728631 -0.00835300253121313 1 1
-0.149848446683685 -0.148234614764362 1 1
0.073059148562116 0.0707472689229327 1 1
0.200404085694818 0.196242722072983 1 1
-0.279333575011678 -0.274480201846568 0 0
-0.161825514840805 -0.159239139361919 1 1
-0.266691002168498 -0.260934021977662 0 0
0.125240165336494 0.122353913114797 1 1
0.0530424226521439 0.0517419863865813 1 1
-0.196594486132252 -0.193637603287739 1 1
0.0255041916517877 0.0261531541721773 1 1
-0.0167863280982138 -0.0156426322702006 1 1
-0.0480718321870841 -0.047339058115242 1 1
0.130953985748153 0.129388321742962 1 1
-0.326101743677819 -0.320198844691888 0 0
-0.0180172879484509 -0.0174020646912723 1 1
-0.0539063543941492 -0.0539829662396533 1 1
-0.15703830362193 -0.154593327701644 1 1
-0.110842944359011 -0.108173462820709 1 1
-0.0489539498395902 -0.0487459868383961 1 1
-0.258088582322822 -0.252787346911463 0 0
0.112171802604796 0.110187594308228 1 1
0.0320583234273783 0.0314763533243395 1 1
0.0908581793425245 0.089210627358064 1 1
-0.0726029308754574 -0.0720997180595506 1 1
0.17013272129433 0.167370966247966 1 1
0.0192028204280751 0.0177853523131193 1 1
-0.0795209183093066 -0.078364774547193 1 1
-0.00338153857899663 -0.00342467168395624 1 1
-0.20354509458098 -0.201344586794065 1 1
0.0939352297998357 0.0932794442294414 1 1
-0.174678318977241 -0.171219131346972 1 1
-0.0585863960017101 -0.0571305152698273 1 1
0.153436469053113 0.150937039873739 1 1
0.234754335969003 0.22980581771658 0 0
0.161755992099726 0.158240849464062 1 1
-0.0217840374460489 -0.0221021614841566 1 1
0.0458076908852442 0.0451092283982607 1 1
0.0728376537477588 0.0720127218342298 1 1
0.126050923512972 0.123423210122113 1 1
0.178972685665873 0.176090040514839 1 1
-0.101411314391805 -0.100346432172993 1 1
-0.000600962289638234 -0.000116392346087676 1 1
-0.0460372685807235 -0.0449108237170737 1 1
-0.0670936107817675 -0.0658470534155942 1 1
-0.0541235590652065 -0.0520394521116292 1 1
-0.0461917275042034 -0.0452536499245179 1 1
0.0913673649637333 0.0889971422609619 1 1
0.143313383995627 0.139871486483307 1 1
-0.146923461355914 -0.144537558459264 1 1
-0.101230097916334 -0.0993315005716336 1 1
0.244617818767806 0.240247741039236 0 0
0.0169150491887573 0.0176638051925154 1 1
0.0963625701341525 0.0958288041176289 1 1
0.0452833950426258 0.0443044373354687 1 1
-0.0610010362582212 -0.059983489299742 1 1
-0.0144470276209887 -0.0154209196594995 1 1
-0.217845827279659 -0.212812113894666 1 1
0.116034245345705 0.113439360624768 1 1
0.0378376078943531 0.0372081490178524 1 1
-0.0369059962731912 -0.0366103939189841 1 1
-0.0202822068718522 -0.0211188806237745 1 1
0.00935597289825855 0.00832956562547348 1 1
-1.94839823852017e-06 0.0013186271949696 1 1
0.116768542827645 0.113213669326153 1 1
0.0239569706483067 0.0231948108553087 1 1
-0.0793955445900712 -0.077913207063862 1 1
-0.30067755861432 -0.295654171591826 0 0
0.0288041899036442 0.0282412389139536 1 1
0.0276434272497014 0.0276732229081829 1 1
-0.0955631192463543 -0.094363482226751 1 1
-0.142590574367673 -0.139787709669178 1 1
-0.0262542471193955 -0.0254949577243665 1 1
-0.152312910391878 -0.150754966322417 1 1
-0.0627166812968157 -0.0622106949967386 1 1
-0.091803663707677 -0.0900882064316631 1 1
0.0935545683445935 0.0925427186609722 1 1
-0.0165207039776268 -0.017696483676753 1 1
-0.182758360671347 -0.178910661934556 1 1
-0.128857018270477 -0.126394704134305 1 1
-0.00698048472307176 -0.00701339339417567 1 1
-0.0567025639802238 -0.0563364884566377 1 1
-0.0907493916158613 -0.0893397668668621 1 1
-0.0504015496103678 -0.0502486344338867 1 1
-0.0898905819844033 -0.08772320255698 1 1
0.204497555809942 0.199980710358454 1 1
0.0111518820268393 0.0108682477425177 1 1
0.0884083624446856 0.0855803726613498 1 1
-0.0413542158830323 -0.039528889709708 1 1
-0.061485881276225 -0.0601833211379101 1 1
-0.0363475815693461 -0.0358512584532609 1 1
-0.104926300500408 -0.103187254337779 1 1
-0.0734804397123944 -0.0724085083417514 1 1
-0.0337254587059122 -0.0331940072495562 1 1
0.198810014900185 0.195009342881306 1 1
-0.053407968642091 -0.0521961770007035 1 1
0.248844194733097 0.242643853131878 1 1
-0.101489227753577 -0.0983998743739359 1 1
0.106052834836804 0.10416780476525 1 1
-0.235847656488583 -0.231430860395779 0 0
0.0830568221245632 0.0813883452762747 1 1
0.100814880877329 0.0991271126724257 1 1
-0.167958823162885 -0.165390668265903 1 1
0.259939649949469 0.25507772590387 0 0
-0.0431114427136165 -0.0427182251755009 1 1
-0.164389391938642 -0.161316251378175 1 1
0.164417524396774 0.162008510829017 1 1
0.119771009535217 0.117778640461323 1 1
0.0652562399582417 0.0640973785961532 1 1
-0.0445216819765049 -0.043163007357817 1 1
0.164496116229817 0.160671921632221 1 1
0.0437237324269295 0.043073758928155 1 1
0.0671386773709134 0.0669433521848683 1 1
0.0812652400972269 0.0804127595972841 1 1
-0.0241079249550516 -0.023061312604947 1 1
-0.0716058506932743 -0.0699291468531277 1 1
0.085741218270323 0.0846085282969567 1 1
-0.12215507956072 -0.120370871179877 1 1
0.215342129547878 0.211408169293386 1 1
0.0192000794142116 0.0194274940573865 1 1
0.0305481732819944 0.0307509827501022 1 1
0.234707644103024 0.23083860770554 0 0
-0.013421178653723 -0.0137291745371128 1 1
-0.233115664195152 -0.229098848314967 1 1
0.133683138270812 0.129927824730179 1 1
-0.0464698381023946 -0.0454287829843407 1 1
0.0115380180498751 0.0113187598116844 1 1
0.0789152469367452 0.07770940916063 1 1
0.230786161406123 0.226386103890624 0 0
0.255008614036685 0.251621913276167 0 0
-0.274783324308793 -0.2697642267246 1 1
-0.0233551584371971 -0.0222023645631154 1 1
-0.0417339903132232 -0.0410128092247412 1 1
-0.106829295582617 -0.104287801480453 1 1
-0.257031328960418 -0.253391334080012 1 1
0.179439287875226 0.176270593886992 1 1
0.0179359535133432 0.0172774004323148 1 1
-0.0184515157770957 -0.0184092029221244 1 1
0.0137002545856531 0.0138029989579897 1 1
0.0473036703941825 0.0471710148672509 1 1
0.152378699447432 0.149760555866313 1 1
-0.0919623126821673 -0.0890720017436148 1 1
0.0934267177588351 0.090625779789307 1 1
0.114372346292049 0.111854438534128 1 1
0.0305767139922244 0.030133212448489 1 1
-0.00476240291912434 -0.00340227513581003 1 1
0.0709085226152745 0.0701485265097626 1 1
-0.00581493301402167 -0.00512423382727215 1 1
0.145198511107118 0.143030121191501 1 1
0.150167799797138 0.147146672344192 1 1
-0.108359928076254 -0.106615250847273 1 1
0.0275033214742903 0.0267522700089581 1 1
0.0100754219235593 0.00874778387400656 1 1
0.0772843451239689 0.0756524853427994 1 1
0.125046804219756 0.122451764591339 1 1
0.203249780308743 0.198344647529909 1 1
0.17479188064402 0.170472904361639 1 1
-0.253633701535315 -0.249265190440359 0 0
-0.190644136098585 -0.187298910013072 1 1
-0.0159446613806485 -0.0167698908893409 1 1
0.298219555628107 0.292987640641297 0 0
-0.207457743839346 -0.203778212206398 1 1
-0.0212510885597131 -0.0211220561422412 1 1
-0.0942300395892615 -0.0926618403421804 1 1
0.0357974300198535 0.0357781859496482 1 1
0.210005023567415 0.205317521270639 1 1
0.0107963488410445 0.0112073712953399 1 1
-0.0506800632810527 -0.0489870045132221 1 1
0.0364223232431731 0.0367334986416142 1 1
-0.0968909498174219 -0.0951253509265991 1 1
-0.122706837083507 -0.12111463682724 1 1
-0.154457445949004 -0.151878669186269 1 1
0.0722269185590003 0.0709788778296999 1 1
0.131669567839497 0.129158287239057 1 1
-0.177624098269903 -0.174509813745655 1 1
-0.056293269881797 -0.0547038793145049 1 1
0.10469328284274 0.103200018987422 1 1
0.145942811803168 0.142987609507472 1 1
-0.136371460142233 -0.132917545058947 1 1
-0.123950859177465 -0.122313409225101 1 1
-0.0730248782469987 -0.0706851449909249 1 1
-0.0115563702213687 -0.0113179617605317 1 1
-0.14666650050054 -0.144165127036239 1 1
-0.0302745492883681 -0.0299093858788682 1 1
-0.0457833770465711 -0.0445005064179321 1 1
0.0173497576086211 0.0159519434694201 1 1
0.0134519644615393 0.0132261137235249 1 1
-0.134711670465818 -0.132595156255205 1 1
0.0477950159862496 0.0461546653158542 1 1
-0.0123012171163138 -0.0120261145042921 1 1
0.130327785901015 0.128387361854228 1 1
-0.19926000141401 -0.195072393564551 1 1
-0.0659058006861151 -0.0645838263938329 1 1
0.0492675298864304 0.049235438902155 1 1
0.0106667756136986 0.0102413698052741 1 1
0.000936240411067763 0.000674861567562827 1 1
-0.186580245780464 -0.184103789415975 1 1
-0.0796751312924587 -0.0774200667723213 1 1
-0.194368398934701 -0.189873245773719 1 1
0.129972881797272 0.128042108741853 1 1
0.031236253851302 0.0308337705894014 1 1
0.00619302450158654 0.00551221994161525 1 1
0.0288593510844976 0.0293705206448754 1 1
0.197533268300072 0.194249728720141 1 1
-0.083424116736015 -0.0821255552639506 1 1
-0.0309019721983298 -0.0298629721722534 1 1
0.000807746880679923 0.00218954547469469 1 1
-0.269090067970189 -0.264318672183958 0 0
0.199683661416735 0.194593611834458 1 1
-0.140163788020615 -0.138039632027959 1 1
0.0676236008254103 0.0672274512016301 1 1
-0.0904629641295251 -0.0874205441438378 1 1
0.0193258462404845 0.0189599924724539 1 1
-0.0121722777732657 -0.0121158109777609 1 1
0.0721759908235767 0.0709037793290417 1 1
-0.0401102243813984 -0.0406779475286755 1 1
0.0039761002143448 0.00291658792279711 1 1
0.129515512506943 0.126821282582075 1 1
0.0829876496917673 0.0817298522502837 1 1
-0.0850270423897773 -0.0835571007616402 1 1
-0.174681299279626 -0.171889407946624 1 1
0.246205952580143 0.242424545274828 1 1
0.0165164437653554 0.0173113032140375 1 1
-0.0533367167588186 -0.0524579990338073 1 1
-0.1827845092494 -0.178729038705291 1 1
-0.159197074754006 -0.156603678960973 1 1
0.0555025113620041 0.0550759792497284 1 1
-0.0972642776386509 -0.0955367217214689 1 1
-0.119058105313591 -0.115352686851551 1 1
-0.0343526221045415 -0.033429438053273 1 1
-0.134228569283061 -0.130023853041445 1 1
0.00676368015444232 0.00662349962728137 1 1
0.130373551394404 0.128581687242196 1 1
-0.0328374666181389 -0.03171287325125 1 1
-0.0139882691662537 -0.0132355686373065 1 1
-0.0703974635841928 -0.0693653560178449 1 1
-0.118241572247144 -0.116154600651209 1 1
-0.28765223945411 -0.282556073789115 0 0
0.0831108985514956 0.0805037897419945 1 1
-0.125968762986791 -0.123115002716079 1 1
-0.00934278916731102 -0.0106679075924972 1 1
0.197583126539154 0.193943219464909 0 0
-0.0443169833517924 -0.0432940596638813 1 1
0.151179201055193 0.148350648349851 1 1
0.104923416023188 0.102834688002762 1 1
0.270267104811882 0.264643966349827 0 0
0.0749757228548623 0.0730824346656613 1 1
-0.0566887169287571 -0.0553414501215675 1 1
0.0935569513697395 0.0923827269101371 1 1
0.0929069774988323 0.0916615014124069 1 1
-0.130909241101637 -0.128420613741035 1 1
-0.151721895860687 -0.148548928470204 1 1
-0.126806829332286 -0.123919556131635 1 1
0.183078065102323 0.179809967414355 1 1
0.308105120683203 0.302593436431059 0 0
0.194050804262289 0.190758057610633 1 1
-0.0943893137872291 -0.0935673920736001 1 1
0.102409710985074 0.10008120486676 1 1
-0.153793890401918 -0.15087711816373 1 1
-0.0248206242835404 -0.0245314800004519 1 1
0.0733566156003466 0.072449472569597 1 1
-0.0462378004002538 -0.0453423842083468 1 1
-0.137591380415644 -0.136120446583456 1 1
-0.00437776706113242 -0.00457504127849126 1 1
0.0152276534733344 0.0145110060332396 1 1
0.259310600019857 0.254126795229277 0 0
0.122083307949821 0.120130485593372 1 1
-0.00564511397516625 -0.00554295165934052 1 1
-0.0631091287781479 -0.0625376702063587 1 1
-0.121960215516122 -0.118821146819367 1 1
-0.114575084116224 -0.111647275727099 1 1
-0.172056010722781 -0.170227530060943 1 1
-0.0586989121231981 -0.0562981478397627 1 1
0.00664466880210836 0.00618018462912977 1 1
0.101102520816241 0.0989437831917576 1 1
-0.215421731006269 -0.212405686482052 1 1
-0.0368689398802178 -0.0362858433053627 1 1
0.141232493754104 0.138827270239597 1 1
0.0735508836481389 0.0714802457601714 1 1
-0.0489548030475332 -0.0486648124667367 1 1
0.0429585123966961 0.0427155890865521 1 1
0.1625926246313 0.160307128256235 1 1
-0.145429678924328 -0.143040698684029 1 1
-0.100141434761093 -0.0992993689421793 1 1
0.0516054575110997 0.0514301672122643 1 1
-0.0563239777924918 -0.054425146160437 1 1
-0.00025920099039339 -0.00037801382899675 1 1
0.0790499949490936 0.0774718694551807 1 1
0.00379473118436698 0.00353554408352554 1 1
0.0655655265705481 0.0645314872854056 1 1
0.117303645351334 0.114574194897388 1 1
0.0302828142934331 0.0304221911421479 1 1
-0.111660860276319 -0.10997412301747 1 1
0.0839062462099055 0.0829096541116866 1 1
-0.022261567824586 -0.0228288041995126 1 1
-0.0618675947649884 -0.0605754898782429 1 1
0.16929364906907 0.167100890160495 1 1
0.0613220979830923 0.0605580301156176 1 1
-0.0435504299652073 -0.0425342021772972 1 1
-0.0109372869141418 -0.01071140498881 1 1
0.154485006452309 0.151988602919299 1 1
-0.101388167107551 -0.098915451140754 1 1
-0.0712183608393571 -0.0697599654528838 1 1
0.188057769019492 0.184541715905939 1 1
-0.11008878581285 -0.10686171397434 1 1
0.168917763172887 0.166364670930596 1 1
0.339888106129218 0.334765241534079 0 0
0.193822388696753 0.190747708197618 0 1
0.0757745482162366 0.0739540704871338 1 1
-0.135780858419011 -0.133382490422113 1 1
0.00115275993660927 0.00168307791284928 1 1
0.0122935989089132 0.0124328265751886 1 1
0.0242556328183441 0.0237758540617966 1 1
-0.206917019350772 -0.202452025202742 1 1
0.0768161399954114 0.0753233130420845 1 1
0.168564276025097 0.164197750377617 1 1
0.164561402137686 0.161350330598566 1 1
-0.0099204428673154 -0.0102890607709553 1 1
0.102989282198224 0.100702695651509 1 1
0.0652759467384975 0.0640994378604663 1 1
0.162136437847912 0.158637256946693 1 1
-0.06471992083325 -0.0641589170151015 1 1
-0.0765636432819761 -0.075092944031407 1 1
-0.0231897574724236 -0.0222961821089727 1 1
0.11171680400519 0.110116070748911 1 1
0.00960871805790581 0.00926862042290559 1 1
0.0780237366105485 0.0768175377832792 1 1
0.0255465165394579 0.0252789678988526 1 1
0.0705869301107905 0.0706740065490647 1 1
0.0462399832346684 0.0463809930819781 1 1
-0.00242005501640696 -0.00307485413458835 1 1
-0.128767645562118 -0.1256158982186 1 1
0.00304696162749288 0.00321311564263946 1 1
0.0141936360319815 0.0139311701919396 1 1
-0.018715030793631 -0.0183523030323209 1 1
0.0606786826858283 0.059535321981223 1 1
0.101794283282977 0.0999718802488719 1 1
-0.00656584633620864 -0.00622768933091714 1 1
-0.0855580898968967 -0.0839635333266998 1 1
0.0411760533999687 0.040813632791138 1 1
0.0675178361425469 0.0665033026605618 1 1
0.118260468859097 0.11631822361689 1 1
-0.0657309332946043 -0.0641620516822088 1 1
-0.10885632719671 -0.105747217501557 1 1
0.0618732756802228 0.0606657257970316 1 1
-0.00806485736579312 -0.00872712370255904 1 1
-0.202885999990158 -0.199734047315321 1 1
-0.0862757966036744 -0.0853064467103507 1 1
0.152041149926985 0.15024792324894 1 1
0.104179741767169 0.103242416654645 1 1
0.0319741381818328 0.032413457827847 1 1
0.258655742195117 0.254393383815451 0 0
0.0446534099997271 0.0434963697113665 1 1
-0.0632534263495008 -0.0617859019801589 1 1
0.0166078542279378 0.0150007303679022 1 1
-0.153767737355512 -0.148955404620401 1 1
-0.0778172201353265 -0.076943533940893 1 1
0.0570312458836898 0.0555024710984023 1 1
-0.153298838218297 -0.150881433863998 1 1
0.00395314032869804 0.00303823119477682 1 1
-0.148096854599443 -0.14501573952714 1 1
-0.0307924662516072 -0.0284003491355344 1 1
-0.0326939749635242 -0.0308658929091981 1 1
-0.0857162454630641 -0.0841753053241648 1 1
0.321112947208241 0.315886777694656 0 0
-0.149865822633874 -0.146892030732114 1 1
0.134589790318613 0.131449696344936 1 1
0.0466142573872495 0.0464055326177997 1 1
-0.113650419553724 -0.112035036115597 1 1
-0.213048203135157 -0.208003940693993 1 1
-0.0749541216053989 -0.0742305716596445 1 1
0.135513200468744 0.133208517416714 1 1
0.0381830844276877 0.0372675805330689 1 1
0.00472680363549126 0.0042156000816292 1 1
-0.137300276189047 -0.134604701171822 1 1
0.131620336551173 0.129411475266235 1 1
-0.110614018695032 -0.107966540674072 1 1
-0.22138929193106 -0.216281637021194 1 1
-0.058620696278228 -0.0573598337935682 1 1
-0.197670611942969 -0.194630116303677 1 1
-0.0265215243655347 -0.0266890279158343 1 1
0.009458506710251 0.00919288663628102 1 1
0.284686350868762 0.279008124637965 0 0
0.123551610229065 0.121279880362405 1 1
-0.112112182062847 -0.110081442911805 1 1
-0.0202059450344947 -0.0208394421855626 1 1
0.226005723736947 0.222814950082326 1 1
-0.293087733869338 -0.287798162284826 0 0
0.234868289276627 0.231061576230484 0 0
-0.121486248103081 -0.119088366951578 1 1
0.171229913870632 0.168612624473011 1 1
-0.295941593538099 -0.289794846994832 0 0
-0.0774427587376169 -0.0758109365469179 1 1
0.159015452662913 0.155632925877605 1 1
-0.0257500843563297 -0.025231285465684 1 1
-0.262146491769186 -0.256947695576863 1 1
0.0779379206284909 0.0779678868102891 1 1
-0.0303068191142379 -0.0305598474748974 1 1
-0.0369853886279522 -0.0362102964348276 1 1
0.104088472644439 0.102508502206334 1 1
0.142732731674211 0.141092997279618 1 1
0.0774345956368446 0.07642085746397 1 1
-0.164142831800595 -0.16178211124292 1 1
0.0227206465895999 0.0232564908698562 1 1
0.021800455794076 0.0219641273259021 1 1
0.152340356396386 0.149517477398975 1 1
-0.107272549383923 -0.106655898251865 1 1
0.0508874334127302 0.0505759962736902 1 1
0.0285079681129799 0.0286820786489499 1 1
0.00855459087168653 0.00831207958288593 1 1
0.147444837031874 0.145180274336691 1 1
0.203850417274022 0.200093367078302 1 1
0.0899407048749549 0.0875698495637377 1 1
0.0423521348483998 0.0415348281419921 1 1
0.0632771607040287 0.0621068752786383 1 1
-0.0550416194238722 -0.0537619353266521 1 1
0.265095919665619 0.261004902457049 0 0
-0.00849518914093546 -0.00971567242860244 1 1
-0.222558227963675 -0.217337014593323 1 1
-0.297699591750965 -0.291953109678738 0 0
-0.0656433905986107 -0.0651364077338492 1 1
-0.102295826650191 -0.1003535487181 1 1
0.137783892346353 0.136205295740118 1 1
-0.193767960331937 -0.189434357214727 1 1
0.0831283921305965 0.0814078765277136 1 1
0.0934946579259434 0.0909568044444158 1 1
0.0554756239629401 0.0537617692948564 1 1
0.279994130103547 0.275255021491093 1 1
-0.0610428900737481 -0.0597766981533122 1 1
0.0452696100833373 0.0447208815864578 1 1
-0.0314852386337402 -0.0309521451915293 1 1
0.0372260794204128 0.0368249707623613 1 1
0.0352292851279582 0.035183672012139 1 1
-0.0333645120901434 -0.032429371342621 1 1
-0.119596421018876 -0.115334049123275 1 1
0.102055779501104 0.100149236881008 1 1
-0.0520017820654821 -0.0514193181897576 1 1
-0.117637989283707 -0.116143770362539 1 1
-0.142339281804729 -0.139830715162104 1 1
-0.0557618953904304 -0.0560853764069624 1 1
0.0620251247376993 0.0607554490463663 1 1
-0.0335556460087164 -0.0329782154714455 1 1
0.148422873454995 0.14392049264914 1 1
0.0471131347180103 0.0462092787776331 1 1
-0.140253536155382 -0.13894333267162 1 1
0.186101216293745 0.182854568753506 1 1
-0.100779338640064 -0.0986655870522532 1 1
-0.159262119171474 -0.15595281248931 1 1
0.106703053296719 0.104105832088517 1 1
0.104483605591892 0.102585665558876 1 1
-0.184302026577098 -0.181479231181459 1 1
-0.232905288217442 -0.228523040786291 0 0
0.163980922203565 0.161415435553532 1 1
-0.15871230914511 -0.155870051220857 1 1
-0.00779879606883411 -0.00778797098909383 1 1
0.00825072189747859 0.00841190500188344 1 1
-0.210725471012469 -0.20604537265494 1 1
-0.0373400926569864 -0.0366922933574634 1 1
-0.187036092423236 -0.182605545003481 1 1
-0.0134218923101358 -0.0131241208593256 1 1
-0.0603639837195895 -0.0591865102115756 1 1
-0.0439531893288084 -0.0434707193230535 1 1
-0.0466955669964086 -0.0457394281247393 1 1
-0.231832799329599 -0.228188808688727 0 0
0.0931995269236711 0.0913738842782496 1 1
-0.027846850890655 -0.0276039575815161 1 1
0.139521246823391 0.136792129595761 1 1
0.0208397011903508 0.0210126197568126 1 1
-0.0542810393997838 -0.0535592089756239 1 1
0.112563184212265 0.11012491147512 1 1
-0.159633183548684 -0.15791748953347 1 1
-0.222087065011734 -0.218494461869121 1 1
-0.155641157640658 -0.152828888032167 1 1
-0.190947764850972 -0.188703757975807 1 1
-0.0158391539552888 -0.0159661405443558 1 1
-0.087705296137581 -0.0866921039637753 1 1
0.0612698500396887 0.0605470921622565 1 1
-0.188617482844972 -0.185051952734739 1 1
-0.0659279180593327 -0.0646146292595013 1 1
0.0150978951809683 0.0147520644442649 1 1
-0.0489599572407916 -0.0482573640692872 1 1
0.0483316781649481 0.0472795226779343 1 1
-0.159893007501664 -0.156052149524759 1 1
-0.0462192095743826 -0.0453723905868227 1 1
0.0707391633497644 0.0698419269784322 1 1
-0.0948747251851687 -0.0930392593299482 1 1
0.0229228759856474 0.0217933064860353 1 1
-0.0306576387723413 -0.0306768832845824 1 1
-0.14364231831631 -0.141211503474475 1 1
0.0541773138420356 0.0532274846061057 1 1
-0.106844239600357 -0.103726863943983 1 1
0.00562208872866346 0.00601153993942047 1 1
-0.0405597452127369 -0.0399244733279737 1 1
0.054943148724131 0.0537950904237179 1 1
-0.0118946571201904 -0.0118900238248257 1 1
-0.0843976222110716 -0.0835298942559751 1 1
-0.0837505871780475 -0.0822693995225528 1 1
-0.0912305578694339 -0.0897877003508863 1 1
-0.0516913724016092 -0.0508206560197102 1 1
-0.140775632257551 -0.138486547198082 1 1
-0.0224761373264173 -0.0235646036604404 1 1
0.00338741433572952 0.00348249554180956 1 1
-0.042020289594739 -0.0403901920979524 1 1
-0.089975973541495 -0.0877623322473338 1 1
0.0254211627491708 0.0268023441737099 1 1
0.165117921256776 0.161958753708832 1 1
0.149936019857828 0.148092869895696 1 1
0.0288122028506691 0.0275702338608474 1 1
-0.0264031061749166 -0.0258709025344876 1 1
0.0189459445944787 0.0192801414818338 1 1
-0.00571588626506512 -0.00583402115900937 1 1
0.127492004531569 0.123903279988319 1 1
-0.115678187730673 -0.11297812581901 1 1
-0.0146382080411792 -0.0137700588458889 1 1
0.0971009369397198 0.0952954950103276 1 1
0.000178537267537318 0.000556234740653944 1 1
0.218698367180203 0.215130753601202 0 0
0.0611185449034511 0.0608833041312477 1 1
-0.0572048143811321 -0.0567865707054593 1 1
0.0362017730761007 0.0346929198011329 1 1
0.112729812745265 0.110785289726051 1 1
0.030781833423966 0.0296261089958558 1 1
-0.117215790052373 -0.11476872479427 1 1
0.126178603801285 0.123739568345465 1 1
-0.0727984607463913 -0.0720961991966427 1 1
0.0144897548610877 0.0146759631209124 1 1
0.020540667934477 0.0206946943762188 1 1
0.102034952762005 0.0999422504861261 1 1
0.311632482005502 0.305420197604406 0 0
0.242938262179279 0.238890306417287 0 0
0.242654193515846 0.237821260635448 1 1
0.139312159800372 0.137336423866252 1 1
-0.0822698772478844 -0.0815750565279138 1 1
0.0945543755642415 0.0932710355497201 1 1
0.038633493546974 0.0379364826124172 1 1
-0.10421990638911 -0.102162231211142 1 1
0.0414890644751147 0.0427256381307503 1 1
0.0765706534364511 0.0764221093228151 1 1
-0.168531504071131 -0.165280519562525 1 1
-0.0376870830069878 -0.0376388823098251 1 1
0.0962781797034092 0.094641814587839 1 1
-0.14889661487965 -0.14521263342075 1 1
-0.146911340657436 -0.144120591340857 1 1
0.0140130381411995 0.013075549310307 1 1
-0.0246405940209967 -0.0240604724332638 1 1
-0.0528080270649733 -0.0532874453130185 1 1
-0.108308250058331 -0.107070506359964 1 1
-0.247818932417416 -0.242820631960288 1 1
-0.219557712297582 -0.215346086466205 0 0
-0.137816043825389 -0.135343684816846 1 1
-0.011749817395422 -0.0112272863982835 1 1
-0.00869947076449349 -0.00726030210231493 1 1
-0.045849989097831 -0.0449662468802661 1 1
-0.125080631966951 -0.123089043373308 1 1
-0.176261285928402 -0.171752106476898 1 1
0.0253071172373012 0.0245463021353167 1 1
-0.0723313808909416 -0.0701008079621708 1 1
-0.0677099690648358 -0.0657029558202517 1 1
-0.0211123982619386 -0.0200612035427574 1 1
0.0270428922181964 0.0266188319569305 1 1
0.19652793409664 0.19259717813982 1 1
-0.0253796073622612 -0.0244508417883759 1 1
0.0818315434915394 0.0806223162840679 1 1
0.00194011243381951 0.00183741333643032 1 1
-0.0396108915994823 -0.0387969627311401 1 1
0.167357532952004 0.165217214703891 1 1
0.0713260380733953 0.0696438184041542 1 1
0.0228720623199758 0.0224159030483376 1 1
0.104482328770395 0.102283046582927 1 1
-0.0261206732642855 -0.025216952332504 1 1
-0.166109663944242 -0.16321360712799 1 1
0.0957315559335945 0.0945213694381742 1 1
-0.216002802639284 -0.212032818950493 1 1
-0.158452988807999 -0.155051205020125 1 1
0.0453370837534268 0.0443874564862571 1 1
-0.150444984344861 -0.14771448076837 1 1
0.0526982300846567 0.0522681782761048 1 1
0.0329111675777069 0.0312393725866206 1 1
-0.159722219083258 -0.157920206661776 1 1
-0.102877941573074 -0.101292886135503 1 1
0.0957198538036609 0.095182357577893 1 1
0.00716606864258543 0.00683130944396648 1 1
-0.139637677870309 -0.137098718876981 1 1
0.279836876284252 0.274797698269742 0 0
-0.0767896770562922 -0.0754794501051343 1 1
-0.0852192421704251 -0.083260767925958 1 1
0.08729497685933 0.0854968170967759 1 1
0.0823927794986397 0.0806665409243638 1 1
-0.0824360514366929 -0.080432524539304 1 1
0.0781052648251865 0.0766809503067313 1 1
-0.0328304176090146 -0.0320224602850276 1 1
0.22407924058553 0.220878146059335 1 1
0.0197112056048766 0.0209786009652364 1 1
0.183277107763368 0.180575711470219 1 1
-0.051793292524422 -0.0525388718337286 1 1
0.0988966269627719 0.0974493419172649 1 1
0.0374143039655051 0.0364738632545508 1 1
-0.175374687933321 -0.169491243030986 1 1
-0.0568930516025364 -0.0564378139205685 1 1
0.107862382808672 0.105357226408104 1 1
0.0330339934890869 0.0329019410802277 1 1
0.182057787658443 0.17981156832886 1 1
0.169471024921992 0.164788458209857 1 1
-0.269605482595542 -0.264890380924069 0 0
0.00581078645639024 0.00626462417146976 1 1
-0.0738411940110386 -0.0726087005017495 1 1
-0.25221904946078 -0.247151094534066 0 0
-0.142251199916489 -0.138700834939555 1 1
-0.14889532231076 -0.146159604447403 1 1
0.112757553581747 0.109198124434811 1 1
0.207168492926445 0.203652989365507 0 0
-0.0247865784592504 -0.0241991648489107 1 1
-0.0631638360136658 -0.0620470561074034 1 1
-0.00883453097565524 -0.00873749398575627 1 1
-0.0743171823066286 -0.0736405177847266 1 1
0.00154118689861158 0.00207092303099608 1 1
-0.0190558861873125 -0.0189115743079943 1 1
0.0470056743010066 0.0471363299315712 1 1
-0.0870172522912287 -0.0862836159748662 1 1
-0.152596333532524 -0.150681350879928 1 1
-0.216534883653597 -0.212143036598941 1 1
0.0322202879970751 0.0324250221733592 1 1
0.023840068737828 0.0238471889114158 1 1
-0.000339108070115335 0.000745755223034016 1 1
-0.000254771919085852 -0.000418601137440338 1 1
0.0851837865860329 0.0840789077954218 1 1
-0.158627258416156 -0.156771389445492 1 1
-0.0824822931153483 -0.0798728973186165 1 1
0.035182992471234 0.0344867210685145 1 1
0.00570821756632152 0.00622159852125286 1 1
-0.124609118058866 -0.123096546813381 1 1
0.17013658383376 0.1653756298519 1 1
0.19945797918626 0.195392968372797 1 1
0.00492704451468699 0.00549780078227177 1 1
0.121862595511574 0.119273115363555 1 1
-0.0309308715055537 -0.0301993110340989 1 1
0.0615556115425167 0.0609995669417861 1 1
0.0802845407703163 0.0787049011125647 1 1
-0.118155319325815 -0.116741728353849 1 1
-0.12365004987341 -0.121195414836497 1 1
0.188463256103662 0.18546897960586 1 1
-0.132623545094548 -0.129269979088708 1 1
-0.0218232484873668 -0.0214567091023612 1 1
0.222126157385822 0.217934853332244 0 0
-0.144054507959891 -0.141626910031009 1 1
-0.0873753391143635 -0.0862691641239298 1 1
0.0463107312855448 0.0454002502536863 1 1
-0.0789481038292931 -0.0774656667074314 1 1
0.208189974053777 0.204692395393006 1 1
0.084027091079765 0.0825726282825245 1 1
-0.101405877528198 -0.0999800724737126 1 1
-0.149125565720036 -0.14635845813548 1 1
-0.103580770763926 -0.101480860103533 1 1
-0.14119839142948 -0.137511936811963 1 1
0.261949379216014 0.257802654134884 0 0
0.0650107887396298 0.0634376457924448 1 1
0.0904810194186036 0.088881131968163 1 1
0.282480858673055 0.277609041985639 0 0
-0.0215825169096508 -0.0209861149988622 1 1
-0.0633824676333082 -0.0617067501952611 1 1
-0.145193138496201 -0.142066412252383 1 1
-0.103782611887682 -0.101792813408991 1 1
-0.076903505171587 -0.0760875134124069 1 1
0.00122797123464459 0.00135457100161274 1 1
0.0422661575712692 0.0421324845286207 1 1
0.0116572653488526 0.00921911441909541 1 1
-0.298609577702967 -0.291845675498921 0 0
0.102547809567171 0.100382873797438 1 1
0.00239687869287237 0.00252536076814047 1 1
0.0392892641731738 0.0386858512249753 1 1
-0.0446767141202714 -0.0438671110123441 1 1
-0.0100875680347005 -0.0101678786210758 1 1
0.00885202514059702 0.00778144254704285 1 1
-0.0844408052229047 -0.0822651303556973 1 1
0.0668863404263623 0.0656806279179305 1 1
-0.125251637145024 -0.123540211812157 1 1
0.0775076150850232 0.0751305518061469 1 1
-0.0104459177389063 -0.0106555148977572 1 1
-0.0947604683449425 -0.0931985985011994 1 1
0.0826285517749652 0.0811210661444215 1 1
0.0232692560438488 0.0225906909251437 1 1
0.205632653272642 0.202036831214772 1 1
-0.0921741527523209 -0.0903996020778311 1 1
0.0440019395552677 0.0432119451047394 1 1
0.197953840782297 0.194589760789995 0 0
0.150672612762816 0.147822238352873 1 1
-0.145299172293259 -0.142809859618496 1 1
0.114841921279135 0.113144334284651 1 1
0.165623806364754 0.16298786875486 1 1
-0.105559039211707 -0.104037253666331 1 1
-0.0887915526257379 -0.0872075312411178 1 1
0.0659801226764288 0.0645058976994999 1 1
0.0531665064378701 0.051988143518363 1 1
-0.0870290506904079 -0.0863209358588593 1 1
0.108291688203414 0.106069609227423 1 1
0.15649574504489 0.152883698311855 1 1
0.0592225799369378 0.0573069286408284 1 1
-0.0375312797892387 -0.0374939171657048 1 1
0.0266963061425547 0.0261583506360466 1 1
0.211138443684963 0.207003085477475 1 1
-0.0637412401128827 -0.0629520168710725 1 1
0.042878998585121 0.0419435212072187 1 1
0.0674536942234761 0.0659465424784305 1 1
0.113987218956261 0.111811520334249 1 1
-0.0757458360021159 -0.0747539183121995 1 1
-0.032726799722782 -0.0320029769409015 1 1
-0.0211185151555726 -0.0201237806074977 1 1
-0.0457375453639564 -0.0447386835122464 1 1
-0.0601447607867892 -0.059279077993037 1 1
0.0448947979367493 0.0441103987295219 1 1
-0.012203275385116 -0.0134925834215402 1 1
-0.257510236060843 -0.253684641741392 0 0
-0.0299902508793548 -0.029349048339687 1 1
0.25143041077864 0.247795906795069 1 1
-0.0424500851153573 -0.0400001315141153 1 1
-0.051548713236171 -0.0505980347915665 1 1
-0.018325278861806 -0.0170163763469372 1 1
0.0322863337997034 0.031728092425658 1 1
-0.0240489248400752 -0.0237603759612412 1 1
-0.154702585600982 -0.151449806576763 1 1
0.0415487238820841 0.0405705452039299 1 1
-0.085188197213697 -0.0843222122453847 1 1
-0.214516732544062 -0.210833632046208 0 0
-0.036647541707648 -0.0356927035471258 1 1
0.0146027221519372 0.0143028822477156 1 1
-0.126637199851175 -0.124194665829551 1 1
0.138397368885378 0.137053493568157 1 1
-0.0589635519186454 -0.0584397023101407 1 1
-0.0415001569418606 -0.0410836290405068 1 1
-0.0760803758085921 -0.0727993849571133 1 1
0.0124434994212319 0.012431949453664 1 1
-0.077146112140856 -0.0749376650515247 1 1
-0.0879348266303299 -0.0865874018892969 1 1
-0.103598366210874 -0.101787535543907 1 1
-0.194206505826596 -0.190672310995359 1 1
0.0699306446898471 0.0689741720891348 1 1
-0.072388743422578 -0.0712424666704375 1 1
0.122190706437971 0.120185699184998 1 1
0.116249355028703 0.11250498326045 1 1
-0.0834786208475253 -0.0813049653208305 1 1
0.0236866023631282 0.0223089069295323 1 1
-0.0409279904666857 -0.04002428440159 1 1
0.048179154014897 0.047373939808985 1 1
-0.0685674928183035 -0.0672216766166247 1 1
-0.0578375408412693 -0.0562102570299394 1 1
-0.0152181685591842 -0.01518603911179 1 1
0.16526851627862 0.162267318050775 1 1
0.128506530190266 0.126295823851968 1 1
0.148196621845896 0.1462543615713 1 1
-0.039413307588595 -0.0378174551019618 1 1
-0.113636227693378 -0.110688548149834 1 1
0.158298632406773 0.155397977998682 1 1
0.186925401854851 0.182803560030549 1 1
0.0622839191922525 0.0608568169684383 1 1
-0.265344710363992 -0.260482964575051 0 0
0.104345282075464 0.101884620627035 1 1
0.12139600917184 0.119666581587688 1 1
0.197970827952859 0.194236534261298 1 1
0.0678954601373893 0.0669151614502622 1 1
-0.143998633628492 -0.141929100141601 1 1
-0.00237794237109213 -0.00187041266725164 1 1
0.0164196025569453 0.0162028987830584 1 1
-0.0347208169073444 -0.0356548568484835 1 1
0.00659053516989604 0.00642288189630175 1 1
-0.0586667046254744 -0.0572795028189284 1 1
0.0280980910360297 0.0275209991856024 1 1
-0.0792744942360045 -0.0761115148647245 1 1
0.13715613270948 0.133430482956471 1 1
0.0156845798986124 0.0154168168500938 1 1
0.0425939102858851 0.0417272919293498 1 1
-0.114412933045554 -0.113044302533884 1 1
0.045726383953095 0.0444799494081799 1 1
-0.0570767516359822 -0.0558991445720987 1 1
0.119178068937119 0.116702657770268 1 1
-0.384468575740856 -0.377302585432844 0 0
-0.0202020679583367 -0.0199342441054518 1 1
-0.120640399240507 -0.118334638452797 1 1
0.197058435180972 0.193589246038468 1 1
-0.03769042905108 -0.037489653177226 1 1
-0.00834583566531747 -0.00747043916376982 1 1
0.259881914168459 0.254888447968 1 1
-0.126330697307475 -0.124226438449988 1 1
-0.130364333085309 -0.127942342729292 1 1
0.00741340006953978 0.00723330494316016 1 1
-0.0551190219962292 -0.0517793398430202 1 1
-0.019067996437838 -0.0186414137151789 1 1
0.141199157546519 0.137881090763419 1 1
0.0667687386064818 0.0648664883440126 1 1
-0.0409259931287373 -0.0402505095605075 1 1
0.177507364413106 0.173877963420895 1 1
0.0515129255419778 0.0514535466952272 1 1
0.0190409386903182 0.0188908731708269 1 1
0.114047286388538 0.112408821969294 1 1
-0.11315645808711 -0.111183327854134 1 1
0.0800483195102994 0.0776044542058637 1 1
0.0272431566994558 0.0277684530587117 1 1
-0.148046465699876 -0.145507313007437 1 1
0.0107698156061265 0.0102766166606754 1 1
-0.10199924905909 -0.100101172550157 1 1
-0.015877316455544 -0.0157646231843086 1 1
-0.0286164677708329 -0.0280385965888936 1 1
0.158687990807764 0.155162183061789 1 1
-0.00492613606472445 -0.00438643038884522 1 1
0.0341278706585335 0.0329180194262594 1 1
-0.103177980381 -0.0997873641759376 1 1
-0.0280353045038697 -0.0277381159862963 1 1
0.0706175593225456 0.0702215885771264 1 1
-0.1163348113964 -0.112543997153037 1 1
-0.0860596913106832 -0.0841545551907379 1 1
0.0119857469068616 0.0119363679493059 1 1
-0.0289491067082398 -0.0267061577489146 1 1
-0.0370023172793479 -0.0357846918296894 1 1
0.156135109351087 0.152747931549235 1 1
-0.0143880770528692 -0.0143057735727455 1 1
0.0561060408625239 0.0568009686409886 1 1
0.200524399713827 0.19781703064456 1 1
-0.0352446345380029 -0.0340686129132036 1 1
-0.125499390926343 -0.123321885900812 1 1
-0.000950403495386529 -0.000587340522223905 1 1
0.0431873497747 0.0421693557464566 1 1
0.0325555761603187 0.0317708797176389 1 1
-0.0090192637260066 -0.00909778204238645 1 1
0.0728441536274117 0.0715526740271349 1 1
-0.0214712149393618 -0.0218317559643864 1 1
-0.0696467337391396 -0.0679892434206633 1 1
-0.145744020633206 -0.143299022232498 1 1
-0.217793915644544 -0.213479855128691 1 1
0.116542169072796 0.114010170793383 1 1
0.0902355842676369 0.088435902390289 1 1
-0.0660577350176077 -0.0655949870897425 1 1
0.0230018546456313 0.0224479575269815 1 1
-0.0236506938506488 -0.0220415570063926 1 1
-0.149029690127999 -0.145449064673009 1 1
-0.172217596435026 -0.168200785891864 1 1
-0.031389822310566 -0.030603856440942 1 1
-0.0768309423755104 -0.0762854123721384 1 1
0.0349964671640443 0.0344288060150234 1 1
0.022014348292972 0.0215857218475154 1 1
0.0109312014707057 0.0114472954667531 1 1
0.084084355203899 0.0830802713439096 1 1
0.00305786161694638 0.00334164438977542 1 1
0.0871332111441444 0.0857493941809267 1 1
-0.0927682953234286 -0.089543413345664 1 1
0.118402902185551 0.11734516049828 1 1
-0.0550823268346922 -0.0536023113505669 1 1
0.0645686326881009 0.0632006306138211 1 1
-0.16127364975317 -0.157103116026082 1 1
0.0735584731036011 0.0722475227878272 1 1
0.0853010039432086 0.0825622560618411 1 1
-0.02794556624848 -0.0276960498581287 1 1
-0.189562821995193 -0.186891700091632 1 1
-0.0862251639498745 -0.0838572133302869 1 1
0.0477208101801095 0.0472784656963364 1 1
-0.0226043475717919 -0.0228377948381672 1 1
0.0140006504285059 0.0139730030278649 1 1
0.0543565771623499 0.0541769591410314 1 1
0.0072208083152795 0.00693555060587322 1 1
0.0309658242586039 0.0293421586633089 1 1
-0.157444629493553 -0.154336846909247 1 1
-0.135040539164646 -0.131641769739361 1 1
0.0352816951989194 0.0349306481893579 1 1
0.0168553036955636 0.0168949098020019 1 1
0.0179514508836351 0.0179494659807178 1 1
-0.181195937070858 -0.177374317971375 1 1
-0.158003474741976 -0.153812029580534 1 1
-0.0899850695064945 -0.0890235092041324 1 1
-0.0312033643896599 -0.0304127403334747 1 1
0.132117114454604 0.129174220877623 1 1
-0.0902379969321781 -0.0882351389513658 1 1
-0.108408462314441 -0.106008199071824 1 1
-0.0467664288349076 -0.0456655949373136 1 1
0.0992649225359379 0.0967808539584555 1 1
0.00760581746724878 0.00795071605835048 1 1
0.0599141863123218 0.0580185162151153 1 1
-0.194830696975191 -0.190446111222635 1 1
0.190402942052801 0.187548399492487 1 1
-0.02520563395825 -0.0250154353571785 1 1
0.202291976292973 0.197529580085021 1 1
-0.104288064715252 -0.101759905956194 1 1
0.0247245095552191 0.0250023299693576 1 1
-0.220458525849542 -0.216199955246637 0 0
-0.0956534631576296 -0.0947698191948486 1 1
-0.157014401870751 -0.15468026296205 1 1
-0.137626658910887 -0.135884725057348 1 1
0.322837135492193 0.317306137364049 0 0
-0.0729757861551857 -0.0713451838562485 1 1
-0.0620946617572944 -0.0613521082305741 1 1
-0.106073093659919 -0.104810678490615 1 1
-0.0178608842391035 -0.0174787985505769 1 1
-0.134663105519646 -0.131954613532986 1 1
-0.239629895378501 -0.235825349341093 0 0
-0.12936160417341 -0.127498047057086 1 1
0.0997680957019999 0.0982558443926917 1 1
0.166633790685804 0.164589010565567 1 1
0.0338212662685777 0.0327673318691059 1 1
0.0756159434939789 0.0745966585646808 1 1
-0.150304700248876 -0.14795597567531 1 1
0.227209075968377 0.223980572052674 1 1
0.0604072471761883 0.0600328069823758 1 1
-0.0249577528683996 -0.0245960017328252 1 1
0.133225357657869 0.130003656881756 1 1
0.04845745584652 0.0472618033435218 1 1
-0.032408674359166 -0.0315661699166217 1 1
-0.142935563250539 -0.140681330024987 1 1
-0.207458831426678 -0.204229178544403 1 1
-0.0288234844399554 -0.0281278705457147 1 1
-0.060004054522856 -0.0589302949209489 1 1
0.0218209175993116 0.0213050044042075 1 1
-0.0723545854215603 -0.0712268407235564 1 1
-0.21592075840057 -0.211695600189032 1 1
0.208099332005452 0.204025474251397 0 0
0.112250897696628 0.109329825644947 1 1
-0.199120541039861 -0.194346577943774 1 1
0.056704038495974 0.0549591911535361 1 1
0.137863661250798 0.135956774045893 1 1
0.0132006709736954 0.011903668414218 1 1
0.0562743489767815 0.0560690124210428 1 1
0.0741628410141357 0.0729280086908019 1 1
0.167946819335152 0.164805052798305 1 1
-0.0358221352354347 -0.0349596541941564 1 1
-0.0505686329409738 -0.0500594473937619 1 1
-0.0633721685168023 -0.061525929663497 1 1
0.143501625231649 0.141061458839289 1 1
0.0846351692730868 0.0813453542550639 1 1
-0.0945231709154021 -0.0925618610799847 1 1
-0.00155800543034445 0.000434233604599266 1 1
0.0369544304875175 0.0360793615905834 1 1
-0.281038236370755 -0.276302406717844 0 0
-0.0218319721782086 -0.0200089307488527 1 1
-0.106056611734283 -0.104078986383608 1 1
-0.00123781165072578 -0.00225293412752121 1 1
0.0721800726502176 0.0709762108350587 1 1
-0.11879433815857 -0.116997045257357 1 1
-0.167063066465036 -0.164418885992305 1 1
-0.0450194626889086 -0.0448408324600812 1 1
0.112349213061814 0.11030543998172 1 1
0.0473426016630052 0.0467305956437388 1 1
-0.0409072894841941 -0.0398397969719951 1 1
0.158283085584388 0.155270484741302 1 1
-0.0769078887122578 -0.07569038848179 1 1
0.131498999328075 0.128790198188121 1 1
0.146569538570805 0.143162234992787 1 1
0.22114364318056 0.217504720383816 0 0
-0.117536671444481 -0.114225832737445 1 1
-0.0146173288137111 -0.0141490429106753 1 1
0.227878694882945 0.222891004961576 1 1
-0.140715510162214 -0.138763501866512 1 1
-0.0867661811182915 -0.0855033757614996 1 1
0.044279545658103 0.0443754281262411 1 1
0.152744458687095 0.14999801020897 1 1
0.0986081214040675 0.0979138830579417 1 1
-0.184776800871515 -0.179679484814044 1 1
-0.0254512639560631 -0.0249550563259545 1 1
-0.178594862962821 -0.174957296709248 1 1
-0.0582288156772211 -0.0570176633593233 1 1
0.102424727269617 0.100034313548895 1 1
0.0380371335811705 0.0368158632908171 1 1
0.125479597739196 0.123609141594472 1 1
0.0770462824662013 0.0761864425493976 1 1
-0.085747551829709 -0.0825891959212053 1 1
-0.119653545999315 -0.117322120371435 1 1
-0.212081990475896 -0.208035405240317 1 1
-0.167547903460696 -0.164124363128298 1 1
0.0228030101755911 0.0218720632891537 1 1
-0.197492007612836 -0.193584819629425 1 1
-0.117667289821072 -0.115762235447247 1 1
-0.182778019200563 -0.178820550258764 1 1
0.128675199688101 0.125070874022935 1 1
0.0542880527231817 0.0533271375414165 1 1
-0.148636204865653 -0.145990435136145 1 1
0.0113939850566886 0.0116733842360196 1 1
0.14329161040686 0.140763975423916 1 1
0.0889247428866383 0.0854580899525938 1 1
0.144468606130541 0.141760104137904 1 1
0.00336474222446185 0.00342685694155337 1 1
-0.0118278625908633 -0.0114600260739643 1 1
0.0170407426831669 0.018454540679387 1 1
0.115796755003561 0.114739862780316 1 1
0.14812339424299 0.146054189393274 1 1
-0.0777264797403344 -0.0770478088049483 1 1
0.102597824339368 0.10129339944641 1 1
-0.0297541811940282 -0.0293810164964671 1 1
-0.0897496955770237 -0.0896869176099137 1 1
0.153032041027425 0.149239026931858 1 1
-0.125710962613629 -0.123505326687205 1 1
-0.0616702071984239 -0.0624335682207069 1 1
-0.117351486023978 -0.115733720794962 1 1
0.129542942226638 0.127843798228716 1 1
-0.0528277432250827 -0.0517181685115744 1 1
0.0193535128346896 0.0194640296401689 1 1
0.0531525047499971 0.0529162124085212 1 1
0.0793223388177192 0.0782939059675507 1 1
-0.0129659432932382 -0.0123329114048456 1 1
0.0699171525394164 0.0684515252050513 1 1
0.119342935536089 0.116888140376314 1 1
-0.234100428642621 -0.229047958184993 1 1
-0.159281339868 -0.155893664315713 1 1
-0.226091660351818 -0.221801363240306 1 1
-0.0933968588775843 -0.0912978154757544 1 1
-0.0498307298348201 -0.049008118288097 1 1
-0.113194209276932 -0.110480715564406 1 1
0.120119095725334 0.117634172174708 1 1
0.0146406433824609 0.0144932780690968 1 1
-0.000598888819185542 -0.000798668035627717 1 1
0.126937509494891 0.124357744442988 1 1
0.0627687910216801 0.0611853105279672 1 1
-0.0359469334168067 -0.0350485717662644 1 1
0.0680909441753599 0.0656865986591339 1 1
0.0921874211447426 0.0900349322986361 1 1
-0.0837845267663719 -0.08261584402085 1 1
0.110932570003056 0.106484802260793 1 1
0.138564177591328 0.135742425903084 1 1
-0.0378209878431666 -0.0371890865318603 1 1
0.418991779737307 0.410140624124186 0 0
0.0555486945127713 0.055182020482297 1 1
-0.127823292832164 -0.125405512689176 1 1
0.0311195018656574 0.0288258139046263 1 1
0.0407967122569728 0.040207230612308 1 1
0.276819103991981 0.271879161830172 1 1
-0.0737901225147919 -0.0735855125750597 1 1
0.158933726645926 0.156658410143154 1 1
-0.0639901537298105 -0.0629243736290354 1 1
-0.17145266094976 -0.168175356837919 1 1
0.0151191848145809 0.0167360546618918 1 1
0.0329007062000876 0.0321391109372126 1 1
-0.111602955213854 -0.110077173401431 1 1
-0.0557605446269858 -0.0547261175169776 1 1
0.109585183385763 0.106365652153018 1 1
0.178848951773067 0.175734781461634 1 1
0.318383478494966 0.312719118357706 0 0
-0.257891740878278 -0.252441900069188 0 0
0.0494094377931199 0.0485766938401313 1 1
0.147998301352423 0.144958523589694 1 1
0.0417304926146521 0.0407459678139306 1 1
0.114201672064304 0.112533506185907 1 1
0.0914598430915576 0.0892568881956328 1 1
-0.0865997453199772 -0.0843089873169745 1 1
0.141521009133697 0.139140300427897 1 1
-0.0121790714379131 -0.013595807126371 1 1
0.0406779475433443 0.040742916777328 1 1
0.00202142597465176 0.00328415126492229 1 1
-0.131973126679648 -0.12832757607469 1 1
0.0598333925412651 0.0583294383128144 1 1
-0.0408769269194359 -0.041803248576293 1 1
-0.0221924921857356 -0.0220086155039193 1 1
0.117153510755079 0.114942902695441 1 1
-0.0627764482223198 -0.0626098898202493 1 1
-0.261967007359501 -0.256402129639154 0 0
-0.194935105118192 -0.19045648535231 1 1
0.106142987937393 0.104649640384693 1 1
-0.190366529457403 -0.187320132736434 1 1
0.0950320000375028 0.0929019925498476 1 1
0.039536415875317 0.0388590726620518 1 1
0.123152123491924 0.119949508749927 1 1
-0.122891493473704 -0.121506534394506 1 1
-0.131459624153914 -0.129056584654119 1 1
0.0543452008100504 0.0531269845194193 1 1
-0.0842671481472956 -0.0822896940469904 1 1
0.0173694246139943 0.0171209606263309 1 1
0.0908455122122798 0.0891688164294406 1 1
-0.0084080882711954 -0.00828023563408098 1 1
0.0909293058683281 0.0895900961936039 1 1
0.0584330159670534 0.0572107307036694 1 1
-0.199040961331281 -0.194831389269521 1 1
-0.0633177952272134 -0.0624326687265187 1 1
-0.118093549270668 -0.116482256129434 1 1
-0.115998395325527 -0.114328900661569 1 1
-0.0440524688021099 -0.0432869805187802 1 1
-0.13582941896541 -0.133539473770363 1 1
-0.148322493969348 -0.144328601166516 1 1
-0.106089167565381 -0.104573110882582 1 1
-0.128067361231427 -0.125462088645416 1 1
0.0746258802570119 0.0726638608027022 1 1
-0.236226772710604 -0.231233637610298 0 0
0.0107202679852264 0.0104475292137674 1 1
-0.214930010710406 -0.211068132866268 0 0
0.147256616405171 0.144552947247873 1 1
0.150077518217927 0.146407400605918 1 1
-0.0624778333693232 -0.0612666836733005 1 1
0.00287485130073196 0.00290610038942599 1 1
-0.0330703399592174 -0.0317556137196291 1 1
0.0739248638113385 0.0727902031899313 1 1
0.0614031441519474 0.0606417370776094 1 1
-0.0165731951981064 -0.0155623734762142 1 1
-0.125232146354102 -0.123488722667727 1 1
-0.124531927382458 -0.122613134087174 1 1
-0.0451543538646648 -0.0446502182786504 1 1
0.0695663489656813 0.0680959231997384 1 1
0.040231684760978 0.0400933081947042 1 1
0.192615726323742 0.188972716400037 1 1
-0.146096345071788 -0.143622823801806 1 1
0.205972221824857 0.201885465680372 1 1
0.0570089362245533 0.0553624418732371 1 1
-0.0805229715311906 -0.0788451139526976 1 1
-0.0363550345230393 -0.0357648615094586 1 1
0.0953626948846496 0.0934033198810739 1 1
0.0790448445809414 0.0775707238350609 1 1
0.0333194999421903 0.032752482560583 1 1
-0.236803446459948 -0.231937341400218 0 0
0.00611272095348401 0.00645209219383757 1 1
0.186789118117069 0.182957352410032 1 1
-0.0111177485946213 -0.0115273835645059 1 1
-0.182507168386964 -0.178185897707836 1 1
-0.0633288890660241 -0.062018738285514 1 1
-0.0698210684296515 -0.0693980259705426 1 1
0.102302463446087 0.101187782103389 1 1
-0.0629650748944045 -0.061164067223398 1 1
-0.000639792029908715 7.36815282088993e-05 1 1
-0.14102904201984 -0.138233845152633 1 1
-0.0544758114573689 -0.0537515726694348 1 1
-0.043203606132591 -0.0421195625026939 1 1
0.0264232457312573 0.0261130973300226 1 1
-0.0774177614992628 -0.0762552460248517 1 1
-0.130087727121071 -0.127337764184482 1 1
0.177483727324627 0.175874956746703 1 1
-0.0152814382871986 -0.0141074971673334 1 1
0.263939164227857 0.258717930752541 0 0
0.180156151640651 0.176634590140373 1 1
0.219623472155523 0.215344599216852 1 1
-0.185119877898783 -0.181843337429659 1 1
-0.0342141533126023 -0.0333317013493049 1 1
0.141791236902843 0.139001012055969 1 1
-0.0439418131455483 -0.0438413512396432 1 1
0.0216539225990632 0.0210972466679458 1 1
-0.030605895996122 -0.0299862663403856 1 1
-0.0713592753455843 -0.0703172587466432 1 1
0.0988903680314089 0.0973915323906158 1 1
-0.0164327714448026 -0.0155712241306743 1 1
-0.0802902660522142 -0.0786991025255844 1 1
0.132449282761078 0.129705052064352 1 1
-0.117628693958849 -0.114709234117525 1 1
0.0265266745644948 0.0250031934015111 1 1
0.0447473176174766 0.0431803113789438 1 1
0.113993943020691 0.111670254610466 1 1
-0.0226760584830138 -0.0227737995225754 1 1
0.022686546218819 0.0219025944954961 1 1
-0.0247808356783391 -0.0238030432037916 1 1
0.00135163157113507 0.000392323673823169 1 1
-0.170252256804582 -0.167966680845523 1 1
-0.182132153554473 -0.179165127052271 1 1
0.064056758671947 0.0615273499463772 1 1
0.137320194818959 0.134205820557454 1 1
-0.168025980134328 -0.16353838486519 1 1
0.0428194364777908 0.0419138515686668 1 1
0.00011390711872487 0.00025418428396614 1 1
0.0677971415720497 0.066600652250081 1 1
-0.0826977104249897 -0.0805528098361558 1 1
0.0437128781478916 0.0429627550905835 1 1
-0.0510644191657153 -0.0499048978748397 1 1
-0.14176953269182 -0.139036079349868 1 1
0.0407685758802181 0.0405627169806358 1 1
-0.275880112269318 -0.271985225066796 1 1
-0.0805942465963146 -0.0800334434646245 1 1
-0.0252066704173868 -0.0245843530002812 1 1
-0.0270783775078934 -0.0266442291479999 1 1
-0.081202778597444 -0.0790583048176163 1 1
-0.00555733808875036 -0.00476448524153754 1 1
0.0947626774502537 0.0922704949402901 1 1
0.0853288172248849 0.0835068161859383 1 1
0.0524539531725272 0.0500033489752627 1 1
-0.222323223374821 -0.21815221103896 1 1
0.0666560781699049 0.0653952191502331 1 1
-0.0888258685960761 -0.0870817544642909 1 1
0.286737206516385 0.279534691615365 1 1
-0.0513365422048434 -0.0507126712695086 1 1
0.0843122069755234 0.083800887059334 1 1
-0.0701335298178344 -0.0692041124514053 1 1
0.156963752550885 0.153099532860025 1 1
-0.0841379575155144 -0.0815462751003337 1 1
-0.0646062916159271 -0.0630828735386231 1 1
0.138469741523234 0.135765461276429 1 1
0.15486902760483 0.151155103847466 1 1
0.0657370755934409 0.0633506967872342 1 1
0.066020565973122 0.0654770869032299 1 1
0.0864552521981941 0.0847030857229462 1 1
-0.134560477510073 -0.133623564685514 1 1
-0.0790560829028773 -0.0776173382023923 1 1
-0.183145594954524 -0.179020554617884 1 1
0.104399510315225 0.100862804221602 1 1
0.0142724024788025 0.0136404820387385 1 1
-0.0288241238016475 -0.0280026111520812 1 1
0.154619839791425 0.152282167068586 1 1
-0.0704847162335869 -0.0701485305472952 1 1
-0.130655024068318 -0.127732489803735 1 1
-0.0652602111347857 -0.0640445986708138 1 1
-0.031974412464485 -0.0316890971437349 1 1
-0.104315351023839 -0.103155283400884 1 1
0.125980864246154 0.123631190716569 1 1
0.243445703085099 0.23931997361792 0 0
0.0244165607719717 0.0238779173810468 1 1
0.0563541566107612 0.055207895032921 1 1
-0.00777486426568263 -0.0086581240394456 1 1
0.0224469932276711 0.0231922324881763 1 1
0.0353494288768977 0.0346061302822946 1 1
-0.0420892838893345 -0.0414933796592797 1 1
-0.246849576680126 -0.24226913213247 0 0
-0.0451022112289111 -0.0432028713515824 1 1
0.0368625799825221 0.0363695231262436 1 1
-0.0035279894142531 -0.00332577854261074 1 1
-0.0812401231081028 -0.0804802561961396 1 1
-0.0158045848990131 -0.0153100140901716 1 1
0.196557534079294 0.192923988897304 1 1
-0.0741498757977735 -0.0724350944747126 1 1
0.0454760407155751 0.0444121134575064 1 1
0.00675807524673106 0.00644857038757451 1 1
-0.147463829960301 -0.144936546376692 1 1
0.183618690138425 0.180277467284754 1 1
-0.00421844785941088 -0.00425535618188715 1 1
0.0934947322416739 0.0916789956505282 1 1
0.0500708278024486 0.0493081357175044 1 1
0.0173277147995761 0.0180789136332225 1 1
-0.0861722388386637 -0.0853986434986908 1 1
-0.0460198530329066 -0.0453512049237975 1 1
0.0205004144786915 0.0196831731444237 1 1
0.0482614681766207 0.0473840743821301 1 1
0.147567895665395 0.145157298894906 1 1
0.0305328081500684 0.0290240589872763 1 1
0.0305616770120907 0.0295059025909119 1 1
-0.0841265761423184 -0.0824468180127206 1 1
0.150779408059558 0.147976801738754 1 1
-0.0800233571969019 -0.0787221447571283 1 1
0.105456496991664 0.103764213836123 1 1
0.0192848548256025 0.0193706514706854 1 1
-0.0126666363810313 -0.0124797676181641 1 1
-0.102706309786604 -0.100320445981427 1 1
0.0180675015156136 0.0166139415289155 1 1
-0.00749424747224043 -0.00758465508025337 1 1
-0.0304324634047772 -0.0309123255125135 1 1
0.0127554585026103 0.0134349710193145 1 1
0.15004885046907 0.147631908433856 1 1
-0.125512227366492 -0.12242761701231 1 1
0.0210800974275532 0.0212250356707585 1 1
-0.0389575132392794 -0.0402186206737287 1 1
0.0347013745609353 0.0349580317288299 1 1
0.140452407173619 0.136975492655237 1 1
0.0463414736012143 0.045051135664038 1 1
0.104060347558829 0.101793972849893 1 1
-0.0185814860819401 -0.0179253683595625 1 1
-0.0852385351435059 -0.0837510425646829 1 1
0.00131481704431248 0.00158567365635322 1 1
0.128179872204131 0.125735818400349 1 1
-0.086359162251288 -0.0840411634046321 1 1
-0.0322462744907366 -0.0313360975949045 1 1
-0.219674717538331 -0.214115464825959 1 1
-0.153821309521403 -0.151811488723273 1 1
-0.200814489445736 -0.196919692573592 1 1
-0.0664637438844515 -0.0637095680873196 1 1
-0.00868179771396819 -0.00982341643079683 1 1
-0.0243415732138745 -0.0256764438852276 1 1
0.148983560957784 0.145987213529996 1 1
-0.000886468924360131 -0.00252516621488469 1 1
0.079083952993684 0.0784432896020948 1 1
-0.105162351497716 -0.103802118895626 1 1
0.0017381439955207 0.00177346998726391 1 1
0.126834674543263 0.124198076971116 1 1
0.00815674575342838 0.00775896379829203 1 1
0.115684982225779 0.113862750362161 1 1
-0.128028360396329 -0.125929374715265 1 1
0.0941526685232716 0.0916899028026658 1 1
-0.158480501207924 -0.155692909197597 1 1
0.0358961335669932 0.0352168545762763 1 1
0.0375389425499349 0.0366561142652037 1 1
-0.140610586134763 -0.138124600051409 1 1
0.183480809990012 0.179825281688639 1 1
-0.139014962301019 -0.136527692472059 1 1
-0.183981926965071 -0.180308076064867 1 1
-0.0852285482414373 -0.0836216022672848 1 1
-0.0524438250612322 -0.0524400443364377 1 1
0.0812826103859104 0.0809641453999201 1 1
0.075178060414807 0.0730116760286771 1 1
-0.107805038814826 -0.106633822000114 1 1
0.111906846332297 0.109957471101311 1 1
0.0605020577793213 0.059114943389832 1 1
0.204956856249889 0.201658085452915 0 0
0.141471740316521 0.139123301407227 1 1
0.18142263395074 0.178278799832021 1 1
-0.0482157365789856 -0.0468204463336455 1 1
0.0208521936141096 0.0204468891555798 1 1
0.0141497914368716 0.0137890983877495 1 1
-0.163072172299433 -0.159788704422317 1 1
0.0297869432840817 0.028579110974449 1 1
0.232501545432184 0.228438850051345 1 1
0.105314031452294 0.10324443550631 1 1
0.0397744459861144 0.0394492267146467 1 1
-0.0115876458943573 -0.0114067438712833 1 1
0.116128873989145 0.1141175775692 1 1
0.0477541466148946 0.0478374501550565 1 1
0.069327236898757 0.0669111354150777 1 1
-0.0690560476823857 -0.0678672790640995 1 1
0.172732439998837 0.169668371823733 1 1
0.0261899035604229 0.0258398161157837 1 1
-0.0836868807625845 -0.0824375873181694 1 1
0.000783075005414892 0.00174182263226894 1 1
-0.198135669700148 -0.194402877231258 1 1
0.0769421441934494 0.0739119682921623 1 1
0.143420854815044 0.139797819061983 1 1
-0.123318640199051 -0.121095141599193 1 1
-0.137063274747156 -0.134071914385064 1 1
-0.112488514632041 -0.11040245867189 1 1
-0.144004736155848 -0.139015009100402 1 1
-0.0849936325377963 -0.0835189885178042 1 1
0.104298393985477 0.101609106219364 1 1
-0.179437028075348 -0.177058187416847 1 1
-0.00439167614608037 -0.0029313789399936 1 1
-0.182788994236891 -0.179905657868211 1 1
-0.090874068251285 -0.0897538659670881 1 1
0.0184902969692604 0.0191440291745187 1 1
-0.0759295029511894 -0.0759133014935743 1 1
0.014142059292872 0.0147016359843224 1 1
0.281965284017037 0.27679755778862 0 0
0.236099475362839 0.232171748943747 0 0
-0.0593950502645981 -0.0588455414377082 1 1
-0.050207634504703 -0.0494338471478914 1 1
-0.136269982423258 -0.133607716409883 1 1
-0.0419929598343412 -0.0413550984585761 1 1
0.0955004949692224 0.0931101732141595 1 1
0.160846468255493 0.157604584040722 1 1
-0.134652223756913 -0.132229027032255 1 1
0.244760689384041 0.239011975256121 0 0
0.0990912679560204 0.0968870241557334 1 1
0.0359123922011024 0.0362035452758889 1 1
-0.178615457504734 -0.175490939333691 1 1
0.132074329006088 0.129624068637039 1 1
0.0619394308754826 0.0611715519442039 1 1
-0.102216861959212 -0.10019932765174 1 1
-0.124439095298882 -0.122117358075428 1 1
0.19179472688124 0.186948321827938 1 1
-0.180107274082643 -0.175524784623287 1 1
0.175249613842544 0.171574143986023 1 1
-0.127330833679675 -0.125643609020184 1 1
0.00124967443462713 0.000632429727920172 1 1
0.143421604485601 0.139509072344089 1 1
0.11364336858047 0.111470476850606 1 1
-0.00333838690517889 -0.0018493747952088 1 1
0.227480105399721 0.223491581489993 0 0
-0.0804137875110804 -0.0784587257122077 1 1
-0.144385485977329 -0.141185897909564 1 1
0.0799188051702746 0.0778222459845014 1 1
-0.242854654410367 -0.238466827688537 0 0
-0.0180158507551301 -0.017804204842805 1 1
-0.122582080767186 -0.120108575054357 1 1
0.154942603646661 0.152664649382033 1 1
0.0230074312900025 0.0232478132925766 1 1
0.0963896076697978 0.0953263039692862 1 1
0.21161273614898 0.208332222159486 0 0
0.0596898330758638 0.0581677946647218 1 1
-0.11327747655545 -0.111231181067747 1 1
-0.0413031253544906 -0.0398347502797509 1 1
0.052553018286314 0.0512873430387679 1 1
0.0860346326062482 0.0849560901528336 1 1
-0.0546114479276289 -0.0543139712962989 1 1
0.0932938492752112 0.0923520111274211 1 1
-0.098816412776283 -0.0964031669676011 1 1
-0.0428480906759867 -0.0421118888176855 1 1
0.0953569551302465 0.0933006684199995 1 1
0.00240990434279708 0.000494400072453278 1 1
-0.0660472020762825 -0.0644935884253307 1 1
-0.0310114049632287 -0.0302188775580577 1 1
0.13664811563376 0.134081891280187 1 1
-0.323268148335345 -0.318383619655915 0 0
-0.164928370503862 -0.16170407665161 1 1
-0.0157453465072534 -0.0171428005320008 1 1
-0.157835183583714 -0.155138623572449 1 1
-0.158265651407299 -0.155480107881906 1 1
0.0805112849912632 0.0795357938694679 1 1
0.0755827845575517 0.0733816005285361 1 1
0.0826583365406101 0.0812190218746645 1 1
-0.12638104277901 -0.123932407372536 1 1
0.0580874331454436 0.0566186820223415 1 1
-0.031696325123295 -0.0312446744280986 1 1
0.0714675101060245 0.0701733696488721 1 1
0.147600248548991 0.145206427034704 1 1
-0.0103194396726246 -0.00985829805879604 1 1
-0.0246821096845303 -0.0238241079059408 1 1
0.0295974488696728 0.02855167861841 1 1
-0.141273109666355 -0.138013606609015 1 1
0.0668477057573484 0.0659662219801767 1 1
-0.0395276535812283 -0.0388868467781278 1 1
-0.162823645190583 -0.159522814173338 1 1
0.00711727666820298 0.00599728248309769 1 1
-0.257591645100679 -0.251673641612399 0 0
0.0114551447124384 0.0112615841714945 1 1
-0.143482994139035 -0.140520046157169 1 1
-0.0181616666477784 -0.0169650111717084 1 1
0.0841537661794138 0.082398329571195 1 1
-0.149262051430986 -0.146477063262985 1 1
0.105621063364257 0.10349018714602 1 1
-0.0915144005931375 -0.0901553512139851 1 1
0.00916202799716803 0.00909677551414061 1 1
0.0963892052915511 0.0948800015048584 1 1
-0.17916266541286 -0.175692275133473 1 1
-0.0321976574284833 -0.0324112039405129 1 1
0.102193105684876 0.0987445501774978 1 1
-0.117909555643876 -0.116079716175144 1 1
0.0698578859314103 0.0685219527349342 1 1
-0.0633165270068617 -0.0629850024907764 1 1
-0.0684385377136838 -0.0666167308730796 1 1
-0.0792187859032598 -0.0769827798696552 1 1
0.0961907595780867 0.0942919669499144 1 1
-0.166220895641435 -0.162321805931098 1 1
-0.00710331892827629 -0.00697181471800577 1 1
0.140601109454737 0.137618689517199 1 1
-0.0643498853257297 -0.0646652283889997 1 1
0.0113382354847669 0.0108135352180664 1 1
-0.00747617158120982 -0.0074999589847647 1 1
-0.0543538801652416 -0.0531609723082666 1 1
-0.0463745979420146 -0.0456963865154131 1 1
-0.117770822814228 -0.115790543245902 1 1
-0.0373769466369076 -0.0375557060557853 1 1
-0.172049086915807 -0.16971700245369 1 1
-0.169461923965586 -0.164524558719929 1 1
0.0712042381020816 0.0699774405562111 1 1
-0.112450068527719 -0.110043166041709 1 1
-0.150363259617026 -0.14583621817117 1 1
0.0333671328446702 0.0334496402450478 1 1
0.0698420105434737 0.0682471206723339 1 1
0.0672345722347505 0.0662555868571444 1 1
0.260925334750245 0.256153772425099 0 0
0.151816313324462 0.148795660600476 1 1
-0.0449094139897361 -0.0440581930740973 1 1
0.0591685225680151 0.0589276989158423 1 1
0.0494469750019158 0.04755692218407 1 1
0.0164015038680969 0.015565253768957 1 1
0.177426735330353 0.174050806530813 1 1
-0.0812609107744788 -0.0799708257806017 1 1
0.0140551918466897 0.0128931720345404 1 1
0.181095241876143 0.176231542620109 1 1
-0.0555344473132754 -0.0544110692885696 1 1
0.187970384935987 0.185132324358381 1 1
0.116538993404044 0.114643460315435 1 1
-0.0246301002332479 -0.0238306860724843 1 1
-0.156461442593579 -0.153980045364877 1 1
0.0506471856816424 0.049765913408478 1 1
0.157704127789368 0.15361363314598 1 1
0.0142356358102185 0.0140552205738007 1 1
-0.0948064239679216 -0.0928231967624173 1 1
0.222985262321523 0.218071665620586 1 1
0.159038383872931 0.156031799401233 1 1
0.154243173163061 0.151448212904446 1 1
-0.166570323432389 -0.163608965414794 1 1
0.0716107909141469 0.0710338450641143 1 1
0.122744111060065 0.121665140854848 1 1
-0.0330340087823983 -0.0330719591637223 1 1
0.0447393734433171 0.0434152679746973 1 1
-0.00372330298039433 -0.00347890146808025 1 1
0.134103322730259 0.131822296477679 1 1
0.0786545597334646 0.0780571200306091 1 1
-0.0227303591085707 -0.0219941694512297 1 1
-0.0623552486220543 -0.0609523150807454 1 1
0.0267872042280286 0.0249100674363364 1 1
0.213526741273745 0.208288049231719 0 0
0.00224963191310936 0.00238519560592162 1 1
-0.0459102682316742 -0.0438821370513839 1 1
-0.131791283171366 -0.128973841006253 1 1
0.0696649336945188 0.0670875552751062 1 1
0.0200036259130712 0.019332245066523 1 1
-0.0239897660674395 -0.0241568543622772 1 1
0.171601723410901 0.168387683739464 1 1
-0.116259524897591 -0.113897107171249 1 1
0.0836604762941772 0.0820216298235203 1 1
-0.0596100938891136 -0.0588989917636352 1 1
0.280742812994642 0.276829020950793 0 0
0.0847297805303817 0.084291102387769 1 1
0.119598272599929 0.117633468560419 1 1
-0.0164180287482269 -0.0155113531929666 1 1
-0.111204789748157 -0.109227173482192 1 1
-0.0412878192475613 -0.0401089901857914 1 1
-0.00456952334163959 -0.0051771995246895 1 1
-0.0720692001995538 -0.0710111174570426 1 1
0.152520917515157 0.149801668804195 1 1
-0.0745831123244216 -0.0742945655013167 1 1
-0.206660422267487 -0.202811645038387 0 0
-0.00445409719063691 -0.00393957713127065 1 1
0.0959392870830973 0.0944851788430228 1 1
0.0146361772105018 0.0155786679030172 1 1
0.0158479504691367 0.0157645439441656 1 1
-0.143209686605888 -0.140436717659071 1 1
0.288657427009516 0.283426550314136 0 0
-0.196641381101123 -0.193362153851825 1 1
-0.0573734278327501 -0.0565013057623762 1 1
-0.0922173001681903 -0.091165773989809 1 1
0.118409557365381 0.115274968606384 1 1
-0.127173660023072 -0.125980989454808 1 1
0.0035878471029484 0.00329126657622552 1 1
0.0614345066213098 0.0603633054363402 1 1
-0.0495735445196215 -0.0484167978726318 1 1
0.0451079430688742 0.044616736164934 1 1
0.0784301163455064 0.0771518567146805 1 1
-0.11171739969476 -0.109281249508786 1 1
0.0697765623740186 0.0692710973622226 1 1
-0.0734929639635972 -0.0723966872464881 1 1
-0.0548003112265369 -0.0538259443133927 1 1
-0.0594617973714899 -0.0586342998341695 1 1
-0.0886978157520772 -0.087233378423892 1 1
0.237097794735966 0.232906458625598 0 0
-0.0921411718609458 -0.0915799224339404 1 1
0.0924701108143457 0.0898715240276919 1 1
-0.118724842903815 -0.118175507097756 1 1
0.0228945759265729 0.0219066963684472 1 1
-0.0502489340146054 -0.0497142301197659 1 1
0.0529003550426475 0.0517361979273594 1 1
-0.32694520596532 -0.3207356260949 0 0
0.0276837122210715 0.0269883647344791 1 1
-0.330533999875282 -0.324648644684627 0 0
-0.0487156438453377 -0.0478539869037918 1 1
0.0213396427583661 0.0210834236762746 1 1
-0.172032831802748 -0.168629363824768 1 1
-0.103793319169905 -0.101954662866316 1 1
0.0509732544090252 0.0495235868711264 1 1
-0.0542997765095386 -0.053511526955635 1 1
-0.0660588609329303 -0.0652470318084775 1 1
0.0557266176419137 0.0546147191371299 1 1
-0.049396598611583 -0.0466188326193957 1 1
-0.0138916383622687 -0.01346283208812 1 1
0.21442253175076 0.210450992472929 0 0
0.0843435417892189 0.0805572289346367 1 1
0.0255546828789439 0.0254395054170317 1 1
-0.0536558424649188 -0.0535124300881567 1 1
0.169802135254938 0.164998963942271 1 1
0.121591615674473 0.119389938041013 1 1
0.150614158784764 0.14806701076777 1 1
0.0649163894740269 0.0634848689341067 1 1
0.171688577553376 0.168630174307431 1 1
-0.0329095790460951 -0.0325239075554212 1 1
0.0679385825785368 0.06654883361085 1 1
-0.0805750643606207 -0.0795915718497509 1 1
-0.0172043941901451 -0.0166835600793569 1 1
0.0524446427101346 0.0512533749258435 1 1
0.0438025102858712 0.04224726548655 1 1
-0.113878215861512 -0.112171902420392 1 1
0.0206360943391395 0.0186142411689438 1 1
0.190600852033446 0.187289426912236 1 1
0.183853952513468 0.179805717410907 1 1
0.185849576706947 0.182223826348866 1 1
-0.228626254022237 -0.224612833299701 0 0
0.225440196950013 0.221530616369282 1 1
0.0821618996818164 0.0805110160171054 1 1
0.181052390638439 0.176683536909671 1 1
-0.00858924835406345 -0.00750084878754984 1 1
0.0803001099570612 0.0791479905266349 1 1
0.0248020073581273 0.0231274548499586 1 1
0.0170931227432306 0.0170727606127133 1 1
0.0329198886427979 0.0321295276248102 1 1
0.180325128423094 0.177201425801397 1 1
0.193214375910367 0.189485666611064 1 1
0.186303458295224 0.181035183191733 1 1
0.110946751900066 0.109141955405959 1 1
0.113486835606603 0.111949428973209 1 1
-0.202864041425225 -0.199528237200873 1 1
-0.0778057942744824 -0.0763531805035473 1 1
0.146785107920408 0.144111475723604 1 1
-0.0187716094273182 -0.0193447231048945 1 1
-0.0762531257974975 -0.0743249133024745 1 1
0.111214101502477 0.110388896345455 1 1
0.0703843901333643 0.0684123418592116 1 1
0.0655098968141292 0.0626368662802853 1 1
-0.0181400566785058 -0.0176460046829179 1 1
0.150384578539525 0.147366929073075 1 1
0.192677791440211 0.187416836427771 1 1
0.026767107444558 0.0244522589747379 1 1
-0.122050857626947 -0.12045476131666 1 1
-0.0779008345894535 -0.0748272213866493 1 1
-0.134218816219748 -0.131122991462476 1 1
0.0631471890013166 0.0613740714618218 1 1
0.233488632536445 0.2292872857108 0 0
0.162754954647059 0.160486237617713 1 1
-0.12451148235516 -0.121450821690969 1 1
-0.181307861649412 -0.178240688187364 1 1
0.157967168891794 0.155203625297812 1 1
0.0811027694557569 0.0791475856992852 1 1
-0.205654152022574 -0.20216832948253 1 1
-0.125559265769687 -0.123151290697466 1 1
-0.0574674455499066 -0.056186048593756 1 1
0.00399325688575848 0.00480935498131651 1 1
-0.0438400555910167 -0.0430052600796776 1 1
-0.0118999677758973 -0.0126920948649401 1 1
0.0465362175031122 0.0453216181639872 1 1
0.140849435934211 0.138739008071394 1 1
0.0496643215135167 0.0486564254876364 1 1
-0.0344748122869372 -0.0328644674742991 1 1
0.125821093845014 0.122766387315332 1 1
0.311133253151668 0.305783618223743 0 0
0.0058068373163773 0.00617953042192176 1 1
0.139584412324492 0.137058336798747 1 1
-0.218032501748343 -0.214420304394726 0 0
-0.0882029790754368 -0.0863878844408016 1 1
0.0502305897104671 0.0488644586088991 1 1
0.0725081421211995 0.0702829000498656 1 1
0.0175360316370822 0.0160937593616147 1 1
-0.0489304693443535 -0.0472077079770598 1 1
-0.041289506071868 -0.0401141138431742 1 1
-0.200943758947715 -0.196434452354259 1 1
0.0390632107861197 0.0377621364447022 1 1
-0.178937185541377 -0.175199419420976 1 1
0.122897605220042 0.120795948675313 1 1
0.0124825017002284 0.0120956281859317 1 1
-0.0131323552812076 -0.0126820524301525 1 1
0.0265929904535443 0.0266311248972654 1 1
0.116961130581392 0.11464599843271 1 1
-0.132077786728526 -0.130034974103065 1 1
0.161461222277129 0.1582243944609 1 1
-0.0771581884231323 -0.075179754972908 1 1
0.0388312928955315 0.0370593984488676 1 1
0.112977926298281 0.110988974437451 1 1
0.0774783503123533 0.0765088706879105 1 1
-0.0102784722438959 -0.0101612191811589 1 1
-0.00863794846437865 -0.00889330790519604 1 1
-0.104502998996455 -0.10287581652802 1 1
-0.15478158063046 -0.152195724910109 1 1
0.0361951881846009 0.0348896446378399 1 1
-0.0144538322500573 -0.0140500704947503 1 1
-0.0247115811705228 -0.0247571063159109 1 1
0.0377566147884061 0.0367129200257261 1 1
0.0152374908555054 0.0148909745683247 1 1
0.192415394223041 0.18794883255319 1 1
0.271643441546582 0.267066699365562 0 0
-0.144893079810823 -0.143437354653796 1 1
-0.024942827504938 -0.0236708873688267 1 1
0.137634174838909 0.133990863645156 1 1
0.0649249608557667 0.0634247225642357 1 1
0.0437072930070863 0.0431580002802994 1 1
0.0817247889596024 0.0799079649874963 1 1
0.0616029143721026 0.0603144645720423 1 1
-0.0212510079239744 -0.0211400205787642 1 1
0.145303127853086 0.141913201466465 1 1
0.0185699826222184 0.0197628450577655 1 1
0.0646002479906146 0.063534421434843 1 1
-0.0164845402508507 -0.0162104500316981 1 1
0.0488119187334385 0.0481706692274062 1 1
0.0806559445637485 0.0789025984971247 1 1
0.17465335689596 0.171047664922306 1 1
0.0549446364952231 0.055356857447366 1 1
0.103104771430679 0.101229938181681 1 1
-0.0494548052286037 -0.0487935811213414 1 1
0.0599162729155406 0.0587828487816956 1 1
-0.0258289266289786 -0.0256353574197937 1 1
0.0639530071497169 0.0621636272206946 1 1
-0.237559459588928 -0.233508678517849 0 0
0.0812024111785308 0.079865355877341 1 1
-0.0690571978077249 -0.068578524150985 1 1
-0.118222766580792 -0.116169133856689 1 1
-0.00375770776421429 -0.00283985992826333 1 1
0.0913682542366048 0.0896114873456829 1 1
0.250862376622224 0.24641701414563 0 0
-0.021865957564932 -0.0230016766874127 1 1
0.114923773491224 0.112988606758459 1 1
0.171086681549486 0.168507929069528 1 1
0.148448021710307 0.14524519933877 1 1
-0.0177748064853223 -0.0162757104050748 1 1
-0.124076863128228 -0.121034284893223 1 1
-0.161492296228218 -0.158418656648773 1 1
-0.124840925265541 -0.122660706694696 1 1
-0.209675553385403 -0.205536355330944 0 0
-0.0652168016921835 -0.0644856970378263 1 1
-0.0713904550395091 -0.0690643981171224 1 1
-0.0943386605842263 -0.0911201322530262 1 1
0.211997639928966 0.207713939482945 1 1
-0.167691764528508 -0.164635978444971 1 1
-0.137540410787152 -0.135285428062411 1 1
0.132329511500135 0.128430024419381 1 1
-0.0436600878251384 -0.0443594700555231 1 1
-0.124382420698885 -0.122201111846624 1 1
0.035279397395193 0.0343130202270087 1 1
-0.116697466678544 -0.114513473707359 1 1
-0.00746198121841888 -0.00828123381942361 1 1
-0.00458313791741533 -0.00364418128950274 1 1
0.0301586128531455 0.0297591741002727 1 1
-0.0525036553148487 -0.0507128715183383 1 1
0.15640586779908 0.153022098881864 1 1
0.138753001600817 0.135918399831113 1 1
0.0370300789871297 0.0356759123063134 1 1
-0.0642816175808726 -0.0628376074263403 1 1
-0.0041643919370722 -0.00421134705897422 1 1
-0.132545729046791 -0.129624558660743 1 1
-0.0603609056998282 -0.0594991505658965 1 1
0.0605900070101976 0.0593820856420894 1 1
-0.085773888954537 -0.0847793299802918 1 1
-0.359953288891814 -0.353836810544938 0 0
-0.142430795837993 -0.138996117089807 1 1
-0.177051293847118 -0.173167009959019 1 1
0.067687069750927 0.0670767452924691 1 1
-0.152129213367568 -0.150142431769097 1 1
-0.257313837549051 -0.254412002576769 0 0
-0.0246094047406765 -0.0251768638812735 1 1
0.0803721341231654 0.0792352495540909 1 1
-0.0421949971549956 -0.0415340931728938 1 1
0.104832840109725 0.103028867334806 1 1
0.0367267039066014 0.0368404123243906 1 1
-0.229524293434844 -0.225464100702678 0 0
-0.129059790846392 -0.127241737742316 1 1
-0.145404730065079 -0.142456471376641 1 1
0.104636732069588 0.102130582009102 1 1
-0.00131562957788825 -0.00155963394018935 1 1
-0.0546205127805544 -0.0531782404758511 1 1
0.0276844889001367 0.0267994226591002 1 1
-0.0311929484798851 -0.0311668996368928 1 1
0.0309042367920701 0.0297225250639805 1 1
0.0928842721947375 0.0915110617105066 1 1
0.213876329424517 0.210198864625032 1 1
-0.121924855668434 -0.119558914676156 1 1
-0.133059475162463 -0.131193954578317 1 1
0.0554628440654553 0.0527098246320317 1 1
-0.101938813301437 -0.10032559109602 1 1
0.13340373105014 0.129769912154363 1 1
-0.100940118753482 -0.0989450133154666 1 1
-0.0335300601544501 -0.0333094303309717 1 1
-0.0736653423427642 -0.0726051762652311 1 1
0.0420674558878212 0.0412264265183822 1 1
-0.111142089919232 -0.108497563285728 1 1
0.147429828771895 0.145617331249672 1 1
-0.105573345830526 -0.103799000403528 1 1
0.0183873077206637 0.0184269433375568 1 1
-0.0159494787369731 -0.0156564721694004 1 1
-0.136589398779966 -0.133995820966619 1 1
0.0666257076176593 0.0658419386243514 1 1
-0.168520789718475 -0.165949284597394 1 1
-0.0322610371545009 -0.0315425437605436 1 1
0.0854783808548981 0.0831587271943812 1 1
0.028512452334176 0.0291824167327788 1 1
-0.00488772313846042 -0.00454903727495843 1 1
0.112799855273219 0.110655331678343 1 1
0.0950535527609057 0.0932525962555206 1 1
-0.0540845942480533 -0.0535156427765219 1 1
0.00236549352274671 0.00206695806528882 1 1
-0.119337830773537 -0.11788923507156 1 1
0.0664982339529996 0.0662382141689189 1 1
0.00936196989417066 0.00790138364859183 1 1
0.121006933237058 0.118130270226462 1 1
0.101047017572062 0.0993505711442663 1 1
0.0341400760483756 0.0333821255959291 1 1
-0.205899437555085 -0.201959305286938 1 1
0.0194611821365088 0.0199498692360834 1 1
-0.0137729883531835 -0.0116886556005487 1 1
-0.145227504461192 -0.142346798650511 1 1
0.0783678338945501 0.0768182188868302 1 1
-0.00123927583130998 -0.00191178914043489 1 1
-0.0988823158947493 -0.0966529595490109 1 1
0.141017222346253 0.137533764289989 1 1
0.00290192430692381 0.00313095235899598 1 1
0.173415193360872 0.170840852327575 1 1
-0.106460817849565 -0.105001951982698 1 1
0.129283510037358 0.126358007399654 1 1
0.0196233658514025 0.0196618772104964 1 1
-0.117156814195038 -0.116196730389864 1 1
-0.0287915411824092 -0.0293813717822927 1 1
0.187112928303872 0.183468092138093 1 1
0.0328652648441358 0.0329983345869861 1 1
0.0506426821647801 0.0496443693671897 1 1
0.00874379874759292 0.00840967579834804 1 1
-0.0951692279255719 -0.0937572044543437 1 1
-0.0933669242464002 -0.0919649256493723 1 1
0.0397856259930474 0.0397876072096972 1 1
0.113127419762361 0.111337829403302 1 1
0.024644837908062 0.0242674072989081 1 1
0.14305663933341 0.141637345133493 1 1
0.0202557293554209 0.0189184045218314 1 1
-0.108689353861317 -0.106375425889204 1 1
-0.0941372627202836 -0.0914574945491683 1 1
0.0985567175673759 0.0972151612066616 1 1
-0.0891288497349082 -0.0877654294654329 1 1
-0.135041451151695 -0.132252797665929 1 1
0.0501595370473129 0.0478231101739021 1 1
-0.207374737975928 -0.202074990600227 1 1
0.0404016343296573 0.0400879361441361 1 1
-0.158581848210829 -0.15596251768641 1 1
-0.0846261118928869 -0.0837667139784491 1 1
0.0884556584892908 0.0864440416656097 1 1
-0.346398425474092 -0.339389201018137 0 0
0.0979828015165462 0.0962632615266351 1 1
-0.121752360813509 -0.119400760260132 1 1
-0.0802267054609607 -0.077892514019682 1 1
0.0301226382573261 0.0277971692238155 1 1
-0.00234297745473014 -0.00217606176513701 1 1
0.0154493216950133 0.0134059570552037 1 1
0.0105343615739133 0.0113629299038177 1 1
0.10003062283303 0.0992645780139736 1 1
-0.0905763163418964 -0.0892487623825944 1 1
-0.0929284836407436 -0.0908295159186158 1 1
-0.000863178914802934 -0.000737574167187324 1 1
-0.128834830581867 -0.126847551821436 1 1
-0.074067710477439 -0.0732498734552805 1 1
0.0292352840517074 0.0293803138550921 1 1
-0.0758014124125391 -0.0746417203217317 1 1
-0.0888243287269763 -0.0872461335983444 1 1
0.103923877438831 0.102428339560832 1 1
0.0562324281036568 0.0553792697611525 1 1
0.073890161040219 0.0722929442471547 1 1
0.113794253615473 0.1098253206118 1 1
0.150541207110264 0.148084788568945 1 1
0.227103195046277 0.222585071760115 1 1
0.033255339085202 0.031036887967726 1 1
0.130279734075852 0.125788698950861 1 1
-0.169668958759781 -0.165703826776174 1 1
0.290204925661883 0.284049413922566 1 1
0.0564141563773998 0.0557141615818838 1 1
-0.0322228963177576 -0.0309795612905365 1 1
-0.100968600978254 -0.0989582848123926 1 1
-0.0639643638721293 -0.0624066563499038 1 1
-0.118069628991969 -0.115805879315134 1 1
0.280529360547115 0.275275731810819 0 0
0.176160342009006 0.173181991554411 1 1
0.185328866484181 0.182181470489572 1 1
-0.142233911979512 -0.139939093934041 1 1
0.0481858440894031 0.0466641118123997 1 1
-0.105825296622344 -0.103471104497411 1 1
0.104661292225572 0.102322662905496 1 1
0.0292168499698261 0.0278915452999187 1 1
0.129539265222838 0.126407336916374 1 1
0.0884874214800168 0.0868068669578212 1 1
-0.0626359445521319 -0.0619129853250094 1 1
-0.362651671369719 -0.354618087180808 0 0
0.29487988364677 0.289065158528999 0 0
0.123328491518449 0.120787808969991 1 1
-0.114477476046957 -0.11174344753038 1 1
-0.0440274352045155 -0.0433813212500941 1 1
0.212231118733831 0.208032645401039 0 0
0.042691383709689 0.0429962921195057 1 1
-0.121352823134362 -0.119059416625555 1 1
0.282362799960362 0.277239562033307 0 0
0.0777146632076769 0.076215968929336 1 1
0.0595424174633281 0.0583494057494174 1 1
0.110379644958824 0.108429189149166 1 1
-0.0592414044145692 -0.05830000088246 1 1
0.0176789058533745 0.0177710052628974 1 1
0.0880050503863821 0.085712829261886 1 1
-0.0344591336595176 -0.0333697842749789 1 1
-0.276388538969643 -0.27222611073729 0 0
0.235269638922796 0.230897684645783 0 0
-0.155187691104135 -0.152474271955064 1 1
-0.118479504842081 -0.116243688578766 1 1
0.00894606078929151 0.00895902545983417 1 1
0.14883799608612 0.14541885529183 1 1
0.156094237285462 0.153797174808765 1 1
-0.0661799785133143 -0.0645435579638994 1 1
0.00469542041082902 0.00459882350572499 1 1
-0.148729515185208 -0.143980640966954 1 1
0.023535789084948 0.0231781805528115 1 1
-0.227783771102957 -0.223374071347354 1 1
0.15727733544779 0.155094830165186 1 1
-0.0333312756172198 -0.0319855886817052 1 1
-0.180327930624359 -0.176287694165178 1 1
0.0596063326611732 0.0569815044849993 1 1
0.0930856625229877 0.0909688661255282 1 1
-0.0790778726311169 -0.0773176335712912 1 1
-0.0253897266840696 -0.0247602596542443 1 1
0.164805101191315 0.161908141474854 1 1
0.0139487811096142 0.0127708931646037 1 1
0.0131052419037473 0.0125540020358625 1 1
-0.0110036873811639 -0.0110029448726386 1 1
0.206218797557265 0.202863687723966 0 0
-0.027459481984922 -0.0282756963767552 1 1
-0.0032113255317754 -0.0024446759864735 1 1
0.0430415292122815 0.0425491899095512 1 1
0.076470624238649 0.0749639442782319 1 1
0.00646497519248131 0.00527958268659981 1 1
-0.126765651490888 -0.12597450174096 1 1
0.183332687689266 0.180072645803035 1 1
-0.0371066914525195 -0.0363146203696613 1 1
-0.153020817423948 -0.150282554103202 1 1
0.00240116206992637 0.00259987359214269 1 1
-0.0839725302863773 -0.084101303682404 1 1
-0.0857068945489807 -0.0840490953550902 1 1
-0.0853065036234386 -0.082814413499607 1 1
-0.0871069459603547 -0.085711257188319 1 1
0.0341429990540828 0.0340471033566978 1 1
-0.312120723389139 -0.3061541602929 0 0
-0.00482009835578037 -0.00398137441180934 1 1
0.0748419739266614 0.0735270845295049 1 1
0.126933616471547 0.124611381772013 1 1
0.00883276395241903 0.0085876246238848 1 1
-0.0153315568298144 -0.0149664484703184 1 1
-0.00344647467244932 -0.00290958989089886 1 1
0.0982412584210269 0.0961862760734934 1 1
-0.00105968901298164 -0.00298849802071145 1 1
0.0720316811861029 0.0711573170100002 1 1
-0.0494671327452208 -0.0483604842164929 1 1
-0.125210241257438 -0.122562856885314 1 1
0.181871999564318 0.17877751805955 1 1
0.0582030036616861 0.05695236555449 1 1
0.0653707785116132 0.0652764328670283 1 1
0.00564311299546033 0.00496996100267045 1 1
-0.00478731614924584 -0.00568483152879189 1 1
-0.142017630351291 -0.138843527444539 1 1
0.099793470079014 0.0982301899608012 1 1
-0.0726704594141324 -0.0713289206475904 1 1
-0.0828818310655564 -0.0813517647972037 1 1
-0.236224773751654 -0.232164182473243 0 0
0.0843289907728094 0.0823570836588292 1 1
0.144426998228194 0.140564799933742 1 1
0.00811341347503985 0.00799827848945509 1 1
-0.00206651244720718 -0.00046595380938717 1 1
-0.0490608615076711 -0.0480299112470705 1 1
0.00253200281343006 0.00270627026826635 1 1
-0.163936934200979 -0.16073827792844 1 1
0.0694500827311244 0.0682707479671917 1 1
-0.029529606262549 -0.0293780852684739 1 1
0.0706833365953806 0.0692175977799391 1 1
0.224262806080606 0.220787218352222 0 0
0.0542738084846121 0.0536689934423851 1 1
0.0628408250677666 0.0610104957910356 1 1
-0.073511484823295 -0.0724824430687479 1 1
0.150713294386636 0.147607253435905 1 1
-0.0248714883383079 -0.024140077324714 1 1
0.0976282313251131 0.0966545283985678 1 1
0.158852503257692 0.156761978995842 1 1
-0.201024184489251 -0.199260888548857 1 1
-0.209960641191977 -0.205746880062168 0 1
-0.17146138935494 -0.169156007818615 1 1
0.0863763211910979 0.0850082216202505 1 1
-0.205818353260344 -0.203017223176665 1 1
-0.138393263977041 -0.136890178580656 1 1
0.0292017456464522 0.0281369657381964 1 1
0.183272567907074 0.180683109368572 1 1
-0.0323423704746624 -0.0316097801970587 1 1
-0.0932279401896939 -0.0921962023160027 1 1
0.046526049661907 0.0452997633967029 1 1
0.0405342828687777 0.0387245841489151 1 1
-0.22064985243833 -0.216911422420305 0 0
0.0633059818528089 0.0625142699411638 1 1
0.174721293817335 0.171178493215686 1 1
0.161780055036289 0.159070558501955 1 1
-0.0671862815819265 -0.0660574459750693 1 1
-0.0657368290601504 -0.0643853116562542 1 1
-0.0947073389445082 -0.0930566079983653 1 1
0.15202153815449 0.148884912554593 1 1
0.0264013022159126 0.0255690647813327 1 1
-0.093249003695929 -0.0910525149361563 1 1
0.216263446984217 0.212876638366511 0 0
-0.186636999981128 -0.18245265806176 1 1
-0.00457997490308286 -0.0046440240042705 1 1
0.0609510045684889 0.0599350607402485 1 1
-0.134232161630626 -0.130714139273412 1 1
0.0387944078725476 0.0383313359884682 1 1
0.1656702321047 0.162387445537913 1 1
-0.0420024791148824 -0.041320638951559 1 1
0.0210100325459619 0.0201701339359814 1 1
-0.0840023450496241 -0.082220875317954 1 1
-0.0123206547816373 -0.0126414338812466 1 1
0.106947530822786 0.105318616538009 1 1
0.000324110906223902 -4.99516617705866e-05 1 1
0.190439784503921 0.186916599519837 1 1
-0.0315347745340246 -0.0298137461860974 1 1
-0.135786797448938 -0.133121321540101 1 1
-0.0165816435926338 -0.0159943284072652 1 1
-0.0511154723861746 -0.0493717068010607 1 1
0.119126405551992 0.117156817486549 1 1
-0.266181474646876 -0.26168568136383 1 1
0.115219528259518 0.112969295577827 1 1
0.0956320432828373 0.0944691054020207 1 1
-0.180384417282887 -0.177316121859569 1 1
-0.00160851876136517 -0.00109453473563001 1 1
0.115937339712059 0.113339510795719 1 1
-0.0474036132311526 -0.045731381211658 1 1
0.0758042996948955 0.0743509573404813 1 1
-0.0826384800119302 -0.0798956954767008 1 1
-0.0416796607671715 -0.0410769928036216 1 1
-0.22937707138043 -0.225815906103174 1 1
0.057642279644981 0.056806916477229 1 1
-0.0318956456399324 -0.029106506002972 1 1
-0.0510760741447158 -0.0508797476461095 1 1
0.112402691352453 0.109741284204996 1 1
0.14444261095074 0.141438723167319 1 1
0.0716883465066895 0.0698553287889109 1 1
-0.0909847574320625 -0.0895139639880015 1 1
0.0472608238237392 0.0466584010018352 1 1
-0.0368425158920146 -0.0367117330489068 1 1
0.130284208361256 0.129766554143453 1 1
-0.152290869803289 -0.149884215431615 1 1
0.0910442211324358 0.0888988456093828 1 1
-0.106989346205862 -0.104834844193589 1 1
-0.190012940475557 -0.186680465908957 1 1
0.150520390257352 0.146711815456624 1 1
0.072246249591732 0.0706811720965903 1 1
-0.115366926897736 -0.113202789772884 1 1
-0.144468556230852 -0.142968873233102 1 1
-0.157142615912651 -0.153941944265252 1 1
0.0856122852682241 0.0839201258982869 1 1
0.0550272362558124 0.0544267491753636 1 1
0.264394484112842 0.260876111054748 1 1
-0.0101055931734002 -0.0101233270199704 1 1
-0.00486866951230341 -0.00642410334994166 1 1
0.0275787289615245 0.026969957858706 1 1
-0.0130738245630905 -0.0128801820977491 1 1
-0.220829888113709 -0.215735694627763 1 1
0.18384432368647 0.179582175116111 1 1
-0.128916329355947 -0.126464038882867 1 1
0.0728854335155851 0.0715447924884461 1 1
0.12922464234188 0.128222227391489 1 1
-0.180313592454874 -0.176059823666625 1 1
0.139310725131468 0.136999083519158 1 1
-0.116125606544979 -0.11297448357069 1 1
0.070500628427022 0.0691471828086834 1 1
0.0203093460754455 0.0193100411206945 1 1
0.0562851966181663 0.0535215461399388 1 1
0.157883916638047 0.154454035351059 1 1
0.036423976422123 0.0366785599939049 1 1
0.115731661812645 0.114346341718435 1 1
0.0913867180992555 0.0895230355828538 1 1
-0.0418555038071147 -0.0411518763187159 1 1
-0.16658364467444 -0.163628019406637 1 1
-0.126788596817822 -0.125056976853601 1 1
-0.0202988961655419 -0.0194963159686747 1 1
0.266137633558429 0.260937421023166 0 0
-0.140117696991333 -0.138047274767815 1 1
0.193548730837023 0.189981619702989 1 1
-0.0285238898098083 -0.0276943898452654 1 1
-0.0944018202820943 -0.0915934418124746 1 1
-0.00604168615170853 -0.00618383553587797 1 1
-0.119590273627171 -0.117432118970375 1 1
-0.082674301000958 -0.0819396552231414 1 1
-0.14441669084515 -0.141579863504928 1 1
-0.0687709714284306 -0.0679270248961658 1 1
-0.0328873832238677 -0.0330616458108865 1 1
0.261106929768841 0.254711355992142 1 1
-0.139809045610573 -0.136320843738934 1 1
0.190922506827013 0.187507141196111 1 1
-0.0893513017431093 -0.0884999415094543 1 1
-0.0148516127687068 -0.0144973966022501 1 1
-0.0978796488740429 -0.0962240581264914 1 1
0.0797652114361444 0.078625880500516 1 1
0.114556088780075 0.113788875368395 1 1
0.228412912039147 0.224488796278539 0 0
-0.135225499263574 -0.132311892253244 1 1
0.142070301391258 0.138303917283846 1 1
0.149643775241852 0.147187772315519 1 1
-0.0928008316450221 -0.0908314497577428 1 1
-0.0637674186228322 -0.0628355412044324 1 1
0.0518178668196001 0.050866875373202 1 1
-0.112367737535389 -0.109862258144352 1 1
-0.0469678795785909 -0.0469170172558929 1 1
-0.0169074532559967 -0.0161517395575365 1 1
-0.157359449189076 -0.155010905802525 1 1
0.0326648313025519 0.0322630889507313 1 1
-0.216108687926567 -0.211750286762218 0 0
0.047018131142695 0.0461607571430101 1 1
0.336830958465568 0.328997334035891 0 0
0.121827046767926 0.11970579024715 1 1
0.225700776438319 0.219659626868879 1 1
0.135463797493335 0.132907355916589 1 1
-0.0162627108421079 -0.0162449134854236 1 1
-0.0509700298168789 -0.0507910459975518 1 1
-0.0728745070906166 -0.0703039833993862 1 1
-0.0357327485483784 -0.0345746559093602 1 1
0.153719619299132 0.151015284367482 1 1
-0.125897279351479 -0.121637437536099 1 1
-4.87020672460918e-05 -0.000129946190837144 1 1
-0.0556118770104264 -0.0544428280042619 1 1
-0.112132416211759 -0.110751029783074 1 1
-0.0735039512630257 -0.073236802806758 1 1
0.0776830449657005 0.0761951934595041 1 1
0.169943593064425 0.166950270315456 1 1
0.175663894241592 0.173096787688105 1 1
0.0281500660173234 0.0275787885253104 1 1
0.015349649229336 0.0145382613996599 1 1
0.125602356186757 0.123412918870682 1 1
-0.103972698260518 -0.104384394240975 1 1
-0.129262150127238 -0.126613859414364 1 1
0.146656467851963 0.142556944686827 1 1
-0.12882015715972 -0.126677755918984 1 1
0.186613734677124 0.184053721977716 1 1
0.00102638575584978 0.00227574722821564 1 1
0.120529643259662 0.118255427971041 1 1
0.0112767330880483 0.00988546778381322 1 1
-0.18070165959205 -0.178498655088199 1 1
-0.0709394602994827 -0.0710270781893857 1 1
0.0914919413817744 0.0902435096205657 1 1
-0.0120877195357949 -0.0130457536823275 1 1
-0.0774744929310171 -0.0760203358815451 1 1
0.0883371489143714 0.0870340640047991 1 1
0.0561868723656867 0.0547475309194291 1 1
-0.137127403852134 -0.1355294247972 1 1
0.159450681760453 0.156260314734651 1 1
0.100079785611427 0.0991913891094742 1 1
0.220179848765176 0.216177880148487 1 1
-0.0740427343552427 -0.071701631995679 1 1
0.0035718353895086 0.00351083981520264 1 1
0.00867944480235901 0.00893503848003096 1 1
0.0735264852937379 0.0738586120177647 1 1
-0.119674071016307 -0.11702141881118 1 1
-0.0651447931706277 -0.0637695866976086 1 1
-0.0875619800129486 -0.087203023713345 1 1
0.0236009179473116 0.0237431606150318 1 1
-0.190465941273449 -0.185578541660506 1 1
-0.0640279104906911 -0.0629821400519897 1 1
0.164979957598897 0.162200289416264 1 1
0.0720226030031774 0.0708000273841308 1 1
0.0145193505607991 0.0136330380624651 1 1
0.138729809957025 0.137070023773105 1 1
-0.0752774970737839 -0.0737241365192743 1 1
-0.175193938152594 -0.172093159950059 1 1
0.184309434815425 0.18094064529209 1 1
-0.0701174281853862 -0.067307335447549 1 1
-0.00495315379954096 -0.0061170110233704 1 1
-0.210922242935975 -0.206870724252485 0 0
-0.000916436741691187 -0.00136895329334327 1 1
-0.238281741875359 -0.233773157914251 0 0
-0.00953581036473531 -0.0101779380365231 1 1
0.219940021547656 0.215668574543597 1 1
0.111566837063386 0.109029090897156 1 1
0.0211082413875969 0.0206728818286675 1 1
-0.276620133734407 -0.272021404142982 0 0
0.146629014110931 0.144351340012267 1 1
0.163658731824139 0.159542496757444 1 1
-0.104040004601618 -0.101407224901806 1 1
-0.066067146669475 -0.0651641088882545 1 1
-0.128334520090606 -0.125491896088041 1 1
-0.116123798908503 -0.113799494626996 1 1
0.0959232410774085 0.0940932575080664 1 1
-0.0991462477162313 -0.0973627180147035 1 1
-0.174999638538731 -0.171620273607977 1 1
-0.000917385001248626 -0.000819113764001796 1 1
-0.0128591948835434 -0.0123370332597414 1 1
0.103517937069801 0.102479129278358 1 1
-0.0870938903987003 -0.0860932688446996 1 1
0.137850869779483 0.134687416402833 1 1
0.12684108102002 0.1246248741461 1 1
-0.208918642867012 -0.205944675829563 0 0
-0.0243142834871115 -0.0255539147356963 1 1
-0.0661233512362961 -0.0636754872474946 1 1
-0.0427560926958274 -0.0424595567731698 1 1
-0.0666424884350404 -0.0654675093708096 1 1
-0.174531508677788 -0.170651562365662 1 1
-0.0201526028711777 -0.0199067179583184 1 1
0.0610042602656409 0.0595087789117543 1 1
0.00488493932601966 0.0045237402258246 1 1
0.0383079809838898 0.0375466835853769 1 1
0.0220721197746115 0.0222879042144842 1 1
-0.0540727605696951 -0.0531812146294602 1 1
0.110489150826141 0.108544256494963 1 1
-0.0135656883168957 -0.0133687314281241 1 1
-0.188309207746358 -0.184751458440662 1 1
0.108808400288495 0.107538316911144 1 1
-0.0456256509823598 -0.0447696023404954 1 1
-0.263662660472062 -0.258871050720475 0 0
-0.0190818276523694 -0.019235582111095 1 1
0.00402929347030614 0.00320613006690217 1 1
0.157058345050657 0.153755607472531 1 1
-0.0908648954791413 -0.08786113128375 1 1
0.0614416237087151 0.0594503323393915 1 1
-0.0134395843000701 -0.0133561915743531 1 1
0.116232071530272 0.114371469701739 1 1
-0.0636730330646661 -0.062389893549021 1 1
0.00857180837702372 0.00793540783085168 1 1
0.0384771243402426 0.0379202689577632 1 1
0.106037612307902 0.103673507487446 1 1
0.00287484410316228 0.00344107708516264 1 1
0.0228512131495006 0.0230004314221658 1 1
0.0289671118107541 0.0265176965972514 1 1
-0.0955344371431329 -0.0932959488403267 1 1
-0.0400267926832022 -0.0391815733550338 1 1
-0.126516064688215 -0.124154293743473 1 1
-0.112532272053383 -0.11114516135059 1 1
0.0292553725698561 0.0285822282767061 1 1
-0.15847987633091 -0.155230242436813 1 1
0.0776579889366034 0.077563883929211 1 1
0.143050282670794 0.140925401319823 1 1
-0.0765945604092121 -0.074659804370972 1 1
0.0719256929608648 0.0693619718547853 1 1
0.00510524238343964 0.00517926312616242 1 1
0.101932225717286 0.100293571055737 1 1
0.191980584033134 0.18819813412259 1 1
0.086559144540449 0.0854507404445818 1 1
0.057998638336727 0.0566498728438074 1 1
0.158122886166196 0.154622811129902 1 1
-0.05838143897984 -0.0579240723622068 1 1
0.102179167314838 0.100843882506404 1 1
-0.0284125333990107 -0.0282750415883911 1 1
-0.102329080454152 -0.100267447822083 1 1
-0.0194806647608421 -0.0177590118657591 1 1
-0.107405188227163 -0.104924066261163 1 1
0.293085440893774 0.286810181318562 0 0
-0.052632563095778 -0.051126807135072 1 1
0.148987481381622 0.146992384715542 1 1
-0.0599772546543658 -0.0584573702289378 1 1
-0.049203491734212 -0.0492106709020491 1 1
0.184117256517677 0.180546102182437 1 1
-0.100822931337614 -0.0988337379706096 1 1
-0.425424165996555 -0.417364501445186 0 0
-0.222093642240746 -0.21722071910571 0 0
-0.305827931982632 -0.298918957572666 1 1
0.100767270496519 0.0981826444331153 1 1
-0.136818756267343 -0.134529051612048 1 1
0.0122910079588231 0.0132982938562973 1 1
-0.0470222699455302 -0.0469329021781075 1 1
-0.0906432829487514 -0.0881275987681016 1 1
0.064377219891405 0.0629311848807529 1 1
-0.145312869935513 -0.142599310171372 1 1
-0.0526506226121437 -0.0517007168649957 1 1
-0.158391742431292 -0.154125622685111 1 1
0.0301918133965105 0.0296322676706067 1 1
0.193380759931649 0.189638066748046 1 1
0.197668729579392 0.194083224316832 1 1
-0.148268694032187 -0.145216560296422 1 1
0.0899114554613365 0.0879833247863294 1 1
-0.0672711228196037 -0.0661411999830335 1 1
0.0661473049840145 0.0649161168873648 1 1
-0.0676510985617174 -0.0678680572449035 1 1
0.0515522599287301 0.0502165144226775 1 1
0.0819301637848431 0.0796349048199586 1 1
-0.00718792852139567 -0.00688463358538395 1 1
-0.029206071100582 -0.0290335250258173 1 1
-0.0829057706168258 -0.0811880806319568 1 1
0.0383829139570215 0.0375198545542604 1 1
-0.0421194461953392 -0.0407533310158271 1 1
-0.110299043519216 -0.107043332460878 1 1
-0.062837753286452 -0.0625301930290178 1 1
0.0192236227546553 0.0179600332929836 1 1
-0.0667829793807681 -0.0652985024295285 1 1
0.0217571602072237 0.0213601112436465 1 1
0.207973727768839 0.20409203040055 0 0
0.0760246102967494 0.0745620876650273 1 1
-0.0309146916217612 -0.029901111907941 1 1
-0.0597925715458427 -0.05990174200962 1 1
0.100934797803446 0.099225597124096 1 1
0.116620501844754 0.114443735050258 1 1
0.201541457839471 0.196698793194838 1 1
0.0331811527953532 0.0330679511036811 1 1
0.122699843425015 0.121017398191174 1 1
0.0671222185951924 0.0656728693620915 1 1
-0.00364827468006475 -0.00293478491903201 1 1
0.040266266292605 0.0401273705248943 1 1
0.311739684133059 0.305949967800817 0 0
-0.0460009199504804 -0.0459770905390366 1 1
0.157093573972402 0.153762618187383 1 1
-0.0737236889958315 -0.0723066238930511 1 1
0.0548776466023911 0.0543372604539895 1 1
0.093937935469758 0.0914367046806833 1 1
-0.269603336770242 -0.26574343950236 0 0
-0.199443547055017 -0.194658318450887 1 1
-0.372962471677156 -0.365796461373817 0 0
-0.04463648568784 -0.0435931203269072 1 1
0.091154248619061 0.0896704553412344 1 1
0.0822135166247011 0.0804978978444449 1 1
-0.0485192167448398 -0.0476168832074937 1 1
-0.104340939618921 -0.103060165456306 1 1
-0.0188166517030759 -0.017168974810289 1 1
0.230203120254611 0.224591438514528 1 1
0.0937467236505794 0.0907133916259248 1 1
-0.0153016681343922 -0.0150304914774494 1 1
0.0468765561141788 0.0457229609752464 1 1
0.0882776855232375 0.0855686556931163 1 1
-0.0931901631304876 -0.0918151759076556 1 1
0.173724915087013 0.170936084077002 1 1
0.0965873892529093 0.0947447728909692 1 1
-0.195677921625782 -0.191969748024758 1 1
0.00171088152809314 0.00185939244767885 1 1
0.0320361262226312 0.0316802264284286 1 1
-0.122130522008682 -0.120182229166854 1 1
0.0162775698538838 0.0163465205250095 1 1
0.0772780034837113 0.0755749449632044 1 1
0.21055655688321 0.206706325408718 1 1
-0.221483278068799 -0.216049465374738 1 1
-0.0349705284443473 -0.0340221027146062 1 1
0.00663258547405315 0.00625068207512554 1 1
-0.0149140241752207 -0.0141177559150522 1 1
-0.150921299367972 -0.147587011125983 1 1
0.0792007139511808 0.0777188242861275 1 1
-0.0516151211231803 -0.0504851354012544 1 1
0.181159645583517 0.176679944747745 1 1
0.0770350888187605 0.0756015562875626 1 1
-0.0685218027995612 -0.068420153947702 1 1
0.0393302797519677 0.0390690749419078 1 1
0.202985738741237 0.200006689749331 1 1
0.0820046032016299 0.0799878820528577 1 1
-0.16453693943436 -0.160742757608646 1 1
0.080092188642502 0.0790114646949625 1 1
0.23405648151152 0.230200027408594 1 1
-0.206067741011979 -0.201717222422122 1 1
0.0197560812705225 0.0191608474734663 1 1
-0.0613554970019078 -0.0594955470591128 1 1
-0.174933240935481 -0.172491560474678 1 1
-0.0889000305803704 -0.0858619978645081 1 1
0.211886192452821 0.207305583574736 1 1
0.0523170810202351 0.0513671331432858 1 1
0.0649687014091538 0.0633601910602873 1 1
-0.19924992753274 -0.196012388209047 1 1
0.146443504484365 0.142752441942294 1 1
0.0992590236275781 0.0969152012512545 1 1
-0.00805186460794896 -0.00813648973048749 1 1
-0.123379958572776 -0.122081559614003 1 1
-0.00356087914382978 -0.00332785626958064 1 1
-0.0625229644175838 -0.060374434230677 1 1
-0.280507354463217 -0.274945751124282 0 0
0.0357200449995779 0.0349289033884811 1 1
0.288224290466932 0.283186014622577 1 1
-0.242763219656607 -0.238099236409731 1 1
0.0547430912231324 0.0534263734488682 1 1
0.0140810172571915 0.0127561070964029 1 1
0.143405485693361 0.140097453447929 1 1
0.0978619617988871 0.0963009608501354 1 1
-0.0631131541889819 -0.0620032782934562 1 1
-0.162209906933783 -0.159322209210178 1 1
-0.144241466830561 -0.141835451985082 1 1
0.120777682148866 0.118440597574166 1 1
0.246127162992145 0.242890485451879 0 0
0.0267397724858391 0.0249278558888728 1 1
0.0522012726348404 0.0505794447141235 1 1
0.00268651369178022 0.00162271695633488 1 1
0.000305113858890028 0.000764629294245788 1 1
0.0337597274060602 0.0331852404335602 1 1
0.0377435704448353 0.0359006566714781 1 1
-0.250282105051064 -0.245187621479321 0 0
0.0784662254206546 0.0763473344250085 1 1
-0.134354205726321 -0.131303844542608 1 1
-0.143831719809269 -0.141339150806989 1 1
0.114176343782104 0.112186804742331 1 1
0.00245114223418547 0.00252764882714829 1 1
0.00677447353203843 0.00532415196210562 1 1
-0.00220814336539808 -0.00171515974243775 1 1
0.137395619355184 0.134846810339133 1 1
0.0798613811817906 0.0782602611550042 1 1
0.141182330613771 0.138460953655953 1 1
-0.111330292298813 -0.109488999122382 1 1
0.0789087434066562 0.0773659866581855 1 1
-0.0218823928786943 -0.0221382400667577 1 1
-0.182951460591246 -0.179891000357775 1 1
0.00456720730576159 0.00401843274976998 1 1
0.0669155621941696 0.0648217138894002 1 1
-0.0680454698154555 -0.066652030609762 1 1
-0.079452261287885 -0.077518998352978 1 1
0.000424163984458884 0.000525365631784252 1 1
-0.196202650966779 -0.192641526341409 1 1
0.215186382848915 0.211326859128674 0 0
0.00495284941347226 0.00397017460087599 1 1
0.0358624995879498 0.0348089313491942 1 1
-0.271568129049363 -0.265715226588301 1 1
-0.201343524707991 -0.195740828696935 1 1
0.0624271777627436 0.060869431125815 1 1
-0.0806454968945163 -0.0791190760106088 1 1
0.169599790395075 0.167688989371076 1 1
0.0644166305465346 0.0631154429447429 1 1
0.0420060130289306 0.040439909824569 1 1
0.0916264591963784 0.0906367215656773 1 1
-0.00576732036309399 -0.00526255259746125 1 1
0.17812541702493 0.175169180267208 1 1
-0.180250788286726 -0.177035033387235 1 1
0.0822136398863992 0.080033913538929 1 1
0.237671020900977 0.232900277249344 1 1
0.0732407703585461 0.0716601190709347 1 1
0.0186536792339477 0.0177141093747174 1 1
0.204745554856634 0.199379672455922 1 1
0.0067691039046209 0.00650206340302588 1 1
0.078945689166797 0.0772757439925304 1 1
-0.0669454170259864 -0.0674482128115456 1 1
-0.161136577545753 -0.159723121029302 1 1
0.150607518177688 0.148162134991351 1 1
-0.194206160091109 -0.190676108111809 1 1
-0.0576247985329568 -0.0569304166351393 1 1
-0.171851526245952 -0.169049293730974 1 1
-0.0806427471869886 -0.0791506118706184 1 1
0.0498170376133128 0.0490277792204954 1 1
-0.0636936979997071 -0.0625960825307812 1 1
0.218418038760975 0.215195304819821 1 1
-0.0997194481591966 -0.0981168716002823 1 1
-0.143253999223297 -0.140720976569373 1 1
-0.220990161188619 -0.216629124794245 0 0
0.167990597207156 0.16556703225051 1 1
0.0651814748129779 0.063815600085723 1 1
-0.094096771130983 -0.0931010544576315 1 1
0.0602593710905782 0.0592637636410635 1 1
-0.31195952296558 -0.306369968760079 0 0
0.0960561794720983 0.0945591892962572 1 1
0.114818428026807 0.112625681598432 1 1
-0.142180990918397 -0.141194205050996 1 1
0.0387922941689127 0.0386099124965524 1 1
-0.102277397608025 -0.100562131048934 1 1
-0.113815732388761 -0.111617689017279 1 1
0.174310335248702 0.170652547268632 1 1
0.0341805377383393 0.0335673737770256 1 1
0.103653334639585 0.101912111127172 1 1
-0.0317252664999085 -0.0310347872783056 1 1
-0.262989286332102 -0.258579419063946 0 0
-0.139457340186604 -0.136971074770074 1 1
0.00456615733677154 0.00400095032451751 1 1
-0.112914567680545 -0.111236587374238 1 1
-0.263092513093197 -0.258249878245963 0 0
-0.0463876902053969 -0.0467522086754532 1 1
0.249605433451452 0.244910094343904 1 1
-0.148499765987328 -0.146106681196006 1 1
-0.0217875066249291 -0.0209034982248693 1 1
0.0263799050310365 0.0259274629305994 1 1
-0.0714693155649123 -0.069608972364201 1 1
0.0151133289348109 0.0146620522835213 1 1
0.0781587034449516 0.0746746634939992 1 1
-0.0338787479527876 -0.0332146177088891 1 1
0.0885781823412002 0.0873708389606584 1 1
0.00292993910126986 0.00328570134863862 1 1
0.154231006837026 0.15100747220059 1 1
0.0523687929206467 0.0513666445093119 1 1
-0.0976460717842627 -0.094956266890213 1 1
-0.031582253744891 -0.0312026327601392 1 1
-0.118735232698844 -0.116192715421422 1 1
-0.0735101517146354 -0.0721882974128178 1 1
0.00947595630851991 0.00873218941809716 1 1
-0.152563854750598 -0.149851939664943 1 1
0.10922698562478 0.106901859757726 1 1
0.0810668666861212 0.0789939960182511 1 1
0.0881661115554052 0.0852951443913157 1 1
-0.0263605995026975 -0.0258510348914933 1 1
-0.0602425475773321 -0.0587176287502526 1 1
0.10109739704092 0.0987657192047588 1 1
0.0455973819858878 0.0449563749061016 1 1
-0.187592379678733 -0.184248583318581 1 1
-0.121034259117637 -0.118836377493336 1 1
-0.102057976488321 -0.100039609574114 1 1
0.200583692333257 0.197219119938336 1 1
0.0639107978529304 0.0626139447476402 1 1
-0.0811783809585546 -0.0786302237850723 1 1
-0.127813949378495 -0.125900243889389 1 1
0.131337116409735 0.128821663762454 1 1
-0.0159689824663294 -0.0169692724843595 1 1
-0.0713416634436105 -0.069123911124546 1 1
-0.101549459021946 -0.0992275507559994 1 1
0.11759155225571 0.114821763981887 1 1
-0.183434458048445 -0.180308209754754 1 1
-0.0649338060398306 -0.0649817382321056 1 1
0.0367588071394032 0.0348211895188689 1 1
-0.0612125318877355 -0.0586837274039434 1 1
0.0740306048692461 0.0726146975993735 1 1
0.0759013434311276 0.0743466493768173 1 1
0.0638825641721804 0.061750632662007 1 1
-0.0813325676536597 -0.0801628317500722 1 1
0.113059610002578 0.110675432778102 1 1
-0.0773804924817053 -0.0762214394844309 1 1
0.0526079358171224 0.0514734852196148 1 1
0.0208801170455602 0.020284710223871 1 1
-0.0523881086861798 -0.0526435346240025 1 1
-0.145161473436895 -0.141678617005304 1 1
0.0212408356730167 0.0208792014176611 1 1
0.0166308720801667 0.0176487399727509 1 1
0.0493942034184891 0.0483407142957933 1 1
-0.0270437881510728 -0.0256846486557811 1 1
-0.0867288791344618 -0.0845730532928539 1 1
-0.172944887436307 -0.169128267549681 1 1
0.111209283744207 0.110346358744142 1 1
0.0440384729615104 0.0434152633418047 1 1
0.219892407678815 0.21599432826994 0 0
0.0595821109106838 0.0588277814608365 1 1
-0.0768099798978901 -0.0754117974213483 1 1
-0.0778768635842535 -0.0774663071370441 1 1
-0.147301724413912 -0.144299760276631 1 1
0.0204688663564803 0.0209177479922713 1 1
0.0303736796890221 0.0285083419008011 1 1
-0.136311618599325 -0.133904265849305 1 1
0.0876119143792233 0.0860215687282025 1 1
-0.0397966628758222 -0.038780748738611 1 1
0.135242576633358 0.13250295108482 1 1
0.10739418512504 0.105175632506305 1 1
-0.0600081639734077 -0.0585287876849649 1 1
-0.0493108180085057 -0.0474348493053592 1 1
0.0529659382046808 0.0513023436144336 1 1
0.112719896028677 0.110184155499997 1 1
0.252920963557058 0.247361317312856 0 0
-0.259140871455611 -0.253148300565883 1 1
-0.036239266761741 -0.0355313607766312 1 1
0.0494248667429203 0.0483435953072812 1 1
-0.016145177333366 -0.0165552294522177 1 1
-0.0065827690806132 -0.00658459468555101 1 1
-0.131197800625996 -0.12950001106674 1 1
0.0635572145753595 0.0635752541806609 1 1
-0.0181229605581331 -0.0177111461889536 1 1
-0.00263643521631186 -0.00299326174834454 1 1
0.00875066591382756 0.00875411498761892 1 1
-0.0444242577519542 -0.0437649053534489 1 1
0.0108879563134729 0.010619118115193 1 1
-0.000589122548706945 -0.000441840590794232 1 1
0.0705431785126386 0.0700105905851695 1 1
-0.216739133071139 -0.212034554465598 1 1
-0.187878137834938 -0.184705769028997 1 1
0.159134530463803 0.15649114007171 1 1
-0.0258903093468357 -0.0253754009306028 1 1
-0.0743663168560222 -0.0718362978251488 1 1
-0.105221447034943 -0.102960840959097 1 1
-0.109670880753314 -0.107744471809572 1 1
-0.0703357357048746 -0.0692787992695472 1 1
0.0387666737357246 0.0373396609918153 1 1
-0.0461487038405219 -0.0454108127993204 1 1
-0.051157726188047 -0.0503475728149702 1 1
0.121115463347743 0.117993022236876 1 1
0.154036893412541 0.150472600914055 1 1
-0.072764041938774 -0.0717268540346454 1 1
0.0628825722873495 0.0601976854542785 1 1
-0.0937893066519506 -0.0925139508437841 1 1
0.0284525337926834 0.0279893640754395 1 1
-0.110979772706937 -0.108893310530607 1 1
0.0618874350235318 0.060891162072736 1 1
0.0101630422698018 0.0106530992156811 1 1
0.119529579499089 0.117309909504092 1 1
-0.226030597089444 -0.22030560637324 1 1
0.0701374486044203 0.070150001615388 1 1
-0.235940423159267 -0.23137794553606 1 1
0.0940676388757836 0.0913904171618317 1 1
0.00512151587249278 0.00430497154842636 1 1
-0.203735302474599 -0.200646525245449 1 1
0.089220379616187 0.0877190004023312 1 1
0.270551271393238 0.265332378677794 0 0
0.0463764664207288 0.0456075981877245 1 1
0.0661666841763606 0.0647050257607286 1 1
0.106626360484796 0.104254713723818 1 1
-0.141920657817546 -0.139957700743825 1 1
0.103397628474764 0.101824964516462 1 1
0.18568632095492 0.181682342712096 1 1
-0.140957454586513 -0.13732679900242 1 1
0.101456727150388 0.0998861255398051 1 1
0.204154722349375 0.200379055861207 0 0
-0.0115389111474706 -0.0114128857804128 1 1
0.0373640110777685 0.0384824149386694 1 1
-0.00773469663686243 -0.00794084769449275 1 1
0.15712199402968 0.154130928583652 1 1
0.168236454851482 0.164303077990985 1 1
0.174902066076577 0.171385662776766 1 1
0.000157131194046528 0.00043530181523756 1 1
-0.0838197829496862 -0.0807147554940519 1 1
0.0425285591617345 0.0428969978823447 1 1
-0.00482036067167622 -0.00433389875508419 1 1
-0.189951012161005 -0.187984903172656 1 1
0.124929293430653 0.122985905858758 1 1
-0.0167467738947382 -0.0160916442871218 1 1
-0.00565795410148247 -0.00548483997517374 1 1
0.171961970947253 0.169796081278399 1 1
0.0068579317419622 0.00691185156415218 1 1
0.0887327507450446 0.0875402122637869 1 1
-0.00994066300477386 -0.00987269853711842 1 1
-0.083164818557356 -0.0829047102104074 1 1
-0.0630546654525551 -0.0609475003373391 1 1
-0.0990000809842981 -0.0976241983056614 1 1
-0.0594622277428805 -0.0590695986768399 1 1
0.118048668272917 0.115881522120484 1 1
0.112420293390529 0.110667721307108 1 1
0.0428729089073164 0.0417300360265619 1 1
0.211284095025136 0.206561758954714 1 1
-0.112035900945941 -0.109017607514424 1 1
0.0143450119975304 0.0151429972188257 1 1
0.0951274590753897 0.0924835218965888 1 1
-0.0166284240051093 -0.0154769784981698 1 1
-0.00832234523884907 -0.00772085063538189 1 1
-0.0783216641055525 -0.0780853972001228 1 1
0.0174251614044892 0.0163358184581622 1 1
0.204418023701917 0.201164563425739 1 1
0.188235877748784 0.186411294907669 1 1
-0.0967660578460218 -0.0945451957944644 1 1
-0.131771075488804 -0.128860234218856 1 1
-0.156603387812134 -0.154006070529003 1 1
-0.111176194519312 -0.109521977599617 1 1
-0.123158485537582 -0.12032704906783 1 1
0.0125440666297349 0.0122201446857961 1 1
0.0715198637387908 0.0702059795619256 1 1
0.011327730764791 0.0098648094368546 1 1
0.150998546932963 0.14904443877705 1 1
-0.054662196049408 -0.0531289537353195 1 1
0.199154082645167 0.193910935426479 1 1
-0.0337979744703591 -0.0323092797592551 1 1
0.00924940692204471 0.00988592788985508 1 1
-0.0891567786992536 -0.0877117109138025 1 1
-0.135956446604914 -0.133415721930723 1 1
-0.0311452713033393 -0.0308404800131417 1 1
0.0564980967450787 0.056297544444418 1 1
-0.116765684104068 -0.114437727645423 1 1
0.124925369487075 0.122253391056439 1 1
-0.142440121524264 -0.139333796588487 1 1
0.0508527024403086 0.0503079778021981 1 1
0.102557326969519 0.101928893729349 1 1
0.171623753538503 0.168383132277419 1 1
-0.198818377833382 -0.195479790628416 0 0
0.00780804547958809 0.00752809829645003 1 1
-0.133468307689502 -0.130053150388911 1 1
-0.0291334173255116 -0.0282670932758164 1 1
0.172716173989539 0.169439512337986 1 1
0.141026920711247 0.138663136445857 1 1
0.16675034234476 0.163803207296246 1 1
-0.0420980121024589 -0.0409081237603955 1 1
0.139970387298979 0.137473541032157 1 1
0.135147769795726 0.132166317846709 1 1
-0.150150485572341 -0.147097714065994 1 1
0.123741105064826 0.12094481933713 1 1
-0.0895488133746348 -0.0891271467802001 1 1
-0.0935407434552965 -0.0931489730866087 1 1
0.0250833764872778 0.0242303941059269 1 1
-0.149001801209952 -0.146189945135505 1 1
0.0243155923728493 0.024157507490945 1 1
0.154759216247578 0.151939396858308 1 1
0.127766093032546 0.126192828308465 1 1
0.200675702971039 0.197322098961604 1 1
0.00365030300897133 0.00309254000880558 1 1
0.0528587746484781 0.0511440226587149 1 1
-0.181098303305644 -0.177506918490541 1 1
-0.0749594523824658 -0.0737865740294089 1 1
0.00334674308394891 0.00320078714107547 1 1
-0.278638593997895 -0.272563767618522 1 1
0.0519569004367147 0.0513154540317919 1 1
0.195099128509834 0.19083670370259 1 1
0.145596406107926 0.143513926280889 1 1
-0.10772126535167 -0.106417438648291 1 1
0.0306659284883255 0.0283946122329587 1 1
0.124245082739001 0.123163723845551 1 1
0.167011433430748 0.164785953688665 1 1
0.00764173688398913 0.00730687182527123 1 1
0.166954784651292 0.163993779104816 1 1
-0.0218349452611257 -0.0208404019236831 1 1
0.0220128071581488 0.0218421420355432 1 1
-0.116546798111982 -0.114591866570473 1 1
0.0373635180259676 0.0368149513769453 1 1
-0.222226975296043 -0.216979225679796 0 0
-0.128199605482816 -0.125397317654923 1 1
-0.0784369528761562 -0.0780256174391325 1 1
0.0497069339009793 0.0490619832158867 1 1
0.0453511909152375 0.0445948887358021 1 1
-0.0496925028650013 -0.0482566017182199 1 1
0.0132007348659863 0.0128804236481537 1 1
0.0334357167291925 0.0328159294775908 1 1
-0.0720225777393325 -0.0705944350449899 1 1
0.0893892271663902 0.0874655599694345 1 1
-0.0389526899448937 -0.0386038897893681 1 1
0.0704247572498928 0.0688296831696638 1 1
-0.000545108040479178 0.000448001132814319 1 1
0.17425824246776 0.171030300838028 1 1
0.0340872347455206 0.0338891485781976 1 1
0.0317275807045122 0.0311509123364795 1 1
-0.0284135244345255 -0.028251458651759 1 1
-0.0686342832423895 -0.0678219876874381 1 1
-0.0736573905259911 -0.0723198416703718 1 1
0.145449871381474 0.142695059972556 1 1
-0.311836889799845 -0.306405149510671 0 0
-0.124253328158662 -0.122478661702543 1 1
0.116149378681452 0.113811006538004 1 1
0.0594117814865013 0.0580710700103382 1 1
0.0776081219338182 0.0766171556046129 1 1
0.162152296596164 0.159538754588414 1 1
-0.0158312142372484 -0.0159444297100938 1 1
-0.0762587984300303 -0.0746248076007696 1 1
-0.0444053671323714 -0.0429104096709127 1 1
0.164263280158004 0.161213890900816 1 1
0.0574222277707062 0.056202493720318 1 1
-0.0629274226478984 -0.0614691342536423 1 1
-0.0417094523628518 -0.0407852013796826 1 1
-0.11749357030179 -0.11479934100024 1 1
-0.0203843061836049 -0.0182054492419835 1 1
0.0331633961213664 0.032648776859714 1 1
0.272735970629227 0.268308437699061 0 0
0.0156665092663808 0.0153209121681248 1 1
0.0940213564153702 0.0912840071152421 1 1
-0.158839650086258 -0.154607767116759 1 1
0.300570943061422 0.295666992069291 0 0
-0.0559315178499696 -0.0554623722320864 1 1
0.0934704649947851 0.0916425746760995 1 1
0.112345881442135 0.111402173982121 1 1
0.0145121387187157 0.0136665103736286 1 1
0.00322907172756324 0.00347423591822821 1 1
-0.0618016671073788 -0.0605531494492998 1 1
-0.106644608376155 -0.105216264611318 1 1
-0.14814472322057 -0.145885276315601 1 1
-0.0654552650932381 -0.06443264202509 1 1
0.220896926048477 0.217304436110435 0 0
-0.109107217173255 -0.107235016549941 1 1
0.178787978672965 0.175904482706295 1 1
-0.060850719604899 -0.0596099093381864 1 1
-0.274453364610455 -0.268310463544161 0 0
0.0415644054102959 0.0416495790773576 1 1
-0.0465895765025126 -0.0451326386806557 1 1
-0.00618995798241047 -0.00591979426735396 1 1
0.0713231500125251 0.0698905339267717 1 1
-0.0110171967260513 -0.0111025768243888 1 1
0.187899949295264 0.184556167997902 1 1
-0.0711474624810232 -0.0700158243819505 1 1
-0.136735283984161 -0.134761363692719 1 1
-0.148023795129645 -0.145886455731051 1 1
0.0281150152383483 0.0271217854667495 1 1
-0.126113956103617 -0.12423054108846 1 1
-0.0229405797188407 -0.0221097310188732 1 1
0.112542721485858 0.110716714819227 1 1
-0.00397454428669836 -0.00327082663772664 1 1
-0.0205059337996778 -0.0202304160287833 1 1
-0.178667247097017 -0.17550290994847 1 1
0.130962335847401 0.12866182446417 1 1
-0.0747687682753614 -0.0732595651229102 1 1
0.0543669238240393 0.0530952746780457 1 1
-0.0406281223591891 -0.0391415258122796 1 1
-0.041539019233121 -0.0402049273461895 1 1
-0.0128432776152442 -0.012473643365265 1 1
0.214032464645804 0.211134595969151 0 0
-0.22588148301744 -0.221527260221145 0 0
0.162533834829868 0.159823301570199 1 1
-0.0111547525355882 -0.0120922198345497 1 1
0.17410371076986 0.16967061091791 1 1
-0.0381631240320403 -0.0373533609101268 1 1
-0.0785841896622943 -0.0766192159169681 1 1
-0.023461003611285 -0.0217248709485305 1 1
-0.0656568024992465 -0.0641362955353871 1 1
-0.131302949930324 -0.129238767612984 1 1
0.0417298556213716 0.0410049523093806 1 1
-0.190689391353846 -0.187232420697157 1 1
0.00455126949157011 0.00334965926793273 1 1
0.236285694493082 0.231731479489825 1 1
0.0650434510492737 0.0642654980361952 1 1
0.052766412173077 0.0519527958237181 1 1
0.0241797078281268 0.023849359776171 1 1
-0.113082851411188 -0.109977978320256 1 1
-0.246468419605879 -0.242692704826335 0 0
0.0433351214243778 0.0429846529822964 1 1
-0.343819835364271 -0.33714088860514 0 0
0.0501025048629039 0.0486246806169939 1 1
0.142204873013045 0.139806556958494 1 1
0.0700601276291213 0.069958249255892 1 1
-0.0264793365614857 -0.0273550092825831 1 1
-0.0659038664668866 -0.064650877900564 1 1
0.0702988033526407 0.0692878277326119 1 1
-0.0132627294655996 -0.0118668598433117 1 1
-0.225024794525413 -0.222622458234561 0 0
0.190662735851039 0.187587140374041 1 1
0.0622903447624058 0.0600326863063309 1 1
0.123583352632318 0.122956705480949 1 1
0.117625725403492 0.115679529969853 1 1
0.0536127180354362 0.0522482641612253 1 1
-0.0311361055651607 -0.0307527293020745 1 1
0.272269543555728 0.267235021698363 0 0
-0.0385805392062618 -0.03690481858591 1 1
0.254387601159551 0.247779940022537 1 1
0.0777106410984816 0.0764821857148864 1 1
-0.0247207983552755 -0.0244627761769272 1 1
-0.0201281487398858 -0.0195837269343282 1 1
-0.17592938075921 -0.171950308456245 1 1
0.139751839420434 0.135613583625691 1 1
0.22099653671533 0.216793092489594 1 1
0.0241204976527282 0.024084771315055 1 1
0.122336737295473 0.119741973445582 1 1
-0.164343370169204 -0.160735880211923 1 1
0.303576302876718 0.297353673032126 0 0
-0.0519063950044962 -0.0507810484575926 1 1
-0.119105887310335 -0.115611833883819 1 1
-0.111034349545016 -0.108780614262263 1 1
-0.146176622931941 -0.143313248790192 1 1
0.039888922884593 0.0394117716016703 1 1
0.0237003315162645 0.0232272548544198 1 1
0.144764734808114 0.140457280499765 1 1
0.269574649295511 0.26437662693833 0 0
0.0693408750851107 0.068108712280465 1 1
0.130844698985117 0.12891650017868 1 1
-0.157921787052299 -0.155015012707437 1 1
-0.113801399583611 -0.112085312952551 1 1
-0.1502977769281 -0.14584087649035 1 1
-0.0502513724616835 -0.0492958913798127 1 1
0.0707332973364299 0.0706908730082606 1 1
0.0983757756479549 0.0966977549783899 1 1
-0.247388364801882 -0.242747274837554 1 1
0.0357947656078303 0.0340829285400331 1 1
-0.155009172930313 -0.151500131967745 1 1
-0.0952008100950824 -0.0929729103624197 1 1
-0.0937884478235097 -0.0905768541681226 1 1
-0.0022406884919375 -0.00164951432230195 1 1
-0.112509091640274 -0.111280663348232 1 1
0.0259127669174513 0.0254448781947504 1 1
0.0529917094947133 0.0532641978335485 1 1
0.184084779670129 0.180219614395697 1 1
0.18683309495385 0.183207420847933 1 1
-0.019341376135169 -0.0194812819000036 1 1
0.0149355833702547 0.0147049854943529 1 1
-0.103492781064784 -0.100491045122152 1 1
-0.287026335194589 -0.281147346507827 0 0
0.0927820039212412 0.0908322573292509 1 1
-0.0512820424984482 -0.0505468631501858 1 1
-0.30092409420898 -0.296320453747615 0 0
0.101467674782588 0.0999607942793712 1 1
-0.0802902460785205 -0.0787747448591452 1 1
0.0971735426070354 0.0947110914561363 1 1
-0.141404633067499 -0.138853805061069 1 1
0.130022614501629 0.127647233738123 1 1
0.146629127295628 0.143228227453623 1 1
0.103761598838247 0.103598098390325 1 1
0.168511125468695 0.164591520038879 1 1
0.0947654511968277 0.0926147994380781 1 1
-0.00598978349381287 -0.00710176297499978 1 1
0.196306656166106 0.192541038424762 1 1
-0.0711834120516538 -0.0699445925704691 1 1
-0.0640948963031323 -0.0634867052066288 1 1
-0.0214047202208437 -0.0220328420850753 1 1
-0.12856123046842 -0.126776361755121 1 1
-0.0891987322386516 -0.0872640491271845 1 1
0.159019447987974 0.156408051402165 1 1
-0.00655577498034175 -0.00675873252905858 1 1
-0.137289582983799 -0.134787864193647 1 1
-0.0659514055003684 -0.0647582229043548 1 1
0.0150702697392048 0.0145516021723295 1 1
-0.0899480686506514 -0.0878023848263522 1 1
-0.114165974728352 -0.112426435570861 1 1
0.0411644628219751 0.0409354124565271 1 1
0.0526247777043794 0.0499632719987183 1 1
-0.0622801887053008 -0.0610774172069197 1 1
0.15809084818235 0.154635269125142 1 1
0.0524890136623864 0.0517357533794 1 1
-0.0106688366924066 -0.0108689917703933 1 1
-0.1551315087865 -0.152030083844917 1 1
-0.0160544302983956 -0.0157598174509641 1 1
0.133446208994252 0.130872563289004 1 1
-0.0538526101561751 -0.0533401990110684 1 1
-0.0163395716201925 -0.0161607715432308 1 1
0.313765581814401 0.30870389547097 0 0
-0.0760210804246635 -0.0741567258706935 1 1
0.0140734976242792 0.0137506335688627 1 1
0.114654448107969 0.112499402729908 1 1
0.074349877577516 0.071391996912249 1 1
0.0827122392771121 0.0811712071329565 1 1
-0.133366504127717 -0.131975054774447 1 1
0.0888388602006311 0.0865344804859788 1 1
0.171325934204488 0.168431276597255 1 1
-0.137966372588198 -0.134758991299244 1 1
-0.0426204879472388 -0.0418339469598739 1 1
0.0854230233515008 0.0847627766771793 1 1
-0.198077085631525 -0.194961959567737 1 1
-0.0121932098257503 -0.0120147902280104 1 1
0.188882050573166 0.184745479942097 1 1
0.0623138944512787 0.060529749417208 1 1
-0.110150082217156 -0.108272586821936 1 1
-0.0517479547567856 -0.050023598872964 1 1
-0.172542902452731 -0.169884896562775 1 1
0.164051403591919 0.160666013217882 1 1
-0.0118717610339075 -0.0123544665351199 1 1
0.168477168000171 0.165273019001414 1 1
-0.026927512212612 -0.026472540002865 1 1
-0.00105687191972011 -0.00110162585433219 1 1
0.142441179163428 0.140825626462797 1 1
0.00234474039200676 0.00241175972122979 1 1
-0.197115936312216 -0.194301521940245 1 1
-0.199434611442315 -0.195393949122159 1 1
0.0394023189591535 0.0377107340380569 1 1
-0.109029830937814 -0.106000224909868 1 1
-0.00790689109686492 -0.00857410821004193 1 1
0.0796326583916324 0.0779349460303165 1 1
0.0531247193322388 0.0519422803367096 1 1
0.0766998556633417 0.0749679850912958 1 1
-0.00578252870038885 -0.00544911118227266 1 1
0.00944360933100627 0.00930848252981259 1 1
-0.00740592126081181 -0.00751994259320111 1 1
-0.0148002819388725 -0.0162664659698612 1 1
-0.0535159299159005 -0.0528415762203704 1 1
-0.15037291542267 -0.148042111106061 1 1
-0.164729618883989 -0.16167024247892 1 1
-0.065063952365112 -0.064148227925567 1 1
0.0814547969728383 0.0802329159772919 1 1
-0.0492969888018836 -0.0481462313819925 1 1
-0.161910505618211 -0.158349353900451 1 1
-0.137545530600794 -0.134452856710628 1 1
0.0474038951017534 0.0468421445032645 1 1
0.0351789100499945 0.0344761507017807 1 1
-0.18814080283812 -0.185459147701075 1 1
-0.073885151304107 -0.0731636905889587 1 1
-0.139309067586085 -0.136039241467305 1 1
-0.177876450117063 -0.174704120545377 1 1
0.137870962428886 0.133683829934346 1 1
-0.00807875499493051 -0.0072248580346698 1 1
-0.0615318081152478 -0.0604309993987972 1 1
0.0805796256722343 0.078083888444398 1 1
-0.109730988751891 -0.1076811430985 1 1
-0.0419970526551732 -0.0419054086756791 1 1
0.0686716438833342 0.0665539381827761 1 1
-0.13467734396617 -0.130876829647524 1 1
-0.0567634631764161 -0.0562542649067233 1 1
-0.0634343703466624 -0.0605678105864865 1 1
0.0761497322149271 0.0761657064472801 1 1
-0.0155764376220083 -0.0151675966864653 1 1
0.000349277143016027 0.000113808961695351 1 1
0.155917228079994 0.152919077373703 1 1
-0.222322066958607 -0.218233192855707 0 0
-0.00874747552004532 -0.00840868930767884 1 1
0.107774761682311 0.106266605638934 1 1
0.0671273590028566 0.0662189134594673 1 1
-0.121628587219097 -0.120152818717297 1 1
0.14425446375805 0.141905944839654 1 1
-0.0241355315456412 -0.023695783631075 1 1
0.0701816775658447 0.0687669185595081 1 1
-0.294222715356498 -0.288699255973113 0 0
-0.135078127992412 -0.132412012119496 1 1
0.13933890578657 0.136274334756402 1 1
0.108391308396487 0.1068554004828 1 1
0.0691740484951128 0.0663225672339258 1 1
0.0726477454239022 0.0721571757072283 1 1
0.0281142394515484 0.0272975541920579 1 1
0.0675675627409146 0.0662333644815266 1 1
-0.187673210590593 -0.184450988485394 1 1
0.0217988209258895 0.0208294602898333 1 1
-0.00165135568364577 -0.00128282211691155 1 1
-0.0448219018131403 -0.0433673233615821 1 1
0.160281126154467 0.157591184368912 1 1
-0.218630918470335 -0.214398627158956 0 0
-0.129208607761442 -0.126888713002024 1 1
0.0451563800303314 0.0443683973390277 1 1
-0.0715028015257768 -0.0700713022014391 1 1
0.00859760371365621 0.00863977417848009 1 1
-0.0841650851013727 -0.0819969132464814 1 1
-0.0816430594240486 -0.0806016976366641 1 1
0.0354224870530474 0.0353604118995443 1 1
-0.0594057336697164 -0.0593674851005993 1 1
0.146677176320043 0.142524229867843 1 1
-0.170695072724426 -0.167337816577364 1 1
-0.169663586001098 -0.16605176215465 1 1
0.0515394242918873 0.0508244114504087 1 1
0.108482726986403 0.10684064493083 1 1
0.153587779289128 0.150278712065037 1 1
0.249194261004955 0.244533589035271 0 0
0.156244275467159 0.152972961068377 1 1
0.0213894873497593 0.0191948575234603 1 1
-0.0333175453013275 -0.0322312535944663 1 1
0.127794747808222 0.125517257864582 1 1
0.130366366519161 0.128457764812897 1 1
0.103660074703038 0.101214124671937 1 1
0.049073101637293 0.0482722235233248 1 1
-0.0599926257809988 -0.0592059183685414 1 1
0.12560421206994 0.123249061431316 1 1
0.147966295095085 0.144738647514653 1 1
0.0525638260672079 0.0528275442214242 1 1
-0.0439755140163405 -0.0431517095428661 1 1
-0.0961238926383564 -0.0947970804613283 1 1
0.0465730938298304 0.0457818019373437 1 1
-0.112330776235326 -0.110612492064156 1 1
-0.0905558771954775 -0.0898443848956984 1 1
0.0338800202195214 0.0341552720491898 1 1
0.207415089893076 0.203288805014988 0 0
-0.00275426270586132 -0.00240930921419156 1 1
-0.0570738394646217 -0.0551365255540681 1 1
-0.0176035568407782 -0.0172055969008763 1 1
-0.124482501210393 -0.121251788988778 1 1
0.234306156624538 0.230077976012793 0 0
-0.079028639680825 -0.077766697159045 1 1
-0.208592723893952 -0.204456218201754 1 1
0.0781069079418948 0.0762861646869815 1 1
0.151772018383304 0.149063128281211 1 1
-0.227781120753452 -0.221776472215533 1 1
0.033856426504552 0.0324486699781654 1 1
0.0456271531290341 0.0450036988477494 1 1
-0.0110534210733682 -0.0124607482772507 1 1
0.103798463874089 0.101946637974534 1 1
-0.0345607988069263 -0.0338827275565367 1 1
-0.0814963808293871 -0.0803078976101112 1 1
0.148847470291329 0.145106374584259 1 1
-0.0996187400297206 -0.098223807964336 1 1
-0.0397118161060766 -0.0396801601384653 1 1
0.056557592911219 0.0549107081178779 1 1
-0.00274316129502028 -0.00148340369797411 1 1
0.214028082344858 0.20874379604757 1 1
0.0144218616705105 0.014973860735876 1 1
-0.10526646283557 -0.102754657655423 1 1
-0.0470009390248268 -0.04646554335097 1 1
0.0892396433629448 0.0884094906595069 1 1
-0.242966385819647 -0.238287916165773 0 0
-0.119108176705544 -0.116642198552909 1 1
-0.11452761899706 -0.114073204421759 1 1
-0.00869545355654307 -0.00869688429910224 1 1
-0.0880213511663152 -0.08711315805068 1 1
-0.177250511685169 -0.173569275409724 1 1
-0.0370865233807813 -0.0360090714820039 1 1
0.0484731625998788 0.0482779743197526 1 1
0.210210613674135 0.206299159891624 0 0
0.0551519938464948 0.0541911446543196 1 1
0.0250167077500274 0.0246064262517734 1 1
0.0181335222996081 0.0187372619276669 1 1
-0.0634505146896486 -0.0598379927115997 1 1
0.0268100151209219 0.0259332384962647 1 1
0.0536984897849887 0.0527841621644036 1 1
-0.00865223634478311 -0.00862652588241152 1 1
0.00319419705510641 0.00358429132101373 1 1
0.373451255217145 0.365367018601034 0 0
-0.0564484952512024 -0.0557153473714917 1 1
-0.100034924408805 -0.0993865553711752 1 1
-0.034322697467959 -0.0332425559928707 1 1
0.13901880522729 0.136588445400166 1 1
0.103793433749752 0.102139769174 1 1
0.133293558385552 0.130245911373254 1 1
-0.144555517924052 -0.14106105857437 1 1
-0.0387624783290755 -0.0385349295212472 1 1
-0.0204244388605527 -0.0201194422565566 1 1
0.038155550485798 0.0385152125562443 1 1
0.0531853605357461 0.0527644959707511 1 1
0.263393034004474 0.259327913946775 0 0
0.0282010020188428 0.0280190477094162 1 1
0.195324260553845 0.190288468124742 1 1
-0.111584536356897 -0.109359702061292 1 1
0.15385771951142 0.150788546831038 1 1
0.0785942411797323 0.0772764868473308 1 1
-0.0990442556303624 -0.0974721266150378 1 1
0.0536674891675894 0.0533203980179781 1 1
0.155235252945539 0.152471020594769 1 1
0.0520032270309354 0.0514234449987673 1 1
0.0577828807269821 0.0572174925145995 1 1
0.127117804240358 0.124279103527105 1 1
0.000537239055919056 0.000917419834533008 1 1
-0.0399391871094595 -0.0381418401545614 1 1
-0.0105467491102691 -0.0103827865493863 1 1
0.0171091520031924 0.0159607778642264 1 1
0.0270392626418125 0.0266751885953596 1 1
0.0657679864147201 0.0643254452217312 1 1
0.10321197488926 0.102078291112992 1 1
0.112904867412004 0.110562467803586 1 1
-0.203829489966351 -0.200523625291501 1 1
0.0912889170955968 0.090391365752476 1 1
-0.0463280337869448 -0.0458343906921146 1 1
0.109854082837896 0.108965479679385 1 1
-0.143796126548895 -0.141200944543498 1 1
-0.0894541449106815 -0.0875299941551254 1 1
0.141238874408405 0.138405953388997 1 1
-0.0845809696452331 -0.0830269177392332 1 1
0.0397632459718355 0.0394265826705249 1 1
-0.131200609953929 -0.128774826765273 1 1
-0.0538953388631878 -0.0528189597341382 1 1
0.185380242411101 0.182123729804518 1 1
-0.111288344855819 -0.109049086359278 1 1
0.00749820561447301 0.00726666978183755 1 1
-0.124572560636524 -0.121872590219173 1 1
0.0525534718275032 0.052783058495736 1 1
-0.0623966840997406 -0.0625263769434329 1 1
-0.00249501124303013 -0.00133482423449327 1 1
-0.0797624717603027 -0.0786760149028761 1 1
-0.181122397025392 -0.17783382979899 1 1
0.225242772671284 0.22077105341226 1 1
-0.0514065514708461 -0.0512712779365801 1 1
0.0930033104446532 0.0912129297901982 1 1
-0.0238671309259287 -0.023254521809562 1 1
0.0284079159491196 0.0283156381962842 1 1
0.0740269672355109 0.0717402792330059 1 1
-0.0820990501031749 -0.079463302316533 1 1
-0.0408417461259794 -0.0399632501758838 1 1
0.184324806889038 0.181054169980555 1 1
0.0397269233325442 0.038947499182343 1 1
0.0335906526828873 0.032964186583249 1 1
-0.0915867223506492 -0.0886054227825837 1 1
0.0501891721690966 0.0494294385207251 1 1
-0.12921582128353 -0.127023373928321 1 1
0.0277890446530059 0.0278127287963918 1 1
-0.022041867120699 -0.0220546051315509 1 1
0.0562813888825819 0.0554254924116196 1 1
0.0466366751933045 0.0452505009665061 1 1
-0.0293572063274096 -0.028830625895215 1 1
0.0911277264822899 0.0893184101046237 1 1
0.151804616949625 0.149305683883505 1 1
-0.186281420390453 -0.183825147364995 1 1
0.271370059348113 0.265422013080832 0 0
-0.150333478497211 -0.147302668009051 1 1
0.0188091478535048 0.0182164087180085 1 1
0.0440119129956926 0.0437335716132193 1 1
0.0980396637519876 0.096006306774925 1 1
-0.170433920693223 -0.167752892190341 1 1
0.0950929961424691 0.0937987724383926 1 1
0.155009352791282 0.152559623198815 1 1
-0.00337940710913579 -0.00328784672574243 1 1
0.116448379776513 0.114581665975572 1 1
0.258907760975371 0.254153625334339 0 0
-0.119147300437047 -0.116630368629158 1 1
-0.0593208734258421 -0.0582795777512268 1 1
0.262184364381312 0.256933226534001 0 0
-0.00301184425051432 -0.00298757765308285 1 1
-0.221247596840968 -0.217623357750839 0 0
0.0766357718652593 0.0752660810631157 1 1
0.110663402886095 0.109217054675668 1 1
0.0548771550881574 0.0532407826103079 1 1
0.0976225120554946 0.0952790840237869 1 1
-0.0304035505676147 -0.0293218126426146 1 1
0.0644103328544519 0.0625166877813019 1 1
0.180722838917491 0.17729391369403 1 1
0.0403960113263127 0.0390167096171867 1 1
-0.0668063650930412 -0.0642995111524748 1 1
0.051210577231063 0.0504423322315772 1 1
0.027953387842963 0.0269939098495225 1 1
0.105292703768635 0.103881522093449 1 1
-0.20924571990096 -0.206175165955624 1 1
-0.0330358308277216 -0.0323163646017429 1 1
-0.0932155537425241 -0.0916210037033433 1 1
-0.0734873723597028 -0.0726526254641275 1 1
-0.0322515431496329 -0.0319381055992416 1 1
0.00172563540351362 0.00177423453144549 1 1
0.104444432619061 0.101320529930155 1 1
-0.0645015045938992 -0.0626802073544937 1 1
0.0945961411814756 0.0921462372757033 1 1
-0.0232049688723332 -0.0230957561955715 1 1
-0.0390991529917539 -0.0389931459599055 1 1
0.108364865757097 0.107181565506645 1 1
0.013436334332101 0.0137463700523864 1 1
0.0254411393448439 0.0249383643700143 1 1
-0.0442865358645171 -0.0416588183646675 1 1
0.0683223038002355 0.0668131794932615 1 1
-0.166582165798917 -0.163186039267867 1 1
0.000138220315226239 0.000462788877720805 1 1
-0.10282971651401 -0.100753885046741 1 1
0.000480591717912204 0.000874158893282143 1 1
0.136863731740705 0.133781156537611 1 1
0.0108050723516884 0.0103648479531935 1 1
0.274950231146376 0.269318373111615 0 0
-0.000917190502466404 0.000479173059493597 1 1
-0.014136050382654 -0.0126711572555481 1 1
0.259290824184841 0.254895714896037 1 1
-0.033035208796501 -0.0326129884845728 1 1
-0.12095384351286 -0.118042809883267 1 1
-0.0872917068723009 -0.0857361637629561 1 1
-0.0119851781676949 -0.0122053794807329 1 1
-0.0487035075008376 -0.0479285877744852 1 1
-0.331720353448695 -0.32570647433426 0 0
-0.252236536669141 -0.248106379813999 0 0
-0.0413313132205851 -0.0408550752108097 1 1
-0.0457686618476625 -0.0453470102494758 1 1
-0.117507238523103 -0.11555841158242 1 1
-0.0148867886167138 -0.015534840769915 1 1
0.144049711340466 0.142043092174662 1 1
0.112213039044867 0.110706810426032 1 1
-0.24712625165031 -0.24230294105881 1 1
0.150256091284225 0.148815151249911 1 1
0.099013332665111 0.0977030574246008 1 1
0.0903017457781041 0.0884964542443002 1 1
-0.0952195312145301 -0.0932119857469485 1 1
0.00921726985301383 0.0108657616813904 1 1
0.071597417378441 0.0710654165572839 1 1
0.0458888438544944 0.0461047274088166 1 1
-0.101247630071247 -0.100111279568888 1 1
0.124838453040171 0.122712257907528 1 1
-0.0486164411059684 -0.0476104687587522 1 1
0.220848962722636 0.217161272065413 0 0
0.0186199220670371 0.0181569027822282 1 1
0.143074737023138 0.141226260859502 1 1
0.130893564068379 0.129297405816085 1 1
0.0408732184362976 0.0402578525962081 1 1
0.123975070756983 0.121290946610832 1 1
0.0572510212527962 0.0562536300957937 1 1
-0.234475018548784 -0.230177152975883 0 0
0.220537020959045 0.216343599978623 1 1
-0.0381478972520598 -0.037826938238137 1 1
-0.0683686834312639 -0.0670590000174549 1 1
0.134173125048333 0.130455621738323 1 1
-0.0243627212900011 -0.0239399727009134 1 1
0.00866009405883811 0.0090266421439029 1 1
0.0113395399412647 0.0103741629335408 1 1
-0.217013679634286 -0.212861281776036 0 0
0.0552272307388708 0.054166832863875 1 1
-0.141714306720427 -0.138762293240085 1 1
0.114197072924532 0.112513295893393 1 1
0.0832011375178499 0.0822393916015483 1 1
0.0684060414262288 0.0683368761338523 1 1
-0.200718956237509 -0.19698407418641 0 0
-0.0513280072743539 -0.0501202783285202 1 1
-0.0673479952023533 -0.0658319616277389 1 1
-0.121230233684784 -0.119102472789046 1 1
-0.0788659148682023 -0.0775590558123687 1 1
0.0226220764673077 0.0219233664024675 1 1
0.00828252343417715 0.00813266724047859 1 1
0.0820154364668494 0.0807337026039356 1 1
-0.129424532780397 -0.127598373776657 1 1
-0.0717583545702666 -0.0689280325555258 1 1
0.232182078434563 0.227611398888294 0 0
0.0659509792050455 0.0647054901956547 1 1
0.125725102686547 0.123392312749457 1 1
0.0252394109787274 0.0239989302786428 1 1
-0.0764581726392293 -0.0754067685890295 1 1
-0.0711578571012923 -0.0707876597793913 1 1
0.00715683616350143 0.00707272173273622 1 1
0.134106364759343 0.132464296454902 1 1
-0.0433431281314128 -0.0433005029406085 1 1
-0.168781374127856 -0.166405455191456 1 1
0.104596110628422 0.102292875317503 1 1
0.0506141150019655 0.0489171107487652 1 1
-0.110934292737725 -0.109736247616078 1 1
0.0648984454411463 0.0634492258784423 1 1
-0.00310709611846825 -0.00383605872591103 1 1
0.0486928465563291 0.0470643449321515 1 1
-0.0302032369386312 -0.0287495690994568 1 1
0.112569593095477 0.110727341366716 1 1
0.0365955583989175 0.0361215260350721 1 1
-0.22011844788968 -0.214622097591435 1 1
-0.0480621135642816 -0.0467060635599785 1 1
-0.0481239470410053 -0.0475093544657252 1 1
0.0084861464911723 0.00897395298267275 1 1
-0.297321388255339 -0.291587909593244 0 0
-0.145935602140985 -0.143970141315341 1 1
-0.00263625947958791 -0.00266602572928577 1 1
-0.0411001404607578 -0.0404898561701564 1 1
0.11720916461455 0.113798184040519 1 1
0.133868386883967 0.13162204110814 1 1
-0.125687764638393 -0.123663500794805 1 1
-0.15769333592478 -0.155209537385869 1 1
-0.144265209276516 -0.14036207883462 1 1
-0.100511285707072 -0.100167067541288 1 1
0.0802632682239686 0.0790381893553467 1 1
0.257421668158011 0.252973970267589 0 0
-0.0207160284129013 -0.020625256240429 1 1
-0.204719615859876 -0.20183956319483 1 1
0.169770621616992 0.166053982812616 1 1
-0.0705239385784558 -0.0695734055005913 1 1
-0.00361370359234831 -0.00283312205852976 1 1
0.203899185896464 0.201323828412202 1 1
-0.13760269570706 -0.135588244890717 1 1
-0.0596915711870903 -0.058114995989658 1 1
0.0577840384470708 0.0571972286072181 1 1
-0.195464298149459 -0.191532941250663 1 1
0.129028244374085 0.125938765539269 1 1
-0.0133067167712873 -0.0128812066758986 1 1
-0.0338196764172384 -0.0333593654405461 1 1
-0.0734609878544085 -0.0722983189584988 1 1
0.0644144280406591 0.0630491598266377 1 1
0.134214983330523 0.131494531038292 1 1
0.110697449802709 0.108055718850833 1 1
0.0741878505449179 0.0727879605929218 1 1
0.0651821120042322 0.0642618759970997 1 1
-0.113196948104291 -0.112075728928629 1 1
-0.0140534705327407 -0.0138468705806094 1 1
0.149510085142801 0.146706959817275 1 1
-0.147718014378254 -0.145290961034672 1 1
0.00753035331134443 0.00716576599425564 1 1
0.0698435215156169 0.0682133909668412 1 1
-0.144827396199748 -0.142217118762847 1 1
-0.0194026738609398 -0.0192892183121108 1 1
0.000594549581752847 0.000409364936931309 1 1
0.0738867763223545 0.0734881126254226 1 1
0.12997242350864 0.127394190844346 1 1
0.0266292920049058 0.0259783348299156 1 1
-0.247187012210909 -0.24343088470394 1 1
0.107652694907492 0.106468164249063 1 1
-0.0266623316115546 -0.027560156092569 1 1
-0.0277423158011947 -0.0250805405049876 1 1
0.0455623204551021 0.0449517662764868 1 1
-0.0393484078182834 -0.0385057258730841 1 1
-0.178220806853573 -0.174900301977847 1 1
-0.0565731716345607 -0.0554254322516039 1 1
0.0174884188379848 0.0165636598880281 1 1
0.210268265197874 0.205562555161687 1 1
0.0422880049675817 0.0414180164394874 1 1
0.148009840056295 0.145731201629935 1 1
-0.0709653223834532 -0.069394857626673 1 1
-0.123996506902416 -0.120708463348921 1 1
0.0815022470331117 0.0800317092517867 1 1
-0.0324976932783115 -0.0319145386244689 1 1
0.112282316886423 0.110327513495347 1 1
-0.0590520741819031 -0.0579639150636735 1 1
-0.0325106257964175 -0.0318509372727388 1 1
0.0818659773097416 0.0809893771906856 1 1
-0.0350004035335128 -0.0335505365308425 1 1
-0.140386226418947 -0.137698702017262 1 1
0.074291696869857 0.0726046659095061 1 1
-0.021603681248126 -0.0205632992713706 1 1
0.0450643361848936 0.0429305886804895 1 1
-0.0831966878349202 -0.0828461365269491 1 1
-0.24209770383189 -0.238223259637787 0 0
-0.0549537262021216 -0.0543438470397818 1 1
0.0711017103637436 0.0706787072610764 1 1
-0.0459544669525572 -0.0447406235699148 1 1
-0.0428706181027615 -0.0410236099418889 1 1
-0.0603805260101422 -0.0593942237390654 1 1
0.0888794618488567 0.0881751412414254 1 1
-0.0262709651956883 -0.0257934007103802 1 1
0.0756624125496732 0.0742067712830878 1 1
0.220203902089333 0.215372476007439 1 1
0.127253635438942 0.12398069712377 1 1
0.0755094922247535 0.0738411757033287 1 1
-0.0383556141028624 -0.0376649822692413 1 1
0.0217291346369416 0.0210220074625461 1 1
0.0135171561882527 0.0129896786289158 1 1
0.0848095848987973 0.0832054580156789 1 1
0.0558442721572674 0.0567476942950555 1 1
0.046860890697345 0.0459927442011328 1 1
-0.0675058210730825 -0.065582846395544 1 1
-0.00191075793549122 -0.00160240724832715 1 1
0.0449581314849921 0.0445539273787198 1 1
-0.0112001144885268 -0.0115271516095962 1 1
0.150146314142383 0.147458501848049 1 1
0.0490038510924381 0.0485732544050077 1 1
-0.0325933639141428 -0.0336901616749101 1 1
-0.183202832016774 -0.179973083443764 1 1
0.0404969615571956 0.0401659268392617 1 1
-0.0793027003236758 -0.0779575705620202 1 1
0.00041036379468741 -0.00073744706192078 1 1
0.127550442630022 0.124284081925227 1 1
0.165127061110479 0.160774183692667 1 1
0.0701067731863463 0.0688732702777116 1 1
0.226035943526598 0.221163494781115 1 1
-0.234152100203219 -0.230180555400474 0 0
0.152183770898937 0.149339800989625 1 1
0.0876508976600237 0.0863767980969875 1 1
-0.0951328371378748 -0.0930745182950962 1 1
0.202287502339023 0.199037372408403 0 0
0.18544372113278 0.183897829206078 1 1
0.00558371710041805 0.0049482195090544 1 1
-0.153097854832794 -0.149537882207707 1 1
0.0512932055632703 0.0503672463061749 1 1
0.199524055899667 0.194902155361561 1 1
0.230211924335854 0.226642829635203 0 0
0.0259310175480027 0.0250741680704229 1 1
-0.161151085495759 -0.158992244268978 1 1
-0.0198122899319221 -0.0197577640102016 1 1
0.278217742461715 0.273253102750148 1 1
-0.0857487099682589 -0.0838862457553022 1 1
0.115058417794725 0.113329126353957 1 1
-0.127438817876912 -0.12592544355017 1 1
0.0901088959278408 0.0884723958325408 1 1
0.0780298293903859 0.0766503667010586 1 1
-0.0201541666424707 -0.0196720617602334 1 1
0.0474197866276374 0.0461752148698988 1 1
0.16194828596358 0.15919458630612 1 1
-0.0405005737353441 -0.0392993647652485 1 1
0.0107557641747442 0.0106635052889617 1 1
-0.0550256397206318 -0.0535639671593166 1 1
0.0975561441332823 0.0950974631487744 1 1
-0.0750899482908035 -0.0737117895551292 1 1
-0.0742212209083827 -0.0735402771641077 1 1
-0.102218749586727 -0.100189197125981 1 1
-0.0428752776599836 -0.0421951323594498 1 1
-0.0342095359293295 -0.0339078170309958 1 1
0.0743812241679908 0.0725427967512118 1 1
-0.126187290669801 -0.123652492069246 1 1
-0.110808315538212 -0.109583854447835 1 1
0.259365230629188 0.255055568580958 0 0
0.0918065679143998 0.0904082031182688 1 1
0.140250466600481 0.137706866448005 1 1
0.106833194421516 0.105633267267314 1 1
-0.081903250992636 -0.0797837470678919 1 1
0.158905701872508 0.155819599104673 1 1
0.196315326578781 0.192463088805951 1 1
-0.186017632838564 -0.184060895095049 1 1
-0.111448591522861 -0.107888141082252 1 1
0.0302772968388497 0.0298149644305547 1 1
-0.0236789595818556 -0.0237795765721225 1 1
-0.0381975542984971 -0.037688147130423 1 1
0.129435408086895 0.12775327859556 1 1
-0.0329113102214785 -0.0330381308612603 1 1
0.0458771858861567 0.0448941226421979 1 1
0.326812816457141 0.32158840188592 0 0
-0.00113789576758408 -0.00126614333438065 1 1
-0.156279201681863 -0.151978262095185 1 1
0.0393657072514822 0.0385487631568239 1 1
-0.173012110209264 -0.170212726978491 1 1
-0.00202014209180425 -0.00195626935361501 1 1
0.0963354901233866 0.0939093713313753 1 1
-0.0593437526730516 -0.0589851491606929 1 1
-0.015903188707656 -0.0141745169984975 1 1
-0.0252950513107189 -0.0246701786839808 1 1
0.075215051398009 0.0743775367514152 1 1
-0.104539535002951 -0.102720162424108 1 1
0.119564964043162 0.117003463663112 1 1
0.0135942530209555 0.0125697967776467 1 1
-0.0381742915771323 -0.038085279322642 1 1
0.0739436567440683 0.0734039484048749 1 1
-0.0811493694271306 -0.0796452021728114 1 1
0.00125920024231048 0.00103875862024486 1 1
-0.16055008495526 -0.158759359457343 1 1
0.00796818052926199 0.00755631296526247 1 1
-0.0837602800474494 -0.0830642147184356 1 1
-0.019855413199934 -0.0197579882568206 1 1
0.0739567974573672 0.0728464438874637 1 1
-0.00769151255406352 -0.00736236226895696 1 1
0.121952898642729 0.119815950262923 1 1
0.00105574202495713 0.000513017962202619 1 1
0.364921561066859 0.358414011908132 0 0
0.119136980557909 0.116444647330063 1 1
-0.00140644476718901 0.000429741831238679 1 1
0.26235179621533 0.258382064770011 1 1
0.0739858040669592 0.0729722410042931 1 1
-0.254575072084362 -0.249569211679531 0 0
0.0387559960181635 0.0375196109078249 1 1
0.134105992592457 0.131551206535797 1 1
-0.0951162835387753 -0.0930308712088294 1 1
0.049804412072487 0.0470995285553547 1 1
0.0976478290845499 0.095633919398048 1 1
-0.000529266481520647 -0.000259604873739834 1 1
0.0967823671183245 0.0939746796037471 1 1
-0.196601552196366 -0.192727900458882 1 1
-0.0435767493319375 -0.0420821954470346 1 1
-0.0259079760689885 -0.0257014909036809 1 1
0.0644729681748843 0.0636506827738716 1 1
0.316004761756355 0.311038554453642 0 0
-0.132115253801883 -0.1286747198466 1 1
0.00905128385402632 0.00868004600904635 1 1
-0.10600838544448 -0.103421201487126 1 1
0.162729938556771 0.160895366602006 1 1
0.163794602051598 0.161537197837373 1 1
0.163870525423328 0.161363323291579 1 1
0.166569631871713 0.163561864282091 1 1
-0.00632551620242526 -0.00496994681322755 1 1
0.057744423707498 0.0567219005199305 1 1
0.0373479358841993 0.0376261140478358 1 1
0.067332527368263 0.0663865539973594 1 1
0.015655714950842 0.0158865447193285 1 1
0.150537385377804 0.147815336285752 1 1
-0.267649097843939 -0.263797676936703 0 0
-0.00524844395896148 -0.0053695402282091 1 1
0.261295282797488 0.257385335565835 0 0
0.121399165938927 0.11676788450024 1 1
-0.0596593785226093 -0.0600801757066697 1 1
0.127330818361631 0.126212611936338 1 1
0.340598994998563 0.335490581903259 0 0
-0.00479778023375796 -0.00570988468674954 1 1
-0.0381228463026292 -0.0377130550524051 1 1
-0.143762690786186 -0.141170102434584 1 1
-0.0640773598805192 -0.0627741246226584 1 1
-0.200354103313518 -0.196416952843286 1 1
0.044464119008115 0.0440450858886675 1 1
0.0314056878079899 0.029850491140005 1 1
0.133814907159473 0.130895809298697 1 1
0.0869620263278936 0.0863827337295918 1 1
-0.145056441108814 -0.142158619477261 1 1
0.00945323609589782 0.00983712947828279 1 1
-0.0188708200876521 -0.0181933286364333 1 1
-0.070492598523984 -0.069458827407185 1 1
-0.0880596579350798 -0.0863322552857098 1 1
0.0823088960638846 0.0799357585726674 1 1
0.066118908246565 0.0649539295873788 1 1
-0.252764047183682 -0.248008272284473 0 0
0.197462789955942 0.192944342701 1 1
0.00410224262743899 0.00432612669348276 1 1
-0.0954845094160686 -0.0934930696148298 1 1
0.282148494165466 0.276695383290594 0 0
-0.201244049156237 -0.197163571201043 1 1
0.204513898063069 0.200807319064477 1 1
0.0296943085994926 0.0288127567530545 1 1
-0.065592445353331 -0.0645902412093024 1 1
-0.357915409092941 -0.350045692012437 0 0
0.0495058296861646 0.0488520623664418 1 1
-0.089543465524073 -0.0867675137037289 1 1
-0.00320335808146335 -0.00240963650802306 1 1
-0.325997358300419 -0.319274210965302 0 0
-0.0800925571394708 -0.0787750740767583 1 1
-0.0931926358736637 -0.0910295095698253 1 1
-0.15152549239126 -0.14743831572148 1 1
0.0761063332444511 0.07412200977552 1 1
0.197871771862643 0.19356923430432 1 1
0.00819581561599058 0.00707753139880145 1 1
-0.198411456824302 -0.194947416758658 0 1
0.0284444636476236 0.0271883376018313 1 1
0.156810464867256 0.153538735976673 1 1
0.0182506883166279 0.0184104858665103 1 1
0.0133027622929789 0.0136460208413682 1 1
-0.242837195176334 -0.236992669654901 1 1
0.211730628761599 0.207053744932796 0 0
-0.0052266630576191 -0.00362320742040172 1 1
0.0741128389350577 0.073093284710314 1 1
-0.116074750086479 -0.113927017182655 1 1
-0.0277346130149018 -0.0268733343573768 1 1
-0.099260920282344 -0.0978752612691719 1 1
0.253859723045413 0.248722001577578 1 1
-0.215508970712624 -0.211270183337083 0 0
-0.0432407156345224 -0.0432539225808748 1 1
-0.0323545628704603 -0.0332352677415545 1 1
-0.0314284904229324 -0.0314796538170394 1 1
-0.0255730990236319 -0.0248775406144144 1 1
-0.0276326087228465 -0.0260976737941439 1 1
0.00908174215756186 0.00835545412269793 1 1
-0.158863654406583 -0.155941116150392 1 1
-0.0292408165965092 -0.0283639787454803 1 1
0.0267307599180516 0.0260312189289837 1 1
-0.0450764611052096 -0.0439940344262581 1 1
-0.0181142716143757 -0.0169655372223218 1 1
-0.0418757554665443 -0.040495978758241 1 1
-0.0223880369343453 -0.0208700357034144 1 1
-0.0981529742291984 -0.0969862718065361 1 1
0.0965971267447281 0.0938089991688941 1 1
-0.170510276384907 -0.167554860466722 1 1
-0.143061003279804 -0.140354158586501 1 1
0.0200020348980559 0.0198570717658496 1 1
-0.254708354954383 -0.249240488237666 1 1
-0.0562838601338391 -0.0551639730961448 1 1
-0.0692580170020429 -0.0678088422635827 1 1
-0.111029114442427 -0.109465404961533 1 1
-0.115144916307809 -0.112755779909258 1 1
0.0223503499631139 0.0222426648003382 1 1
-0.217187349004994 -0.21210550983639 1 1
-0.140095692257626 -0.138009645151876 1 1
0.116544997315142 0.113880498254564 1 1
-0.113285309457611 -0.110999780601273 1 1
0.0299484839645416 0.0306116012216574 1 1
-0.0139031194248137 -0.0139919830147089 1 1
0.0150391526385395 0.0144012360005793 1 1
-0.0146812542492597 -0.0138287788127485 1 1
-0.00508737148295806 -0.00555200057867028 1 1
0.13720625458633 0.135148142130572 1 1
0.0388436042376465 0.0378088720592823 1 1
-0.0956843741830074 -0.0953866646583831 1 1
-0.199901567845551 -0.196353577865087 1 1
-0.0109444919094616 -0.00942631127642105 1 1
0.00270889212934453 0.00336111524502544 1 1
0.0480041013602076 0.0454458844516781 1 1
-0.00142890790853182 -0.00242881695275748 1 1
-0.0861342791546622 -0.0848098015293089 1 1
0.0540956428991807 0.0532485713471226 1 1
-0.10932200126359 -0.106277536115985 1 1
-0.062788300483304 -0.0599446519655099 1 1
0.032254821362078 0.0331895185330532 1 1
0.0733084744482474 0.0728360821266828 1 1
-0.111985580600881 -0.109963520926394 1 1
0.0151789858707014 0.0143144034310107 1 1
0.169436277584283 0.16652088340166 1 1
0.255966681451319 0.250928543291673 0 0
0.197209073437463 0.193947340353226 1 1
-0.0873623292160215 -0.0861983878885196 1 1
0.0107344014118314 0.00983288625742699 1 1
-0.104280753551822 -0.102228177110642 1 1
-0.118007864042247 -0.115921200576894 1 1
0.190007520673984 0.185040518481957 1 1
-0.112371249918502 -0.110830301924203 1 1
-0.119038272898353 -0.116707155139304 1 1
-0.140439388052297 -0.138700738014906 1 1
-0.331437150248859 -0.325681173492796 0 0
0.0651182699958528 0.063922752480116 1 1
0.116164882558083 0.113225718063846 1 1
-0.0492587256618677 -0.0483779270427145 1 1
-0.108254597450815 -0.106463452515236 1 1
-0.168436565975329 -0.16613211311178 1 1
-0.00104683215559017 -0.000697373388693232 1 1
0.111606235861534 0.109302205839949 1 1
-0.0716542513095135 -0.0701538285623836 1 1
0.114296687145653 0.111618614094066 1 1
-0.118182771169139 -0.115958868939312 1 1
0.107387158518407 0.10563973206589 1 1
-0.181183424313755 -0.178430516395338 1 1
-0.0223989256844127 -0.0213293405454822 1 1
0.0471642647970506 0.0465079946805461 1 1
-0.0557965580751728 -0.0551283986478272 1 1
0.213144500243279 0.209230381545416 1 1
0.0371941727138491 0.0368110125708454 1 1
-0.0173422693304948 -0.0177906367179058 1 1
-0.199880510782332 -0.196090659200195 1 1
0.0199965815385372 0.0202809831262273 1 1
-0.000760356698302104 -0.00158378430237962 1 1
-0.080392040411975 -0.079924789546819 1 1
0.0297642238892556 0.0295256425524136 1 1
-0.0113128322584938 -0.0102372847834241 1 1
-0.210534182028022 -0.206433585444148 0 0
0.0808160620714807 0.0789629788433829 1 1
0.181820668894341 0.178816516703791 1 1
-0.0567733097463507 -0.0564090448109648 1 1
-0.0180994984577549 -0.0175795428434871 1 1
-0.122256541622559 -0.120029637954812 1 1
-0.174466936221408 -0.171241046856568 1 1
0.113705784877402 0.110730675123787 1 1
0.0992865184427589 0.097495879527534 1 1
-0.101446761179031 -0.0987339290037959 1 1
0.0902483322129113 0.0892613239423224 1 1
0.136730970342829 0.134951972513231 1 1
-0.178218838863677 -0.174078194734718 1 1
0.272756561962095 0.26830815011264 0 0
-0.174405369069059 -0.17021675078493 1 1
-0.237425727986081 -0.232989720382836 0 0
-0.0952798349517476 -0.0945486086255137 1 1
-0.172525591756794 -0.170761884312247 1 1
0.0524502647560158 0.0513241598470352 1 1
0.117813678579318 0.115517286850394 1 1
0.0808584468038224 0.0784591324279891 1 1
-0.0435879391872283 -0.0429378268893423 1 1
-0.109718513264524 -0.106609461908256 1 1
-0.0985838315669562 -0.0964457160767679 1 1
0.104369777352992 0.102722064636231 1 1
-0.104265294224556 -0.101605860430317 1 1
-0.0625870507995088 -0.0623753663736999 1 1
-0.0782588227297093 -0.0774218217434865 1 1
0.112547558657444 0.110924304597813 1 1
0.0858706000044581 0.0836388221569009 1 1
0.0831934328618877 0.0820001592470231 1 1
0.250655992179373 0.24619051722807 1 1
-0.00328139990137478 -0.00395241479033118 1 1
-0.0154636413296207 -0.0154225721345085 1 1
0.107914788893952 0.106556586049539 1 1
0.00913019173688075 0.00885597719750286 1 1
-0.0303646377690694 -0.0309606731002057 1 1
-0.172504306402339 -0.169431424724865 1 1
-0.0364120088138037 -0.0366425665163044 1 1
-0.0329908706088896 -0.0327386961084533 1 1
0.0196185912030057 0.0185589907548183 1 1
0.147911980500634 0.146511599910088 1 1
-0.0269237111226417 -0.0263035370055062 1 1
0.0712435933634398 0.0698869380136728 1 1
-0.141435279279311 -0.138892915276766 1 1
-0.0268671046747982 -0.0265490563912527 1 1
-0.206130851675638 -0.202470762040407 0 1
0.0577571080656029 0.0555121119273049 1 1
0.0622834064030578 0.0615199540346525 1 1
-0.181118935463314 -0.177562665177919 1 1
0.0950987278700606 0.0940241325227532 1 1
0.104496864591142 0.101769986413958 1 1
0.0591113834556452 0.0587194601647637 1 1
0.001669110801271 0.00177182753502239 1 1
-0.184148442469332 -0.181465132831852 1 1
0.0082141366563473 0.00841214596126953 1 1
-0.139273245763094 -0.13638966127577 1 1
0.094389458523895 0.0921194320533583 1 1
-0.146428204861438 -0.143565026811674 1 1
-0.032499883961161 -0.0320468489557131 1 1
-0.0604654614875269 -0.0586894438089512 1 1
0.148930087108345 0.146690658079075 1 1
-0.231587513292606 -0.227425716231991 0 0
-0.0678126901745174 -0.0661471724007973 1 1
-0.187736383926513 -0.183606525193161 1 1
0.0368787321793147 0.0362357955726433 1 1
0.0658888755676894 0.064643043611085 1 1
0.0244650306878104 0.0240653789248804 1 1
0.0688304296873553 0.0667271601113816 1 1
-0.200389104066749 -0.195526891649905 1 1
0.0911356598218068 0.0893254975444469 1 1
0.0992154637291393 0.0979836169651934 1 1
0.111039698610082 0.109065407518004 1 1
0.0588195726572446 0.057478101862772 1 1
-0.211531018703663 -0.208722563150806 1 1
-0.077978628395194 -0.0762167656390802 1 1
-0.102904338375237 -0.100553449074108 1 1
-0.0180837355324044 -0.0180286071178449 1 1
0.0340387838903383 0.0340337019552789 1 1
0.135977750247009 0.133559629844702 1 1
0.241058035491889 0.237352919458765 1 1
-0.0174364428679406 -0.0170380014406754 1 1
0.0787894445472107 0.0764179227870221 1 1
-0.0684945174318369 -0.0656746068744738 1 1
0.0425866590643314 0.0426931790226746 1 1
0.0899095308671014 0.0885313065646485 1 1
0.0175407241077319 0.0175363240534571 1 1
-0.152215248527186 -0.149143153590996 1 1
-0.0602134945831564 -0.0596879381495562 1 1
-0.22376393163033 -0.219266866551636 0 0
0.183938332298721 0.179093466697229 1 1
-0.202571639123226 -0.198565573586414 1 1
0.138651140322592 0.135413300411308 1 1
-0.0637538864889411 -0.0622277016933976 1 1
0.111555587921777 0.109966725338613 1 1
-0.0749677876494819 -0.0731643400997526 1 1
-0.0845265469507077 -0.0840435351635271 1 1
-0.00199772178652594 -0.00150488125926035 1 1
0.0503916160566575 0.0478237630061881 1 1
0.0176259543266742 0.0171589376194828 1 1
-0.108705699760063 -0.105632034301994 1 1
0.0573120125626268 0.0559331315271715 1 1
-0.0356002092406567 -0.0353548645338477 1 1
-0.144690463265968 -0.142155174962476 1 1
-0.0265974672952561 -0.0265844543269907 1 1
-0.0131701068326297 -0.0140021537703158 1 1
-0.0805917866029728 -0.0794025769564087 1 1
-0.0259330305320637 -0.0254684978462437 1 1
0.00991265379508693 0.0109757714165299 1 1
-0.0638477008208349 -0.0631789897061754 1 1
-0.026147506397771 -0.0263847695338524 1 1
0.103558616018611 0.101552758471701 1 1
0.0268290119256868 0.0260502686700439 1 1
-0.221659417658806 -0.216459322465893 0 0
-0.058357236717407 -0.0573103807506283 1 1
-0.172187833187857 -0.169607307422926 1 1
-0.209280482736981 -0.20620782106926 1 1
0.0245587307326644 0.0245457852021461 1 1
0.0251626993248027 0.0245618617517379 1 1
0.00642080109207724 0.00589939281349169 1 1
0.0304949524358143 0.031374853934488 1 1
0.209161125737636 0.205400208756743 1 1
0.0518967829730129 0.0500965935188235 1 1
0.0423375473593186 0.0423282643362257 1 1
-0.0717130579978455 -0.0695404134621494 1 1
-0.0495885649625974 -0.0477942906288716 1 1
-0.114034782948256 -0.112328029548401 1 1
-0.11480223741943 -0.112962202776494 1 1
0.0636443192322441 0.0643437525130171 1 1
0.228324629330131 0.22329756897468 1 1
0.0394834958780282 0.0391233755412698 1 1
0.0239931801570215 0.0231142237210743 1 1
-0.0839655268581933 -0.0820475861584474 1 1
0.0297729011590342 0.0285378311204304 1 1
-0.0482485431667989 -0.0473349778672716 1 1
-0.126351583528521 -0.123989358141124 1 1
-0.157435778316396 -0.154942955842983 1 1
0.182677100333813 0.179196735432728 1 1
0.0642409659965706 0.0612211558068 1 1
-0.0692602306893797 -0.0669528768337002 1 1
-0.0121426461494442 -0.0112578172654719 1 1
-0.0653751760808938 -0.0630858319678587 1 1
0.0321640433186857 0.031214951487872 1 1
0.2022303286068 0.19750805381497 1 1
-0.232442629379831 -0.227287545660418 1 1
0.271703913573179 0.267214984217504 0 0
0.0246149730620797 0.0242982153419782 1 1
-0.224635174066987 -0.22018459658623 1 1
-0.0940041910868088 -0.0916247110084688 1 1
0.104022519356042 0.102102798868601 1 1
-0.137432979592931 -0.134108579428792 1 1
-0.0197073042084043 -0.0184262848274915 1 1
0.186330661061952 0.182948054743658 1 1
0.0773104582654579 0.0753278287659426 1 1
-0.160399803985017 -0.157835051424245 1 1
-0.0387986911409005 -0.0383090400212364 1 1
0.132791058992772 0.130691540060516 1 1
0.0370468050294615 0.0363207458771462 1 1
0.0564817441612968 0.0552341259778498 1 1
0.0451896252736453 0.0440753504612847 1 1
-0.1063227800312 -0.104265660535536 1 1
0.084408802529533 0.0816368737311626 1 1
-0.0292148616132704 -0.0291575889213305 1 1
0.157170938749333 0.153899230461771 1 1
0.105506157779433 0.104793914976676 1 1
0.0692092884831879 0.0682008753569297 1 1
0.132595234330722 0.130336736592446 1 1
0.153787144112029 0.150575021540037 1 1
0.340044476937704 0.334093227223317 0 0
-0.0592571286535254 -0.0581967402512335 1 1
-0.0241111984008341 -0.0236051359185487 1 1
0.104014680688758 0.100735786901706 1 1
0.0476831036679817 0.046918373914331 1 1
-0.183726209894501 -0.182197103237451 1 1
-0.102071166113377 -0.100444155789182 1 1
0.137193864546116 0.135016934985366 1 1
-0.128916359702487 -0.12824758040621 1 1
-0.00647558523614274 -0.00562073050050008 1 1
0.15373174654193 0.150598634286879 1 1
-0.016212360114506 -0.0152725902323491 1 1
0.0429202129547812 0.0415322750604427 1 1
0.130766507350849 0.128381467369437 1 1
0.00424554389344989 0.00477508610066669 1 1
0.162297796598217 0.157414683018745 1 1
-0.0778666031878979 -0.0767194296901091 1 1
0.0653447460939505 0.0643041332687959 1 1
0.172212521733471 0.168049089142971 1 1
0.128646585976959 0.126574362891399 1 1
-0.31464427179012 -0.309097456249012 0 0
-0.213177503902837 -0.20794138547431 1 1
0.118061115101387 0.116416283697243 1 1
-0.0118590669803845 -0.0114814409055076 1 1
0.0378348208831969 0.0369009349080709 1 1
-0.0401978079004585 -0.040388214022502 1 1
0.0267706953334734 0.0269197511053677 1 1
-0.0729159770221647 -0.0720584030590576 1 1
-0.0646403933167417 -0.0635029074502525 1 1
-0.102149997639804 -0.10016425646741 1 1
0.0892736613541544 0.0880813840544992 1 1
0.139058792180257 0.136527602433648 1 1
-0.266536130404775 -0.260994021551111 0 0
-0.113737722204598 -0.111364613596337 1 1
-0.131574096064998 -0.128315341208271 1 1
-0.00249960068570577 -0.000961138869288489 1 1
0.0799024795904049 0.0789473025134651 1 1
-0.0707516602456886 -0.0696000687950238 1 1
0.0118764764792295 0.0124334885909544 1 1
0.0558163302025195 0.0548289194887837 1 1
0.18335685596824 0.179999816556175 1 1
-0.0672425957495683 -0.0671407774141829 1 1
-0.212653831256476 -0.210082929151629 1 1
0.269685792195736 0.262713686535876 0 0
-0.106040462601311 -0.103931107816801 1 1
-0.0164641653418292 -0.0164600920983632 1 1
-0.104054957322465 -0.101524098944767 1 1
-0.0612252811193051 -0.0606008366218385 1 1
0.127698798227727 0.125175129042528 1 1
-0.00888356746972885 -0.00858017260878106 1 1
-0.0303941062332898 -0.0299849993207695 1 1
0.0526480504390714 0.0517669884497225 1 1
0.165976872740111 0.162009110423241 1 1
0.118469544873132 0.116244248938355 1 1
-0.072535816629714 -0.0712228353386535 1 1
0.130781130161371 0.128359263409349 1 1
-0.0967297585736905 -0.0947369052702516 1 1
0.178798383159043 0.175756796408389 1 1
-0.0105925242790301 -0.0112190221903875 1 1
-0.143223247852329 -0.140466022557526 1 1
-0.0450632415484765 -0.0446385404987802 1 1
-0.04561623415145 -0.0450555262274694 1 1
-0.0221035900243772 -0.0215313942243531 1 1
0.162394526805152 0.159005238872103 1 1
0.0396907009487391 0.0382613374586189 1 1
-0.132384798023938 -0.129595549918416 1 1
0.0219978224180639 0.0221149032244988 1 1
-0.11861752873836 -0.115529963830915 1 1
-0.048623049939382 -0.0479352415195065 1 1
-0.0346744659053049 -0.0344569099624043 1 1
-0.00983740950871293 -0.010436275587539 1 1
-0.112216818946732 -0.110269356434194 1 1
0.197355969430979 0.193546719121094 1 1
0.0689013237072204 0.0679422464036137 1 1
0.0616970236591924 0.0609171506502594 1 1
0.218574021716257 0.213953096973384 0 0
0.0829595799971767 0.0819317639996229 1 1
0.0955351231243719 0.0939350650923313 1 1
0.00612431427598993 0.00590593432672899 1 1
0.136811853690608 0.134990931819511 1 1
0.00733194815861532 0.00613685055974197 1 1
0.0305122976531606 0.0301683455533976 1 1
-0.130116269196461 -0.128251690962666 1 1
0.0880335697885242 0.0858877393570667 1 1
-0.0608336257632405 -0.0595259245692169 1 1
-0.055830605849304 -0.0551086614738357 1 1
0.120600663014555 0.118417372777842 1 1
0.0338248404376128 0.0330240727643062 1 1
-0.0182485838923919 -0.0185870616649902 1 1
0.0199545448376096 0.0206875642829683 1 1
0.0442060025207342 0.0437126250446948 1 1
0.0929869835444334 0.0911326577947723 1 1
-0.0559543862762506 -0.0548363978481002 1 1
-0.0933790745123822 -0.0906933715674854 1 1
0.118404912283878 0.1160150128152 1 1
0.0142302639939173 0.0145423957654316 1 1
-0.225332896460656 -0.221371016558382 1 1
-0.0489947504662639 -0.0475060613437779 1 1
-0.00667695562823582 -0.00571803889763154 1 1
0.211584844600771 0.207848349339275 1 1
0.0784273044509405 0.0770615024750604 1 1
-0.307861042240802 -0.302402528596975 0 0
0.148765433438748 0.146124920290372 1 1
-0.0422211588587337 -0.0414728671710996 1 1
-0.116771338719914 -0.114273095326084 1 1
0.20983372902736 0.20592781615918 0 0
-0.0496077781204347 -0.0486647771385286 1 1
0.0448997345530502 0.0441238912079886 1 1
0.0412620388405861 0.0393520309217876 1 1
-0.171738048422338 -0.167148608774378 1 1
0.0101742763716716 0.0104633446873418 1 1
0.0510375342847311 0.0498361979750281 1 1
-0.0653546865197694 -0.0645156292354145 1 1
0.244603282814224 0.240464026624512 0 0
-0.0136756358279895 -0.0131906247980891 1 1
-0.0914221049365972 -0.089919883481319 1 1
0.122056119305414 0.118933093427124 1 1
-0.122769111970614 -0.120224249294423 1 1
0.148611098582084 0.146264380395881 1 1
-0.0404684008309212 -0.0401741983902813 1 1
-0.119115199032985 -0.116769556911034 1 1
0.00563152892650044 0.00435990140210512 1 1
-0.181136144189889 -0.177358203652109 1 1
-0.0394951454795386 -0.0388016802027318 1 1
0.231538052323323 0.227074644685808 0 0
-0.0193726013509638 -0.0174875943903175 1 1
0.0883764599309893 0.0870534533782806 1 1
0.0207719191022707 0.0203449408344346 1 1
0.100610959228871 0.0989943345054717 1 1
0.0686279663479669 0.0678988013232272 1 1
-0.110547063245367 -0.10783321212424 1 1
0.0162981654876487 0.0160087059387235 1 1
-0.00776813551002352 -0.00772872113992541 1 1
-0.0495473215714686 -0.0489156530255139 1 1
-0.07398246771738 -0.0726120515732222 1 1
-0.0813409890793384 -0.0801682603879721 1 1
-0.0163219508035291 -0.0159527484292061 1 1
-0.00883605033036164 -0.00863146692635724 1 1
-0.130155685124856 -0.128199975780267 1 1
-0.0974620679450746 -0.0962185619286154 1 1
-0.00925348067477933 -0.0088529745313577 1 1
-0.121898932124849 -0.120447371358708 1 1
0.0578481659072719 0.0567153376090511 1 1
0.00506083162339818 0.00529732149048623 1 1
-0.163385193486592 -0.159967741131082 1 1
0.168679997901751 0.166503308038044 1 1
0.00711478433372042 0.00700689272382655 1 1
-0.09444542405705 -0.0921924065868914 1 1
-0.082001666953053 -0.07963206609661 1 1
0.0068863323371333 0.00688069877967441 1 1
0.0781552100566677 0.0771583061230719 1 1
0.154318169540642 0.151839002932619 1 1
0.297272377160935 0.292226925502 0 0
-0.109073157819246 -0.104946524086122 1 1
0.0207185623873637 0.0197853257998263 1 1
0.148951078496736 0.146099523911472 1 1
0.100793288487406 0.0991042080796487 1 1
-0.105610420201237 -0.102919435884742 1 1
-0.0124395159482367 -0.0115518857740372 1 1
-0.206468295690706 -0.202741527465362 1 1
0.0735314636377925 0.0713386332549872 1 1
0.194299100695112 0.190537119208053 1 1
0.0730191810164438 0.0705964636371556 1 1
-0.076323595414156 -0.0747210562721745 1 1
0.111279375451202 0.108731709818692 1 1
-0.110788434723049 -0.108115771290344 1 1
-0.122830853881323 -0.119822483807563 1 1
0.181637302300369 0.178178106979663 1 1
-0.187223024100953 -0.183867673792916 1 1
0.0780763264170172 0.0764635004760597 1 1
0.0168633240201317 0.0178154658672153 1 1
0.021606507575689 0.0210316063522587 1 1
-0.0756385829219387 -0.0747342633911247 1 1
0.0648895683186915 0.0628746934149839 1 1
-0.116436591609123 -0.112870422352996 1 1
-0.0169550996713897 -0.0159571342204494 1 1
-0.149629979477154 -0.146843881668998 1 1
0.114874126376268 0.113603839544961 1 1
-0.207948622124542 -0.20358892014673 0 0
-0.218217690122696 -0.213639893717964 1 1
0.0772847800503037 0.0759480799648808 1 1
-0.0878196518391504 -0.0856128101873284 1 1
-0.244644703095489 -0.238609097101145 1 1
0.0946673081916288 0.0936225822509295 1 1
0.0571659543524636 0.055200246257991 1 1
0.113080749488388 0.11159173388817 1 1
-0.0918744122396319 -0.0909903151686186 1 1
-0.0456565590622944 -0.0449011193190066 1 1
0.152843402209415 0.149778041012455 1 1
-0.0450034072840346 -0.0435984691082321 1 1
0.0136972490801214 0.0136126940012339 1 1
0.0680955630785104 0.0672310012071839 1 1
0.15491036744998 0.152570964431968 1 1
-0.0484514956508101 -0.0488398600961303 1 1
-0.0570293694349598 -0.0553197329925549 1 1
-0.124210927722819 -0.123757852005403 1 1
0.00547791262816066 0.00524707947526461 1 1
-0.0677916140768987 -0.0649828804597962 1 1
0.00979489351480338 0.00963192006780658 1 1
0.09475068404365 0.0931755179853188 1 1
-0.0971041278985447 -0.0953519690173031 1 1
-0.0560353386043168 -0.0549241532532642 1 1
-0.0146031576794602 -0.0152435058510874 1 1
-0.138444525303333 -0.13617655082945 1 1
-0.0688389706368918 -0.0674301361465863 1 1
0.220756498299813 0.216744060402487 0 0
0.108569409432968 0.10666909583626 1 1
-0.0370580378468809 -0.0362458387743095 1 1
-0.0541300414115946 -0.0520758432644361 1 1
-0.152015916137899 -0.149801030194891 1 1
0.117921932964658 0.115919685858783 1 1
-0.026008935268469 -0.0237519778397266 1 1
0.101759281760708 0.0997415426889613 1 1
-0.0893381083048175 -0.087639118045227 1 1
0.163892087560614 0.162427778644206 1 1
-0.00674837394353713 -0.0059989219452586 1 1
-0.280715609439672 -0.276537149455383 0 0
-0.219473028655225 -0.214235036530178 1 1
0.0641117437568115 0.062829590154655 1 1
-0.12940662338066 -0.127249731269367 1 1
0.0908721637811057 0.0892674051247921 1 1
-0.00807473673929698 -0.00820959977121644 1 1
-0.013632009974432 -0.0129531674766966 1 1
0.0188227794860325 0.0183986872539946 1 1
-0.11893828186816 -0.117875312516424 1 1
0.0383512868878856 0.0379862866718428 1 1
0.0735031738524079 0.0720808011934324 1 1
0.154289938359105 0.152760354840433 1 1
-0.0980075855292455 -0.0965756268505476 1 1
-0.264920944468208 -0.259913702254965 0 0
-0.0748812793169469 -0.0742356761579098 1 1
-0.0107682032182111 -0.011499681836955 1 1
0.116809570898728 0.114412506656138 1 1
0.0807435634032986 0.0793562934309916 1 1
-0.0312776730872572 -0.0314514159079179 1 1
0.0971419406760258 0.0958220523779574 1 1
0.0913389457265228 0.0890546999766112 1 1
-0.024852959905861 -0.0242959246376761 1 1
-0.122029139116902 -0.119440506808188 1 1
0.122325162144012 0.11916195454443 1 1
0.0131265368926981 0.0137733888586353 1 1
0.113580020609603 0.110913482374067 1 1
-0.0188358365147001 -0.0184917648768297 1 1
-0.0568125603482719 -0.0553738042947335 1 1
-0.0302582786653003 -0.0294144512851064 1 1
0.0737973343178807 0.0717757447528333 1 1
-0.216322311106836 -0.212373323351171 0 0
0.020324779165579 0.0200038264810048 1 1
-0.175000773372458 -0.171711208341824 1 1
0.12245874002858 0.119471788391231 1 1
0.0560167409832788 0.0551976386084894 1 1
-0.0188034109438953 -0.0187243580001404 1 1
-0.0889136970469617 -0.0869897654630541 1 1
0.0793775694590259 0.0766549041053896 1 1
0.246162410979694 0.241741435607582 0 0
0.0775589305047786 0.0759010066017106 1 1
-0.264399723507325 -0.259434636208278 1 1
-0.170245937871548 -0.167542395915416 1 1
0.137588285875476 0.135125790883459 1 1
0.064154809800066 0.0622429213135517 1 1
0.0189310998325043 0.0185764310764532 1 1
-0.297076516484461 -0.291929054809842 0 0
-0.355925226975077 -0.348315942517993 0 0
-0.0460310182085447 -0.045715317721517 1 1
0.0107830172187601 0.0105706509779749 1 1
-0.203525535382876 -0.200069076201768 0 0
0.0584222102115364 0.0570167007617213 1 1
0.0386007669170042 0.0371065938791386 1 1
0.0553801910729175 0.0528462544194873 1 1
-0.00384013618125153 -0.00357116368251748 1 1
-0.126938016009744 -0.12269226740498 1 1
0.154889376730255 0.151273561740794 1 1
0.0850134728906296 0.0846595657688704 1 1
-0.190684933825588 -0.187420719897765 1 1
0.177280157690011 0.173467220271284 1 1
0.00656791754003934 0.00667089256032317 1 1
0.225505914530877 0.220213195132728 0 0
0.223732431928745 0.219083047350556 0 0
0.169990754845867 0.166347094175421 1 1
0.112554512962524 0.11041215014085 1 1
-0.14250226475239 -0.140578086038755 1 1
-0.0664134176493753 -0.0654554812644756 1 1
-0.0284636210562308 -0.026794468500655 1 1
-0.243242099721032 -0.238506641909809 0 0
0.135282715260298 0.132673129467679 1 1
-0.00560613450417098 -0.0055058484656931 1 1
0.228507768355377 0.224140881750096 0 0
-0.0721279008011339 -0.070759321309067 1 1
-0.0078761532907986 -0.00771451606219128 1 1
-0.190081775789978 -0.18691194857408 1 1
0.0465724577008342 0.0454788633954508 1 1
-0.0162889330853029 -0.0157835679696876 1 1
-0.0937843146788642 -0.0902938002288061 1 1
-0.159217959810491 -0.155874111098174 1 1
-0.069191782718222 -0.0679537698688482 1 1
0.140321427043073 0.13778146716029 1 1
-0.190919803960915 -0.187563801656778 1 1
-0.0784525825309952 -0.0775816836018862 1 1
-0.00476970001405816 -0.0038254175141821 1 1
-0.0234142798579384 -0.0236498837103689 1 1
-0.0296651697902707 -0.0292051068375112 1 1
0.00736918626940141 0.00781103051632367 1 1
0.29294483107918 0.28729363580035 0 0
0.252499517753698 0.247230770892169 0 0
0.0749292268868605 0.07308938083806 1 1
-0.0168975696241049 -0.0165939994758464 1 1
-0.0940131064278914 -0.0923249703261358 1 1
0.214912630969065 0.211473369440215 1 1
-0.112225617814255 -0.109928459460078 1 1
0.0634094785933288 0.0626213322298397 1 1
0.026872007922124 0.0280150029379949 1 1
0.0924365564855079 0.0914759410336765 1 1
-0.091633564271659 -0.0904886930055112 1 1
0.101578829698059 0.0994426730766683 1 1
0.285644645565338 0.281127754361266 0 0
-0.219311842182231 -0.215012742025742 1 1
0.203198264763141 0.199599522359927 0 0
0.105701410427663 0.104334940696927 1 1
0.0578139566248035 0.0576687262002047 1 1
0.0439353862656152 0.044201574875812 1 1
-0.115609546862434 -0.113417721822657 1 1
0.0289536023667418 0.0288190991243193 1 1
-0.0688439626993322 -0.0671457892361723 1 1
-0.101141620765057 -0.0980238183436499 1 1
-0.0238693313690814 -0.024936744518262 1 1
-0.211460368675884 -0.207988313845178 1 1
0.013510282440961 0.0138728141463721 1 1
-0.330064174230577 -0.323677297812676 0 0
0.127237033455176 0.123990799425381 1 1
-0.115031903810346 -0.113097345491254 1 1
-0.0565339976416331 -0.0552445501342875 1 1
-0.0651709973569452 -0.0646981312963402 1 1
-0.14639229055745 -0.143412231839967 1 1
0.0561068888671471 0.054977203553786 1 1
-0.0227766736046551 -0.0221540577417953 1 1
-0.0429787708478907 -0.0434387145692833 1 1
-0.0294796363354328 -0.0284052597957442 1 1
0.209402074851728 0.20572990579871 0 0
-0.115908805961506 -0.113149169860713 1 1
-0.053872954705037 -0.0538800554674526 1 1
-0.0917823720509826 -0.0905276456727632 1 1
0.0531927186283837 0.0518395208552441 1 1
-0.103469660459583 -0.101101373491179 1 1
0.0599097316614753 0.0593597385876371 1 1
-0.190969136766993 -0.187101858899472 1 1
-0.0412255173962198 -0.0406253023074682 1 1
-0.0737563376430223 -0.0708027634870306 1 1
0.045455779462053 0.0448163357287267 1 1
0.0996899665995722 0.0977784787093585 1 1
-0.029581004356027 -0.02901867683542 1 1
-0.194678701881109 -0.190990231999579 0 1
-0.183794969005422 -0.180574010407293 1 1
-0.0278453144446117 -0.0258998821470549 1 1
-0.188523396766348 -0.185456155434172 1 1
-0.0984366339458738 -0.0962032732087906 1 1
0.0497811996100644 0.0488558696160256 1 1
-0.17307877189255 -0.171034020612885 1 1
0.188653448970661 0.186477169293612 1 1
0.0583933986481466 0.0576288536877657 1 1
-0.0425316737996247 -0.041535287000743 1 1
-0.0773836800751599 -0.0759265935376344 1 1
-0.0999059589737091 -0.0967590245379848 1 1
-0.184560909925337 -0.181413589369929 1 1
-0.0780913004450616 -0.0757119836894928 1 1
-0.0787712483500162 -0.0778901208656676 1 1
-0.0468134553566437 -0.0461896954182619 1 1
0.139669019733516 0.13830765043788 1 1
0.0592433125950296 0.0583571781525132 1 1
0.142365926524809 0.139823028775271 1 1
0.139803419249054 0.137521971270691 1 1
-0.068918254334744 -0.0675596808241841 1 1
0.0977243011039427 0.0946653943006374 1 1
0.0624398761657711 0.0603420225128325 1 1
0.0431517427757095 0.0415852330695886 1 1
-0.0593591383647127 -0.0567815879992049 1 1
-0.165855126069373 -0.162741346395212 1 1
0.144245929470107 0.141527377700926 1 1
-0.13017039471542 -0.127773411309426 1 1
0.117880842987111 0.116017439002965 1 1
-0.0128282388611065 -0.0124858304397066 1 1
0.039764789654635 0.0392576747376477 1 1
0.0423703930612591 0.0415035606939191 1 1
-0.129327565924781 -0.127867030457074 1 1
0.105585429668947 0.103638894984176 1 1
0.0251069153958653 0.0245735524294023 1 1
-0.098614900113799 -0.0981997251553109 1 1
-0.100220916644358 -0.0989015315561524 1 1
-0.101589722007166 -0.0991250435660861 1 1
0.0807701203092195 0.0783119707508015 1 1
-0.101481439251823 -0.099339683042128 1 1
0.231088987133934 0.226917595908433 1 1
0.0361797123788316 0.0358037441934118 1 1
-0.211342693339942 -0.207986540817829 1 1
-0.0773340077206599 -0.076049358018534 1 1
-0.198722531629884 -0.194598579151402 1 1
0.0883967270856679 0.0877118302214008 1 1
-0.0136550395128862 -0.0135991717283841 1 1
0.0982779564124179 0.0966428121685552 1 1
-0.0620387251322331 -0.061492235561739 1 1
-0.117565583908658 -0.115991367850407 1 1
-0.156804730141038 -0.153935522161519 1 1
-0.0258355900039398 -0.0258733991793698 1 1
0.176884735806344 0.17381179754341 1 1
0.263630726489662 0.258818698011371 0 0
0.00170374801430558 0.00194811365870114 1 1
-0.0397474606509004 -0.0383867067659806 1 1
0.0122602061538586 0.012604749085738 1 1
0.185571611613696 0.183608364490626 1 1
0.250232078294496 0.245525131843288 0 0
-0.0532252595165226 -0.0512814387498435 1 1
0.0251473600213204 0.023378934083781 1 1
-0.252484483771082 -0.247098540534914 1 1
-0.148223080053277 -0.145749749160413 1 1
-0.0579575711078402 -0.0568942712842053 1 1
0.00580082675000407 0.0055719856737986 1 1
0.0302615006061462 0.0298663611058656 1 1
0.155700676206169 0.153288988667667 1 1
0.103659150837889 0.101694464157171 1 1
-0.00301809106980392 -0.00243571540188643 1 1
0.00292507587916641 0.00315453874659224 1 1
0.00479269818238454 0.00469707684485261 1 1
0.0182485026059416 0.0176866506140669 1 1
0.0269305152811692 0.0261296926970058 1 1
-0.0850842961414395 -0.0832024976215243 1 1
-0.113655817399708 -0.111349891336563 1 1
0.0776230180747855 0.0762384369931453 1 1
-0.0688573967645619 -0.0676308414257601 1 1
0.167054594669572 0.1633284170034 1 1
-0.0706322973299452 -0.0696508048242643 1 1
0.158809716576086 0.157049787456692 1 1
-0.056857886133507 -0.0559045666322244 1 1
0.0864707527949435 0.0848482692458299 1 1
0.229608757059772 0.225353021353634 0 0
0.0148280375729964 0.0146481708248975 1 1
0.0772960361241947 0.0762583701365529 1 1
0.00654391293018557 0.0051198565945012 1 1
0.0863260030102365 0.0839259413046923 1 1
0.0575568627367793 0.0567441101500459 1 1
0.0142146757554515 0.0140081158376583 1 1
-0.110310718482164 -0.108938346795346 1 1
-0.137523623377387 -0.134711148247716 1 1
0.116148800492135 0.113919683659336 1 1
-0.171905370987436 -0.169203681913192 1 1
-0.0188064157577669 -0.0186664243778204 1 1
0.043473001613709 0.0427482433702875 1 1
-0.0866204761392643 -0.084948791015804 1 1
0.17226884979504 0.169808956223305 1 1
-0.152922598692361 -0.150429856890453 1 1
-0.311181872165543 -0.30525892269751 0 0
-0.0251064607889599 -0.0243085325372996 1 1
-0.115038067923425 -0.11380772199457 1 1
0.100144707900001 0.0976965576539167 1 1
-0.0523168860817469 -0.0513594984093842 1 1
-0.0292440060913231 -0.0287833298126992 1 1
0.139214217483819 0.136319592534319 1 1
-0.0480127859211441 -0.0468694707270074 1 1
0.036500657804341 0.0353891736025216 1 1
0.00678491297013359 0.00739360050120833 1 1
0.091091151671377 0.0895197869482067 1 1
-0.00199492414449984 -0.00193280872629282 1 1
0.0197088000973916 0.0190640959636133 1 1
-0.163102081158801 -0.160277842598483 1 1
-0.115180557979337 -0.112920869740994 1 1
-0.063972221449404 -0.0630176877961697 1 1
-0.0302295645820306 -0.029559310518821 1 1
-0.216384160698033 -0.212375288522338 1 1
0.0609755914059974 0.0602643803311369 1 1
0.0871316926629438 0.0870834890279873 1 1
-5.14435367621703e-05 0.000493331598847726 1 1
0.0909032859743812 0.0881666633023271 1 1
-0.0272332232953029 -0.0274344019198855 1 1
0.0254516813149057 0.0255030818327018 1 1
-0.0363831271657009 -0.035887866112063 1 1
-0.0476943252368563 -0.0468571152408574 1 1
-0.0804225370760126 -0.0798411482608768 1 1
-0.0890154973815527 -0.0869570701285451 1 1
0.145665485315853 0.14229819531793 1 1
-0.00747302109246871 -0.00717259649084162 1 1
-0.209082470329108 -0.205692563064356 0 0
-0.131420936501587 -0.128163926501972 1 1
0.171100284436104 0.167877571366715 1 1
0.0973866149071644 0.0958812633638119 1 1
-0.100758339553399 -0.0985127085406051 1 1
0.119972457389747 0.117780654900025 1 1
0.305980202338594 0.300639855898551 0 0
0.103943889236915 0.102190852364241 1 1
0.0613665273016562 0.0594060738182893 1 1
0.0724666917974163 0.0707183201045703 1 1
-0.0404080137416678 -0.0397303242032758 1 1
0.150618579451038 0.148507180277266 1 1
-0.039986097374254 -0.0389071130991548 1 1
[truncated: 21,260 more chars]
