# Supplementary material for: Bias caused by sampling error in meta-analysis with small sample sizes
Source: PLoS One. 2018 Sep 13;13(9):e0204056. doi: 10.1371/journal.pone.0204056 (PMC6136825; doi:10.1371/journal.pone.0204056)
Supplement: S4 File — (ZIP) [file pone.0204056.s004.zip › results N = 10 theta = 0 tau = 0.2 sz = 5-10.txt]

"cohen.dl.theta" "hedges.dl.theta" "cohen.dl.cp" "hedges.dl.cp"
-0.100297186577693 -0.145223331606074 1 1
0.159582032298301 0.163957095754336 1 1
-0.0288029582162951 -0.00883109060887211 1 1
0.00617737234541467 -0.00698922315549604 1 1
0.0448763338443477 0.0278122832151983 1 1
0.107184316391768 0.0884240926611203 1 1
0.00510560039056977 0.000934767394183113 1 1
-0.0878059602098786 -0.0746872229883235 1 1
0.0241746278304995 0.0357789049377002 1 1
0.155889049300429 0.15469881655722 1 1
0.103333049758555 0.100505269381164 1 1
0.482763397732655 0.447381349654027 1 1
0.346801630979579 0.309832480375844 1 1
-0.252849726190294 -0.282070832870576 1 1
-0.1659307260948 -0.131843168870507 1 1
-0.174178081063107 -0.166989383334137 1 1
0.221143454177802 0.227094168683666 1 1
0.51522782446873 0.452420992988353 0 1
-0.398011761948563 -0.355632630223556 1 1
0.0593882400697691 0.0720585026948603 1 1
0.0323752772427367 0.0382131163364108 1 1
-0.0140874286721566 -0.0323413236625096 1 1
-0.0127647078740715 -0.0468550622909121 1 1
0.0777347456092572 0.0100539859996589 1 1
-0.17636502301322 -0.145673282953801 1 1
-0.211422559239326 -0.199881635707769 1 1
0.0663374436487409 0.0654201270134916 1 1
0.194394625230831 0.186451467328 1 1
0.186855321904689 0.155777432568925 1 1
-0.216412179207329 -0.202798474161423 1 1
0.00512649982210165 0.0347132250238732 1 1
0.147681451864405 0.118884203961228 1 1
0.0770275661286239 0.0625686785186218 1 1
-0.257746586516495 -0.240668460273706 1 1
-0.0931040419268986 -0.107006843278923 1 1
-0.472593672571802 -0.422042046218318 1 1
-0.00207468385588838 0.00916410551168967 1 1
-0.257219440075235 -0.295745002847994 1 1
0.103560733914403 0.0779462598072804 1 1
0.000295826378905843 0.00792991776280051 1 1
-0.0524040279030482 -0.0580637899359833 1 1
-0.230971571819912 -0.191821539032199 1 1
-0.59271798306657 -0.523944004578005 0 0
-0.144220432747397 -0.136638921708963 1 1
-0.219944365970471 -0.203558870062862 1 1
0.111473639069584 0.0848712013496209 1 1
0.0804499116172375 0.106990536593064 1 1
-0.429826503423737 -0.442177995546 1 1
-0.123541238987748 -0.104856487010836 1 1
-0.0355634888418226 -0.0701371150996497 1 1
0.0662566004569665 0.0611410529291812 1 1
-0.401836597025872 -0.317562540801845 1 1
-0.23548817481396 -0.221160633506302 1 1
0.112165028261428 0.105546678808267 1 1
-0.202913769783822 -0.181311437154522 1 1
0.539736708862976 0.484544131439252 1 1
0.0505323431661293 0.021260568218405 1 1
-0.111536781509063 -0.0926279370460604 1 1
0.297890505763898 0.319090072416504 1 1
-0.116554612195193 -0.10647218497898 1 1
-0.517171385185074 -0.470275654220578 1 1
0.263863430471875 0.26319388975086 1 1
0.0204108530978941 0.0147047803767667 1 1
0.139445846451882 0.104489555466824 1 1
0.361714474379219 0.353909977117319 1 1
-0.19649787813709 -0.165351591319289 1 1
0.0195062963604886 0.0339705366596069 1 1
0.227113571622366 0.211935086368575 1 1
0.311311786945061 0.256749522190081 1 1
0.0974488858807295 0.0830673474545867 1 1
0.136745450841617 0.149506567393086 1 1
-0.185518325349463 -0.17084295526908 1 1
-0.214331673552378 -0.196982795232578 1 1
0.0673525145450012 0.0737321722132264 1 1
0.326600396030033 0.268608497397028 1 1
-0.135886568297049 -0.124668840499839 1 1
-0.17966945907802 -0.176450266460494 1 1
-0.1513733054503 -0.14284295865326 1 1
0.422558663089222 0.395883792022307 1 1
-0.00661390179570059 -0.00714747402453915 1 1
-0.621054209691678 -0.562975211357095 0 0
0.165556813772661 0.169184554021731 1 1
-0.185223869314596 -0.133716938545805 1 1
-0.155986612616032 -0.15146103846425 1 1
0.265692239965972 0.25717772700249 1 1
0.125933704510063 0.120962176143867 1 1
-0.167848263671867 -0.154741679501215 1 1
-0.279375394060101 -0.254237380320668 1 1
-0.195987045385897 -0.184676928507454 1 1
0.0684240397153574 0.0809068219434727 1 1
-0.00023640216799245 -0.0455899730851077 1 1
-0.0653250353671889 -0.0636137140840118 1 1
-0.096135256152053 -0.0704596549254249 1 1
0.295591281437816 0.263032905928612 1 1
-0.139278922495408 -0.130299618146536 1 1
0.000143436939989951 -0.0101479250072183 1 1
0.14360636324387 0.131936852867118 1 1
0.353992740544334 0.323498010766535 1 1
-0.0169266981764039 -0.0204497629073012 1 1
-0.0962368239466758 -0.101289789445899 1 1
-0.259002266932325 -0.29653288962121 1 1
0.0522325904834145 0.0379431827688508 1 1
0.231767160020362 0.187888292893185 1 1
0.000193046698804406 -0.0187873701127942 1 1
-0.0858823971461466 -0.0890148352330001 1 1
0.186703432318806 0.167819685099339 1 1
0.517138811520859 0.454472217026639 0 1
-0.353521947844542 -0.306376265801028 1 1
-0.425623898950324 -0.374569785574037 1 1
0.00416981557636754 0.00817744980544513 1 1
0.0818052790670246 0.0727944983396033 1 1
-0.33376917251923 -0.322565784146457 1 1
-0.0326484337076747 -0.033310783533177 1 1
-0.0846751111035422 -0.0702163557803394 1 1
0.106208733046325 0.100696387318945 1 1
-0.0273229453152324 -0.0153426032739551 1 1
0.329517425996551 0.291992047077156 1 1
-0.0652111353751575 -0.0395495968663861 1 1
-0.524168224030479 -0.477476492940126 1 1
-0.46052230654569 -0.41228754661599 1 1
0.0902387557836287 0.0589878055912438 1 1
0.239792529759187 0.200260411188518 1 1
0.265210213932532 0.196500100258958 1 1
0.17118022657585 0.132357259393607 1 1
-0.329871029813579 -0.274412459886393 1 1
0.161711403968218 0.143727390704765 1 1
0.203564432670678 0.192651244836443 1 1
0.187197715105551 0.192393105947325 1 1
0.112458805129241 0.118744309540671 1 1
0.156478468496697 0.13402402718153 1 1
-0.168726493181787 -0.13624231421046 1 1
0.400141043015771 0.374952432858423 1 1
-0.0184084201778514 0.0081870454140989 1 1
-0.0682831739138362 -0.0948451677681165 1 1
-0.27063448527524 -0.309398046638904 1 1
-0.367111429568653 -0.298058810950866 1 1
0.281215835196327 0.25630397545263 1 1
0.0907139901535718 0.0900870609355377 1 1
-0.607100871342721 -0.48263520223749 1 1
-0.183122477343419 -0.201743175707085 1 1
0.253826417045355 0.209662415929257 1 1
0.0740405872076172 0.0721737990316948 1 1
-0.150527485753158 -0.228469718263045 1 1
0.0832953920077968 0.0573240210980027 1 1
0.423258505493916 0.382224532051752 1 1
0.101872869067551 0.0756477134919807 1 1
-0.0334643993296824 -0.0246560979410172 1 1
0.0299097462385551 0.0426809820179395 1 1
0.266537608677056 0.228045863320958 1 1
-0.30343353313343 -0.267280186778918 1 1
0.0307131555927258 0.0046724298846335 1 1
0.172745798993909 0.15087258236184 1 1
0.0850621564111021 0.110732001976756 1 1
-0.202609886962347 -0.169103966440388 1 1
-0.107589786693886 -0.0984805476771792 1 1
0.0466499999614981 0.0441847024604614 1 1
0.0532351080534582 0.0522927282784439 1 1
0.384657265647474 0.381045711223816 1 1
-0.292900029295062 -0.332888011986915 1 1
0.212762128482774 0.198226387508796 1 1
-0.189393562817213 -0.207551537629288 1 1
0.118594829197531 0.0818662685595199 1 1
0.036622793002241 0.0378375483619315 1 1
0.140963666202637 0.089960213711267 1 1
-0.199669044753417 -0.182737711557764 1 1
0.355356272747298 0.323815046402887 1 1
-0.193247709117529 -0.133079405846312 1 1
-0.0143853940409741 -0.0336380185905162 1 1
-0.0166043530013306 0.0135490130781267 1 1
0.361781728228269 0.299736589253038 1 1
-0.123179966232954 -0.120407936423548 1 1
0.174706510567247 0.164503615819116 1 1
0.0894357432525178 0.0759448824210374 1 1
0.327929127590332 0.30150840005965 1 1
-0.00276661876456395 0.0193763041664499 1 1
-0.159372034602817 -0.1409153992466 1 1
0.0588836612837046 0.0663805075686351 1 1
-0.359658040171962 -0.358514241061835 1 1
-0.158574062131091 -0.145222131196464 1 1
-0.0753115726264415 -0.0459401806285269 1 1
-0.0555103210458244 -0.0476856634932515 1 1
0.00517713545677649 -4.57069143890883e-05 1 1
0.0407623283109552 0.0156923388305596 1 1
0.0591687325744455 0.0541363106686657 1 1
0.186732244914555 0.166619159043294 1 1
0.303625902510641 0.267810658926499 1 1
-0.0874417604117791 -0.0831732429865743 1 1
-0.292943228996835 -0.277591398326616 1 1
0.182259361377517 0.163745917674288 1 1
0.273687477041578 0.240500406964151 1 1
0.206434613901947 0.191351472445106 1 1
0.231777604064356 0.220727724111756 1 1
0.0816564533091068 0.064404925695663 1 1
-0.0493501774002264 -0.051803431995457 1 1
-0.0508177456751875 -0.0482230613332771 1 1
-0.0639333241212755 -0.0573870363587389 1 1
-0.138182293755187 -0.115089284186806 1 1
-0.473905794762922 -0.416069699915094 1 1
0.26219623729162 0.247585627250799 1 1
-0.230410571670561 -0.21961693766743 1 1
0.12305823371957 0.0768569628814419 1 1
-0.246149138072983 -0.215312500527087 1 1
-0.0364042468742417 -0.0320157375400853 1 1
-0.00140915176115258 0.00696877338589655 1 1
-0.134258552330582 -0.148853370421131 1 1
0.462813494981912 0.402970961533055 0 1
-0.339762959291381 -0.297919583418431 1 1
-0.196314688801546 -0.181781380869367 1 1
-0.0155913523892244 -0.0248429351369076 1 1
0.0702750622803969 0.0641276260049955 1 1
-0.267616128738476 -0.253539754934168 1 1
-0.228582240243388 -0.164740202801722 1 1
-0.307621612822269 -0.280797598003452 1 1
-0.581600262385333 -0.530332708653458 1 1
-0.56494395651613 -0.491159090561902 0 0
-0.0408688222263076 -0.0505953986041831 1 1
0.0747144901345806 0.0647099179024799 1 1
0.279459644802084 0.253031225385816 1 1
0.04075450129075 0.0237551172464877 1 1
-0.000454744498829551 0.00898467445595658 1 1
-0.159108915558627 -0.1507961101612 1 1
-0.0575634544107632 -0.0580504962741886 1 1
-0.445435071218041 -0.406796412596619 1 1
0.0868952346438225 0.079586019494762 1 1
-0.287303361229539 -0.249623921256033 1 1
0.279552223680975 0.273138239362361 1 1
0.615100125995269 0.556025453787028 0 0
-0.518901901684394 -0.474490650064407 1 1
-0.321070079737789 -0.288882542126147 1 1
-0.453820854200131 -0.385361990112169 1 1
0.531453843878593 0.50770589449682 1 1
0.133303578336544 0.113354824863126 1 1
-0.193772000283123 -0.144918618998354 1 1
-0.328435002233134 -0.305880047062585 1 1
0.225629531023006 0.201520326561851 1 1
-0.167441123741266 -0.152796097164505 1 1
0.0656761333885162 0.0672683562184205 1 1
-0.58253226807329 -0.526218297858872 0 0
0.191736230570127 0.165276833630352 1 1
-0.188075286083452 -0.152655359248985 1 1
0.191047976178596 0.175614291446773 1 1
-0.00380405209440397 0.0451152910311779 1 1
-0.0113306198614294 -0.0294699271653158 1 1
-0.114904527599427 -0.121809606836005 1 1
-0.114365393804409 -0.0865412170334174 1 1
-0.04883529130071 -0.0453187329935212 1 1
0.07334518455652 0.0685412518507201 1 1
0.0511762215731812 0.0478678250919106 1 1
-0.205272704236897 -0.140061416622882 1 1
-0.110109456279419 -0.119499464687964 1 1
0.262866067806824 0.228171289805835 1 1
0.331236922434947 0.286695954680983 1 1
0.498675131285263 0.435436995827984 1 1
0.148834181221079 0.139587306017949 1 1
-0.0432736699600961 -0.0351349113753707 1 1
0.0205802842591658 0.0192867901231968 1 1
-0.168784041618603 -0.127776548769553 1 1
-0.0370172523139856 -0.0554601325547203 1 1
-0.0873723080844033 -0.059835296088859 1 1
-0.499930190880859 -0.424150698990004 1 1
-0.136002979193621 -0.114239702278521 1 1
-0.248013067033312 -0.224506561982235 1 1
0.264670618177579 0.198654499981336 1 1
0.21575988881956 0.194277472284032 1 1
0.403301950309179 0.369795000152803 1 1
-0.5550872819218 -0.498274448989001 1 1
0.161470506954213 0.151608058049206 1 1
0.0672153650743289 0.0585382042118101 1 1
-0.270109017572293 -0.309049036958537 1 1
-0.0229903329679074 -0.00830494217078347 1 1
0.187447352544179 0.155716577878002 1 1
0.265959028723098 0.236393578137981 1 1
0.167148030804487 0.167603568384651 1 1
0.403523444392326 0.357692801880599 1 1
0.275493360162917 0.215913373210046 1 1
-0.0668893279082609 -0.044068991312684 1 1
0.0175228978834988 0.017461896438453 1 1
0.34651689416058 0.303819291428286 1 1
0.156167967474639 0.1423462643042 1 1
-0.0469972809542508 -0.0276617651542582 1 1
-0.451928421601589 -0.406552092235139 1 1
-0.210740544572014 -0.184199847026651 1 1
0.271836663677969 0.245032631997322 1 1
0.352380887979743 0.326325146119368 1 1
0.0234468155151379 0.0204492728098491 1 1
0.145055121234398 0.124944003348303 1 1
-0.320663927729662 -0.302891073992624 1 1
-0.12865687859301 -0.110062032851857 1 1
-0.180950914074979 -0.158675261570416 1 1
0.675242703046764 0.611482752095772 0 0
-0.519793811501989 -0.468720388120102 1 1
-0.0102071899859018 0.00734710808589771 1 1
0.129211121120061 0.145031390421254 1 1
0.318443496810689 0.310954768134123 1 1
0.193388657399781 0.156437150010159 1 1
-0.480562087400596 -0.432137373600023 1 1
0.352358815533373 0.324036361068663 1 1
0.321131555900472 0.30351689068938 1 1
0.211140153226431 0.209528572332517 1 1
0.202057683160518 0.16751082172023 1 1
0.154065212186588 0.145592941595781 1 1
-0.0148049476098828 -0.0113557954505106 1 1
-0.0575339132463099 -0.0474456496360303 1 1
0.0041006655887265 -0.00469015171848978 1 1
-0.26884310998264 -0.220947549203243 1 1
0.394861275712377 0.37888387213959 1 1
-0.143909516681973 -0.160057142604956 1 1
-0.0160699338790943 0.00751940196451747 1 1
-0.0451330451165645 -0.0390158344921048 1 1
0.245354114518692 0.248116432207828 1 1
-0.0559248177962473 -0.0571241841400532 1 1
0.292327558576592 0.281718323717959 1 1
0.0067174406521348 -0.000818217586602926 1 1
-0.455756379403561 -0.399735074265441 1 1
0.192152789059437 0.150525497090392 1 1
0.389132294037879 0.342130218049292 1 1
-0.235441029432673 -0.237554981464341 1 1
-0.231337610068419 -0.19944450627453 1 1
0.14247691694967 0.115569156975627 1 1
-0.0543808487790075 -0.0664116137042368 1 1
-0.243933732416323 -0.189167308619411 1 1
0.292566839300218 0.255965836140206 1 1
-0.178315127462673 -0.148197962408461 1 1
0.29354817817335 0.25112122620622 1 1
0.0901329301664509 0.0707817939611265 1 1
0.117715104993826 0.123098897891081 1 1
0.434404489088013 0.429740081421759 1 1
0.0589635329145706 0.0583364506006325 1 1
0.0766789514984316 0.0805531437724285 1 1
-0.298762785102488 -0.296774124338929 1 1
0.253002413905408 0.256528847549918 1 1
0.163789867687369 0.147231758135336 1 1
-0.180856446910776 -0.177189227062501 1 1
0.430369925659852 0.367146161896309 1 1
0.164357203913147 0.148110388268389 1 1
-0.337800775028036 -0.30301399187913 1 1
0.312074274100156 0.273973168938339 1 1
0.0030012207058269 0.00191794110210742 1 1
0.265423319952759 0.247730063599353 1 1
0.520042978159237 0.474658975174604 1 1
-0.129643124379855 -0.107881923606512 1 1
-0.190410475525834 -0.173016736804482 1 1
-0.543904484590636 -0.535810333173194 1 1
-0.2809249369246 -0.260726269541337 1 1
0.323473273354034 0.310344150534113 1 1
0.161583921158511 0.170948472271265 1 1
-0.13676975937129 -0.119894594021803 1 1
0.0861222275673774 0.0894852409782256 1 1
-0.326728789191575 -0.287769048297818 1 1
0.0505975927497508 0.0550203007046135 1 1
-0.192563992743957 -0.186238381092597 1 1
-0.552986835279535 -0.494828187370293 1 1
-0.31688008229739 -0.303035220819835 1 1
-0.108784281177162 -0.0934948431383095 1 1
0.205116070557594 0.161307512536475 1 1
-0.439776647664597 -0.401037107820478 1 1
0.229300120025452 0.228872704987142 1 1
-0.0260730107375094 0.00017679707651172 1 1
-0.012920671140611 -0.0125362662029037 1 1
0.112173922571307 0.105568494576026 1 1
-0.225534326452566 -0.203563998673746 1 1
-0.112430048340096 -0.121400510900227 1 1
0.202526851426898 0.174254858093678 1 1
-0.00405491582467174 -0.000402224945218452 1 1
-0.178649809428779 -0.158071771215596 1 1
-0.0330303815649712 -0.0323229818726522 1 1
-0.0313111204918543 -0.0169366300822673 1 1
0.0101259039732764 0.00288450751544085 1 1
0.152612372903918 0.166974191013273 1 1
-0.0270688601392733 -0.0294068867048259 1 1
0.333901725366524 0.32215365196593 1 1
-0.32847590803328 -0.258910471601368 1 1
0.473014901172654 0.422232030895104 0 1
-0.354648200807131 -0.346359993068851 1 1
-0.32782921466493 -0.312281900848983 1 1
0.406374402845487 0.366639063563743 1 1
0.26652640353433 0.238075200027293 1 1
0.239667641968873 0.23416979471308 1 1
0.356641465582519 0.322898528835248 1 1
-0.0372422918963402 -0.029364719268975 1 1
0.0626692277694783 0.0690131405174618 1 1
-0.263971590950111 -0.249025004413397 1 1
-0.301056590841634 -0.289680373278794 1 1
-0.283344752510282 -0.252952095342953 1 1
0.184885532888036 0.159842649934018 1 1
0.613113698394352 0.592265103791132 1 0
-0.39838502859013 -0.384078247538995 1 1
-0.17960808877522 -0.164270779473875 1 1
-0.0715505026149818 -0.060705438347348 1 1
0.0800309778154945 0.072504988760952 1 1
0.0522656918527314 0.052143305699777 1 1
-0.190756038422296 -0.161620471535448 1 1
0.133605279338519 0.128522315679176 1 1
0.107508245793957 0.101497166819519 1 1
-0.0378596488703084 -0.0532566955878101 1 1
0.0960847841781892 0.0979638008219004 1 1
0.314158008587229 0.28732988984329 1 1
-0.0303590209750995 -0.0426644167476669 1 1
-0.471661777202539 -0.420174781930979 0 1
-0.226364464201884 -0.217445096163248 1 1
-0.0472796556473738 -0.0405327265941304 1 1
-0.145691440525241 -0.129131939354837 1 1
-0.0603388102625198 0.0278108113938636 1 1
0.0284109802220809 -0.0122493168788782 1 1
-0.34385649175461 -0.258719914425426 1 1
-0.203011144982407 -0.200298001174327 1 1
-0.717841231112613 -0.610353853783186 1 1
-0.0878333972319244 -0.0970177138152123 1 1
0.210581430775412 0.186574469175797 1 1
0.164691657309425 0.166481964095944 1 1
0.207405811021757 0.0821577504410332 1 1
-0.256414191520525 -0.212284369332844 1 1
-0.0847042595819817 -0.074344087342718 1 1
-0.0238920323253254 -0.0236844268016946 1 1
-0.054606461215869 -0.0278987715370596 1 1
0.146082049166202 0.155682027749588 1 1
-0.0984031777645861 -0.12008766977872 1 1
0.0332113357762311 0.0544128516674915 1 1
-0.322376234128492 -0.285278743896515 1 1
0.0337454674231003 0.0394114216874167 1 1
-0.38546442016359 -0.356736911401049 1 1
-0.0901626272080808 -0.0830023813789245 1 1
0.176996354164242 0.153928657557269 1 1
0.227258105704726 0.211771372498034 1 1
-0.173320092996689 -0.103965924199528 1 1
-0.331520982750664 -0.290066163303646 1 1
-0.224004133510071 -0.202107706230492 1 1
-0.134085962958875 -0.187732055929255 1 1
0.209439729466411 0.18427551747895 1 1
-0.160811103666333 -0.151522493168219 1 1
-0.0303447951653501 -0.0614921657654899 1 1
0.0814055170079257 0.0722541802020346 1 1
0.00831485953534834 -0.00837142101934095 1 1
-0.125372488206599 -0.0927733628084917 1 1
0.157139037779957 0.115565024731726 1 1
0.108980090906515 0.0962120465717972 1 1
0.0275747069656402 0.0238564584835803 1 1
-0.19766370138874 -0.200600728180532 1 1
0.103426013503439 -0.0443853097597225 1 1
-0.410364740730373 -0.461760761618514 1 1
-0.00404770601004159 -0.00197982903533589 1 1
0.13445048655138 0.120388002877882 1 1
-0.05331953114602 -0.0629671558207987 1 1
0.601512478636837 0.538379645208533 0 0
0.0354379634826766 0.0200030743042582 1 1
0.172766911683785 0.159104298808062 1 1
-0.129578347464692 -0.10952061797491 1 1
0.526426162421986 0.483345443118232 0 0
-0.322852561955378 -0.301096071965705 1 1
-0.203507031647871 -0.196064967008194 1 1
0.356220013649927 0.318216705535744 1 1
-0.0998628444534092 -0.0907839717346841 1 1
-0.218921946366206 -0.20981282100552 1 1
-0.118729076341113 -0.103917326784492 1 1
-0.183008078197201 -0.156420336820166 1 1
-0.090607373497246 -0.0733591062435877 1 1
-0.406532616914868 -0.350316799449884 1 1
0.0622066234498155 0.0581197309148477 1 1
-0.210526753297668 -0.195382171248382 1 1
0.0406872761602978 0.0543103739590547 1 1
0.102319152511538 0.11409790698827 1 1
-0.0279099585386586 -0.0316484375630928 1 1
0.0336745280804406 0.052370074493464 1 1
0.0889024295582348 0.0800070517221092 1 1
0.141545591645741 0.0877084787118772 1 1
0.0379629296569928 0.0355617378840914 1 1
0.199787418546885 0.183671130902972 1 1
-0.158316540944668 -0.172143500767538 1 1
0.0855325468188695 0.066962155832055 1 1
0.35762805720392 0.350819823180391 1 1
0.437826965636333 0.393398548887951 1 1
0.075536254552832 0.068216458532559 1 1
0.32662791282255 0.30476836982342 1 1
0.0339020970189418 0.0253498038240391 1 1
-0.189638204524919 -0.164317912415737 1 1
0.27325203253313 0.246976167721737 1 1
0.178745176119172 0.156521411456798 1 1
-0.346081259819716 -0.301481156311032 1 1
0.417086531697224 0.36621776842016 1 1
-0.295057030037299 -0.264056337180137 1 1
-0.0780501238591449 -0.0165179109961142 1 1
-0.357891155146788 -0.295153017255357 1 1
-0.321071823984971 -0.309947302830394 1 1
-0.212352928640975 -0.173012180474637 1 1
0.115880899124362 0.123996316434874 1 1
0.269678091820805 0.189869581219091 1 1
-0.357557928854149 -0.328782602829573 1 1
-0.00674957835422729 -0.00828959581810318 1 1
0.303169147938448 0.269718894048991 1 1
0.0879201833354775 0.0937707617887437 1 1
0.242160805680446 0.217760447438729 1 1
-0.0840716835815877 -0.0760120233860794 1 1
-0.273069880062354 -0.292671361484127 1 1
-0.269981682509954 -0.249054838349691 1 1
-0.230784858209478 -0.211847262556091 1 1
0.121798873739371 0.106947805927381 1 1
-0.132554941211177 -0.107920847594739 1 1
-0.385524548794827 -0.340362825029093 1 1
0.0417615327468233 0.041953270635082 1 1
0.369813914157535 0.360120284159066 1 1
0.29997230778424 0.270173745215972 1 1
-0.103744113514515 -0.0592007829462365 1 1
0.0910915356540461 0.136556096208744 1 1
-0.184746453646308 -0.22933431080744 1 1
-0.347838682733387 -0.312863616792309 1 1
-0.0611472917830965 -0.0498786912670362 1 1
0.233032823765394 0.226055126536839 1 1
0.42907963891558 0.395542967393149 1 1
-0.131937568829173 -0.119844824446955 1 1
0.0422543110092998 -0.1170754309111 1 1
-0.0684264989279704 -0.059293472241755 1 1
-0.216333244222334 -0.203962923483876 1 1
-0.0166025153955313 -0.0286591187492845 1 1
-0.606568606545649 -0.536906917891568 0 0
0.0394748486183545 0.0562710080239044 1 1
-0.255110173093646 -0.235142175427289 1 1
0.386626732760571 0.374068389384983 1 1
-0.315111992453465 -0.280885239028071 1 1
0.0789656284617183 0.0844338539334561 1 1
-0.0651720284617242 -0.0661427153367948 1 1
0.0413125933075436 0.0298135829228465 1 1
0.51492234854436 0.461428376179572 0 0
-0.0307589163076778 -0.00874609224954656 1 1
0.0710614501667913 0.0620484952974611 1 1
0.0057381542804221 0.0150323606349035 1 1
0.0699931482902861 0.0553658452979625 1 1
-0.0565396666956835 -0.0506119642148099 1 1
0.069763820231586 0.102485285068509 1 1
-0.138121092993196 -0.150604567278869 1 1
0.243832693940363 0.215066234563948 1 1
0.147373263199857 0.127453021257228 1 1
-0.316723506536626 -0.293950508170236 1 1
0.0173106150419184 0.00057091886152805 1 1
0.159145340184954 0.139126818456572 1 1
-0.183628178615618 -0.182638750618769 1 1
-0.26068064587929 -0.252486626745992 1 1
0.0279380525190861 0.0278510016190803 1 1
-0.418098612541125 -0.368217901549329 1 1
-0.178823968351522 -0.15439909216076 1 1
-0.452492752401137 -0.41791886019008 1 1
0.440942342445704 0.383584983698851 1 1
0.158586913830325 0.155595860884141 1 1
0.348145739305717 0.294501995062673 1 1
0.0870562061457205 0.0563500202742203 1 1
-0.0528202004192456 -0.00111166817055353 1 1
0.160329844367761 0.148534541242049 1 1
-0.619849634074178 -0.572701267715113 0 0
0.06174917636657 0.0720952427198491 1 1
0.147220407790817 0.157101713951338 1 1
-0.329909933765745 -0.298198090046331 1 1
-0.0429482630346527 -0.0102932260880973 1 1
0.126283366414882 0.120626858248629 1 1
0.0529834977413251 0.0515643772434404 1 1
-0.0428445292513372 -0.0466902896596666 1 1
-0.117504499422709 -0.102668661960507 1 1
0.173685938943208 0.169557402408176 1 1
0.084101544984693 0.0738058755614132 1 1
0.017638941190831 0.0186299773899269 1 1
-0.188907286243605 -0.158486867792783 1 1
-0.42274733594 -0.369535144840246 1 1
0.0914028549909635 0.0443277484653 1 1
0.28595416772927 0.271431100007708 1 1
0.225586949324551 0.215789025911983 1 1
0.31588042696011 0.318471831286234 1 1
0.267049844226515 0.256710490935657 1 1
0.205627964984906 0.194178682631283 1 1
-0.021236594804487 -0.00452253221240395 1 1
0.0635204000119009 0.0583612888921091 1 1
0.136749587310154 0.118533105710305 1 1
0.143982885301106 0.159793425183852 1 1
0.57658856649387 0.50923920703065 0 1
-0.133854125837141 -0.173216132337205 1 1
0.157665686229226 0.129158305683 1 1
-0.0480058796564271 0.00283577151287723 1 1
-0.246859947562031 -0.231710014638182 1 1
-0.0344307241794177 -0.0358241372495205 1 1
-0.0106153747763677 -0.036657632603294 1 1
0.194291184147853 0.244282380562063 1 1
-0.347643594285819 -0.327048027034175 1 1
0.192313767671702 0.170078305540859 1 1
-0.0533024181704379 -0.0587334265260754 1 1
-0.20048371354112 -0.17048807364932 1 1
-0.126276269118328 -0.109411224030564 1 1
0.0678829802055664 0.0589585400815702 1 1
0.108967813799173 0.0522852246076824 1 1
0.0852264084892391 0.0947589499640769 1 1
-0.084244579729492 -0.0634395661262328 1 1
-0.0489239951371724 -0.0216738755854584 1 1
0.0688377175105709 0.0890408963891636 1 1
-0.383397665687478 -0.332698848021056 1 1
-0.32095498081575 -0.306821334506292 1 1
-0.35750268198836 -0.287446009464365 1 1
0.294072891963637 0.269769119992454 1 1
0.215472803500908 0.141820894798539 1 1
0.11388742628564 0.0977017108453034 1 1
0.220218543576125 0.195237751741182 1 1
-0.378509610236835 -0.366343152445881 1 1
0.58957216055847 0.51670765650558 0 0
0.316882206050654 0.265799503520793 1 1
-0.26331033541989 -0.233947632146708 1 1
0.225266184508164 0.192012090265257 1 1
0.27625455505221 0.238967457714263 1 1
0.0212633053336525 0.0424325248031701 1 1
-0.147290330704951 -0.159728853443415 1 1
0.0825070370010256 0.0763364444798171 1 1
-0.435166423638475 -0.399603120848749 1 1
-0.897217590477686 -0.801807689487786 0 0
0.313382972050346 0.261588441188367 1 1
-0.405240075715983 -0.340224450718419 1 1
0.0813828699826361 0.082686827975839 1 1
-0.0461749893180845 -0.0780565835713173 1 1
-0.432390169488921 -0.407363821289962 1 1
0.181385555111162 0.157449679556075 1 1
0.369490255444339 0.331297636789953 1 1
-0.0249059126016535 -0.00973168367645515 1 1
0.202661505627293 0.16075822744017 1 1
-0.117351470715921 -0.0610200384195521 1 1
0.0346265787142416 0.0284230746946044 1 1
-0.308134133559697 -0.287963439271967 1 1
-0.0210737227640505 -0.0187612184033046 1 1
0.32124693036806 0.280298988931685 1 1
0.118272760746789 0.105091178174755 1 1
-0.0899248252697547 -0.0644585026224508 1 1
-0.128204594744833 -0.114400138511186 1 1
-0.220019188979177 -0.206748846950661 1 1
0.251270322561818 0.242132828173987 1 1
0.139188066198002 0.125811384384092 1 1
0.172022762627292 0.157332461444859 1 1
0.359335828518901 0.341686846196759 1 1
-0.258087248825139 -0.248881348361271 1 1
0.642777825490697 0.576660713260795 0 0
-0.000875274198313417 0.0675292314429134 1 1
0.0161294244341021 -0.0171555949057392 1 1
0.287153428933251 0.262999427785686 1 1
-0.222534211926413 -0.208710201884496 1 1
0.124803651773392 0.141445628193501 1 1
0.0426512889267723 0.0556134647234871 1 1
0.10416025079645 0.128252840356334 1 1
0.210118706880964 0.198093610101989 1 1
0.305556662131281 0.271937354926479 1 1
0.12238151579354 0.086892523102355 1 1
-0.229176317919411 -0.20702232953404 1 1
-0.0103925476899681 0.00545303605918006 1 1
0.255442476724702 0.234580759893662 1 1
0.274909157633352 0.277498188774878 1 1
-0.0707648637792175 -0.0830166492883154 1 1
0.177703807367561 0.179540147249339 1 1
-0.0771468106843221 -0.0637351314580537 1 1
-0.199373831727748 -0.187121572227854 1 1
-0.0474775877615584 -0.0034751495996686 1 1
-0.190959276597213 -0.145669903694359 1 1
0.0579774486494592 0.0729065699310156 1 1
0.169827754098138 0.131513246343622 1 1
-0.0309587931928128 -0.0289599096851292 1 1
-0.181677022582603 -0.175761774149005 1 1
-0.342994392359353 -0.365319701541611 1 1
-0.328898039967291 -0.30302346927304 1 1
-0.210060149379287 -0.21277398574566 1 1
-0.336970601178192 -0.286991521641069 1 1
0.0201348933769214 0.0213136115240235 1 1
-0.238242288454793 -0.205704969354994 1 1
-0.0747575538022839 -0.0732412875866643 1 1
0.0616786236039095 0.0633785140299833 1 1
-0.3717089851593 -0.339731721017621 1 1
-0.125902008935657 -0.0994044294561734 1 1
0.121087652117248 0.0838329016666872 1 1
0.386281136470312 0.359601887606688 1 1
-0.0850211951315095 -0.0596730744670515 1 1
0.0744789819952055 0.0883144467094931 1 1
-0.0695225363133841 -0.0614665306574605 1 1
0.46937803191104 0.408784371666585 1 1
0.0958897618761831 0.0863854245447765 1 1
-0.236300908638824 -0.169149529370253 1 1
0.566328460907413 0.474666366973275 1 1
-0.33165261498065 -0.291838781359162 1 1
0.182956569490423 0.136820809565296 1 1
-0.0359018450856089 -0.0289109006758712 1 1
0.0789567247185881 0.0569561270518658 1 1
0.177405887571938 0.149173050086294 1 1
0.404555275455003 0.345239781408461 1 1
-0.0930633159998793 -0.0869828885945325 1 1
-0.0143137695592768 -0.0138055715993948 1 1
0.322704327737164 0.274798225307327 1 1
-0.142462572876635 -0.142242989000248 1 1
-0.0228343638175414 -0.0251438593323693 1 1
0.54611597186448 0.455627103425061 1 1
0.335566322236065 0.296574113060123 1 1
0.142142891000842 0.102000626690179 1 1
0.211523057664881 0.141161995243608 1 1
0.0164149025419326 0.0137413276918649 1 1
0.133625342720906 0.123384624085155 1 1
0.0569816017060611 0.0407756939427788 1 1
0.150184390429287 0.135402217804892 1 1
-0.399624807357096 -0.370967233612536 1 1
0.452453891093588 0.371257087486559 1 1
-0.267341100482184 -0.255021550310548 1 1
-0.00726108364225696 -0.0139874742155835 1 1
-0.101003753398405 -0.105058126891877 1 1
-0.381668239666639 -0.339792881765632 1 1
0.0258343821903335 -0.0140537650929413 1 1
-0.07295030518453 -0.120576804486275 1 1
-0.0625746724668752 -0.0549662325113484 1 1
0.210555901964646 0.171786378833971 1 1
-0.135621164523576 -0.121614601193131 1 1
0.131897256494917 0.135779705424347 1 1
-0.316008887405994 -0.273637731051945 1 1
-0.296045428946542 -0.265027148675297 1 1
0.153995051177629 0.121386293861555 1 1
0.00535836994406819 0.0488878405472793 1 1
0.104238387523833 0.0834641494902409 1 1
0.173010601980197 0.135303014199172 1 1
0.42377312926954 0.361937179322493 1 1
0.119131860393923 0.0814677126092571 1 1
-0.0529091445700829 -0.024370620862073 1 1
0.225662830430748 0.207159230017051 1 1
0.10151398478263 0.0963521583934124 1 1
-0.258380890059269 -0.193154768305737 1 1
0.325272583435211 0.311553835860135 1 1
0.255333508114906 0.182834824480142 1 1
-0.0959483952602468 -0.0765816702319776 1 1
0.417888305121658 0.383359464465141 1 1
-0.305621681837411 -0.269964239077763 1 1
0.0600817385898128 0.0748169421547336 1 1
0.305207808628888 0.283784423481671 1 1
0.255384219244735 0.247355732117478 1 1
-0.296649696246548 -0.279289575814602 1 1
0.0697941556758398 0.09330317659061 1 1
-0.0579286385920969 -0.0515589521783877 1 1
0.0708882750512029 0.0795200853429587 1 1
-0.405969447261252 -0.378197188160125 1 1
0.344295586909644 0.269370864025298 1 1
0.099675900439244 0.0894071096821082 1 1
0.138602620413094 0.145506399065594 1 1
0.10687051116846 0.0849967555441981 1 1
-0.369479961546465 -0.298859067584828 1 1
0.0129403919056943 0.0127250773239483 1 1
-0.16718874468245 -0.162238444758668 1 1
0.485852881766695 0.427914485625311 0 1
0.0797666019773698 0.0647743398052928 1 1
-0.00849444102473403 -0.0325849827065496 1 1
-0.232097876474122 -0.209182538676395 1 1
-0.207766199117448 -0.187320717260314 1 1
-0.241838491019625 -0.216867332513574 1 1
-0.230518813479053 -0.212139610292128 1 1
0.127924958225713 0.14169938505815 1 1
-0.188600059661531 -0.18308137937038 1 1
-0.309458515969226 -0.288403405489131 1 1
-0.260013242448478 -0.183194898538931 1 1
-0.307310557901409 -0.274164637964251 1 1
0.104771707535478 0.0685072855824327 1 1
-0.157546635327479 -0.101306932663879 1 1
0.326145773941078 0.276788040391489 1 1
0.0139028728308683 0.0206142567452619 1 1
0.100711309739739 0.105913189707522 1 1
0.206569308825506 0.183057161867897 1 1
-0.314161417325252 -0.347020121776368 1 1
-0.202555454985483 -0.215565754467731 1 1
0.302241485267674 0.269477610279052 1 1
-0.226118107359559 -0.170139085759646 1 1
-0.381226279877292 -0.354616822733384 1 1
-0.0479613151299201 -0.0732414500728221 1 1
0.0769577089891726 0.0718711033686234 1 1
0.129683509255177 0.111087368749087 1 1
0.434451106235026 0.378550610382781 1 1
0.248827209092695 0.180448484867879 1 1
-0.332709664438858 -0.303391084579112 1 1
0.211195388957153 0.17488135986431 1 1
-0.515956851631622 -0.463466494162163 0 0
-0.371243027384671 -0.338585109099017 1 1
-0.269958744697913 -0.251663273943991 1 1
-0.339709981901198 -0.306901984501261 1 1
0.0265788477593588 0.0352766808144068 1 1
-0.155169101068698 -0.119952910889475 1 1
0.569625063681444 0.44892842943413 0 1
-0.257961011505518 -0.247279009248534 1 1
-0.464962888159216 -0.407683917854184 1 1
0.334314344276893 0.284549218253589 1 1
0.349997254025468 0.325273318740102 1 1
0.0962999543234767 0.110034590493653 1 1
0.016899980072141 8.54411630523411e-05 1 1
-0.170593052506027 -0.14949803966055 1 1
-0.183235137807491 -0.15230730821769 1 1
0.15320592953249 0.152368278552272 1 1
0.465598116942329 0.457115169474737 1 1
-0.0604477856387613 -0.0454646778533869 1 1
-0.281202903447208 -0.249299327507499 1 1
-0.205471997778333 -0.188913726129245 1 1
-0.447318802906534 -0.399676899423347 1 1
0.102142092332874 0.0838719011352524 1 1
-0.21903565319585 -0.204540085494956 1 1
-0.340313320159774 -0.310619344926836 1 1
-0.132318566892383 -0.110238730865803 1 1
-0.198345971032315 -0.193190059877344 1 1
0.221103269307323 0.194366949187955 1 1
0.0822625998340976 0.0710457919676422 1 1
0.00360430917171152 -0.019275968078166 1 1
-0.0725263067152649 -0.0450440389380595 1 1
-0.125218861967035 -0.102406520200164 1 1
-0.335524245952802 -0.2929353026655 1 1
0.306500513377038 0.242455776384586 1 1
-0.222192150881585 -0.204311391883047 1 1
-0.385234064131889 -0.335396822101794 1 1
-0.131743752920734 -0.123865003286512 1 1
-0.0059716301063527 -0.00392803702643497 1 1
-0.533907826941472 -0.488430053357703 0 0
0.06761571514878 0.0605929213145794 1 1
-0.292117902274688 -0.283877033973947 1 1
-0.288527074165692 -0.201091884101685 1 1
-0.199089373844969 -0.178330197220466 1 1
-0.318933529542843 -0.299625285405799 1 1
-0.264998520766541 -0.241317949219005 1 1
0.086128927185214 0.0812301877793587 1 1
0.346112904513236 0.338855437739275 1 1
0.32937683081611 0.288847718862896 1 1
0.0451431209320738 0.035553397607242 1 1
-0.0423172807652117 -0.00742670276606089 1 1
0.206778473210494 0.183470486944757 1 1
-0.154621389602284 -0.143545236158194 1 1
0.0417690432026514 0.0354989061872226 1 1
-0.284166247378069 -0.260622503517675 1 1
-0.0269570539900659 -0.036194491303816 1 1
0.0109666299323605 0.0682567008958235 1 1
0.373815905325416 0.331105353989864 1 1
0.287387936222819 0.257228398548385 1 1
0.274978317842094 0.242974136523171 1 1
0.0176875355263909 0.0282586773690618 1 1
-0.366442874645632 -0.360237141061125 1 1
-0.0501645514449136 -0.0146485631591453 1 1
0.0594101650438696 0.0588834572141602 1 1
0.267034554642223 0.239306866589154 1 1
0.252115728115704 0.208661135246366 1 1
0.24136916020053 0.21516587049423 1 1
0.15098380517736 0.155007846039011 1 1
0.0239366928175117 0.0184263136148926 1 1
-0.217462358823003 -0.178046014076358 1 1
0.262946299689919 0.241820901859807 1 1
-0.293323908920254 -0.268219583919319 1 1
0.125127480426384 0.121433109992507 1 1
-0.121429086775796 -0.0922810596096941 1 1
-0.312134797491179 -0.276654038681395 1 1
-0.354056763358527 -0.325654535321762 1 1
-0.358974998810277 -0.337703483037354 1 1
-0.158253727287723 -0.125502268250502 1 1
-0.325729565574649 -0.293469965906593 1 1
-0.127931674033605 -0.0668931921286177 1 1
-0.0333061078396706 -0.0295881006671546 1 1
0.374704544030197 0.342709278107956 1 1
-0.127807420022673 -0.125112628376986 1 1
0.140865312249928 0.126798247054868 1 1
-0.158298765168908 -0.134968256382644 1 1
0.287469192641515 0.267982511844651 1 1
-0.228874732809984 -0.199745894820224 1 1
0.0816348244285442 0.0795360012284612 1 1
0.0655092324532999 0.0507479875787241 1 1
-0.466837881348616 -0.422349220087207 1 1
-0.0971839495712845 -0.108299897268474 1 1
-0.120629505408483 -0.0742027686302135 1 1
0.00511982117087804 0.00973689094040428 1 1
0.256323993571442 0.212233564535269 1 1
-0.0247361159432867 -0.0500068007370809 1 1
0.192097926013318 0.161010952224212 1 1
0.276079982369608 0.248349535205502 1 1
-0.169307309563741 -0.152806170399137 1 1
0.0335049897589159 0.0264841467620821 1 1
-0.398915461427288 -0.338662519736225 1 1
0.122390132721882 0.160425682397165 1 1
-0.155496387599183 -0.14683855314565 1 1
0.0968502115861331 0.0729172043090906 1 1
-0.122347599105872 -0.116221497109508 1 1
-0.487274709549941 -0.42182485174208 1 1
-0.192580420310262 -0.205605968325355 1 1
-0.0657077723902227 -0.019232989957377 1 1
-0.139997603330129 -0.119999534899569 1 1
-0.167378290030816 -0.1630888021809 1 1
0.226815874914397 0.206287628088061 1 1
0.227444294778532 0.221495078685407 1 1
0.34902042926935 0.310205630833944 1 1
0.387881164021138 0.333143417818109 1 1
-0.0956405942149115 -0.0792557200694057 1 1
-0.350438335272468 -0.423164038672366 1 1
0.251847932403537 0.243446790967461 1 1
-0.0194019844655686 -0.0269686080261037 1 1
0.438338853088221 0.403244042699424 1 1
-0.112715113463209 -0.0948200005155323 1 1
0.149438126753484 0.130501328600742 1 1
0.0977582897651079 0.0881648321912281 1 1
-0.353198696550029 -0.317129381119999 1 1
0.105193081340889 0.0938388699613662 1 1
0.0512403940564223 0.0144136302413934 1 1
-0.487229632805762 -0.451727684819352 1 1
-0.0980737998285458 -0.0322750845664773 1 1
-0.093020959358243 -0.109554900765001 1 1
-0.17563070842519 -0.144335841378074 1 1
0.177640674200312 0.147588897279144 1 1
0.138886623563753 0.136747881163733 1 1
-0.283295999020895 -0.248189193510083 1 1
-0.0784304171328743 -0.0682759227665281 1 1
0.16415570487195 0.117887473459465 1 1
0.0742541627168753 0.0706409165809536 1 1
-0.166960343075188 -0.155546923968928 1 1
-0.258669778116712 -0.213329558809516 1 1
-0.0628539178562162 -0.0125023281025092 1 1
0.334804023123011 0.30660190535575 1 1
-0.231381485725343 -0.266114210367075 1 1
0.177471975462517 0.174896283535483 1 1
0.431912646587122 0.382078785470523 1 1
-0.0863809009777985 -0.0984658993785182 1 1
-0.13980294852996 -0.123438659176885 1 1
0.353854791729812 0.333090741871279 1 1
-0.360760502199879 -0.297699024766866 1 1
-0.135633987459071 -0.141004752692572 1 1
-0.000964034790566948 -0.011182251175858 1 1
0.102108313370384 0.0910160381213233 1 1
-0.194816554575499 -0.155017702186766 1 1
-0.118249661326573 -0.126221278094321 1 1
0.0271201715320452 0.00930296853756525 1 1
0.103568380862091 0.0923081754637936 1 1
-0.242994578625132 -0.234899002530956 1 1
0.105639082509509 0.0836063293386738 1 1
0.453880837313321 0.406508230080053 1 1
-0.284276491617408 -0.252768543648299 1 1
0.253748647789129 0.230148889726023 1 1
-0.411011201137092 -0.370299185614467 1 1
-0.094819522644184 -0.0805268450398038 1 1
-0.0405818220817571 -0.0356509238364102 1 1
-0.367901930674381 -0.358422231733587 1 1
0.0556310044301914 0.0335303571075227 1 1
-0.29558856950555 -0.276075897626953 1 1
0.182341778391294 0.161446487778116 1 1
-0.261285746268167 -0.24576514474245 1 1
-0.0623132143155716 -0.0595912606084089 1 1
-0.1966280438053 -0.171734054091809 1 1
-0.129992060435439 -0.130413814729383 1 1
-0.48476753947912 -0.438025040060742 1 1
-0.39484107319957 -0.359434686562788 1 1
-0.0754620872908227 -0.0507786579591026 1 1
-0.23194933152338 -0.233474143379067 1 1
0.132868464697941 0.154621694759704 1 1
-0.119797218676704 -0.0990692720306133 1 1
-0.347802395730257 -0.329603683486353 1 1
-0.140636484629679 -0.163233347836346 1 1
0.181841136204832 0.174803232227709 1 1
-0.0655419398668274 -0.0708511135235864 1 1
0.0689331203876024 0.0920167332515764 1 1
0.313321131819203 0.284766692638754 1 1
-0.106622195145495 -0.0932684047669889 1 1
0.131294331500078 0.126336513267313 1 1
0.126738848168882 0.116052655265348 1 1
-0.203065911927196 -0.205994248479978 1 1
-0.319645710757674 -0.277310003474417 1 1
-0.163325736270343 -0.142639749285202 1 1
-0.0231701075292543 -0.0240009917360761 1 1
0.326340665793372 0.264363125164993 1 1
0.162063186358564 0.141725872647074 1 1
-0.00890158924585206 -0.00658683780020294 1 1
0.363141481037423 0.329407565836667 1 1
0.238010242162815 0.21913944278506 1 1
0.0879487861034157 0.0599166922277824 1 1
0.404832224474044 0.375337791009794 1 1
-0.15360070493727 -0.136075251679897 1 1
0.303544027463604 0.294181502378938 1 1
0.121637438786506 0.099615762764972 1 1
-0.399272033674683 -0.349286054274867 1 1
-0.371494566554882 -0.338911411539933 1 1
0.15240902313312 0.133896770178694 1 1
0.0213147257818749 0.00698242802893617 1 1
0.155425089966247 0.100634041156515 1 1
0.150627951787508 0.130383427171037 1 1
-0.0107559160841647 0.00334774529776895 1 1
-0.148708386606494 -0.150016526420231 1 1
-0.363416605447026 -0.327009419581626 1 1
-0.154773660674627 -0.18057474124233 1 1
-0.302700418869338 -0.284067082736284 1 1
0.647621120810473 0.555795756111935 0 0
0.225613529533562 0.207000497533313 1 1
-0.532991134378926 -0.497237627954897 1 1
-0.285089210558709 -0.246489546466031 1 1
0.101587709809634 0.0736444728721885 1 1
0.04674388061478 0.0571401487467212 1 1
-0.135357077134815 -0.154073069114371 1 1
-0.193717964841923 -0.180437606743929 1 1
-0.116791548930257 -0.112145596821446 1 1
0.126861497138787 0.0986274774293094 1 1
-0.368068562088519 -0.33415822351247 1 1
-0.307815770818839 -0.269372082535668 1 1
0.232699276179094 0.224073623025332 1 1
0.340394519051014 0.313041843299422 1 1
0.771228322122005 0.692805891508816 0 0
-0.250662365761591 -0.237450833051676 1 1
-0.139901984704486 -0.139724620476715 1 1
0.147315312394238 0.135425695907131 1 1
0.170520605889204 0.163226611244565 1 1
0.127924324251796 0.112346526080084 1 1
0.0889719685769282 0.0548683364453246 1 1
-0.0165394617875405 -0.0298931006275289 1 1
0.190315336627863 0.161195904343028 1 1
-0.369168576852078 -0.340558054964173 1 1
-0.411525615345719 -0.400067188110238 1 1
0.165496009207737 0.151670512614848 1 1
-0.143972957775965 -0.158248261101289 1 1
-0.103822614105549 -0.10766568710532 1 1
-0.0492220513790181 -0.052232722901208 1 1
-0.0445806848204146 -0.0262403274882927 1 1
-0.303561195470208 -0.282420049937886 1 1
-0.0713018409939429 -0.0702408798870692 1 1
0.478505522798015 0.411563798584092 1 1
-0.221330767311208 -0.227687892054762 1 1
0.162284501123611 0.120326953258281 1 1
0.0287338030970664 0.0539255643136155 1 1
-0.0990957620824016 -0.101322199905583 1 1
0.164420782737385 0.145909276483192 1 1
0.192789530164149 0.180025203274847 1 1
-0.310096354477552 -0.268457739319708 1 1
0.0419406437320503 0.0151993052830053 1 1
0.0738706037254016 0.0397121662693908 1 1
0.2090672013681 0.188164122283389 1 1
0.212204214829221 0.226075829261747 1 1
0.315099099383264 0.288782063634669 1 1
0.505530551224432 0.471063860979316 0 0
-0.254476480121904 -0.215900262126153 1 1
0.204082630147848 0.198619447415444 1 1
0.149236242488222 0.134420452392994 1 1
0.15149653262257 0.160245850902081 1 1
0.253592467803257 0.243985343728734 1 1
-0.130567574953724 -0.116461818069991 1 1
0.837279464125927 0.786390904431702 0 0
-0.283857426180628 -0.26442574184573 1 1
0.230666408075239 0.247286235820479 1 1
0.156631008707081 0.15139911640657 1 1
-0.330676569325095 -0.292058321633433 1 1
-0.329062716511419 -0.307682247590573 1 1
0.148374698452429 0.16732434567756 1 1
0.10745061361299 0.0875591278661919 1 1
-0.334192029573557 -0.290262768576518 1 1
-0.407283456789086 -0.37618591778831 1 1
-0.0454600636647558 -0.0175981872688699 1 1
-0.0273414951008155 -0.0349146448041535 1 1
-0.293620774517212 -0.264233118495994 1 1
-0.225595230342169 -0.210930449977817 1 1
-0.0665038566356982 -0.0552157102400463 1 1
0.0373825566339118 0.0283138786402689 1 1
-0.406781458773648 -0.360569839254423 1 1
0.389790710921565 0.349719015542333 1 1
-0.211755477179272 -0.184554029713401 1 1
0.00815422358573731 0.0129258779605988 1 1
0.163628819388547 0.108964290047319 1 1
0.109430616213016 0.0812466611318207 1 1
-0.111981941630718 -0.0956932319020601 1 1
-0.199350955228747 -0.203090393888103 1 1
0.10151811536679 0.113030428866425 1 1
-0.120910945841292 -0.113451776445207 1 1
0.489405658321774 0.458991857531612 0 0
-0.0356216795094088 -0.0318548465868478 1 1
0.131188706692979 0.114382905841519 1 1
0.338752158362638 0.324402486963164 1 1
-0.45481518487655 -0.412835857659023 1 1
0.200613664974427 0.186898913206276 1 1
0.0787005822210599 0.0877639164640086 1 1
0.319727863082159 0.309847303761281 1 1
0.165885005566779 0.165136938713831 1 1
-0.273604667880124 -0.235394456279147 1 1
0.429903447568775 0.356663557728861 1 1
0.00412164603372513 -0.00958646680096805 1 1
-0.342150300332416 -0.340087147052168 1 1
-0.390529805653903 -0.330168206545035 1 1
-0.177951332819249 -0.154501283875516 1 1
-0.271847271991477 -0.248687610368263 1 1
0.273899540633993 0.25047774864635 1 1
0.141985243249053 0.133997425939934 1 1
-0.172564562662172 -0.178803012638509 1 1
-0.588708874150604 -0.547691516513165 0 0
-0.338241322313837 -0.317215971292572 1 1
0.336463543497747 0.292627058652873 1 1
-0.329505322286879 -0.328953125364538 1 1
0.505845433139371 0.461728424767272 0 1
-0.000855200148351276 0.00682503882037575 1 1
0.091063556560275 0.110528594063504 1 1
-0.307661503374714 -0.276332356909117 1 1
0.0499491557434236 0.0470672871971301 1 1
-0.115388514324306 -0.0876259472470877 1 1
-0.00310471722576219 -0.00160165147080277 1 1
0.10848632937719 0.0960750844780111 1 1
0.0838680621568113 0.0732578332994515 1 1
-0.224118419902586 -0.193222228807963 1 1
0.384606768733365 0.350726100581832 1 1
0.141439660084071 0.109542680123322 1 1
0.15870782222485 0.141523233956305 1 1
-0.328336497849243 -0.310796405831021 1 1
0.0655867100044904 0.0313938612780379 1 1
0.0680531577900461 0.0322742695117007 1 1
-0.54113429108964 -0.463256952584115 0 1
-0.180028165961451 -0.179078305775077 1 1
0.00792883314609651 0.00251496351811907 1 1
0.021012384901128 0.0217543566934188 1 1
0.268575565844224 0.272491521628601 1 1
-0.00668019115225071 -0.0515241259689291 1 1
0.164823018128099 0.156457785833455 1 1
-0.201645443437886 -0.183138546807779 1 1
-0.129935599691166 -0.085189441867849 1 1
0.356864827047019 0.330483479883405 1 1
0.566278408740148 0.519950667490346 0 0
0.0400509837305647 0.0475561621421502 1 1
0.018646354189584 0.0369425316775285 1 1
-0.132525147480315 -0.125090837251534 1 1
0.214896295305009 0.177369206644621 1 1
-0.339221657399118 -0.310935681883097 1 1
-0.0780769666105864 -0.0756254010003215 1 1
-0.0641366518030283 -0.0755028377737627 1 1
0.0700712949348895 0.0632617437867772 1 1
0.393420752232291 0.364045589186969 1 1
-0.0894718911238858 -0.104893767030133 1 1
-0.180787079839429 -0.134202223656853 1 1
0.183378891957306 0.157058125137359 1 1
0.111223009091742 0.0895845646630816 1 1
0.336780028222953 0.30385037313577 1 1
-0.00863105375059439 -0.00540503491224149 1 1
0.147882684750938 0.118716264275487 1 1
-0.230978316445758 -0.195264051291932 1 1
0.110735882871917 0.115868682278321 1 1
-0.194715343569264 -0.178899392715813 1 1
0.239038725337173 0.20250899875378 1 1
0.006887433630326 0.0360554683816639 1 1
0.219122270857601 0.214024285946872 1 1
0.0681379685435461 0.0431879967514923 1 1
0.202953486364621 0.18838066632048 1 1
0.353432041379202 0.291630285383882 1 1
-0.141079149105457 -0.09641627638778 1 1
0.150727616586457 0.157703925813882 1 1
0.0504512875359631 0.043958168902902 1 1
0.0193519000597228 0.0303908350987888 1 1
-0.327497977391443 -0.299174247313989 1 1
0.0133816595002252 0.0236147207607146 1 1
0.299923162401707 0.27625462040895 1 1
-0.134138757418896 -0.129734134655591 1 1
-0.240597474436047 -0.213064389114149 1 1
0.0801010262166647 0.076681837790898 1 1
0.153395698658364 0.108506716212702 1 1
-0.167010285907801 -0.158551658577285 1 1
0.293306764451873 0.287664879136914 1 1
0.232939527713728 0.194390285127528 1 1
-0.372240052007882 -0.322640247764158 1 1
-0.0329904323428027 -0.0543606130772419 1 1
-0.190488384678406 -0.170484405017375 1 1
-0.111438499598512 -0.0767409976282699 1 1
0.613794326948123 0.564408841800364 0 0
0.0327818815784487 0.0340001923923966 1 1
0.286058314371964 0.270637942401511 1 1
0.135889476104243 0.142220185715944 1 1
0.292180654662108 0.250010871840348 1 1
0.0414989363365873 0.0343709895938596 1 1
-0.137096268356744 -0.131865060131005 1 1
0.0651324367166859 0.0769206574473418 1 1
0.228932019778243 0.226684609342684 1 1
0.0212403790805114 0.0377746673539837 1 1
-0.0970817400613534 -0.0929376200981207 1 1
-0.152045255110119 -0.148061354453395 1 1
-0.260392298151781 -0.273424400030417 1 1
-0.236568982155722 -0.219652561300825 1 1
-0.333428633748679 -0.316568932079602 1 1
-0.65632139765585 -0.587166442223804 0 0
0.0148561650596062 0.00464511229561507 1 1
-0.0847380976895702 -0.0799122950718426 1 1
-0.328508789966912 -0.302079830987305 1 1
0.112320447071024 0.107587081409701 1 1
-0.0549964446009981 -0.0526869720718764 1 1
-0.118885341749066 -0.115675264159613 1 1
-0.10604219740682 -0.0933013614721469 1 1
0.263952792299231 0.237021966045471 1 1
0.177051643798364 0.143572006590927 1 1
0.482497514012092 0.439023378087268 0 1
0.124516528596003 0.149127511405564 1 1
-0.0316552355043595 -0.0296815112242184 1 1
0.261289825906587 0.227487174930671 1 1
-0.00329014241173882 0.0150648582731686 1 1
0.570570396364021 0.541295907218407 1 1
0.399987158661616 0.355358324227756 1 1
0.0794192158458043 0.0640661276511483 1 1
0.330541986921009 0.33917433381 1 1
0.0748542002529838 0.0525531253441175 1 1
-0.147403926612605 -0.12845812383801 1 1
-0.0894891881930053 -0.0645139537594863 1 1
0.131855709144044 0.11421636147316 1 1
0.115748036889892 0.0597628139814933 1 1
0.0619080882558615 0.0411788561215491 1 1
0.122141483744647 0.120736009302242 1 1
0.244384836068237 0.233455140787532 1 1
-0.532629568224142 -0.476925942082797 0 0
-0.181879266286798 -0.157223952910278 1 1
-0.323575099043 -0.265056547911092 1 1
0.163212864507318 0.132015093382452 1 1
0.0952774926832267 0.0639836357198964 1 1
0.297362978393996 0.264682914726782 1 1
0.177385160876508 0.155327095381468 1 1
0.115846748772685 0.0871931007240375 1 1
-0.48017732472185 -0.435983922796636 0 0
-0.026270536736055 -0.034492730874772 1 1
0.120662352289471 0.115697445091252 1 1
0.0891888027512011 0.0594860769274968 1 1
0.00265168902418646 0.0090787778243025 1 1
0.069830475175933 0.0734923464116107 1 1
-0.425856303618392 -0.381666110193627 1 1
-0.127835342878144 -0.13200723463111 1 1
-0.290786025899276 -0.261687698858571 1 1
-0.280381016081766 -0.259166260507224 1 1
-0.197445970773936 -0.227414670619066 1 1
-0.332745986695433 -0.331805115006466 1 1
0.200547894663441 0.182441326182529 1 1
0.0665014270146826 0.0177159614018578 1 1
-0.106598026756296 -0.0949560272427162 1 1
-0.0992997933427737 -0.0822006647581415 1 1
-0.0522517307655489 -0.0576001408869835 1 1
-0.292777546213248 -0.24902053206907 1 1
-0.0511569645544398 -0.0580616569862463 1 1
0.0212116696146271 0.00955555321036091 1 1
-0.508819346496099 -0.45171341769229 0 1
0.32971973226991 0.281133759312781 1 1
0.152562613263068 0.123465839312997 1 1
0.566904186659249 0.494488976075559 0 0
-0.123810108625826 -0.134303243591034 1 1
-0.0985937214057318 -0.0644092834863834 1 1
-0.248756576333416 -0.263656985318055 1 1
0.132953017271504 0.104983176102362 1 1
0.159243638657643 0.116811059376081 1 1
-0.0280956214524118 0.00524857449621675 1 1
0.16042198766759 0.13890426345349 1 1
-0.322890096051008 -0.292924498223143 1 1
-0.00197882705453634 0.0215786699060039 1 1
0.491373745863109 0.444430604394063 0 1
0.0270154138854103 0.0167022016641603 1 1
0.235855026649541 0.205100487977421 1 1
0.0659796932649006 0.0471587458661847 1 1
-0.105113814574133 -0.101775303446643 1 1
-0.40850352457587 -0.389539369006181 1 1
0.143155198512996 0.141454309670525 1 1
-0.264531221563158 -0.144139913440618 1 1
0.377011327809317 0.370755114835512 1 1
0.250575778399628 0.241066052528695 1 1
-0.151842166078898 -0.189519802313863 1 1
-0.0230210666951618 -0.0303454277202628 1 1
0.156982728195251 0.145562971549327 1 1
-0.0245549826198848 -0.0401617890693565 1 1
-0.0845769715985391 -0.0837448294704388 1 1
-0.145237169370529 -0.152546703152575 1 1
-0.0088031344620533 0.00708809209595525 1 1
-0.156714800039019 -0.119492283492342 1 1
-0.0203385227759864 -0.0207478795429139 1 1
-0.227030575064 -0.219400769946807 1 1
0.162229863653169 0.171369481143179 1 1
-0.27407727303759 -0.252914501464124 1 1
0.0271972787470932 0.0246395095928997 1 1
-0.300460186132386 -0.255656413431202 1 1
-0.52850404475784 -0.497033263532404 0 0
-0.143250586329382 -0.102572711649929 1 1
0.241390576922465 0.203869146895259 1 1
0.255721100490947 0.24558462099484 1 1
0.199512235045919 0.161752741362116 1 1
-0.468550657269346 -0.403463048086753 1 1
-0.0235027179071747 -0.0448025156165614 1 1
0.114500852239653 0.0977563362285924 1 1
-0.0105185950169261 -0.00294011791714617 1 1
-0.00310506884612496 -0.00921806969487042 1 1
0.138710446422137 0.109582796649594 1 1
0.227965686165412 0.214249354488829 1 1
-0.554329754657026 -0.470058354402792 1 1
0.0552803888323223 0.0416218937647595 1 1
0.149172229285035 0.14048135653093 1 1
-0.0417640669620939 -0.0368869483405182 1 1
0.439450552107558 0.381305871041854 1 1
-0.00884856215800554 -0.0175446415495098 1 1
0.386179376419002 0.344403750570038 1 1
0.138823526392826 0.135577808300397 1 1
-0.239582185367236 -0.21391830641393 1 1
0.261389974687393 0.194060700277691 1 1
-0.224330699114963 -0.183230087312732 1 1
-0.536533899539698 -0.467360797336657 0 1
0.0238791334209439 0.025413470803581 1 1
0.21154648331772 0.188376026405237 1 1
-0.493572271151287 -0.419484640351093 1 1
0.101524436148171 0.167461767728581 1 1
0.205840462460917 0.13866863125806 1 1
0.0921876303282937 0.0927825902319282 1 1
-0.21698295498843 -0.231854060853247 1 1
0.01736888774012 0.0143438804838627 1 1
-0.283496025307692 -0.265778447204807 1 1
-0.394987132680087 -0.379196164929999 1 1
0.0766252599552665 0.0689850348429521 1 1
0.19136358062152 0.178881980642501 1 1
-0.456585569568711 -0.528345466787754 1 1
0.25629466675216 0.238172836436037 1 1
-0.0277338076002831 -0.105214651487705 1 1
-0.0110113333668975 -0.00682204557623887 1 1
0.0615002744157649 0.0414418549555478 1 1
0.452883999210628 0.421786658856678 1 1
-0.234355763199718 -0.20759202135881 1 1
0.195610159124853 0.182020140281838 1 1
0.34060837576776 0.292364106110236 1 1
-0.00831140964723694 -0.0159684613446178 1 1
-0.0391945466948054 -0.0291058937024246 1 1
-0.103706425749837 -0.080424784668335 1 1
-0.014117090569677 0.0147888649866548 1 1
-0.197651920727324 -0.169731240825764 1 1
-0.200912776978713 -0.208602128972725 1 1
-0.0676763554270588 -0.078169897030456 1 1
0.00383726607783444 -0.00433997449929215 1 1
0.0968166001353142 0.106572710601026 1 1
0.230473908217853 0.226320261404644 1 1
-0.213720252245111 -0.199500987331288 1 1
-0.0823240256973327 -0.0548510683294695 1 1
0.00305270358123987 -0.00305603889356351 1 1
-0.00474179265294956 0.00894410487305576 1 1
-0.196322297940244 -0.190607842604968 1 1
0.336040875234614 0.309441685166245 1 1
-0.0904389551725403 -0.0812383114016367 1 1
0.00118731745935908 0.0199245490453478 1 1
0.268906251862698 0.237267423806234 1 1
0.156375739494954 0.15660857215163 1 1
-0.199144933650699 -0.170773424766874 1 1
-0.582520326918791 -0.472616457175325 0 1
0.00797902482997047 0.022376766061625 1 1
-0.337016362933287 -0.314462392309593 1 1
-0.207568295286114 -0.184261818453496 1 1
-0.109093568697414 -0.102873748639894 1 1
-0.0153293808536483 -0.0300339624466207 1 1
-0.242384449564282 -0.202537242710872 1 1
0.338146317730804 0.315843600040847 1 1
0.0881874475787508 0.0982297014030364 1 1
-0.306325976846164 -0.271921793012393 1 1
-0.228475708078698 -0.203482931717295 1 1
-0.297133071293529 -0.279170273887737 1 1
-0.0856610547890095 -0.0586645415976375 1 1
0.462703390471958 0.424717007468184 1 1
-0.332992392059792 -0.311969875877063 1 1
-0.610256101275714 -0.557649294655538 0 0
-0.312969668876564 -0.294736967418112 1 1
-0.0401916675074515 -0.0634246521672986 1 1
-0.287701544383984 -0.227544637629807 1 1
-0.430380613967573 -0.340724885971776 1 1
0.0330004374467633 -0.00282948466883401 1 1
-0.459334494648602 -0.426820341699338 1 1
0.241822906934286 0.237860703713273 1 1
-0.0307376904987171 -0.0262345858075884 1 1
0.405618975262269 0.32747278101201 1 1
0.0138425112735105 0.0205679342091409 1 1
-0.278713765105644 -0.249049144926473 1 1
0.120417601862522 0.168783456412367 1 1
-0.241165897727153 -0.20623303217252 1 1
0.205760841555714 0.194019193216075 1 1
0.00206299795282618 -0.0011937113658791 1 1
-0.156613951343484 -0.12852615722465 1 1
-0.0662541610648214 -0.0487453800526884 1 1
0.254304137769021 0.262651980007391 1 1
-0.0285059141867889 -0.0387600180844968 1 1
0.0853708138863856 0.0757017214128155 1 1
-0.0169514940906059 -0.0224572437226501 1 1
0.11429787857033 0.111385277696871 1 1
-0.661916077072205 -0.592681639135213 0 0
0.0162784244646972 0.0242592077686769 1 1
-0.0563375696141282 -0.0509222217952815 1 1
-0.138614318293776 -0.129121305768087 1 1
-0.18918089300829 -0.20242969634117 1 1
-0.477228194810357 -0.44918136044465 1 1
0.179477184785335 0.187110856106232 1 1
0.00458020762676159 0.0317114225041563 1 1
0.130548333441989 0.11227219360408 1 1
0.15522276992416 0.165924204523769 1 1
0.0825901206540136 0.0680945872145043 1 1
0.0777419540130487 0.11707954183881 1 1
-0.323057002357489 -0.223865516335956 1 1
0.158757185361569 0.174956117652878 1 1
-0.182475716241821 -0.172569135118692 1 1
-0.00816290614393544 -0.0138366789602083 1 1
-0.104806255401128 -0.140490384811067 1 1
-0.499950427328616 -0.489654529315776 1 1
-0.322558428792306 -0.209784748330876 1 1
-0.040534056664135 -0.0260514898283923 1 1
-0.0283094291983968 -0.0190861091629441 1 1
0.20857569260576 0.205656711541311 1 1
-0.250140115271205 -0.227256291231111 1 1
0.184880540620512 0.156180352511467 1 1
-0.216543766194734 -0.19637337052533 1 1
0.364831754733043 0.348338604011233 1 1
-0.122268152529268 -0.105676244607435 1 1
0.250275638647546 0.247950543382063 1 1
-0.269098124522583 -0.250403347054555 1 1
0.0105500033818975 0.00272665686456943 1 1
-0.125113398786341 -0.121160815356761 1 1
-0.0404435169739386 -0.0472743201372232 1 1
-0.146525066913624 -0.133548021323922 1 1
0.179460795691127 0.160258884002909 1 1
0.190976086911534 0.166071530755686 1 1
-0.0288374070255332 -0.0277633289718013 1 1
-0.034653093136374 -0.0170562219945509 1 1
-0.186509187234156 -0.160834640239799 1 1
0.325213326461913 0.30010813867264 1 1
0.175889755958219 0.150158848459702 1 1
0.285621986887456 0.278595536866214 1 1
-0.132235211325858 -0.12244397598004 1 1
-0.379046207450257 -0.295547884095657 1 1
0.126105913087716 0.121635814080358 1 1
-0.237188453675663 -0.18590100341457 1 1
-0.10773483945972 -0.0980460314496577 1 1
0.37636979675889 0.34940351944428 1 1
0.237403011625119 0.210935876205192 1 1
-0.0695820534415224 -0.0614715914010613 1 1
0.166768009834039 0.182183061539703 1 1
-0.259880634162617 -0.25416898764657 1 1
0.145425587017543 0.130455012123799 1 1
0.150172667713454 0.161824642091354 1 1
0.129596418806626 0.136809109438087 1 1
0.0479399753757962 0.0717056413454734 1 1
-0.294173247011045 -0.266556190791955 1 1
0.0944418430340271 0.0824039362663314 1 1
-0.04094403097974 -0.0252133408823942 1 1
-0.0938536934489234 -0.0840957006011335 1 1
-0.185019258171962 -0.169046361239639 1 1
0.117207642725856 0.0873351042017062 1 1
-0.170233811812611 -0.262836262577383 1 1
-0.423061405984822 -0.394849598827895 1 1
0.24781752969764 0.216069892822723 1 1
0.359658041755353 0.310801414491325 1 1
0.306941198467909 0.306762089952602 1 1
0.469280563096068 0.406232288528541 1 1
-0.170669928154468 -0.222575082316956 1 1
-0.108775926801739 -0.106092336693898 1 1
0.331506395494233 0.303431287258004 1 1
0.158308114395422 0.144952757843554 1 1
-0.113773427142853 -0.0628987207740385 1 1
-0.419756401529622 -0.37529198436167 1 1
-0.23649657206463 -0.209384823941887 1 1
0.10818821986231 0.110154729080418 1 1
-0.156392937221544 -0.144268790221889 1 1
-0.155397576200126 -0.131262707468302 1 1
-0.128218496160674 -0.143735563699986 1 1
0.469607693593279 0.457356349904239 1 1
0.271711000019669 0.241568746529606 1 1
-0.0889239791131248 -0.0970536858246489 1 1
0.00968674560203407 0.00934175052961282 1 1
-0.202570621815104 -0.208896790127274 1 1
0.150507402336551 0.128649025032211 1 1
-0.107743986390845 -0.0970654409098311 1 1
0.0328513723482643 0.0231862546771916 1 1
0.0304488383934808 0.0126445749111121 1 1
-0.0714227963175964 -0.0116509442537022 1 1
-0.490564624450002 -0.441954556824749 1 1
-0.280880039309545 -0.266680428411793 1 1
0.12927002802089 0.0882345088025509 1 1
-0.0790702676675561 -0.0753996050942568 1 1
-0.0950615509182013 -0.0620092431703582 1 1
0.205507293718949 0.174008655325802 1 1
-0.164379733389163 -0.16005499087479 1 1
0.164530216452676 0.169248473796164 1 1
-0.0664215049881779 -0.0448838362525817 1 1
0.0615892528753516 0.0863178030420962 1 1
0.207823719552421 0.180053925556343 1 1
-0.121627501421142 -0.126467494850993 1 1
0.35083592648234 0.303337214321765 1 1
0.474847234301647 0.423256996830357 1 1
0.355475110125321 0.327381262761697 1 1
-0.00597346734460217 0.00719968862450796 1 1
-0.138570752695822 -0.122034762437604 1 1
0.0623055545415146 0.129546048738555 1 1
0.269984676475957 0.24780337018088 1 1
0.283668376009444 0.262457658162994 1 1
-0.194358277642523 -0.189875997768529 1 1
0.151110886061556 0.10653437878274 1 1
0.00806090724447403 0.00730315296859472 1 1
-0.245638274710736 -0.213318416081615 1 1
0.110899629259129 0.0716991008286128 1 1
0.194915554712179 0.184369546865753 1 1
-0.0441996901424348 -0.04175859595974 1 1
0.0920137353700238 0.0717473215649658 1 1
0.144697043916613 0.139871427795306 1 1
-0.0143818052511195 -0.000652451297320944 1 1
-0.365659116220563 -0.349013109851963 1 1
-0.104348870393832 -0.0705624069448893 1 1
-0.476661607599052 -0.371900338670185 1 1
0.117410146531886 0.107992810447668 1 1
0.0318004991841356 0.042506739579181 1 1
-0.213872643121915 -0.213684446385825 1 1
0.0669112329798093 0.0357678792801921 1 1
0.0828342188625039 0.102065372125115 1 1
-0.29532123218757 -0.25455117533603 1 1
-0.188647653088749 -0.15309818225305 1 1
-0.0026148617659331 -0.0281698741613936 1 1
0.290897707629856 0.177624278451255 1 1
0.141625801534893 0.116533500421608 1 1
-0.223732625078451 -0.207014033292135 1 1
-0.0732083881833885 -0.0536652898563104 1 1
0.152528596983345 0.130006559580508 1 1
0.115017805742624 0.114494259235208 1 1
0.109979298501573 0.0892881893483983 1 1
-0.141122784256954 -0.110570672799877 1 1
0.304947830514017 0.271925381643458 1 1
0.0397803566100233 0.0166581704583573 1 1
0.384393549173609 0.359356782661203 1 1
0.465725439151018 0.426304946119114 1 1
-0.3608998551648 -0.316263811639927 1 1
-0.542265653423447 -0.482498868503477 0 1
-0.143758847322142 -0.133446791925373 1 1
0.205774961255324 0.221173683743758 1 1
0.257320664120763 0.217267426631256 1 1
0.228261224517325 0.242750035281425 1 1
-0.345692093522195 -0.306819420357283 1 1
-0.106799125205488 -0.089965529873002 1 1
-0.132271453768639 -0.117184919438406 1 1
0.0114411656113355 -0.0791499951301165 1 1
-0.127376466269649 -0.0962672076583519 1 1
-0.206056723713095 -0.175512424836407 1 1
-0.293670315621062 -0.260135361955899 1 1
-0.019621213875946 -0.0484966870851788 1 1
-0.134563610921703 -0.112378388792233 1 1
-0.164430846795934 -0.13850687983285 1 1
-0.48956175192812 -0.512302647561635 1 1
0.0101104558335563 0.00305578539555167 1 1
0.236907790943 0.180530000319651 1 1
0.317440091937577 0.293392881811246 1 1
0.195022629218214 0.180415206489696 1 1
-0.0890071426395802 -0.0914214731743787 1 1
0.0211724689019734 0.0336860726024263 1 1
-0.208271965498158 -0.191601865418446 1 1
-0.189001326964574 -0.149346798138311 1 1
-0.102836607983786 -0.0914666639475608 1 1
-0.0630661518830976 -0.0425440933126075 1 1
-0.0588722289461373 -0.0480258113551567 1 1
-0.00314460064481722 0.0224415343122686 1 1
-0.32964012207286 -0.286308017151227 1 1
-0.100710642943725 -0.084972659974615 1 1
0.0127212395763375 -0.00177113026729419 1 1
0.22439809673321 0.186526397084221 1 1
-0.0683779683305537 -0.0633125514368236 1 1
0.0998044355707128 0.096805190576619 1 1
-0.307249617616701 -0.276119084911166 1 1
0.262140743279354 0.255307644431004 1 1
0.258806281131095 0.218618070053531 1 1
0.338673268249796 0.318038014353517 1 1
0.0543809220678374 0.0390121421335779 1 1
-0.0529542487515536 -0.0898203516934705 1 1
-0.255717716815029 -0.213720965476233 1 1
0.0503104394591405 0.0465807357746818 1 1
-0.0873861034728938 -0.0731210798850105 1 1
-0.230745966353744 -0.208096820407491 1 1
-0.0637424178930502 -0.0721014983460725 1 1
-0.206949353368118 -0.204134775017166 1 1
0.111041692710483 0.117557434985343 1 1
-0.0197002017137953 -0.0290074829108516 1 1
0.127264935543946 0.114223162346974 1 1
0.297687260349046 0.245913565674648 1 1
-0.0272424673183886 -0.0466320130827577 1 1
0.526576444262315 0.478742925762351 1 0
-0.174151519331933 -0.161928380224443 1 1
-0.0459865392385883 -0.0498024451739671 1 1
0.23457228584539 0.236043769435773 1 1
0.153425258029088 0.140387687205129 1 1
-0.481053249691038 -0.430620753564323 1 1
0.445051355953806 0.401918829995834 1 1
-0.255414346199377 -0.219346826222814 1 1
-0.200682538540056 -0.189207243533915 1 1
0.357657201134701 0.260643752122161 1 1
0.110857085326052 0.0914946163055674 1 1
0.323218901833246 0.312648260084043 1 1
-0.22832277469718 -0.199838205491067 1 1
-0.117575850695019 -0.11191770615653 1 1
0.353801118461988 0.349043882229842 1 1
-0.157675532378425 -0.0713257675050427 1 1
-0.186806145374025 -0.178444915183559 1 1
-0.00742057223904365 0.00524582711975837 1 1
-0.0157166031718201 -0.0757658652308544 1 1
0.0700785452375115 0.0706200198245148 1 1
0.207729558350611 0.168733300734786 1 1
-0.0265007757581911 -0.0240229772927735 1 1
0.165391822100271 0.146308675192572 1 1
-0.482790573564494 -0.39207947383167 1 1
0.104993320936686 0.13029267867425 1 1
-0.382265071580725 -0.332733558992436 1 1
0.0207907538253419 0.0276842896428476 1 1
0.176974152089676 0.162513016383056 1 1
-0.0213250955557753 -0.0401167124528178 1 1
0.470506695586248 0.408476798561343 1 1
-0.0502738460157559 -0.0633248383734905 1 1
-0.115996972029358 -0.115768767599354 1 1
-0.220181167885286 -0.181631320586253 1 1
0.360284137986222 0.341158128352989 1 1
0.000521036080953934 0.0142927158645978 1 1
0.271522715309842 0.232501278568154 1 1
-0.234441581712109 -0.218905541745829 1 1
-0.210503668192174 -0.183158939427761 1 1
0.0831592657595751 0.0359464750345555 1 1
-0.19759718067097 -0.169997833246889 1 1
-0.0423281513623912 -0.0512812090349075 1 1
0.728456854365936 0.6718462446912 0 0
0.434430073348766 0.396149756004209 1 1
0.0482202094057564 0.0267709269456357 1 1
-0.463438565616883 -0.3939299807923 1 1
0.112158561915381 0.0873229944659065 1 1
-0.746543543941479 -0.716763341348918 0 0
-0.196914025226147 -0.169328678294601 1 1
0.0839780445284077 0.0796908921606 1 1
0.0065528004231238 -0.0153355087853635 1 1
0.0149646889885769 -0.0713277417423455 1 1
-0.0753983148317423 -0.0891160459438079 1 1
-0.0765368402209133 -0.0787592592713263 1 1
-0.187973575792371 -0.184286202811985 1 1
0.0292409339849748 0.016192293753517 1 1
-0.124057520952641 -0.110327411417943 1 1
-0.395639585794066 -0.366129965596785 1 1
-0.272422140598591 -0.249444950823523 1 1
0.0282255587632389 0.0216710240570354 1 1
0.237486016848073 0.222492431348357 1 1
0.276176036422177 0.247836885149304 1 1
0.055333634810204 0.0793424296029756 1 1
-0.055960544367028 -0.027571573177376 1 1
0.09127988248175 0.0940414886144724 1 1
-0.225346506408619 -0.222168828642696 1 1
-0.209529030177101 -0.175756176046396 1 1
-0.21932418554048 -0.228220582633193 1 1
0.0991472855537512 0.0648859158766691 1 1
0.256426009827163 0.217666637061191 1 1
-0.162955716979364 -0.142552967253983 1 1
0.0358059211507263 0.00563386962185085 1 1
0.392145709353724 0.342170588419722 1 1
0.0513480967871596 0.0551534469905896 1 1
-0.130255422399411 -0.139904490754121 1 1
-0.56398343562361 -0.49219430843263 0 0
0.00960843673076895 0.0341602624322138 1 1
0.0293223293757072 0.0215090359748871 1 1
-0.333791655703888 -0.30028977960711 1 1
-0.103417064425986 -0.102940499277775 1 1
0.311458220898519 0.293240870661802 1 1
-0.162530846767463 -0.167137397132653 1 1
0.104758157115391 0.0714375907560475 1 1
-0.0107950205683199 0.0160142661004657 1 1
0.162508041783726 0.166369589698315 1 1
0.00924042235531203 0.0170772847616696 1 1
-0.10264417539399 -0.0717676156866955 1 1
-0.0372548784410657 -0.0734214907450345 1 1
-0.0889462101616364 -0.0812598959360003 1 1
-0.114848393789279 -0.097860915368397 1 1
-0.209864104887368 -0.207435120311517 1 1
-0.00663305985471357 -0.0527464053658862 1 1
0.240567490169607 0.230246081366386 1 1
-0.514055230187833 -0.500015263149741 1 1
0.124717564061756 0.0460435331993649 1 1
0.245071309087856 0.242837990354806 1 1
0.415460098275847 0.381190584234877 1 1
-0.127641463682735 -0.112730582930109 1 1
-0.0732207110487503 -0.061831287646627 1 1
0.154649709160196 0.152658897153565 1 1
-0.113000526070298 -0.140775883142343 1 1
-0.262800805022379 -0.206302395402776 1 1
0.272664593340053 0.24594925186703 1 1
0.0670522584714656 0.0825587213310368 1 1
-0.154108557107437 -0.132824973844096 1 1
-0.0108209132854113 0.0392171317439803 1 1
0.384407214499955 0.373381070073233 1 1
-0.0758926389311794 -0.0620281576347841 1 1
-0.271968142420547 -0.234353853584426 1 1
-0.00293863140488778 0.00831749558106856 1 1
0.553577231584857 0.51168916058687 1 1
-0.537689576366769 -0.512844134519602 1 1
0.0978640551230037 0.0888185769619272 1 1
-0.0440039435651822 -0.0413237319846654 1 1
0.193751563460596 0.160209150855216 1 1
0.00118291272450239 -0.0576280018424939 1 1
-0.261451884256741 -0.23957023263134 1 1
-0.323286432473957 -0.305762793133797 1 1
-0.413046939272579 -0.391999110783036 1 1
0.0706832530729197 0.0713572901884631 1 1
-0.108576566955869 -0.102404918766478 1 1
0.0530120800962464 0.0341821699187683 1 1
0.0888812363024479 0.0720610336933936 1 1
0.0561421144321339 0.0663652377897866 1 1
-0.0587101422175994 -0.0436478743100364 1 1
0.138302037494667 0.112182331068644 1 1
-0.0852274366073494 -0.0959755635993705 1 1
0.0611210642917216 0.0621360281132546 1 1
0.278659390547165 0.226795419079824 1 1
-0.0800553767361426 -0.0777029108935514 1 1
0.188542203426006 0.177744911011765 1 1
-0.00818532669767407 -0.00698744951736198 1 1
0.0393282736907244 0.0500158758417817 1 1
0.102786623904866 0.115541108842363 1 1
-0.264722956097843 -0.246817769220718 1 1
-0.239716469165753 -0.206905249882424 1 1
0.0400063511707352 0.0265656726357597 1 1
0.179571483211992 0.157091941654559 1 1
0.0162115007696069 -0.0203943507109734 1 1
0.256759841187927 0.227430158970299 1 1
-0.056897409560671 -0.0772746148436668 1 1
0.144680320701994 0.120863085237381 1 1
-0.449109897855453 -0.404609302520241 1 1
0.445144197137261 0.395297141454667 1 1
-0.121512797956547 -0.10306148646158 1 1
0.12199708388188 0.113101442867693 1 1
0.191640754966451 0.161456535792676 1 1
0.470874795579541 0.41370701622316 0 1
-0.193894730220174 -0.155694826838614 1 1
0.395855257197914 0.372026036815485 1 1
0.041388770628635 0.0328692940168852 1 1
0.332603183973657 0.279009654403843 1 1
-0.157808355330751 -0.166848219954581 1 1
0.305529750676801 0.280466119203184 1 1
-0.32104900196712 -0.2751088211892 1 1
0.0277198832127588 0.0173282512480451 1 1
0.313647038556404 0.301193869521445 1 1
-0.209142500349209 -0.201966581137916 1 1
-0.605193098196727 -0.535578283090844 0 0
0.456296935462939 0.406267522363774 1 1
0.0146266701908586 0.0251298507198757 1 1
-0.337858102733476 -0.304270065013957 1 1
0.173749908285817 0.14334007539234 1 1
-0.126809036084939 -0.121315571238183 1 1
0.0436524688859202 0.0781959597639393 1 1
-0.180872690493992 -0.148220264448161 1 1
0.235724044286799 0.216404723212229 1 1
-0.237700313028737 -0.226295499872684 1 1
-0.206903073398872 -0.212435272392951 1 1
-0.173608917130669 -0.221700605997685 1 1
0.098495488398559 0.0881420000558858 1 1
0.0362194496997456 0.00907491934827807 1 1
-0.223187386089523 -0.211904819235906 1 1
0.0505843498143106 0.0402229365411919 1 1
0.00065514156306775 0.0014949365451021 1 1
0.0560536459033827 0.0267154442049756 1 1
-0.114023920505731 -0.101358746726025 1 1
0.0232922584449352 0.0075085367296166 1 1
0.0833209666737837 0.0316518722689673 1 1
-0.475477464086515 -0.384425633691414 1 1
-0.14066451757921 -0.123790695061137 1 1
0.0370505129065905 0.0461415091746982 1 1
0.151168760954925 0.133265289846469 1 1
-0.200272302538518 -0.187021878306623 1 1
0.0427851190702589 0.07888293764799 1 1
0.0613933651650721 0.0352818575331851 1 1
0.31328336826022 0.295671706934589 1 1
-0.0911328999693973 -0.0981839608855179 1 1
0.248641373743235 0.236418498007408 1 1
0.29702524388149 0.25476675399215 1 1
0.0476949039833501 0.0474303549956639 1 1
0.188089219316655 0.174368813547404 1 1
-0.0870837940108593 -0.0783267536818874 1 1
0.289724102413764 0.256780938139867 1 1
-0.264822324929977 -0.272587533794388 1 1
-0.0724321253131801 -0.0721753682004362 1 1
-0.150859285106363 -0.15535840061721 1 1
0.109159505443502 0.07887565764765 1 1
-0.398557310177189 -0.362074465539634 1 1
0.355696115261656 0.29106378153623 1 1
-0.147438422573858 -0.129043496569618 1 1
0.315044341999161 0.281288662155116 1 1
-0.0889354424238114 -0.0977436505899627 1 1
0.254903004089017 0.223711599282687 1 1
0.00421270447058089 -0.0178663750799565 1 1
-0.013342665892366 -0.00327832880408733 1 1
-0.153741093972793 -0.154072960540131 1 1
0.0786619105313051 0.0849578564470875 1 1
0.063106135267958 0.0753963591209441 1 1
-0.0852086350523054 -0.0783126922955522 1 1
-0.0703245779191614 -0.0561117774152599 1 1
-0.0538595481822762 -0.0497554562935136 1 1
-0.0361619218921488 -0.0472301966617352 1 1
-0.175730886010712 -0.16407811068266 1 1
0.12061374851877 0.136941871196958 1 1
-0.0486370643454674 -0.0483283993356742 1 1
0.252471761836687 0.252316095802158 1 1
0.171994763727523 0.145039163681833 1 1
0.15536190589998 0.139648133478121 1 1
-0.122337924969023 -0.112135545972717 1 1
-0.125057356487501 -0.125674510528946 1 1
-0.355611362565805 -0.315864458257599 1 1
-0.298306588355082 -0.249579841799134 1 1
-0.0579746034934268 -0.0465488451109115 1 1
0.300318391465751 0.297481781160917 1 1
-0.26870120099302 -0.191846171579409 1 1
0.434526747354047 0.368984984447549 1 1
-0.295460339728158 -0.294173526867502 1 1
0.476607188625316 0.431027528615096 0 1
-0.420999462005852 -0.395906456296903 1 1
0.0643864709861564 0.0455858503189423 1 1
-0.325355189418506 -0.284912263944277 1 1
-0.272851759536671 -0.208218257659846 1 1
0.0559863924921767 0.0256464548937262 1 1
-0.104800687307997 -0.0759732507906342 1 1
-0.102609912975647 -0.087762367803699 1 1
-0.129596457551092 -0.103911247360433 1 1
0.425321433186002 0.401470662613768 1 1
0.174100894758316 0.152729936285711 1 1
-0.197870788815606 -0.208107426548589 1 1
-0.492417577479621 -0.429778275032209 1 1
0.0505833690659373 -0.102955696986046 1 1
-0.22625134602238 -0.202665160702677 1 1
0.127910322409351 0.0843844702917387 1 1
0.407945911501271 0.387315280516782 1 1
0.326720952522476 0.314953983558079 1 1
-0.185674846693606 -0.124914654796106 1 1
0.17891547490709 0.17572593707376 1 1
0.654509014434356 0.606642298766128 0 0
-0.00542014539967754 -0.0117173382374815 1 1
0.142079389623571 0.147788965396759 1 1
0.315792908388876 0.290723787184018 1 1
0.336587341358636 0.295410655770143 1 1
0.229048385345667 0.265628662061248 1 1
-0.138348203794055 -0.129737670786979 1 1
-0.210251054817933 -0.156278914667429 1 1
-0.198416874137964 -0.166720072771402 1 1
-0.525886014514086 -0.506599021575546 0 0
0.238902084808964 0.218593322238429 1 1
-0.400768548526527 -0.320914882267739 1 1
-0.470038004722069 -0.364258829291143 1 1
0.107908974967581 0.0857493355152179 1 1
-0.0492046348640184 -0.062458634222076 1 1
-0.0734041971297441 -0.070989070932151 1 1
0.373118116219344 0.347032826305529 1 1
-0.0533585566337375 -0.0676303601121401 1 1
0.125675065490345 0.112193009135685 1 1
0.0746392136951759 0.0656276302534018 1 1
-0.0704842661578071 -0.0683755010220642 1 1
-0.46752763934701 -0.395628477329849 1 1
0.256876257828767 0.243297620224537 1 1
-0.12202298382644 -0.113168273000837 1 1
-0.199468528143885 -0.227154897398157 1 1
0.403014182375135 0.387651682505168 1 1
-0.512077181425864 -0.423960418180917 1 1
0.109988800123733 0.0980775450567533 1 1
0.129651373373417 0.118401699741132 1 1
0.0624091855861214 0.0670060771647452 1 1
0.336614694380167 0.311152309321178 1 1
0.229738911648713 0.200326857141732 1 1
-0.172923119345818 -0.137970589962356 1 1
-0.185586654976882 -0.151346687301306 1 1
0.1702135623061 0.178533116808058 1 1
0.0323043968504505 0.0267593496025313 1 1
-0.185887110266988 -0.159447108572131 1 1
0.180470878331147 0.179698924831702 1 1
-0.177916781143431 -0.163005363936646 1 1
0.0435131750972127 0.040044326385438 1 1
-0.0852644992818022 -0.0816220450607557 1 1
-0.0211726962170757 -0.0462828607101903 1 1
-0.259775306310472 -0.215501293015667 1 1
-0.235254575366582 -0.191932756069681 1 1
0.0590944486813788 0.0588702714709905 1 1
-0.36510138539846 -0.332874846357977 1 1
0.0204754886863437 -0.0744822522952253 1 1
0.462762464570737 0.413177549103491 1 1
0.105625194225171 0.129146201213777 1 1
-0.0525815641256254 -0.0364125032621495 1 1
-0.0337227064837279 -0.0693210815218524 1 1
-0.303901886773191 -0.251482037373398 1 1
-0.273595039406825 -0.291481855955271 1 1
0.0199281821654679 0.0243286279773676 1 1
-0.176219573380599 -0.148728778083877 1 1
0.0321515068872232 0.0385910499315107 1 1
0.080185234840228 0.103918897308174 1 1
-0.0761939114537367 -0.0532836625824359 1 1
0.179778236940862 0.162651852374442 1 1
-0.0558585775592756 -0.0423957774365178 1 1
-0.105929524107288 -0.0725203662259937 1 1
0.298390518908704 0.265276906502216 1 1
-0.125268004611449 -0.0967500255244034 1 1
0.268673460044199 0.237275858727215 1 1
-0.397090458830726 -0.369162489621669 1 1
-0.170070833920232 -0.155133292327112 1 1
-0.306143880997233 -0.280982936968393 1 1
-0.357030353936141 -0.29950880101928 1 1
0.218238870797778 0.200129776380429 1 1
-0.477924922947679 -0.423175622573843 1 1
-0.00887709296029185 0.0161837530449393 1 1
0.303564421225272 0.319919116157222 1 1
0.141572998497125 0.12113538018087 1 1
-0.210258997065232 -0.143136806117919 1 1
0.0883798263667794 0.166187400718736 1 1
-0.186354956851502 -0.168086889891543 1 1
0.243458471980307 0.227438035469422 1 1
-0.191070403602943 -0.167652864768171 1 1
0.364679532904988 0.346829919942519 1 1
-0.252581231395965 -0.280575156296576 1 1
0.414589349071884 0.363653941356153 1 1
0.283631735310227 0.264795454097505 1 1
-0.04306222167443 -0.0270289450376341 1 1
0.201977934832053 0.170057406352098 1 1
-0.180963102854195 -0.161304614432705 1 1
-0.133575861909755 -0.147081999133701 1 1
0.0462553464833193 0.0427954355716886 1 1
-0.0680669477655269 -0.0348470383737422 1 1
0.400716869192482 0.346969032809168 1 1
0.345587625017984 0.299038626543839 1 1
0.0202171918752 0.021113366153896 1 1
-0.528051230317844 -0.443620972899856 1 1
-0.0819926441589778 -0.0778235594130814 1 1
-0.0947636406234328 -0.0676623453585248 1 1
-0.0509335617669079 -0.0339112670919488 1 1
0.292961472366386 0.260342591694348 1 1
0.0862089098115902 0.0818312664699903 1 1
0.108717703381242 0.0872919350918049 1 1
-0.140398058500718 -0.0781211380003479 1 1
0.129238155541213 0.115999487128068 1 1
-0.027790339949895 -0.0192856290203998 1 1
0.191912073112025 0.159406703329203 1 1
0.263905101228688 0.228900383343158 1 1
0.0282069414473184 0.0556311094676545 1 1
0.0454813980612684 0.0685961722449645 1 1
0.0211466004302176 -0.0322012005479666 1 1
-0.0555675128408067 -0.0248315821170699 1 1
-0.302382336948537 -0.280122515126425 1 1
-0.408458822999666 -0.33924101412515 1 1
0.0136856404655785 0.0218497911288226 1 1
0.218553152729919 0.152458931623861 1 1
-0.0473354329906619 -0.0393338795073777 1 1
-0.232267365791606 -0.217371597947665 1 1
-0.299273836460859 -0.275275319817546 1 1
-0.190882934429706 -0.178706382767296 1 1
-0.236355270831841 -0.222162729336079 1 1
-0.366555124123047 -0.347089093801207 1 1
-0.0504809556025284 -0.0575803166921014 1 1
0.0141810898963504 0.00536448487694192 1 1
0.240035281485171 0.233788394673328 1 1
0.161483583111286 0.14505239216729 1 1
0.00407217453963861 -0.036073898745963 1 1
0.188623681975416 0.174747172441542 1 1
0.335781880320913 0.260423257342887 1 1
-0.0445770621999419 -0.0363758561814372 1 1
-0.109778667067008 -0.0865112526006152 1 1
-0.239292514725471 -0.21079940019038 1 1
-0.09089667644799 -0.0734610473522539 1 1
0.316509036040013 0.286142671553135 1 1
0.0931318168884897 0.0851620968409183 1 1
-0.415233233981313 -0.364577319100658 1 1
0.171093739306509 0.176086673101986 1 1
0.157633368137776 0.137374702341512 1 1
-0.172290253672407 -0.159259019720372 1 1
-0.139525168400293 -0.132580505923339 1 1
-0.311021245799822 -0.260632388882657 1 1
0.209750509231479 0.15634605427911 1 1
-0.374571118190368 -0.370922081589493 1 1
-0.230635193538785 -0.158534820459692 1 1
-0.20345923283573 -0.197829439372106 1 1
0.0230008097255638 0.0187178936894322 1 1
0.175176962218363 0.128347622424236 1 1
-0.234260741417104 -0.217569064945994 1 1
0.291322615072159 0.287580878019682 1 1
-0.142939004591266 -0.163001136636532 1 1
0.072160207807451 0.0611048287182422 1 1
-0.129761985718482 -0.114096902076857 1 1
-0.00746731007248203 -0.00285819182671268 1 1
-0.0514209103700804 -0.0779118644642569 1 1
-0.15481103625097 -0.151264380100214 1 1
0.0188924627576368 0.0150158559655863 1 1
0.129390409128077 0.123851118360606 1 1
0.0537737994058873 0.0534427305051932 1 1
-0.168985796770719 -0.1830788764098 1 1
-0.126873242811922 -0.110895358935436 1 1
0.229028394927236 0.255246387311402 1 1
0.179766664351911 0.170851376502291 1 1
0.292225735410082 0.265479282711459 1 1
0.319297056506464 0.298678026484538 1 1
-0.343261450468094 -0.303440750889121 1 1
0.0735186121786008 0.0447323837537734 1 1
-0.209310952782283 -0.192929968446864 1 1
0.175917427279715 0.154857718627154 1 1
0.141164390842774 0.0991727157816412 1 1
0.070612481122738 0.0582987001175968 1 1
-0.283435610092478 -0.236499315386896 1 1
0.055851412717407 0.0519237165699181 1 1
0.0383160777925053 0.0298743441534415 1 1
-0.0210227072140689 -0.0249272659822499 1 1
-0.175934552970287 -0.183900449321975 1 1
0.829377371301208 0.748692496584761 0 0
0.451937509142234 0.387145915200806 1 1
-0.11347397515728 -0.0899772025423344 1 1
0.110694428831115 0.108252153492817 1 1
-0.0446864408085357 -0.0875792155751113 1 1
-0.415079401086951 -0.416084321833953 1 1
0.237480759884346 0.218989282436345 1 1
0.0859023172889683 0.095885127896381 1 1
0.322778306967264 0.283672444878047 1 1
-0.156819221322948 -0.152215853951952 1 1
-0.491892290161369 -0.421680848159491 1 1
-0.0939253177986897 -0.0873833109715581 1 1
0.108350395175625 0.120115299089532 1 1
0.193147261315489 0.184416185773931 1 1
0.27328768116279 0.250356233948571 1 1
0.181492216755651 0.178559956269735 1 1
0.00312677133252442 0.0202480972604358 1 1
0.129616913518147 0.159028140035668 1 1
-0.367599416959982 -0.356864405428574 1 1
0.126482949721919 0.163007747119871 1 1
-0.404457856896939 -0.389631774754327 1 1
0.107840170227152 0.102693647144543 1 1
-0.464815858859348 -0.41770279566396 1 1
-0.380194438788127 -0.353691504284929 1 1
0.0770397151086442 0.0666553579841936 1 1
0.0685031589218636 0.0612554778149237 1 1
0.0991095656262123 0.0304187627648237 1 1
-0.075618581886806 -0.0761636256047694 1 1
0.0335603832580015 0.107883180353549 1 1
-0.443337295489818 -0.390707161079694 1 1
0.0311788077535344 0.0275758665849001 1 1
-0.0711452962819663 -0.0223814836645556 1 1
0.278338075329705 0.282209052267617 1 1
0.0764795049846318 0.087180162791629 1 1
0.165957463132762 0.158502574786034 1 1
-0.089205887185999 -0.0853933915526443 1 1
0.0249766794307285 0.0203372627268484 1 1
-0.0274690970943421 -0.0157002112395591 1 1
0.304127394457868 0.25308645236035 1 1
0.146273065885956 0.190480619014549 1 1
-0.130558173974598 -0.113621834489476 1 1
-0.245309672871769 -0.204776080731482 1 1
-0.164101740390752 -0.15690485422791 1 1
0.0414163734693357 0.0380133457184306 1 1
0.123581356699111 0.104975432917888 1 1
0.0528436422220621 0.0683462315886265 1 1
-0.0706975984482714 -0.0506632672707175 1 1
0.0861551431514284 0.0789361852038294 1 1
-0.423532084417731 -0.376460968863625 1 1
-0.0170429697474249 -0.0182225502528864 1 1
-0.281245248887865 -0.262280317709341 1 1
0.237121901678419 0.214036653030552 1 1
-0.131551111333578 -0.120161728068812 1 1
0.168878069363997 0.167283233505867 1 1
0.282314160991432 0.25397137618794 1 1
-0.192272955461919 -0.150571155453005 1 1
0.0212654799772221 0.0164336340631843 1 1
0.0914131659119368 0.0878062099162541 1 1
-0.731787546212744 -0.670235647514173 0 0
0.0288095701198915 0.0202540547146282 1 1
0.294973572526522 0.277668696597536 1 1
-0.197052779688941 -0.179161112648923 1 1
0.0963815800761322 0.100853672195341 1 1
-0.797217314213495 -0.718357889560593 0 0
0.114543823882215 0.0798266324806527 1 1
-0.45495841606876 -0.390362152128251 1 1
-0.299802848357284 -0.273731420358819 1 1
0.332407057724131 0.331512494544582 1 1
0.643358350319552 0.599203692787639 0 0
-0.0108600049428747 0.0369704909843734 1 1
-0.092596170435902 -0.0824560328414819 1 1
0.256056405363768 0.232525461581649 1 1
0.0664941198322339 0.0928239002225592 1 1
-0.406039933563019 -0.358048107055541 1 1
-0.0133440033866544 -0.00893961412201496 1 1
0.150585743962488 0.130014823255058 1 1
-0.062590212717406 -0.077103083997856 1 1
-0.212380634217468 -0.175096649599299 1 1
0.268272954225329 0.266907501747045 1 1
0.0109183697663384 0.0182418104721297 1 1
-0.449335391814226 -0.399920388726841 1 1
0.51522913762553 0.504373860503415 1 1
-0.281871088078793 -0.262923197516592 1 1
0.0494936891721369 -0.00791737148722042 1 1
0.114955552883746 0.0845757453283745 1 1
-0.202715761076251 -0.21460554138517 1 1
0.00886511600375765 0.00600665706470912 1 1
0.124597557536614 0.111456220931322 1 1
0.374846161981607 0.360637630533937 1 1
-0.652750050415692 -0.594882119930971 0 0
-0.143017008001586 -0.132169900215641 1 1
-0.0329751371937337 -0.0614535193064477 1 1
0.166957998994186 0.12638923018236 1 1
0.0402806662972677 0.0384031185583231 1 1
0.684834599318243 0.598852567786803 0 0
0.271517993733758 0.260738511212119 1 1
0.19628250986064 0.173489116578604 1 1
0.00534426264157218 0.0275431714091818 1 1
0.301520934627128 0.213197580005426 1 1
0.307556873290528 0.292705330203666 1 1
0.0738333182389856 0.0800366112460368 1 1
0.19816033116444 0.174401998840503 1 1
-0.226894857406275 -0.22305374223191 1 1
-0.273396225025611 -0.234183228022327 1 1
0.413572325273752 0.381983877045309 1 1
-0.00846266008356492 -0.00745835374318164 1 1
0.0896633543112734 0.0667952014343314 1 1
-0.106715628220366 -0.080127443235025 1 1
0.325551086952846 0.309238485924576 1 1
-0.132215335244169 -0.1109613955142 1 1
-0.0915023712139672 -0.0888822511748822 1 1
-0.154498529247811 -0.152778512498366 1 1
-0.122064369958653 -0.111887757557897 1 1
-0.144964529650917 -0.0980236029971703 1 1
0.118654103719585 0.123806612902087 1 1
0.0998633705782523 0.0868753796875775 1 1
-0.0565084294720549 -0.05255762702771 1 1
0.0815427069276815 0.0795431329920121 1 1
-0.130439478452381 -0.135508559704712 1 1
-0.0080273979164702 -0.0141176213758928 1 1
0.334526861779896 0.308200394985295 1 1
-0.139247262196043 -0.121670953725724 1 1
-0.482165364164264 -0.4166446701446 1 1
-0.142090110975538 -0.131005238769499 1 1
0.192757507270919 0.175562351507234 1 1
-0.389195472693115 -0.35014032849687 1 1
-0.155337786143847 -0.142133310363771 1 1
-0.610095358910111 -0.537701910005495 0 0
-0.0908525293792709 -0.0532684074728391 1 1
-0.124593126812669 -0.109562966006109 1 1
0.211449688572551 0.176850149431003 1 1
0.221008480300791 0.208112509456489 1 1
-0.242317458497318 -0.220109159210241 1 1
-0.116696943347418 -0.111078028154494 1 1
-0.117137542815882 -0.164358521830604 1 1
0.0425216636330559 0.0266701234700405 1 1
0.300058890212229 0.270560206942432 1 1
0.349444522653413 0.314346837862053 1 1
0.0688213271178103 0.0745744177179532 1 1
-0.241462550759714 -0.224319935233146 1 1
0.123342130941795 0.10109525535387 1 1
-0.162777681954691 -0.154293232847904 1 1
0.037546288238008 0.0201035471599555 1 1
0.20529968833562 0.15232016700313 1 1
0.338658413008201 0.296773459339452 1 1
-0.00412294903429219 0.00890168365797639 1 1
-0.158050608191997 -0.158585688123848 1 1
-0.203500291089131 -0.184673834011995 1 1
0.0738107750960894 0.0606435325722202 1 1
0.378427140013798 0.34976996465802 1 1
-0.488033872583876 -0.436418954322341 0 1
-0.127382177889522 -0.109321348927494 1 1
-0.705486563244605 -0.597657578294618 0 0
0.123761201096009 0.0971640154143826 1 1
0.356512564972999 0.323794982121472 1 1
-0.45203447036617 -0.402423138221046 1 1
-0.310905721501646 -0.265644387961293 1 1
0.434147341329325 0.39286148675993 1 1
-0.122103034725773 -0.102795472938615 1 1
0.0977663192016591 0.0772274911926556 1 1
-0.087690910360146 -0.0591740583885238 1 1
-0.154349523648174 -0.132467883821142 1 1
0.0916853483461743 0.0905393951859513 1 1
0.383186056646996 0.294783965211323 1 1
-0.234668676462145 -0.218203964632987 1 1
0.0022419225448676 0.0632377932343494 1 1
0.0840165358124488 0.0700885246310744 1 1
-0.028928419395883 -0.0534987146071461 1 1
0.0403252120427138 0.122636548886474 1 1
-0.218896705737941 -0.173753850225882 1 1
0.130040226248898 0.112262085420523 1 1
0.370794315976464 0.306873365975401 1 1
-0.0272616060188539 -0.0203991817792279 1 1
0.0310078974337581 0.0382746201943151 1 1
-0.210349035866411 -0.191334889769803 1 1
0.268922825548846 0.246245757004921 1 1
-0.174605818118092 -0.161646022647271 1 1
-0.262399607961394 -0.335320579143417 1 1
0.00452651567169636 0.00769025281365444 1 1
0.23809656479213 0.256239080540902 1 1
-0.0689264245253078 -0.0721968853565928 1 1
0.00574587782822564 0.00978028714300289 1 1
0.105843626314544 0.0963421829692662 1 1
0.189482613510845 0.179762948594834 1 1
0.206669577342121 0.169729402117423 1 1
0.283739788896087 0.253046995448105 1 1
-0.102233225648582 -0.095834854935489 1 1
-0.0213097803042825 -0.0279634503989116 1 1
-0.459337041601984 -0.424170027477205 1 1
0.214169152865088 0.216039711116548 1 1
0.0375402046269151 0.0712919490191549 1 1
0.0856314790431656 0.0813985973069254 1 1
0.432432038539115 0.389444138206629 1 1
0.243296147478919 0.23321365829487 1 1
0.163835382574763 0.147568904042911 1 1
-0.201396373080217 -0.167477123097279 1 1
0.0893506749779221 0.080404258836214 1 1
-0.066902367985465 -0.0651349801105719 1 1
0.305468901662692 0.25207327702388 1 1
0.104558172558629 0.078032477464617 1 1
0.267397816958926 0.227311356678695 1 1
-0.173892973532736 -0.172647812686859 1 1
0.0653769912454187 0.063413438710416 1 1
0.0283724336838947 0.0395248675092493 1 1
0.123246555332041 0.11181013979041 1 1
0.0841551928189686 0.0877631372103375 1 1
0.104904573684801 0.0891511739844862 1 1
-0.119488584667614 -0.116108000983272 1 1
-0.0311332169721554 -0.0186093528364784 1 1
-0.321008411298357 -0.33122339599809 1 1
-0.250195963520602 -0.214330978197804 1 1
0.00868173760359788 -0.00219097456531465 1 1
0.0047403991726084 -0.00222208451404476 1 1
-0.0862876240463853 -0.116325550105256 1 1
-0.293393844436521 -0.287730366301498 1 1
-0.14654379581343 -0.122201310555634 1 1
0.0931216461474413 0.0775887497839682 1 1
-0.18321200990803 -0.172665790870392 1 1
0.193594885663988 0.1601645534062 1 1
-0.38895849504639 -0.354805530447863 1 1
-0.0137181493753138 0.000202733428625281 1 1
-0.143838193970552 -0.116702057376107 1 1
0.00500518878853078 0.0182357200624715 1 1
0.0963700516639386 0.105818751039248 1 1
0.0466334220898743 0.0447787956794438 1 1
-0.159182724251945 -0.1580074658306 1 1
0.288232160041266 0.245042867968327 1 1
-0.557130170465482 -0.507041788091584 0 0
-0.00356868448190691 0.00514464768081387 1 1
0.202472909226312 0.177101797411984 1 1
0.32816422651453 0.297223930956121 1 1
-0.287083661653692 -0.218320859355222 1 1
-0.315316608735146 -0.290379532300625 1 1
0.496963309802029 0.428049474841192 1 1
0.112498699685973 0.0696906844872623 1 1
0.205284802366515 0.176514980804528 1 1
0.102876514405019 0.102026337968349 1 1
-0.193319521219467 -0.167793013780833 1 1
-0.147012676718559 -0.164174040957032 1 1
0.193616469642567 0.183996791781599 1 1
-0.0680094373794689 -0.0355386752558441 1 1
0.0212527619659647 0.0240175870419706 1 1
-0.249566475660431 -0.217871319963504 1 1
-0.0766809289354802 -0.0869849010372904 1 1
0.224811542860999 0.199645907462343 1 1
-0.0508728150424571 -0.018612507088506 1 1
0.258602690333219 0.236035770077839 1 1
0.119225572302583 0.0799893618604777 1 1
-0.139471260668567 -0.140227014431183 1 1
-0.324538541294163 -0.292380154590466 1 1
-0.0931016249890356 -0.0741159614905137 1 1
0.149437042567487 0.141333325220272 1 1
0.142552170002509 0.120036105593916 1 1
-0.0614532050643856 -0.0690377561153792 1 1
0.227820953796926 0.194632510063069 1 1
0.17278018962838 0.158108638016409 1 1
0.111613169073996 0.0884330616874692 1 1
0.583148309942469 0.564883082947837 1 1
-0.177987516284232 -0.175440388358366 1 1
0.0608202010716455 0.0196057605227078 1 1
-0.258669856410845 -0.231725491513155 1 1
0.0124731613367976 0.0134377079513741 1 1
0.274676302386086 0.234785519865505 1 1
0.0196183041198889 0.029531465187039 1 1
-0.0565902039721305 -0.0549436498189791 1 1
-0.317324930725988 -0.303401302533943 1 1
0.0941741908947519 0.0614824596530692 1 1
-0.125657271852049 -0.0926227611317435 1 1
0.068906317744191 0.0701265447186544 1 1
-0.161078522052883 -0.138240543250271 1 1
-0.152858363202736 -0.133241159764575 1 1
0.872529361838028 0.745575341654575 0 0
0.160304959097557 0.157877857720169 1 1
-0.11897638648272 -0.0951893847883463 1 1
0.103269375684875 0.0751149124279843 1 1
0.272951105774216 0.222221988134731 1 1
-0.196956310351124 -0.185999734933797 1 1
-0.114336392114779 -0.0972312337120961 1 1
-0.0854510126188517 -0.090504347747034 1 1
0.0523596973124052 0.0737806566544622 1 1
0.0240493880418884 -0.00869303744170125 1 1
-0.205878055203823 -0.167471272998513 1 1
-0.30669951627007 -0.283147865149784 1 1
-0.221753263314004 -0.209543682886029 1 1
-0.28194916666399 -0.259366892448235 1 1
0.140495605014926 0.143864852473874 1 1
0.44818412348292 0.41820848763567 1 1
0.314823699777778 0.294342896940415 1 1
0.0766437614906524 0.0763796576092075 1 1
0.110843225201704 0.11289646080138 1 1
0.0449525146592051 0.0520936516375275 1 1
-0.297585445057075 -0.299734555077168 1 1
-0.226494324742288 -0.229594263402141 1 1
0.191873008118287 0.187924688119546 1 1
-0.309813762895201 -0.248899276078201 1 1
0.201054109863904 0.185135168766162 1 1
0.270751844863475 0.259426574563378 1 1
0.461654338225765 0.373956023694373 1 1
-0.23566138060217 -0.196127058342194 1 1
0.422400428403161 0.435185766245525 1 1
0.157684149704658 0.191288190079017 1 1
0.114549393475313 0.0683328077868119 1 1
0.083930502734329 0.120230947529608 1 1
-0.580396899795647 -0.614383544670919 1 1
-0.111103635979305 -0.0860755676328047 1 1
-0.0464153773699737 -0.0264182548831771 1 1
-0.22681127340763 -0.197490992682454 1 1
0.233455672140613 0.221228346079874 1 1
0.285920381389911 0.263912117019835 1 1
0.248974983340156 0.25036659441848 1 1
0.247102095266024 0.234756245610618 1 1
-0.0478751480063375 -0.0609409521818051 1 1
0.113357718528282 0.104485096437048 1 1
0.026267114526656 0.0347608167692529 1 1
-0.038686640991797 -0.0262212399438488 1 1
0.104573929284193 0.0896423148706747 1 1
-0.00220738824725886 -0.0313932548498241 1 1
-0.132691667926728 -0.11686751976556 1 1
-0.0458935071055535 -0.0747188864392763 1 1
-0.382223047934239 -0.36328059216499 1 1
0.41105058771775 0.348087876503985 1 1
0.258679251579386 0.22151257094941 1 1
-0.3433642340956 -0.313705903660661 1 1
-0.00304321444204272 0.00915694576879886 1 1
-0.0381925381642239 -0.0315413111725157 1 1
-0.109063770286731 -0.103016977846239 1 1
-0.517615275529599 -0.46511400266794 1 1
-0.179139290825778 -0.170422971176222 1 1
-0.0550134367730058 -0.058601736034986 1 1
0.350216671936428 0.319304945728086 1 1
0.0432594439053825 0.0310033378962436 1 1
0.073314070460138 0.0704735196228676 1 1
-0.366575403468298 -0.340843401380472 1 1
0.164011069118715 0.177576350770369 1 1
0.103153100107282 0.0901597479732369 1 1
0.283028370018933 0.271456596071902 1 1
0.00396045265933401 0.00654650978232129 1 1
0.268737043827488 0.265500821771611 1 1
0.539809571595433 0.487988598964366 0 0
0.31005534668194 0.287951922276437 1 1
-0.243776373910643 -0.211300149547619 1 1
0.238969218425044 0.19379524024032 1 1
0.0787359203967961 0.0719450550951302 1 1
0.189664626654006 0.149734308103359 1 1
0.0419007679021908 0.0356494987648986 1 1
0.198908014907572 0.171939266907697 1 1
0.0901737557645533 0.101831657870131 1 1
0.304785530160285 0.279889869861733 1 1
0.131606077370848 0.0962466172773866 1 1
0.0815418402418763 0.0703143505258054 1 1
-0.61515817541302 -0.540730205824756 0 0
-0.399098324812863 -0.343152648718612 1 1
0.176753057786934 0.133353044450489 1 1
-0.101437780129341 -0.0696150753323845 1 1
0.161907216619245 0.137033411830738 1 1
0.0680493597053595 0.0656270110811751 1 1
-0.00690209404760785 0.00234359856307659 1 1
0.11597448691859 0.0418668923101672 1 1
-0.305846856071528 -0.275597668713576 1 1
-0.619574509217979 -0.552899557437294 0 0
-0.183610229093025 -0.17970721479329 1 1
-0.277817158455561 -0.239928442522709 1 1
-0.302891784499627 -0.298029760481469 1 1
-0.0329378972245197 -0.040388866742264 1 1
-0.00269614026890731 -0.0062645365852781 1 1
0.286839287693844 0.270852866715032 1 1
-0.328002561325589 -0.282336502504607 1 1
-0.30421731240714 -0.273792278483425 1 1
0.0799453442920156 0.0705176423374894 1 1
0.105647229456708 0.116364901865901 1 1
0.258377585294422 0.243939995919039 1 1
-0.148447532923867 -0.112206062884577 1 1
-0.0279561726074701 0.00326774291701501 1 1
-0.430538869723879 -0.368158142378497 1 1
-0.171384365700669 -0.159700984036067 1 1
-0.201728598353582 -0.18372369732789 1 1
-0.00816238626042787 -0.026237448976795 1 1
0.0171337384558922 0.0175092850657967 1 1
-0.23977784903754 -0.234280872852482 1 1
-0.139144374383908 -0.148395827395058 1 1
-0.408335682207302 -0.352362935114579 1 1
0.195259257560562 0.148356549441926 1 1
-0.171981439137611 -0.140367787521705 1 1
-0.169861515720099 -0.191233883073091 1 1
-0.136995131610904 -0.116607606020973 1 1
-0.383922701546671 -0.331439555522318 1 1
-0.36951386595901 -0.34436277284941 1 1
0.412372613364211 0.348681484927536 1 1
-0.268649596355423 -0.243628996097541 1 1
0.216618142335682 0.212082054452454 1 1
-0.377764526943431 -0.338137476177385 1 1
-0.132865445069182 -0.119471870382546 1 1
0.0641543239636058 0.0717918279173172 1 1
0.0266213288206303 0.0338308994332644 1 1
0.357465989871391 0.321343465124147 1 1
-0.0641494976496469 -0.0714257621769801 1 1
0.277268485598318 0.261167374286741 1 1
0.194477229250047 0.161407802718918 1 1
-0.085054127547538 -0.0761664326528361 1 1
0.34591518835184 0.290774602973509 1 1
0.0369404148583924 -0.0351721628336585 1 1
0.0819470065229358 0.0438224048788714 1 1
0.159234684779823 0.151779979567973 1 1
0.0174403525020918 0.0124512008728507 1 1
-0.33923201887435 -0.314813078513519 1 1
0.0670310229231034 0.0676526772802777 1 1
-0.223311930548371 -0.195728786785345 1 1
0.376676272923039 0.351897950849111 1 1
0.0106229622735322 0.00909524100713784 1 1
-0.272150877534546 -0.251421173862222 1 1
-0.245419252808549 -0.197747322309745 1 1
-0.00388101646003015 -0.0636191029238458 1 1
0.137359658188045 0.123876928683965 1 1
-0.60570764893564 -0.523649661941053 0 0
0.0515753162240698 0.00866417534664844 1 1
-0.155077896513129 -0.113611232042913 1 1
0.114652964937182 0.108113233168266 1 1
0.149674406644285 0.123842622367624 1 1
0.0888647305637669 0.0829614015309112 1 1
-0.0154334580828246 -0.00482657968720148 1 1
-0.206360490527934 -0.161427555681386 1 1
0.0669738634377183 0.0865702652842058 1 1
0.131063375436441 0.119559055702231 1 1
-0.218707629456154 -0.230277810445891 1 1
-0.503154070519323 -0.442412813240668 1 1
0.0177955768184316 0.0374769255665939 1 1
0.35726166859063 0.312213967335446 1 1
-0.314574029989948 -0.277935488772037 1 1
0.572263240298709 0.51825442236269 0 0
-0.208335682561968 -0.198204889346324 1 1
0.244158814868393 0.232068253357909 1 1
0.340470226071137 0.312181832214947 1 1
0.216025070985702 0.195384620758481 1 1
0.0517308254770335 0.0439304466039038 1 1
-0.2749583834406 -0.249378442996506 1 1
0.0331049611878091 0.0266266815883342 1 1
-0.201028634421909 -0.22161174608424 1 1
0.0301611535011662 0.0287121255698029 1 1
0.432440748286309 0.381415072358952 1 1
-0.220074247781391 -0.214397605890219 1 1
-0.377184112669228 -0.251366874708871 1 1
0.231619789236705 0.231073005675678 1 1
0.181539848347187 0.160821119764806 1 1
0.0479283162779265 0.0457485581897242 1 1
-0.190305000058111 -0.155807135933656 1 1
0.476796470710789 0.435076508803483 1 1
0.263919890689025 0.208823329944516 1 1
-0.445582654098007 -0.404068845782702 1 1
0.168893314229335 0.160957040662545 1 1
0.207534034605847 0.191056142306877 1 1
0.211276434708719 0.195828015500065 1 1
-0.27282337290347 -0.250578229095766 1 1
0.286188774199636 0.24793427080552 1 1
-0.075685215639602 -0.040149680580424 1 1
0.0485686013573364 0.0580119956436206 1 1
-0.11643513081777 -0.0987426826634021 1 1
0.0932828441151021 0.0945791958034857 1 1
-0.43433001250187 -0.395422703294969 1 1
-0.109797715249179 -0.0948094135252583 1 1
-0.0618042964854174 -0.0806709995851984 1 1
-0.477042605447442 -0.414881367332802 0 1
-0.296946682477882 -0.272787541718423 1 1
-0.112755921789637 -0.121755990693064 1 1
-0.668694156305853 -0.577717658587974 0 0
0.0369559385836176 0.0305915649061548 1 1
0.136269632344792 0.121886955770588 1 1
-0.183166570676518 -0.160628069648133 1 1
0.230426309635227 0.201736741065987 1 1
-0.0528333081200856 -0.0423275630587101 1 1
-0.189601749383226 -0.16369674366378 1 1
-0.227340958377621 -0.183045159870312 1 1
-0.111255312098661 -0.0870170116502945 1 1
-0.171042315351336 -0.154697347406856 1 1
-0.00223756825578406 -0.0195656864836168 1 1
-0.00131074048529505 -0.0199770521025566 1 1
-0.260117060880891 -0.247606450338182 1 1
0.21422942871899 0.218767470459058 1 1
0.12545401233458 0.138043975114147 1 1
-0.0232152164143917 -0.0436778893157362 1 1
0.140264628937979 0.143942973673429 1 1
-0.17588172772136 -0.159649171147672 1 1
-0.101217054729076 -0.109935549967704 1 1
-0.185180172314966 -0.179494583965286 1 1
-0.119864606459384 -0.0879294870424222 1 1
0.380480421756051 0.37128957457286 1 1
0.178085437705996 0.18086105545422 1 1
-0.0726971772975181 -0.0765138840525047 1 1
0.155489769395693 0.142390043564658 1 1
0.267096181317118 0.216928137562569 1 1
-0.148358954040131 -0.145800149724349 1 1
0.053885177760921 0.0715792583569146 1 1
-0.0282488260980576 -0.0329164247872231 1 1
0.109947579702728 0.0838249291305518 1 1
-0.245765428417705 -0.239462795341561 1 1
0.193312556670238 0.189834429215743 1 1
-0.105965051657097 -0.127741835569801 1 1
-0.049903026208674 -0.0287247324031455 1 1
-0.258530057126285 -0.187074361023491 1 1
0.0221916058273009 0.0130893285811226 1 1
0.0465298198769746 0.0462786343620605 1 1
-0.568032276892267 -0.476407925914678 0 1
-0.000596983160160235 0.0153186549648104 1 1
-0.203983037335298 -0.175754844163144 1 1
-0.0446720554355127 0.00173748158333046 1 1
0.0673586050090839 0.0463407900206134 1 1
-0.0320345840484175 -0.031646339999785 1 1
0.036101489014121 0.0144063844321369 1 1
0.266128140728204 0.253188814384506 1 1
-0.117602213037024 -0.111597821011018 1 1
-0.3117870073907 -0.278240898609654 1 1
0.366392292497915 0.36932690642511 1 1
-0.179307835446063 -0.179348646121105 1 1
-0.0141707507978807 -0.0318345217842278 1 1
0.0688674953040631 0.0487280610120272 1 1
-0.361334292770161 -0.327707819986606 1 1
-0.191567404548967 -0.172751087381848 1 1
0.399520285218788 0.368104565264458 1 1
-0.104475468904945 -0.11494228394753 1 1
0.194340542875585 0.175784528294654 1 1
0.143157376002263 0.129102173720282 1 1
-0.340551154422087 -0.331325739687986 1 1
0.45941841663653 0.417587844098032 1 1
0.107398745798311 0.107373634536055 1 1
0.0461549399082724 0.0581609330241069 1 1
0.0139698881565792 -0.015905835996262 1 1
-0.617159663105874 -0.552661367569644 1 1
0.305454789810711 0.25033730489864 1 1
0.491212242982114 0.454361019297394 0 1
-0.225683236936738 -0.210413746807621 1 1
0.507050304552602 0.468632108365419 1 1
0.0072480751148012 0.0241736871700588 1 1
0.116940112377017 0.10514548376646 1 1
-0.192757370290723 -0.210495641646013 1 1
-0.152511016732988 -0.104703365276364 1 1
0.057566588194365 0.0637249713972411 1 1
0.11061261842684 0.115454783889049 1 1
0.0306568015735911 -0.0009938819498292 1 1
0.281565498251538 0.249746445317617 1 1
-0.0985017202295394 -0.100011430244295 1 1
-0.218458963729683 -0.220653508878624 1 1
0.127644649356328 0.144061448615902 1 1
0.269204063587157 0.243889156481534 1 1
-0.20587557580546 -0.175748221435606 1 1
0.0430374798709733 0.0163455054845758 1 1
0.0388477090058817 -0.0192881873582296 1 1
0.0916084741548623 0.0859047830657103 1 1
0.290680670119055 0.260801097010921 1 1
-0.00919934289764272 -0.0105158636587131 1 1
0.166499813178836 0.152879889862938 1 1
0.0598943878075211 0.0402148545408047 1 1
-0.512079672385858 -0.464638988643649 0 1
-0.0942078601639915 -0.0796856571494935 1 1
0.174842698326469 0.174942468239409 1 1
-0.130250626859616 -0.111578093666243 1 1
-0.208100173009905 -0.186904498479471 1 1
0.00857792514955622 0.0482440041058732 1 1
0.233005826906681 0.215220502504947 1 1
-0.541997502945293 -0.426146081209169 1 1
0.230330175216224 0.201383925916386 1 1
0.446758364901198 0.397326247221131 1 1
-0.527763462775516 -0.435695904269494 1 1
-0.250564730023363 -0.268242560052732 1 1
0.261854797515815 0.218743600822764 1 1
-0.155497839686905 -0.139498485559005 1 1
0.10780167469038 0.0748521280218967 1 1
0.335784058057791 0.319912453731553 1 1
-0.422350483942348 -0.380610846263248 1 1
-0.0754165609418989 -0.0872448753830582 1 1
0.156917439127315 0.159133749587785 1 1
-0.00457906233623714 -0.00672334678150153 1 1
-0.255361031364751 -0.236431868398224 1 1
-0.283959947577684 -0.278931894300677 1 1
-0.10151556508537 -0.0954003719150553 1 1
-0.100945496793503 -0.119999426705222 1 1
-0.150531685131658 -0.133293863636388 1 1
-0.10353257416427 -0.0907859063468425 1 1
0.282557171620821 0.299061603006395 1 1
-0.250356776231281 -0.153421014763165 1 1
-0.251295698533566 -0.249585202895054 1 1
-0.193326444791213 -0.173047896188783 1 1
-0.0820408474697276 -0.0631826600912104 1 1
-0.0731326950187697 -0.0864456225314888 1 1
-0.0558000801513781 -0.0683285204510361 1 1
0.367105239092216 0.397999190338926 1 1
0.086432838266313 0.0706087019324874 1 1
0.0179660808941433 -0.0264469757345279 1 1
-0.160098426748085 -0.152738668504387 1 1
0.0417813709935909 0.026684761796748 1 1
0.00163883149484104 0.00469957674616483 1 1
-0.212914254779211 -0.201230417134506 1 1
-0.0284060023528007 -0.00407233597305587 1 1
-0.2895206280957 -0.297077577071233 1 1
-0.139594060697297 -0.125833382408392 1 1
0.11466088504452 0.109605712713972 1 1
-0.473267052850102 -0.38852957781291 1 1
0.279356027693846 0.252800405865935 1 1
0.161272604783921 0.163920289614585 1 1
0.0121071493751337 0.0168102472645808 1 1
-0.175421627017765 -0.162706654721652 1 1
0.985138847536393 0.935089342848185 0 0
-0.0895013412267428 -0.101027748547222 1 1
-0.582338002276231 -0.513046489573808 0 0
0.110344862929669 0.0698856056889743 1 1
0.20437784448163 0.2027658857066 1 1
-0.169683265545476 -0.162516619237985 1 1
-0.477747995136422 -0.438763965312037 1 1
-0.0373093353703972 0.0530020593052874 1 1
0.196778405100466 0.17921920730089 1 1
-0.163759660576118 -0.12970197152103 1 1
0.058008861015822 0.050701954077402 1 1
0.0148053519400164 0.0103487411357566 1 1
0.255287210660369 0.220683402847204 1 1
0.344154650976947 0.306968081109223 1 1
-0.00812850735734412 -0.0156986224748884 1 1
0.50374537755839 0.444700451657572 0 1
-0.380088155659042 -0.327309247140914 1 1
-0.093003224434968 -0.0657864410783767 1 1
-0.0799226704490511 -0.075959910129859 1 1
-0.0907122706841201 -0.0551354236938153 1 1
0.0434169182450795 0.0447149440167535 1 1
-0.133677610324361 -0.10180636336776 1 1
0.705335045543106 0.605778069557981 0 0
-0.195813067416749 -0.193087979078467 1 1
0.227062982754355 0.14043713519253 1 1
0.0965777009829314 0.0816394858660914 1 1
-0.0159254289308332 -0.0339716658919539 1 1
-0.413611842874504 -0.3573482594968 1 1
-0.0820466605119947 -0.014101148019641 1 1
0.0416102216945338 0.036739262041312 1 1
-0.257679009124846 -0.213121106363729 1 1
-0.0289138986860658 0.00562397005501354 1 1
-0.100640242000683 -0.0838396786112151 1 1
-0.0719057093332359 -0.0733271815544044 1 1
0.331650256423597 0.307261544647869 1 1
0.168764935772439 0.141972695483435 1 1
0.333069577636211 0.292188554986572 1 1
-0.156575086535674 -0.136918255121556 1 1
-0.244272961291287 -0.212797871720841 1 1
-0.226415432847775 -0.19891355317431 1 1
-0.175762622090373 -0.199373244570698 1 1
-0.031657599417777 -0.0136003396320159 1 1
-0.0778509655836285 -0.0628064857516255 1 1
0.240174522942215 0.226519864697191 1 1
0.145963815872166 0.142966086306857 1 1
0.143473691845483 0.129122665264277 1 1
0.14025835519779 0.137234871468684 1 1
-0.445919168607685 -0.408793965943057 1 1
-0.353197641853826 -0.298044303378607 1 1
-0.68538001333887 -0.650694771784878 1 1
-0.050372003575548 -0.0398638563808436 1 1
-0.0890035086097056 -0.0767569158712261 1 1
0.12377211718673 0.145073351790056 1 1
-0.229310432116099 -0.209017900592117 1 1
0.469773992540263 0.425651934577722 1 1
-0.149423372318503 -0.137478482365273 1 1
-0.146442594365407 -0.159922348978733 1 1
-0.168186463707743 -0.154065898840434 1 1
0.22988145436347 0.211592938255497 1 1
-0.077712423737856 -0.0977688260577062 1 1
-0.0901112697503612 -0.110986668824225 1 1
0.0828100112150333 0.049254839081978 1 1
-0.439402062075104 -0.411736199100678 1 1
-0.572267742631271 -0.512541557189955 0 0
0.356958649053764 0.303133013222457 1 1
0.114885759801058 0.103272299121758 1 1
-0.361934852538577 -0.325718611830367 1 1
0.0903044974575752 0.117956938131309 1 1
-0.129802832141073 -0.124016617444285 1 1
-0.527218687795951 -0.46808378083791 0 0
-0.106756865429443 -0.0968220800120948 1 1
0.0148450493215386 0.00949815867850397 1 1
0.179054903102695 0.152171280877287 1 1
-0.210210778880473 -0.166090742101297 1 1
0.075995223799194 0.0881127812634218 1 1
0.587991320092 0.508143836384302 0 0
-0.367586888835075 -0.310304820266872 1 1
-0.162126951759919 -0.140144415020041 1 1
-0.346111345790993 -0.30418530746877 1 1
-0.0349799348807386 -0.0641586993416413 1 1
-0.338764512714155 -0.307040619500974 1 1
0.194325942504186 0.15722526466936 1 1
0.268299591720611 0.244107539953726 1 1
0.00222298659360848 0.0281189909140917 1 1
-0.0845990187719608 -0.0635967847698338 1 1
-0.31576314797372 -0.281354614388656 1 1
0.443477828940445 0.395670043704387 1 1
0.250254065631938 0.225480255578424 1 1
-0.280257918094042 -0.261831816805893 1 1
0.295678949895757 0.256447189672107 1 1
0.128819359050642 0.124072835246595 1 1
-0.0342497248869355 -0.0203827799421643 1 1
-0.158452620606343 -0.149389522386336 1 1
0.203835783726412 0.167521509493114 1 1
0.240578034124652 0.192353519215347 1 1
0.328012507642815 0.295101824631158 1 1
-0.0308120876009501 -0.0319264136288022 1 1
-0.0233546916211203 -0.01664464783157 1 1
-0.540111967024875 -0.481141782016222 0 0
-0.131384013086929 -0.131764180140525 1 1
-0.0491499442567567 -0.0324549063441705 1 1
-0.212555232389419 -0.183254792938685 1 1
-0.0469815586728264 -0.116120162268165 1 1
0.0974182046159814 0.0817077051685226 1 1
0.354081262127997 0.343614268858814 1 1
0.0489810735213996 0.0785350560213735 1 1
-0.278157039843436 -0.251472359321023 1 1
0.0991782597756444 0.0447153212218555 1 1
0.225695466331866 0.216721640521927 1 1
-0.202508518742298 -0.186372583029728 1 1
0.268713321772751 0.251953871687113 1 1
0.371032122888377 0.348528109691084 1 1
0.331429750879989 0.287143701667056 1 1
0.117938563260784 0.139256055225322 1 1
-0.0428361015356938 -0.0403058114302536 1 1
0.274172207333071 0.244379811215626 1 1
-0.131790188718753 -0.133333379604196 1 1
-0.0627090330841425 -0.0799059769584496 1 1
-0.252289607055513 -0.152512268885926 1 1
-0.0703700145479475 -0.0520589592561615 1 1
0.16361882020668 0.159789717734043 1 1
0.099923730822022 0.092792013372222 1 1
0.0317041817106374 -0.028585397270814 1 1
-0.0508045690507812 -0.0507240064487349 1 1
-0.114930958812308 -0.0986254059684223 1 1
0.0210192699898804 0.0374495667383056 1 1
0.162366678290733 0.139737809469564 1 1
0.407884955444613 0.389681428321914 1 1
-0.109174934130798 -0.0891201372630158 1 1
-0.0230367770099347 -0.0146349169854975 1 1
-0.0516982352788075 -0.0400579495937955 1 1
0.260701446485738 0.237922584537988 1 1
0.104083659099758 0.100967904246889 1 1
-0.148159309134149 -0.274595608124965 1 1
0.211460939996941 0.189222729410265 1 1
-0.0473832273368085 -0.0326849772079695 1 1
0.0360306458785751 0.0270269690903055 1 1
-0.579337487119508 -0.524254203052707 0 0
-0.0568702998159325 -0.0681896893732495 1 1
0.910166697798775 0.780422721544713 0 0
-0.298093907715239 -0.255881851554505 1 1
-0.474535602149945 -0.444770719260468 0 1
-0.301713641013998 -0.275289229833123 1 1
-0.11758946391045 -0.0780498186386996 1 1
-0.395672709347555 -0.351216801311059 1 1
0.19144683148677 0.182359353124963 1 1
-0.176965802324772 -0.164893993043201 1 1
-0.0220064751192169 -0.0236952127325429 1 1
0.310816554423698 0.298907263314496 1 1
0.257257218538495 0.22794626768248 1 1
-0.356086349533042 -0.31698841910605 1 1
0.0476297998693157 0.0264655467582184 1 1
-0.183333227299872 -0.170468372975246 1 1
-0.391074473429204 -0.376273810792502 1 1
-0.128191209146967 -0.100542191127543 1 1
0.22056177946603 0.186817285246366 1 1
-0.0290440073064118 -0.0489781487115022 1 1
-0.23365480397857 -0.208771762483846 1 1
-0.0406931442232528 0.0546508322357135 1 1
0.327757516247397 0.288490618938082 1 1
0.254208297979612 0.222401181002624 1 1
-0.35400592330772 -0.317882582557809 1 1
0.0968962934574341 0.074740786737083 1 1
0.337842916126641 0.286078916486056 1 1
0.513721084073749 0.463251937937719 0 1
-0.216979794923461 -0.17337513360221 1 1
-0.453622325025256 -0.400830023106694 1 1
0.128525261476058 0.140259691572184 1 1
0.0788331251866216 0.0862192425814828 1 1
-0.119965930531738 -0.109182226245621 1 1
-0.0940624554328578 -0.0736926951718768 1 1
-0.26247029656061 -0.23477903821944 1 1
-0.11115167657126 -0.103009263076668 1 1
-0.396489112077102 -0.357718355091522 1 1
0.42830683437821 0.3797640437058 1 1
0.242498323191538 0.224399855443619 1 1
-0.15963027935296 -0.162790563665303 1 1
0.137000700044038 0.124550511409646 1 1
-0.0938851248464544 -0.0741469640525561 1 1
-0.0607306220349349 -0.0864487479390415 1 1
-0.209718943042571 -0.194099053585845 1 1
-0.350419395061878 -0.315271213341777 1 1
-0.0397573474893617 -0.0253563622967163 1 1
0.306196002670502 0.30164439268784 1 1
0.108871925905362 0.0829227226437069 1 1
-0.26780899317998 -0.242307431054561 1 1
0.0805033486398627 0.0795815046977112 1 1
-0.296455307045029 -0.274547892236329 1 1
-0.184828007265875 -0.168262316792307 1 1
-0.341445826369477 -0.300215813411296 1 1
0.151478031056752 0.144807736473256 1 1
0.13082424038473 0.126006219665162 1 1
0.0531112111001578 0.0471149378355592 1 1
0.199353954586382 0.138724181842321 1 1
-0.0392490331457551 0.0148960563733245 1 1
-0.0870798331793766 -0.0878151858184328 1 1
0.583199236235748 0.521988581768736 1 1
0.0510839840933718 0.0388941042672302 1 1
-0.0666019482281371 -0.062784124158408 1 1
-0.12774236220873 -0.131772432767716 1 1
-0.0667242349587597 -0.0628140570297861 1 1
-0.300585178243748 -0.306924112226729 1 1
-0.164608014255075 -0.148880727513208 1 1
0.488177648244494 0.553323487804165 1 1
-0.198947497675155 -0.178731026602375 1 1
0.322186609975679 0.274653167847718 1 1
0.082879792743704 0.083670884319158 1 1
-0.166922886632225 -0.158821636556607 1 1
-0.00309480009148495 -0.00974317348868894 1 1
0.24114027889882 0.17511013853486 1 1
-0.185294198734751 -0.179543590826986 1 1
0.130397397044076 0.10011650069657 1 1
-0.0388802241372769 -0.0295855374199331 1 1
0.0297878507543768 0.0131494146385167 1 1
0.144495817810591 0.13248154250345 1 1
0.0390272158038527 0.0540707266553435 1 1
-0.379471665003238 -0.306209431470842 1 1
0.0672430094747532 0.043357328229303 1 1
-0.106156186858939 -0.0836643796410539 1 1
0.572784800072522 0.506090713035088 0 0
0.321078337573729 0.28435797187576 1 1
-0.227175356550797 -0.190632661384851 1 1
-0.125698394755784 -0.110033955254277 1 1
0.102856158017495 0.116501638768395 1 1
0.0379442246217893 0.0627088318401981 1 1
-0.0974136530991361 -0.120179612455987 1 1
0.197050012040898 0.161233798077499 1 1
-0.465083143468977 -0.439434535601338 1 1
0.4122811602053 0.365010807606789 1 1
0.0707379080240644 0.0710924453629047 1 1
0.0827815746509755 0.0477092000759457 1 1
0.42124794107306 0.350545048624714 1 1
-0.202908593821535 -0.184523707713407 1 1
0.717956321290587 0.638594318535468 1 1
-0.43437014860631 -0.393352244503538 1 1
-0.367339680786016 -0.334342139173975 1 1
-0.764372003725774 -0.683074098114846 0 0
-0.00855406500676105 -0.000122517831647975 1 1
-0.362153142603905 -0.337879896988162 1 1
-0.0707565205551037 -0.0479037406369827 1 1
0.129874251142681 0.125066003397731 1 1
0.164310181394801 0.149856498999587 1 1
0.163141321883828 0.135557531900386 1 1
0.0628877026942454 0.0559568710689966 1 1
0.0272910629545832 0.0268092279300554 1 1
-0.261018342031606 -0.249036720083655 1 1
-0.183307260131534 -0.187831429803667 1 1
-0.256094300413986 -0.212930079339072 1 1
0.480988606180905 0.382649537941524 1 1
-0.130825552214988 -0.117252272372501 1 1
0.768668923977323 0.68901720814709 1 1
0.0314928710040502 0.0445966127786225 1 1
0.0654345349389905 0.103827375292321 1 1
0.00510052696523416 0.0096576100170212 1 1
0.290161815874664 0.258293475217966 1 1
0.274114061722179 0.24248276143855 1 1
0.178568747053182 0.155999321476361 1 1
0.0966536256248179 0.0981140539917426 1 1
-0.0295691641024574 -0.0243239658248167 1 1
0.383135661710605 0.373997052906435 1 1
-0.22530428408694 -0.224413649908032 1 1
-0.216568811161105 -0.220914893165086 1 1
-0.257099346825798 -0.235125004168424 1 1
-0.29029064822564 -0.254232013901211 1 1
0.247600712788962 0.224444279511091 1 1
-0.141672147455581 -0.13129801969517 1 1
0.0101135555853255 0.0132970678713377 1 1
0.0933656869156962 0.0991343725489557 1 1
-0.0477465517846338 -0.0191743964085195 1 1
-0.223477862683258 -0.240136314805114 1 1
0.416135460993544 0.38050450117949 1 1
-0.208575573270385 -0.20194812833137 1 1
0.112160405399782 0.0904097004197705 1 1
-0.0507386136781431 -0.127248723655889 1 1
-0.111508952990647 -0.122166234094797 1 1
0.0415315588689699 0.0375638456787131 1 1
-0.0837406191283257 -0.0081106308063813 1 1
0.230622140219987 0.2151216939742 1 1
-0.110778430646698 -0.103882027278585 1 1
-0.0919039217173785 -0.0647040896714717 1 1
0.296026950056967 0.257178419871111 1 1
0.217532488352535 0.206258467861995 1 1
0.318535380261131 0.287602312389363 1 1
0.204659152210759 0.176363057908476 1 1
-0.33361471574102 -0.321771597428059 1 1
0.0223831869856134 0.0267110015130571 1 1
0.0912917770484921 0.0659733100948863 1 1
0.0311290241266792 0.0314285939676264 1 1
0.608434260676182 0.517635653915845 0 0
-0.0110130867477494 -0.0288666643760016 1 1
0.011717197060449 0.0460358730126776 1 1
-0.0771423602324887 -0.0576917792348828 1 1
-0.263170684664261 -0.208268190606012 1 1
-0.0104715841826446 -0.0176433862089031 1 1
0.423511882679858 0.37085006947436 1 1
-0.0489672673413955 -0.0737788752314531 1 1
0.112924715413886 0.130108107142672 1 1
-0.0121600406398423 0.0176624227147637 1 1
0.279168704182569 0.250750229272322 1 1
0.473646634508495 0.358721347919412 1 1
-0.178227504083177 -0.167263476051301 1 1
-0.0133372826365512 -0.00308894709475824 1 1
-0.091463137701965 -0.10179901578175 1 1
0.470068048468006 0.391188374647084 1 1
-0.161329800558538 -0.119730193215542 1 1
0.0587115839906975 0.0531035805640782 1 1
0.349290860195636 0.327973775950797 1 1
0.287981324430851 0.278845554300257 1 1
-0.0260028926566677 -0.0656511181850504 1 1
-0.103942267908382 -0.111239230440584 1 1
-0.107331331738632 -0.105472934976512 1 1
-0.0975426639524154 -0.0799629217093842 1 1
0.119338132689272 0.0972196739066438 1 1
0.00755071307862849 0.00839677788736227 1 1
-0.330246587546229 -0.261405398492721 1 1
0.264506782912725 0.229204732767832 1 1
0.00163450122170856 -0.00724939186772545 1 1
-0.0886581839218495 -0.0435765342330839 1 1
0.0747957812279118 0.08181520625179 1 1
0.0105566210814325 0.00136332199905009 1 1
-0.0574365193029487 -0.0371004522406563 1 1
0.0169816153258653 0.00749766507305018 1 1
0.589510748683195 0.567632968510965 0 0
0.363128061119308 0.313649810701638 1 1
-0.0574134467389333 -0.0367208462521748 1 1
-0.198852934739399 -0.231791734149673 1 1
0.141761454854804 0.120509409759506 1 1
-0.0699970072744083 -0.0648061516368438 1 1
0.63174724172348 0.542594460491334 1 1
-0.0490169567704303 -0.0504535642074739 1 1
0.0985653801213767 0.0586368279440098 1 1
0.109013221391692 0.0950323691863205 1 1
0.188377589102706 0.161112045865809 1 1
-0.153032983682967 -0.132257518171966 1 1
0.076734590144439 0.067677390318806 1 1
0.0627254410095699 0.0566420703474541 1 1
0.0032263431462884 -0.000750296527815206 1 1
-0.41801604630884 -0.384601249273294 1 1
0.295349683900834 0.273734687430979 1 1
-0.0054930007621142 -0.00366157083444152 1 1
0.265652035664589 0.251323198951373 1 1
0.0944106632724278 0.0908107973876999 1 1
0.399061071792433 0.349307708405119 1 1
-0.103492937293451 -0.0984437731271172 1 1
-0.0452972629194715 -0.0239325223088781 1 1
-0.352929003422204 -0.336655394509903 1 1
0.196612672190722 0.201579748968411 1 1
0.218060224678128 0.22659318199571 1 1
-0.00501030963251785 -0.0237485041113845 1 1
-0.135020233967714 -0.110102253479361 1 1
-0.144927671436537 -0.118535396097877 1 1
0.271419510800773 0.244013850445103 1 1
0.205503492315766 0.154324523134864 1 1
0.35890281357524 0.324887960222435 1 1
0.0269143726085188 0.0218376860911649 1 1
-0.382037059708462 -0.33446387287891 1 1
-0.254450234049767 -0.193628923395645 1 1
0.0200232525317225 -0.00165683502244394 1 1
-0.0199286972026889 -0.00834982898783313 1 1
0.258532081330827 0.239784527428734 1 1
0.0504804700802485 0.0812564542025912 1 1
0.0423144899107623 0.0286779928286697 1 1
0.0184694172561824 0.0416297257619755 1 1
-0.0539462477103844 -0.0286600950572372 1 1
-0.0160671809615297 -0.00394860376683521 1 1
0.0278930387908297 0.000340273166332783 1 1
0.267014606364055 0.182904850791105 1 1
0.271603282750956 0.242056877723701 1 1
-0.034348277139424 -0.0721389142871712 1 1
0.249034455280017 0.229460282494014 1 1
-0.105293169874946 -0.105075559509593 1 1
-0.138513880164701 -0.115210521037817 1 1
-0.171132222978203 -0.158030098890721 1 1
0.136558301137201 0.128111570986289 1 1
-0.0600937525139858 -0.0609760186402268 1 1
0.0319519089557423 0.039150252979922 1 1
0.0584197304169355 0.0638899555004104 1 1
0.336933774539865 0.335697081773813 1 1
-0.0812780572129545 -0.0717574983104239 1 1
-0.0276974690186876 -0.0310632968810815 1 1
-0.173184273261032 -0.16005555074609 1 1
-0.299408068563695 -0.283279302305576 1 1
0.206262420850756 0.167449358995394 1 1
-0.461894891415552 -0.414415565999842 1 1
-0.0417075729252677 -0.0389972679464601 1 1
0.264007664387681 0.248270094027546 1 1
-0.410848819232109 -0.354780205231319 1 1
0.0463397687839211 0.0311373957777747 1 1
0.186287365838616 0.174602055728844 1 1
-0.258028640492613 -0.154540902494344 1 1
-0.143029384232017 -0.137902111962945 1 1
-0.17241737728799 -0.150046162410591 1 1
0.32041083718109 0.286999190020523 1 1
-0.0259214880078583 -0.0320424360995413 1 1
0.111715975337751 0.101257482271815 1 1
0.0968897657404047 0.0766027892833241 1 1
0.0198971055023372 0.0657366291244566 1 1
-0.369817367143268 -0.349647205567406 1 1
-0.1640202772375 -0.157538229517336 1 1
0.176097008732549 0.14302311137979 1 1
-0.0121355366670604 -0.00258278974728429 1 1
0.105716955610313 0.10156928690222 1 1
-0.0959950548125678 -0.111430688247708 1 1
-0.0148708802356155 -0.0209423820360459 1 1
0.136002670654687 0.129249556404558 1 1
0.165101875984101 0.160841148799745 1 1
-0.574056221600597 -0.512390357314799 1 1
0.628516172864106 0.560528751272145 0 0
0.116798772797497 0.11171417375661 1 1
0.159710669791436 0.166853743204602 1 1
0.151593539732715 0.129633453142592 1 1
0.37741213425023 0.341480056561516 1 1
-0.149584180879593 -0.110060861164311 1 1
-0.126531366912042 -0.135866684215501 1 1
0.0434252868389379 0.069770453770111 1 1
0.156511040843666 0.134470717080853 1 1
0.0928566466904196 0.0898856882664108 1 1
0.166299344424306 0.156240520048365 1 1
-0.0243503246198322 -0.00497238550909451 1 1
-0.24074993190836 -0.234598382542138 1 1
-0.041581022262583 -0.0739151993145678 1 1
-0.0408954460869884 -0.023718054896798 1 1
-0.0760489954223863 -0.0701088035226572 1 1
-0.260948110653395 -0.240830370940003 1 1
0.255867862595232 0.242350223862917 1 1
0.13380303170759 0.101025135219289 1 1
-0.50289159397814 -0.485306441263262 1 1
0.0550228233453692 0.0291053820951117 1 1
0.395300703928886 0.357418462359767 1 1
0.0411894263498787 0.0288920150422789 1 1
6.14768355671688e-05 0.0273585808244428 1 1
0.167585164060906 0.153660056954412 1 1
-0.317114510535139 -0.292242769469715 1 1
-0.532361801509262 -0.49665661462671 0 0
0.731496925896944 0.668965650739702 0 0
-0.13905009881935 -0.0573621399380791 1 1
-0.199011511262181 -0.179418915725125 1 1
-0.438996492013798 -0.395714739062264 1 1
-0.383864009748565 -0.353270645338786 1 1
0.178252847930028 0.146245035586382 1 1
0.0407136586108981 0.0701586940055725 1 1
0.150158724714997 0.147474186695482 1 1
0.138543271003031 0.113386461289694 1 1
-0.0871219496996513 -0.0772088399537004 1 1
0.0639112092835235 0.0647237696160964 1 1
-0.0147825451834491 0.00191702303092177 1 1
-0.168658399308592 -0.16108988609211 1 1
0.443237959371612 0.385322765355922 1 1
0.568530191630801 0.528431264325319 0 0
0.0840632866625806 0.0848594018511298 1 1
0.0586601086356721 0.0186424170574208 1 1
-0.0789561203314076 -0.0689285887490946 1 1
-0.0396905948897487 -0.02842003924505 1 1
0.0944238045930798 0.0979966479635291 1 1
0.232609675435653 0.215516261875185 1 1
0.292832497179236 0.24099180235761 1 1
-0.117677033386151 -0.0856582711801809 1 1
-0.0676637344229201 -0.0646528464555428 1 1
0.0466033153044221 0.046375848521307 1 1
-0.0512469098333258 -0.0500587201641243 1 1
0.18869063092647 0.136428461778651 1 1
0.506735207296015 0.413667639819256 1 1
0.0212030188178883 0.010202268755133 1 1
-0.00294585575062144 -0.00599114436241687 1 1
0.299260599217508 0.292887910236302 1 1
-0.381469225513764 -0.317579765275492 1 1
-0.127669335811215 -0.0989825896326211 1 1
-0.350035060002686 -0.275264255399 1 1
-0.0790634384812981 -0.083764575101026 1 1
0.239119294118855 0.237074223874068 1 1
-0.406796033635511 -0.367444027658485 1 1
0.179525351532475 0.1622442598241 1 1
-0.057910012558652 -0.0177828374000769 1 1
-0.0101395933878228 0.000231894778136899 1 1
-0.114836389752486 -0.0984049322475694 1 1
-0.526656364801019 -0.459906728438762 0 1
-0.364340383743777 -0.338196630251444 1 1
-0.272363341379726 -0.227729279140622 1 1
0.239364354964034 0.213622898791042 1 1
0.149470521288053 0.132711729638977 1 1
-0.153427224437807 -0.126228070435288 1 1
-0.0864961328496456 -0.0220115294280797 1 1
-0.288085851753975 -0.265514936514157 1 1
-0.224524912033176 -0.200146763362903 1 1
0.0490123928694358 0.0443605152156542 1 1
0.0593722539667952 0.0638860040122307 1 1
0.214422987069121 0.189900462191028 1 1
0.0624004906794962 0.0745028053043946 1 1
0.0180805770360525 0.0322659600451696 1 1
-0.225110197352651 -0.203276703494671 1 1
-0.0158758096958204 -0.00880217447086108 1 1
0.433079817512984 0.420752656730717 1 1
0.0152420870574503 -0.00415924140218749 1 1
0.150190491510422 0.123794630695536 1 1
-0.393297280228067 -0.385431825481052 1 1
-0.343457870841044 -0.228317674685366 1 1
-0.215660564749609 -0.216154180434994 1 1
-0.136985083040574 -0.114003955335555 1 1
0.686209907323031 0.641584273359653 0 0
-0.0197214664417383 0.00314945131627927 1 1
0.50595651624488 0.452143850792358 0 1
-0.20937960701109 -0.186087226192373 1 1
0.244665259907568 0.235325294889802 1 1
0.132632413145655 0.0708342700361971 1 1
0.00366053131271365 0.0179247924763352 1 1
0.00536314757916127 -0.0102802896039478 1 1
0.144216377405476 0.0698070792009779 1 1
-0.048264249060761 -0.0495374508830648 1 1
-0.112185742047443 -0.105612860163163 1 1
0.117249204705348 0.127056349013665 1 1
0.146433397147073 0.132734078598686 1 1
0.0494915130308156 0.0422329653130533 1 1
-0.0752131508370819 -0.0587080505348269 1 1
-0.0448077087631821 -0.074473000915775 1 1
0.0638037496786605 0.0639368782213417 1 1
0.271611056194365 0.236261814036566 1 1
0.385102474990174 0.335012310989078 1 1
0.0840974532846998 0.102962167612731 1 1
-0.207808039305669 -0.213846124668293 1 1
-0.276922281393232 -0.214975188110472 1 1
-0.234063618353017 -0.19864691256029 1 1
0.148513454432328 0.130992247914559 1 1
0.578888731963588 0.509996102551957 1 1
0.320989678335826 0.239157167040732 1 1
-0.241945927008153 -0.20353263282971 1 1
-0.144849487911018 -0.140175794642222 1 1
-0.221993949391169 -0.193352303133331 1 1
0.304620316078834 0.279118619143341 1 1
0.355174853557256 0.237395776078538 1 1
0.16066793849354 0.174346077717515 1 1
0.0382539314026122 0.0405046755534279 1 1
0.0530385018315671 0.0608459521437211 1 1
0.112454042214916 0.101780192942943 1 1
0.164277025966181 0.165873371166991 1 1
-0.0300108841933564 -0.0505217128683804 1 1
-0.310211856907293 -0.32037862874869 1 1
-0.159082420020988 -0.11220123729418 1 1
-0.0646264135635977 -0.115899470634274 1 1
0.187536020653398 0.150614119264606 1 1
-0.204488956624685 -0.135405477131355 1 1
-0.523230836988082 -0.509946079644503 1 1
0.0523858531764595 0.0438290062366026 1 1
0.140630423854351 0.138873514555427 1 1
-0.024219739325119 -0.0285779895686241 1 1
0.0172132055614954 -0.00326386398408207 1 1
0.0391973030900445 0.0359673417496692 1 1
0.0656050470095637 0.093258632480551 1 1
-0.219884192847852 -0.20157368526944 1 1
-0.259265992628167 -0.257323919164895 1 1
-0.226369029179604 -0.229661416756453 1 1
0.22418079342532 0.213197760918163 1 1
-0.123995991933641 -0.108384237141932 1 1
-0.295719049986625 -0.309251671359183 1 1
0.446709937499522 0.395742982306654 1 1
0.143063149375846 0.135305960310505 1 1
0.112429758238569 0.0817843744087109 1 1
-0.113104049561062 -0.118317725737933 1 1
-0.266442038194349 -0.2727179660283 1 1
0.0320747373798578 0.0249335777464414 1 1
-0.371672914490486 -0.319702888350366 1 1
0.25367003567094 0.203939565109783 1 1
0.0142332038573334 -0.023477128935084 1 1
-0.167618104073865 -0.144155100888636 1 1
0.513216135931955 0.455333089960864 0 0
-0.197158166275082 -0.192358847672844 1 1
0.269990582382266 0.237389623962886 1 1
-0.31314952555035 -0.309502749132991 1 1
-0.00842791923518533 -0.00293743988720282 1 1
-0.00192421906404691 0.0136901259490829 1 1
-0.192534400792257 -0.176421306824998 1 1
0.307550049711232 0.276410462543993 1 1
-0.660425840666943 -0.564508668926899 0 0
0.0458351683221355 0.0655238577168204 1 1
-0.133840028223636 -0.121289513714334 1 1
0.440636967166049 0.406336962947197 1 1
-0.0864918180241437 -0.0729703431302711 1 1
0.0405594034742634 0.026902724020109 1 1
0.186585798118128 0.150977532560513 1 1
0.166912661775244 0.127709419262962 1 1
0.186060392214428 0.143116112791623 1 1
0.0852074176122198 0.0511298388928557 1 1
0.0531956917476902 0.0197342783558003 1 1
-0.251702798930355 -0.229819574621481 1 1
-0.0498379620702812 -0.0459177414356733 1 1
0.173197394958274 0.149140640762391 1 1
0.510944348896021 0.459153498298247 0 1
0.154393629401025 0.124062050958358 1 1
0.125211555635742 0.114243298996507 1 1
-0.285699908763792 -0.267118044782551 1 1
-0.302484548351823 -0.256926356320747 1 1
0.0648281744886963 0.0616086742353886 1 1
-0.151764794036025 -0.119037314411857 1 1
0.302755623635679 0.266278801439031 1 1
-0.137225078268055 -0.115497765012982 1 1
-0.42335430155411 -0.378034659367675 1 1
0.0665520155203908 0.0185943326409206 1 1
0.0278871265939459 0.0246288906153247 1 1
-0.224506101680965 -0.20336653794792 1 1
-0.104852305010433 -0.111611777910676 1 1
0.564473803743793 0.557449254070104 1 1
0.172914456081629 0.172960564407642 1 1
0.00222519061348057 -0.00316160755681279 1 1
-0.417612251724504 -0.403074896591233 1 1
0.11504539155232 0.096129262722247 1 1
0.314706586467436 0.241507436218001 1 1
-0.349564639732456 -0.199162664837848 1 1
0.049326813386296 0.032139002651625 1 1
0.633759078621689 0.576757423144622 0 0
-0.121977628874703 -0.0980178989743338 1 1
-0.208507351923881 -0.186400812318442 1 1
-0.253734055024322 -0.215983911004962 1 1
-0.089770985596685 -0.0338593709301991 1 1
0.140913090678428 0.122654643549629 1 1
-0.0172775680625245 -0.0136540311312923 1 1
-0.0283730020274506 -0.0493453019042328 1 1
0.0217168960077051 0.017719516676593 1 1
-0.185621002799348 -0.207028951698482 1 1
-0.44974683273015 -0.395697825312816 1 1
-0.395188018575007 -0.316039060153841 1 1
-0.133038778854174 -0.144910841927737 1 1
0.00159203823301708 0.00185519593699951 1 1
0.227448936757849 0.194759157297394 1 1
0.19032598830043 0.154503977986715 1 1
0.242267258228186 0.19497957118389 1 1
0.0326712335808883 0.0416005511668344 1 1
-0.47309224395273 -0.451245723278829 1 1
-0.133413306674619 -0.131271151274987 1 1
0.127496676328379 0.0826068186201819 1 1
0.297659075728831 0.262524788809672 1 1
-0.185735595145355 -0.223058799211174 1 1
-0.263156779222647 -0.244998745050894 1 1
-0.14787620773681 -0.125371842892504 1 1
-0.208581316582675 -0.27235104460679 1 1
-0.0994345653735713 -0.0754247900039025 1 1
0.308701473380168 0.270146665916039 1 1
0.0615200750465566 0.0556019677406845 1 1
-0.426360611967086 -0.401691211559826 1 1
0.595491156416002 0.450983488766897 1 1
-0.319666392951685 -0.295967320446891 1 1
-0.157686912635421 -0.155849864886794 1 1
-0.21660751994782 -0.204355631116155 1 1
-0.249708290311802 -0.171020800318157 1 1
0.155013528210577 0.128435690819186 1 1
-0.106475746933627 -0.0966062047235668 1 1
-0.00631405286651759 -0.0386288889560773 1 1
0.363194269668754 0.34667299707396 1 1
-0.263009749042094 -0.252650712246901 1 1
-0.142093349873837 -0.140785587803654 1 1
0.550082929902867 0.469443454604082 1 1
0.163803794715559 0.139765297300729 1 1
-0.18816602791159 -0.158502876957794 1 1
0.366385097369604 0.333705631011057 1 1
-0.385860870762104 -0.332134652134274 1 1
-0.129701438661592 -0.102091857124237 1 1
-0.35261065006757 -0.319664807910972 1 1
0.0966886455057698 0.150801838932695 1 1
-0.190091764900167 -0.162944735235047 1 1
-0.432941552407559 -0.423813052412851 1 1
0.181492560671406 0.171110953152715 1 1
-0.298373254786891 -0.289767060724745 1 1
-0.156335996209034 -0.144020510625868 1 1
0.149830032371961 0.120315176088582 1 1
0.13218270529375 0.123155716473294 1 1
-0.0394458799308976 -0.0463500171128935 1 1
0.0985923848573405 0.162602895037699 1 1
0.153141730672849 0.126964458621651 1 1
0.0152652334803723 -0.00164778001208542 1 1
0.13253839583712 0.117416334123584 1 1
0.472504097487857 0.393688642671636 1 1
0.0198292434712153 0.0116699350740428 1 1
0.239158913959469 0.122394461413561 1 1
-0.324679695294792 -0.279967370963525 1 1
-0.349332404402946 -0.364315390906613 1 1
-0.804658202067024 -0.710524151063622 1 1
-0.0944749157758033 -0.0860294159898947 1 1
0.0457884127187621 0.0273254749042837 1 1
0.0455184089496022 0.0699657429266457 1 1
0.0313411619396044 0.0596272818718358 1 1
-0.0668526811243367 -0.0715694261239247 1 1
-0.076958680294003 -0.0924137903870579 1 1
-0.293417703870507 -0.264764836400171 1 1
0.197475310300781 0.183429630870347 1 1
0.230041122341032 0.22769810781871 1 1
0.229813608403838 0.193727153417603 1 1
-0.0458171932280165 -0.0334120501117804 1 1
-0.136820671977207 -0.145253259059853 1 1
-0.101383531575778 -0.125858396363066 1 1
0.0363898001704153 0.0361542689956384 1 1
-0.541689219232033 -0.482983728973991 0 0
0.226234995300605 0.20164070296528 1 1
0.0261605266298635 0.0292780162974255 1 1
-0.488262274722205 -0.450465367947614 1 1
0.154717771554106 0.138682879476094 1 1
-0.329785689321775 -0.290641541332934 1 1
0.0220099951344332 0.00929070837452439 1 1
0.15890126719849 0.126226949223101 1 1
0.237826232059995 0.258879109698289 1 1
-0.0496538535623034 -0.00504865682579332 1 1
0.0698123685010265 0.0375274145379699 1 1
-0.167626906446352 -0.166455826278517 1 1
0.0675450681926587 0.0566725352158836 1 1
-0.239613424805377 -0.222841362098859 1 1
0.365864551126388 0.333741584467488 1 1
0.0185871470335868 0.0262458737371569 1 1
0.358051315657962 0.334746145891878 1 1
0.11395120594619 0.0873148971526422 1 1
-0.123836116059272 -0.12139339515563 1 1
-0.380072260523153 -0.343096230266292 1 1
0.328668451268738 0.295030640896402 1 1
0.185841070014119 0.176057598945853 1 1
-0.403166529427346 -0.369300932252992 1 1
0.420600549190539 0.383205460341051 1 1
0.264179348320387 0.241868402556549 1 1
-0.0843929790849555 -0.0770807945466595 1 1
0.0152195531355141 0.0103872843782898 1 1
-0.366708380502598 -0.359582076193188 1 1
-0.0930290852735691 -0.0906518876797822 1 1
-0.190773724054418 -0.170229166319868 1 1
-0.340412664204662 -0.313555795762367 1 1
0.292799382663113 0.253498810260112 1 1
-0.34340328263863 -0.327395784533553 1 1
0.124522392713659 0.142434341854917 1 1
-0.0425176780544674 -0.0359805118945369 1 1
0.265438147835387 0.217831771679329 1 1
-0.0131775944182022 -0.0166571282725185 1 1
0.251464006049063 0.223011743762503 1 1
0.174272922148904 0.129443046761562 1 1
-0.204476573062749 -0.186066012315947 1 1
-0.113187583746179 -0.129241755251589 1 1
-0.156113286453717 -0.138822267014477 1 1
0.0720079060975571 0.0686769740875718 1 1
0.435468779862764 0.401326146176646 1 1
0.213902154553025 0.191611896338112 1 1
0.405000548484161 0.387636963057088 1 1
0.212283124870807 0.184474622477794 1 1
0.114481107875168 0.140803468005413 1 1
0.23894654052215 0.227418295708756 1 1
-0.0820269103528858 -0.0425104927243321 1 1
0.458153377203817 0.385946212248108 1 1
0.235859063224976 0.196498133541523 1 1
0.0165120896007063 -0.0011833232125205 1 1
0.0754506022460678 0.106870640864104 1 1
-0.0239931331738147 -0.0216378476222934 1 1
-0.214328930213601 -0.224382379312173 1 1
-0.00273299874685294 -0.0431892886967121 1 1
-0.0864480124944498 -0.0752947063272946 1 1
0.201967182051913 0.172682483410909 1 1
-0.300780767404466 -0.278607138440445 1 1
-0.623647170633549 -0.560308684126746 0 0
-0.247034042214176 -0.245702538935324 1 1
-0.416565136259807 -0.402855101234301 1 1
-0.182176548356816 -0.18195757497065 1 1
-0.07871705385542 -0.0773558739228939 1 1
0.171381984967439 0.16090063989239 1 1
0.289046434996355 0.265117681121821 1 1
-0.163547370887251 -0.157422811413909 1 1
-0.0261376952245698 -0.0146161542435195 1 1
0.190160500881578 0.178454068749357 1 1
-0.00427000126513085 0.0114529453921619 1 1
-0.205221181591152 -0.200878821050391 1 1
0.204826230725545 0.18975492523049 1 1
0.0208049641645342 0.0246542890691012 1 1
-0.319386384006362 -0.30045859981748 1 1
0.10307287188728 0.0957760735272368 1 1
0.301411851025821 0.276172903886293 1 1
0.193272747328778 0.180302242955612 1 1
-0.156874502164971 -0.151363629121736 1 1
-0.423169924679097 -0.37357872932321 1 1
-0.146738388891461 -0.127022147126992 1 1
0.0432344965404004 0.0441421878810924 1 1
-0.136659151735482 -0.141771440786186 1 1
0.0511049142556886 0.0601511241188443 1 1
0.067281896039241 0.0724373265777125 1 1
0.0328018808542165 0.0375121388984712 1 1
-0.144961033234111 -0.132510569292948 1 1
0.590139150089334 0.50183602251768 0 0
-0.134822202053099 -0.115465749404327 1 1
-0.0636789489815402 -0.0473352483240414 1 1
0.0414093263418819 0.0298087645060405 1 1
0.42899800799287 0.341917263947615 1 1
-0.0378430309067631 -0.0428639783275554 1 1
-0.233308748964782 -0.227835380186572 1 1
-0.398219276879246 -0.374910577252966 1 1
-0.130267847964684 -0.119794914501078 1 1
-0.0175549572671772 -0.00660325334656271 1 1
0.1257560829055 0.118627837653132 1 1
0.534509367456865 0.494066680715228 0 1
0.297943217434859 0.252432926944162 1 1
-0.270243595100156 -0.225276617307677 1 1
-0.0895141142951383 -0.0692068023131333 1 1
0.154237515704733 0.14508539498849 1 1
0.258008465800882 0.243612006913937 1 1
0.365704715271007 0.309301985941436 1 1
0.370360098484013 0.315487267918224 1 1
-0.0810702374143975 -0.0895739426645095 1 1
-0.0697425875814015 -0.053005353065046 1 1
-0.241028417636025 -0.203780179395048 1 1
-0.0468978812216355 -0.102780347587001 1 1
0.198007175511309 0.172339476536644 1 1
-0.18063814047648 -0.158025518433414 1 1
0.196763415154486 0.171074408412913 1 1
0.462515057483863 0.411197462787852 1 1
0.134312283356238 0.111852292401288 1 1
0.200682033391123 0.204711210214538 1 1
0.0547271428244054 0.0528927051871145 1 1
0.618639943645775 0.625166826543258 1 1
-0.236293689326487 -0.23238989520887 1 1
-0.0725185580687166 -0.071025766901819 1 1
0.353998338421931 0.38166836283815 1 1
0.0364308900387256 0.0350357162996092 1 1
-0.208414139859103 -0.175274518425563 1 1
-0.155498594085414 -0.144714553317041 1 1
0.0707614744994526 0.0708951668961868 1 1
0.199102771551836 0.162008887064995 1 1
-0.237577103058875 -0.175886788719759 1 1
0.153893366586934 0.124706836939685 1 1
0.0707673754369595 0.09029308947937 1 1
-0.216336931089649 -0.196911227153323 1 1
-0.0445402763604052 -0.0601809736494115 1 1
0.0947615507525007 0.0904354690570704 1 1
-0.0127131660189816 -0.00970563169862395 1 1
0.267285011973793 0.241106790604744 1 1
0.309639176172157 0.270336584224056 1 1
0.099531738408092 0.0965550612984549 1 1
-0.112099769029362 -0.10103777097905 1 1
0.12260316981997 0.131983973334945 1 1
0.0765696825202171 0.0491590874731996 1 1
-0.0366798307814451 -0.0325615558192347 1 1
-0.264817360839676 -0.27374030823488 1 1
-0.332677895145582 -0.273698565571953 1 1
0.0979638212506933 0.0945260836133525 1 1
-0.230022222035435 -0.189510315414163 1 1
-0.234803776087834 -0.210828242925116 1 1
0.392188542756182 0.364040354519019 1 1
-0.148628048749366 -0.130918750873957 1 1
-0.334587495124175 -0.297219835756541 1 1
-0.316112221714564 -0.305697404623669 1 1
-0.0851911975263667 -0.0725841026286083 1 1
-0.0125014066337737 -0.0108586547961001 1 1
0.0364798593225711 0.0506170239090865 1 1
-0.13047199259815 -0.103039424616699 1 1
-0.0661987168152586 -0.0359707660422039 1 1
0.145522313016835 0.147900000552486 1 1
-0.171420009740396 -0.202739143113586 1 1
-0.0964491582476476 -0.0864763481182069 1 1
-0.256540408385046 -0.225224265284417 1 1
-0.270606996523912 -0.263496671541817 1 1
-0.0101900551070557 -0.01152672830284 1 1
-0.036042173487027 -0.0351669550854827 1 1
-0.212564280732502 -0.181847577759186 1 1
0.0463813784400479 0.0387182076845683 1 1
-0.034153197309053 -0.0273734630601577 1 1
0.0468114451286832 0.0566253757583267 1 1
-0.177138583000412 -0.149702912622934 1 1
-0.00582954684858196 -0.0245635794457188 1 1
0.0975742080598429 0.0912636671354248 1 1
-0.231902432392344 -0.211314034084658 1 1
-0.0763507634538814 -0.0661938912045298 1 1
0.0166184534999979 -0.0203414657749462 1 1
-0.33140084745832 -0.302298427017688 1 1
-0.0933191295266981 -0.0669736064750186 1 1
-0.0169344670629197 -0.0181137248806413 1 1
0.0501172221481955 0.0396355853930328 1 1
-0.129139051332307 -0.128873812234334 1 1
-0.175262407782824 -0.159075674880886 1 1
-0.290976697342296 -0.271771033874518 1 1
0.388350599379471 0.337773325148897 1 1
-0.119026314983408 -0.100909303802508 1 1
-0.0570096054568414 -0.0724422810323298 1 1
-0.403641048537064 -0.295893822379389 1 1
0.323374462979985 0.321264796108968 1 1
-0.35074590230046 -0.323308692096131 1 1
-0.112083955375173 -0.109222691047672 1 1
0.241907539069725 0.206251351198229 1 1
0.22097109555821 0.223479071826879 1 1
-0.0860046815425357 -0.0661138987071838 1 1
-0.399786353178158 -0.361448567549184 1 1
0.197767815722838 0.23609550743966 1 1
-0.052046405462678 -0.0327298674603754 1 1
-0.11980071248258 -0.080639628523688 1 1
-0.448633503829963 -0.402022117163548 1 1
-0.696033316634889 -0.637450499388423 0 0
-0.138412931794742 -0.0895062612693741 1 1
0.26835091496054 0.233715811496252 1 1
0.112463677035751 0.126955953422596 1 1
0.159612369989114 0.150932080488035 1 1
0.286296799225555 0.250051245831031 1 1
0.281766171961972 0.230813360773586 1 1
0.0310566735733308 0.0270175954836905 1 1
-0.112382852932566 -0.102564911704808 1 1
-0.159672035043198 -0.145681935402499 1 1
0.496251629590571 0.448392495386498 1 1
0.620423892021008 0.580418689357229 0 0
-0.349391361486646 -0.336349818885942 1 1
0.162331787600581 0.152234608289238 1 1
0.0663929645185898 -2.16147470131003e-05 1 1
0.18169295892156 0.161477226191943 1 1
-0.0586318414519765 -0.0726246816947004 1 1
-0.355844829848675 -0.349481774882263 1 1
0.308849945008476 0.329422156047951 1 1
-0.00493579097619581 -0.0147954064528291 1 1
0.107653432033788 0.114277317877447 1 1
-0.112437418178321 -0.121993348678217 1 1
-0.261429215542315 -0.241874976298605 1 1
-0.0186864715449724 -0.0236748288515297 1 1
0.0579123438277733 0.091411138647781 1 1
0.235557617167187 0.168747402263013 1 1
0.0691931342379732 0.065028955865442 1 1
0.40811126683994 0.277231904077503 1 1
0.0611771638277395 0.0445631071505667 1 1
-0.471416553488208 -0.448124206932574 1 1
0.19250947099934 0.167592783288021 1 1
-0.0727155829989469 -0.0870555145589339 1 1
-0.204624671091278 -0.189655649902594 1 1
0.20821891548046 0.19882742080342 1 1
-0.120693550485038 -0.0974421964994507 1 1
-0.468100849504067 -0.433412257749561 1 1
-0.322690812394399 -0.313973976802421 1 1
0.069892631156808 0.0414376740712067 1 1
-0.31414761442277 -0.258228738971 1 1
-0.335739031947688 -0.295188151446162 1 1
0.413886333753141 0.351548093201475 1 1
-0.233424754757965 -0.223551997989303 1 1
0.136220502210385 0.13655549747798 1 1
0.259183684216624 0.221453432339953 1 1
0.415670880079089 0.306636569515575 1 1
0.385738607523013 0.3503555075932 1 1
0.504539118874852 0.45480723461846 0 1
-0.10097108418776 -0.0912520778786483 1 1
0.362936014254035 0.322986391853629 1 1
-0.230771771612954 -0.223630967082782 1 1
-0.401088204341478 -0.356993451167268 1 1
-0.404405824325512 -0.355223230649449 1 1
-0.0649954825527418 -0.109011614559543 1 1
0.307140104462372 0.24952592064956 1 1
-0.364093790956178 -0.33393107433484 1 1
-0.187014339908668 -0.169909896872372 1 1
0.0195826017436945 0.0236773221699973 1 1
0.107095489951403 0.0995295613940701 1 1
-0.158326640047918 -0.14581213795452 1 1
0.24053733253333 0.214234542120309 1 1
0.0407783316585797 0.0386972778288946 1 1
0.182191843732639 0.170389687501527 1 1
-0.489031171690895 -0.442218409915912 1 1
-0.301589174418617 -0.284998201160496 1 1
-0.510674092684521 -0.48758718743544 0 1
-0.0191353505037709 -0.00811888182357635 1 1
-0.194148392939922 -0.188041034010274 1 1
0.305422812085366 0.277718020314072 1 1
0.00894156073301796 -0.00951491450911185 1 1
-0.224329217806018 -0.201248924815819 1 1
-0.0864087687461158 -0.0733682149125085 1 1
-0.196756025277372 -0.170387659110253 1 1
-0.0349249634392811 -0.0281709741452083 1 1
0.262344514603944 0.247729945919048 1 1
-0.411894552859239 -0.362489841320551 1 1
0.0529426681509604 0.0433972914719683 1 1
-0.00347140735114793 -0.0101633863569929 1 1
-0.121171440455668 -0.189140822363843 1 1
-0.0279280345520771 -0.0214479254655447 1 1
-0.231458289148147 -0.189229321543603 1 1
0.238219327769812 0.205278570356939 1 1
0.0887643112093014 0.0650773805879561 1 1
-0.118847146693081 -0.0942929499974768 1 1
0.381287404832356 0.336140777288934 1 1
-0.0412019677716909 -0.0245325293439611 1 1
0.200377991961048 0.182711341995004 1 1
-0.537695834538762 -0.489586537389238 0 0
0.608082565030731 0.527642638092652 0 0
0.212769633211763 0.180669608118422 1 1
0.312194953067373 0.260304008019893 1 1
0.146218823540326 0.182042941721416 1 1
0.108066585124093 0.0944131922955815 1 1
0.30628150803443 0.279746868959673 1 1
0.339592826513553 0.284873450041157 1 1
-0.24715123747465 -0.260030586505116 1 1
0.401481269589504 0.362147205174333 1 1
-0.011667020561769 -0.031144750346289 1 1
0.20983798665458 0.181856902151159 1 1
0.0779492566487216 0.0961425876672887 1 1
-0.0956696448429172 -0.109230201617682 1 1
-0.196626422826067 -0.165235213142226 1 1
-0.0937691623751041 -0.104001887334541 1 1
0.00553345758877254 0.0118401005609573 1 1
0.21544515443694 0.181637694743132 1 1
0.16109316841758 0.130779256481279 1 1
-0.14030714505236 -0.156430443298977 1 1
-0.221804007545383 -0.189606603448091 1 1
-0.252053937734003 -0.241419160130197 1 1
0.213511672631427 0.172090164772175 1 1
-0.284573861504093 -0.256439252051746 1 1
0.180386257090389 0.16048411545917 1 1
-0.0295273152000178 -0.0273549181844577 1 1
-0.0873646288129737 -0.0726128081489574 1 1
-0.00827644314606711 -0.0116172437118091 1 1
0.0174619981055578 0.0114679750589196 1 1
-0.0917785741411523 -0.0863526517375137 1 1
-0.0143384437224957 -0.0057086916351969 1 1
-0.224544303638932 -0.203248970917438 1 1
-0.396615642298641 -0.359039637366426 1 1
-0.0371319378486827 -0.0261110267974338 1 1
-0.168447201549256 -0.133917657018117 1 1
-0.111882872488619 -0.100845984635079 1 1
0.0748659030875143 0.0701643958592953 1 1
-0.250990133891342 -0.217934668657361 1 1
-0.260550776899681 -0.250280879266099 1 1
0.296499237213257 0.288964561674016 1 1
-0.0101503205575638 -0.0493747227101994 1 1
-0.0183039974790796 -0.0149279603003419 1 1
-0.115511816555335 -0.100328952587302 1 1
0.515672636094874 0.454668397327919 1 1
0.0502988130457999 0.0298799174560779 1 1
-0.000305468207144263 0.0176441517618613 1 1
0.211812987447162 0.186116956450874 1 1
-0.508705045841906 -0.425503764391251 0 1
-0.0523961397469472 -0.149144270947643 1 1
0.0480287145344378 0.0646633219870344 1 1
-0.741670621426746 -0.681279599004553 0 0
-0.185138028026411 -0.189235564518599 1 1
0.254355395275327 0.253548102883367 1 1
-0.0960612849674516 -0.0971486119909436 1 1
0.33816248587325 0.331372757433368 1 1
0.167139138185995 0.154005465688069 1 1
-0.631175731260119 -0.617497623541353 0 0
0.0114507370434427 -0.00778072344913287 1 1
0.56329847953521 0.498917496764128 1 1
0.0912797390189781 0.0972421263451183 1 1
-0.025914791782941 -0.000820152473265138 1 1
-0.0835873064441533 -0.0957778806975043 1 1
0.0793907930258599 0.0993173056561435 1 1
0.151029456761472 0.101810837302662 1 1
-0.288463101716344 -0.255422853489403 1 1
0.0855115610761319 0.0769229020517544 1 1
-0.184883478338778 -0.141643945154496 1 1
-0.0343891242427785 -0.0466328046934825 1 1
0.0331684245227037 0.0302407454819253 1 1
-0.0851849889661676 -0.0733349140992504 1 1
0.0885913859314258 0.0632621472514624 1 1
-0.154481408961027 -0.137425191570781 1 1
0.0486205524432257 0.033822523846249 1 1
-0.0439204370580998 -0.0432473750822885 1 1
-0.0322745165950339 0.0126080256904213 1 1
0.555478399320962 0.507444159862501 0 0
-0.0636592439834399 -0.0611092245890273 1 1
-0.220724114813822 -0.188837824761645 1 1
0.10271784220723 0.102581304527833 1 1
0.117981807051307 0.112985646046058 1 1
-0.16723472361898 -0.173814957489138 1 1
0.228105026948725 0.203464196619513 1 1
0.203128229805557 0.205166548919161 1 1
0.581791130057728 0.511994045654683 1 0
0.235266463981766 0.214594384415787 1 1
-0.0700371494854553 -0.0609740109979188 1 1
-0.00137343343392284 -0.00665808880569503 1 1
0.072881125233381 0.0394979425010234 1 1
-0.0530350447181246 -0.065063272788075 1 1
-0.165486853985049 -0.156964518222576 1 1
-0.0539881975227524 -0.041444707052445 1 1
-0.211664064858521 -0.207177307894411 1 1
0.0825179851360965 0.110404300859541 1 1
0.2024294208942 0.17856877515514 1 1
-0.452195358630516 -0.420087733637772 1 1
-0.232008230837273 -0.22457108655807 1 1
0.0854555183725129 0.0654428770371009 1 1
-0.134849168181732 -0.117005379749943 1 1
-0.369954190549639 -0.334403545854487 1 1
-0.452565420434279 -0.397564329412954 1 1
0.351409606579491 0.335873961278309 1 1
-0.359988427997874 -0.321579676770755 1 1
-0.200615904272355 -0.167276851308463 1 1
-0.147775460986777 -0.114389711160142 1 1
0.0703205718508894 0.063852069931107 1 1
-0.410193003461658 -0.380614905582273 1 1
0.00952130865254094 0.0112645733220603 1 1
-0.271144259420417 -0.247964580815197 1 1
0.325205109357164 0.291914627399089 1 1
0.165783953569406 0.180871060970682 1 1
0.0819259822774614 0.0796517322846644 1 1
0.14102473997159 0.129673959304531 1 1
-0.022444030421715 -0.00998119859437881 1 1
0.350966234375881 0.314929778197262 1 1
-0.0859221538864245 -0.00772596593016748 1 1
0.132879906630139 0.11758591644149 1 1
-0.264927549145006 -0.217745330526744 1 1
-0.0308049961008754 0.0219145751587543 1 1
-0.272468445082953 -0.260658183507601 1 1
0.130891310021098 0.111447445077316 1 1
-0.139114162289054 -0.103742132626512 1 1
-0.216028220850682 -0.250603326333456 1 1
-0.254098046943329 -0.23279393107913 1 1
-0.208951762075394 -0.161521651388698 1 1
0.296278807992093 0.276123763237855 1 1
0.0337382019847577 0.00940986702666147 1 1
0.286613637285458 0.277873134835739 1 1
0.229509946506278 0.199995113720115 1 1
-0.067385969391481 -0.0985479075879888 1 1
0.0776493738711244 -0.0120436254167115 1 1
-0.335434618730502 -0.34746254641194 1 1
-0.0737264539665587 -0.108416748697632 1 1
0.113449450009528 0.103127289241601 1 1
0.31928879134211 0.278310475654259 1 1
0.0976793067679434 0.0845407109983951 1 1
-0.00448660788336614 -0.0119776153115275 1 1
-0.643590268662877 -0.591012185595622 1 1
0.147252314202538 0.129650970091984 1 1
0.267002075209571 0.224304792620017 1 1
-0.0518984987596777 -0.0624749784052392 1 1
0.125733754381969 0.132742046286944 1 1
0.283322106199467 0.238163397401021 1 1
0.220958942883914 0.244581415724931 1 1
0.387866513999159 0.365083411546877 1 1
0.220063251649403 0.202969135501053 1 1
-0.0740195681355839 -0.0654249520397541 1 1
0.420308193102551 0.352286274104791 1 1
0.110641896939138 0.102437629012756 1 1
-0.527810064616848 -0.494131630977243 1 1
-0.0866085453382478 -0.185921351140301 1 1
0.0838760398125985 0.0949488814861987 1 1
0.3907080222577 0.329194837014013 1 1
0.131874682702425 0.119161187715674 1 1
0.226958013866707 0.193582183938354 1 1
-0.231008032226115 -0.206334209360708 1 1
-0.0249380144029199 -0.00492452609018439 1 1
-0.363692673225181 -0.277115192209504 1 1
-0.0524334288172236 -0.075254258850779 1 1
0.283313415856307 0.247915792730072 1 1
0.0403782103758322 0.070766458778116 1 1
-0.227149137560681 -0.198441594695953 1 1
-0.189297227845048 -0.143242536140043 1 1
0.262940351651372 0.227460522541045 1 1
0.294392245089141 0.253743778741326 1 1
-0.261115138421623 -0.248358776472217 1 1
-0.192321382185187 -0.12102055438141 1 1
-0.502563761356372 -0.466124552635518 0 0
-0.11454652197735 -0.0968443129629424 1 1
-0.248008796239545 -0.212262829442659 1 1
0.382133537817882 0.356233076686397 1 1
0.303084686168576 0.27326430701806 1 1
-0.118121219297695 -0.0677919631485458 1 1
-0.134017113970754 -0.127782450039925 1 1
0.118055368166741 0.103326316427721 1 1
0.138887882151529 0.130945255975377 1 1
0.00216569473373513 -0.0116039741274632 1 1
-0.160815592545767 -0.162213033220305 1 1
-0.0800832202044058 -0.0915578654906412 1 1
0.243559953890098 0.225215963125664 1 1
0.313704176082875 0.274311985765199 1 1
-0.0202381210330603 -0.0121810772014528 1 1
-0.125634481075208 -0.12494308404041 1 1
0.548724419687867 0.469143678610802 1 1
0.293174509683984 0.219877437610196 1 1
-0.029506588186417 -0.0446862773203795 1 1
-0.0503390794811937 -0.0720092629454537 1 1
0.257086445190179 0.227260151943209 1 1
0.290055177746528 0.281251626375484 1 1
0.161513379799781 0.198363455053132 1 1
-0.00837864017522533 -0.0104638332047984 1 1
0.135554459206888 0.125283811148696 1 1
-0.0986668666528861 -0.104098969506568 1 1
0.000216887069858552 0.0431766054375014 1 1
-0.0702229534913932 -0.0521147224656486 1 1
0.0987503532412602 0.0883060654464607 1 1
-0.134406592034868 -0.160256608404427 1 1
0.512363595002813 0.470485604483225 0 0
-0.364389918315557 -0.359402894408014 1 1
-0.06916673881771 -0.0390516967206982 1 1
-0.180867039807657 -0.210512449525458 1 1
0.472914763897099 0.432423612996674 0 1
0.462344066538727 0.411888988704419 1 1
-0.504669089388044 -0.425749918824643 1 1
-0.29261281350914 -0.240112105498683 1 1
-0.0159580342292338 -0.0393052489731866 1 1
-0.0105803101370045 0.00523665805462112 1 1
0.200579537795124 0.177713656387454 1 1
0.175387718201878 0.176024006665892 1 1
-0.25166830111953 -0.208263025882269 1 1
0.344646655128115 0.313936269777213 1 1
0.445414290353982 0.387595647675716 1 1
-0.46242110195005 -0.385124061930139 1 1
-0.262411064458527 -0.24401134274464 1 1
0.206755540120689 0.180491085976386 1 1
0.00523448144942221 0.0229437359518032 1 1
0.208845544920799 0.208070698547154 1 1
-0.333304638516397 -0.29076633427841 1 1
-0.181779923618303 -0.161819753858601 1 1
0.114960566232573 0.0989055414548678 1 1
-0.288587373520118 -0.272221358867434 1 1
0.0766626344887646 0.0749100159740728 1 1
-0.0856258976261947 -0.0545494353027775 1 1
-0.191480463920847 -0.183134338926738 1 1
0.161779369153342 0.157465027988322 1 1
-0.0579871535704482 -0.0550477759409062 1 1
-0.119625923782161 -0.106252063610693 1 1
-0.311246868896535 -0.304698902155044 1 1
0.67277462579539 0.609924282229525 0 0
-0.205273008745149 -0.182665391443401 1 1
0.104183887015264 0.085931751870347 1 1
-0.0398758186810491 -0.0404915645358994 1 1
-0.0077652059505783 -0.00860798870207265 1 1
0.299827626987327 0.254208279567266 1 1
-0.0949838956436269 -0.0711082589255116 1 1
-0.269591148551292 -0.243738463255012 1 1
-0.316015468901751 -0.276291034024999 1 1
-0.0909539125282493 -0.0738293840345335 1 1
0.191433312481865 0.169583572472125 1 1
-0.228058807289256 -0.204816426623139 1 1
-0.0169058217441268 -0.0120034496278068 1 1
-0.143959991579412 -0.126344722240504 1 1
0.0402966881584602 0.0233291357023855 1 1
0.0336411322230714 0.0290931374540063 1 1
-0.501950477627053 -0.451369645763146 0 1
-0.198280711143335 -0.160731015214286 1 1
0.280311456923857 0.257232307639483 1 1
0.600110307574169 0.480989561333477 1 1
0.129684548072129 0.126607224966929 1 1
0.038819263176736 0.0231923870374561 1 1
0.283643180320747 0.26460918346144 1 1
-0.0151936998633005 -0.0218279283967764 1 1
-0.0123725787408262 -0.00875748942449341 1 1
0.618028559496206 0.525205267139391 1 1
-0.0593485595687261 -0.0218729033471142 1 1
0.0979625493426595 0.0951528394547145 1 1
-0.119674133232187 -0.125469468378453 1 1
0.192164700886227 0.187836589564475 1 1
0.133818718780547 0.142027422702702 1 1
-0.296409077121817 -0.284153903031671 1 1
-0.15462389718914 -0.137457807844071 1 1
0.147818754968562 0.14004467041588 1 1
-0.291015609384809 -0.264972671903375 1 1
-0.210965253876003 -0.182681156833898 1 1
-0.522839883820193 -0.461639196482981 0 1
0.0897773912097838 0.0921510293503826 1 1
0.180286227718238 0.169330374594367 1 1
-0.188132761853131 -0.186978849091273 1 1
-0.560056898341625 -0.472707198706158 0 1
0.163921163924603 0.170557438546077 1 1
-0.238325312325478 -0.175557808286389 1 1
-0.439984086484458 -0.400833454144214 1 1
0.225470367490434 0.230444561743222 1 1
0.175602030465625 0.165961934348308 1 1
-0.205132010527002 -0.143091426214106 1 1
-0.314537063528642 -0.292858558455984 1 1
-0.25965830813739 -0.22109258489975 1 1
0.0639197772925641 0.0826656731493662 1 1
0.514519004672932 0.446950151088752 0 1
-0.241014255261335 -0.227051957731592 1 1
-0.00123035896261209 0.00782382026646535 1 1
0.167979997013106 0.156730708303124 1 1
0.108601377507444 0.10174058734743 1 1
0.219597120298412 0.201482331485543 1 1
0.743445689680579 0.680665974135325 1 1
0.573126645737914 0.501683716207299 0 0
0.0385413508158837 0.0259447380038578 1 1
-0.0502189229186143 -0.0523246414978702 1 1
-0.0510813283731207 -0.0397411338981948 1 1
0.234601943243714 0.209402993370934 1 1
-0.275482232671811 -0.251523988323805 1 1
0.108651733807663 0.08444748904764 1 1
0.00832261120422888 0.0137070557031149 1 1
0.266256435277278 0.216423167950437 1 1
-0.149203940444766 -0.153310668762255 1 1
0.0658884696029242 0.0536662313401635 1 1
0.180210550912424 0.154785196653328 1 1
-0.1622535481593 -0.144989236301993 1 1
-0.146580860164844 -0.134671181714438 1 1
0.260416170592326 0.164956043826594 1 1
0.473341208356066 0.386667603983012 1 1
0.015535475059281 0.0179882600717002 1 1
-0.062641800872311 -0.0398494169478527 1 1
-0.19887521480655 -0.203277230621374 1 1
0.19146076005632 0.155957036449409 1 1
-0.0722714204102957 -0.0359908241659114 1 1
0.260621988959923 0.181515109952198 1 1
0.418066429599978 0.386660492200564 1 1
-0.443841317133314 -0.420068640386285 1 1
0.64597772372385 0.570240694039151 0 0
-0.021278056790579 -0.028618377013767 1 1
0.203808262073849 0.188888145405912 1 1
-0.105321714518644 -0.0901302604465886 1 1
0.342829799937618 0.303157561879539 1 1
-0.110742926780688 -0.102508013325821 1 1
-0.174694074994725 -0.172727849967947 1 1
-0.175197377322813 -0.179587926917467 1 1
-0.026015748944503 -0.0309399809890317 1 1
-0.107961648761399 -0.0909264939954902 1 1
0.248245573560178 0.229001534232494 1 1
-0.00841981578807679 0.000877339993173715 1 1
0.145299246613868 0.129139392183207 1 1
-0.0707863434836156 -0.0883685324603535 1 1
-0.0332729160866561 -0.047457982241101 1 1
0.313621597332936 0.280074476035358 1 1
0.316785016509501 0.363572883646301 1 1
-0.0812198061273661 -0.0530566869166012 1 1
-0.101566421815315 -0.104033329435294 1 1
-0.227699470794129 -0.186391974827606 1 1
0.0633652440440771 -0.0154395452072275 1 1
-0.545512324921033 -0.487464606430276 0 0
0.132542157479485 0.133541310980909 1 1
-0.0561174266873842 -0.0403082775200436 1 1
0.0648709247150084 0.0723533893650249 1 1
-0.0959325649540338 -0.093390339627996 1 1
-0.459695617294577 -0.433033588441121 1 1
0.322536411004322 0.305320092601837 1 1
0.233778692961546 0.228547587791932 1 1
0.0751429684630506 0.0825260136194411 1 1
0.0971570981692111 0.112516157480085 1 1
-0.172323013579157 -0.158289638482788 1 1
0.238153039086781 0.223878312538238 1 1
-0.235328545438279 -0.211409378222921 1 1
-0.109062966634805 -0.12485913103579 1 1
-0.0259884346205732 -0.0257311212076225 1 1
0.180557642122518 0.173784310010059 1 1
-0.492479415790084 -0.449438828807313 0 1
0.0130155699469452 0.0113019276165539 1 1
0.3329546981292 0.20453321552785 1 1
0.128456747862749 0.107086471897687 1 1
0.279118048202367 0.242608566809351 1 1
-0.367531854527386 -0.329516731107707 1 1
-0.19836227202025 -0.20164453705668 1 1
0.361558708645382 0.344917989514189 1 1
-0.0893728121556779 -0.0907081760190829 1 1
0.154852903830254 0.146038781585291 1 1
-0.0421712208524125 -0.0475170131924021 1 1
0.0569695586258591 0.0363350122693704 1 1
0.230632666575735 0.22712822443685 1 1
-0.105158391034185 -0.0907209395029361 1 1
-0.210600784507913 -0.217053052774907 1 1
0.188114722822155 0.144915498341915 1 1
-0.171051906494018 -0.143621995608097 1 1
0.0275182807113537 0.0397890537166009 1 1
0.151558556594504 0.150688055051779 1 1
-0.199330295164178 -0.176619719044115 1 1
-0.0282809906438903 -0.0268367492523803 1 1
-0.301414540289731 -0.267598273397169 1 1
-0.303551732559364 -0.282441894470641 1 1
0.0862843962351281 0.073702235362533 1 1
0.011598570676099 0.0153448190105369 1 1
0.255865514894778 0.222618422192218 1 1
0.198455638795843 0.170280995712111 1 1
0.203287889889784 0.130212587574052 1 1
0.0154577929672037 0.00964319050027008 1 1
-0.250373794142172 -0.215063022774403 1 1
0.0331624474025188 0.0377172073971698 1 1
0.2610375182949 0.196942991556901 1 1
-0.0472972000506763 -0.0255905136804059 1 1
0.190874958943998 0.170548070163809 1 1
-0.203022643428788 -0.190282139528667 1 1
-0.0462562979833513 -0.0358383654265842 1 1
0.391507953540726 0.357992904032539 1 1
0.195741143824145 0.187208038053722 1 1
-0.356306543299567 -0.307716989308936 1 1
0.0869649358843815 0.0839998199954753 1 1
0.264791525746775 0.240301813301475 1 1
0.240358153532679 0.198661631379293 1 1
0.0764737305086889 0.0644143072290205 1 1
0.188282048820913 0.183747759422699 1 1
0.385480483243734 0.365274835149179 1 1
0.298669090316722 0.255113442207175 1 1
-0.210121287825875 -0.158521300294046 1 1
-0.350252692725253 -0.297915367989147 1 1
-0.0216915935151659 0.00400581520778093 1 1
0.10551814981024 0.10471765451159 1 1
0.0907569468932772 0.0711020118158284 1 1
0.456864581376274 0.412354650010064 1 1
0.411354775452174 0.367502451664346 1 1
0.00302682764658844 0.0409356696872238 1 1
-0.0589062801352544 -0.0393188288779757 1 1
0.0887439601728703 0.126094798313581 1 1
0.0460386037135396 0.0605648250232374 1 1
-0.232006178671085 -0.203196579654674 1 1
-0.166143948076963 -0.171188416642821 1 1
0.379098065128912 0.339022855984709 1 1
0.0517749802950352 0.0710175377220901 1 1
-0.461425879066178 -0.427679644097681 1 1
-0.0661219543591016 -0.0598264732561377 1 1
-0.102776612570496 -0.0883639485483004 1 1
0.440130910388887 0.400334250663912 1 1
0.0713521664686499 0.0600856784129248 1 1
0.0225992382995646 0.0559370372477019 1 1
-0.01328602755604 -0.0122962848060258 1 1
-0.0701210174598737 -0.0493089075202633 1 1
-0.00864577027801048 -0.00584988360509743 1 1
0.104477365187741 0.0915732484899303 1 1
0.127004853595287 0.107590230176233 1 1
0.625946934320559 0.62186199513212 1 1
0.444400429351897 0.381442983246479 1 1
-0.351104149473561 -0.326240087997222 1 1
0.367615781325272 0.378098587741861 1 1
0.0872128259363372 0.0571589121149582 1 1
0.383254076469809 0.365159103809762 1 1
0.223873349830933 0.212393712063888 1 1
0.761206462752335 0.647838264050391 1 1
-0.216522950475727 -0.203730962456628 1 1
0.117789002110801 0.105081127611485 1 1
-0.184798051598967 -0.157151437690702 1 1
0.242332365146182 0.215103368141069 1 1
0.0477721864714035 0.02443350623523 1 1
0.0981000543259913 0.106702260834584 1 1
0.0623496928601973 0.0570821914075339 1 1
-0.239963372273679 -0.236822537640188 1 1
0.314665762934242 0.290412310194211 1 1
-0.338747580253857 -0.334558465164324 1 1
0.0476167893212871 0.068631718162752 1 1
0.0174294134604767 0.0235583979755734 1 1
-0.14528085221358 -0.135400826795763 1 1
-0.338997278290813 -0.305871556641959 1 1
0.252600005792114 0.234211697051725 1 1
0.19476942609934 0.167611293645402 1 1
-0.00978983338722439 -0.0240586176748964 1 1
-0.0557643082862554 -0.0603875758874737 1 1
0.321463008540766 0.289700962866013 1 1
-0.0841234116970599 -0.164126601273044 1 1
0.196815441169823 0.179269469608289 1 1
0.326485078866316 0.270542167203822 1 1
-0.0965468265235968 -0.0767986430275551 1 1
-0.0832919638462775 -0.106110492328293 1 1
0.138571519649271 0.127831400546693 1 1
-0.0252374593522231 -0.0264345806112914 1 1
0.355553789938027 0.303148648625736 1 1
0.168273663582497 0.129034876784415 1 1
0.157404895337821 0.136881079640419 1 1
0.405596628911828 0.367711335510539 1 1
-0.23423604868089 -0.243683229022776 1 1
0.00707227128979552 0.0264428816745037 1 1
-0.333341750238818 -0.298990915787074 1 1
-0.453570489899318 -0.409674928171366 1 1
0.126142116217928 0.122731132457764 1 1
0.218108537471942 0.194345257946226 1 1
-0.201900904642509 -0.176107979063838 1 1
0.115808351426278 0.0948902154448876 1 1
0.0630474944078528 0.0574567314766294 1 1
0.115163423632975 0.0818571743884928 1 1
-0.139150344740718 -0.162930209682619 1 1
-0.21063762359162 -0.206791494335043 1 1
0.0160207940162778 0.0244460869614508 1 1
0.0423385102703444 0.0517334450640306 1 1
-0.0189709765876277 -0.0424566332838296 1 1
0.25137052798093 0.201849100390474 1 1
0.340401875331903 0.285235198471981 1 1
-0.316703491351925 -0.325985317678104 1 1
0.102439359158409 0.122026536709813 1 1
0.174918207735462 0.150502379677039 1 1
0.601684944687947 0.549508697849606 0 0
-0.0471576249537988 -0.0774247208918214 1 1
0.329336808843534 0.280915241517145 1 1
-0.0596021196850945 -0.0344158946166028 1 1
-0.326507883317169 -0.340348573933947 1 1
-0.0144278911885979 -0.0405416977619304 1 1
0.171741219314709 0.159151042030498 1 1
0.0847691980794057 0.0548365898185523 1 1
-0.0419043309645615 -0.0254879864302424 1 1
-0.0176619692954693 -0.0107377584589546 1 1
-0.144962334609227 -0.133031734064585 1 1
0.0192613418272698 0.0329661554287181 1 1
-0.1273249921648 -0.129408051060725 1 1
-0.0694181206875249 -0.0151380385735448 1 1
-0.232680984837809 -0.21369130335928 1 1
0.205144163804263 0.183488356170986 1 1
-0.466621363690953 -0.418797837908782 1 1
0.247767070248889 0.236921480260159 1 1
0.115313624217568 0.100796680443083 1 1
-0.436795506062229 -0.375183278088528 1 1
-0.476917153170982 -0.440868665611831 1 1
0.174936889034791 0.177420497410849 1 1
0.516652325302666 0.471516680523449 0 0
-0.586759706504995 -0.546094687663349 1 1
-0.121160467132223 -0.111286674293234 1 1
-0.134202889621612 -0.130690907664056 1 1
0.299289922835011 0.290627796852751 1 1
-0.156873514561133 -0.142589016858098 1 1
-0.0933902344582178 -0.0780830930908937 1 1
-0.171642574819417 -0.151293672614162 1 1
-0.244194592430356 -0.234964244358935 1 1
0.122365844683885 0.115689499963963 1 1
0.000945976449888872 0.0147405717921052 1 1
0.144755337351801 0.132869351297418 1 1
-0.0308440320901326 -0.026327481084804 1 1
-0.260788011386389 -0.238205027639496 1 1
0.457733518485359 0.411027139881511 1 1
-0.098948669360505 -0.105024305016717 1 1
-0.137253647487461 -0.132586589828314 1 1
-0.343269397348079 -0.318361265679882 1 1
0.15516287004257 0.187335974511907 1 1
0.511259358293055 0.457390100933315 0 0
0.513282210430692 0.440068874313208 1 1
0.203869041204018 0.154937199484199 1 1
-0.107040107921079 -0.103332549479114 1 1
0.0626424505002788 0.0793660920798787 1 1
-0.0451717800901571 -0.0168127628367968 1 1
0.0783919045339382 0.0607152905076989 1 1
-0.0536552994856501 -0.0493063822292978 1 1
-0.556031493847986 -0.460824064151957 1 1
-0.341262437091912 -0.303603481848813 1 1
0.0633361637993259 0.0636682712365633 1 1
0.218989435408985 0.201593303175106 1 1
-0.355863092709186 -0.335596461058668 1 1
0.042919142261312 0.0612425494610244 1 1
-0.150031824884971 -0.130738061416516 1 1
0.0651114583884141 0.0616024904212609 1 1
-0.156883593127709 -0.160147440838379 1 1
0.0138758240078747 -0.0379459269379703 1 1
0.062778847112171 0.0633667653197698 1 1
0.382517139777499 0.354729472471942 1 1
-0.154337336994083 -0.159568861339284 1 1
-0.348613094836015 -0.316848339450987 1 1
-0.310208774102506 -0.278586525952493 1 1
-0.410554858297286 -0.347235561046748 1 1
0.219434239961404 0.22669693371737 1 1
-0.253158090304367 -0.232511142143244 1 1
0.0641588448227368 0.0692333967763718 1 1
-0.0147022991495943 0.000699807253649651 1 1
-0.130890211089909 -0.157538024189393 1 1
-0.294441885515222 -0.269014368903073 1 1
0.281919185104633 0.252092049202786 1 1
0.0988946419692976 0.107317637109897 1 1
0.0315531467521121 0.0186837171051953 1 1
0.100997513107093 0.0602527336418292 1 1
0.119246641569876 0.124894120337485 1 1
0.251858826232847 0.2477530244685 1 1
-0.0250819402650178 -0.0131297951776118 1 1
0.362949614072654 0.326359821058992 1 1
0.127541682613769 0.116429890468569 1 1
0.0306733775913847 0.0104852696521416 1 1
-0.114108747583534 -0.107743866168808 1 1
-0.522828748701343 -0.461204236094289 0 1
-0.0840405299568538 -0.088745037534454 1 1
-0.410611003162403 -0.362577912804469 1 1
0.430167664013706 0.413200778238528 1 1
-0.0132947768291099 -0.0181658067265988 1 1
0.315637426718953 0.281130455729312 1 1
-0.262838244252895 -0.2181516098854 1 1
-0.238575995879889 -0.220428608410636 1 1
0.0600923412885285 0.0455603029297218 1 1
0.051578132147296 0.0412018117331694 1 1
0.143528907479782 0.0940945439841818 1 1
-0.327346406125474 -0.286496086445482 1 1
0.137731554173432 0.134223315771354 1 1
-0.325217575274454 -0.298435191275226 1 1
0.225937945423149 0.22305032200981 1 1
-0.422026197658748 -0.400650796099499 1 1
-0.018025222576263 -0.0170664175817876 1 1
0.30254789086188 0.257567165783804 1 1
0.0766840387997449 0.0605480438824422 1 1
0.320605728936681 0.309575878176259 1 1
0.512002666030077 0.446435138342735 1 1
0.0824232674841947 0.0634688861335261 1 1
-0.227166525275478 -0.227407311640291 1 1
0.234225416701745 0.197258590884213 1 1
-0.182815429215451 -0.176706344219378 1 1
0.249070892693313 0.217969376631453 1 1
0.185880451301543 0.142164419080642 1 1
-0.177477908322758 -0.174242893540575 1 1
-0.165073839414753 -0.153369528819068 1 1
-0.48218145738507 -0.440901771662095 0 1
-0.140749102799627 -0.142425270272 1 1
0.0803925384825421 0.0599355572832137 1 1
0.68543930920278 0.615567416472162 0 0
0.087243970446875 0.0131748579405685 1 1
-0.285022505158039 -0.259904293130482 1 1
0.282842266772474 0.252952632342225 1 1
0.221033311292437 0.198228126602282 1 1
-0.233634174635109 -0.200654304578484 1 1
-0.0492074939563076 -0.0385838143111196 1 1
0.142683239413696 0.127237810669443 1 1
-0.211410827225761 -0.201187754867035 1 1
0.320750426182269 0.229587510846087 1 1
-0.285917700467178 -0.263590217763176 1 1
-0.00844900812157944 -0.0403291420979887 1 1
-0.460758681209963 -0.433819773565954 1 1
0.0466143927001713 0.0600286466885859 1 1
-0.0557394690378069 -0.0712439824901157 1 1
0.360024285121037 0.297281539332202 1 1
-0.0431077792199475 -0.034042924904449 1 1
0.36448475459504 0.35247345231044 1 1
0.330785365119694 0.308496033838831 1 1
-0.338210856140439 -0.325671365296915 1 1
0.223669767607627 0.184879719037786 1 1
-0.0224587795533949 -0.00106638564396415 1 1
-0.231511155393881 -0.216608021259784 1 1
0.220657857997141 0.221199627948771 1 1
-0.0902717342800461 -0.0896688746468514 1 1
-0.11257192033424 -0.0952920998898117 1 1
-0.240477099397756 -0.223960658259439 1 1
0.472292428505948 0.448360534065193 1 1
0.22853696541783 0.205099416625537 1 1
0.101124077104353 0.121702336896389 1 1
0.256763693580102 0.325421663924897 1 1
0.1056233758971 0.106056546047069 1 1
0.213107451176872 0.187049294117597 1 1
0.294634021471231 0.242320079690877 1 1
-0.495375766824911 -0.471833533115899 1 1
-0.0859457686214416 -0.105551567992777 1 1
0.343619087498209 0.294937085427799 1 1
0.0310566907609135 0.0427039536100465 1 1
0.243427270988192 0.225697731338359 1 1
-0.201553505914137 -0.183052692713638 1 1
0.309720489830415 0.304774585179248 1 1
-0.27716088491822 -0.259195561526201 1 1
0.5719868842902 0.50548241466818 0 0
0.209636654902821 0.190314749904033 1 1
-0.313453337886037 -0.298555333722571 1 1
0.605485102712396 0.557480928368201 0 0
-0.14460398225982 -0.125340245050801 1 1
-0.35285475777398 -0.328514035269915 1 1
-0.28614803654754 -0.257239221917138 1 1
0.0254802424839717 0.0318290545102448 1 1
-0.0386039112094075 -0.0360601122029858 1 1
0.0129586134064185 0.0157691936374008 1 1
0.19361261580324 0.132731367735956 1 1
0.0974161767450428 0.141115094976447 1 1
0.164480686798869 0.133636393749366 1 1
-0.0572358827023023 -0.0464982231362325 1 1
0.19636357973235 0.170575298561632 1 1
0.289064513382245 0.256538702070393 1 1
-0.445675606003778 -0.396716691126409 1 1
0.0892878456284756 0.0900350040002034 1 1
0.147566151928026 0.145678427829985 1 1
0.48447377175827 0.438150016565082 0 1
0.227203938595045 0.200132088649228 1 1
0.0939852370110993 0.0696738405645766 1 1
0.0746923651859706 0.0595432110984304 1 1
-0.29060894724166 -0.272998165155961 1 1
-0.213042632483958 -0.21445095687151 1 1
-0.0567804487323731 0.0161314037491055 1 1
0.0262154760207586 0.0559664033046877 1 1
-0.322057172896095 -0.272580197634118 1 1
-0.0593819273982775 -0.0520339014286309 1 1
-0.110911129803461 -0.118209124086863 1 1
0.0822506999772084 0.0906127721810601 1 1
0.104224403477071 0.0806442003341478 1 1
0.0274648538827103 0.0257977268350418 1 1
0.147083641192438 0.131681265041845 1 1
0.410333648894736 0.361573015370571 1 1
-0.098966938744257 -0.119702142548054 1 1
-0.136529180625033 -0.132543821674959 1 1
0.354805207977254 0.3266309982161 1 1
0.244209912022822 0.238328592192607 1 1
0.05300074441789 0.0468178444558077 1 1
-0.0555839656507122 -0.0457817178983764 1 1
-0.458021517031033 -0.423860799730835 1 1
-0.554456987438926 -0.4769600435046 0 1
-0.365624991326284 -0.346180429643303 1 1
0.30066831582526 0.255480328472378 1 1
0.0189493594973094 0.045993221017299 1 1
0.0950990072047051 0.0718163749353662 1 1
0.322238914183283 0.282081147894348 1 1
-0.0262946869650651 -0.0163014982392833 1 1
-0.0907911892795032 -0.0225535387946814 1 1
-0.242066264482744 -0.230539181221832 1 1
-0.0694752334373532 -0.0619558393905389 1 1
-0.00738051537333714 -0.0127783955258236 1 1
-0.442763958022422 -0.385382565025759 1 1
0.408559211671887 0.369973178581854 1 1
0.00480171270264002 -0.0461740005284655 1 1
0.000660237151582269 -0.000229489687911047 1 1
0.0278728487181692 0.0323188926708029 1 1
-0.0572057293350862 -0.0547430394810978 1 1
0.0530420605091661 0.0519211292697822 1 1
-0.175438396648248 -0.152396984569499 1 1
0.0490195125373667 0.0512379312593048 1 1
0.593679626724963 0.557169242437457 1 1
-0.0688583802959229 -0.0829738184770891 1 1
0.347999892536873 0.323609124827946 1 1
0.0219966212764008 0.0388389405123501 1 1
-0.369784592514793 -0.343709815156897 1 1
-0.0855815312339448 -0.0822619278653136 1 1
0.293082199305392 0.269436398667367 1 1
-0.200654467795521 -0.171955787225114 1 1
0.481332389622941 0.499053754601812 1 1
-0.0159277471540451 -0.00352887753633701 1 1
-0.278469120511646 -0.25400550649024 1 1
0.170506588953382 0.18819908545765 1 1
0.232522863072763 0.211459319793605 1 1
-0.0441578463534869 -0.10679241118946 1 1
-0.459961079026929 -0.441361561594055 1 1
-0.170987533825195 -0.182603238637273 1 1
-0.175325416276552 -0.151687401151376 1 1
-0.247536288499643 -0.222887719728705 1 1
-0.0490544940488351 0.0229739695122492 1 1
0.131635792405359 0.0890608765359369 1 1
-0.150840797603713 -0.155389617398494 1 1
-0.271937851324022 -0.238262490219525 1 1
-0.219437468889417 -0.165023661034863 1 1
-0.106002251509775 -0.0409060428668739 1 1
-0.106774796934154 -0.109794764097809 1 1
-0.223475019586601 -0.193992850902599 1 1
-0.0219929781486899 0.00907694185980554 1 1
-0.0463385763321719 -0.015471853995097 1 1
0.135667747760121 0.10716603797057 1 1
-0.0759278354717221 -0.120034344333922 1 1
0.336528403036847 0.297851112397373 1 1
0.208470652013246 0.209736112981549 1 1
-0.0109385406421686 -0.0141976924280536 1 1
-0.0981637496619485 -0.0922768970949599 1 1
0.549876648935876 0.501712324329208 0 0
-0.290993483674207 -0.248331156372296 1 1
-0.146634498293103 -0.157635083401461 1 1
0.129768420639612 0.115035782188886 1 1
-0.152954356926863 -0.126896509242036 1 1
-0.309799483116312 -0.301703363532828 1 1
-0.282469044504963 -0.250745721477151 1 1
-0.123593089288997 -0.108042499404207 1 1
0.24317512346921 0.221425260668763 1 1
-0.0830408874696946 -0.0586284511437653 1 1
-0.315609520213633 -0.271656647638267 1 1
-0.0681986625781668 -0.0669283988881746 1 1
-0.253593063756827 -0.228378907313846 1 1
-0.109167300869349 -0.0649168050327269 1 1
0.101814369064575 0.188658297611182 1 1
-0.303113139687467 -0.271710619796099 1 1
0.0312121321807671 0.0159686485400856 1 1
0.185197073516843 0.171297525446529 1 1
-0.165663985456691 -0.148957866837961 1 1
-0.0289101979560903 -0.0533227496047315 1 1
-0.243372041838808 -0.214655018780658 1 1
-0.17934367299169 -0.150872017825059 1 1
0.01393077009793 0.0416918778670093 1 1
0.189415302661901 0.154626229275984 1 1
-0.370867544672892 -0.331329303497772 1 1
0.205131860929413 0.217790496475079 1 1
-0.0292984317726237 -0.0230437115194131 1 1
0.379845329275849 0.360805836601336 1 1
0.412402877012716 0.397283223444317 1 1
-0.263308951126328 -0.237449575425415 1 1
-0.0364246938682645 -0.0279708409597287 1 1
-0.352311573820093 -0.34095530559068 1 1
0.281853061850745 0.263964487407133 1 1
-0.156493703496065 -0.139795013956685 1 1
0.0100763798309504 0.0331210307929372 1 1
-0.0155253819638601 -0.00522098930520048 1 1
0.22403860688039 0.196919811914927 1 1
-0.284161029097129 -0.236462487448807 1 1
-0.0464822120393746 -0.0401115250968302 1 1
0.403945244476737 0.377108931669805 1 1
-0.399799445690666 -0.330972517876941 1 1
0.240682141657992 0.203589692287703 1 1
0.207851607571132 0.163139795573123 1 1
0.0832529741353051 0.0658008306860439 1 1
0.00112373386087729 0.00482984923510058 1 1
-0.21030005268269 -0.171874820988099 1 1
0.0133720394125513 0.00344260169011448 1 1
-0.230122931196628 -0.215896193357589 1 1
-0.461316056107849 -0.41034036557917 1 1
-0.0982007158492653 -0.0720819626450737 1 1
0.18816530042286 0.161193808543881 1 1
-0.0732808316097928 -0.0717653813000563 1 1
-0.204610284480377 -0.17960669462833 1 1
0.0261681615761883 0.0346283576672018 1 1
-0.108698944402489 -0.0937925778350541 1 1
-0.309437991243795 -0.248133348442291 1 1
0.381710590878679 0.340301676691621 1 1
-0.110308881188523 -0.0939716470838535 1 1
-0.766564228538849 -0.646766463410743 0 0
-0.165073004464325 -0.161392348448046 1 1
-0.02883173489565 -0.0370835242180364 1 1
0.0141979915877554 0.010970375898819 1 1
0.091119147654716 0.0767805078641788 1 1
0.100690254898467 0.0839829323609646 1 1
-0.270277322758864 -0.234552195346175 1 1
-0.149525446429778 -0.132177263588731 1 1
-0.564744468293887 -0.457363133222471 1 1
0.182445637489458 0.195896368484505 1 1
-0.335509130198202 -0.30480008691639 1 1
0.0271062482244162 0.0269680133294819 1 1
-0.281005020832971 -0.285835671879182 1 1
-0.33843068150607 -0.375041357544117 1 1
0.10881922818344 0.116884298619433 1 1
0.317585286743018 0.293565697792089 1 1
-0.061310607542558 -0.0526329394356111 1 1
-0.0167148669559401 -0.0267213661669089 1 1
-0.0396556668352505 -0.0257603215418463 1 1
0.0144717520691135 0.000781351225499424 1 1
-0.192300699632757 -0.172773578377133 1 1
0.0630999778794995 0.0601968994754216 1 1
0.140233177466012 0.107760917684374 1 1
0.0879203897559937 0.061274811446203 1 1
0.464457226040233 0.415473107921438 1 1
-0.310354284460605 -0.24894272450966 1 1
-0.152757985235602 -0.139086722697556 1 1
0.239936996301891 0.23495537125506 1 1
0.0714859537436175 0.0759180393121505 1 1
0.354600648673689 0.280017394930888 1 1
-0.303622747774897 -0.278029448412778 1 1
-0.331904343298516 -0.306968049839653 1 1
-0.398403123114693 -0.36132399025857 1 1
0.130705232465225 0.107927173557126 1 1
0.306906002163158 0.279318978876337 1 1
0.182951676004526 0.158333859235045 1 1
0.572158539712985 0.519299034188445 0 0
-0.289479526508368 -0.233594895037189 1 1
0.420690646683675 0.380479835708589 1 1
-0.155159549580157 -0.146784980849184 1 1
0.434722430802361 0.375345329569123 1 1
-0.0856595284902439 -0.0986276783587202 1 1
-0.482879486015946 -0.405144714426716 1 1
0.184024077207515 0.170445764409665 1 1
0.0942714710598378 0.0644815594835457 1 1
-0.559362607345664 -0.543776473778637 1 1
0.00781988382601821 0.00802447732774866 1 1
0.0115392434858144 0.0101725990373413 1 1
0.0969444554137503 0.124792628009253 1 1
-0.0220160817942987 -0.0610564614410286 1 1
0.11880324799602 0.110465459332886 1 1
0.332377412309509 0.288906493111237 1 1
-0.0472644545714047 -0.0147435831373634 1 1
-0.373517298539613 -0.32252992669837 1 1
0.131364851157203 0.129241414181674 1 1
-0.00414750520319163 -0.0210450785633723 1 1
-0.230034872134731 -0.218511750900659 1 1
0.138782933852552 0.117820028193437 1 1
-0.0247207334978931 -0.0166302115918278 1 1
-0.0766549770106403 -0.062322861267864 1 1
0.359217598759656 0.321109175129643 1 1
0.194712993435569 0.177137132055367 1 1
-0.117637717450849 -0.102782635940909 1 1
0.170393582880357 0.11674831191003 1 1
0.16626222852767 0.13426602642894 1 1
-0.041376657132983 -0.0646228589238305 1 1
-0.0822086812280128 -0.085407456435709 1 1
0.0285739731289744 0.014640440498277 1 1
-0.213593662287354 -0.180413868802296 1 1
0.262643283267699 0.235457645052146 1 1
-0.498359161953205 -0.48434005397955 1 1
-0.0267771149688493 0.00395012908154913 1 1
-0.00183835807002455 0.000329450659984257 1 1
-0.0135377242364781 -0.0186656289500262 1 1
0.326171088206933 0.305939006336567 1 1
-0.30546478036317 -0.262534714990376 1 1
0.293928894693741 0.25998944093073 1 1
-0.144917562400678 -0.143454698525679 1 1
0.0707204179197496 0.0697958077621641 1 1
0.091601062308165 0.092751309203634 1 1
0.305207083742635 0.251587135430992 1 1
-0.0480858829215881 -0.0567251643961319 1 1
0.0343445331687633 0.0458194680878369 1 1
-0.218182861026897 -0.184453541041613 1 1
-0.0998966904041167 -0.0833645040278066 1 1
0.0730951107336649 0.0660828251097811 1 1
-0.233616428887054 -0.193419969887812 1 1
0.393855354727758 0.38148861866473 1 1
0.352631770185369 0.309386549292939 1 1
0.223458026012475 0.197791617260026 1 1
0.17439541423349 0.157866072092547 1 1
0.125607032982813 0.145407903344118 1 1
-0.150584465455237 -0.113495437618292 1 1
0.222631444527213 0.172589582356224 1 1
-0.01525309281326 0.00418131205169173 1 1
0.231095008140085 0.221181039242459 1 1
0.0284978715173399 0.0320494992424875 1 1
0.456211096092349 0.409362611168191 1 1
0.325046181740548 0.298295256410078 1 1
-0.000579792080480722 -0.0058193532981808 1 1
-0.224508845102095 -0.185571928386138 1 1
-0.28688767677748 -0.267257833638802 1 1
-0.107874600055851 -0.0917939774365712 1 1
0.368784448761397 0.318316806242063 1 1
0.403965244879329 0.352306851786273 1 1
-0.512606003895649 -0.475598310056464 0 1
-0.0270552783106896 -0.0288076797590646 1 1
0.259308840840989 0.225688393731351 1 1
-0.241236313164274 -0.217446397689278 1 1
-0.37302526641722 -0.348371249788492 1 1
-0.316086900791908 -0.32414511132838 1 1
0.17275160367898 0.190898210816242 1 1
0.107635079572759 0.0964109272609252 1 1
0.316563792512933 0.28650861189894 1 1
-0.558394791040985 -0.521184132328267 0 0
0.15122778894076 0.147668318485161 1 1
-0.0163555521193065 -0.0143030442141572 1 1
0.0652326821202777 0.0645303033643537 1 1
-0.0318680130382609 -0.027714987245303 1 1
0.0136639967557002 0.0285860487602968 1 1
0.303785835590365 0.300536978180472 1 1
0.0811160490199692 0.0588636140235874 1 1
0.124566797188566 0.129963395216574 1 1
-0.0303336705539361 0.0619874370902657 1 1
0.0637674960426772 0.046963257665207 1 1
-0.263596568885833 -0.204273329475933 1 1
0.551523666338875 0.498561983067279 0 0
-0.176346388209369 -0.134513280396999 1 1
0.0651595902817671 0.0574857035952355 1 1
0.159531962405883 0.145553075844761 1 1
0.324293650541961 0.288214630140613 1 1
0.375815530965007 0.354670812020478 1 1
-0.17861304631452 -0.165101419298372 1 1
-0.0560507725148619 -0.0453704209896269 1 1
0.0650791739560714 -0.0232097184541599 1 1
-0.397981122802851 -0.352661425878609 1 1
-0.359888181222285 -0.326684955780336 1 1
0.079830138455004 0.0482777619410218 1 1
-0.191692308509754 -0.175661293114417 1 1
-0.07833567789024 -0.025187269358529 1 1
0.0025568105814416 -0.00163409211963279 1 1
-0.317007141028859 -0.289900990761943 1 1
-0.318962315987959 -0.302151336149886 1 1
0.141849973071875 0.130626594128949 1 1
0.206709702287016 0.192446944537997 1 1
0.0782755947608991 0.0890997770176203 1 1
0.219755911731359 0.205924453070176 1 1
0.00675492694325427 0.0282061661490025 1 1
-0.108414439839532 -0.0692702189724926 1 1
0.20613970390111 0.15632299004963 1 1
0.254314252764822 0.231122276340325 1 1
-0.0616635028018438 -0.0676316470931723 1 1
-0.354161409486975 -0.324907199250894 1 1
0.0507710587611483 0.0493382703189948 1 1
-0.369732911605799 -0.325888841475572 1 1
0.236295537852876 0.210768567316906 1 1
0.192016278140416 0.184720824124119 1 1
-0.264043905955189 -0.242907672751226 1 1
-0.871375439800021 -0.728751424234172 0 0
0.480606827793534 0.40475305350371 1 1
0.377055006189703 0.324742893017704 1 1
0.118014859371407 0.134182949822724 1 1
-0.103101680038234 -0.0302823663184648 1 1
-0.10365439543169 -0.078692077098578 1 1
0.0427103225563923 0.0612557453629762 1 1
-0.0511144892472914 -0.0537822898124107 1 1
-0.192979474027561 -0.181896059784051 1 1
-0.325992839345637 -0.294688411161438 1 1
-0.0818438654141091 -0.0677787781636669 1 1
0.273087722387417 0.2531754719607 1 1
-0.0488521351782807 -0.0491551613932421 1 1
0.169703024420897 0.171831099611814 1 1
-0.244721964880047 -0.222518954249051 1 1
-0.182367082267023 -0.159074986997328 1 1
0.255351194504558 0.231503755122537 1 1
-0.417031704379125 -0.433182854191217 1 1
-0.0200998206598716 -0.03352004153168 1 1
-0.30232137635525 -0.280502963018569 1 1
0.158058852082477 0.145412560110799 1 1
0.0350261607198272 0.0519176740940878 1 1
-0.00669538536705527 -0.0073063484840226 1 1
0.337867623929782 0.314243685392671 1 1
0.289460404075567 0.250463046604466 1 1
0.00249050327325744 0.00441862288241061 1 1
-0.153078244688488 -0.137523778032663 1 1
-0.103600951497491 -0.0993496680594198 1 1
-0.240542169090733 -0.227867149999939 1 1
-0.108286718011708 -0.121229856023197 1 1
-0.44224323010837 -0.386603579572185 1 1
-0.0193485221874393 -0.0332353904876938 1 1
-0.63172063086624 -0.542132055497722 0 1
0.252441416049467 0.262926736842063 1 1
0.0546414492478133 0.0536655860097429 1 1
0.113011350165426 0.119872823528927 1 1
-0.208715617626337 -0.204724584047373 1 1
-0.31434126268666 -0.274661848308759 1 1
-0.164495714066671 -0.201970747566579 1 1
-0.194230566940473 -0.149995002045284 1 1
0.0367910343606778 0.02552701035712 1 1
-0.117541663911268 -0.104479899460671 1 1
0.298519786902795 0.299256517300692 1 1
0.181424170466789 0.182768978830252 1 1
0.0168197477934289 0.049597195216839 1 1
-0.137554426748379 -0.116398057703056 1 1
0.100058796404705 0.0458537507685418 1 1
-0.361246916151153 -0.335800930099926 1 1
0.0989258630536203 0.0753379113299544 1 1
0.115772115341042 0.102567484922604 1 1
0.165984505500811 0.170144618612986 1 1
0.126084643890953 0.125280345647895 1 1
0.185834539689734 0.195810539761493 1 1
-0.132794718960133 -0.130044289825052 1 1
-0.141056837426717 -0.124664896121934 1 1
-0.0894703673481654 -0.0837079676360592 1 1
-0.0550534626931037 -0.0620614815267034 1 1
0.303459582729582 0.262253042491644 1 1
0.0547278310084893 0.0350356903140093 1 1
0.478345681186091 0.449359695396181 1 1
-0.138489829881851 -0.166221766489242 1 1
0.0740250618556796 0.0901247934711793 1 1
0.0845576440335051 0.0529002525673424 1 1
0.264469662057182 0.236961276522104 1 1
0.137639492931124 0.129256289890002 1 1
-0.341966367883774 -0.326055408605207 1 1
0.546628669079317 0.566281515475282 1 1
-0.591862342126426 -0.541388091296735 0 0
-0.0272597657110532 -0.0220628209192188 1 1
0.516267798604535 0.472602340536692 1 1
-0.272827551244556 -0.234425772570406 1 1
0.281881596581861 0.258732386616651 1 1
-0.13509678270065 -0.0626546155685151 1 1
-0.080873207428289 -0.0978168755365468 1 1
-0.242159757971962 -0.2265052570753 1 1
-0.04194345062586 -0.0487627697044396 1 1
0.266520114479739 0.23521564934082 1 1
-0.258135163986512 -0.226601417594605 1 1
0.257422353312975 0.23609431329386 1 1
-0.000169698632107557 -0.0188659920484726 1 1
-0.111786815653394 -0.117962167286672 1 1
0.230135121888613 0.239784607234578 1 1
0.42088312862718 0.364939336457544 1 1
0.0012262178004951 -0.0250989105368944 1 1
-0.0340636260346501 -0.0167145991066002 1 1
-0.0796712163616496 -0.0856612273365863 1 1
-0.139558389832502 -0.136934605018148 1 1
0.0274073586220652 0.0273251346207853 1 1
0.152821074354569 0.139034930756493 1 1
0.217287891687986 0.195741350680813 1 1
-0.0594295868166469 -0.0711366015193897 1 1
-0.120439829552886 -0.0772072781958568 1 1
-0.343508959057178 -0.292903097256823 1 1
-0.0293106326836748 -0.021239578574999 1 1
0.17048982902913 0.168645313277438 1 1
-0.0442163720667337 -0.038437982965667 1 1
-0.335416024379276 -0.318550926522769 1 1
-0.446950359406199 -0.410239615811677 1 1
0.173357118338528 0.19346470393904 1 1
0.0099996758972638 0.00429039109945369 1 1
-0.154724517840081 -0.129469060622906 1 1
-0.322017255899126 -0.275926198990409 1 1
-0.129966201429383 -0.101401486133148 1 1
0.378626217899947 0.357347271905588 1 1
-0.356053216341219 -0.31065853785293 1 1
0.0635207952968464 0.0656327389071909 1 1
0.241822434112047 0.203094378787084 1 1
0.141281800546459 0.126901421027494 1 1
0.220956083131868 0.174227382546837 1 1
-0.0434813597888244 -0.0812385690595172 1 1
0.304933634319444 0.293499391712652 1 1
-0.0500861712227943 -0.0431109210283602 1 1
-0.0275154810697026 0.0294071829252666 1 1
0.132230330699558 0.0743466517267777 1 1
-0.159201906826037 -0.147649535571017 1 1
-0.127144422432702 -0.185472233690411 1 1
0.0276731394963904 0.0217804675018502 1 1
0.146293162211508 0.128290514424993 1 1
-0.180252891975177 -0.165817926782298 1 1
-0.0244260358769512 -0.0288945636505586 1 1
-0.127477043081285 -0.100934973972993 1 1
0.47136963972992 0.434781326027305 1 1
0.0921247025410793 0.0962003418263422 1 1
0.0617493811569906 0.0683726941761787 1 1
-0.147534304158784 -0.123080888582836 1 1
0.284312984392047 0.263484113828769 1 1
0.167971132850455 0.158962347605842 1 1
0.319709238544319 0.310724186285045 1 1
-0.00160174237868498 -0.0082183723224017 1 1
0.0282417643371669 0.0273635432282231 1 1
-0.0332703411675444 -0.021777905858478 1 1
0.39844187041031 0.380479979156488 1 1
-0.0242942384783788 -0.0371385532238485 1 1
0.0438175446312378 0.0339850546320596 1 1
0.211645582655376 0.180902760083987 1 1
-0.067013846746895 -0.0318109542429266 1 1
0.299148650137076 0.283960642553778 1 1
0.0715052599069613 0.0864265439583808 1 1
-0.201111907461416 -0.193865964796812 1 1
-0.054478957454673 -0.0304679318192735 1 1
-0.0594871743591906 -0.0547222275600699 1 1
0.0524932776310801 0.0502618580525432 1 1
-0.102516827360475 -0.103178939622881 1 1
-0.102404701924951 -0.119650291191116 1 1
0.268633006561246 0.237146571736713 1 1
-0.141435382071256 -0.134500652744391 1 1
-0.265616195836021 -0.253621581338105 1 1
-0.0944323397323531 -0.0931038420799098 1 1
0.320343938734449 0.273542588614011 1 1
0.344996464299805 0.330963106303715 1 1
0.262051100475031 0.222584867384548 1 1
-0.0288950923271458 -0.0339837828469394 1 1
0.184587979520697 0.179530556533165 1 1
0.0550565413201988 0.042500682439455 1 1
0.257444469722095 0.214439118809731 1 1
0.20822862686544 0.180468268166857 1 1
0.0320470766957737 0.0375801339353489 1 1
-0.076724938343452 -0.080326548597805 1 1
0.0332361822053166 0.031467977288125 1 1
0.224362953202414 0.184768296326106 1 1
-0.301008782391245 -0.290635996386164 1 1
-0.181522693196262 -0.170867899680386 1 1
-0.210340782303745 -0.183818926453205 1 1
-0.35015322226717 -0.277253035498539 1 1
0.280497702694957 0.229491549592252 1 1
-0.101518102696025 -0.0414949123511798 1 1
0.0183546529128236 0.0114594653992204 1 1
-0.0952471618330769 -0.0847594778217414 1 1
0.366622396419426 0.323801891995792 1 1
0.0483290856835807 -0.0252334093874263 1 1
-0.389473487653236 -0.361720250295761 1 1
-0.0867233253765817 -0.0691136684750343 1 1
-0.258084682062926 -0.241659483448476 1 1
0.025518455617519 0.0340571713883901 1 1
-0.100246523476968 -0.0831772436590074 1 1
-0.187022527956829 -0.187154421711692 1 1
0.543602104478181 0.51148228625399 0 0
-0.156878381255036 -0.16507060062596 1 1
-0.230456824813079 -0.201141125494344 1 1
0.0170831036038082 -0.0879189171457276 1 1
0.338366166093726 0.308307596748656 1 1
0.222247297439363 0.167388821808567 1 1
-0.0320743891839649 -0.046543076539485 1 1
-0.103975533913773 -0.0533433360766654 1 1
0.0840176881741607 0.0278380713739639 1 1
0.0945296697350094 0.062712665233152 1 1
-0.0149667930851452 0.0444505954183845 1 1
0.236634655122288 0.260142324608123 1 1
0.337858281876777 0.266829535489534 1 1
-0.0619528085384811 -0.0404896279645337 1 1
0.170584137612456 0.16775499958768 1 1
-0.0672272102247701 -0.0440706097252553 1 1
0.202622296071531 0.173118555346215 1 1
-0.011926564674578 -0.00706794396767972 1 1
0.573609223929996 0.547712599209676 1 1
-0.574033244972202 -0.529042804961584 1 0
0.131490155380472 0.133531934804932 1 1
0.47809143436644 0.432161667211085 1 1
0.155678534885426 0.141069739947076 1 1
0.0214619218273409 0.00671147541935354 1 1
0.176858192835137 0.20305321681566 1 1
-0.391011130813438 -0.357384982491358 1 1
0.140536989812189 0.102718228129354 1 1
-0.354134556569963 -0.313357284960563 1 1
0.206948484888368 0.187862037418554 1 1
0.0863746683256651 0.0721842901910598 1 1
-0.0213338959835651 -0.00898346560364338 1 1
0.0463356323802091 0.0517094670817331 1 1
-0.162081408174817 -0.131964240171038 1 1
0.250339377467794 0.240511058434284 1 1
-0.138566021356225 -0.120983496618181 1 1
0.548793592741118 0.528135500952376 0 0
-0.317575605411009 -0.272256149376639 1 1
-0.0814130257183804 -0.0603927523889756 1 1
-0.17024481312276 -0.167351353557503 1 1
0.0765677570347368 0.0663718294782182 1 1
0.11985565258272 0.108552639944052 1 1
0.397552624802275 0.358840477903433 1 1
-0.221331544060634 -0.212240698048399 1 1
0.354530087428637 0.336923516027983 1 1
-0.314345103667086 -0.293051092213357 1 1
-0.107610519155375 -0.0935296864407635 1 1
0.149599925859763 0.11593475289835 1 1
-0.105271193551121 -0.0847388754110475 1 1
-0.11168236725603 -0.0887922446384977 1 1
-0.171318857163064 -0.136954043456846 1 1
0.216232551413748 0.149312921768276 1 1
0.0294199948925239 0.0324560081195255 1 1
-0.345349503416294 -0.325151391451368 1 1
0.268393414657526 0.331392332427889 1 1
-0.013015286229086 -0.0106546719239378 1 1
0.0396799502360739 0.0261648401440902 1 1
0.011855048435758 0.0224477077174875 1 1
0.120733525849005 0.109572327066198 1 1
-0.191886102895396 -0.142930942225516 1 1
-0.152245527372531 -0.128278547034855 1 1
-0.184465815398405 -0.16670021803652 1 1
-0.189813531545483 -0.157926574807396 1 1
-0.539373754455531 -0.514834249838889 1 1
0.267557196819111 0.235367860204146 1 1
-0.163961685858662 -0.140082354784415 1 1
-0.18287464038781 -0.178448874480018 1 1
-0.0604174076063722 -0.0455325791300092 1 1
-0.0543762734159285 -0.0370106906614507 1 1
-0.0216614872720101 -0.0198036907186629 1 1
-0.122592968858175 -0.119933464083935 1 1
0.320402146590878 0.320667158859014 1 1
-0.493013993884345 -0.424486057310016 1 1
-0.156351021626157 -0.127494718920528 1 1
0.217207829248027 0.179114625329292 1 1
0.0719921083665606 0.0751546571168149 1 1
-0.0144239897386815 -0.0174894769786501 1 1
-0.409103084826596 -0.354269815866343 1 1
0.401825299766929 0.407278504577719 1 1
0.0348533053656881 0.0169879500031715 1 1
-0.10838644311147 -0.107879559122514 1 1
-0.0840839965605351 -0.0360339994162051 1 1
0.321952901939143 0.320212568874214 1 1
0.214163032536235 0.18675716977232 1 1
-0.128882297898008 -0.104843683195139 1 1
-0.0248789263351912 -0.0134843971981645 1 1
-0.289893620672439 -0.265307780943457 1 1
-0.403544892485123 -0.354023418550065 1 1
0.250559231648032 0.221317924252715 1 1
0.0111697426539909 0.0302063001588015 1 1
0.146025881209353 0.127379540155603 1 1
-0.0352910217404963 -0.0572196898892628 1 1
0.0669409372783678 0.0597329461331415 1 1
0.193113211183487 0.187188029277022 1 1
0.0578117647161022 0.0566409652873631 1 1
0.155575137238407 0.134193520813292 1 1
-0.0342542542238068 -0.0281264057820936 1 1
-0.254321581990109 -0.247162422845069 1 1
-0.18286497077992 -0.168694217846507 1 1
-0.348115171984045 -0.311891690600507 1 1
0.128981611941075 0.118709959760483 1 1
-0.031565054770652 -0.0342966767857527 1 1
0.0930556246993449 0.100511947652305 1 1
-0.0682105157611565 -0.147555253500107 1 1
0.0890578706922762 0.112723559272467 1 1
0.163573308917092 0.156657886901562 1 1
0.124026196090932 0.118670163975734 1 1
0.307312496929422 0.300158456628337 1 1
0.371791505905415 0.337431590803258 1 1
0.38368480989009 0.320484579801542 1 1
-0.0681593028654881 -0.0558990120277138 1 1
-0.104649456265313 -0.0997352808670924 1 1
-0.0910887371290058 -0.132928811583405 1 1
0.0709350694594705 0.0552646852222163 1 1
0.100202707560075 0.0827153789586085 1 1
0.242547069111978 0.196386239216583 1 1
0.167236480584921 0.14939510690628 1 1
-0.236421663909999 -0.230145794540559 1 1
0.42792293109734 0.377603723921604 1 1
-0.0354522010348162 -0.0570833741250933 1 1
-0.337456765866978 -0.317736161117688 1 1
0.200181838447849 0.15340819684 1 1
0.27190984734693 0.244407154331795 1 1
-0.4825097547139 -0.450399395802407 1 1
0.134194985260253 0.112432580363113 1 1
-0.6920927250403 -0.638595300193871 0 0
0.126940977473157 0.107788933398297 1 1
-0.290969392439093 -0.275390087450183 1 1
0.540891688994009 0.483116350062385 0 1
-0.444260928717296 -0.424006252334161 1 1
0.491194619524493 0.463127280836413 1 1
-0.0439631030616718 -0.0477076991168292 1 1
-0.0741869626505996 -0.050305955739147 1 1
-0.0064626854770198 -0.00791429976656119 1 1
0.00948386975915963 0.0173311481099015 1 1
0.100980991466049 0.0906839202076052 1 1
-0.0436703333291086 -0.0347706513779613 1 1
-0.0387935177506036 -0.0400407405307283 1 1
0.24835812373553 0.230371220530484 1 1
0.166092501728331 0.141471031784017 1 1
-0.597510571167519 -0.559342221643202 1 1
-0.265329492808759 -0.230086684268355 1 1
-0.426063735242717 -0.383020780489977 1 1
-0.0444457290966837 -0.0369686585754718 1 1
0.350286472079782 0.30546799345242 1 1
-0.221058145446686 -0.199526051233794 1 1
-0.171034538665545 -0.155116433228542 1 1
-0.203782330771994 -0.200665886591601 1 1
-0.0331175836794821 -0.029176264164705 1 1
-0.262161013834209 -0.244815146952118 1 1
-0.0446058775200205 -0.0343596546619385 1 1
-0.286042576727444 -0.332284029311176 1 1
-0.162177242239032 -0.181314941835305 1 1
0.255377327372567 0.243758844887334 1 1
0.161770044333619 0.138993139621737 1 1
-0.0760143062553384 -0.0626981160738728 1 1
-0.368046904428411 -0.370861383044456 1 1
0.227092863913096 0.19848746858476 1 1
0.0570670127494432 0.0456245532147168 1 1
-0.1159377978307 -0.0929177610581556 1 1
-0.148282056157098 -0.172157853821266 1 1
-0.148543894031982 -0.12741290301838 1 1
-0.0887830057750017 -0.0767626647273012 1 1
0.256275985259768 0.232161442207905 1 1
-0.0364662435213859 -0.0637054689685242 1 1
-0.395711053388999 -0.354828297072333 1 1
-0.279988090044744 -0.223802569150701 1 1
0.336316232733531 0.30505157540485 1 1
0.279067888887829 0.249558589095505 1 1
-0.0171577749689141 0.00487954283921882 1 1
0.0940675600000805 0.0901304162685277 1 1
-0.0605111822231071 -0.0695986358222148 1 1
0.189386737213278 0.173270855055544 1 1
-0.195081334178448 -0.15160816023821 1 1
0.131771504362583 0.138037054960583 1 1
-0.0923702502693235 -0.0599576390083286 1 1
-0.158328825621681 -0.170187594654325 1 1
0.0694087463166813 0.0623175017771566 1 1
0.101949460716057 0.0681356267905679 1 1
-0.247035565166419 -0.214396385785291 1 1
-0.468709394927007 -0.473180776900955 1 1
-0.153516647896674 -0.171264196723827 1 1
0.282916928711737 0.224675629286061 1 1
-0.33940914601659 -0.283875914099518 1 1
0.108115760484545 0.104750569449231 1 1
-0.17732096405143 -0.154566772805293 1 1
-0.542721420613442 -0.503533012539467 0 0
-0.569038614915359 -0.50735942534495 0 0
-0.168635045523108 -0.146038771345687 1 1
-0.409036422924766 -0.38475445143627 1 1
0.0440617299356141 0.0353551050114412 1 1
-0.307527707199743 -0.22086508442078 1 1
0.0575096193616492 0.0837296869307855 1 1
-0.184110344731756 -0.166343417575924 1 1
0.10128925574227 0.0831298635992174 1 1
-0.0739435510047731 -0.113794068976276 1 1
0.32741793357371 0.312252782312612 1 1
0.0669994153137538 0.0771698412003979 1 1
0.177804051962383 0.165062501298488 1 1
0.147872343727789 0.126019800145774 1 1
0.00381046340788955 0.0372536760878744 1 1
0.0664518691316033 0.0592258662884819 1 1
-0.0365689192646315 -0.0299129169345706 1 1
0.0309393842551529 0.0236756280219616 1 1
0.084323619128314 0.0735758543512915 1 1
0.101535527060841 0.105190836101828 1 1
-0.256025093977922 -0.254262177039189 1 1
0.269385389098932 0.27423477195889 1 1
0.0278326395158588 0.0724814109183126 1 1
-0.0739686273244284 -0.0763119944659094 1 1
-0.466641110592802 -0.39961259714158 1 1
-0.0773747843276477 -0.0976929296601257 1 1
-0.179228307786005 -0.176325193409418 1 1
0.0918895588631797 0.0914100306923523 1 1
0.0778465155462493 0.00526133589441255 1 1
0.0826652537727733 0.0760403286080851 1 1
0.153279567514686 0.162256828577273 1 1
-0.162928011059153 -0.167991905971417 1 1
-0.283442907237179 -0.273080051667134 1 1
0.14502068455428 0.141219542311912 1 1
-0.320244515553849 -0.283130418103474 1 1
0.0909169555070858 0.0886604603104977 1 1
0.114273953398932 0.0963718809710561 1 1
-0.123709397096972 -0.1024568140058 1 1
0.364707530599902 0.354755933441473 1 1
-0.00705976314011557 -0.0120070744800186 1 1
-0.202304145037665 -0.196597199340014 1 1
-0.00274207502239947 0.0409208438476369 1 1
-0.586837801712928 -0.53655130600341 0 0
-0.10449522910804 -0.105407579123126 1 1
0.167176303694736 0.120916513775107 1 1
0.283635941630172 0.200101319970487 1 1
0.131654139503754 0.114347783149756 1 1
-0.0712512396701114 -0.0683877787063144 1 1
-0.0550739764574428 -0.036945151213057 1 1
-0.217645805141846 -0.211845691755075 1 1
-0.279370406650311 -0.264966381328263 1 1
0.072534335428219 0.0930286281285922 1 1
-0.186885486116187 -0.132934219444858 1 1
0.0180776304674256 0.0310937981635329 1 1
-0.207230880337174 -0.251289338231529 1 1
0.0493004973339725 0.0604478021727217 1 1
0.0139731599454619 -0.0160961790397393 1 1
-0.178460022074524 -0.146288559378918 1 1
-0.178130996410326 -0.165648251142182 1 1
-0.0526678022999126 -0.0530794970323431 1 1
0.441153781567611 0.40386776211938 1 1
-0.0365805098617218 -0.0209277098332051 1 1
-0.107178960306599 -0.0943252878780016 1 1
0.60031363522325 0.510730984465764 1 1
-0.221553468573177 -0.219710206855534 1 1
0.432796185335635 0.398290874013884 1 1
0.123527752736514 0.116367194636435 1 1
0.197847101232842 0.116467502783766 1 1
0.189738148800349 0.179284564545914 1 1
0.0461248263790888 0.0515685014466463 1 1
0.0467286214162877 0.0601775322436156 1 1
-0.281523881260677 -0.242638241870313 1 1
0.459428020924127 0.387895959913985 1 1
-0.428481428107871 -0.391020271012094 1 1
-0.046269593481445 -0.0253615362630644 1 1
0.0266122710171309 0.0462087475853977 1 1
-0.15293175032518 -0.112120764936858 1 1
0.0503853302467687 0.0617607521053478 1 1
0.251984462388178 0.24740511378861 1 1
0.0277784559461793 0.0335377807010375 1 1
-0.204782698809485 -0.165220984623583 1 1
0.118062627837161 0.10116572013546 1 1
0.00685182913092225 -0.0127714157453014 1 1
-0.286276311201532 -0.324003463314777 1 1
0.138185603575801 0.13715456443571 1 1
0.00667580180096418 -0.0120985279356455 1 1
0.836410231393661 0.756735265155554 0 0
-0.561861066838661 -0.482301757380106 0 1
0.0475788497468856 0.0425552869754903 1 1
0.196110052204852 0.168194370235781 1 1
0.35096307285555 0.318053080529231 1 1
-0.226967417059564 -0.169423434306461 1 1
0.169672583474868 0.178048026459423 1 1
0.0587739865700638 0.0686541933062703 1 1
-0.0385660837181731 -0.0287736470772481 1 1
-0.381236875791934 -0.325730834988056 1 1
0.192256735948845 0.163214088351805 1 1
-0.512568179099849 -0.479490273525124 1 1
0.0626994568265221 0.0378227119520915 1 1
-0.11933242591324 -0.10453165118626 1 1
0.113993286409121 0.126628721092839 1 1
0.413652442231244 0.358581724831566 1 1
0.163072638118701 0.0929140487364405 1 1
0.0978622761276143 0.107904364088012 1 1
-0.0134819674747201 -0.00376911943680913 1 1
0.052492905522524 0.0425613914785998 1 1
0.394443408778387 0.338801771891699 1 1
0.280439470737185 0.257184714820147 1 1
0.0448843399471405 0.0298462399151853 1 1
0.276535975352229 0.25188582005032 1 1
-0.00638224416627278 -0.0296151473883955 1 1
0.0395286033325613 0.00379381734916348 1 1
-0.0535065562621479 -0.0333732367230896 1 1
0.181494225000484 0.0623352863885589 1 1
0.0316195581551564 0.0274536615291095 1 1
-0.169840052455136 -0.141710467167119 1 1
0.704071240758303 0.646399318739821 0 0
-0.269507735087115 -0.260510847908931 1 1
0.0297319239566321 0.0330585383567082 1 1
0.194248475017496 0.216260667075685 1 1
-0.042439366453052 -0.0264511313783556 1 1
0.0379317893615289 0.0358153207534284 1 1
0.00113545186228145 0.00735122071350215 1 1
-0.286614113542237 -0.267989834767975 1 1
-0.269777692919371 -0.248740767023074 1 1
0.263628003941086 0.22718208206309 1 1
0.151926356880244 0.148296770989183 1 1
0.146100707060732 0.14550336167448 1 1
0.054521791564516 0.0701897859180706 1 1
-0.476983467328711 -0.50167233128773 1 1
-0.00739840840480661 -0.0217360417575003 1 1
-0.247702840900406 -0.225147529554136 1 1
0.0647333459712697 0.0560636025329951 1 1
-0.219211372553884 -0.182604882026731 1 1
0.317826756226841 0.280631455976356 1 1
-0.0550424109271329 0.0345531619221823 1 1
0.405456522183901 0.370134213264668 1 1
0.134076055559082 0.118929454477018 1 1
0.220432765902638 0.189326849910381 1 1
-0.0444576979651065 -0.0519026831033198 1 1
-0.00130856969875168 -0.0122769718116655 1 1
-0.0296031672343956 -0.017949315048776 1 1
0.136357656809707 0.100392801425588 1 1
0.159812587752956 0.188658145870673 1 1
-0.189864196719165 -0.162657814967713 1 1
0.123098428897413 0.109782792287094 1 1
-0.224030353482463 -0.21033481122321 1 1
0.204713108647204 0.199913987388286 1 1
-0.117028411187915 -0.110364382752537 1 1
-0.574733822524633 -0.505551100452292 1 1
-0.136297282219704 -0.123234765180623 1 1
-0.361291698444561 -0.281616557812918 1 1
0.191354163865754 0.171620868004811 1 1
0.0612202805533453 0.0570792550763066 1 1
-0.314090040277521 -0.272144318473999 1 1
-0.0321279308786985 -0.0416993861925867 1 1
-0.0979667195973122 -0.0863416456668447 1 1
-0.513901325516525 -0.492906764918095 1 1
0.0461648236811342 0.0573767136848518 1 1
-0.0980143887815605 -0.0883729777836811 1 1
-0.0921113113548475 -0.0728255727752519 1 1
-0.261645780998806 -0.257474276702698 1 1
0.109591271080342 0.0951043138770614 1 1
0.044888304245604 0.0282836000777574 1 1
-0.116960212993342 -0.0996977822001837 1 1
-0.0356605185270156 -0.056102901126429 1 1
0.628787900233051 0.555567083874183 0 0
-0.507675802971391 -0.48516115709022 0 0
0.012244499704451 0.0219625032133906 1 1
-0.0947233304683552 -0.0494873732835099 1 1
-0.0319961507390037 -0.0402264888170977 1 1
-0.0260421343590309 0.0556620849701513 1 1
0.302105130231563 0.275600660669238 1 1
0.076567411735515 0.0637126357418437 1 1
-0.221196283254684 -0.212746805128007 1 1
-0.0348373507068077 -0.0307368437888904 1 1
0.0568065085674736 -0.00319541185741062 1 1
0.0263056083674443 0.0136209518935191 1 1
-0.547180907798834 -0.508162335388602 0 0
-0.200125202959404 -0.149066848005486 1 1
0.0751208952869481 0.0535098109559392 1 1
0.124413958238961 0.0916597543157951 1 1
-0.241779956079964 -0.209545098400367 1 1
-0.33578902969515 -0.307905133407783 1 1
-0.442113962792936 -0.373266368605341 1 1
0.212215548835177 0.200274280061183 1 1
0.220420727857726 0.189460442794366 1 1
-0.245314546462262 -0.247266027113614 1 1
0.179188451777517 0.149900930528276 1 1
0.104656974374249 0.07001360974543 1 1
0.0946835126318482 0.0845016522743145 1 1
-0.478905791174411 -0.432326367472051 1 1
-0.475635904900887 -0.426479448124871 1 1
0.192652035594392 0.169244928984437 1 1
0.017550030277436 0.0276562883447051 1 1
-0.247841582863044 -0.230119501658406 1 1
-0.319202304563443 -0.281435945043885 1 1
-0.261461484697785 -0.242327222255507 1 1
0.0687597906340587 0.0894257991299286 1 1
-0.028381524915701 -0.0339282297765448 1 1
-0.0697608704629454 -0.0638368410147986 1 1
-0.0123433541283531 -0.00900255043455465 1 1
-0.266422325843147 -0.264051929897366 1 1
0.154432397714423 0.130825317782395 1 1
-0.0689677232133724 -0.0642316138012944 1 1
-0.0104770832960429 -0.0240155426244523 1 1
-0.267774681729324 -0.241641492722712 1 1
-0.0807613306059347 -0.0579968968638122 1 1
-0.0715114065292903 -0.0745383426867724 1 1
-0.509294786527323 -0.457964033843048 0 1
-0.0720601817241091 -0.0757418994298416 1 1
0.353162281779739 0.302299074999814 1 1
-0.141950291700132 -0.134824513635833 1 1
0.101254956557541 0.0864207831993879 1 1
-0.211444833136542 -0.205868013512056 1 1
-0.116509550645429 -0.10957068606489 1 1
-0.190653430596431 -0.181854254565971 1 1
-0.0668942825002671 -0.0549576725466005 1 1
0.225482949556082 0.20009227214285 1 1
-0.432631681817681 -0.374808337863646 1 1
0.451517107415906 0.411579751662094 1 1
-0.128450480515058 -0.12436351493225 1 1
-0.317777871397687 -0.312755027062415 1 1
0.138109783983334 0.10284010226512 1 1
-0.0548139739483952 -0.0586166314035546 1 1
0.0224903443382935 0.0186552921018771 1 1
-0.166030274010319 -0.135212025397746 1 1
-0.0301944276015078 -0.0242653138017823 1 1
-0.330307191814091 -0.294946526711539 1 1
0.17725397209927 0.145338326168252 1 1
-0.258313664839605 -0.234040364888267 1 1
0.107048871742796 0.0888054529563776 1 1
0.210583411073788 0.192670299822968 1 1
-0.198901355763849 -0.170536367446127 1 1
-0.349784463072725 -0.319753230928782 1 1
-0.0274914262423302 -0.0240944961918894 1 1
-0.0749921965935267 -0.0773529541921438 1 1
0.147047182878775 0.147079936895811 1 1
-0.553049102596977 -0.485572584208439 0 1
-0.119218862528883 -0.131652732453508 1 1
-0.0828774186541257 -0.0801661317036941 1 1
0.0174769297858852 0.0263720112606033 1 1
-0.095402301984304 -0.0707731193875928 1 1
0.0543590308704761 0.025695372547433 1 1
-0.0665353478468185 -0.024389368885868 1 1
-0.263260840609321 -0.311885343368618 1 1
0.395151215722754 0.373417147592616 1 1
0.359853550757034 0.339712085525323 1 1
0.180871866545116 0.175696257783469 1 1
-0.325235854710357 -0.295581032872068 1 1
-0.130096008395978 -0.0899503310933414 1 1
0.320996254759494 0.290334482077369 1 1
-0.362096935875624 -0.341911600088278 1 1
-0.189516966501742 -0.169474761316155 1 1
-0.213578946950245 -0.19576629549517 1 1
-0.245536399476622 -0.224371758670175 1 1
0.382963762021092 0.341784625815473 1 1
-0.0890408173085405 -0.097098055141188 1 1
-0.175388414696062 -0.17058806191165 1 1
-0.674652406079847 -0.617286674688686 0 0
-0.287480953528483 -0.272886044026072 1 1
-0.0972740698979358 -0.0835201161078692 1 1
0.421433516765209 0.4003702391035 1 1
-0.261318762337565 -0.229026724407353 1 1
-0.660305609191276 -0.611230773047461 0 0
0.00281944713559315 0.0073658009342573 1 1
0.260107939263191 0.221264407990039 1 1
-0.270164918927369 -0.225852180936978 1 1
-0.163855107059441 -0.141772714845792 1 1
-0.184718299297173 -0.134664996772218 1 1
-0.110299285554091 -0.103715649347669 1 1
-0.027848403319858 0.0451734692427219 1 1
-0.177560357180543 -0.156958522801396 1 1
0.272079856033664 0.232616777128426 1 1
0.52819377729357 0.48372158690217 0 0
-0.0486397001685658 -0.0508898904469488 1 1
0.026208267426863 0.0150068557629137 1 1
0.112256010979117 0.0824315206914846 1 1
-0.0732111242194989 -0.072132686926575 1 1
0.389826720527478 0.36661013649974 1 1
-0.0304547549314653 -0.0172432111828669 1 1
0.110783503546071 0.107687639246375 1 1
-0.380132661724906 -0.310257597426172 1 1
0.377072367736594 0.325240629803389 1 1
-0.0511575896548998 -0.0477873639487531 1 1
-0.134321066603848 -0.125101633843598 1 1
0.00955479771920975 -0.00265742615989863 1 1
-0.0946093046245942 -0.0496108641844746 1 1
0.381852153787884 0.360162679960477 1 1
-0.126784176562358 -0.135626879797341 1 1
-0.0258814406291928 -0.0308739375479763 1 1
0.276082113663227 0.264543302912635 1 1
0.424514416856211 0.380743099748102 1 1
0.0172484640335216 0.00310330596102482 1 1
0.220426720391288 0.189708395500171 1 1
0.03572836963193 0.0434211143133391 1 1
-0.159402906745601 -0.163866264368139 1 1
0.358338453297859 0.324120852669555 1 1
0.126343729313579 0.128267221203985 1 1
-0.241944095639445 -0.232126034087369 1 1
0.0710860111979248 0.0678607118573556 1 1
-0.0169469288541232 -0.0119041931288592 1 1
-0.200783273134514 -0.183303056609502 1 1
0.205140924790573 0.166140225182726 1 1
-0.158366330167643 -0.132034410283528 1 1
-0.434411756325978 -0.361899042756927 1 1
-0.245017215926183 -0.229965713974312 1 1
-0.257636008282365 -0.234500933578478 1 1
0.132005448056025 0.11688813703062 1 1
-0.458728434600462 -0.405716376682301 1 1
0.17157968112549 0.160461487609539 1 1
0.166775687590604 0.172189122533316 1 1
-0.00731498237058298 -0.00343869901955794 1 1
0.552880644838822 0.516117369852977 0 0
-0.085182545183908 -0.0663142624677178 1 1
0.360315201081804 0.332011872400788 1 1
0.0459661840733924 -0.0145723519884607 1 1
-0.48868908662688 -0.441708618399841 0 1
0.106556824678867 0.0987787828394442 1 1
0.116107410538973 0.112352237065445 1 1
0.403583588459026 0.369549118097249 1 1
0.416897662561904 0.395005096769629 1 1
-0.183739781557389 -0.173044769909502 1 1
-0.325578876645853 -0.294630788143144 1 1
0.323035968427191 0.305319127741281 1 1
-0.0278897807974337 -0.0613895334547744 1 1
-0.232754824108341 -0.224144153222356 1 1
-0.0480873906031453 -0.00870433624173024 1 1
-0.100201644301659 -0.0883826594391161 1 1
-0.0396738390248367 -0.0264510425771151 1 1
0.0572096568498854 0.0884961694526232 1 1
0.0851606155622811 0.0947455677834534 1 1
-0.087045046068669 -0.079076321817159 1 1
0.0324192516319908 0.0178430750372488 1 1
-0.284558824833762 -0.240558877176629 1 1
0.112028501036363 0.101595144598939 1 1
-0.134268544552244 -0.124773198527612 1 1
0.00149440038421872 0.0215174018969621 1 1
-0.196557402760069 -0.139505187879948 1 1
0.0744494904174704 0.064776713468089 1 1
-0.095356824042203 -0.0888070994455024 1 1
-0.258190973058267 -0.237231016117825 1 1
0.0766218465930145 0.0780862459684335 1 1
-0.0929581446251827 -0.103959444839462 1 1
-0.395173337433786 -0.349542739802256 1 1
0.00537228196180589 0.00166312884324914 1 1
-0.232289155428336 -0.249298670965236 1 1
0.020430853544478 0.0190751900444052 1 1
-0.060710948062729 -0.0516929609714349 1 1
-0.00664111424185471 -0.0281336749696876 1 1
-0.195764404392191 -0.19228203092393 1 1
0.305722464045988 0.273342027547435 1 1
-0.0889133669731454 -0.0959034313618307 1 1
-0.170629411287489 -0.149472588010376 1 1
-0.0516328850187497 -0.0438449710442321 1 1
0.217623124000052 0.195417344999973 1 1
0.449074414307638 0.402650847884325 1 1
-0.00709598406136053 -0.0290000378293506 1 1
0.132491874684705 0.108443635452478 1 1
-0.222464552236322 -0.186212151381644 1 1
0.0230278721849463 0.0210595103068828 1 1
0.318437249652121 0.292511313998589 1 1
0.246951822629893 0.246181888492574 1 1
-0.239788594076106 -0.221080617336679 1 1
0.37756577264545 0.343048433058982 1 1
-0.0694471302310387 -0.0596393839516003 1 1
-0.168004070298222 -0.156460286976262 1 1
0.257319536204683 0.213181368521162 1 1
-0.326417029070047 -0.307225936380612 1 1
-0.0699168383759215 -0.0712943883048167 1 1
0.477948633802987 0.427325740226719 1 1
0.0258388656559974 0.0469136241476145 1 1
0.117882438586315 0.109131428702423 1 1
0.33721860774006 0.322651820689957 1 1
0.183444125681961 0.156200887759748 1 1
-0.0826310943845835 -0.0977131162875044 1 1
0.332546387082756 0.316414812571389 1 1
0.431095269667064 0.375958233153934 1 1
-0.0308942500039623 -0.0400651365978791 1 1
0.675795318681577 0.602901525818528 0 0
-0.0572106115209907 -0.0583306998996023 1 1
-0.0378984465669991 -0.0320802525197876 1 1
-0.0351391228443236 -0.0438954005680291 1 1
0.151877352185763 0.150468169250521 1 1
-0.0671227450255014 -0.0371605756433705 1 1
0.0796395938793976 0.0966467325663906 1 1
0.070011174081612 0.0502148943374428 1 1
0.190594967984858 0.182981090252788 1 1
0.0131461365383024 0.0539792656517228 1 1
-0.0250986524277884 -0.038019085930952 1 1
0.182928643325011 0.15677279716401 1 1
-0.254486407884161 -0.229866904514286 1 1
0.206554135270607 0.210676467867618 1 1
0.368684487529756 0.345463633528529 1 1
-0.373763469277864 -0.353841760200291 1 1
-0.15424373430491 -0.169591272575505 1 1
0.0383841624132781 0.0260750166515988 1 1
-0.337753484087234 -0.304130104390704 1 1
0.0735049226915887 0.0379083586858586 1 1
0.0149586392680676 0.0277650071870696 1 1
-0.111475570274701 -0.0942179578953827 1 1
0.0347354936816712 0.0310569544448443 1 1
-0.0393447982039766 -0.0131756436362809 1 1
0.350317852098151 0.335589373499838 1 1
-0.301709432496039 -0.239430695082055 1 1
-0.253155857784963 -0.21759450391386 1 1
0.127132974714805 0.125676495141366 1 1
0.114308303443984 0.0712915839758579 1 1
-0.205658402080782 -0.175463723071606 1 1
0.223376186543099 0.205127127401859 1 1
0.399099028634372 0.372339172072989 1 1
0.25799073485389 0.210012417967468 1 1
0.274930547351808 0.198103616486773 1 1
0.36837888356987 0.29145712750601 1 1
-0.156529079847375 -0.162702574249324 1 1
-0.145381078248855 -0.150682783539363 1 1
-0.0535444817084104 -0.0384633905658968 1 1
-0.231556782882732 -0.17924024574934 1 1
-0.202874370851406 -0.173599771603808 1 1
-0.135462757480963 -0.127831849227913 1 1
-0.0836523218227109 -0.0759460736916696 1 1
0.033731535640911 0.0531850801676535 1 1
0.029428515308932 0.0387527373188446 1 1
0.288783428438904 0.300512889826342 1 1
0.10985523574271 0.0889564949501009 1 1
0.0589900916025218 0.0487195060473922 1 1
0.0149168223598748 0.014361930544122 1 1
0.0530875808411017 0.0529072102010991 1 1
-0.22557738669174 -0.185566971037054 1 1
0.0591450870571368 0.0411732530951098 1 1
0.185845207409616 0.147038595825836 1 1
-0.251779338025419 -0.264555536970521 1 1
-0.0519101524231138 -0.0130626805381209 1 1
-0.41859022636056 -0.372736737660778 1 1
0.434370153614993 0.412973634904429 1 1
0.215030073114047 0.187415156598631 1 1
0.174861093145054 0.179283857237963 1 1
0.388480446705257 0.335345394779402 1 1
0.0592068582370815 0.0694804978072779 1 1
0.284274144808015 0.331239944067594 1 1
0.0311394887805779 0.0258234835402729 1 1
0.03062631375519 0.0203268394389408 1 1
-0.403677543446127 -0.25780633588665 1 1
0.180390318928978 0.15593905332484 1 1
-0.356910446747299 -0.325198269354908 1 1
0.0986215126762866 0.120596017642919 1 1
-0.263526254680973 -0.23355165609263 1 1
-0.287393636714312 -0.248428090411367 1 1
-0.320886920734253 -0.293016863357132 1 1
0.00420293004573918 -0.0219628187192301 1 1
-0.157333345948307 -0.134526367998166 1 1
-0.285915072261994 -0.290082569406261 1 1
0.355170428055282 0.308783974652978 1 1
-0.117531877554017 -0.0850940498694724 1 1
-0.089852553333485 -0.0989728270356575 1 1
0.0951365395671503 0.112523587165348 1 1
0.0391944271234482 0.0145753615628793 1 1
0.361033467599222 0.360273677939553 1 1
-0.0817180395638338 -0.105464718251151 1 1
0.299608830901261 0.265355129945995 1 1
-0.245354464159469 -0.231796560715353 1 1
0.317615676971772 0.290488592818954 1 1
-0.0278361134046901 -0.0281284997878151 1 1
0.349426739206272 0.318316528626238 1 1
0.0237117806104582 0.0306425815675141 1 1
0.0172102871724743 -0.00114432334485613 1 1
-0.149705269544448 -0.126633555181417 1 1
0.0630399784978347 0.0418200282401263 1 1
0.246439653986575 0.22197818179754 1 1
0.0225040356395116 0.0141273975995568 1 1
-0.220144209620249 -0.210335327627182 1 1
-0.160835798007955 -0.167108570488753 1 1
0.0693094860509171 0.0594130736991732 1 1
0.0345995590333285 0.0375615229383173 1 1
-0.182715799014135 -0.162937719431764 1 1
0.138286976993065 0.138858483864373 1 1
-0.426289229476603 -0.38077336543258 1 1
-0.109974792734163 -0.125324309746692 1 1
0.128842264402464 0.140679097645278 1 1
0.237500087410921 0.201196606728716 1 1
0.231564124605158 0.259499256774045 1 1
-0.184691432499502 -0.214175603874131 1 1
-0.362475835397038 -0.347641449237939 1 1
-0.050009815094423 -0.043238546768012 1 1
0.0725560087826262 0.0662817399963719 1 1
-0.0338392618661143 -0.0108723114072914 1 1
0.354222493875013 0.337123137923992 1 1
-0.0533125962700118 -0.0352812584860879 1 1
0.0724996759671147 0.0603848866486011 1 1
-0.121560651093577 -0.106063925514436 1 1
-0.181007367242372 -0.164193850952804 1 1
-0.186790968494244 -0.182156149361505 1 1
-0.110534767752385 -0.0811933186013788 1 1
0.530279544010394 0.437252121845604 1 1
0.110074573876177 0.0943753457640396 1 1
0.153658385149852 0.185147185669904 1 1
-0.283421404959615 -0.257559202003981 1 1
-0.0653834197116187 -0.0509383265013293 1 1
0.197979732902794 0.163146583842226 1 1
-0.0797807888847863 -0.0353266262998567 1 1
-0.127554877841941 -0.115927747049995 1 1
0.0628456486998635 0.0626688062362983 1 1
-0.0657725145430879 -0.0500298723388628 1 1
-0.00360891770132854 -0.0241360405967475 1 1
-0.231499911972524 -0.215297490205806 1 1
-0.0353755060205451 -0.0336806266762986 1 1
-0.194360224709409 -0.17750919391288 1 1
0.0338004510044752 0.0239843443507917 1 1
0.0141744943204569 0.0204759218467292 1 1
-0.164324802689714 -0.131749170014931 1 1
-0.254217328629241 -0.243393981067923 1 1
-0.0171941344579908 -0.0126088622803818 1 1
0.0505371861953244 0.0472186310365592 1 1
0.00826379571413233 -0.0227618435456561 1 1
0.101177182667081 0.0841774718118865 1 1
-0.120544998921289 -0.0710814340114097 1 1
0.23264675057387 0.15940256444666 1 1
-0.427095285874071 -0.409774830827351 1 1
0.374881582071883 0.380052958835768 1 1
0.0031454458369083 -0.0029822312083682 1 1
-0.286685403386697 -0.259348526446573 1 1
-0.264884743665274 -0.248029529536218 1 1
0.547179408644381 0.498425486316782 0 0
-0.0157064403427893 -0.00502982847232654 1 1
0.318439706676358 0.271469493684779 1 1
-0.0273316672392696 -0.0390056549577598 1 1
0.226081284872742 0.205675532617825 1 1
-0.035291970060693 -0.046470911239648 1 1
0.0444186985540387 0.0317614756304576 1 1
0.0330931217973285 0.0139696075628624 1 1
-0.232611132269458 -0.215723951555052 1 1
0.125276234786496 0.119352865311192 1 1
-0.67833145281257 -0.593911568996083 0 0
-0.00475198829621047 -0.0435731815996945 1 1
0.414122601508585 0.389031885299248 1 1
0.141188827179016 0.128891241594581 1 1
0.126266728626552 0.140225744926195 1 1
0.0910112618106621 0.0745719687513987 1 1
-0.0604516223373101 -0.0584903937085525 1 1
-0.149947505910035 -0.135859732296988 1 1
-0.601867011294422 -0.564829708602085 0 0
-0.224538298217098 -0.177357384885735 1 1
-0.187157024550026 -0.169081344667869 1 1
-0.297519801687607 -0.271549756973076 1 1
-0.146876661845955 -0.139387258050592 1 1
-0.116443249514323 -0.0701579373980975 1 1
-0.407219886308639 -0.366543427958368 1 1
-0.165515297750539 -0.119984901521912 1 1
-0.138109299477465 -0.153679816144623 1 1
-0.0900411277762611 -0.0548435292036906 1 1
0.143912201563868 0.113847608804838 1 1
-0.0798518356429256 -0.0795099218051227 1 1
-0.302631885719578 -0.323309078063789 1 1
-0.321022698140318 -0.309697110070889 1 1
-0.12771396687171 -0.159970616634782 1 1
0.134265383741581 0.127067138345567 1 1
-0.114209164405985 -0.0824843625023093 1 1
-0.0410406938519853 -0.0301055597075878 1 1
-0.281234211037556 -0.230489240643618 1 1
0.0413485890368402 0.052722204029005 1 1
0.0315522005920368 0.0112673435132714 1 1
-0.265438546624851 -0.275299374803743 1 1
-0.318315908856612 -0.294993523199392 1 1
0.0889720286903043 0.0794677869643373 1 1
-0.470830678583679 -0.437935149106873 1 1
0.204688819323734 0.188295925821556 1 1
-0.298770111059389 -0.263379206470283 1 1
-0.0792248589919211 -0.0503308659642481 1 1
-0.103450646338008 -0.104255125007803 1 1
0.0602595386709961 0.0587100750975676 1 1
-0.617743185936125 -0.579014891108236 0 0
-0.197447874069822 -0.16598042079496 1 1
-0.379553940847161 -0.312181774539742 1 1
-0.383941032495377 -0.352441159125582 1 1
-0.0376007351814978 -0.0405113354738033 1 1
-0.195567122413084 -0.173842741687332 1 1
0.393303365649786 0.3672379966853 1 1
-0.0483842776712893 -0.0368821448666156 1 1
-0.0610167548297302 -0.0493743773040896 1 1
0.0377459742439241 0.0422027882487205 1 1
0.0724359747464258 0.0699117631013498 1 1
0.0565545016095604 0.0583085788693181 1 1
0.273984108718198 0.263186759930743 1 1
0.0974574702083585 0.0913638401027897 1 1
-0.0246848572442521 -0.0271402492434459 1 1
0.159225299951066 0.157075417589586 1 1
0.298337806324348 0.272315578463005 1 1
0.251897154335678 0.224443480050383 1 1
0.0430964340020002 -0.0213442668655861 1 1
-0.112603054980199 -0.0976820061520199 1 1
-0.236357380648694 -0.234246585372925 1 1
-0.304815047195038 -0.282109490823742 1 1
-0.127626815913058 -0.109756914437325 1 1
0.0101463737065127 0.0116636297580454 1 1
-0.19192505205414 -0.159255163435125 1 1
-0.338446355433063 -0.308256307984316 1 1
0.327308555207433 0.316762450606994 1 1
0.013886973734732 -0.000309031985173652 1 1
-0.346786744111771 -0.321327829130149 1 1
0.366820029089974 0.329849387659946 1 1
0.588366103618314 0.480734131246768 0 1
0.0954042234177479 0.11996567574964 1 1
-0.197618259962132 -0.182591750601769 1 1
-0.271901868483176 -0.241849109896984 1 1
-0.537395533302835 -0.483193338293648 0 0
0.0499807326003016 0.0481802635758139 1 1
-0.0159971004496235 -0.0240507374460963 1 1
0.408392886112863 0.409714161224789 1 1
0.145154984490877 0.146473193615784 1 1
-0.0456045557189909 -0.0828553576145089 1 1
-0.0743519828587895 -0.0673752220576996 1 1
0.0144111069941527 0.014077743636883 1 1
0.0615469957094128 0.047843981330401 1 1
-0.065594561864857 -0.0516915522916567 1 1
0.139212101963811 0.12223287607444 1 1
0.303556103894213 0.254852743589037 1 1
-0.216606053013566 -0.173984896435051 1 1
0.134828144850226 0.109261723222186 1 1
-0.204919735727862 -0.181916558766475 1 1
0.161179501530021 0.156528345616004 1 1
-0.271902060224844 -0.191717087056688 1 1
0.0376843568137056 0.0353986947625226 1 1
-0.167069730799621 -0.151112101677364 1 1
-0.090595098841997 -0.0850839689900529 1 1
0.492299378837856 0.455362485468238 0 1
-0.349768028278657 -0.337401657035889 1 1
0.150851636395541 0.121322226279127 1 1
0.242658462767832 0.203439846815476 1 1
-0.217503066220443 -0.167538101929548 1 1
-0.389574581550523 -0.266065434218029 1 1
0.0527705407223388 0.0163587247747021 1 1
0.307902633439347 0.280982765352858 1 1
0.0633916178912292 0.0309592240569946 1 1
0.163323948525387 0.139661220270305 1 1
0.0897358824724577 0.0863125979806239 1 1
-0.192553959299487 -0.181243363147927 1 1
0.444930598470592 0.386337897439389 1 1
-0.345063153399609 -0.312010853397214 1 1
-0.501175136937633 -0.449885149046291 1 1
0.00601398650834578 0.00782545355290423 1 1
0.319682637262179 0.268411415018474 1 1
-0.216843543444026 -0.178663504122891 1 1
0.355049671098589 0.30845169508473 1 1
0.05948946613604 0.0558542350114507 1 1
0.25622961412894 0.212930766798322 1 1
-0.00672079798570049 -0.0621013116235377 1 1
0.0516605738881472 0.0432503721146562 1 1
0.031547417821059 0.0449738528279997 1 1
-0.0714976886300212 -0.0710076152948133 1 1
0.329532435293217 0.30804597798927 1 1
-0.145963734393994 -0.13665979908413 1 1
-0.529007745952871 -0.488818241756906 0 0
-0.0937893322248601 -0.102323531386255 1 1
0.568444497487745 0.51224606540852 0 0
0.00973467362572748 0.0157330865759472 1 1
-0.171200982840122 -0.171127894364394 1 1
-0.432750722425562 -0.390338276122644 1 1
0.40052529144059 0.343211433496258 1 1
-0.110438588642321 -0.10319904254188 1 1
-0.074564628900842 -0.079264864216768 1 1
-0.464975925784246 -0.435243198068289 1 1
-0.16768564304628 -0.15363137556595 1 1
-0.428548441495468 -0.377276616716365 1 1
0.224248960064119 0.188190369405858 1 1
0.0161658666379057 -0.0164299448561109 1 1
0.186557607601125 0.153065931933757 1 1
0.171352814292993 0.20196049092401 1 1
0.341660258156216 0.320436361648565 1 1
0.0648395225767288 0.0334603105675265 1 1
-0.131131787051395 -0.118208742398933 1 1
0.0595699144974926 0.0364166056457497 1 1
0.173647195764624 0.20497839416231 1 1
-0.431327695399915 -0.388992324181021 1 1
-0.011532618976404 -0.0270426852576453 1 1
-0.100984151833412 -0.106782251153756 1 1
0.0381198328900838 0.0504758827650815 1 1
-0.120230484498461 -0.150868259109288 1 1
-0.0763611886738162 -0.059394108864092 1 1
-0.0432244125931569 -0.0405449524833387 1 1
0.174460106166423 0.176490871305535 1 1
-0.496963769716184 -0.468270318698122 1 1
0.172933737893613 0.16578736083347 1 1
-0.226084450134315 -0.205002577506869 1 1
-0.401097117472066 -0.376939644011932 1 1
0.154101234738383 0.133960915187137 1 1
0.0595395521970089 0.0594980461143573 1 1
-0.202490801160968 -0.190627997197532 1 1
-0.0234194463965434 -0.0179605511910228 1 1
-0.0115145051255658 -0.0191749335144631 1 1
-0.290196195554327 -0.261312776419329 1 1
-0.00603360590833529 -0.0130126507278686 1 1
0.309483090419745 0.293474855079635 1 1
-0.480518328375895 -0.382541530933381 1 1
-0.136309848085124 -0.124711968098641 1 1
0.328293425364082 0.369184517512835 1 1
-0.190887510796089 -0.1546963835342 1 1
0.0837385033946428 0.103551795976543 1 1
-0.405549082052219 -0.360201376311799 1 1
0.231056420520938 0.210059729370384 1 1
0.0201003555169299 0.00329130502665196 1 1
-0.17791281451262 -0.148984442591545 1 1
-0.265392407677371 -0.233535185661935 1 1
0.153088998875406 0.144957616372198 1 1
0.0259541912339365 0.0140502525347007 1 1
0.0225918418768344 0.0128218896481935 1 1
-0.0809805232321359 -0.0491386884872548 1 1
0.244097407270184 0.2157056007863 1 1
-0.0468613809588596 -0.0478970446048005 1 1
-0.0530640680651611 -0.0347675041949898 1 1
0.272634976598167 0.257267140123966 1 1
0.243381337138049 0.210898953885674 1 1
0.331205918784525 0.286527256331052 1 1
0.254344431158664 0.201559543302463 1 1
-0.0118802174509956 -0.00402905837507476 1 1
0.247221025821305 0.149211301317122 1 1
0.414819472871133 0.38233655959128 1 1
0.331025396513915 0.296087409469258 1 1
0.0331607560304683 0.013611944537711 1 1
0.116360351912606 0.109239711875506 1 1
-0.104560608404455 -0.114139250400256 1 1
-0.104167425040058 -0.0818743988347267 1 1
-0.0564540650802443 -0.0661231862318505 1 1
0.0442537887022344 0.0513306491417714 1 1
-0.105978311585461 -0.0448139754198361 1 1
-0.38519014804825 -0.357872060754476 1 1
0.107766621948604 0.0838508554024059 1 1
-0.0760155654230262 -0.0812685937929457 1 1
0.123575391710524 0.125104877306217 1 1
-0.175491741702996 -0.178425994353722 1 1
0.144153936875717 0.0923893558569774 1 1
-0.0324852049242322 -0.0356641887052341 1 1
0.384771912964947 0.34594002591153 1 1
-0.19801898104089 -0.195733795087417 1 1
0.362209835507115 0.342463597765072 1 1
0.389651201462271 0.337900504019936 1 1
-0.177430851914622 -0.157017619215589 1 1
-0.135118959548508 -0.114176878328547 1 1
-0.085116945502363 -0.0499554417288318 1 1
0.150655109070076 0.131455214243483 1 1
0.0193170498046582 0.0219815760162126 1 1
0.286564475544763 0.186961033415616 1 1
0.798468198146693 0.73618647701527 0 0
-0.151411777593898 -0.123326881700079 1 1
-0.350279920101274 -0.265175049360569 1 1
-0.522182837766689 -0.48676826798851 0 0
-0.0638646210941518 -0.0525923962718014 1 1
-0.0590689819157863 -0.0758489417434082 1 1
-0.462023548886752 -0.424183643087107 0 1
-0.613043312784227 -0.546958655367798 0 0
0.117447672388856 0.103491220633618 1 1
0.0869881044668755 0.0424100164176186 1 1
0.116144829972143 0.0947100553188273 1 1
-0.0151586024815277 -0.00116521522329552 1 1
0.510392562139443 0.477817292966423 0 0
-0.257473255656406 -0.258587177555113 1 1
-0.496677398074919 -0.451128708100002 0 1
-0.064148178547467 0.0117432579435972 1 1
-0.0822221801314878 -0.0893347269100702 1 1
-0.0824520328700908 -0.0793427217068544 1 1
-0.481552991903904 -0.425891860887637 1 1
0.145297191642129 0.131681379224979 1 1
0.184296203432734 0.181311821826433 1 1
0.192913614786133 0.176386841143677 1 1
-0.312860912707319 -0.285951156120169 1 1
0.0597311473084221 -0.0117240373412735 1 1
-0.512337731051783 -0.402035831883362 1 1
-0.0785962525324752 -0.0740653305718531 1 1
0.136205032447263 0.108541944859327 1 1
-0.151853263549841 -0.11984537815724 1 1
-0.132825029333085 -0.104903789351799 1 1
-0.205870883566004 -0.134690579868017 1 1
-0.259520329821243 -0.226399596895944 1 1
-0.129623180261242 -0.12553227500384 1 1
0.445463703330974 0.389701933637349 1 1
0.0276257756207049 0.0100907278552775 1 1
-0.0865387688946727 -0.0649361838761922 1 1
0.178814743997121 0.155637979097729 1 1
-0.268674060860683 -0.262167423597272 1 1
-0.441369679759764 -0.354213180186343 1 1
-0.0835948241246608 -0.0924411437602626 1 1
0.554847342329818 0.510903978306591 1 1
-0.299723519090682 -0.26756003237088 1 1
0.057198613754883 0.0564755853162208 1 1
0.169384481930676 0.151289329738587 1 1
0.175141943950234 0.236488076934591 1 1
-0.243952298035425 -0.224235864063208 1 1
0.108193311192469 0.0732369106374024 1 1
0.113451887475072 0.0890741072955688 1 1
0.0107594663979609 0.011514413993588 1 1
0.0148164744716148 0.0223479463054396 1 1
-0.678840737145439 -0.608681364237443 0 0
0.17860182480756 0.161836909467585 1 1
-0.0882859485991165 -0.0794136241552671 1 1
0.214089093341417 0.200785016537071 1 1
0.377506197750569 0.350639950022491 1 1
-0.33229081579274 -0.308647733820978 1 1
-0.260930556544142 -0.235224286222378 1 1
0.137027649480306 0.129000422523348 1 1
-0.424122857180573 -0.386057678354891 1 1
0.0407875067323577 0.0300058122591841 1 1
-0.485480216535721 -0.434506934429646 0 1
-0.180968892961802 -0.14981871791178 1 1
0.241815098220322 0.243399584175104 1 1
-0.21734311280072 -0.200118756061212 1 1
-0.107868864614504 -0.112946082787739 1 1
0.204098654138951 0.173042345712883 1 1
0.0480321485686364 0.0312968467708521 1 1
0.118281973399079 0.095800579330823 1 1
-0.669209509383872 -0.635510748853361 1 0
0.411685920281616 0.361167805628843 1 1
-0.0926222400551743 -0.0322817961955743 1 1
-0.238985589976605 -0.223387323676868 1 1
0.158462373589975 0.146258633514137 1 1
0.452969219392464 0.385422426524479 1 1
-0.360117937677998 -0.33806083400196 1 1
-0.324205316893109 -0.283938944448175 1 1
0.0602979068667336 0.0315103277906666 1 1
0.0898576177463743 0.111555382865228 1 1
0.281844727846628 0.243432375327312 1 1
0.372983180518796 0.32954589893152 1 1
-0.350503675370624 -0.326612506853018 1 1
0.00606677280610638 0.0124180526405081 1 1
-0.418814134276765 -0.380435974005104 1 1
-0.0708766577060617 -0.0700612301818056 1 1
0.177291761037456 0.176267877264959 1 1
0.0274116788827908 0.0253553722623699 1 1
-0.0919935446285676 -0.0754656996465496 1 1
-0.0937904636003905 -0.0879949690337254 1 1
-0.324197026734038 -0.305292473014763 1 1
-0.0548796641490657 -0.0678360174883048 1 1
-0.0890352951616498 -0.0834107365341036 1 1
-0.0888837596372712 -0.0916476937154087 1 1
-0.12263822477978 -0.094139126656154 1 1
-0.00886959374316108 0.0163168078769405 1 1
-0.0381775664144734 -0.00734282799655438 1 1
0.169169838503076 0.1425708558038 1 1
0.00360581579646142 8.82738553006079e-05 1 1
-0.0212027186469627 -0.0566095082538798 1 1
-0.0840549103271301 -0.0947724761780192 1 1
-0.227682288125965 -0.204474382028748 1 1
-0.492822162932678 -0.453823082409173 1 1
-0.165501547405307 -0.160994123388032 1 1
-0.244167371873254 -0.235979158168768 1 1
0.294163482176167 0.20978528446655 1 1
-0.108045239824571 -0.105278397941829 1 1
0.0110050383614016 0.0122974881891954 1 1
-0.252156963713958 -0.236897034135624 1 1
0.248123082863199 0.209950911930886 1 1
-0.431324137042924 -0.376438002516404 1 1
-0.675783698039012 -0.607594802383411 0 0
-0.0494486807547219 -0.0584089824845214 1 1
-0.105613618993155 -0.091648691010581 1 1
0.136153517865079 0.119541037604436 1 1
0.235908144590274 0.217466815246631 1 1
0.240175796689622 0.216172730007394 1 1
-0.0961854369837381 -0.0933009383561951 1 1
-0.0760578328635926 -0.0839233092435357 1 1
0.514108173072421 0.48549060870829 0 0
-0.277019623873399 -0.22982520806414 1 1
-0.298286346604778 -0.258301548078544 1 1
0.0704122825060157 0.0631020517712886 1 1
0.228121377576525 0.159173643146056 1 1
-0.411741136938952 -0.365580624146126 1 1
-0.469707927463045 -0.372401076898257 1 1
-0.0752590261431813 -0.0554774635201171 1 1
0.01559248589114 0.0286859856361433 1 1
0.30897644062281 0.313569534677089 1 1
0.0889699929289519 0.0718867139666871 1 1
0.126760643249136 0.145481155211469 1 1
-0.410777116056395 -0.390171705443454 1 1
-0.342425245779556 -0.304824000287124 1 1
0.0292373800345066 0.016866610994681 1 1
0.0994414439207208 0.0966975013341104 1 1
-0.197602347960413 -0.108324145657553 1 1
0.139134054418483 0.109535558437119 1 1
0.0461900836958358 0.0366433214532036 1 1
-0.262419415033982 -0.229117190990898 1 1
-0.101775640467785 -0.149851095282844 1 1
0.155312147483098 0.116519975775946 1 1
-0.0125781322085418 -0.00586446641908735 1 1
-0.0740204282537554 -0.059657825146444 1 1
-0.433344870595809 -0.34506539733925 1 1
0.0679232852434967 0.0262254700131601 1 1
0.00268132199737919 -0.00795780250085114 1 1
0.00854434685419113 0.00326049115330602 1 1
-0.261969940321438 -0.227340383414689 1 1
-0.145164648534018 -0.107377663115012 1 1
-0.0822661637220864 -0.065931301009275 1 1
-0.308934419938222 -0.271587224064569 1 1
-0.0146624702965123 -0.00835203111670789 1 1
-0.175607676908034 -0.180111276765301 1 1
0.0126917203970897 0.00657760732665863 1 1
-0.497255370334856 -0.437070989822322 0 1
0.238014694299321 0.226228980266306 1 1
-0.649081132442538 -0.590007558762948 0 0
0.0596472281945625 0.0471720782556295 1 1
0.337802679719082 0.299193160912307 1 1
0.388532279585358 0.322090652827282 1 1
0.178618503429038 0.179152079609125 1 1
0.250506252801905 0.218943621906602 1 1
-0.105383730906624 -0.0924789424570929 1 1
-0.478473096773672 -0.413752465634824 1 1
0.282288577634124 0.247113327785827 1 1
-0.0793927381721981 -0.0547065135017647 1 1
0.413112227624768 0.350304046252828 1 1
0.211233685234375 0.187295298561742 1 1
-0.281421300101453 -0.258428466864026 1 1
0.130882608856641 0.111546106687083 1 1
-0.0320272195138942 -0.0381312832432481 1 1
-0.0543663949381342 -0.0459274205758886 1 1
0.200136521944709 0.169270223174101 1 1
0.239317850586937 0.196808835749252 1 1
-0.389738735309932 -0.340608607385986 1 1
-0.130159509414676 -0.14617612966627 1 1
0.101703054401842 0.062784391170562 1 1
0.0869726989569524 0.0558652417931717 1 1
-0.211425411179221 -0.200232667800489 1 1
-0.0394878684852253 -0.0417227370816498 1 1
-0.0804837914523416 -0.0603466134365806 1 1
0.0721102081812036 0.0515937367260675 1 1
-0.0352107987706314 -0.0160556008113315 1 1
-0.100036512555199 -0.0588830506845237 1 1
-0.378488217309066 -0.344581745674456 1 1
-0.0826561131840631 -0.0730933184458702 1 1
-0.185243896527347 -0.107819181270461 1 1
0.0452701921132965 0.0368620329818896 1 1
-0.136097728004645 -0.113208680973426 1 1
-0.138723704079045 -0.130927413751636 1 1
-0.419974049735332 -0.398262852732432 1 1
-0.354374411070127 -0.331629177009394 1 1
-0.454723651122257 -0.392880346716416 1 1
0.320602972452448 0.311394739587977 1 1
0.0784788699668386 0.0553695472056065 1 1
-0.140760899387931 -0.172025838758004 1 1
-0.308359639937044 -0.275970366847954 1 1
0.126579187076549 0.103216160952908 1 1
0.0744914291493805 0.0769915808973261 1 1
-0.472368243874459 -0.42993228380349 1 1
0.520821346182938 0.437243644763319 0 1
-0.0444593635571042 -0.0411950065431106 1 1
-0.0814282815856281 -0.0750521528280031 1 1
0.682373824485789 0.637184680520671 0 0
-0.176665701109181 -0.104973462414226 1 1
0.263950307882964 0.247258505978493 1 1
-0.0122743943988991 -0.0252977521191075 1 1
-0.000518762721239635 0.0158185276138352 1 1
0.138087548623294 0.163122435970442 1 1
0.0220054328096296 0.0387132225479581 1 1
0.332269315775307 0.29104220643157 1 1
-0.0413767391986613 -0.0615897662682183 1 1
-0.0604735673404114 -0.104141145062571 1 1
0.157121756599113 0.159483040248437 1 1
0.42606918246662 0.40582519682106 1 1
-0.179343049061965 -0.152792567989005 1 1
0.128368315502112 0.117672350640622 1 1
-0.121726654745812 -0.0827127110806412 1 1
0.0438184529638716 0.0409202045767025 1 1
-0.370776237649768 -0.329196038891272 1 1
-0.156853221282033 -0.124866978558903 1 1
0.149651864370863 0.0875425350690949 1 1
-0.526400611796699 -0.494195809829513 0 0
-0.112836035152519 -0.0960933387085936 1 1
0.508118527190796 0.477666757640591 0 1
-0.33116868748377 -0.288852547056967 1 1
-0.350776231229323 -0.310608731884724 1 1
-0.132472477334337 -0.166663395257311 1 1
-0.213959573964626 -0.205666533816331 1 1
0.135168806216447 0.139798322718395 1 1
-0.156201857905646 -0.163644278365195 1 1
-0.590192342391975 -0.539431025215244 1 0
-0.396356340589438 -0.336593912980685 1 1
0.0591680824342416 0.0562613692910277 1 1
0.123915402712984 0.127745996259976 1 1
0.0998333286025387 0.113881623472941 1 1
-0.207977634238146 -0.181445612090944 1 1
0.221935423778454 0.191201879922444 1 1
0.0157592975579534 0.00491347747700178 1 1
0.278120088265784 0.230237847979921 1 1
0.118956406836649 0.119004424846524 1 1
-0.11472452329787 -0.129244145152905 1 1
-0.399664411097559 -0.36524202165961 1 1
0.379969245683795 0.337025734239288 1 1
-0.209413247636722 -0.199105878445092 1 1
0.0773983876853377 0.0818858921045494 1 1
0.453486090304822 0.397929619315636 1 1
-0.205776372094508 -0.209766657083937 1 1
-0.0113586569025178 0.000881680672631689 1 1
0.387991220603621 0.347470185662749 1 1
0.0565751051549704 0.0246544898511084 1 1
-0.0824585128128046 -0.0688247422040369 1 1
0.146291812604138 0.130667892030341 1 1
-0.283549177057163 -0.254174951904723 1 1
-0.134337088777917 -0.137360091536366 1 1
0.297249165344248 0.256762264478896 1 1
0.484208200733994 0.426482686246593 1 1
-0.121951731613471 -0.140043894256601 1 1
0.175497744834282 0.152067154020351 1 1
-0.100880653119646 -0.0703371505704017 1 1
-0.172823194880764 -0.154738016098895 1 1
-0.0380984634938504 -0.0179669064848833 1 1
-0.0064433781757756 0.011795632084757 1 1
-0.126788047592879 -0.110919612170749 1 1
0.244952779193669 0.208533004485346 1 1
0.262882826704025 0.233532367129635 1 1
0.00400415444984612 -0.0140500438513995 1 1
-0.0205206843438729 -0.0183236917605726 1 1
-0.0739679078138708 -0.0858687732978849 1 1
-0.0383105558922088 -0.0328163764406889 1 1
0.160263570649325 0.151905374119812 1 1
-0.142494233286012 -0.131826217049872 1 1
0.125109121007235 0.0938662209242144 1 1
-0.483109565075757 -0.425730459995476 1 1
0.25784481000282 0.228180824398127 1 1
0.548026418991016 0.48329609474444 0 0
0.260329871941575 0.296851634490157 1 1
0.378255241423144 0.312084066473103 1 1
-0.108737901185983 -0.137144363243495 1 1
0.261201676672568 0.257268809037673 1 1
0.209868449974459 0.17419886866904 1 1
0.259936071183874 0.195588844966594 1 1
-0.385027685094648 -0.346705719974319 1 1
0.247665105160811 0.209411401212559 1 1
0.207970037493664 0.178740429453046 1 1
-0.0990191584744063 -0.0970656853285618 1 1
0.136377633371157 0.112048369100628 1 1
0.335976689575179 0.304923464596634 1 1
-0.102714921608457 -0.0913954580246914 1 1
-0.0273122025836228 -0.0300395480011606 1 1
-0.477703905364327 -0.433600426717092 1 1
-0.160259576054462 -0.146775025176156 1 1
-0.0768844775752557 -0.0877108690684595 1 1
-0.518132885905459 -0.458808773989965 1 1
-0.220656737000044 -0.204372474088642 1 1
-0.13758648653387 -0.137083982846633 1 1
0.0783127782052803 0.069561647788684 1 1
0.035861213368813 0.0227646868447102 1 1
-0.0580958994017437 -0.0641342504991329 1 1
-0.446918536573496 -0.414621231679007 1 1
0.216003235583314 0.2487941374669 1 1
0.229909032892848 0.217945497186308 1 1
0.224698806625963 0.218237022478971 1 1
-0.0602286103180137 -0.0595416544509847 1 1
0.305420656808683 0.285529297109009 1 1
-0.194645100394153 -0.12328510926855 1 1
-0.178097313693987 -0.160171300060071 1 1
-0.213708962304862 -0.19576547178426 1 1
0.199314831244847 0.192365915909157 1 1
-0.0358684457414012 -0.041340708829305 1 1
0.0682866038276195 0.164660910679894 1 1
-0.142898287403095 -0.136784998854249 1 1
0.18830070009476 0.151275051597589 1 1
0.0424408214812144 0.0746120175053321 1 1
-0.150606518001866 -0.140818669124788 1 1
-0.325402926857241 -0.303040404689929 1 1
-0.1271857573725 -0.0930451016084695 1 1
0.306278754190756 0.278344059065875 1 1
0.0312585965903347 0.0440077237298151 1 1
0.0117621778598246 0.00179627274247406 1 1
0.112388644770341 0.0824813669583629 1 1
0.312806119364916 0.27641372491659 1 1
-0.219968276878217 -0.197978812046324 1 1
-0.212324447913304 -0.187133666684238 1 1
0.0843710946363892 0.064986907454582 1 1
-0.0717623705045928 -0.0685207703303199 1 1
-0.217113466844878 -0.187185699041101 1 1
-0.232136198525898 -0.235551146268783 1 1
-0.165381131947852 -0.169346175504057 1 1
-0.229731829299549 -0.175853552207907 1 1
-0.0659016903637418 -0.0589880937376073 1 1
-0.0151154116928978 -0.0171248682102335 1 1
-0.213422727974565 -0.186720504848246 1 1
-0.209624679036545 -0.196312931525806 1 1
-0.339140598976668 -0.314288282193114 1 1
0.333276743357298 0.313435267436639 1 1
0.113738352806102 0.178453984368449 1 1
-0.130918008943591 -0.138733493608731 1 1
-0.257852885602006 -0.243599763434598 1 1
0.0962713741936243 0.104809549652257 1 1
0.105683811927096 0.103028941079441 1 1
0.507492102197595 0.482611622808543 1 1
-0.196348008446747 -0.21846256142138 1 1
0.334108294894821 0.312626473869244 1 1
0.511803805810043 0.499517697658049 1 1
-0.0909128755554754 -0.0930613888379328 1 1
0.0339423354383613 0.0444346472031068 1 1
-0.0525960084686411 -0.0451775247691856 1 1
0.140302782989457 0.154416075415958 1 1
-0.267302724194487 -0.222999776921779 1 1
-0.173278904583439 -0.145376792568553 1 1
-0.435449270337187 -0.374340764332632 1 1
-0.224327311832207 -0.200079134347983 1 1
0.0628776105385126 0.068252285216177 1 1
-0.124606077859563 -0.121592576107382 1 1
0.334395597473207 0.301058108428474 1 1
-0.216760975205382 -0.207705495673078 1 1
-0.108737279915957 -0.101464282015608 1 1
-0.0853548280371996 -0.0799200543715752 1 1
-0.372877232002107 -0.325573118420587 1 1
-0.437435247594523 -0.393568406288369 1 1
0.0325306805782352 0.0075032320957899 1 1
-0.235672300582552 -0.218942723604935 1 1
0.0504567098347736 0.0455361550425088 1 1
-0.239143301517975 -0.213428903208731 1 1
0.20310141673603 0.178435259450682 1 1
0.279102040993143 0.260072789064441 1 1
-0.223199784836118 -0.151641012840046 1 1
0.173798705725507 0.142355163809774 1 1
0.131123092500774 0.0861902192607564 1 1
0.262959514981176 0.249716150337471 1 1
-0.13461487342358 -0.15103822041945 1 1
0.653235279294239 0.578171873211562 1 1
-0.137746080949248 -0.127863732313665 1 1
0.0486262793639982 0.0436102791508654 1 1
0.158670702661187 0.137649702517373 1 1
-0.0210446210604316 0.0240837457477741 1 1
-0.0784717128120329 -0.00953262890999651 1 1
-0.0370413784420834 -0.0378615210355782 1 1
0.264816350579758 0.25046190498178 1 1
0.0994791308782224 0.10114789378486 1 1
-0.431295995165943 -0.39076858314767 1 1
-0.0526229569150775 -0.0264963034945285 1 1
-0.0964265780493056 -0.0787146404644903 1 1
0.112802764281953 0.0976877686165152 1 1
0.295115663569716 0.23953975341238 1 1
-0.143862985838471 -0.196083857439987 1 1
-0.0406799844042503 -0.0553460127186776 1 1
-0.0106912308340967 -0.00920548202300982 1 1
-0.351373045866598 -0.294329838992553 1 1
0.264995181153691 0.253499206233049 1 1
-0.177089260003116 -0.158655668633194 1 1
-0.334519251851887 -0.328139415815119 1 1
-0.135243643723981 -0.137548708018836 1 1
0.251611362522653 0.241365928709469 1 1
0.117207424304917 0.0989981630592379 1 1
0.495121880141478 0.453881817477716 1 1
0.0790814778757008 0.0729662933129943 1 1
0.00160659792828323 0.00880834782749112 1 1
0.140201871415024 0.0829289531591263 1 1
-0.302828842715544 -0.282591336710247 1 1
-0.0891169628633677 -0.0650767482442277 1 1
0.132513207689856 0.10336754722802 1 1
0.180206018949137 0.16478160888692 1 1
0.185848937988264 0.176345149595105 1 1
0.160748253401901 0.142192032732723 1 1
0.141030067145924 0.109604354976292 1 1
-0.164356502111363 -0.144538284678236 1 1
-0.0227087814390265 -0.0248016000107466 1 1
0.0365677192642273 0.0370865549137244 1 1
0.104329985421103 0.089576037518786 1 1
0.249021298318111 0.243298140451603 1 1
0.124945253836326 0.113091505084067 1 1
-0.0387432033885579 -0.0532147114130017 1 1
-0.239942369064073 -0.183615941049358 1 1
0.0849345722237475 0.0844544946503013 1 1
0.24871487867175 0.198936730663056 1 1
0.528092844635669 0.496018377636051 0 0
0.341669820601419 0.319139950333664 1 1
0.49038893809674 0.433146262964971 1 1
0.193134512688379 0.196173848283043 1 1
-0.105328195552546 -0.0933095317551014 1 1
-0.0371862204730627 -0.0571967891884294 1 1
0.143239676264313 0.146269708457233 1 1
0.230564468546859 0.173102681863479 1 1
-0.170494796493837 -0.16578937261699 1 1
-0.126832478755903 -0.0975415889122703 1 1
0.0681311909753651 0.0547876934469008 1 1
-0.0352023803580374 -0.031438115348615 1 1
-0.003605417862759 -0.0129591425354522 1 1
0.100754366060228 0.0807347801332829 1 1
-0.158834161095614 -0.118282167117785 1 1
0.237082787406455 0.215224194063015 1 1
-0.280322379332588 -0.251402708583273 1 1
0.180621377756973 0.197953304113561 1 1
-0.186733272713087 -0.159058529195145 1 1
-0.168440657529691 -0.129536775483645 1 1
0.264737212856247 0.254091241083154 1 1
0.149181933625357 0.147152701323662 1 1
0.488846493016577 0.435903537732823 0 1
0.352751756241543 0.3365972300251 1 1
0.325585304908486 0.261404387076664 1 1
0.459265855412757 0.411989459677319 1 1
0.0723797918844897 0.0873693218290914 1 1
0.0181307397295806 0.0101013854503081 1 1
-0.0822932006757318 -0.0961676038662099 1 1
0.497855779488648 0.43808125198176 1 1
-0.44418904970699 -0.396407712773077 1 1
0.2498288717565 0.206521891781115 1 1
-0.0457783714808562 0.000448956924640673 1 1
-0.225303048246882 -0.21107657443952 1 1
-0.201335897223899 -0.191671646950366 1 1
-0.0132869431715035 -0.0137130194052309 1 1
-0.123351005074281 -0.11679565175634 1 1
-0.0163621229324738 -0.0506742013539711 1 1
-0.183939660022077 -0.143556924087891 1 1
-0.00796674557485719 -0.015494875098185 1 1
0.0470751891974077 0.0558287777018701 1 1
-0.44830085831816 -0.408386069239729 1 1
-0.206859786848822 -0.194590052811661 1 1
0.111209681362647 0.132166666881491 1 1
0.158003363600469 0.142802854717253 1 1
-0.193296626590929 -0.151611703564124 1 1
0.0972018997352106 0.0996258829547804 1 1
0.140735359093329 0.119720823467613 1 1
0.177685735274066 0.151152295063929 1 1
0.186231653369999 0.166005419441693 1 1
-0.0735638804469419 -0.0579334033465859 1 1
-0.137502539484089 -0.050139460781024 1 1
0.108518229730574 0.122685477040899 1 1
0.119826628204849 0.0875650135140842 1 1
0.112652396437572 0.0960498256484976 1 1
0.21706341805339 0.19913596712937 1 1
0.16536801540472 0.161749623454081 1 1
-0.246760916815031 -0.182103617547498 1 1
0.169546701298826 0.201092585420101 1 1
0.0148985784896319 0.0438249773627289 1 1
0.0394870180027775 0.0297624702784778 1 1
-0.278436727592043 -0.262328762948114 1 1
-0.365500758301371 -0.349660706890474 1 1
-0.0308529417703221 -0.0296253865378626 1 1
-0.115213602466798 -0.116492638671545 1 1
0.114372175143641 0.0986690105159545 1 1
0.069834662714884 0.056257056311132 1 1
0.0187610980835873 0.00580351041299553 1 1
0.0439658426567082 0.0425369352499462 1 1
0.213862729330879 0.210603655366128 1 1
0.0506944540300249 0.0583072933986651 1 1
-0.149276127820317 -0.153111439405597 1 1
-0.0165047994214776 -0.00947094373806412 1 1
0.289568701196557 0.258364949939394 1 1
-0.0632941042951732 -0.0626761804760826 1 1
-0.410731362937948 -0.422387251652236 1 1
0.256964310523145 0.244756209923649 1 1
-0.149146136479385 -0.132820780639936 1 1
0.0240957791639372 0.00796132519149015 1 1
-0.456857800226563 -0.441887433312071 1 1
-0.0530015716194235 -0.0417672408682287 1 1
0.0243028295137203 0.0215682574898505 1 1
0.262809625080082 0.248741094702573 1 1
-0.12680018625466 -0.150313638563043 1 1
0.508661314349523 0.419148494522677 1 1
-0.337474954735429 -0.311965801312796 1 1
-0.113628143049482 -0.105068399255024 1 1
-0.516316897888979 -0.48739826769802 1 1
0.310947402872581 0.274386016213944 1 1
0.0498141898324057 0.0371812540684819 1 1
0.220457390552902 0.21726237010658 1 1
0.00881426219559712 -0.00369614586262447 1 1
0.102180920400164 0.101916553724081 1 1
0.0860060612742497 0.0592570090413513 1 1
-0.311366432980525 -0.21615877799795 1 1
0.272747711246275 0.24137692699416 1 1
-0.548435816352168 -0.54695046227923 1 1
-0.0857439799355935 -0.061554656299811 1 1
0.0140717964791725 -0.0408403260553857 1 1
0.0217149040838587 0.00989743281217465 1 1
0.0925712638138123 0.074546271938508 1 1
0.323688463793699 0.349275263821153 1 1
0.415377290908953 0.369939783130018 1 1
0.145410820450475 0.130195272098096 1 1
-0.0870179876957928 -0.0760152100413961 1 1
0.222267364033504 0.211151593517218 1 1
-0.0344197782147906 -0.00339255609937328 1 1
0.0634196824883941 0.033758470753186 1 1
0.0689039155767974 0.0768904606347428 1 1
0.222177413984608 0.221288577039913 1 1
-0.400846141071787 -0.357915674934553 1 1
-0.051781675845398 -0.0516690572882258 1 1
-0.29420468365168 -0.255619752936293 1 1
0.323263596378323 0.336758360773192 1 1
0.21150552446261 0.218398849629279 1 1
0.356043444535863 0.334620082881445 1 1
0.24948536632092 0.232582536108283 1 1
0.079052376227447 0.0722323259795098 1 1
0.098046520839012 0.117428626113001 1 1
-0.018212852955437 -0.0178341612041333 1 1
-0.268517746850535 -0.222500278034485 1 1
-0.0764377097729777 -0.0731246360626099 1 1
-0.17309235671103 -0.154801181754147 1 1
0.0359508927137832 0.0575871927770735 1 1
0.0724536247072066 0.0689985384798267 1 1
0.147697934243065 0.104430955875127 1 1
0.250143409612056 0.210798835002052 1 1
-0.0528615851867588 -0.100779252156039 1 1
-0.210003536222818 -0.201196334798875 1 1
-0.031841741322538 -0.0342210552172036 1 1
0.105101549882368 0.0708149958653118 1 1
-0.675562537317215 -0.578770846387181 1 1
-0.53071463093114 -0.475370787743993 0 0
0.171587843078749 0.147364347376261 1 1
-0.148436129328885 -0.128193142387465 1 1
-0.285810723290654 -0.281520887758134 1 1
0.208514390696592 0.193460709693939 1 1
0.426037383591972 0.367780268487323 1 1
-0.123999263384722 -0.13852205669646 1 1
0.271316625081965 0.237569846732258 1 1
0.035124672979202 0.0140846819937556 1 1
-0.271728931533106 -0.228711231066658 1 1
0.0146694929674373 0.00795381289942038 1 1
-0.0942168352123649 -0.213991198839793 1 1
-0.0195104384909871 -0.0111453408714608 1 1
0.0869420933341261 0.105340731423375 1 1
0.0246425645618531 0.023062067210304 1 1
-0.0849152542194657 -0.0629238612311315 1 1
-0.384800290491809 -0.351492928937126 1 1
-0.116941492088901 -0.130423915228055 1 1
-0.0467568369908583 -0.0495077347903878 1 1
-0.248933672028682 -0.216005973063097 1 1
-0.0606120041579897 -0.0550075889767811 1 1
-0.304469512009836 -0.274432562478512 1 1
-0.464760388552286 -0.439726552222733 1 1
0.0421131188252836 0.0128448356137548 1 1
-0.153644379879969 -0.167819883404476 1 1
0.15730320415166 0.117278379476506 1 1
0.545657088021513 0.506013539202504 1 1
0.0125523461066461 0.00625008946103082 1 1
0.226392002526308 0.191526444035721 1 1
0.212574518576243 0.193253023875128 1 1
0.621074803063971 0.563526684751486 0 0
-0.0343045495039463 -0.0364585942244413 1 1
-0.0944662361666677 -0.0858836397944142 1 1
-0.12405890843498 -0.107960877653124 1 1
-0.00191311381431795 -0.0163997343900881 1 1
-0.373469482099639 -0.331819684266302 1 1
-0.012805842290022 -0.0108039555527348 1 1
0.0873701971604036 0.0503551796309577 1 1
0.0365688446480206 0.0736762565263251 1 1
0.165957766236298 0.15300575732667 1 1
-0.331299480922638 -0.248141129699462 1 1
0.00925954923565258 0.0135102403867935 1 1
0.0697049369456279 0.0757643638217914 1 1
0.0925223119031966 0.0778928061603739 1 1
-0.413434412738388 -0.393685360483579 1 1
-0.285895994198189 -0.250762863870448 1 1
-0.0613985456022009 -0.0865346486806883 1 1
0.241414941429484 0.217537355894066 1 1
-0.251264861876108 -0.219580875401963 1 1
0.407220164144499 0.361037573168549 1 1
0.00517059384294521 0.0248447688344997 1 1
0.224380817892644 0.22399847002233 1 1
0.108739781199241 0.0824604642275351 1 1
-0.123713463678739 -0.0973593948165885 1 1
0.239083990481945 0.211953354255026 1 1
0.224426379155505 0.206528791797392 1 1
-0.200180634731378 -0.194901907954522 1 1
-0.398472154725437 -0.33404160692938 1 1
-0.269765542954467 -0.237215034054788 1 1
0.203680072750828 0.227607383873586 1 1
0.398054458024282 0.349127790578276 1 1
0.0250000802744048 0.0910919227718846 1 1
0.0716863317679103 0.0515756817218569 1 1
-0.00134500673427142 0.0282213050977628 1 1
0.45724751290828 0.401015719679105 1 1
-0.264302594434503 -0.257843851038551 1 1
-0.0069003745235337 -0.056199046781762 1 1
0.468036026640713 0.421500003389821 1 1
-0.0148388995055631 -0.0110147897766107 1 1
-0.344805895118175 -0.317157652561319 1 1
0.311051140533345 0.265115297913587 1 1
-0.195473834763013 -0.17497229259943 1 1
-0.303225707692078 -0.268021829966798 1 1
0.220779420759308 0.207005619648756 1 1
0.691054122844271 0.620154623270538 1 0
-0.0971434508487942 -0.0926631074362143 1 1
-0.119426437317589 -0.0886126215188241 1 1
0.0807982934552222 0.0613751308661486 1 1
0.030265325915091 0.0299506975770417 1 1
-0.341680171978735 -0.312901415826967 1 1
0.17439841060261 0.204161547955999 1 1
-0.294641247210197 -0.289667188476832 1 1
-0.155622260642403 -0.137652878336951 1 1
-0.0258201607872095 -0.0307589459958181 1 1
0.550460371244252 0.4856384897565 1 1
0.182288654685631 0.15974521531051 1 1
-0.0669578797458539 -0.0310879121084895 1 1
0.142101764864085 0.137413612117857 1 1
0.0016869400065418 -0.036288430728701 1 1
0.0217529024496716 0.0262109330796426 1 1
0.277744561499288 0.235052134766874 1 1
0.0410539415652755 0.0990264395247247 1 1
0.10046387435989 0.075573936440798 1 1
0.160961728393977 0.156686601340277 1 1
0.247733439336927 0.224359848294091 1 1
0.0362165954594168 0.0253684623343237 1 1
0.148378312738596 0.127921632376894 1 1
0.126594583363767 0.125696076910226 1 1
0.0758378507188905 0.0617688176507967 1 1
-0.135385107850068 -0.160608565969983 1 1
0.28309385503772 0.242676278438243 1 1
0.0519668711359438 0.0270309714281266 1 1
-0.00704449212322381 0.0076676617754745 1 1
-0.321828466322441 -0.304231487341956 1 1
0.0609768582083577 0.0561844896481532 1 1
0.0411690402955385 0.0329237002277689 1 1
-0.163553935338907 -0.100246803833618 1 1
0.17309563779185 0.138468953188411 1 1
0.344737899769466 0.302880315325617 1 1
0.441469412557981 0.412435229167368 1 1
-0.28303380703626 -0.268349219591183 1 1
-0.0744110641692722 -0.071680476062714 1 1
0.147471928871197 0.133759954810232 1 1
-0.217746671575064 -0.169569062523733 1 1
0.0935721304004554 0.0859805622982564 1 1
-0.316180405805012 -0.278397835607051 1 1
0.0921736549918174 0.0918446880057133 1 1
-0.11474426988337 -0.109705352351029 1 1
0.163425185835501 0.175125108180478 1 1
-0.130591144518427 -0.105268638484411 1 1
-0.034175216189498 -0.0317748669585292 1 1
-0.149992251456248 -0.133634129904615 1 1
0.408716855429665 0.278414740785462 1 1
-0.0328166632703127 -0.0522149102145051 1 1
0.356515901845865 0.426259925375598 1 1
-0.156252457453627 -0.0984511618481961 1 1
-0.141840816168673 -0.126307129390507 1 1
0.288784734354537 0.269359817102768 1 1
0.070043536263152 0.0395508263808881 1 1
0.390882803397793 0.356769443157162 1 1
-0.132718916239392 -0.129636299943943 1 1
-0.0072852241519304 -0.0313991303029901 1 1
-0.153639776974117 -0.138997846726729 1 1
-0.352819707020653 -0.306984173111704 1 1
0.472923356316009 0.444336777255558 1 1
-0.0187494392920647 -0.0205627682520175 1 1
0.336059228242405 0.282538321504449 1 1
0.617793606746298 0.559675407630582 1 1
0.175972786039617 0.135153896108504 1 1
0.148980259448451 0.13095605781864 1 1
0.00678669402459862 0.0016492620675697 1 1
-0.335542778926599 -0.30893413131822 1 1
-0.147162704549511 -0.135084606734557 1 1
0.154236404623807 0.145782127578453 1 1
0.179303814811548 0.154622893744899 1 1
0.022495445247327 -0.00185312205347471 1 1
0.165055063751788 0.144221472175573 1 1
0.383117396221404 0.406290744142299 1 1
0.0714341384304724 0.0659683404104237 1 1
0.23094043385029 0.230947535871561 1 1
0.0460589436634865 0.0299814739890843 1 1
0.00092146302512456 0.00548951549140064 1 1
0.147582942689248 0.0932404486597178 1 1
0.0776272993916018 0.0818089715870461 1 1
0.166459346976606 0.129146705280382 1 1
-0.0834979984420652 -0.073241281227859 1 1
0.286494995522246 0.241057917052563 1 1
-0.125172100402974 -0.115009992542355 1 1
-0.128125572164784 -0.0934135223586123 1 1
-0.0740946871344446 -0.0676176901232812 1 1
-0.378782718607031 -0.462030834798851 1 1
0.288765490709359 0.26141032782958 1 1
-0.0558153423887919 -0.065931980479171 1 1
0.300611227386955 0.295469732720073 1 1
-0.0290329079825823 -0.0300139656475431 1 1
0.143003412309968 0.134904210099035 1 1
-0.0432099889417255 -0.0340778516125657 1 1
0.0790101065594525 0.0597488818380015 1 1
-0.397879263339713 -0.384415991518306 1 1
0.103152771508755 0.0820561097647703 1 1
0.00926558761847193 0.00401225353537468 1 1
-0.147096981374169 -0.145503434489935 1 1
-0.0568415774069488 -0.0503147942805068 1 1
-0.101463979575046 -0.105070235276489 1 1
-0.0222813058932688 -0.0226899286377262 1 1
-0.233736582800865 -0.208734747012264 1 1
0.58783291232643 0.527385668589818 1 1
0.152343364672053 0.136475437269629 1 1
-0.0643601320915561 -0.0651100854160055 1 1
-0.24893867706716 -0.222578349415701 1 1
-0.226281235390244 -0.20066651499771 1 1
-0.095753940051158 -0.0971189578942954 1 1
-0.115066160278096 -0.103303782945505 1 1
-0.154580892278808 -0.162215589227145 1 1
-0.0973790437501239 -0.107886313758535 1 1
-0.0196888134757134 -0.00670901422547044 1 1
0.228972728272139 0.205597987762122 1 1
-0.202547925587989 -0.198068047561383 1 1
0.0311967744728521 0.0336109466508795 1 1
0.0285953124222157 0.00769429692342456 1 1
0.15490914468264 0.144858638717377 1 1
0.110953035371901 0.108005124433215 1 1
-0.274427253775764 -0.266940077644164 1 1
-0.145644573164574 -0.139338936439628 1 1
-0.195590459797865 -0.1616314079202 1 1
0.0574004664591619 0.0540287844252893 1 1
0.261826238852744 0.173966490140842 1 1
-0.110215043390494 -0.0758390256867245 1 1
0.42729852667 0.38693334784317 1 1
-0.303841079042154 -0.310441249365587 1 1
0.0975224664355626 0.0853310525386844 1 1
0.12773380836727 0.113822611816891 1 1
-0.0396663881298999 -0.0398744398335724 1 1
0.102981302475406 0.0958497754716149 1 1
-0.320278964897669 -0.297533551268141 1 1
-0.259801633686513 -0.193109787657778 1 1
-0.0719356435568506 -0.0730351706630658 1 1
-0.37850700533588 -0.379941322831647 1 1
-0.0291720433516926 0.00806281096002145 1 1
-0.265812807813629 -0.204835073545747 1 1
-0.385944324528899 -0.355936110579593 1 1
-0.185725344498025 -0.159068806956238 1 1
0.285956362132011 0.289950012735832 1 1
0.444624106532645 0.423332328386897 1 1
0.0110121460268683 0.0100043153202449 1 1
0.212850340221375 0.220968970991653 1 1
0.24620064005447 0.190615817804067 1 1
-0.0891928010020858 -0.113017201656096 1 1
0.13758059049976 0.141797178372207 1 1
-0.248421406713552 -0.224636606223457 1 1
0.179037108071334 0.163440574165074 1 1
-0.332617912744131 -0.311454932579881 1 1
-0.314530860880506 -0.250165714063073 1 1
0.227994611331303 0.175158792768712 1 1
-0.312809710556503 -0.278614348905899 1 1
-0.222822239641659 -0.196540026307156 1 1
-0.163029794782097 -0.160207529242614 1 1
0.541945600330396 0.477942507252872 0 0
-0.0130398489065312 -0.0225404765915905 1 1
-0.0942079362133468 -0.0882147461417885 1 1
0.336118760130086 0.320024907311477 1 1
-0.0983973804961145 -0.0645861736453063 1 1
0.110191813673925 0.101099147691174 1 1
-0.168281843915797 -0.135302273909695 1 1
-0.108268657556277 -0.0762831166279876 1 1
0.341036108850834 0.289190957660172 1 1
-0.387472767065938 -0.357802165287056 1 1
0.172732161018277 0.147411462344375 1 1
0.259306536579135 0.225714752948999 1 1
-0.0259161346723502 -0.0111182555531091 1 1
-0.0201847734552492 -0.0218866285474772 1 1
0.0951371689525202 0.0748041499175436 1 1
-0.0479325243762769 -0.0576602366330896 1 1
0.148348481426548 0.0816802970293538 1 1
-0.0703021789252003 -0.0517720511805781 1 1
-0.0929074159095226 -0.0977332931858577 1 1
-0.390348441339707 -0.315478400458673 1 1
0.0878444568991246 0.0822008227517695 1 1
-0.00297614102817505 0.00373551226966927 1 1
-0.331552878715832 -0.322612438754333 1 1
0.357913912138701 0.318277739723487 1 1
0.297785527658483 0.274259456528724 1 1
0.527990660942074 0.470990698813644 1 1
-0.0041628057772659 -0.027268043465189 1 1
-0.0117000801731831 -0.00593441080469206 1 1
-0.3166397518017 -0.27807153914747 1 1
0.407359939416686 0.396339771166545 1 1
0.0817208212377177 0.0806196411135739 1 1
-0.0200827294379057 -0.033879269592189 1 1
-0.0276337576992156 -0.0235680351105214 1 1
0.533611667680346 0.472773496660702 0 0
-0.177892150375817 -0.183361951927415 1 1
-0.172469895015963 -0.191382872442551 1 1
-0.315403468806952 -0.282366530646081 1 1
0.342556796549673 0.311403941090264 1 1
0.0529182962922164 0.0425062147078589 1 1
-0.283169023890353 -0.225483141984745 1 1
-0.0891946148281741 -0.0599207735195897 1 1
-0.224662250625962 -0.213331310625489 1 1
0.0542908389373854 0.0347632038459043 1 1
-0.153840502798175 -0.135088790585638 1 1
-0.301204775798338 -0.333111337638005 1 1
-0.096265894427178 -0.0879032102551038 1 1
0.29577649682434 0.305315615560147 1 1
-0.272402677482497 -0.265524588395584 1 1
0.0354842950600542 0.0353628880575046 1 1
-0.270309435654969 -0.285541755716371 1 1
0.395994630503559 0.368253821232529 1 1
-0.306544714821585 -0.322955988025688 1 1
-0.161865780489398 -0.150747816719712 1 1
0.382056759608175 0.355216931949907 1 1
0.202640326306273 0.176930623862456 1 1
-0.309389553311337 -0.27490496647951 1 1
-0.090740920792361 -0.0743406375730936 1 1
-0.332383880123882 -0.326815929622987 1 1
-0.0488969249997739 -0.0425885710554372 1 1
0.113619244071107 0.095672485910997 1 1
0.139872127459735 0.12584249830668 1 1
0.207370092724864 0.158969276317545 1 1
0.280688777011115 0.256150595666568 1 1
-0.450866705712652 -0.407402320254276 1 1
-0.0513565183034184 -0.0402935037736108 1 1
0.0647559592439478 0.0577141789183515 1 1
-0.654066119538643 -0.57354609843958 0 0
-0.14222769800422 -0.0783303257776498 1 1
0.20641368081856 0.19520540348935 1 1
-0.294417304411095 -0.260957827381773 1 1
-0.0153502160848327 -0.0230777947689471 1 1
0.0881622586158177 0.104837855963407 1 1
0.462625565774039 0.428315275844034 1 1
0.0683991479057536 0.0540264675807833 1 1
-0.552240490712353 -0.488849136481265 0 0
-0.261789905818537 -0.223431728399633 1 1
0.175862169747807 0.151345261946299 1 1
-0.0203570762588234 -0.0223391513611405 1 1
-0.121087446186305 -0.075652157768925 1 1
-0.0638678868975863 -0.065150079165126 1 1
-0.0963481946738779 -0.0955407414973381 1 1
0.315466143083496 0.311293434672047 1 1
0.334979963230717 0.280413722963899 1 1
0.280129784481805 0.27321397041437 1 1
-0.226852676116544 -0.191545573419807 1 1
0.00530636459603312 0.0018663030192474 1 1
0.519011097576919 0.465455229415888 0 1
0.503053862630648 0.388049716957414 1 1
0.0122331131961014 0.00454930769080786 1 1
-0.0923450491561986 -0.0518742661459636 1 1
-0.172324775075034 -0.149721661486816 1 1
-0.175561023815886 -0.103773625941611 1 1
0.0948813373818195 0.0784760503092833 1 1
0.30330406368252 0.221789382745758 1 1
-0.192525611277473 -0.167193850452375 1 1
0.0340309823524636 0.0154354591901738 1 1
0.554127974548878 0.489061246132332 1 1
-0.253906020529694 -0.182234638950017 1 1
0.0966075512151131 0.087501398812201 1 1
-0.641366159521945 -0.573871406230141 1 1
-0.266009426647212 -0.23532444743953 1 1
0.123967251737356 0.0921147563786115 1 1
-0.151927668346874 -0.138661531176793 1 1
-0.253874033721156 -0.211166203474352 1 1
0.0863303001859211 0.0673334531959725 1 1
-0.596184512088363 -0.554728447240863 0 0
0.191896901782246 0.172747627808393 1 1
0.0307402507269333 0.032832986590779 1 1
-0.136026830104825 -0.138702925509439 1 1
-0.204294444438961 -0.19030527959941 1 1
-0.38661067217027 -0.350050120008969 1 1
-0.026801418141913 -0.0268296801211896 1 1
0.00804422118590922 0.00602614465365881 1 1
0.192414027997762 0.229385815182975 1 1
0.375474305805716 0.32926653678092 1 1
0.518071732606405 0.454344483642787 0 1
-0.050872457498925 -0.0794805771710071 1 1
-0.13438628388025 -0.147436635045255 1 1
0.233090829348593 0.199169946709572 1 1
-0.00860285328453486 0.0144235344499697 1 1
0.33393103867537 0.315792251524116 1 1
0.0857145942175329 0.0313764232674 1 1
0.280603001562063 0.269202752103739 1 1
0.0825004458874319 0.0533081276504318 1 1
0.277735769981109 0.29575155724278 1 1
-0.0529977189890227 -0.0518358747859801 1 1
0.166364728414739 0.1532859210289 1 1
-0.192604494051686 -0.175454173718427 1 1
0.313526376178511 0.307577375703267 1 1
-0.421644764615606 -0.386636489800913 1 1
0.141207889352367 0.140752133383396 1 1
-0.214483792327901 -0.219858602155876 1 1
0.237014724438227 0.235961802835046 1 1
0.243951462028558 0.245510169263717 1 1
-0.469252312709063 -0.422142998796979 1 1
0.202902285492369 0.206527557370259 1 1
0.0338977367666716 0.0267390060951133 1 1
-0.0471186632984179 -0.0252776235843326 1 1
-0.40528893575788 -0.345033275434548 1 1
0.156608455458685 0.144895444067045 1 1
-0.116705007858429 -0.0930630293092059 1 1
-0.154549091339999 -0.107739943710921 1 1
0.225845350200437 0.20881438607751 1 1
0.155007349622348 0.118254487380973 1 1
0.16154772543829 0.234436547409216 1 1
-0.0758937032051116 -0.0632168843564212 1 1
0.238072884207532 0.186600386909278 1 1
-0.170032245222074 -0.171330968456224 1 1
0.334700450340518 0.330486571084218 1 1
0.00276726650614478 0.00250281610383882 1 1
0.210512566363498 0.256745047286402 1 1
-0.108036138098494 -0.0828267021698679 1 1
-0.0749951063244824 -0.0345637153043672 1 1
-0.344795718183549 -0.295282592504236 1 1
0.143675416471186 0.101927900091634 1 1
-0.449279888076036 -0.376407446183846 1 1
0.0154232289707931 -0.00679182843661479 1 1
0.270038766795788 0.238348803613839 1 1
-0.173631160810013 -0.133581924497346 1 1
0.266505746494444 0.260123341890956 1 1
0.0132626489233822 0.0146521725984577 1 1
0.377584657193481 0.330146206767409 1 1
0.066873373599588 0.103730141030051 1 1
-0.165853563610179 -0.155791949433206 1 1
0.249465977972977 0.248843281859365 1 1
-0.0466909310351306 -0.0542918150471137 1 1
0.16488866651233 0.151191832221107 1 1
0.254741055810042 0.216869589942744 1 1
-0.046766840474099 -0.0401425185235469 1 1
0.0787017554982729 0.0607930268747277 1 1
-0.188635646755085 -0.151216163984613 1 1
-0.419105844395262 -0.384284917819838 1 1
0.404183735683387 0.355806902609563 1 1
-0.0594004569838526 -0.0306782431729783 1 1
-0.325443961175241 -0.323958595282748 1 1
-0.0979997828144006 -0.128379171077626 1 1
-0.0385531653360121 -0.0350713518532773 1 1
-0.25858585896223 -0.23766422618263 1 1
-0.206321660962947 -0.217105704678302 1 1
-0.0377832104331301 -0.0325341898659326 1 1
-0.0972218540559961 -0.0804273143855863 1 1
0.00490906854517799 0.00433695745107607 1 1
-0.128124646789209 -0.0899760006578451 1 1
0.0953841591424319 0.0905485095697738 1 1
-0.196579028874142 -0.174987566994865 1 1
-0.268322797829889 -0.232048512595869 1 1
-0.104314024879175 -0.10429215063344 1 1
0.00692737904114051 -0.00203289656903058 1 1
-0.0495908373442366 -0.0532993909531717 1 1
-0.0557457925823477 -0.0451778245586418 1 1
0.153712799969917 0.150098489500052 1 1
0.478484958236578 0.464440898468001 1 1
0.21865741865973 0.181306307999216 1 1
-0.0617996954426812 -0.0517428037329802 1 1
0.26896181598169 0.244418611385868 1 1
-0.231199814445037 -0.2040219413953 1 1
-0.116954819736507 -0.112782845745481 1 1
0.0806658495020271 0.0819093054139485 1 1
-0.213561412836929 -0.20532231347396 1 1
0.0592397633955916 0.0428878280823564 1 1
0.0111239354983959 0.0151069980052728 1 1
0.0453854892729178 0.0453591230137724 1 1
-0.158130030801913 -0.194896815895203 1 1
0.0593077474790187 0.0538617517648852 1 1
-0.241048462804466 -0.265497863963908 1 1
0.150637343570683 0.0915031806138729 1 1
-0.283761399989735 -0.25715568763356 1 1
-0.995537118452306 -0.895449424366153 0 0
-0.0596689150312025 -0.0340992317498949 1 1
-0.158070170738141 -0.167759584283794 1 1
-0.273622741140537 -0.236866597690933 1 1
-0.0834878245579465 -0.05669248573393 1 1
-0.338258086853852 -0.27916054042775 1 1
-0.145142814130561 -0.137099623674821 1 1
-0.0228372464716853 -0.0128354196994283 1 1
-0.496272988149947 -0.441314316557132 1 1
-0.286551503301899 -0.258796785429877 1 1
-0.0862639044104317 -0.0805345920854968 1 1
-0.142164115470229 -0.147548952160929 1 1
-0.383972630537808 -0.374440844897961 1 1
0.176091087040522 0.14844752993643 1 1
0.453491999164712 0.444868586643982 1 1
-0.083624900372705 -0.102063861245688 1 1
-0.419395085298603 -0.364973939696871 1 1
0.20040760069929 0.172176011292292 1 1
0.220394683041652 0.189918733167844 1 1
-0.114491570840882 -0.120654411580286 1 1
-0.542940052015596 -0.468205644919966 0 1
-0.413755464061195 -0.382630139794854 1 1
0.096528019306103 0.078436916757146 1 1
0.103925224173133 0.117248326328989 1 1
0.0596735138544815 0.0497673401800048 1 1
0.3289884369811 0.289006394154618 1 1
0.214000895245939 0.184433443745367 1 1
-0.153325098853644 -0.123606675966976 1 1
0.380653164518121 0.305447722951157 1 1
0.117756182776846 0.101590323406439 1 1
0.0764064899750919 0.0852285132595781 1 1
0.076902664950728 0.0492526032031869 1 1
-0.0860854755611692 -0.071080671569671 1 1
0.408772182558631 0.363163437107813 1 1
-0.104094124490702 -0.120528744412628 1 1
0.0144842721129257 0.026146446689923 1 1
-0.135576151662856 -0.15170766876688 1 1
-0.243425565258938 -0.229390745987106 1 1
0.0974107970312406 0.088756707738582 1 1
-0.033612003829284 -0.0160924514910411 1 1
0.182820152842503 0.154252764133462 1 1
0.551459561791841 0.498573920390154 0 0
-0.27261223045993 -0.23644727619626 1 1
0.0335713624253178 0.0472717217390316 1 1
-0.0048758630608409 0.0113354180828212 1 1
0.233580281837412 0.201301855679013 1 1
-0.089290525035693 -0.0821671937238627 1 1
-0.0147213117951914 -0.00406254165923752 1 1
0.0666695614610651 0.0664012138665074 1 1
0.206341806230669 0.180689998010651 1 1
0.0972406650465606 0.0695842795916701 1 1
-0.0468986300092073 -0.0487809401055716 1 1
-0.417289238421593 -0.360699360071025 1 1
0.226620867651455 0.194422875857622 1 1
-0.253709874195645 -0.206349966160903 1 1
0.185581815248365 0.159190778103222 1 1
-0.258447853097113 -0.216341253187081 1 1
-0.227021907914245 -0.192172232713994 1 1
0.195137457163419 0.166068465203435 1 1
-0.0996844536511077 -0.0737908623045849 1 1
-0.398794787464982 -0.255726877004704 1 1
0.038646284626213 0.048571498792696 1 1
0.0977401010576299 0.0637898709489539 1 1
0.134275145640469 0.123865248328245 1 1
-0.253737546197375 -0.212198417752962 1 1
0.10072515088436 0.0947464581600579 1 1
-0.50734359893929 -0.440921040302638 1 1
0.269647118337726 0.232945038163467 1 1
0.0536017222362 0.0171257395129982 1 1
-0.114610592416038 -0.081534652889422 1 1
-0.359054190725713 -0.347522124920574 1 1
-0.280363176138264 -0.253221272961232 1 1
-0.202523893033958 -0.167919447696226 1 1
0.145662901171416 0.122766575199495 1 1
0.0734533647471312 0.0824372693699589 1 1
0.0252162650838315 -0.026860278057511 1 1
-0.268663198747923 -0.25410232716382 1 1
0.093043962926432 0.0717873305173671 1 1
-0.137134233234799 -0.116924598210151 1 1
0.039901727845673 0.0450148131797144 1 1
0.160396395041339 0.144698623356473 1 1
-0.172587994161207 -0.145874736657643 1 1
-0.00340406453644425 -0.00384326929693675 1 1
0.157621062680088 0.156448401709853 1 1
0.568594733788036 0.419199608743116 1 1
-0.210131499283344 -0.20581414478601 1 1
-0.0207335034447411 -0.0141670958083129 1 1
0.173677856630727 0.149910044298576 1 1
-0.236069627312384 -0.22197580680656 1 1
0.251928537831298 0.243112310146795 1 1
0.0653297871927268 0.0555385301823336 1 1
-0.145974775517126 -0.138733735989386 1 1
0.211639208255863 0.178071748873833 1 1
-0.347161791178753 -0.30256003080436 1 1
-0.0440878783031016 -0.0379717237927751 1 1
-0.0213683501306228 -0.0602816174149606 1 1
-0.112064262491807 -0.105302837303889 1 1
0.213747098924773 0.202558421193625 1 1
0.0292862920289095 0.0589524615803327 1 1
0.140334872988627 0.140863579627311 1 1
-0.179000322773558 -0.143577086500562 1 1
0.0955424850193588 0.0363342454646331 1 1
0.195593366387182 0.186110392430373 1 1
-0.0756584101252449 -0.0744218251594741 1 1
0.194575828200512 0.180862646523709 1 1
0.00161472026764127 0.00257376778695264 1 1
-0.067571184037248 -0.0565376214273127 1 1
0.00830407369772895 0.0248426273862359 1 1
-0.0149377726907971 0.0540899622087331 1 1
0.00383401215753754 -0.000406393523763537 1 1
0.744015125575455 0.691474555673254 0 0
-0.387716621878306 -0.340821992975022 1 1
-0.0676264121044547 -0.0447893956528926 1 1
0.016663309507783 0.00302505091140856 1 1
0.255224298262804 0.232193547570179 1 1
-0.0908134954004406 -0.0866438557578314 1 1
0.455053698639735 0.420881305728499 1 1
0.131467316648937 0.105159751813396 1 1
0.100771087790704 0.0823899266154095 1 1
-0.204507964056412 -0.170719394131264 1 1
0.116614816383601 0.11015656948518 1 1
0.561831606738719 0.544610794603561 0 0
0.546778991715021 0.500203367436862 1 1
0.211236538567103 0.18117434093468 1 1
0.111844335359369 0.0908253397922583 1 1
0.0118933320094454 -0.00954125221464153 1 1
0.482879759298033 0.430364688770345 1 1
-0.100205572912048 -0.0991684784890537 1 1
-0.379479478088682 -0.336089834011355 1 1
0.123434015786822 0.0834291888275032 1 1
-0.227063382278042 -0.205072750533355 1 1
-0.245948644543488 -0.237984991927808 1 1
-0.263057333377513 -0.22532114253533 1 1
0.00258014826176084 0.00911423523191701 1 1
0.343216593696011 0.301284399076519 1 1
0.0111229345726143 -0.022190303823051 1 1
-0.371788798656772 -0.392408194534811 1 1
-0.0976240446816576 -0.119494689561685 1 1
-0.557706013886736 -0.484775176688227 1 1
0.0818585650162805 0.0760979686666903 1 1
0.00159685590657093 -0.00331581295205993 1 1
0.228331377309049 0.202727176744777 1 1
0.389480785721121 0.339299940227371 1 1
0.14740665723871 0.116825312526467 1 1
-0.0887427990332046 -0.0706312066789834 1 1
0.145993416229816 0.181006016544356 1 1
0.0662262850816807 0.080196527889867 1 1
-0.43561659365669 -0.437281173800724 1 1
-0.0630604799462953 -0.0584349119791265 1 1
0.188845540722012 0.186749507564229 1 1
-0.0656565308665135 -0.0881474365804121 1 1
-0.0901991049156249 -0.112099671548267 1 1
-0.0586308548097849 -0.0533890015001611 1 1
0.461309884027598 0.423437492554649 1 1
-0.0372676566347011 0.0168795703636836 1 1
-0.120059951374564 -0.107906134029038 1 1
0.146912655532419 0.0899269240576081 1 1
0.154362097651406 0.150072246537971 1 1
-0.19747317407819 -0.172108604062409 1 1
-0.0275681294606733 -0.0184402067289979 1 1
-0.286083714478187 -0.250097496905694 1 1
0.0962955977609729 0.0833270216652323 1 1
-0.323798859644769 -0.224146941077247 1 1
-0.170513845496704 -0.142853530652849 1 1
-0.183022964815297 -0.17791313690574 1 1
-0.261632036419175 -0.231329157469579 1 1
0.0723852515129809 0.065562825020936 1 1
0.0243781558414187 0.0215225715868623 1 1
-0.476666598510078 -0.408963230515338 1 1
-0.142883854471334 -0.109220284866079 1 1
-0.0295052908753799 -0.0304382634324969 1 1
-0.138797513561152 -0.125861953229411 1 1
-0.0580258866389405 -0.0510656856753919 1 1
-0.345251127372073 -0.300847324702411 1 1
0.444149316202629 0.425156998977973 1 1
-0.150784996730391 -0.160601086762777 1 1
0.102774413052705 0.0862246581026339 1 1
0.192790535091984 0.158989372997015 1 1
0.206961830062649 0.17646586535932 1 1
0.0332662199436036 -0.0141070461592584 1 1
-0.426269619385592 -0.343320267724724 1 1
-0.122540098004304 -0.117035757474927 1 1
-0.00241595322182942 0.0329914962149366 1 1
0.720653044097715 0.639784156236028 0 0
-0.088321963477836 -0.100773015317392 1 1
0.178346439725122 0.0919069673973137 1 1
0.00665324175701211 -0.00469393580445994 1 1
0.0383536975192043 -0.034190109643989 1 1
0.00334076166681475 -0.00457711941347774 1 1
-0.0578293511573571 -0.119937945287715 1 1
0.586671613530858 0.559771015504587 0 0
0.0414007987630334 0.0241750699317859 1 1
-0.00598222555723996 -0.0215166533560875 1 1
-0.600018839456322 -0.5545558581138 1 1
0.324937657811378 0.285665183243727 1 1
0.0376975989308442 0.0152920728490926 1 1
-0.0307597922593976 -0.0271362019624554 1 1
0.281170583405331 0.221457795628324 1 1
0.154673827945908 0.146568444201303 1 1
-0.16251507249284 -0.14357680161508 1 1
-0.222854217554089 -0.209475212598559 1 1
-0.0627803860164796 -0.0538004682750787 1 1
-0.123268102778556 -0.110236166530272 1 1
0.0899974170488936 0.0901668169738427 1 1
0.507465735092651 0.457765698542566 0 0
-0.34127584330723 -0.317745550782759 1 1
0.400331425891562 0.355546964163485 1 1
0.124629742909077 0.1187798353457 1 1
-0.0294902901668084 -0.0175515127501472 1 1
-0.0828512849952105 -0.0916961470818773 1 1
-0.201970618091112 -0.1779825774946 1 1
-0.310570033700717 -0.287555032599884 1 1
0.25952846950428 0.215959792055919 1 1
0.216437440204012 0.17227300429987 1 1
0.407048872212652 0.366003436882565 1 1
0.701280681284055 0.623338907577166 0 0
-0.123856574579606 -0.10712259576505 1 1
-0.1892140157999 -0.177475235681835 1 1
0.436808374993558 0.375848488119202 1 1
0.221362588704874 0.220601281234161 1 1
-0.190177261374713 -0.170257014317084 1 1
0.0313626332005429 0.0231199921665333 1 1
-0.241343939053863 -0.202164533787177 1 1
-0.0170727135033819 0.00982681490697571 1 1
-0.0452142016970147 -0.0523545861890164 1 1
-0.273581312135274 -0.25375041211293 1 1
0.137994439575028 0.124697020831779 1 1
0.623419622074194 0.580136786813259 0 0
-0.212492913357874 -0.204887986201765 1 1
-0.0981476734946417 -0.0778501005463606 1 1
0.369527556891095 0.330518595471763 1 1
-0.183007810996973 -0.156826831413218 1 1
-0.0360671287355772 -0.0527809889215879 1 1
0.335567748498083 0.306227732564554 1 1
0.0389899786304873 0.0506842335822093 1 1
0.218654295961277 0.211766098654684 1 1
-0.368288853824276 -0.362436914654524 1 1
-0.119922781401672 -0.111742398169947 1 1
0.0308113371806475 0.0319400918529643 1 1
0.156346865218378 0.138481479407692 1 1
0.168391371450075 0.146812460422092 1 1
0.0576829599616462 0.0269189764669844 1 1
-0.158933751277315 -0.128378261969525 1 1
-0.178888658255775 -0.180706410071416 1 1
0.20016602613101 0.182602915079108 1 1
-0.30115943540013 -0.291810470753608 1 1
0.613696195522839 0.507678712884436 0 0
-0.265352576159083 -0.234700070005941 1 1
-0.320104471968379 -0.210051894752319 1 1
-0.376430750834338 -0.343946429368743 1 1
-0.0730847774523482 -0.0404861262390848 1 1
0.14607961749467 0.129287882131796 1 1
0.383464416611536 0.367345292518116 1 1
-0.146582339771563 -0.145603385815919 1 1
-0.304997125163257 -0.264339731246976 1 1
-0.202374953892004 -0.184146163874318 1 1
0.0114936531436212 0.0165208466927515 1 1
0.114462123522877 0.0792469623703111 1 1
0.332522286344032 0.282360719020657 1 1
-0.0256937649642215 -0.0551588228200972 1 1
0.327265754598474 0.259933899469338 1 1
-0.0719308212883766 -0.077678306086393 1 1
-0.0270254390496857 -0.0296666120019042 1 1
-0.00166734930924266 -0.00329618521739737 1 1
-0.0823417832338523 -0.0244968595879409 1 1
0.345253505693381 0.311452965037349 1 1
-0.0833929636198055 -0.06434187945563 1 1
0.49580975911236 0.480570154109987 1 1
0.243658328346801 0.209366557043372 1 1
-0.131407314971131 -0.123523824936137 1 1
0.287576540951265 0.273190477313753 1 1
0.0930637103422405 0.0718758407124584 1 1
0.0420515316617195 0.0581194825047072 1 1
-0.120885355225546 -0.114734260052018 1 1
0.565886612201116 0.411090668338227 1 1
-0.115187557996506 -0.0680985331924188 1 1
0.234199133315075 0.21382471519391 1 1
-0.151866704808522 -0.157581686133321 1 1
0.203507083181686 0.201921869441889 1 1
-0.124942757737378 -0.118956787595665 1 1
-0.125612298332607 -0.123218468054401 1 1
0.0344521583504204 0.0329382975687388 1 1
-0.450017479865141 -0.389714446087974 1 1
0.0329721823444945 0.0293245485513281 1 1
-0.283794781271251 -0.256089160742502 1 1
0.200106839871922 0.204498034449784 1 1
0.47285089852269 0.42356704002117 1 1
0.149697987849146 0.125890235153244 1 1
-0.114305083818556 -0.140939837210224 1 1
0.152385085169211 0.137467249467065 1 1
-0.221546509208833 -0.202345719909037 1 1
-0.490540045691564 -0.438352013104531 1 1
0.056615636207929 0.062197628901929 1 1
0.408775436772934 0.355202367400463 1 1
-0.0429316821376935 0.011358519095382 1 1
0.0074736563657259 0.0188864883469585 1 1
-0.0970674932041915 -0.0970302912601338 1 1
0.157835209346732 0.146152445772699 1 1
-0.164358259849396 -0.119117913601798 1 1
-0.209932382654936 -0.198164401872161 1 1
0.243727224101756 0.236035765103085 1 1
0.3139986378046 0.255309634862078 1 1
-0.204381108254822 -0.16580165850078 1 1
-0.489649338942867 -0.445995571282113 1 1
-0.0868256166634403 -0.0570456651602133 1 1
-0.467299701083262 -0.414788595951944 1 1
-0.118762054988569 -0.120803631082931 1 1
0.517769317743247 0.461433861648824 0 0
0.19678330070829 0.172585052570169 1 1
-0.0961251531148609 -0.0702199366427022 1 1
0.268096256414531 0.229048167422285 1 1
0.162293977411592 0.144497596056703 1 1
0.1751434211731 0.199605009196426 1 1
-0.178199172326471 -0.174863674270223 1 1
0.255986421550329 0.2349310457577 1 1
0.335639459682618 0.309014615276851 1 1
-0.155236185835061 -0.135237075910935 1 1
-0.0371762017407441 -0.00357695012569484 1 1
0.270794611359855 0.247346037528035 1 1
-0.0017687746926409 -0.0313764846651971 1 1
0.172907465777729 0.140068486504988 1 1
-0.178981942273892 -0.139026662162705 1 1
0.213318694720479 0.199560431502535 1 1
0.0869241078462777 0.0959828241721108 1 1
0.245266012651458 0.202868786094777 1 1
-0.0647773737981741 -0.0461147285058837 1 1
-0.279638501992828 -0.262766523896587 1 1
0.144011794137405 0.0845946459077305 1 1
0.0308660377105913 0.0316503512320282 1 1
0.354785911986917 0.309921906884643 1 1
-0.0738947507656423 -0.0537609405624589 1 1
-0.174568324243843 -0.165657746867625 1 1
-0.153681194666578 -0.0902111978303398 1 1
-0.246550801069629 -0.241786745689044 1 1
-0.336340070447477 -0.345549496254483 1 1
0.103671896727793 0.0661153550110348 1 1
-0.00491536594930302 -0.00853686025497788 1 1
-0.168345568245544 -0.167370961348534 1 1
-0.28284935796407 -0.271279664643025 1 1
0.30396615788467 0.273309941954669 1 1
-0.110896129430069 -0.0987406004487665 1 1
0.119335282940181 0.0825687482597294 1 1
0.226170120156713 0.207249760997331 1 1
0.0790680643136673 0.0756022560206301 1 1
0.128059639068893 0.122648230799982 1 1
-0.213225089024947 -0.200728728786465 1 1
0.422340430073597 0.37461750107435 1 1
0.171226409947179 0.14714406595142 1 1
0.555548641921857 0.511273283152867 0 0
-0.163752593786393 -0.162891391570522 1 1
0.113425874353504 0.114708438716103 1 1
-0.576113698079602 -0.50825768043217 0 0
0.314083533240787 0.309223666150553 1 1
-0.0889541665568419 -0.0963469248623394 1 1
-0.0815508924756828 -0.0754738868997998 1 1
0.280556918589523 0.248892978297409 1 1
0.0911275653476731 0.100885183272289 1 1
-0.0764894395865607 -0.0733390260899837 1 1
-0.0922665640159517 -0.0647285748706406 1 1
0.489634604741014 0.467001445895557 1 1
-0.372188949931668 -0.331912564675795 1 1
0.0149433633838042 -0.00303965123065765 1 1
0.310478476268444 0.2884943875308 1 1
0.17958730566231 0.170193098429821 1 1
-0.302360536797297 -0.312280835558967 1 1
-0.23623064637472 -0.215350997451868 1 1
0.411643398445567 0.382835307609519 1 1
-0.122107564608086 -0.118626367569248 1 1
0.29990742388607 0.264683134244313 1 1
0.0648468513495704 0.0772424394841437 1 1
-0.068040231341659 -0.0545441746895762 1 1
-0.19219544328915 -0.151911215668219 1 1
0.014208715538073 0.0211680439804082 1 1
0.100297798805195 0.0714892136554833 1 1
0.073010648845538 0.0651741169901085 1 1
-0.0276809810183395 -0.00540998377521786 1 1
0.155229248950058 0.133404207008168 1 1
0.139093934648977 0.162398828374932 1 1
0.0216579754192344 0.0340730952854428 1 1
-0.00591469387447567 -0.0423689966413657 1 1
-0.0252586932643084 0.00300811075137716 1 1
-0.30332124452814 -0.276207766126022 1 1
-0.0949474372940281 -0.0519745310338701 1 1
0.299761336357327 0.275541007775929 1 1
0.390797085652399 0.368664096102264 1 1
-0.166456455491487 -0.158323461510729 1 1
-0.204550596472518 -0.207948448876898 1 1
0.0398579286442132 0.0100877325032761 1 1
0.256876358901701 0.234803588354967 1 1
0.499282496844004 0.453039414349697 0 1
0.0731185072423581 0.00985802118223029 1 1
-0.195350811791299 -0.185721474968236 1 1
-0.181880206931322 -0.155728270512601 1 1
-0.309451805590829 -0.278176798852215 1 1
-0.233457139971086 -0.198591470976361 1 1
-0.0199625261869512 -0.0143142802410513 1 1
-0.426457359924241 -0.421146970301759 1 1
0.39547014163229 0.341575983280044 1 1
0.287113069094662 0.290283765406069 1 1
0.279924273392002 0.265522503152098 1 1
-0.590376722794441 -0.520470746710207 1 1
0.0961957938029129 0.0837732359707543 1 1
-0.451355352805007 -0.407229563378301 1 1
-0.0352706480069399 -0.0371216783947942 1 1
0.166860876958964 0.175301450609404 1 1
0.345317363027637 0.344064662030389 1 1
0.320719070421214 0.324591009866902 1 1
0.398816506808379 0.349247104561767 1 1
-0.252084077451925 -0.247523731676302 1 1
0.666729839531975 0.618099117210243 0 0
0.0604842899207081 0.0331275542339258 1 1
0.215404394998804 0.134069924575066 1 1
0.106909277175657 0.0964456555433919 1 1
0.318152072174942 0.268837167096421 1 1
-0.115303867980865 -0.124017918444446 1 1
0.763394610789485 0.655357078328715 0 0
-0.123686889955485 -0.130660196886029 1 1
0.0604842462465209 0.054766932705777 1 1
-0.0796194478959503 -0.0864667384822564 1 1
-0.0332412527602407 -0.0625220558727701 1 1
0.163902382154114 0.164584825894058 1 1
-0.501059787391802 -0.448733142735542 1 1
0.0173588221560583 0.0468095750829532 1 1
-0.276180246925771 -0.280325240183281 1 1
0.441706866838967 0.438893688722588 1 1
0.157088983311179 0.123361138938244 1 1
0.150517784484241 0.109117426287322 1 1
0.289664854503255 0.235570110350125 1 1
-0.396678902213041 -0.363475186455544 1 1
0.0681691700974433 0.0480536281853473 1 1
0.335922237680405 0.247703744787362 1 1
-0.0980613814459397 -0.0886195477533876 1 1
-0.475284597916313 -0.424051008976766 1 1
-0.249036714585062 -0.262479656743138 1 1
0.285885243388311 0.283107285701627 1 1
0.301513376011621 0.288377058066391 1 1
-0.0875129326677265 -0.0753275164113683 1 1
0.217655505479723 0.191872783198378 1 1
-0.277427107648993 -0.22509330775692 1 1
-0.10454748146012 -0.0885517152259975 1 1
0.0105831490960852 0.0205786688365714 1 1
0.870142868230182 0.828074808443763 1 0
0.306569991038212 0.284689654422081 1 1
0.289038154326909 0.258132338578159 1 1
0.509269591609338 0.444133344048057 1 1
-0.149406956201246 -0.127154292841605 1 1
-0.221189811887779 -0.224457705210682 1 1
0.191080010126161 0.181483450619631 1 1
-0.195520168977177 -0.195626178916889 1 1
-0.0873526359690918 -0.077152912249792 1 1
-0.0438471502593028 -0.0418494225629212 1 1
0.77157085608283 0.685260867785226 0 0
0.0776708379246151 0.0850923418649977 1 1
0.166255336512426 0.135532591711511 1 1
-0.263970042141399 -0.235742623287388 1 1
0.0567059606600725 0.0506825874981876 1 1
0.221573617749908 0.188684847602766 1 1
0.0590807702449091 0.10115640458679 1 1
-0.363107704269056 -0.335526849170211 1 1
0.282351759224802 0.252125689681216 1 1
-0.122462127604343 -0.112560801236226 1 1
0.0100657102941221 -0.00202882102284783 1 1
-0.0885166108358112 -0.083114065681041 1 1
0.332825909696639 0.297169955262907 1 1
-0.293344804074626 -0.268093026469477 1 1
-0.146079130186406 -0.137970281259069 1 1
-0.359707837814213 -0.316025842025058 1 1
0.658276101176655 0.586435555854908 0 0
0.0904344925587069 0.0917065501212549 1 1
-0.287460225567216 -0.266570859402101 1 1
-0.116102438829463 -0.0829999965111785 1 1
-0.290227176226315 -0.218613696007618 1 1
0.136604630218896 0.190709958981369 1 1
-0.510652158990144 -0.4564566039443 0 0
-0.438962836159444 -0.376689286827405 1 1
-0.146842356236046 -0.168302440732134 1 1
0.497688715587388 0.456259281668212 1 1
0.277399882310439 0.250063827344821 1 1
0.422385937157739 0.390001548884858 1 1
-0.358751463835075 -0.329968900667146 1 1
-0.0360540007623184 -0.0461348338562238 1 1
-0.392410286581003 -0.352806533646339 1 1
0.0249145054150816 0.0221713933473384 1 1
-0.107591413976285 -0.0990957489741363 1 1
0.263834475029946 0.248477871810856 1 1
0.365406508053539 0.415055467537684 1 1
0.00443652385747434 0.000931908564370287 1 1
0.369179134654546 0.307775538182519 1 1
-0.417952947335134 -0.382099142279813 1 1
-0.2067493543049 -0.182943177504307 1 1
-0.0487111870420846 -0.0394309202733643 1 1
-0.0232344018154882 0.0610591265272758 1 1
0.0180844996483217 0.00271950783335136 1 1
-0.0367657545662936 -0.0311759886181715 1 1
-0.251348066998077 -0.229149193508742 1 1
-0.176496234453335 -0.150422650441679 1 1
-0.268054797694504 -0.233121521560349 1 1
-0.13857051953167 -0.112992033302471 1 1
-0.110799557923554 -0.10445471527737 1 1
0.21179790162566 0.203291113743373 1 1
-0.0983585020454535 -0.0959648510896923 1 1
-0.426815924324701 -0.410947893530545 1 1
0.0892340717463011 0.0569009449056858 1 1
-0.411360013785655 -0.360208939559046 1 1
0.126654899507966 0.162948213593722 1 1
-0.115586023658559 -0.0969536992324598 1 1
0.155315946987597 0.106700935467929 1 1
0.326018266063762 0.300157045001307 1 1
0.120428929683073 0.109502957446562 1 1
-0.00475833159305775 -0.01924198830871 1 1
0.211370377596004 0.173831298101866 1 1
0.0180657340782441 -0.0219967976947932 1 1
-0.152879772234427 -0.137495853141994 1 1
-0.268456997371023 -0.229110894720805 1 1
-0.12549326606122 -0.131524006563004 1 1
-0.373631143013734 -0.31481189757937 1 1
-0.202704652888942 -0.176060595151721 1 1
-0.116811489806012 -0.0997435364537337 1 1
-0.107004644956364 -0.10570643143306 1 1
0.857194709323433 0.771031887327601 0 0
0.543799050953683 0.516719174891654 1 1
-0.215809221436092 -0.194888594773097 1 1
0.0108431948632835 0.00639645483141391 1 1
0.0934816370302587 0.0817075687988983 1 1
-0.294281508189415 -0.293342538781666 1 1
0.200906836444564 0.18527510294043 1 1
0.0797388847485389 0.0629765265691304 1 1
0.18011158534968 0.165539641702126 1 1
-0.463630285159859 -0.408407401854453 1 1
-0.0552713902138518 -0.075706595128973 1 1
-0.353855857872514 -0.337461532521659 1 1
0.232336390279481 0.203583087372004 1 1
0.115677377276274 0.119557961979371 1 1
0.061547378286592 0.0437446165763237 1 1
0.171263891353551 0.111743092018102 1 1
0.0512218816134545 0.0388997799734856 1 1
-0.277215549301577 -0.284220645632305 1 1
0.0949312728688428 0.0742706094948471 1 1
-0.0639580584887664 -0.0586074215221611 1 1
0.464559810002759 0.443374384515824 1 1
0.36841801742442 0.343983086130369 1 1
0.172388287951564 0.140323870266317 1 1
-0.189557317955788 -0.154793343498709 1 1
-0.0595337485306046 -0.0671003909673488 1 1
0.0272507687669918 0.0207531324613433 1 1
-0.251249857882987 -0.217914310304948 1 1
0.145539273359206 0.125717420427509 1 1
0.0982931961718281 0.0935856680278192 1 1
-0.0294612115060021 -0.0374995312223767 1 1
-0.300537827763061 -0.274781061290774 1 1
-0.224045680377606 -0.193239631331543 1 1
0.242100445643174 0.217230114935961 1 1
0.0344925368105925 0.04447568921737 1 1
0.199069501161942 0.194628470928951 1 1
-0.207697569213062 -0.186196315447337 1 1
-0.345671611609214 -0.310690980952953 1 1
0.186887042857467 0.184710926971326 1 1
-0.0140825003245519 -0.00673878484151638 1 1
0.300692009238433 0.280943309208918 1 1
-0.228569697990964 -0.222256054289463 1 1
-0.0843308340849602 -0.0845153845353723 1 1
-0.138940321505505 -0.110665880143828 1 1
-0.0760575766074207 -0.0593517577180068 1 1
0.0946210442836265 0.082151535984832 1 1
0.0405970470208273 0.0139825441346823 1 1
0.243293248819503 0.239449341848722 1 1
-0.196432043357635 -0.197402264306453 1 1
-0.4949155435736 -0.430761781241629 1 1
0.0122809305740939 0.00542935855347586 1 1
-0.179603938101102 -0.130288174576009 1 1
0.216418547210157 0.230697738113107 1 1
0.102119006955736 0.101329117454533 1 1
-0.128819707652463 -0.149485500995161 1 1
0.126115353541339 0.109822728036907 1 1
-0.189338058449731 -0.17427485642867 1 1
-0.192203946491671 -0.108868077737402 1 1
0.0720846000197954 0.051431969245605 1 1
-0.0162516407339446 -0.00828780234813677 1 1
0.0796780030501484 0.0650278555850301 1 1
0.225191189477883 0.210544844549925 1 1
0.262311409781482 0.264587022596221 1 1
-0.126138912542848 -0.107602348967241 1 1
-0.00554081856992171 -0.0272776851997621 1 1
-0.152564769221711 -0.127860977302564 1 1
-0.168401379643815 -0.218773691585765 1 1
0.294479893593461 0.261213199373757 1 1
-0.0905080265281716 -0.0717258308107147 1 1
0.194768647905887 0.161313504532696 1 1
-0.0657103102890955 -0.0620486403883751 1 1
0.0383058673259631 0.0537168825903372 1 1
-0.24634420532754 -0.191966499614263 1 1
-0.189100694450967 -0.175983942765385 1 1
0.436550571063243 0.41259472493204 1 1
-0.108438608500952 -0.0918020368703508 1 1
-0.232379257508914 -0.226327766704664 1 1
-0.0118739536266996 0.000918377745541543 1 1
-0.313748400320808 -0.270648007760378 1 1
0.240442962056124 0.196371469132117 1 1
0.100087746809549 0.112566259290227 1 1
0.23077968889314 0.210479544481022 1 1
-0.163799572220943 -0.131823289145763 1 1
0.0952255415190201 0.108260845223837 1 1
-0.159641431124259 -0.0472033963649341 1 1
0.163655646180842 0.170914947674992 1 1
0.177021992355203 0.149443893905887 1 1
-0.236526722524472 -0.205406615816735 1 1
-0.562162186394649 -0.533564848682917 1 1
0.465730853452378 0.420357571888582 1 1
-0.101878229927769 -0.0788852911727227 1 1
-0.0128994626841528 0.00511742780437631 1 1
0.256635960338516 0.235701975238317 1 1
-0.0798436163455458 -0.0844439178294293 1 1
0.22830566898156 0.237798109049349 1 1
-0.273334599480593 -0.203892824469353 1 1
-0.05484353998931 -0.0515481168033895 1 1
0.240138733804658 0.170848017278207 1 1
0.0795867324177242 0.07796749583217 1 1
-0.141897408168608 -0.181180090351701 1 1
0.0921774017131647 0.100587142506827 1 1
0.295114289372253 0.286037722919423 1 1
-0.0447170629698264 -0.044070692990684 1 1
0.229191620984197 0.230462217050451 1 1
-0.065553645608871 -0.0157511718750708 1 1
-0.00599309904151865 0.00214922715438071 1 1
0.305013899715076 0.270027541608917 1 1
0.258681647373529 0.235319502649362 1 1
-0.0948077859413575 -0.107390315914649 1 1
-0.0683175866077079 -0.0313676695310564 1 1
-0.42455340328687 -0.402885025790198 1 1
0.0395779569162255 0.0552849845079305 1 1
-0.360117090448018 -0.339897200396614 1 1
-0.13190205667539 -0.111288391939632 1 1
-0.0064282442021565 -0.00788243543322406 1 1
0.217647732412597 0.195344178261674 1 1
0.645996025459608 0.552286709920221 0 0
0.121146542305474 0.0907343550824723 1 1
0.0644323541632325 0.0614175427390932 1 1
-0.252795508364482 -0.22049077642199 1 1
0.129506479116458 0.113139103116693 1 1
-0.230193979134065 -0.213286965440164 1 1
-0.100121182782203 -0.0967173250347493 1 1
-0.0123295534371172 -0.0389601224333171 1 1
-0.0817917087916463 -0.0778921069676878 1 1
0.314901503443137 0.272843874277912 1 1
0.158630727741747 0.134530478785924 1 1
-0.235717750928327 -0.25419193101079 1 1
-0.102710638461806 -0.0958818156860868 1 1
-0.114562514679013 -0.127631805038458 1 1
0.262805524461596 0.247514981794834 1 1
-0.313343262978657 -0.274600631045456 1 1
0.00748528366008038 0.00438673379866682 1 1
-0.0216978815292238 -0.016120569376716 1 1
0.139790747605688 0.128709494371061 1 1
0.0431634434153455 0.0395721940017997 1 1
-0.250787755615814 -0.217069553823658 1 1
-0.33199431498948 -0.295874640654651 1 1
-0.285132382678568 -0.243268257610301 1 1
0.00357088825724224 -0.018426347367641 1 1
0.467973852888116 0.45769423981764 1 1
0.370558391209167 0.320820423091233 1 1
-0.0181821354241253 -0.0289393317593911 1 1
0.186861604289079 0.149076494553577 1 1
-0.111067580877893 -0.102534690115189 1 1
-0.281829250882354 -0.250225930407422 1 1
0.0666994576420274 0.0406180075834192 1 1
0.290245918909215 0.206674465340546 1 1
-0.245459176323129 -0.264612480821078 1 1
-0.0746239237638356 -0.101309074808234 1 1
0.00569993332461852 0.00445256858667553 1 1
0.10381296859098 0.104237572469018 1 1
0.311385100531286 0.294591964674502 1 1
0.0997839714646483 0.0427414335132924 1 1
-0.213702834517878 -0.198941801639202 1 1
0.2149541867428 0.186800572453833 1 1
-0.416995989039438 -0.37596946374542 1 1
-0.390223195690951 -0.38877201253471 1 1
0.0651467810561855 0.0727245850157534 1 1
-0.0474287323407006 -0.0311516341965947 1 1
-0.330263078204083 -0.283986715685303 1 1
-0.270866870579196 -0.250761062852626 1 1
-0.342201828131783 -0.290239088368048 1 1
0.134853581979014 0.118752132829807 1 1
-0.103258984946846 -0.0798521247948124 1 1
0.355478836254911 0.307626437191731 1 1
0.0200103727801783 0.043705686771026 1 1
0.0974970047452886 0.122174533544154 1 1
-0.156554077568972 -0.117913872017305 1 1
0.310669533013425 0.270840207301948 1 1
-0.419389560643578 -0.396951559213672 1 1
-0.339322127312261 -0.316777312950222 1 1
-0.0596903654641491 -0.0486892236737313 1 1
-0.233305821979439 -0.174992021344113 1 1
0.460833473354337 0.433219322980492 1 1
-0.0613352080108326 -0.0761450333052504 1 1
-0.199481573654558 -0.177958297965459 1 1
0.0222749307498835 0.022220238772208 1 1
-0.0395073176936224 -0.0390807694422669 1 1
-0.212887182309767 -0.166375937352206 1 1
0.0350544185996075 -0.00552345644609899 1 1
0.0237123495059198 -0.0156854750955246 1 1
-0.416106983464043 -0.417444142104387 1 1
0.139146587833683 0.142841372358642 1 1
-0.0354646762189791 -0.0425540078431653 1 1
-0.133116926410049 -0.127688886163304 1 1
-0.126828937208078 -0.0616957640069772 1 1
-0.126101187410231 -0.142489164749779 1 1
0.283397840946593 0.266760267991884 1 1
0.203621308733299 0.194038127178879 1 1
0.0328911051398839 0.0385748933514885 1 1
-0.136246357623434 -0.115679465869612 1 1
0.0438766484379148 0.0488198406134443 1 1
0.0487042786692177 0.0445976413702269 1 1
-0.040179679028998 -0.054771923062047 1 1
-0.296178518423346 -0.254082351257476 1 1
0.227621076233648 0.177769444052557 1 1
0.15883367019274 0.141767951946073 1 1
0.0496080348671295 0.0784398214636196 1 1
0.0421432323538996 0.0523295901865391 1 1
0.0585120623854565 0.0519638874158672 1 1
-0.0633937205633646 -0.0287891277886695 1 1
0.256335586214639 0.237820432055664 1 1
-0.229902235800529 -0.207212514182037 1 1
0.109146355903171 0.101758789294314 1 1
-0.112650048674833 -0.117796646655722 1 1
-0.0663338395881877 -0.0621330577462781 1 1
0.118720670482855 0.140356495460439 1 1
0.0382561558235612 0.0254227569127662 1 1
0.0270047822998834 0.0167328536966602 1 1
-0.406134522756729 -0.31876162362978 1 1
-0.0653866666776982 -0.0487819959469032 1 1
-0.391796133436709 -0.353524114613842 1 1
0.4897667470514 0.417297908082047 1 1
0.407980892604859 0.358632679140558 1 1
-0.0527930403740991 -0.0372577050875331 1 1
0.0797053076001508 0.0812840381450323 1 1
0.0251469289894268 0.00877070192122699 1 1
-0.149955744709954 -0.128764220636175 1 1
-0.255241790653058 -0.199348207680585 1 1
-0.418466078339278 -0.403637585667045 1 1
-0.00424523987735376 0.0185474132028611 1 1
-0.354019130431707 -0.297837340364312 1 1
-0.421693826699454 -0.363109046825831 1 1
0.24990197244425 0.218579237646187 1 1
0.119487556650962 0.164504313787758 1 1
-0.424231610569646 -0.378980379764782 1 1
-0.13195930392621 -0.120733238687024 1 1
0.215652519940359 0.202449705299009 1 1
-0.214868885418256 -0.208539699154433 1 1
0.370797880918901 0.342667067512272 1 1
0.713750049119244 0.654930073710938 1 1
-0.174889348346992 -0.162240582279062 1 1
-0.487399961226182 -0.526504455334052 1 1
0.176283486417507 0.15602411638256 1 1
0.00874147791151986 0.0124763709960135 1 1
0.313144939187307 0.285381526104373 1 1
-0.376502100722873 -0.361187982334254 1 1
0.295567665334319 0.270791138891811 1 1
-0.644631754556763 -0.562490106329385 0 0
-0.0638493269675465 -0.0490267898342422 1 1
0.511939638795618 0.443592201182684 1 1
-0.151829385447547 -0.128260137276014 1 1
0.177358627947261 0.155298972004893 1 1
-0.332226489758777 -0.299460086661168 1 1
0.106761776201191 0.0768960250772951 1 1
-0.131489139985022 -0.14024820788242 1 1
-0.180832445360878 -0.162579414151031 1 1
0.00664761275281636 0.0295013816703608 1 1
-0.0382372691169068 -0.0205755182264886 1 1
-0.266648624185119 -0.24134658912395 1 1
0.341962734647857 0.297670055404865 1 1
0.149629920568513 0.135984023317256 1 1
-0.154835783128066 -0.0946127206697683 1 1
-0.193611187760336 -0.172970006522018 1 1
-0.170098537048714 -0.167406507275689 1 1
0.180603776659063 0.167528119598517 1 1
-0.100284267541056 -0.0718696230596203 1 1
0.402808022955434 0.364015291650581 1 1
-0.0777339348534514 -0.0672779577065745 1 1
0.11598238113759 0.0732570595977594 1 1
0.230255741957916 0.190623308436247 1 1
0.352226350668578 0.324252539502575 1 1
-0.175097170750498 -0.176151719669537 1 1
0.148712193568905 0.136817587124243 1 1
-0.353371633871078 -0.321330844632796 1 1
0.442973856023668 0.399565854962972 1 1
-0.305132942195888 -0.246431845690323 1 1
0.141489155048711 0.144209722604548 1 1
-0.181454288365453 -0.156688919123275 1 1
-0.102693783145979 -0.103466654449212 1 1
0.336689450354639 0.310052228239992 1 1
0.317853340707403 0.273270380226943 1 1
-0.36694154778269 -0.348847594674054 1 1
0.165957034078289 0.163788060850704 1 1
-0.0087568293219768 -0.0129863835365307 1 1
-0.126760820174135 -0.104110237137976 1 1
0.00331642409444109 -0.0133131461833054 1 1
-0.550780860074046 -0.49575420513341 1 1
0.103412713582223 0.0833169011588483 1 1
0.129767914992658 0.131556509402143 1 1
0.052660825371341 0.0467926621781534 1 1
0.253890836368428 0.193210978814069 1 1
0.129923680001781 0.134604880576493 1 1
0.296388871258436 0.33866488761956 1 1
0.093727030570508 0.0837124570363935 1 1
-0.251375991255874 -0.236550755341538 1 1
-0.0589016018160204 -0.0383736117468648 1 1
0.196966175291991 0.186327926694049 1 1
-0.15186288907865 -0.110291311238012 1 1
-0.0407147855492275 -0.030582903468506 1 1
0.077351499608464 0.0633264248482875 1 1
0.183056145856158 0.17340173099167 1 1
-0.157188811861518 -0.139852995284563 1 1
0.0717199798129159 0.0565762370193256 1 1
0.137079448574925 0.146658380329235 1 1
0.080824010759836 0.0795105608026162 1 1
0.26939514497241 0.287155716150388 1 1
0.138887461892281 0.121306444916865 1 1
0.210190438813217 0.215814207009447 1 1
-0.000736456166558916 0.0067067600055495 1 1
0.117697106008905 0.0822247709224457 1 1
0.169625621573693 0.148974602421692 1 1
-0.218604273388809 -0.209457895701439 1 1
-0.406945553428297 -0.344668043148832 1 1
-0.213265213554569 -0.208343505496587 1 1
-0.0664805192386136 -0.089090999817945 1 1
0.131438146440421 0.11840903190199 1 1
-0.432112850566475 -0.386846928730446 1 1
0.390583736166901 0.340516744048519 1 1
-0.151109673450933 -0.130801999790665 1 1
0.13704416169347 0.117582439138054 1 1
-0.0192929554413356 -0.0963724941438984 1 1
0.309075000663026 0.28345237703852 1 1
-0.230608294381821 -0.212096074807687 1 1
0.088629566527433 0.0547161753523029 1 1
-0.163704353081883 -0.166744773371594 1 1
0.10667726553987 0.108231204674653 1 1
0.140899907793101 0.123737566309532 1 1
0.124221119559151 0.0965062608996565 1 1
0.158900933641752 0.158517111890563 1 1
-0.100952320752444 -0.0896787627893851 1 1
-0.0890639101931842 -0.0710789959586417 1 1
0.0439981916303286 0.0340795318961992 1 1
0.274794915945114 0.229700905446866 1 1
-0.547684788993066 -0.500884116335747 0 0
-0.0478295945796098 -0.0606795375324902 1 1
0.452123068593501 0.386269940375329 1 1
-0.00138570965827831 -0.0015855859967068 1 1
0.232583368470415 0.226864407326995 1 1
0.107128021082058 0.0614613697415772 1 1
0.0936998513311308 0.0934528516205962 1 1
-0.286612261055017 -0.251084535267372 1 1
-0.221353757105075 -0.208365415504913 1 1
-0.194690011259963 -0.178407550717449 1 1
0.0955601048788514 0.0863563592189776 1 1
-0.274654672697858 -0.246886418890977 1 1
0.229518551346981 0.215988320991945 1 1
-0.350717825563914 -0.319288906290535 1 1
0.00465117929825968 -0.00259708749899151 1 1
-0.29491932476123 -0.262763697734826 1 1
-0.0972949053817682 -0.113158464284457 1 1
-0.00187362743701075 0.0159390511240855 1 1
0.097373553502363 0.0762605844605279 1 1
0.0396937344857797 0.0845222804564296 1 1
0.168518788883742 0.139611999507016 1 1
-0.142385106442179 -0.123986334294481 1 1
-0.151937250239489 -0.132087574492746 1 1
-0.0744566461757627 -0.0840798228233077 1 1
0.579504455293274 0.491409440594499 1 1
-0.0269359362212705 -0.040548396592796 1 1
0.397478709042709 0.360393582937145 1 1
-0.0813804225536314 -0.0702517499970981 1 1
-0.10218854561719 -0.0893291751892073 1 1
-0.270828900427418 -0.235641940257115 1 1
-0.0745630958952177 -0.0543998385565408 1 1
0.45958543623992 0.417666811361953 1 1
0.240580655405164 0.214806976577923 1 1
0.203866635375246 0.199602089579296 1 1
0.014795216700025 -0.00182475244253479 1 1
-0.0735242437599579 -0.0793139574317487 1 1
0.111281999579588 0.0718184210341762 1 1
0.361629208067476 0.313943074934172 1 1
-0.0701854745667811 -0.0635099426045323 1 1
0.00836671617055923 -0.0114304211092161 1 1
-0.247537008789294 -0.171075249881382 1 1
0.0227414745126507 0.0366360714400017 1 1
0.0386380381855182 0.0195922622739809 1 1
0.0521870786937581 0.0360646158988716 1 1
-0.0664327874478118 -0.0349546111073066 1 1
-0.0614981159341588 -0.0367300075709449 1 1
-0.534067157559218 -0.49790641292472 1 1
-0.313301136537046 -0.272952751801576 1 1
-0.459750391418193 -0.430180614792475 1 1
0.329567430586371 0.296644189467527 1 1
0.16506954183224 0.0850569566475471 1 1
-0.603079428592256 -0.533914587095615 0 0
-0.0171103775261526 -0.0134218061958312 1 1
-0.350759115683709 -0.327521840343661 1 1
-0.148951565187683 -0.13775568494405 1 1
-0.418052438163645 -0.3697446707466 1 1
0.0750230664030432 0.0690087745180635 1 1
-0.192510668717481 -0.152752301774449 1 1
-0.0737977184860055 -0.0480110385861791 1 1
-0.243973961064789 -0.210225204342344 1 1
0.097468461027681 0.0645651720320642 1 1
-0.217187156391819 -0.202881358062541 1 1
-0.205355634448653 -0.164419835143627 1 1
-0.23974534801493 -0.204837538881179 1 1
0.204511427566276 0.220720616525965 1 1
-0.102244366248718 -0.0748045188327863 1 1
0.117223577256285 0.0972919302827486 1 1
-0.289185913673211 -0.268626889965618 1 1
0.358451356175023 0.312705102697935 1 1
-0.232460652409478 -0.203690939364427 1 1
-0.301950977617249 -0.28753012387285 1 1
-0.202377168739635 -0.207564337895165 1 1
0.0489904505581909 0.0782513507484402 1 1
0.019543507928364 0.034705685285854 1 1
-0.368366603033415 -0.308487309179654 1 1
0.0541050095424199 0.0539442671379411 1 1
0.355458688965805 0.315786338856192 1 1
-0.0893944935432299 -0.0942395740038539 1 1
0.563519936892043 0.500333033881066 1 1
0.133430817770888 0.119492840063737 1 1
-0.107195613331593 -0.0723798760669582 1 1
-0.443074088956443 -0.410351152078792 1 1
0.0714792748226676 0.0797828088918214 1 1
0.19442287725828 0.175467297389019 1 1
0.0763873584664555 0.0643373519915906 1 1
0.164550237469929 0.149245918680217 1 1
0.0662074908030755 0.0558641128182174 1 1
-0.0861351041793484 -0.0699085233638112 1 1
0.20853535283863 0.178210039603087 1 1
-0.314167695439293 -0.263443959816363 1 1
0.14975654108616 0.129591672063803 1 1
-0.124176056416569 -0.0933170658608391 1 1
-0.128709535374745 -0.114445642209074 1 1
-0.0384124488608933 -0.0181218082160142 1 1
0.21354608758297 0.127772873670279 1 1
-0.0575662062419845 -0.0246189596349395 1 1
-0.0348222460317114 -0.0196096334473946 1 1
0.16181589097669 0.00854684113593718 1 1
0.0485224114093319 0.0538317340543912 1 1
0.258512457844139 0.219150633398821 1 1
-0.101672069421859 -0.0868498948731276 1 1
-0.383642532954765 -0.32928121541374 1 1
-0.0140581198512529 0.00686088071065559 1 1
-0.0892069734781428 -0.0551127830424309 1 1
0.417595883372861 0.326914112735467 1 1
0.0930155244060381 0.0741438625797014 1 1
0.0687339676721031 0.0304247304624805 1 1
-0.0860305914138561 -0.0947194657098723 1 1
0.0192340102106923 0.0256139344937375 1 1
-0.455673729865122 -0.405578364577221 1 1
-0.118197840309277 -0.069508507317784 1 1
-0.269544762593526 -0.235690724823189 1 1
0.168166854946287 0.119633668372581 1 1
0.30268768748606 0.27873645564875 1 1
0.093957779153991 0.116616896099359 1 1
-0.0501964582610121 -0.0454326634991222 1 1
-0.403385892428249 -0.388095967224046 1 1
0.299961699120219 0.298074177190995 1 1
-0.0543556812655616 -0.0359195190865187 1 1
0.112149731056526 0.129665590727921 1 1
-0.230204310340622 -0.201819334331012 1 1
-0.0793826346214367 -0.0493018119869627 1 1
-0.329728840630653 -0.287182748057041 1 1
0.231250606814736 0.215236403904443 1 1
0.220187912722546 0.21282169788434 1 1
0.096409695259299 0.0994642540126342 1 1
-0.184744590488907 -0.145122053881496 1 1
0.100782923197839 0.0777238736199379 1 1
-0.274629478579588 -0.256436991033783 1 1
0.156768956211971 0.151864949324487 1 1
0.417185211969651 0.441881067088017 1 1
0.0800815072877265 0.0604141466433029 1 1
0.0373483883001519 0.0195178131731553 1 1
-0.509653863224256 -0.441844182205274 0 1
0.211116271711205 0.177354804066267 1 1
-0.0967659070811514 -0.109453290506891 1 1
0.193853935816886 0.163299661306071 1 1
0.136128938776056 0.0129722617185691 1 1
0.422927944619813 0.373160882822625 1 1
-0.178813732302342 -0.14082484154228 1 1
0.014198583661695 0.00935252299898578 1 1
-0.242535282124405 -0.225511681910627 1 1
-0.154835614222053 -0.151270012061088 1 1
0.251660723208422 0.263201073833106 1 1
0.357201985047876 0.315893954707351 1 1
0.0700715240774342 0.0705839376166657 1 1
0.452784820991182 0.403127777533042 1 1
0.14285339371875 0.127320585266094 1 1
-0.068322571124407 -0.0600524039924595 1 1
-0.300335918735656 -0.265002360628495 1 1
0.480694514896098 0.432185985390933 1 1
0.174309191293734 0.19865801210129 1 1
-0.0319144795165558 -0.0165110789246293 1 1
0.150087917730098 0.141792175354363 1 1
-0.0617215897452057 -0.10001500933071 1 1
-0.201655321983982 -0.179356512455895 1 1
-0.0987288397677775 -0.0746358647217825 1 1
-0.24404427840714 -0.214076265889742 1 1
0.244405474453236 0.233631052271087 1 1
-0.0457040340081765 -0.0663059583065555 1 1
0.0336191322305165 0.0307837329704223 1 1
-0.211158371150453 -0.211988535082118 1 1
-0.0543973673809201 -0.0347804322617928 1 1
0.147463679048263 0.13213673432527 1 1
0.249556988278258 0.205459846343775 1 1
-0.348421423840965 -0.327921440238364 1 1
0.494549317615785 0.457716940355383 1 1
-0.175463267436675 -0.145878048237235 1 1
0.336716573817979 0.215602935884809 1 1
0.363241679157257 0.348998504060722 1 1
-0.0722573344414633 -0.0710019174697339 1 1
-0.0451600344651689 -0.0547057400041536 1 1
-0.264936737011149 -0.28790429668339 1 1
-0.088640345552818 -0.0698981588207185 1 1
0.0984587160639837 0.0908048138707351 1 1
0.158497591033065 0.143882760623952 1 1
-0.29926989077631 -0.266646366329071 1 1
-0.210495128892638 -0.192544238306114 1 1
0.202188099270442 0.218962672555349 1 1
0.147973746254213 0.0963115892274397 1 1
-0.539395070966068 -0.48942212571511 1 1
-0.135755145865781 -0.104623334175457 1 1
-0.628472177700154 -0.612688554397969 1 0
-0.217859300359552 -0.203436124586586 1 1
0.221860560599426 0.197374833633849 1 1
0.156767692791691 0.132227218104309 1 1
-0.117421167667091 -0.108986335973117 1 1
-0.0428295735154543 -0.033285051661135 1 1
0.43147244446349 0.38699433199688 1 1
-0.247123296793721 -0.22038498240337 1 1
0.124960216741914 0.119442967126968 1 1
0.0537767437054637 0.0499740193870419 1 1
-0.0893328999854086 -0.0888143330840071 1 1
0.166837209219427 0.155937832817674 1 1
0.0390610601131534 0.0372674689434674 1 1
0.281368540834248 0.266977800300747 1 1
-0.208947715109962 -0.209358768265497 1 1
-0.0887171310542752 -0.0922509690365838 1 1
-0.0117438752653016 -0.00306844787411426 1 1
-0.0613216970204394 -0.0191929984535325 1 1
-0.129711075968241 -0.119772880757545 1 1
0.305602346877703 0.221858916416266 1 1
-0.0876142028538639 -0.0666047925850643 1 1
-0.0246004101265713 -0.022105474906574 1 1
0.0716176239662648 0.0608592687541905 1 1
-0.209557663057961 -0.176203441481879 1 1
0.282024935176606 0.265927262244109 1 1
-0.0285358619995845 -0.0398871928328032 1 1
0.0465827427647965 0.0434579396771618 1 1
0.470488184523567 0.404527576599603 1 1
-0.536624892939356 -0.487679573746458 1 1
0.43274813815544 0.383464998484722 1 1
-0.268788512725616 -0.251024814755682 1 1
-0.358180145122444 -0.326660671970542 1 1
0.157713934697789 0.131165844740771 1 1
-0.289129930249702 -0.248417943269094 1 1
0.113386898721649 0.103729340651058 1 1
-0.288565231892628 -0.287005635164869 1 1
-0.170946116678654 -0.131063086917342 1 1
-0.0311430229878045 -0.0226847376756449 1 1
-0.642108601270451 -0.557293198412117 0 0
0.666224403891741 0.627856497574354 0 0
0.166860715187192 0.128979668728909 1 1
-0.288587829899503 -0.249796401089474 1 1
-0.231827475773161 -0.207905990309963 1 1
0.156420182109408 0.145721669118591 1 1
0.125438083072171 0.12718389710825 1 1
0.457934359095702 0.420027524024848 1 1
0.329715373493871 0.296626242513971 1 1
0.0748593917715523 0.089171012544712 1 1
0.116663818886459 0.0389743253826831 1 1
-0.166550167050034 -0.152388045699848 1 1
-0.083315304243213 -0.0774655143903956 1 1
-0.109438339007045 -0.0913689698014544 1 1
0.0441966757341446 -0.012089227588924 1 1
0.251138252967134 0.227020057813347 1 1
-0.235489355064287 -0.186950131175873 1 1
0.130866268607441 0.130381554273617 1 1
0.367278416171782 0.372052161316925 1 1
0.149224284355595 0.149052459473341 1 1
-0.739275123898557 -0.644817228973211 0 0
-0.139144559163814 -0.11901489687849 1 1
0.0957721506503481 0.073467945256878 1 1
0.0140406600149648 0.0310613909066333 1 1
0.00879147622081769 -0.00220654285129149 1 1
0.079604433587486 0.041217333451154 1 1
-0.214035116767273 -0.248289914585958 1 1
-0.0843538949607666 -0.0706236985162927 1 1
-0.372487059215276 -0.361895123776256 1 1
-0.344023109902187 -0.327081397994618 1 1
-0.0262553316106659 -0.0348468777800234 1 1
0.0627038967485867 0.0412512088436131 1 1
-0.143246816475488 -0.125366263898801 1 1
-0.213790524384825 -0.183980595228788 1 1
-0.0765149396008246 -0.0458274454937301 1 1
-0.00967853876045634 -0.012897592528645 1 1
0.342025549288512 0.306228678533712 1 1
-0.209084654463131 -0.210392618377861 1 1
-0.0396063605712482 -0.0460739626779795 1 1
-0.18723147392225 -0.157972008731569 1 1
0.133719680196639 0.138725299089223 1 1
-0.310112013151782 -0.279056854108287 1 1
-0.064114951200667 -0.0260676754766731 1 1
-0.156505573027697 -0.154550610916282 1 1
0.335706904080284 0.300932447734229 1 1
-0.0176548727960722 -0.006301192984194 1 1
-0.227767763789196 -0.196282297322174 1 1
-0.120812554825104 -0.105682062825727 1 1
-0.042080255280551 0.0146139190808023 1 1
0.00615050564233852 -0.0675542469952807 1 1
0.248227831573477 0.250530047664759 1 1
0.0917147327857169 0.0753469984306013 1 1
0.0843497715223486 0.112077689653905 1 1
-0.124518694257734 -0.119732743554818 1 1
0.441626856026971 0.406040628785272 1 1
0.0522834422855503 0.0360685884826758 1 1
-0.240450130504152 -0.218513250535069 1 1
-0.0584195663726347 -0.0394236935845543 1 1
0.116713654591776 0.112086641884589 1 1
-0.239863461478392 -0.224861595117344 1 1
-0.0997062141840705 -0.107400982503847 1 1
-0.450410765341342 -0.391599807804252 1 1
-0.332926591662048 -0.283914543754484 1 1
0.00416334185125589 0.0203011899640648 1 1
-0.0237739933530321 -0.00739676175229824 1 1
0.0633357604116846 0.0129291432001424 1 1
0.19172729400172 0.204951054291352 1 1
-0.423221742738816 -0.370104147700352 1 1
0.0458489069579881 0.0257601694382936 1 1
0.0714203723677858 0.0862277737855088 1 1
-0.265043806193362 -0.23724978264437 1 1
0.320589028428283 0.270968144558267 1 1
-0.573903620454899 -0.518664587586939 0 0
0.166063368781228 0.160328804173599 1 1
0.216581628237575 0.197654715990139 1 1
0.133948272195213 0.122254642303565 1 1
-0.132365529217711 -0.153384270524634 1 1
0.0903756993886447 0.0807794341715561 1 1
0.185132618201719 0.200051907797007 1 1
-0.0332767610277526 -0.0303872315848822 1 1
0.24400914541367 0.229387739449195 1 1
0.0756398905457393 0.0755117104016728 1 1
-0.0120363870139415 -0.00486911488437627 1 1
0.41736583901697 0.388754508748888 1 1
0.574405795576297 0.557618140953162 1 1
-0.0568016033897862 -0.0508252509038775 1 1
0.252551549491425 0.222193825770546 1 1
0.0168984868403512 0.0193112503548195 1 1
-0.351726893820637 -0.323671069443328 1 1
0.449635842223146 0.377036107068313 1 1
0.0319551843706485 0.00273808037093794 1 1
-0.0904609564902839 -0.096542077542824 1 1
-0.418365457892677 -0.356336885610287 1 1
-0.0241470729827436 -0.0226945086295257 1 1
-0.233052320734759 -0.205564717115062 1 1
-0.219865972867471 -0.213583416361296 1 1
-0.42655259073646 -0.350975189662117 1 1
-0.28726561221945 -0.271455129167898 1 1
0.185208756838693 0.176080992011591 1 1
0.168171037611861 0.0922451421049482 1 1
-0.19039670887653 -0.178183918432653 1 1
-0.358158859722224 -0.313660817999316 1 1
0.0570189503395682 0.0583544014076259 1 1
0.33763053263341 0.334970312956616 1 1
0.452344494249563 0.402659719078063 1 1
-0.143315481662014 -0.122150516589711 1 1
0.121223083991594 0.115434452827149 1 1
0.125018977461457 0.108301753510754 1 1
0.0113625891651836 -0.0300777661277517 1 1
-0.0387590862912171 -0.0149131377480776 1 1
-0.0106195658332438 -0.0130297223653383 1 1
-0.0492875752646688 -0.0814642094697298 1 1
0.299856514626132 0.222160382481432 1 1
0.100147685621417 0.0843649168409041 1 1
0.184624658434111 0.164944470729689 1 1
0.00953534156483418 -0.00264674725928928 1 1
-0.467069417462522 -0.452594003969036 1 1
0.251260403247057 0.22551220318327 1 1
0.174247863137911 0.142228379449784 1 1
0.380532770483464 0.347688987807172 1 1
0.349428114325867 0.309082165142269 1 1
0.0135578791435966 0.03511626551629 1 1
-0.227561141648408 -0.202392079133134 1 1
-0.196854916647861 -0.166818270641382 1 1
0.286252645170747 0.261894069396203 1 1
0.10687467425471 0.116712073237851 1 1
0.381537847968852 0.361297819835417 1 1
-0.353949869968885 -0.307673168224972 1 1
-0.0988899818885683 -0.0983132859232543 1 1
-0.178408764089663 -0.150376464956127 1 1
0.194715703636601 0.127628546492433 1 1
0.170033056761361 0.155692295008432 1 1
0.0212855915937555 0.00694294898481672 1 1
-0.156024771985432 -0.156125218859806 1 1
-0.026010644471274 -0.00917726571735372 1 1
0.0264012114379796 0.00416797535290859 1 1
-0.19005918896908 -0.172114415300142 1 1
0.308008863207829 0.285606922378923 1 1
-0.483681866398841 -0.456162677440957 1 1
0.320102891762078 0.292363060046215 1 1
0.500096686469606 0.469126802512462 1 0
0.211775124620055 0.232654720230126 1 1
-0.509972877936563 -0.459041548723533 1 1
-0.160008474372957 -0.121090244080075 1 1
0.065306032137426 0.0576322677236764 1 1
-0.0843292967948308 -0.121157350786146 1 1
0.380243273995179 0.350670405112859 1 1
-0.102157129549182 -0.0890499446854741 1 1
0.344482508081906 0.298713537693401 1 1
0.118465723912476 0.111701029608155 1 1
0.283853006080123 0.252605869726787 1 1
-0.0958476095941471 -0.0841194083929026 1 1
0.329902569757314 0.304308052064357 1 1
0.262708965431965 0.247155426689274 1 1
0.0794016983042638 0.0805615924810623 1 1
-0.0257024326215047 -0.0123464909111461 1 1
-0.249924883184311 -0.244141544961736 1 1
0.119845991554371 0.122537528070803 1 1
0.331438099351334 0.320888844320265 1 1
-0.0127730615162274 -0.0268533491520223 1 1
0.276599719800635 0.28504399890088 1 1
-0.373717034705276 -0.33721182324471 1 1
-0.133140736988837 -0.117414752630041 1 1
-0.262407499464247 -0.216375850575939 1 1
-0.0488173249220428 -0.0458511435998071 1 1
-0.214532619240311 -0.176431452961644 1 1
-0.395254732409353 -0.350593816263225 1 1
0.143281164222325 0.161635953652857 1 1
-0.185462739865072 -0.168750227951155 1 1
-0.26185227892828 -0.242913784090482 1 1
0.316591889485431 0.281418515971172 1 1
0.368789574659694 0.325446054467976 1 1
-0.1466222963587 -0.130530059149717 1 1
0.219427272669756 0.180546534633769 1 1
0.162823725251837 0.151463705137445 1 1
0.065436554250164 0.058366836770926 1 1
-0.0386395446501447 -0.145347816143662 1 1
-0.0897499163700644 -0.0879319432520014 1 1
-0.000831644262243116 -0.0175289706384346 1 1
0.251218752934973 0.211421616505277 1 1
-0.154139392784024 -0.147141687491748 1 1
-0.131105972079193 -0.113467764467859 1 1
-0.156200553039967 -0.141803257632573 1 1
-0.162313326760588 -0.152010194437163 1 1
-0.0598708211558449 -0.0574669680196769 1 1
-0.106212787774753 -0.0989697970135666 1 1
0.0638568267535207 0.063109067644106 1 1
0.353620707784677 0.306979022334146 1 1
0.688491487858989 0.637527071144973 0 0
0.186029172816425 0.1359529542709 1 1
-0.317301732231642 -0.294704066782834 1 1
0.437101371374207 0.40211742433641 1 1
-0.0782881379592276 -0.0595420176419584 1 1
0.196652259484818 0.169208687178959 1 1
-0.314370138217431 -0.304062947992441 1 1
0.114656319413964 0.14486795650412 1 1
-0.0995558191635317 -0.0949619485255302 1 1
0.283226539247897 0.281529431293012 1 1
-0.285877719672842 -0.248013305030177 1 1
-0.345141429833793 -0.320602015729147 1 1
0.336782326458946 0.225873990293833 1 1
-0.0869331447391082 -0.0348408418261949 1 1
-0.237170691898359 -0.227633060888538 1 1
-0.0673591829073594 -0.0179671217332879 1 1
-0.0736686962052449 -0.0725452189721494 1 1
-0.422256558943945 -0.411322074830711 1 1
-0.25074077684364 -0.249356797555127 1 1
0.228233642916177 0.222060669243457 1 1
0.16036682650635 0.175658664452735 1 1
0.367676074952449 0.319192082767627 1 1
0.274725823924419 0.218911906633533 1 1
0.0241629499616497 0.0325142802062035 1 1
-0.151120408166029 -0.156809374214696 1 1
-0.000323407013370761 -0.00962638490731413 1 1
-0.364980331648186 -0.303703170272881 1 1
0.0229581180914852 0.0281146113021958 1 1
-0.118974589007433 -0.102945107540142 1 1
0.0562104377583842 0.0443663016959591 1 1
0.084089519301423 0.0940294045744183 1 1
-0.545973605847119 -0.474358804138326 1 1
0.349953530616613 0.311635179015858 1 1
-0.296376777403345 -0.262694250766268 1 1
0.347537645600761 0.347965367519196 1 1
0.296812140195405 0.265951623391555 1 1
-0.268267358911507 -0.248441683092976 1 1
0.158119415635641 0.162835179525078 1 1
0.18439962242758 0.167366297429671 1 1
0.110001928840384 0.0915845855116719 1 1
-0.130605925144126 -0.118126223834752 1 1
-0.0927610215313716 -0.124598194025828 1 1
-0.029996399236444 -0.0318238681764866 1 1
-0.107223602800064 -0.110913452640849 1 1
0.516695099555994 0.445377614246369 1 1
-0.289452338846765 -0.223420144741102 1 1
-0.106787172593297 -0.0878130183800264 1 1
-0.433626538917036 -0.397847511088622 1 1
-0.147239130132705 -0.14005193740302 1 1
-0.000968748960747747 0.000313774220886342 1 1
0.439499547969177 0.44323121925486 1 1
-0.467413047779468 -0.409434194414902 1 1
0.23741711223499 0.224299994199952 1 1
-0.00050780935237996 0.000899194257223734 1 1
-0.441581899468277 -0.410233324895978 1 1
-0.0280971783660994 0.000848689782081802 1 1
0.095512379288698 0.0937872906452817 1 1
-0.250811281024379 -0.241638906147367 1 1
-0.128553031664207 -0.111107840382628 1 1
0.239177543300378 0.214696113422268 1 1
-0.244834825745312 -0.193793259059989 1 1
-0.203919981341829 -0.1874175948132 1 1
0.0685126871616308 -0.00134657234045076 1 1
-0.351392201434076 -0.298541348317327 1 1
-0.366097808520672 -0.367258254344926 1 1
-0.0707556781030349 -0.0636673884382895 1 1
-0.39030249866461 -0.375529420903114 1 1
0.00260290164138688 0.0147209351239436 1 1
0.00978940448803484 0.024500448051365 1 1
0.0928029169089734 0.0831093625600515 1 1
-0.149393565849222 -0.143148265455727 1 1
-0.0814008744480982 -0.0274994381518398 1 1
-0.0700046235100377 -0.054809075735532 1 1
-0.141021220135232 -0.137155402909918 1 1
0.0688758059081559 0.0748700684621552 1 1
-0.0200405537293896 -0.0108564376733663 1 1
0.00357554677953527 0.014213570237302 1 1
-0.455447830610744 -0.35520403290921 1 1
0.406990292859355 0.377769286915867 1 1
-0.354692308212544 -0.307598083169631 1 1
-0.0300450194795326 -0.0298551431134883 1 1
-0.113078528602594 -0.117463940068167 1 1
0.18612515272449 0.17370612961153 1 1
0.0156137350681764 0.0234494081067856 1 1
0.235378652305983 0.22711066159799 1 1
0.151110457318695 0.142879436954749 1 1
0.289055711302569 0.248874096108835 1 1
-0.110673376155082 -0.143038288912072 1 1
0.0500773514280961 0.0471223801880558 1 1
0.658730634211245 0.594092919764052 0 0
0.282060823951115 0.222763728238964 1 1
-0.0289219759337558 -0.0987952823316641 1 1
-0.0589116471713173 -0.0658564858188008 1 1
0.248767270003738 0.21381072686455 1 1
-0.17604848149879 -0.114560671305467 1 1
0.39705614091279 0.355790270716082 1 1
0.279418425418441 0.252093840652483 1 1
0.352032413323289 0.329428878074086 1 1
0.0910422187309155 0.114625742816779 1 1
0.0122079699104803 -0.0041454767956578 1 1
0.166074361264477 0.126139278560057 1 1
0.206435919926931 0.206606535688882 1 1
-0.196598918510061 -0.222334340901368 1 1
-0.000505828875610369 0.0107545994923086 1 1
0.033675872768973 0.0119756342898705 1 1
-0.198838720937776 -0.179159695861647 1 1
-0.217209939159236 -0.178735738389118 1 1
-0.160914783168513 -0.175983660302639 1 1
0.543290909524529 0.544982725515163 1 1
0.0866977556168091 0.0797541640700397 1 1
-0.159903194965874 -0.19861446126559 1 1
0.0731202564456492 0.0624272174872323 1 1
0.32447804103116 0.301072990761166 1 1
0.242463975954136 0.223643855023802 1 1
-0.1664031503992 -0.152304233043323 1 1
0.120270477542749 0.119440014197822 1 1
-0.237320632296725 -0.19138307862747 1 1
-0.207575652547017 -0.199995975713835 1 1
0.458391986065945 0.39825301948552 1 1
0.0711214972243821 0.063840359556541 1 1
-0.0246505510512467 -0.0147441765150034 1 1
-0.391167493408929 -0.359957198305597 1 1
-0.156051688865904 -0.199274672069578 1 1
-0.0793860108203257 -0.0716336085928454 1 1
0.398673432503172 0.339820295134219 1 1
-0.00655966562498496 -0.0438574149712792 1 1
-0.283696228949277 -0.25827617397092 1 1
0.0165377914021108 0.0230044278075562 1 1
0.23317010466108 0.183239556269486 1 1
0.0742659009141633 0.0590123583177875 1 1
-0.442160421300198 -0.396542607533585 1 1
-0.325443158412805 -0.26942562783438 1 1
-0.634285529440807 -0.585688357923442 1 1
0.290723049643409 0.255038557436796 1 1
0.695202006215994 0.630742725171159 0 0
0.14897163847101 0.137557218810987 1 1
-0.131209320209943 -0.128344542709283 1 1
-0.140972812929272 -0.114340200508846 1 1
0.0626805645214539 0.0400102815381727 1 1
0.537365174787976 0.502422716812404 0 0
-0.199069411610905 -0.147111596764592 1 1
0.135046368950434 0.13042621645741 1 1
-0.277105359398996 -0.237159945655417 1 1
-0.370570878131591 -0.337412121054556 1 1
0.222377810162494 0.199931597030895 1 1
0.528307656558101 0.466664190706932 0 0
-0.288172370134386 -0.258989792216579 1 1
-0.144846993512416 -0.13522956599955 1 1
0.164141744500918 0.147048707223952 1 1
-0.381030897976793 -0.369719513405502 1 1
0.121318865767587 0.114500052828444 1 1
0.00415543730086969 0.030265333316687 1 1
0.120854368188092 0.116524039495777 1 1
-0.0302008495438966 -0.0201700481870905 1 1
-0.0773258992707832 -0.0829514395152952 1 1
-0.414192568187725 -0.387732630915159 1 1
0.202087774339498 0.178371222278081 1 1
0.252319189297478 0.210159911536121 1 1
0.0358692506800247 0.0408974553843627 1 1
0.262928543785524 0.259070814671564 1 1
-0.376506860906 -0.347939911447683 1 1
0.536380660959469 0.464931696361538 1 1
-0.210581075645239 -0.205039638428404 1 1
-0.0177300335082419 -0.0159820674918239 1 1
-0.0393342389863978 -0.0572022680907242 1 1
-0.219947810535514 -0.189539767583953 1 1
-0.384907137990884 -0.30548788571055 1 1
-0.160046695955102 -0.158685705006357 1 1
-0.050577512081569 -0.0594796105516529 1 1
0.270999998391123 0.241918499786583 1 1
-0.308978675662134 -0.304883326750051 1 1
0.158894263025737 0.13497900762701 1 1
-0.0157475831740364 -0.0321402956697838 1 1
0.20927072614417 0.174071391394272 1 1
-0.263065619231845 -0.245709082098964 1 1
0.06293365336337 0.0613578418587939 1 1
0.253439867934749 0.229696692866087 1 1
0.158602283340446 0.1428615373495 1 1
0.0094793587110764 0.0167644922399208 1 1
-0.0927467014890207 -0.0860155149959607 1 1
0.289838581206666 0.230362064547124 1 1
0.348271936086816 0.317881842794574 1 1
0.246652580114315 0.232246362098774 1 1
0.807255515025401 0.706761575427131 0 0
-0.14297451520581 -0.137391167705477 1 1
-0.109997808971588 -0.0952272801932963 1 1
-0.540808852967321 -0.517296609387514 0 0
0.0561293241861449 0.03013879592807 1 1
0.282650747745695 0.247348068218031 1 1
-0.364594795031447 -0.328772297607881 1 1
-0.262335041235065 -0.24582419482815 1 1
-0.0142043297182523 -0.0556879674032812 1 1
0.0798465018661165 0.0807907648807142 1 1
-0.122818045774722 -0.0897984064080465 1 1
-0.392635704436842 -0.36014073139193 1 1
0.0457428929309042 0.0451695499335628 1 1
-0.130334595377011 -0.120347239742789 1 1
0.0526721400476954 0.0425538410072042 1 1
0.0940884547085954 0.0874970678853671 1 1
0.05539681501272 0.0519858117844747 1 1
-0.31956663535357 -0.300649581009099 1 1
-0.1503665983448 -0.123786537996104 1 1
-0.0340190038067322 -0.0550930210209668 1 1
-0.119111332495326 -0.0974182858232534 1 1
-0.0592378922848635 -0.0533941852870237 1 1
-0.503417503131088 -0.490805273357766 1 1
-0.142546290871615 -0.146178953868883 1 1
0.0825855829987662 0.0756951876492828 1 1
-0.0945664351973268 -0.0917604454187856 1 1
0.332621806500403 0.334948918395235 1 1
0.211906996148449 0.20226017184383 1 1
-0.00563285160980741 0.0164744351328305 1 1
0.176589362050013 0.165668268406353 1 1
-0.247276752389609 -0.201486908555846 1 1
0.0747640629509211 0.0740602046025057 1 1
-0.0126967341030688 -0.0213099670517081 1 1
0.257588381142467 0.217610078302988 1 1
-0.0565064357365084 -0.0443478474845708 1 1
-0.492411286354327 -0.439071406810065 1 1
-0.539422488365602 -0.5103498259776 0 0
0.0109715885774021 -0.0414639969528272 1 1
0.131126786421605 0.105805979152749 1 1
0.14145917285413 0.131515843645848 1 1
-0.181102516081215 -0.155029871063635 1 1
0.370106434442207 0.301647164334913 1 1
0.210891360833294 0.187150915434274 1 1
0.230625811698369 0.147063589576184 1 1
0.288211571053354 0.260992669087003 1 1
0.0401793836944843 0.036208582012086 1 1
0.367747185253314 0.344665184622917 1 1
-0.0878648664787938 -0.0829683915492919 1 1
0.0472667160734529 0.0677805001731079 1 1
-0.774723894618287 -0.660982148312066 1 1
0.327839912069345 0.306505915782733 1 1
0.264396446854585 0.238993887175076 1 1
-0.0776564923146633 -0.130028387086151 1 1
0.127397723348745 0.110315140515773 1 1
0.02635585417702 0.0180271858817606 1 1
0.0964798541654396 0.111929091040952 1 1
0.0620627592948785 0.072158146245587 1 1
0.362643621254293 0.335977705612552 1 1
0.718600278575544 0.677931343359128 1 1
0.0807583520086352 0.0551961739940019 1 1
-0.471517460812297 -0.428871052481283 1 1
-0.521057754239451 -0.467629463889697 0 0
0.219645157683325 0.207380458325751 1 1
0.0415074103008874 0.0101946446049234 1 1
0.302424008197143 0.281513834850075 1 1
0.268280315367714 0.232128231021334 1 1
0.25076889420888 0.22072775315575 1 1
0.226738632552551 0.206651190575742 1 1
0.319442138142516 0.294025191135771 1 1
0.166679761985737 0.167234685144643 1 1
-0.317796472478846 -0.229588736916864 1 1
0.202748388951382 0.200549261318356 1 1
-0.0180514055589832 -0.0175562527616657 1 1
0.367013214963729 0.332026746285577 1 1
-0.270769332731516 -0.241218480268795 1 1
0.284042757738299 0.236447350438512 1 1
-0.081413090901971 -0.102216082761179 1 1
-0.0557929705430606 -0.062717469279323 1 1
0.015912304055438 0.0204973237016795 1 1
0.025944312502224 0.0163563213570438 1 1
-0.190017392969023 -0.172232820742395 1 1
-0.0249471231636933 -0.0777133962521628 1 1
0.122970708954926 0.112627800653991 1 1
0.315072157333896 0.259147237825071 1 1
0.162133995549361 0.170976028891685 1 1
0.672755554266488 0.604912833194623 0 0
-0.00671266128875034 0.00638701023645226 1 1
0.0693511052866074 0.051215281402418 1 1
0.237028297701236 0.202263652870857 1 1
-0.252147125109187 -0.230888157261633 1 1
-0.00540198054485745 0.0125274096408931 1 1
-0.0848888911459429 -0.0781449719164442 1 1
0.171085743399507 0.156689704964763 1 1
0.0030389927734042 -0.0189017878966238 1 1
-0.113818193860576 -0.112874595491007 1 1
-0.216643174502077 -0.221372224545804 1 1
0.000263046676917872 0.0353916746613571 1 1
-0.163615519747392 -0.133945238507502 1 1
-0.339904580968922 -0.302142298611162 1 1
-0.229860620281969 -0.230978021661325 1 1
0.471338668053438 0.442950643401927 0 1
-0.0540450938600122 -0.0578526414378561 1 1
0.241733807382345 0.25363494078502 1 1
0.0514455178360614 0.0583277800561634 1 1
0.0528174366908294 0.125468540175323 1 1
-0.532581539102942 -0.48833178014012 0 0
0.168413476797208 0.153078741994875 1 1
-0.0936879784756573 -0.080499999038711 1 1
0.0940899546309749 0.0795109371954189 1 1
0.306840789478608 0.276007601974395 1 1
-0.100421885415991 -0.0794828466915297 1 1
-0.0840579163793596 -0.0866340960794121 1 1
-0.20406951832777 -0.178973515470174 1 1
-0.353653850668351 -0.343878825746106 1 1
-0.583619270613578 -0.54088918966323 0 0
-0.18945894457598 -0.171053146282489 1 1
-0.142435551925644 -0.111872497814449 1 1
0.141907275217008 0.109214662954078 1 1
-0.0478070837683248 -0.0506878376506587 1 1
-0.65014144960695 -0.535818777107962 0 0
0.0565204355188337 5.0956252622289e-05 1 1
-0.0488269620618691 -0.0416746027772807 1 1
-0.106073069823646 -0.114540700008567 1 1
-0.104485089739646 -0.0709000648016096 1 1
-0.268909613832799 -0.25099774928145 1 1
0.417810022366492 0.390790400613713 1 1
-0.0931817382892939 -0.0911330284160681 1 1
0.0286163557458664 0.00578876877617857 1 1
0.124316674535725 0.107764954516376 1 1
-0.071744301535099 -0.0931175362983557 1 1
0.0800161605796904 0.0696893268027251 1 1
-0.207849907343676 -0.187322873138656 1 1
0.301417270374562 0.296339854137255 1 1
-0.180355624973499 -0.153557022250875 1 1
0.055064195105357 0.0490341699125826 1 1
0.0971758480680162 0.0562277572563259 1 1
-0.175220901900619 -0.147181193172405 1 1
0.15100585632589 0.145797870982596 1 1
0.421342818873409 0.37433066994912 1 1
0.103074551127038 0.110690467918621 1 1
0.0568135646752666 0.0422781209771994 1 1
0.223349272041331 0.181778229265811 1 1
0.126436491115102 0.115561699696311 1 1
-0.439801137820123 -0.358022914488068 1 1
-0.100165839130754 -0.0987706450257559 1 1
-0.0364952720830096 -0.0197357103904923 1 1
-0.794277083767483 -0.707602415008142 0 0
-0.094305595041075 -0.0939494737028686 1 1
0.240481715588844 0.236589586209108 1 1
0.313063552411005 0.291718049177843 1 1
0.00171430219878734 0.0117767418173744 1 1
-0.356905841237248 -0.334802904014197 1 1
0.0306568573504095 0.00170999234143632 1 1
0.0213985601983281 -0.0482541116493451 1 1
-0.18785012058798 -0.167133439089828 1 1
-0.182584637292196 -0.137533816832153 1 1
0.231779439019453 0.222816053764727 1 1
0.0786276668099828 0.0708490098078925 1 1
-0.0324494496804452 -0.0400077488680797 1 1
0.00359659908307235 -0.0534917396353494 1 1
0.0634681003443992 0.0385373522432932 1 1
-0.0700746629932043 -0.0694004503738689 1 1
0.275687264245917 0.275089851717014 1 1
-0.0280451250142264 -0.0420313881804242 1 1
-0.0637484827888513 -0.0523632832106209 1 1
0.118027004994407 0.0994468994574866 1 1
0.163889848843444 0.139493334728338 1 1
0.24197958039829 0.235240836501169 1 1
-0.0798473083513713 -0.0585862464337629 1 1
0.0297868028675434 0.0295114867242563 1 1
-0.113313761501329 -0.134471042961048 1 1
0.108849778446108 0.101310303057671 1 1
0.497143699903644 0.447234215120643 1 1
0.0653940462736296 0.0579364449760537 1 1
-0.621455039888005 -0.549955868327161 1 1
0.180038723993234 0.176124921823418 1 1
0.0634523309739122 0.0504007286628349 1 1
0.0940068844302382 0.0799473004401985 1 1
0.132729247523944 0.133196422733703 1 1
0.102622644488586 0.0863022820765841 1 1
0.235831561359578 0.189598152688836 1 1
0.428666007335741 0.418256371530976 1 1
0.0348007238181622 0.0411294159344613 1 1
0.0769020488724165 0.0785370376720192 1 1
-0.0310146966703893 -0.00567467785391446 1 1
0.713879979963521 0.6433135261799 0 0
0.198010165244151 0.176894906988535 1 1
0.500526662889634 0.431375802692209 0 1
0.120522669617834 0.135812785941109 1 1
-0.0260792346242205 -0.00853260925262003 1 1
-0.125358754421267 -0.114950869244722 1 1
0.0868586527164859 0.108876769068228 1 1
-0.033248670983391 -0.0723834485362258 1 1
0.162079542423813 0.138951345024348 1 1
0.26539113902813 0.232637161541481 1 1
-0.223017599246626 -0.183024831051979 1 1
0.402763567269346 0.34029191360959 1 1
0.178405328080653 0.162085108644898 1 1
-0.0394873343712097 -0.034697038903373 1 1
-0.207729949474827 -0.191498829015296 1 1
-0.14652608781169 -0.137038445018484 1 1
0.169139394018133 0.163771603411247 1 1
0.535849945289998 0.520989609412965 1 1
0.180324312553389 0.155685694791707 1 1
0.262003140242445 0.248946187096899 1 1
-0.147259036238166 -0.151338756332794 1 1
-0.388152165208269 -0.351332771873678 1 1
0.0256991133863382 0.0252829612597461 1 1
-0.0125502332782767 -0.0163964762997642 1 1
0.0119284696261339 -0.00610494264526951 1 1
-0.277830488679433 -0.252504756579415 1 1
-0.269376020765199 -0.230786784814668 1 1
0.311684743686307 0.274327372234644 1 1
-0.183223283013555 -0.180027371450385 1 1
0.0171641097140365 0.00106142999720219 1 1
-0.0317652232420632 -0.0312741207534941 1 1
0.0760121026869228 0.088311614048872 1 1
0.0179282044620231 0.0173344129414822 1 1
0.525656929758316 0.463563189472133 0 1
0.0954856141612566 0.0709812410268091 1 1
-0.0389581775901154 -0.017777512391857 1 1
0.14758966536221 0.13569277940864 1 1
0.493953004023351 0.428028097210837 1 1
-0.216014041517578 -0.19988560422277 1 1
-0.0842561863569642 -0.0784699169060562 1 1
0.0575939616586672 0.0418571616547837 1 1
0.30669830653743 0.28071166165395 1 1
-0.134627317446982 -0.121443153657628 1 1
0.100452760627493 0.0905850323484143 1 1
-0.177391799349794 -0.107326846144102 1 1
-0.104798969591974 -0.10250097516769 1 1
0.506605538871268 0.471272380089435 1 1
-0.0656570816401162 -0.0675273988504925 1 1
0.00498784054927649 0.00208745162086752 1 1
-0.078005922531009 -0.0192837822923021 1 1
-0.0152254707615326 -0.00057533464887595 1 1
-0.0761622674943018 -0.0691508768602765 1 1
0.36259098634608 0.319977775426222 1 1
0.470441743826299 0.378069019167815 1 1
-0.215056839145806 -0.190770889352437 1 1
-0.155578023104415 -0.118174636816368 1 1
0.0223293315793184 0.00329485918019976 1 1
0.320664603153586 0.291520186181612 1 1
0.183093936302597 0.152197355112037 1 1
-0.316253747238719 -0.285351675216145 1 1
-0.179460090933067 -0.149341251671592 1 1
0.127116038987522 0.126216111706009 1 1
0.163680581335475 0.133002454356725 1 1
0.171791330543355 0.166933128987948 1 1
0.400174034200902 0.362101180643783 1 1
0.0766288664995562 0.0874739306836583 1 1
0.0558076428973253 0.0374338097690617 1 1
0.0104708995944725 0.0161223645038069 1 1
0.0525099318660813 0.0585589605975703 1 1
0.313565311895815 0.281784140867012 1 1
0.26646527877407 0.233921427857335 1 1
-0.380925294290328 -0.343010878562384 1 1
0.168803493024089 0.209279573928676 1 1
-0.0237953134837062 -0.0272596526259542 1 1
0.367419490255594 0.389471736686749 1 1
0.283416899509136 0.241187192456823 1 1
0.0440430334431312 0.0394868866828816 1 1
-0.262611675039534 -0.240221086499702 1 1
0.439718313464963 0.396688448725304 1 1
0.0725447911009237 0.0775745505466346 1 1
0.158224852760735 0.131801903604831 1 1
0.111210633558349 0.0853414995890082 1 1
-0.161528117189228 -0.177775550820741 1 1
0.253850943590984 0.231812748327513 1 1
0.31178600066989 0.270767862748964 1 1
0.0881552065778508 0.0728225148098327 1 1
0.182635291552222 0.166320462100367 1 1
0.308812038521365 0.319261388070586 1 1
0.251488964826818 0.253464346438618 1 1
-0.0368458436997558 -0.037178710130089 1 1
-0.358637030649101 -0.362976362037788 1 1
0.678638462638973 0.579278153313395 1 1
-0.245340657025805 -0.251838997303317 1 1
-0.00861469045540791 -0.020245846417129 1 1
0.0582707256709551 0.0571282729960565 1 1
-0.0823024756129052 -0.0923140382220971 1 1
0.398482653069722 0.364957969252384 1 1
0.0738729550445218 0.0638459653805285 1 1
-0.0787716293770281 -0.0542130706964179 1 1
-0.004998614775381 0.0153340007992916 1 1
-0.323817399891015 -0.315907373238771 1 1
0.514476001136612 0.498106719826171 1 1
-0.367142629125215 -0.339377135144613 1 1
0.392185779241348 0.331904474513898 1 1
0.126600788625651 0.120234352005144 1 1
0.253132599313498 0.263959594498801 1 1
0.195141449944286 0.167718747297515 1 1
-0.306275080581206 -0.279709872646796 1 1
-0.0272806447212397 -0.0282919366893813 1 1
-0.0921539856295365 -0.0817369148388229 1 1
0.242620894786592 0.235600725658152 1 1
-0.323093983391634 -0.298288418294842 1 1
0.327457881381777 0.27157087878409 1 1
-0.196287381494567 -0.200358579254156 1 1
0.0167124466566774 0.0167853420881879 1 1
0.023796533473452 0.0117479281328166 1 1
0.177156327757982 0.154737676405241 1 1
-0.406126069332243 -0.358563244371624 1 1
0.0687924531995248 0.157829246845176 1 1
0.134785932850117 0.10718010111986 1 1
-0.0902135831984456 -0.11670498138595 1 1
0.400573841973088 0.356911222527299 1 1
-0.0520411729910478 -0.0484435594471155 1 1
-0.23338761448578 -0.213742039054056 1 1
-0.370851501973134 -0.351033626925278 1 1
0.347027103211489 0.287448302561727 1 1
0.210197582625798 0.230048722123998 1 1
-0.12031132072027 -0.0238518570212834 1 1
0.296135909680633 0.261111088680678 1 1
-0.00713418928185612 -0.0125605727843999 1 1
-0.0785887167448648 -0.067799120124786 1 1
0.272946643305891 0.260989784644457 1 1
-0.0946655139212556 -0.10139798684537 1 1
0.038835151531323 0.0223739138662344 1 1
-0.0947719641132301 -0.0559515746932085 1 1
0.517902220542623 0.442642947219302 1 1
0.16828457137635 0.149239115757362 1 1
-0.576344846002227 -0.517335439792008 0 0
0.0954210726966235 0.0683725761520963 1 1
0.327786946862293 0.27702471052797 1 1
0.27439771325539 0.241729821955317 1 1
0.280564870013937 0.303875969348438 1 1
-0.335806108471233 -0.302513397274925 1 1
0.101418297437921 0.0747803364195816 1 1
-0.10974532629778 -0.101525294966483 1 1
0.35544933163823 0.312082780370322 1 1
-0.531107640027122 -0.470846651971118 0 0
0.0280338554509144 0.0278407569823286 1 1
-0.178628414093647 -0.181811500690286 1 1
0.0199589975587232 0.00600899271747544 1 1
0.193339331701105 0.180060761882635 1 1
-0.328200278219156 -0.329251927678105 1 1
0.151618280773245 0.108668776669544 1 1
-0.239073283193646 -0.251608272926748 1 1
0.165978185542994 0.158072850887134 1 1
0.0759259466824338 0.0632184300105469 1 1
-0.111677982467582 -0.113586960026692 1 1
0.0671023685659372 0.0720915430482993 1 1
0.194664151835471 0.209605366626068 1 1
-0.120800477269232 -0.128865650618179 1 1
0.0600275403494397 0.0580071319811333 1 1
0.179971642727752 0.18570967578556 1 1
-0.151999633138861 -0.141865007037124 1 1
0.0571156133495858 0.0674091065693595 1 1
0.233288049120898 0.229207029427704 1 1
0.414125012795713 0.365383563617475 1 1
-0.00871881703834565 -0.0203451906661461 1 1
0.575403699217441 0.514404499727452 0 0
-0.269327155124322 -0.252654238685962 1 1
0.138152450448668 0.137973707924137 1 1
-0.0543771037939695 -0.0455632504191495 1 1
-0.484195510341298 -0.430895209124362 1 1
0.0640345685099957 0.0516086643161023 1 1
0.072695914875201 0.0656047997230937 1 1
0.318480358092177 0.272818778165961 1 1
-0.2325105881529 -0.173792791936368 1 1
0.093301129549172 0.0974014814126274 1 1
0.229022409739011 0.300376070096642 1 1
-0.0851920875553775 -0.0835562976405416 1 1
0.535998766955186 0.472812464384392 0 1
-0.0696434202578422 -0.064306970680345 1 1
-0.0576178346094584 -0.0512216803045 1 1
0.0563093947858092 0.0982773517585566 1 1
-0.248053308704308 -0.232286177731163 1 1
0.207338179269216 0.189839689927213 1 1
0.37128797350053 0.332542071715404 1 1
-0.0797180179095845 -0.0589382348181581 1 1
-0.622210035883688 -0.556759037887124 0 0
-0.2857466710319 -0.252950211056424 1 1
0.00426610720911282 -0.0208122174654785 1 1
-0.0408039639799966 -0.0321857349895314 1 1
-0.303356704219419 -0.275260773227953 1 1
0.0717440992828092 0.0644496017025558 1 1
-0.170604340878604 -0.169801585635618 1 1
-0.783892066688572 -0.704482044183315 0 0
0.0879896104722495 0.0620470064412283 1 1
-0.163740361854109 -0.155804401466041 1 1
-0.0474700656920132 -0.0387662567513462 1 1
-0.43433040248266 -0.363540180939707 1 1
0.253397484282801 0.222882416345547 1 1
-0.178786058499597 -0.155253291897165 1 1
-0.084373914804789 -0.045579515258123 1 1
0.148356213874615 0.12620472238981 1 1
-0.1309171642327 -0.0653283428010752 1 1
0.0520210905358833 0.0458091385210475 1 1
-0.25295021914314 -0.242546964653025 1 1
-0.103510828397692 -0.0845409010048428 1 1
0.0471141310771328 0.060278253382489 1 1
0.326096673480184 0.312794849995562 1 1
-0.189648663119623 -0.166344181439298 1 1
-0.001903076821646 0.00336737728816883 1 1
-0.0568208806499958 -0.047166113388936 1 1
0.111057576990927 0.0716214827399529 1 1
0.162854599994234 0.150256816516663 1 1
-0.032065942228886 -0.0370719441048995 1 1
-0.0828723152311728 -0.0644596952986193 1 1
-0.0419476556196946 -0.04810303018869 1 1
-0.224043260387123 -0.174617518556817 1 1
0.499550571889012 0.457648541943842 1 1
0.140522200193068 0.121885273197378 1 1
-0.0724192940894332 -0.0639672486198235 1 1
-0.193960542581194 -0.190553764176746 1 1
0.143911870821059 0.142420208249093 1 1
-0.238279700701031 -0.221972989365731 1 1
0.187327655132447 0.154303297143466 1 1
-0.278412611282834 -0.251326255016366 1 1
-0.1902086186938 -0.183958835961556 1 1
-0.339412306113189 -0.291297766988888 1 1
0.193281013807394 0.175452425489391 1 1
0.20540116633107 0.191962921573983 1 1
0.237433302046701 0.231519356696937 1 1
0.235285549408682 0.222065072858252 1 1
-0.00761301104750284 -0.0673866488989743 1 1
-0.341092688932118 -0.316272701983725 1 1
0.0467718131315918 -0.00235503758849816 1 1
0.110194133824106 0.121348658907148 1 1
-0.00318278815213108 -0.0482177161075517 1 1
-0.0580032920047639 -0.0602884428878829 1 1
0.492182395409896 0.480732942131982 0 0
0.0638877253128332 0.070353051465961 1 1
0.062571606689483 0.0538950471733619 1 1
-0.167653179551335 -0.137826693567395 1 1
0.179354089637578 0.173104971822692 1 1
-0.335287687272272 -0.297318812371113 1 1
-0.295994301174101 -0.275279812132961 1 1
-0.519674058356268 -0.460156430809925 0 1
0.1833800748957 0.17098811818521 1 1
0.0561462662506645 0.0449589757297143 1 1
0.0545057498694749 0.0375803835496235 1 1
-0.513484920102225 -0.500745622888123 1 1
0.200819021560462 0.190830385940981 1 1
-0.0196700332454107 -0.0322112053056228 1 1
-0.34156438713396 -0.341570659277241 1 1
0.188173959208781 0.178352428380695 1 1
-0.255150272649041 -0.259955813702884 1 1
-0.140075086348364 -0.105596187731643 1 1
0.167295918498824 0.145602436880368 1 1
-0.0478196483245244 -0.0493995338721673 1 1
-0.189160448106835 -0.136987548817977 1 1
0.00169139961563745 -0.0111656821947003 1 1
0.282108928659434 0.241384696040022 1 1
0.136028822203162 0.140912908505948 1 1
0.321314661432878 0.302797694062652 1 1
0.0417155736615396 -0.0157319818386906 1 1
0.113626898324637 0.102578584520597 1 1
-0.265378946236588 -0.203083760654906 1 1
0.0585386535465859 0.0588306487232527 1 1
0.101978122319445 0.0873116383034328 1 1
0.0483157718836459 0.0957896309642411 1 1
-0.039885000950827 -0.0113762074576405 1 1
-0.231852515775348 -0.191456670043768 1 1
0.150760688405213 0.144748824590547 1 1
-0.140499377411861 -0.129281699037565 1 1
-0.178271393625363 -0.152795539301128 1 1
0.0451350493993648 0.0262236921715315 1 1
0.204469502037141 0.169739725082415 1 1
0.423082999425562 0.383951837707522 1 1
-0.0635883318222191 -0.0731788054594375 1 1
0.00594341964370003 0.0139124209245581 1 1
0.176415730612065 0.166220271633241 1 1
-0.0586514708244296 -0.00825825627184741 1 1
-0.335824274372649 -0.299028174598391 1 1
-0.266531336676027 -0.238177049073776 1 1
0.0394500216364702 0.0406507349529218 1 1
-0.012565802940698 -0.000669019750315303 1 1
-0.26693454893346 -0.280569942303407 1 1
0.150621573705077 0.119681443016479 1 1
-0.345652930255046 -0.304420342073067 1 1
-0.00432581567996555 -0.0298303269195211 1 1
0.207690346093073 0.190910575950369 1 1
0.29848434233075 0.292397155570663 1 1
-0.444755613710946 -0.394851613635406 1 1
0.239368218472301 0.219876119418941 1 1
0.0627959261506365 -0.00628774010949248 1 1
-0.13176933740657 -0.111052087100031 1 1
-0.159409827041082 -0.132166171026848 1 1
0.464237942718733 0.398690687299 1 1
0.276964440764764 0.23505553091413 1 1
0.203107356418032 0.129514991956112 1 1
-0.306958457767065 -0.287564404758243 1 1
-0.0657979072750592 -0.0531575214204715 1 1
0.561564042449001 0.496724823094338 0 0
0.0765706502206252 0.0730265741477303 1 1
0.379367784546181 0.32156681294311 1 1
-0.0936660845522559 -0.084248786328609 1 1
-0.186782146160287 -0.161673111777722 1 1
-0.391600856644295 -0.343286570880013 1 1
0.333371906911477 0.204079651288648 1 1
0.190554959390808 0.17120067279169 1 1
0.0741916111056816 0.0726188609368236 1 1
-0.0178696562743995 -0.0024580255556514 1 1
-0.419595005760132 -0.357294392450357 1 1
-0.213509040606811 -0.204292256657299 1 1
0.128621680293591 0.129897418758562 1 1
0.0787386703458345 0.0857910167693467 1 1
0.462844603131044 0.392212998454727 1 1
-0.264562641671279 -0.227072637154513 1 1
0.1417736155342 0.124009090229646 1 1
0.00459330089658327 0.0152388937243099 1 1
0.324094453913957 0.278163826566357 1 1
-0.236341100164514 -0.200586355204939 1 1
0.439878666669947 0.370524122964327 1 1
0.62739943826864 0.559115708977367 0 0
0.123649217540122 0.12231000429258 1 1
0.224566479573378 0.214427722499164 1 1
0.000891037659317223 0.0258048240130187 1 1
-0.493103562929017 -0.475300500030012 0 0
0.289207925828943 0.244091324079006 1 1
0.051418751552017 0.0433795594194095 1 1
0.0674800325318947 0.0654383297326532 1 1
-0.199947611778507 -0.258613998950159 1 1
-0.0774531115409752 -0.0420344868830517 1 1
-0.231628908729953 -0.209950679083003 1 1
-0.0155266695864539 -0.0197027664412932 1 1
0.00197889363132697 -0.00808806964795009 1 1
0.14684210309027 0.138891689565713 1 1
0.216222612658693 0.205564665219061 1 1
-0.488125172738616 -0.429837161343309 1 1
-0.0556489488824453 -0.0709687109652989 1 1
-0.0132846932687018 -0.0176169003740472 1 1
-0.145771963338775 -0.138396719274432 1 1
0.136780201550571 0.141723398497063 1 1
-0.00411037640162477 0.0269018293967044 1 1
0.303387674156362 0.247915155862505 1 1
0.223059867637737 0.199910090423447 1 1
0.012810464263841 0.0115871982238603 1 1
-0.0426253348138413 -0.0660050820636699 1 1
0.030624104095187 0.00527797634715473 1 1
-0.447502018694679 -0.380609660566625 1 1
0.178694432927159 0.162386617274756 1 1
0.120355099808981 0.118228144230689 1 1
0.161845201736692 0.151184500876309 1 1
0.137561817106596 0.103535299791261 1 1
0.281242246592588 0.24103166352777 1 1
0.0454127853313235 0.0224758120979775 1 1
-0.235541914496264 -0.197932372533235 1 1
0.219210803690472 0.200529659998547 1 1
0.338187524926121 0.315686310227066 1 1
0.0139601963545501 0.0147755879807028 1 1
0.0145616377567345 0.00345416737393943 1 1
0.194007047654833 0.178432057546603 1 1
-0.0257359059781779 -0.0303644242615069 1 1
-0.137557552311507 -0.134098965868891 1 1
0.233445774564652 0.176985586071631 1 1
-0.204076387323262 -0.204706664811925 1 1
-0.106883069881034 -0.0980081524170617 1 1
0.0640124023592313 0.0576086395559364 1 1
0.401399832397565 0.390453200494358 1 1
-0.031471891378002 -0.0226363195448466 1 1
0.352187719848469 0.345698891009857 1 1
0.0323838585978007 0.0254507919475716 1 1
0.260034375840633 0.265837788757766 1 1
-0.176715041319949 -0.151506555568296 1 1
0.180426403361564 0.160811698926504 1 1
0.334941663303841 0.307632181829353 1 1
-0.0882386711419136 -0.0825947086774236 1 1
-0.0825781704762934 -0.0614703335972123 1 1
-0.00252590158390778 -0.0440704813515475 1 1
0.130465179102651 0.137866606357078 1 1
-0.378795210621374 -0.360395448383105 1 1
-0.138770467267964 -0.140236933668083 1 1
0.283648395182024 0.26894123394747 1 1
0.257517527544504 0.208536669907831 1 1
-0.464658148242613 -0.402551839678623 1 1
-0.213233156421366 -0.215454493619659 1 1
-0.347501985270112 -0.324034499433241 1 1
-0.131215798731688 -0.0912393114023307 1 1
-0.360324650403788 -0.325004884313465 1 1
0.293139946339076 0.262550702715923 1 1
0.28213416946891 0.247221066090634 1 1
-0.025477004435317 -0.0390369455265393 1 1
0.297327786985358 0.25910010296744 1 1
0.0436664612321673 0.0328383569170019 1 1
-0.166501173424377 -0.140044007080783 1 1
-0.20039558720945 -0.190550227086191 1 1
0.167512265687235 0.156883565173225 1 1
-0.080173130309026 -0.0774559368090235 1 1
0.12151073021867 0.102157060198807 1 1
-0.0767244489828565 -0.073427597547703 1 1
-0.0151392928026854 -0.0368595169130831 1 1
-0.0968549870769599 -0.139438161659815 1 1
-0.0517010628715645 -0.0645817765112916 1 1
0.109829561069727 0.0884531468356331 1 1
-0.151880052220285 -0.133184337105035 1 1
-0.322912335062042 -0.307797530441862 1 1
-0.282582154558801 -0.254374967798324 1 1
-0.562293188558887 -0.505852636489612 0 0
0.170590367563481 0.142478772846346 1 1
0.0617340354235434 0.0507745383392381 1 1
0.201349650969522 0.188306003952287 1 1
-0.0397026944669364 -0.0381157047453 1 1
0.000407513875071736 -0.00905148000766065 1 1
0.150151871758013 0.131336046913334 1 1
-0.13488008590498 -0.125969867082176 1 1
0.280580824702038 0.280839380765321 1 1
-0.0317542823245542 -0.0408226910154516 1 1
0.434806668958226 0.424139592251528 1 1
0.0627208177128412 0.0553594519241698 1 1
0.280886297439939 0.265611899250673 1 1
-0.336328666177376 -0.455208542286538 1 1
-0.156962271205832 -0.141511884661284 1 1
0.316664791497929 0.293005216102121 1 1
0.292657135268305 0.280478037543353 1 1
0.270760794194173 0.242165662123245 1 1
0.00760797191045347 0.0536307536544408 1 1
-0.0627163988951948 -0.0342665863060266 1 1
-0.0883833464451031 -0.0838622472280434 1 1
0.470087920594102 0.447853806523638 1 1
-0.158776094705886 -0.116723392454065 1 1
0.349738413712617 0.314383360667104 1 1
0.25442987214804 0.24065079142016 1 1
0.241792412428907 0.233728700852746 1 1
-0.369585785107954 -0.320798734774976 1 1
-0.351342603569394 -0.33323672904637 1 1
0.128618079862341 0.133028055988253 1 1
0.383470032356961 0.329834522289537 1 1
-0.0377471094897444 0.00841314092019423 1 1
-0.206250056635159 -0.182418489713624 1 1
0.092722342713145 0.0957049045639938 1 1
-0.150093181651542 -0.160289303735972 1 1
-0.276545234454973 -0.272370176054215 1 1
-0.114078125228752 -0.0990198808423088 1 1
-0.0331315329586519 -0.0314872037038221 1 1
-0.178166530761388 -0.15127513561761 1 1
0.0439771033424154 0.0300202712611183 1 1
-0.0134537214752121 0.00957906084226361 1 1
-0.209105930621666 -0.184476643342024 1 1
-0.355904010448543 -0.309954884089842 1 1
-0.215912748000155 -0.221428243835812 1 1
-0.0947893830941084 -0.0385425946167357 1 1
-0.0666310873583465 -0.0309407655895569 1 1
-0.324121512991579 -0.270887276477662 1 1
-0.029996885869511 -0.0454503638944927 1 1
0.513553545982628 0.477107276716293 1 1
0.0403786438062389 0.016526422141108 1 1
-0.0828717929507226 -0.0842497512915553 1 1
0.101703351341484 0.115577841792898 1 1
0.315683807025717 0.280977495278256 1 1
0.032814968386153 0.0313578951850615 1 1
-0.676778622300521 -0.615717629355665 0 0
-0.0959578880454323 -0.0822150689678381 1 1
-0.130473877485205 -0.12824046452019 1 1
0.434861608640288 0.395730044872483 1 1
0.359398682411022 0.320787014904826 1 1
-0.199166509406909 -0.232873977247742 1 1
-0.125808006812251 -0.139269932551112 1 1
-0.340040485269113 -0.309958581771607 1 1
-0.299792770539267 -0.282959919831143 1 1
-0.0555766208527044 -0.047168806676516 1 1
0.0808012863703114 0.082996130325802 1 1
0.225089885275462 0.200994870259321 1 1
-0.0875947065433608 -0.0881967461762878 1 1
-0.000221402834929274 0.000337127462593192 1 1
0.109194750894484 0.10830077779529 1 1
-0.339185598970809 -0.297802897064234 1 1
-0.0867580422009822 -0.122726000545562 1 1
-0.0216344193805225 -0.0460691648579084 1 1
0.247759266478382 0.152322339991235 1 1
0.128739340355106 0.113087413089994 1 1
0.14675646088649 0.131016913929948 1 1
-0.375581508627061 -0.30947852474235 1 1
-0.356241446339726 -0.324257384231196 1 1
-0.406442741308632 -0.338374160854784 1 1
0.11790681908514 0.0995929702862257 1 1
-0.0284204383404051 -0.029407368574351 1 1
0.467791565063172 0.422820468257191 0 1
0.564637953912859 0.535159683137897 0 0
0.592096863806545 0.543379411303254 0 0
0.098011356166645 0.124448174108583 1 1
0.154173368961249 0.0604022722662756 1 1
0.102871628898453 0.129009735257561 1 1
0.0899131946241252 0.152899760537465 1 1
-0.259569993719618 -0.248860187004697 1 1
-0.242111711428529 -0.229331270526357 1 1
-0.262715824129979 -0.264993608609525 1 1
0.0388060404768485 0.0294131243276778 1 1
0.187534573197991 0.187407801543328 1 1
0.267414126653576 0.25906643223081 1 1
-0.110738070352608 -0.111151509345602 1 1
-0.195458708771961 -0.158821536208694 1 1
0.310593233721893 0.270246197038483 1 1
0.00760480638412706 0.00536238272703411 1 1
-0.146701860822161 -0.0942940766392626 1 1
0.185866886935574 0.187169585676127 1 1
0.327158310269208 0.294675189450185 1 1
-0.252721901082782 -0.231316789384298 1 1
-0.0524590037064333 -0.0613228634069739 1 1
0.222774729236232 0.143688574876739 1 1
0.0244226923051023 0.0821938799163736 1 1
0.137273398033018 0.140270563086667 1 1
0.0703689077479067 0.0332047009520211 1 1
0.632432006117465 0.570887806478298 0 0
-0.0594644008359223 -0.0468002505569756 1 1
0.0877478090462213 0.0840954796919727 1 1
-0.0553057687173268 -0.0295821467911647 1 1
0.329160758293216 0.288128204311538 1 1
0.325701202116445 0.334091046530743 1 1
0.133856233881024 0.136003554986556 1 1
-0.196980156922574 -0.160345621759602 1 1
0.0450028907933451 0.0429024429757908 1 1
-0.46730339062751 -0.431899831431859 1 1
0.0695744699067311 0.0533907374963779 1 1
-0.204026911129148 -0.171727528721726 1 1
-0.0776145115407852 -0.00141691796413865 1 1
-0.106097910585833 -0.0971970372678911 1 1
-0.185721514052667 -0.166061717875549 1 1
0.253659803465159 0.231886819793542 1 1
-0.513863174201827 -0.482938537464619 1 1
-0.123717801607724 -0.107596108909477 1 1
-0.392338881087736 -0.358268265779534 1 1
0.465679216310576 0.431339994040896 1 1
-0.198435244156463 -0.182209754037622 1 1
-0.00493734119931733 0.0451803214900452 1 1
-0.0315930725631023 -0.014985909359273 1 1
0.481822460304071 0.426820517517564 1 1
0.0551329452425443 0.0190681456262416 1 1
0.0932593394491144 0.0409649168929022 1 1
-0.115030854281232 -0.101768226680215 1 1
-0.133832983150817 -0.114463753250149 1 1
0.0144005727163128 0.0173637851233924 1 1
-0.166595189269239 -0.164842536723646 1 1
0.712367588854945 0.631368199140739 0 0
0.0518358480417638 0.0462320218596529 1 1
-0.28590260234782 -0.236480290890128 1 1
0.220775645499938 0.229970461499556 1 1
0.531024203885968 0.505036991642441 1 1
-0.0882222428465487 -0.0661260179874819 1 1
0.282901543867354 0.240680382573863 1 1
-0.280607171071763 -0.258596221519569 1 1
0.390833316883449 0.3232621535316 1 1
0.972606361507533 0.837057816854546 0 0
-0.0836711167802815 -0.0736689690728928 1 1
-0.338242647263574 -0.297888234547743 1 1
-0.0134047989702298 -0.00298270870295487 1 1
0.15185150850717 0.195063695963051 1 1
0.361100805656703 0.314185331143635 1 1
-0.00164411053606676 -0.00590725196585536 1 1
-0.0485824844626539 -0.0519025638854593 1 1
-0.340376843406008 -0.291425008274587 1 1
-0.322417570659976 -0.301444657498343 1 1
0.226343474911677 0.211940743713995 1 1
0.299499183730915 0.29019889501323 1 1
0.0717817831016194 0.0741678364246175 1 1
-0.0141091792130406 -0.0181508780161051 1 1
-0.117290168547297 -0.0901017857051256 1 1
0.0827969291186341 0.0753711906523032 1 1
0.180813553591375 0.16031442997281 1 1
0.00876753066820452 0.00834547572738106 1 1
-0.0800297881552132 -0.070398752870853 1 1
-0.173275142041246 -0.150899407918071 1 1
-0.051941719118851 -0.0486268270794964 1 1
0.0197414299110282 0.0284872137159955 1 1
0.0693676764288182 -0.00614034920206577 1 1
-0.199450065821335 -0.186945173403935 1 1
-0.427233359879533 -0.383035367003314 1 1
0.210222093088683 0.193699646368084 1 1
-0.160068452558706 -0.153503009133074 1 1
-0.216688710193889 -0.165663360595781 1 1
0.0689433628301387 0.0540843210458659 1 1
0.416870260569221 0.36805880322821 1 1
-0.135135998360159 -0.115296877004472 1 1
0.302757597558611 0.29364492155176 1 1
0.0949331714272138 0.0715270942220138 1 1
-0.164774620556804 -0.14686367154607 1 1
0.39755307853077 0.351592895393953 1 1
-0.0621954433555509 -0.0537027589505498 1 1
0.168490183397319 0.175385993790622 1 1
0.108571737686234 0.122257291054516 1 1
-0.0312296322556931 -0.03555772890307 1 1
-0.256456998938643 -0.219293911225713 1 1
-0.0597530511844428 -0.0371562390945363 1 1
0.364800597371821 0.340641531714559 1 1
0.101100870844181 0.0592300149723947 1 1
0.241744463684296 0.189747712796637 1 1
-0.297969164853371 -0.27943324413908 1 1
0.155929088087719 0.162011581504282 1 1
0.329820940400379 0.290630100198388 1 1
0.0529615226589094 -0.0293750599368426 1 1
0.182697508899131 0.160684463664072 1 1
0.239126923805787 0.224189787845793 1 1
-0.0305692360285257 -0.0164007886435416 1 1
-0.267193051301881 -0.262069087921624 1 1
0.262390807554648 0.226698516921956 1 1
-0.0208682841568212 -0.0241464308265855 1 1
0.58276778039162 0.520232427182904 0 0
-0.0939730352780819 -0.0832984066978171 1 1
0.0828469779573565 0.0573279668363123 1 1
-0.040730969815837 -0.0427773614323536 1 1
-0.211666842916402 -0.196205920247643 1 1
0.0762344893704719 0.10189860811632 1 1
0.107136026490691 0.117689958744107 1 1
0.18224198359082 0.169583233469659 1 1
-0.152516230101143 -0.177240756770668 1 1
-0.196977058718427 -0.184220744869566 1 1
0.183235894032297 0.163000783501439 1 1
-0.0849109340762531 -0.0925722124685301 1 1
0.235626575771216 0.21224250570384 1 1
-0.370965225260484 -0.322297992967684 1 1
-0.0674298875403428 -0.0763182015160634 1 1
-0.282091809592588 -0.251161537341236 1 1
-0.184638405082582 -0.171794136711884 1 1
-0.266038993648485 -0.225650927313075 1 1
0.226536611608298 0.191384411212007 1 1
-0.163143111906105 -0.152310031967583 1 1
-0.160053158786674 -0.181044612152975 1 1
0.129889122441505 0.0611392020731734 1 1
0.00556243529645635 -0.00160052291117622 1 1
0.0224095751035015 0.00353922066840424 1 1
0.0127082290306617 0.0157797391084086 1 1
-0.214095534537516 -0.19698570128578 1 1
-0.304331580912631 -0.231596693461495 1 1
0.115430610306453 0.106240891287638 1 1
-0.0404059543360496 -0.032972929020021 1 1
-0.0602428789463706 -0.0661306814931706 1 1
0.116112398247144 0.085594118379834 1 1
-0.126256596380404 -0.0672957945053881 1 1
0.13633607989602 0.107964848942069 1 1
-0.147003589205603 -0.134920014384068 1 1
0.117115753206678 0.106250224991548 1 1
0.109034351413837 0.0966526555706972 1 1
-0.43194041072009 -0.377626524668217 1 1
-0.305979462907959 -0.289188759351599 1 1
0.0193790733807871 0.017790963979179 1 1
-0.00205761109365225 -0.0155389851138108 1 1
-0.0196528064543283 -0.000707257722081175 1 1
0.0656237850653972 0.0552062808984499 1 1
0.0480477166008391 0.0540797436569517 1 1
0.204983715559457 0.185391565823948 1 1
-0.101709605717491 -0.072138696904909 1 1
-0.259536757666001 -0.199770201037032 1 1
0.156213124518728 0.150304131200294 1 1
0.204918388900547 0.182955073632844 1 1
-0.128393287686518 -0.136193987865394 1 1
-0.0531328365330527 -0.00834311793799708 1 1
0.208264006682067 0.169506232408088 1 1
-0.287874217583019 -0.271225577774979 1 1
-0.391444267202814 -0.353845482635905 1 1
0.234681878501824 0.19828577652273 1 1
0.176822069771045 0.160901336298845 1 1
-0.372659711305603 -0.328178919318628 1 1
0.105522327256558 0.0982408877793803 1 1
-0.106873364276295 -0.0862226798485106 1 1
0.131691002941616 0.131212826722096 1 1
0.124229726703376 0.114212016945207 1 1
0.316968204412604 0.280809711056909 1 1
-0.0802276609259218 0.00975377640439598 1 1
-0.0832945414568755 -0.076534254170955 1 1
0.18203614861281 0.150328123195499 1 1
-0.187855480824583 -0.215909674843767 1 1
0.322516247353357 0.292543477048259 1 1
0.0839128040633998 0.0629911945827453 1 1
0.296483082334214 0.289803500145381 1 1
-0.272688192371507 -0.212303511375672 1 1
0.0550258683815389 0.0279014430143603 1 1
-0.157807207330425 -0.13862836439533 1 1
0.384380640892534 0.351041450243465 1 1
0.048365224767812 0.0522772746056708 1 1
-0.391805488695337 -0.341423236487925 1 1
-0.0426624891525725 -0.0543506903403869 1 1
-0.37067223305997 -0.332118096305748 1 1
-0.214494328860268 -0.235472324550168 1 1
0.19617670070131 0.146247065398024 1 1
-0.158007941725022 -0.122442592541538 1 1
0.0657610549749321 0.0903115342991273 1 1
-0.108256680757104 -0.105425054890937 1 1
0.319082146534601 0.27480738649134 1 1
0.194434732937125 0.175905245495294 1 1
0.161821213709656 0.155777797845132 1 1
0.548404023606078 0.501684012599763 0 0
-0.128848721809541 -0.117267391618753 1 1
0.102888538930979 0.0855621383024515 1 1
-0.378070152736279 -0.31630993198516 1 1
0.0828203344066985 0.0887067700002299 1 1
0.228682456491627 0.236174059565259 1 1
-0.185815697895734 -0.152976202328444 1 1
-0.269121869307055 -0.230896761888149 1 1
-0.203909515571863 -0.197226073347397 1 1
0.0624307689885528 0.0490477399038751 1 1
-0.108200311568632 -0.129622633631898 1 1
-0.357242377288151 -0.344403105919921 1 1
-0.261025352403781 -0.241035246190805 1 1
0.0793615547865108 0.0281281021364388 1 1
-0.0334279105571619 -0.0559762959718229 1 1
-0.292387638421723 -0.277282039257354 1 1
0.224663837752435 0.187005343929585 1 1
-0.310246379962274 -0.239466592909777 1 1
0.264016483339061 0.205539703505136 1 1
-0.314063958424958 -0.312918327788442 1 1
0.156419309242035 0.148411340058689 1 1
0.0951267619171262 0.100533891011661 1 1
0.208679342048389 0.192658520700808 1 1
0.0847638336518704 0.06617107890042 1 1
-0.158531409348418 -0.150754198519161 1 1
-0.0383471362584325 -0.0447643938909549 1 1
-0.189682240726005 -0.145245082642358 1 1
-0.165219568225749 -0.220923110502071 1 1
0.429871705989719 0.347180592450733 1 1
-0.272932220211848 -0.238199578577762 1 1
0.539255176848193 0.468468230129465 1 1
0.354113254736464 0.332237978197929 1 1
0.102543760812033 0.113890450310846 1 1
-0.466120541867432 -0.388833776325417 1 1
-0.355420266751071 -0.30136167131434 1 1
-0.0321101876579797 -0.0310763665451836 1 1
-0.0774391138224678 -0.0856410051933245 1 1
-0.132376324242941 -0.129931021169005 1 1
-0.547696813806625 -0.487997762464765 0 0
0.0273558410301074 0.0133494216107887 1 1
-0.310183662851622 -0.277985087480135 1 1
-0.00701852521819899 -0.0110891287925487 1 1
0.560889717471517 0.491992319514233 1 1
-0.0118571985002303 -0.00854367835370808 1 1
0.235976482497995 0.215165489650894 1 1
0.183425178913878 0.175341898321559 1 1
-0.40088314970562 -0.362103466093009 1 1
-0.322963736658853 -0.31125744898457 1 1
-0.102211360601398 -0.0930561927609408 1 1
-0.124639051197745 -0.101213404787132 1 1
-0.243994805531308 -0.220205002604341 1 1
-0.186660814447031 -0.15692059242346 1 1
0.110175547643965 0.0866079863075953 1 1
-0.537538259076077 -0.48141782873258 0 0
0.275227933910287 0.213829990491731 1 1
0.118391036545326 0.117329597129011 1 1
0.0312741303176072 0.0275429285327405 1 1
0.0839642729069129 0.0624405198884115 1 1
-0.271868350047794 -0.25022881086343 1 1
0.404303248118743 0.375648122555542 1 1
0.129994802682273 0.118632255679971 1 1
-0.107785237236629 -0.0939544336573732 1 1
-0.627258236388033 -0.60067196025076 0 0
-0.107749971964617 -0.10535911285293 1 1
-0.226187538174143 -0.205836774006772 1 1
-0.144861501121591 -0.134463357234232 1 1
-0.222501962918769 -0.201613891886886 1 1
0.131103651258489 0.109468247762765 1 1
-0.44083660028942 -0.379767531444952 1 1
0.0987722144977562 0.0836254384853757 1 1
-0.0408082834059082 -0.0462621769965687 1 1
0.613670888653542 0.559471660004673 0 0
0.284498807593085 0.213065451821993 1 1
-0.145186568266611 -0.0949015851437676 1 1
0.0983816699516594 0.0933121536549857 1 1
-0.0903578503193146 -0.0596067416605788 1 1
0.0398853988717739 0.0211028926014005 1 1
0.278145593499082 0.240630669363046 1 1
-0.00841460496050825 -0.00350773431178786 1 1
-0.0218441721441566 -0.022861796088692 1 1
-0.0502805144889767 -0.054226830802626 1 1
-0.440014889575853 -0.407324627602922 1 1
0.0559145463818928 0.0711499689749772 1 1
-0.547225486013939 -0.502121090184178 0 0
-0.312558102937235 -0.282024426767054 1 1
-0.270907404360347 -0.191020224317562 1 1
-0.153197029837116 -0.164468107335357 1 1
0.0184081546543431 0.0741807794611263 1 1
0.0967676158453805 0.0897863248786296 1 1
-0.180971539218428 -0.154538649427806 1 1
0.1590985712831 0.0801758484549924 1 1
-0.284445869274685 -0.234124785551694 1 1
0.116333258610383 0.0787532958589273 1 1
-0.128382406472106 -0.101038020035384 1 1
0.114718132799556 0.0888728151931376 1 1
-0.399576878845391 -0.494800432838618 1 1
0.182866315620287 0.157153412402944 1 1
-0.0524547416057281 -0.0541533004029622 1 1
-0.166772131718072 -0.149680107435524 1 1
-0.0008964970661028 1.60132297802248e-05 1 1
-0.23919323377412 -0.196417150847733 1 1
0.127179530361312 0.137787805727315 1 1
0.173560975331151 0.0346444418561334 1 1
-0.149347492870977 -0.133895921056434 1 1
0.507695252138706 0.4366622597246 1 1
0.345794832248261 0.330400166789448 1 1
0.0545637992071289 0.0403820282935403 1 1
-0.0341846846172537 -0.0392280393204069 1 1
0.0445669050568413 0.0515177247543737 1 1
-0.108120918732012 -0.0957008315798529 1 1
-0.194454302375828 -0.184721433235166 1 1
0.338791087520004 0.331975327315294 1 1
-0.0328323789484728 -0.0347505813911677 1 1
-0.12184651833692 -0.0897786367448874 1 1
0.0684981628740374 0.0589509918589874 1 1
0.248983672253202 0.235969822774174 1 1
0.352537738068966 0.333978545506365 1 1
-0.110771783017916 -0.0973141574029469 1 1
0.0838233600349487 0.0883933152322781 1 1
0.00236674938152136 0.0080069644740338 1 1
0.0129959036727725 -0.01853697271245 1 1
-0.0895273657232435 -0.0247681368902063 1 1
-0.493521844670664 -0.428087970432987 0 1
-0.10955092958696 -0.0959076096745026 1 1
-0.100727297809833 -0.0351223918719623 1 1
0.0293451339219941 0.0353778905788169 1 1
0.27426290859637 0.245953282355432 1 1
0.0338687083852683 0.0768129980630861 1 1
-0.221868558560533 -0.194195200295981 1 1
-0.036171780334723 -0.0452731720753381 1 1
-0.0821313738009347 -0.0748100214737147 1 1
-0.00121456835223077 -0.001660267049857 1 1
0.158993911577009 0.133917433720096 1 1
-0.0123099962477755 -0.0437089823900076 1 1
-0.218509043253273 -0.185364669087631 1 1
-0.0171735786346727 -0.0247452495830598 1 1
-0.632455544283372 -0.584469910753392 0 0
0.113379026236721 0.109350889006785 1 1
-0.462799098581489 -0.460781938285984 1 1
0.212844552291811 0.196692486293719 1 1
-0.206614632891129 -0.196907164686317 1 1
0.359088914288409 0.335176515576658 1 1
0.174476114657953 0.134794186014471 1 1
0.0339176887804025 0.0275926103972084 1 1
0.0498427746475353 0.0655272959583104 1 1
-0.0855971141445946 -0.0828262679732621 1 1
0.312556671328951 0.251994013946333 1 1
0.0660919650399792 0.0668499279503859 1 1
-0.0565655489869763 -0.0622255228595889 1 1
0.0764695105584212 0.066453282063067 1 1
0.204323178502188 0.17619381574698 1 1
-0.0946468226002973 -0.0525527893645946 1 1
0.11677349424035 0.119296979706798 1 1
0.347804440330392 0.303430158050756 1 1
0.462638668607434 0.417356863759582 0 1
0.338314181383474 0.277751956518092 1 1
-0.0110352700137697 -0.0603076986491641 1 1
-0.320099785659225 -0.283294406402176 1 1
-0.0693533503856795 -0.0385370707864776 1 1
0.402872797666772 0.37546291689883 1 1
-0.154667524775962 -0.150199077888331 1 1
0.285837698438046 0.270362885083127 1 1
0.192230257678832 0.172631081396681 1 1
-0.912790646220118 -0.819787618123251 0 0
0.340797373383869 0.294537306317264 1 1
0.0707103528522726 0.0689507909437499 1 1
0.111783832096165 0.107770122501036 1 1
-0.223386194822745 -0.171267123973389 1 1
-0.0242121949991885 -0.026819353450939 1 1
-0.0426238361375053 -0.0553272266215094 1 1
-0.168275469148085 -0.14777991814972 1 1
0.00626457345788611 0.0222394008028862 1 1
-0.0579649449098674 -0.0669519661661586 1 1
0.295629283683359 0.258902239908522 1 1
-0.678709040250456 -0.600056002322492 0 0
0.015289252846495 0.0206403022214964 1 1
-0.304158987424483 -0.280631112793557 1 1
0.0939609689432278 0.0772960434039196 1 1
-0.0533524233463578 -0.0773875024942461 1 1
-0.0458146924371819 -0.0474044504985473 1 1
0.122273190028818 0.120378746965864 1 1
-0.146915991197278 -0.148738921941746 1 1
-0.0607532215311447 -0.0505481495736052 1 1
-0.0164149739890305 -0.0452571450410094 1 1
-0.419393318450095 -0.379255933793528 1 1
0.228670955619426 0.202590814946819 1 1
0.152996241752279 0.157061829432282 1 1
-0.0672798067030487 -0.0369998711100552 1 1
0.0114050357314135 0.00915499276038025 1 1
-0.0235516502452702 -0.0169311046865832 1 1
0.129217204435969 0.0861035424992028 1 1
-0.123863297183099 -0.122810510330062 1 1
0.182374360989809 0.154888719050424 1 1
0.118638074893129 0.153603442304674 1 1
-0.0434287359765588 -0.0535676687440274 1 1
-0.0626592361163833 -0.10505692105819 1 1
-0.000401437533210265 0.0396283613659116 1 1
-0.334780683176816 -0.328182360778035 1 1
0.412750886065894 0.374943112062741 1 1
0.373073728682438 0.328006384204475 1 1
0.18328820517933 0.172855652104829 1 1
-0.239682574389241 -0.203063077017824 1 1
0.261883406570632 0.244579099087023 1 1
0.148768937269083 0.144157095485477 1 1
-0.151680724307914 -0.131746914949089 1 1
0.386789536152609 0.298690611234629 1 1
0.481208001139709 0.439987049340435 1 1
0.13088881990071 0.132878756366719 1 1
0.0409818524594239 0.040433043364186 1 1
0.0179438652873171 0.00300325902976274 1 1
0.262648889445232 0.253272879798848 1 1
-0.137277230297866 -0.119621382825979 1 1
-0.245916013593351 -0.22591645969772 1 1
-0.122296976908358 -0.110620036435529 1 1
0.36006329212852 0.247988056156282 1 1
-0.0813680416821626 -0.0379948990649658 1 1
-0.536602820801555 -0.485992263943159 1 1
-0.110563065915215 -0.123751673273023 1 1
0.163522135604087 0.15840466218984 1 1
-0.150248453348748 -0.134406483196923 1 1
-0.270924591379743 -0.259137144969475 1 1
-0.0356280054568797 -0.0345535334124486 1 1
-0.470701274875257 -0.406709036774153 1 1
0.479414132766398 0.419579260979694 0 1
-0.410390044603736 -0.386645734619459 1 1
0.213956363141272 0.213457798468427 1 1
-0.422556496172079 -0.377231783591932 1 1
0.414945884804183 0.370527133892538 1 1
0.223503594624121 0.196090201815031 1 1
0.209622102123028 0.178366482100985 1 1
0.284713882459611 0.254342340596368 1 1
0.391954066792598 0.340005874312344 1 1
-0.222349783906028 -0.208772188858134 1 1
0.0397468401037627 0.0430997913566031 1 1
0.264349002457778 0.263276385202284 1 1
0.159008017027363 0.117088384470999 1 1
0.582851937924558 0.553955962951176 1 1
0.0868327594229934 0.0624094754543536 1 1
-0.197478245720121 -0.157431910232514 1 1
0.261711605430399 0.240264076492136 1 1
0.22741145392417 0.212872094109091 1 1
-0.415629868873602 -0.371025253045586 1 1
0.286410312349177 0.261960497610943 1 1
0.0128070449538208 0.0145206759369052 1 1
-0.266689632590397 -0.245823252921775 1 1
-0.495381982928085 -0.43062493560836 0 1
-0.277431508215307 -0.203928283132758 1 1
-0.0212943306700152 -0.0242807780484714 1 1
-0.143408834290914 -0.134392623399183 1 1
0.310230509928243 0.269746585143143 1 1
-0.132930085480569 -0.152880371286455 1 1
0.228978758877729 0.209077037967176 1 1
-0.0141784625797018 -0.00354114347142495 1 1
0.54207552717087 0.470545246530824 0 0
0.0819907016890283 0.0867584758208491 1 1
0.0876940053636338 0.0750078176364981 1 1
-0.25985188973856 -0.231439882457596 1 1
0.108021435946818 0.11134331676616 1 1
0.118803994808066 0.13397374279577 1 1
0.262643065898881 0.227940408943708 1 1
0.616266373953253 0.553647115506365 0 0
-0.00142205215790307 -0.00733092262240918 1 1
0.572167388593939 0.530821433936087 0 0
-0.0224961353957048 -0.0123339158641985 1 1
-0.555368741977679 -0.51472914587612 1 1
-0.0513422310851536 -0.0208204839164891 1 1
-0.156452939191948 -0.142069440788623 1 1
-0.304634309125395 -0.284113913587909 1 1
0.529974511483958 0.479846633418868 1 1
0.174616424715594 0.159072705711928 1 1
0.807495602040193 0.73691174770199 0 0
0.278599567776355 0.263859983696131 1 1
-0.891034557416374 -0.815892324462983 0 0
-0.479704356760248 -0.45204522110912 0 0
0.282296843881301 0.245996283539237 1 1
0.00847266763634071 -0.000538143980311555 1 1
-0.00718392274985805 0.0202982739005843 1 1
-0.126350780651428 -0.0883993277980948 1 1
-0.209522814519626 -0.18592212185512 1 1
0.0576661323400614 0.0555973022221534 1 1
-0.44780548514882 -0.386049542993259 1 1
-0.220112613463842 -0.202946771548 1 1
-0.158517701727001 -0.144282045490009 1 1
-0.387860910335562 -0.347455315381801 1 1
0.264627923520395 0.250638325668251 1 1
0.241287888538385 0.210812396805569 1 1
-0.0630769945196407 -0.0555465565401593 1 1
0.25521359707342 0.230387798244415 1 1
0.155507245739196 0.131205752645049 1 1
-0.0670940144865483 -0.0672733320346197 1 1
-0.272968507133352 -0.274451535314279 1 1
-0.123145606873732 -0.154212486594515 1 1
-0.134661136644792 -0.115749840123366 1 1
0.274463698454927 0.254977340896381 1 1
0.190014232047377 0.165133126202368 1 1
0.370167644610618 0.359102222737735 1 1
0.0960178416153028 0.108032503515762 1 1
-0.149316626774919 -0.162387313156055 1 1
0.13290452601524 0.108202417359525 1 1
0.388403402169013 0.293010540309796 1 1
-0.0467366760699511 -0.0486240805577567 1 1
0.119907839916054 0.0700440416304118 1 1
0.0675538946434083 0.0622964787173507 1 1
0.0565019747035598 -0.0163654899809698 1 1
0.0763524403030475 0.0569458548066766 1 1
-0.0602723702802238 -0.0798223799368481 1 1
0.0522809915656318 0.0467251446512139 1 1
0.433012206493056 0.368392373720148 1 1
0.0954085582031047 0.0963203953187108 1 1
0.22596796294301 0.18810700681919 1 1
-0.160165475450707 -0.127524541002872 1 1
0.273172066771669 0.24191533353707 1 1
-0.175227735082869 -0.103039838606795 1 1
0.0664946980829026 0.0845512648683652 1 1
-0.704187329821509 -0.632644089161122 0 0
0.098972166470735 0.122361855460871 1 1
-0.00969048442578896 0.0154159769668341 1 1
0.0102177624061045 0.02384842560413 1 1
-0.167402794885372 -0.149643143746297 1 1
-0.0486880127100213 -0.0484054619399841 1 1
-0.292654790150773 -0.284323303783735 1 1
0.646301170873632 0.587259890846633 0 0
0.000810265876697386 -0.011686891856002 1 1
-0.251521831117724 -0.238809566772812 1 1
0.17574534687571 0.148882883555614 1 1
0.141639164970769 0.1344123186946 1 1
0.282561308441184 0.222385772227844 1 1
0.478788234018581 0.487712988004481 1 1
-0.266146179441501 -0.233012040598676 1 1
-0.0895259817392796 -0.0823955794904175 1 1
-0.20206339063246 -0.19162708683679 1 1
-0.277320838997036 -0.250734349277828 1 1
-0.0144573349553059 -0.0244843947887178 1 1
0.129343670893284 0.124659719636729 1 1
-0.162373049080306 -0.0786947705147684 1 1
-0.167889399687643 -0.162956230430043 1 1
0.401489924333547 0.365572334879504 1 1
-0.260433148408002 -0.227286171487969 1 1
-0.144458986227909 -0.135210202871249 1 1
0.0946514838590934 0.102072751511189 1 1
0.0463065799544765 0.023855877131002 1 1
0.286653864068498 0.24948864391215 1 1
-0.00414678251998372 -0.00377343798269555 1 1
0.00502053274588158 -0.00362916657557745 1 1
0.0582324164671694 0.0552675592717551 1 1
0.263958976587014 0.231617025914006 1 1
-0.268722800104296 -0.210263591727873 1 1
0.169274098806513 0.140653558145008 1 1
-0.120309585501965 -0.101960273343115 1 1
0.0994604307320666 0.0806675334933609 1 1
0.139962636156439 0.12689049040294 1 1
-0.189869968736335 -0.181381768869735 1 1
0.061475553040248 0.0118088673415445 1 1
0.037250143499537 0.031888398524415 1 1
0.0167185023777457 0.0398642557390024 1 1
0.00212299754562729 -0.0130656140615847 1 1
-0.289265221719949 -0.251806515984658 1 1
-0.0926658690623016 -0.102989625530925 1 1
0.0908483351426287 0.0776916139801843 1 1
0.0892440131908938 0.109101578704409 1 1
0.536336910744121 0.503088085898909 1 1
-0.00211103650410346 -0.022320357683661 1 1
0.0849240932063751 0.0532629803651347 1 1
0.322081425362578 0.30416976704911 1 1
0.0986846409768674 0.0942882574838344 1 1
-0.129645379733509 -0.106847680061267 1 1
-0.182970702963561 -0.170014652668307 1 1
0.144694570403017 0.147187002665792 1 1
-0.175254425443057 -0.160016588239518 1 1
-0.498694309907602 -0.44786147582809 1 1
-0.0451129502218436 -0.0465929116996316 1 1
0.158439232843511 0.135510760921403 1 1
-0.155734496668436 -0.156601320244231 1 1
0.271403325079989 0.286571287520222 1 1
0.0266161075080641 -0.019304928307166 1 1
0.158935440072398 0.141905731323033 1 1
-0.0464630580465084 -0.0589445283599339 1 1
-0.201136080303165 -0.168791059208989 1 1
0.311257889717378 0.284298970734992 1 1
-0.208123034486081 -0.200595000819379 1 1
-0.387690548270284 -0.320974075078973 1 1
0.176088303239588 0.165143529448422 1 1
-0.194063081083455 -0.203141596879108 1 1
0.110848290255438 0.0769204166029033 1 1
0.145885685186896 0.13707971069132 1 1
-0.0501939328549547 -0.0290183552693507 1 1
-0.299322879438996 -0.286233711064504 1 1
0.0194910999942433 0.000546540501805259 1 1
0.173328598272134 0.162571495114592 1 1
-0.0344093217863584 0.0197721854197273 1 1
0.216277989748309 0.214856761819283 1 1
-0.0879401561599907 -0.0944084775596919 1 1
-0.14063499518366 -0.131273176958139 1 1
0.319415507066521 0.287466823187941 1 1
-0.021700130375899 -0.0200218484929453 1 1
0.100841070180371 0.0645571161510423 1 1
-0.0562244244813756 -0.0569320334625981 1 1
-0.334373760092508 -0.303818316437453 1 1
-0.238565326005428 -0.220177953910754 1 1
0.314611674836355 0.215972989460067 1 1
-0.186092004074956 -0.1720258405627 1 1
0.51165297713196 0.45821553122338 0 0
-0.04765766647401 -0.0535710975703492 1 1
-0.290115172912192 -0.263415988151658 1 1
-0.0407537174630691 -0.0396645084994717 1 1
0.205656550231878 0.18949387701148 1 1
-0.189686277568129 -0.19072266101507 1 1
0.40159439396777 0.368665133209238 1 1
-0.0526474167611221 -0.0314095177615809 1 1
-0.10319651888158 -0.0808207381717904 1 1
0.291912221880708 0.268046822953393 1 1
-0.0419977015375327 -0.0259779900251596 1 1
-0.227710778200687 -0.184320085346644 1 1
-0.0117793707783538 -0.0310457614541358 1 1
0.166606753913281 0.0866495303588567 1 1
0.121176180376939 0.113179218584075 1 1
0.0457104718907536 0.0362182588251674 1 1
-0.434975891300015 -0.41263203760299 1 1
0.0411955539390599 0.0250265357177083 1 1
-0.203749475111319 -0.176391899500271 1 1
0.310625892344871 0.276311122084186 1 1
0.174935308188687 0.15989021142415 1 1
-0.290753258525763 -0.254592248450396 1 1
0.103303818878994 0.115898035998512 1 1
0.25653431453169 0.252549019281248 1 1
0.0682140812175665 0.0184416955990218 1 1
-0.116428304166541 -0.0898756592308838 1 1
-0.604729502759963 -0.478889500656435 1 1
0.0474679338961115 0.0417251599342138 1 1
0.286715791607453 0.254966896346353 1 1
-0.399813584892404 -0.34553210092343 1 1
-0.0687985449024574 -0.0684655059584273 1 1
0.244690199075565 0.221130342069043 1 1
0.119756714494245 0.124749912587106 1 1
0.00785993655322764 0.0514790510558197 1 1
-0.0178473461842528 0.000940263011097332 1 1
0.0142766837303459 -0.00061296202592713 1 1
0.228705780786469 0.195493676887348 1 1
-0.106915395855284 -0.0561425904788709 1 1
0.170660385801107 0.147756598753354 1 1
0.264709747706658 0.227740136553888 1 1
-0.423348925160223 -0.362947776868032 1 1
-0.298157287173392 -0.252519532385691 1 1
-0.138633966442173 -0.0984488753919217 1 1
0.37214078933015 0.314680453960351 1 1
-0.152047699634045 -0.100957794484065 1 1
0.352408671311205 0.329156120876625 1 1
-0.10014763120122 -0.0625514925682566 1 1
0.330946666662205 0.301007213740254 1 1
-0.258294177981901 -0.195296265784235 1 1
-0.435629263943847 -0.412044022837764 1 1
-0.430544541542075 -0.36112745168397 1 1
0.109584516277633 0.108661897458152 1 1
0.161514349885297 0.142456672550037 1 1
0.218332176018386 0.212410028164214 1 1
-0.114646772215851 -0.107222410044991 1 1
0.360787605032099 0.319479565652539 1 1
-0.206430424611955 -0.226590771393689 1 1
-0.199986087706648 -0.177550935891499 1 1
-0.22656913962055 -0.203428979466257 1 1
-0.258928617734968 -0.259759291227054 1 1
0.103210973438041 0.0910362646033954 1 1
0.136303772028723 0.140834860139735 1 1
0.07402257545605 0.107179276532412 1 1
-0.242943929625663 -0.211149344647943 1 1
0.340451190914885 0.316295554602482 1 1
-0.321214642919484 -0.301946555400191 1 1
0.0274030180203362 0.0200068897821955 1 1
-0.0279604716980236 -0.0358797787387771 1 1
-0.0857072829849005 -0.0534569554014727 1 1
-0.349949769841594 -0.266811971140319 1 1
-0.0678269162363334 -0.060514235814074 1 1
-0.116465949498472 -0.125454752730965 1 1
-0.18066767332517 -0.150859277543354 1 1
-0.152821137025496 -0.122197569615219 1 1
0.0493409860966315 0.0565411408792998 1 1
-0.000231619467124952 -0.00253170983629669 1 1
0.0745048817416516 0.0776885080400693 1 1
-0.246775776456548 -0.215955541014601 1 1
0.0945742837503381 0.0813048151840233 1 1
-0.0239871247072964 0.0169837404880528 1 1
0.340997288315858 0.309099479001411 1 1
0.232777088330408 0.251987708043707 1 1
0.223380029505725 0.215302274720425 1 1
0.0743550287988679 0.0417356657370484 1 1
0.46261703216034 0.409163984438773 1 1
0.165950392656318 0.138688987164434 1 1
-0.0718133970698333 -0.0570492069722886 1 1
-0.235919744183645 -0.239468772949688 1 1
0.175082850676686 0.112140787027434 1 1
-0.208017860857018 -0.195566139414699 1 1
-0.155702439311112 -0.135423272912317 1 1
-0.329469573155033 -0.30578788827246 1 1
-0.0335364403051681 -0.0125783498819716 1 1
-0.390065266809945 -0.382365454439157 1 1
0.100952706577592 0.0854037611085037 1 1
-0.168622450479188 -0.192429277374802 1 1
0.56962116258983 0.517463103815042 0 0
-0.130480892632852 -0.131507281833566 1 1
0.08456399843939 0.0798615727916052 1 1
-0.0957867976602113 -0.0752281809586904 1 1
-0.114776543320678 -0.106069084884952 1 1
-0.138449117273088 -0.0972190993500971 1 1
-0.0920277847031277 -0.093381936570533 1 1
0.174799240978228 0.156473594102073 1 1
0.0849660649909807 0.0809460174394025 1 1
-0.343070222096878 -0.34064809717022 1 1
-0.0342289147050114 -0.0348225695675549 1 1
0.0349049243525802 0.0105604831946268 1 1
0.0189914424831562 0.0243995810127351 1 1
0.212270853126263 0.215777920798022 1 1
0.313550154736106 0.264926762344422 1 1
-0.126604607430411 -0.140250516630652 1 1
0.360895331616018 0.311482824002614 1 1
0.101670966245941 0.121031629349269 1 1
-0.454700916479987 -0.41258546639779 1 1
-0.483130996054801 -0.400357943749253 1 1
-0.625422457051988 -0.578929700542062 0 0
-0.0497787323257656 -0.0415853636271034 1 1
0.0163089211486561 0.0246147049702323 1 1
0.409427950345153 0.40620415119469 1 1
-0.291072006256383 -0.2592498737786 1 1
0.118102894305422 0.115105567627135 1 1
0.186876198597926 0.168802521385328 1 1
-0.148466173803999 -0.129079762541463 1 1
-0.164615574107837 -0.112139342520595 1 1
-0.131651679531137 -0.110693386384037 1 1
0.363702962293502 0.314531980793851 1 1
0.0789621454216321 0.0797437823821922 1 1
-0.10100835891815 -0.0695097830277609 1 1
0.197594831327355 0.209453529386353 1 1
0.111637564508316 0.0920405158697007 1 1
0.368070130784005 0.359502819003147 1 1
0.199055876763662 0.207753924785677 1 1
-0.272889909712639 -0.249899749029548 1 1
0.261031080870852 0.233056880251441 1 1
-0.486210785791717 -0.430497372096766 0 1
-0.0403353736361251 -0.031365182897991 1 1
0.122050844958057 0.137043082377932 1 1
0.0862352262755078 0.0752048544955973 1 1
0.00904327030049904 -0.00156075650052443 1 1
-0.0806747929634612 -0.0665088213294731 1 1
-0.0445739923826123 -0.0398525662853974 1 1
-0.183349306732021 -0.160491821087318 1 1
0.221387142848489 0.185821924022386 1 1
0.0186817071752062 -0.0282737594705322 1 1
0.159018693737816 0.139899666000272 1 1
-0.0586439734936336 -0.0583497012260481 1 1
-0.115258127646448 -0.109339155548314 1 1
-0.111051614685977 -0.105849626396703 1 1
-0.0993188330972922 -0.0679292032025443 1 1
0.286743577143857 0.268073346464794 1 1
-0.0320425320588436 -0.0255729355698605 1 1
-0.0635859938769364 -0.0663702471360093 1 1
-0.279276628608771 -0.279254509039004 1 1
-0.349787759508549 -0.313615287633186 1 1
-0.210954591248711 -0.191929959020569 1 1
0.307670582100398 0.277789345895572 1 1
0.0028531727581554 -0.00958234201152953 1 1
-0.240217782385597 -0.199737298145106 1 1
-0.0627126482632948 -0.0612928841695685 1 1
0.179343440770174 0.161254347823244 1 1
0.131249498675194 0.122628077451464 1 1
-0.203517970702053 -0.0926530388954879 1 1
0.508191272986569 0.464468309224942 1 1
-0.0862655558368363 -0.13065274987052 1 1
0.346707184726898 0.289034487878203 1 1
0.337003040754845 0.302229626447543 1 1
-0.132338628327896 -0.125244400951336 1 1
-0.391910642502393 -0.369307531925194 1 1
0.545196576830864 0.486599179492172 0 0
-0.0718326331354708 -0.0646194053569318 1 1
0.0680997655144725 0.0325277086226828 1 1
0.147939007506805 0.14915239835656 1 1
0.124781925924189 0.117039198994367 1 1
0.133018202317531 0.116150191603605 1 1
0.225098100132901 0.196318812884035 1 1
0.0650344806903444 0.0532833616592381 1 1
-0.0585568755983972 -0.0623484207111565 1 1
-0.00437996734549631 0.0129330373767216 1 1
0.189073825881995 0.13443552635419 1 1
0.397681910501981 0.3532266476125 1 1
0.0300698980051941 0.0249891941018723 1 1
0.076818860424646 0.0705371209367307 1 1
-0.0840144303639413 -0.0700776044999317 1 1
0.211033984168434 0.174014705322083 1 1
-0.0203277139353069 -0.0069396900567044 1 1
0.0222572798279974 0.00350613647610917 1 1
0.0319297814292616 0.0319345531613847 1 1
0.165226372123815 0.17384381430869 1 1
-0.0225804309668437 -0.0544591781043915 1 1
-0.0177702315613247 -0.0231111150515385 1 1
-0.123195945586701 -0.108253362108018 1 1
-0.175929553009945 -0.1619976595704 1 1
-0.208718224221134 -0.140332339894331 1 1
-0.241334865578397 -0.209106648160999 1 1
-0.0996671835295965 -0.0813299923838502 1 1
0.11026056615961 0.0975477207504709 1 1
0.581715535154525 0.530410759827794 0 0
-0.280580689241532 -0.246096154508603 1 1
0.302367145783943 0.249357792063272 1 1
0.0386185379136186 0.044188277019367 1 1
-0.262126337517204 -0.253471665261103 1 1
-0.0804118527837178 -0.0649888206537083 1 1
-0.129217052019981 -0.11709474906461 1 1
-0.31299438162674 -0.283296284643533 1 1
-0.271498393012227 -0.241862727262002 1 1
0.0606684169321697 0.0271752628835285 1 1
0.0256622277731539 0.0253607890000877 1 1
0.0489375401645809 0.0589064065188583 1 1
-0.0686075289547217 -0.0544228113664483 1 1
-0.182213408686678 -0.141559470239497 1 1
0.0691158323763142 0.0674503965458164 1 1
0.291544049936727 0.248856898107002 1 1
-0.113168873154024 -0.0984558741424985 1 1
-0.278352885126689 -0.25932276555676 1 1
-0.0267901599778046 0.00125391647677503 1 1
0.292279006406865 0.26122230158128 1 1
0.0701543894850057 0.0960997633523242 1 1
-0.521725106101671 -0.47968932365563 0 1
-0.373380292377496 -0.307691691229819 1 1
0.153215839314681 0.150724246887227 1 1
-0.109252779750871 -0.113013301289577 1 1
-0.228461118630514 -0.182143823864607 1 1
-0.19916473250889 -0.161166214135448 1 1
-0.287040947375119 -0.273679106343081 1 1
0.297271777152463 0.259666155523754 1 1
-0.0808570045865492 -0.0737793997421284 1 1
-0.184193849036716 -0.168502168324057 1 1
-0.0760438457505991 -0.105417442968809 1 1
-0.0356686722049531 -0.0272450115151339 1 1
0.526628414563811 0.505405803891995 0 0
-0.31175416309057 -0.271881880219522 1 1
-0.588056055646659 -0.508100716937079 1 1
-0.383805384335937 -0.365675563760159 1 1
-0.0515597059151673 -0.0320767061780876 1 1
0.026258447308373 0.0283181613210109 1 1
-0.379779511834276 -0.31469292418918 1 1
0.129518613060702 0.0280717358866405 1 1
0.0897595783252203 0.124821702804307 1 1
-0.0555291405124873 -0.0758348526450225 1 1
0.133787510660848 0.131007001851688 1 1
0.213461444065792 0.209703441994857 1 1
-0.377105973983776 -0.341350539436809 1 1
0.0376814787706693 0.0422366184528944 1 1
-0.346125901916395 -0.296365783749948 1 1
-0.202867378911166 -0.206026198485601 1 1
-0.169882963822045 -0.168200730085416 1 1
0.00528814387408934 -0.00365136562964746 1 1
0.268214279898793 0.253688540613183 1 1
0.158411211105143 0.171508165265021 1 1
-0.188677856261868 -0.168980189108567 1 1
-0.155615217876826 -0.132777955895715 1 1
0.172373975667827 0.166992003375895 1 1
-0.142641972092136 -0.139413413807577 1 1
0.50832270583816 0.463463219020668 0 0
0.388123958917763 0.320670007167187 1 1
-0.325168055013825 -0.283991830866014 1 1
0.0406951220279997 0.0120239393821728 1 1
-0.684072670670747 -0.689041110915483 1 0
-0.0762897054233655 -0.0673634850450312 1 1
-0.185610686880812 -0.153009834145435 1 1
0.223032591240377 0.220198401519858 1 1
0.358317729790585 0.300197685263397 1 1
-0.329178566693944 -0.302503942977306 1 1
-0.136304693690691 -0.112655225697726 1 1
0.176182487309295 0.162031608337007 1 1
0.562092618184954 0.528829928182658 1 1
-0.395599842014274 -0.393317390739835 1 1
0.339529726848668 0.326585531726572 1 1
0.247504535018478 0.191793762256678 1 1
-0.101032537556524 -0.100526883822078 1 1
0.203407133524597 0.157088946418332 1 1
-0.0397608362056027 -0.0404532863716415 1 1
0.147448394761143 0.117554001064372 1 1
0.399557099158767 0.315546899076856 1 1
0.106735798859125 0.122966921673138 1 1
-0.443361728314249 -0.358603903896689 1 1
0.0853064295110548 0.062538241132143 1 1
-0.120308128887625 -0.0333624481010451 1 1
-0.142845539890488 -0.139910684199953 1 1
0.300161760996119 0.240014757433377 1 1
0.145003521354273 0.167844687290062 1 1
0.0932984889768813 0.0893031520941748 1 1
0.0790096275994641 0.0735674834451902 1 1
-0.0952552800966175 -0.0983709037751912 1 1
0.264444470645922 0.255529831228799 1 1
-0.0286836829262982 -0.0279832915934451 1 1
-0.13825136238355 -0.0959917463346422 1 1
0.117107844768282 0.0894788549867396 1 1
-0.219750164013629 -0.189358560871353 1 1
-0.344322259496225 -0.30405475130094 1 1
0.211978395638338 0.227206065518915 1 1
-0.170564828702132 -0.204753157446045 1 1
-0.194074786158619 -0.177892423826906 1 1
-0.105853335540633 -0.114620532891415 1 1
0.272908414814356 0.244447885506703 1 1
-0.161487991586387 -0.159522049592447 1 1
-0.154704486011823 -0.143103014882784 1 1
-0.305684722056952 -0.270426094415391 1 1
0.249525251247789 0.28359921202294 1 1
-0.212993816524853 -0.183114508270111 1 1
-0.132000432312294 -0.0975862504801218 1 1
0.161332647540905 0.147230483695073 1 1
0.0875504213183518 0.090180627395014 1 1
0.0552808977972833 0.00572312261605513 1 1
-0.152624986637262 -0.138982249287539 1 1
-0.0130421378782203 0.00816615174547407 1 1
0.0320129311662573 0.0176378497042913 1 1
0.0648962342326467 0.0664932934521831 1 1
-0.217505116573683 -0.194918151747064 1 1
-0.230732223087082 -0.204966763336869 1 1
-0.444602991519562 -0.404201220145911 1 1
-0.242243836851019 -0.199638329893855 1 1
-0.039163732751654 -0.0265330004635624 1 1
-0.0791924663951405 -0.0464346314614575 1 1
0.0676476433786189 0.0565751890618539 1 1
0.151525681977691 0.131346178805073 1 1
0.114963646402737 0.105980400558355 1 1
-0.223378675166021 -0.200810792955382 1 1
-0.108351489244901 -0.100546674261081 1 1
-0.168790476380423 -0.166765935272414 1 1
-0.130148331522138 -0.130606036435819 1 1
0.300588818061506 0.236814265454679 1 1
-0.108024244572315 -0.0899199978100793 1 1
0.697648970317518 0.621699889993989 0 0
0.116940223118035 0.0924412970687414 1 1
0.0810393828345198 0.124040682761262 1 1
-0.160098643481816 -0.188429348654987 1 1
-0.31840184576135 -0.336588322004705 1 1
0.252359338336039 0.23389918286082 1 1
-0.0354028293325193 -0.014335793545111 1 1
-0.0646627828393544 -0.0551205182880187 1 1
0.093365845971907 0.0644843542404041 1 1
0.206752934311994 0.190354149749091 1 1
-0.232346261652041 -0.232723008637434 1 1
0.358655484445112 0.335687630748719 1 1
0.25449818786175 0.229303164479577 1 1
0.0625105765214857 0.0568757833918873 1 1
-0.413652833717307 -0.374018765863052 1 1
-0.0389160080566495 -0.0361900338249908 1 1
-0.0378467702036452 -0.0401834690434925 1 1
-0.0682338683609246 -0.0675534701961501 1 1
0.449484644951714 0.41835880132222 1 1
-0.0940543939920995 -0.106304370496412 1 1
0.0884066456528984 0.0664754999766211 1 1
-0.147549218987268 -0.1393952825394 1 1
0.146137608624957 0.11752673105791 1 1
-0.0976473028362114 -0.0895439015642999 1 1
0.331723698207689 0.279222027134767 1 1
0.0236193419427615 0.0417241003520744 1 1
-0.198461681902188 -0.269914597529931 1 1
-0.32021460660668 -0.325417710063039 1 1
0.205715979786527 0.216874315623955 1 1
0.167179063482339 0.184398399864181 1 1
-0.0643651241558365 -0.074044844678055 1 1
0.196486115298571 0.153620950981665 1 1
-0.0616774458381427 -0.0455421226900499 1 1
0.279478715221851 0.25030111854466 1 1
-0.463955511794766 -0.425934784437544 1 1
-0.123526102872921 -0.148313623535715 1 1
-0.0153453949921456 0.00598684524000841 1 1
0.256299578748293 0.242427092509838 1 1
0.364901672446402 0.333567661291329 1 1
-0.358105539068762 -0.328578437297558 1 1
0.258778046671122 0.246917239717664 1 1
[truncated: 15,399 more chars]
