# Supplementary material for: Bias caused by sampling error in meta-analysis with small sample sizes
Source: PLoS One. 2018 Sep 13;13(9):e0204056. doi: 10.1371/journal.pone.0204056 (PMC6136825; doi:10.1371/journal.pone.0204056)
Supplement: S4 File — (ZIP) [file pone.0204056.s004.zip › results N = 10 theta = 0 tau = 0.2 sz = 50-100.txt]

"cohen.dl.theta" "hedges.dl.theta" "cohen.dl.cp" "hedges.dl.cp"
0.11694722067319 0.115403383123777 1 1
-0.216063494668752 -0.213926783662025 0 0
-0.0331370717297128 -0.0329408869267776 1 1
0.0792083554226557 0.0776973549410552 1 1
0.0952754655236543 0.0940635350907825 1 1
0.141097295331591 0.140087410530746 1 1
-0.142234902345806 -0.140761236064826 1 1
-0.194100134692988 -0.192905314040012 0 0
-0.0484130325834862 -0.0472403684871704 1 1
0.00472809138908043 0.00421434534065692 1 1
-0.0500367675910898 -0.0490602494831462 1 1
0.0202218888382699 0.0201629111455637 1 1
0.16132478181031 0.160301458260923 1 1
-0.109114697308439 -0.10807686912311 1 1
0.117451168122952 0.115826617093988 1 1
-0.151039276153877 -0.150002249980338 1 1
0.0834978373957761 0.0823652297253138 1 1
-0.0743903245254905 -0.0735048007058367 1 1
0.00602590723189903 0.00590958023520976 1 1
0.0559500175108855 0.0551682331423947 1 1
-0.0207325427599798 -0.0202507737353449 1 1
0.0272811371956491 0.0266365834696691 1 1
-0.127997163255833 -0.126721910124047 1 1
-0.0638652886341154 -0.063397591861535 1 1
-0.0451117779832205 -0.0450984690594786 1 1
0.0751156657515435 0.0743612120100585 1 1
0.103001820705836 0.101739179809097 1 1
0.0283660873168946 0.0277549473388806 1 1
0.0673045104965691 0.0671231094512866 1 1
0.019819473491382 0.0199640224251064 1 1
-0.0136655685465257 -0.0134981351631882 1 1
-0.108543472023006 -0.107433180100422 1 1
0.0226276107566481 0.0225463078835204 1 1
0.014533279829317 0.0144042609208913 1 1
0.118645096629947 0.117610501717749 1 1
0.0555544531177641 0.0548416606382199 1 1
0.0792431349137323 0.078134482377192 1 1
0.0570401667008464 0.0573360002123318 1 1
0.0892876155876226 0.0879907114783774 1 1
0.0210393578736022 0.0208022301664641 1 1
-0.065341059609935 -0.0641068533343385 1 1
-0.163178666211693 -0.162017323791184 1 1
0.152722625886203 0.150030913360632 1 1
-0.0772211202872181 -0.0765052293975143 1 1
-0.0280437263865071 -0.0279763399289628 1 1
-0.10608426734467 -0.104844724099972 1 1
0.0836496774209761 0.0833284476560761 1 1
-0.139720273363121 -0.138660671114994 1 1
0.0836634110335947 0.0828211097429619 1 1
0.017596301496054 0.0165294711587193 1 1
0.0820138941872903 0.0808900032841673 1 1
0.0304680642509134 0.0303037941643645 1 1
0.0726775680540359 0.0717575511330073 1 1
0.0163831281654215 0.0165273796265835 1 1
0.0658560869636489 0.0646107346034927 1 1
0.10073098658852 0.0998786410572999 1 1
-0.0849292624375845 -0.0842944940185518 1 1
0.0973978738217036 0.0960365214370019 1 1
-0.00725917445682663 -0.00740200273104499 1 1
0.0393871610532827 0.0391018151911911 1 1
0.076329420961516 0.0753237214706686 1 1
-0.071654699077734 -0.0710567442631932 1 1
-0.0893484983005328 -0.0880088844744471 1 1
0.140711218130678 0.137848371598768 1 1
-0.155174651971101 -0.153058740008738 1 1
0.148878163640824 0.14756191299569 1 1
0.0824994582702421 0.0813699658528595 1 1
0.123128300779288 0.121347576629098 1 1
0.0627338625136408 0.0624522543528787 1 1
0.00731292623714978 0.00683735211088841 1 1
-0.0179989257713295 -0.0179963063331724 1 1
-0.0582559417261088 -0.057998055662271 1 1
-0.0455200256693056 -0.0446593963256779 1 1
0.0877583533126038 0.0863055083429522 1 1
-0.0879342681637203 -0.0870474833521616 1 1
-0.00646577207732295 -0.0065252792874512 1 1
0.116051192256156 0.114663862603868 1 1
0.100744991344447 0.100014517704428 1 1
-0.0918660374244479 -0.0915302718613374 1 1
-0.112789146438294 -0.111718212431783 1 1
-0.0150611566027901 -0.0150787510877377 1 1
-0.123409879577965 -0.121721296118559 1 1
0.0669878752764534 0.0659880567201057 1 1
-0.146684666508093 -0.145415379945874 0 0
0.153462024633796 0.151806295019977 0 0
-0.0775606519266623 -0.0770940211183353 1 1
-0.0191436432225027 -0.0188716385824642 1 1
0.0863251425301651 0.0856181569048819 1 1
0.148899030630006 0.147536384297988 1 1
0.0110423018712145 0.0109936851226768 1 1
-0.00943577311104181 -0.00937177928480148 1 1
-0.10616289128772 -0.104708399600915 1 1
-0.0728997878370517 -0.0718374140893314 1 1
0.0334987823298729 0.0334607984919102 1 1
-0.140814346693677 -0.13919480753619 1 1
-0.0894983172311734 -0.0890202195878921 1 1
-0.171760498314904 -0.169910328501418 1 1
0.163738200197145 0.16279133266803 1 1
-0.00683101569221283 -0.00728703313805603 1 1
-0.0258983278519892 -0.0257198773105581 1 1
0.196046876412522 0.193989412567926 0 0
-0.023646592960303 -0.0234782276441623 1 1
0.108899938409231 0.10730276910786 1 1
-0.120067064289313 -0.11887962053882 1 1
0.0626677961624501 0.0620889069810855 1 1
0.043080477088209 0.0430789283629495 1 1
-0.20180270045135 -0.199988856238359 0 0
-0.0319449438021077 -0.0312175885926712 1 1
-0.0872075610634637 -0.0863509357179761 1 1
-0.151740097040809 -0.150759050265404 1 1
0.0377217758331464 0.0373860981192479 1 1
-0.0131771222243666 -0.0126039573596042 1 1
-0.121982027822743 -0.121549400777442 1 1
0.00149822324401965 0.0018352380921664 1 1
0.122434455589279 0.121682140148922 1 1
0.0915424898516487 0.0904045850128908 1 1
0.106951828785078 0.105071011471501 1 1
0.172251837412257 0.170746484210174 1 1
-0.0437061174720859 -0.0432113521607251 1 1
-0.086091858349451 -0.085584699682948 1 1
-0.0177020866994173 -0.0176527676842671 1 1
-0.00326574894682008 -0.00339237512991509 1 1
0.0576351331419874 0.0575649597826013 1 1
-0.124792082745045 -0.123284958567063 1 1
-0.0308874542315687 -0.0300041439951039 1 1
-0.0420928877558224 -0.0416373603152803 1 1
0.255906809495629 0.253266782648096 0 0
-0.117546865271323 -0.117012207304949 1 1
0.019134498439587 0.0190494433573329 1 1
0.028512648315097 0.0277168006883559 1 1
-0.0588953549042471 -0.0586275960974054 1 1
0.130771717052963 0.130348661809757 1 1
-0.066627410297092 -0.0656471367353159 1 1
-0.0622360798280044 -0.06168067349405 1 1
-0.0487288284784111 -0.0487561308874317 1 1
-0.0737507371748 -0.0729518819720948 1 1
0.0194334400429991 0.0192169611802184 1 1
0.0331460866561987 0.0327625096897892 1 1
0.0884808411136527 0.0871133157905915 1 1
-0.107169044923096 -0.105868853165901 1 1
0.1006679151613 0.09986856479198 1 1
0.0285001207509213 0.0281448415052471 1 1
0.104810301162488 0.104098484323386 1 1
0.267420806299805 0.264847090360025 0 0
0.0146114450802413 0.0150631952436487 1 1
-0.102942778153391 -0.101476104152249 1 1
-0.000280311578605391 -0.000224995992964015 1 1
0.148057947570275 0.146593353923725 0 0
-0.0978747233188772 -0.0969148527956825 1 1
0.0982022369620547 0.0973674396344408 1 1
0.0255636564839965 0.0261194671477863 1 1
0.110145376560661 0.109104847600753 1 1
-0.0552211395798017 -0.0542607535968786 1 1
0.0178812939548625 0.018561052981438 1 1
-0.0513716528762424 -0.0511929539938798 1 1
-0.107627606472073 -0.106208341518029 1 1
0.00136319741184735 0.000843937682620165 1 1
0.0150214973823142 0.0146580114936547 1 1
0.172294624365951 0.170496221532546 1 1
-0.0274743310930497 -0.0277743454909948 1 1
0.0354818252120918 0.0356674171820809 1 1
-0.0299882661041521 -0.0291781938321623 1 1
0.0565384906426579 0.0558933574397034 1 1
-0.0137509811316263 -0.0141190485286385 1 1
0.0950579855582 0.0940073533083121 1 1
0.011173383368301 0.0105095015306641 1 1
0.239957463817932 0.237898578382327 0 0
-0.0764298779261564 -0.0759187135633262 1 1
-0.0111185448753342 -0.0105959341375773 1 1
-5.63189534670688e-05 -0.00043166122251409 1 1
-0.0872037506748739 -0.0864316947412145 1 1
0.000123313851396561 0.000308243406005729 1 1
0.00751889449457015 0.00751041400526269 1 1
0.0180927633823288 0.018295072253409 1 1
0.052961645190211 0.0526221975413091 1 1
0.016318882716708 0.0160196982048296 1 1
-0.0482557528219054 -0.0483212454086834 1 1
-0.0825562422230729 -0.0810181388309442 1 1
-0.0286451296524625 -0.0279297513724374 1 1
-0.0792217060490202 -0.0782931686809532 1 1
-0.0367779272684236 -0.0365777319604047 1 1
-0.0835611176253949 -0.0822244145977539 1 1
0.170772443748846 0.169187267292837 0 0
-0.129498365758599 -0.128276713621386 1 1
-0.0444593084506107 -0.0438009429483383 1 1
0.104379150644873 0.102882144325146 1 1
0.20097377842117 0.199174254305682 0 0
0.0479989601516481 0.0474682895721758 1 1
0.0124214746419407 0.0123910583796312 1 1
0.0790817712642762 0.0785345467437328 1 1
-0.0715040594853918 -0.0708848430955477 1 1
0.066741497265158 0.0663108902384162 1 1
0.0764951939896207 0.075733148915875 1 1
0.11408410597409 0.113274414365894 1 1
-0.0177477896657183 -0.0176807542944808 1 1
0.1184559128069 0.116762263493575 1 1
0.00392315059220518 0.00406187201423817 1 1
0.0605403960634302 0.0599918080411035 1 1
-0.0882961810800154 -0.087659370513537 1 1
0.0208815534715511 0.0209829929647297 1 1
-0.135026133634142 -0.133754508870189 1 1
-0.117477471726687 -0.116669723078428 1 1
-0.0427493801306632 -0.0426106851464883 1 1
-0.0689557353457049 -0.0681640854284122 1 1
0.0955706284012954 0.0950352240249846 1 1
0.0634337858215552 0.0631231638786761 1 1
-0.146936687981353 -0.145569790552733 0 0
-0.100537971139342 -0.0996062736021147 1 1
-0.0503210354443532 -0.0498969593194035 1 1
-0.0643717496751272 -0.0639017281932246 1 1
-0.0116530305893724 -0.0115957963782838 1 1
0.0655449876264962 0.0647746517207751 1 1
-0.0294627562094342 -0.029046802328056 1 1
-0.132114221863187 -0.130234310837157 1 1
0.000464249369199796 0.000431818975353795 1 1
0.0150230243534829 0.015090145446306 1 1
-0.0239638872627797 -0.0229241384250178 1 1
0.0918055464746587 0.0909527100073444 1 1
-0.0429717982653687 -0.0423965194444217 1 1
0.0453858084663438 0.0453265571927815 1 1
-0.0606740014066782 -0.0593460953060589 1 1
8.86462839408443e-05 -0.000142786364354747 1 1
-0.060704689268475 -0.0602295397664577 1 1
-0.113296953542065 -0.112204526869249 1 1
0.0761063006108443 0.0751112414600531 1 1
0.100194082973501 0.0993773259033729 1 1
0.00554344642733896 0.00560045873026439 1 1
-0.0050251509246793 -0.00488774117190993 1 1
0.0156485701767875 0.0154163690655251 1 1
-0.0809159570581339 -0.080454002592268 1 1
0.171382589132036 0.170077584777953 1 1
0.100781628320059 0.0996911406150519 1 1
0.0508199173952323 0.0509625194937977 1 1
0.112087684280995 0.111086022235071 1 1
-0.0154139740340068 -0.0145789512270153 1 1
0.0699081350578309 0.0695344227813139 1 1
-0.00914446685202866 -0.00886173007225244 1 1
0.0555636765157215 0.0541958212206794 1 1
0.0352043731800051 0.0353025361938481 1 1
-0.0121230615115909 -0.0118666900965899 1 1
0.163480902673446 0.161717136839088 1 1
0.0138016036249116 0.0132000339365005 1 1
0.105083746894339 0.104077245007375 1 1
-0.187883271729581 -0.185738963399812 0 0
0.108589174293937 0.107388805171421 1 1
0.0234087937071366 0.0228636022284389 1 1
-0.0850719804293462 -0.0843760846157534 1 1
-0.0455286038237444 -0.0450494539830926 1 1
0.0768418312765682 0.0756343973844598 1 1
0.0314195558984657 0.0303323459030219 1 1
0.0219284407231068 0.0219619699964231 1 1
0.0813606532324576 0.0806653880919485 1 1
-0.142958342398716 -0.141579245134252 0 1
0.104077124018832 0.102646804886979 1 1
0.191422260941865 0.189176089816592 1 1
0.134618727072578 0.132738687079 1 1
0.0541947038404571 0.0531515328318771 1 1
-0.0607952843783715 -0.0603761700235482 1 1
0.0260760341077342 0.0257106277410955 1 1
0.0367370928698844 0.0362681888729367 1 1
-0.0492711569655042 -0.0483627627358178 1 1
0.107404270766263 0.106156404958509 1 1
-0.0598665086087352 -0.0599287349336903 1 1
0.12264883762333 0.121500204550323 1 1
0.0402405683706866 0.0404406007125462 1 1
0.0945317094808403 0.0935897720146329 1 1
0.0859853586101325 0.0856522066531942 1 1
-0.016620862583039 -0.0163071700319305 1 1
-0.0932245948164496 -0.0918300106986192 1 1
-0.0880883783233826 -0.0872655339319237 1 1
0.0242553435541336 0.0237024098210753 1 1
0.162659307570946 0.161022207022901 1 1
0.05489501093178 0.0545228627124736 1 1
-0.151822004519308 -0.149911971991914 1 1
0.0129171221151854 0.0128267312233159 1 1
0.0743015309383574 0.0733760387302348 1 1
0.12183718415364 0.120530635555712 1 1
0.011897253274672 0.0117460830648064 1 1
0.236914719407835 0.234847338796503 0 0
0.0302531340859817 0.029743785030225 1 1
0.0895519772419584 0.0884873655629556 1 1
0.0405775891272302 0.0393502369116093 1 1
0.0570749665111523 0.0572421001324632 1 1
0.173890748558376 0.171796033244231 0 0
0.0423696178994259 0.0417389695947116 1 1
-0.0198984614580383 -0.019244558181824 1 1
0.0636512828765426 0.0623467863548559 1 1
-0.0763720120364465 -0.0757844415743307 1 1
0.0522869105089024 0.0516015581154887 1 1
0.00456550780251122 0.00460816628079833 1 1
-0.0233699809480384 -0.0221323652111085 1 1
0.0161568688659317 0.0158520460797287 1 1
-0.0895400443092779 -0.0887925173414024 1 1
0.236459164725328 0.234010152734095 0 0
-0.121781272829717 -0.120334514704321 1 1
-0.122563009021317 -0.120591289742627 1 1
0.0358712070877792 0.0360124244894525 1 1
-0.0129549317043564 -0.0125587313468817 1 1
-0.0375940440330367 -0.0373876564359927 1 1
0.137531701454444 0.13613498368798 1 1
-0.0484124270125777 -0.0484287764174269 1 1
-0.244150653993642 -0.241387589767382 1 1
0.0227679130861169 0.0223603537770938 1 1
-0.00597257842051099 -0.00634798768065678 1 1
-0.0283256927312057 -0.0275087461367317 1 1
0.16826663765272 0.166982203426448 0 0
-0.0155076650133545 -0.0152160301248426 1 1
0.018037186994227 0.0180164138592073 1 1
0.0809780780672726 0.0799261079032151 1 1
0.230138717211989 0.226924324560416 0 0
0.077814165918195 0.0767158414055746 1 1
0.111844292975013 0.110453073784705 1 1
0.0938398023567035 0.0929693618586906 1 1
-0.0295296488575332 -0.0295113379993728 1 1
-0.0385558246418507 -0.0381923726613718 1 1
0.128492107088185 0.127638023493667 1 1
-0.0114230561417949 -0.0109195055586388 1 1
-0.0237765441841684 -0.0240361255906739 1 1
-0.024710107104206 -0.0244352914212124 1 1
-0.162544964617423 -0.160967471365416 0 0
0.0809136149365559 0.0803676599851602 1 1
-0.0308949879510742 -0.0304696767362156 1 1
0.129220276852912 0.128040682027394 1 1
0.237433762406605 0.235143982109139 0 0
-0.0585573089905248 -0.0574402820565276 1 1
0.0579341130912335 0.0577411187576351 1 1
0.00144637244033631 0.00163156934604359 1 1
-0.0649624028005424 -0.0643575243283627 1 1
0.0276786903451494 0.0269964196239153 1 1
-0.128565731078219 -0.127027081153264 1 1
0.0152684108124307 0.0151595737257864 1 1
0.107078906967689 0.105853114619775 1 1
0.150644102185515 0.149242183080328 1 1
0.0830899605071838 0.0823763107692839 1 1
0.0759429157859424 0.0745863359580017 1 1
0.244320069575218 0.241357861143623 0 0
-0.0108707981005276 -0.0107721656079216 1 1
-0.0537461005004408 -0.0531408328571434 1 1
-0.00778830413485338 -0.00777854298257057 1 1
0.0306706423556997 0.030139199389777 1 1
-0.109077061786255 -0.107962988539135 1 1
0.00522733943525946 0.00522633929932766 1 1
0.0364794208986462 0.0353340721178734 1 1
0.0622201370423143 0.0615390220628874 1 1
-0.0548240521802408 -0.0540453734957472 1 1
0.107003528504047 0.106388898156718 1 1
-0.0898123665627593 -0.0892122275922905 1 1
-0.0155725709667727 -0.0159134326393036 1 1
0.0268080284158398 0.0266705319598542 1 1
0.0602350840066638 0.05962241798005 1 1
0.129539741763021 0.128460920916803 1 1
-0.174355391649667 -0.17225102682689 1 1
0.0394823636042197 0.0383474909478104 1 1
-0.120502126734719 -0.119281812249479 1 1
-0.130251732347916 -0.128973161044084 1 1
-0.0314092609784253 -0.0311895266069202 1 1
-0.0893531461049305 -0.0890446213938398 1 1
-0.193328813280725 -0.191115981300287 0 0
0.141874591563528 0.140550837795201 0 1
-0.0156626632906555 -0.0152430395930047 1 1
-0.0819395363993902 -0.0803864834904505 1 1
-0.000310416080505804 -0.00040523276011889 1 1
-0.120966889226913 -0.119897890416873 1 1
-0.108866953020091 -0.107765519424559 1 1
-0.035387232120649 -0.0346081079736942 1 1
-0.0127150026670701 -0.0127809628499977 1 1
-0.0678370658372998 -0.0681250896046977 1 1
0.0462755104890999 0.0461080713589268 1 1
-0.0806488126036766 -0.0795620398129799 1 1
-0.0823645367296437 -0.0816560738598537 1 1
-0.100910411724525 -0.0999773931218023 1 1
0.102778087914987 0.101460266420502 1 1
0.00951092063582526 0.0092930292033916 1 1
0.0729059105645509 0.0718644828223079 1 1
-0.0581714086815712 -0.0571662126708021 1 1
-0.00811256990039717 -0.00735833061392494 1 1
-0.141206952876439 -0.139862871910803 1 1
-0.135386837673285 -0.134155527393202 1 1
-0.0162867361597411 -0.0161860859121856 1 1
0.00382009550806573 0.00467806078629536 1 1
0.052635038873298 0.052241590237572 1 1
-0.00715753512159793 -0.00671196087828501 1 1
0.056298634189613 0.0560883499727932 1 1
0.0811341196862739 0.0803866611956014 1 1
0.0184161473027778 0.0184637144432245 1 1
0.12626102435333 0.125351828968314 1 1
0.0401393047478884 0.0390327715643705 1 1
0.207292036627207 0.20481177857964 1 1
-0.131445420129009 -0.12987231333151 1 1
0.0839799987642474 0.0835255010251875 1 1
0.106615868552893 0.105496968501793 1 1
-0.110442578164314 -0.109428462081291 1 1
0.0109736965757839 0.0111019365109178 1 1
-0.0781591439180885 -0.0770241854687583 1 1
0.0140580563002762 0.0136263575626317 1 1
-0.0151236420285366 -0.0147615614818473 1 1
-0.0348163753736764 -0.0348448346610047 1 1
0.154564994021513 0.153088577233417 0 0
0.0427288432289885 0.0421325017951591 1 1
-0.0832355475333443 -0.0822913659509922 1 1
-0.0325410193554688 -0.031900409640843 1 1
0.0298683319218014 0.0288122488799321 1 1
0.227778847132559 0.225371226337695 0 0
0.0178296198713712 0.0177865196750746 1 1
0.141594063691578 0.140242453870976 1 1
0.101562239982158 0.101015733754844 1 1
-0.0390367458756212 -0.0387115709271159 1 1
0.0805454520679212 0.0793680952742666 1 1
-0.103990764282058 -0.102607575627452 1 1
0.0194318657178926 0.019412933768109 1 1
0.0447209217910332 0.0451124048962154 1 1
-0.00744706756164894 -0.0065380733981714 1 1
0.156066369218494 0.154302575445663 0 0
-0.11078835754266 -0.109285421368076 1 1
0.0201370040269293 0.0199288984936976 1 1
-0.0236749858643252 -0.0231268250722582 1 1
0.0833070283273951 0.0825891059148743 1 1
-0.0529914562667726 -0.0528322278436454 1 1
-0.151749615800684 -0.150186216799221 0 0
0.0391778831413827 0.0393376722724442 1 1
0.0585856932427749 0.0582402486642441 1 1
0.00269524971731486 0.00279802263835725 1 1
-0.0983666369452098 -0.0975385286110787 1 1
-0.0354237984690266 -0.0354772941877941 1 1
-0.0500477814506867 -0.049622678413789 1 1
-0.107321342411639 -0.106995877517975 1 1
0.0661778407743555 0.0651914594160542 1 1
0.0394634210386522 0.0390685681243327 1 1
-0.0429665715239819 -0.0430364718837936 1 1
-0.00691259960002512 -0.00636785396652765 1 1
-0.0739456684276959 -0.0733298896482903 1 1
-0.152058002736604 -0.150727108115063 0 0
-0.0857636965340604 -0.0848945918156584 1 1
0.0707887750989586 0.0702465404194374 1 1
0.0819446869789587 0.0810535836977149 1 1
0.135242780657665 0.13369808186948 1 1
-0.0243125560080351 -0.0243281901724992 1 1
0.06296214991141 0.0625837961682435 1 1
-0.143704359124939 -0.142131969916055 1 1
0.00238521483266034 0.00253457220325497 1 1
0.0603656604077904 0.0598607931819584 1 1
-0.0363872192571457 -0.035764793100021 1 1
0.138604488513781 0.136483756513266 1 1
0.149588916886598 0.148087580241498 0 0
-0.0284506991220972 -0.0283053898713392 1 1
0.0231976853413838 0.0229402162475087 1 1
0.118325525109686 0.117037344009196 1 1
-0.0814177489739876 -0.0807169321773175 1 1
0.0225694835902283 0.0220509580541843 1 1
-0.0494029194075495 -0.0489078115904206 1 1
0.000874617755038554 0.00063333458290657 1 1
0.00893347574346707 0.0085216366466715 1 1
0.0157694117657345 0.0157366969352563 1 1
-0.0480729062054403 -0.0476134133836758 1 1
0.0230507095853962 0.0224975066026022 1 1
-0.072287070826362 -0.0715750191541355 1 1
-0.0725153253286383 -0.0717658750093777 1 1
0.156781176730452 0.154768050584831 1 1
0.0628676229646789 0.0625082165239244 1 1
0.12630084121527 0.12511504872737 1 1
0.0264632195094407 0.0258519959512384 1 1
0.0989610789452788 0.0974881398684037 1 1
-0.0653239867443127 -0.0647518815964326 1 1
0.0514876171392589 0.0514288718526807 1 1
-0.0206948028020983 -0.0213696887354577 1 1
-0.0693967754147885 -0.0683122734252289 1 1
0.0483201167374411 0.048027943960135 1 1
0.0180285012670593 0.0177236892551481 1 1
-0.0408175792013355 -0.0408767601008845 1 1
0.0623047547572901 0.0619896069191107 1 1
-0.0160639895116448 -0.0153502005874715 1 1
0.262193972300773 0.258571386747134 0 0
0.0763252297171045 0.0763283744706557 1 1
-0.0496963544465948 -0.0489835098199655 1 1
-0.18116223541841 -0.179099543668153 1 1
0.014936827540329 0.0149396402636459 1 1
-0.157266703215185 -0.156012800636319 1 1
-0.118728370192224 -0.117392607388321 1 1
-0.00681565571635852 -0.00669122199787923 1 1
0.0510530536354762 0.0500449407427333 1 1
0.00845016461855585 0.00841768157556089 1 1
-0.115485143692191 -0.114353968825141 1 1
-0.152252465224997 -0.150564287622969 1 1
-0.0752219991154916 -0.0748801880559617 1 1
-0.0142445189373232 -0.0142890930035798 1 1
0.0128118884359979 0.0128520234977415 1 1
-0.0368598844610878 -0.0365872845241243 1 1
-0.0343618213404051 -0.0342380511228343 1 1
-0.0498285209216408 -0.0492087181875319 1 1
-0.111463403685208 -0.10994213564316 1 1
-0.136585562467027 -0.13538502187835 1 1
0.151093754470207 0.149713039556466 1 1
-0.0821380944757802 -0.0817921200340498 1 1
-0.126774720298633 -0.125387284558675 1 1
0.0434272427796138 0.043070121352388 1 1
0.101652823854944 0.101009058838728 1 1
-0.136654494144925 -0.135603687433854 1 1
0.148798716600909 0.147351471855531 0 0
-0.0233636058680948 -0.0232983626553963 1 1
0.208065336068721 0.205924190247343 1 1
-0.0648210223918661 -0.0637107925975237 1 1
-0.151403729252697 -0.149906761989395 1 1
0.046779797447132 0.04592929966192 1 1
-0.0211097636170687 -0.0207065310243148 1 1
-0.0708399876404375 -0.0699992285732859 1 1
0.0348731467257319 0.0346851074971761 1 1
-0.0160852446877642 -0.0156975268631525 1 1
0.0207025069970715 0.0205312330281162 1 1
0.0200876034824165 0.0197240089597422 1 1
0.057621383786415 0.0571435187286081 1 1
0.127635211924118 0.125328283944159 1 1
0.0112873413328889 0.010649796599656 1 1
0.0590024203961038 0.0585096336327651 1 1
0.0210725452811115 0.0206518420793129 1 1
0.0889941407143173 0.0882039547388683 1 1
-0.0676763697823275 -0.0672580893020691 1 1
0.00261217158418404 0.00301311956957143 1 1
0.0289772218139483 0.0286523259532283 1 1
-0.104490120936447 -0.103533410390186 1 1
0.176437306439161 0.174717875899221 0 0
-0.0601012476115322 -0.0593334445947737 1 1
0.0439337174226969 0.0438176013505816 1 1
-0.0652267554880217 -0.0649497036464699 1 1
0.0651878792694408 0.0636016129236316 1 1
-0.0909217040602033 -0.089971565429995 1 1
0.0944089256883476 0.0928841852038227 1 1
-0.0264191368314189 -0.0264643042122953 1 1
-0.041866929639932 -0.0411883708732711 1 1
-0.0212035502969533 -0.0207386866758867 1 1
-0.0665523122826579 -0.0661351769809011 1 1
-0.0202704100471737 -0.0196139720421962 1 1
0.0635236945636131 0.0621298882966466 1 1
-0.0741178157399828 -0.0735001938138167 1 1
-0.0488170881874555 -0.0484906946563269 1 1
0.160033001093146 0.157961513403083 1 1
-0.0550099546418659 -0.0545020184383974 1 1
0.242100178045916 0.239522927735803 1 1
-0.0730713713758757 -0.0720532637929885 1 1
-0.0763058182021577 -0.0763523605013519 1 1
-0.0532937847997149 -0.0526766460371742 1 1
-0.101630528027441 -0.100536397683594 1 1
0.20774389685707 0.20569691393488 0 0
0.0735998260072025 0.072845423727591 1 1
-0.0382855090858662 -0.0378152185776034 1 1
-0.0433388398629475 -0.0435349303040937 1 1
0.119270861691865 0.118257688929615 1 1
-0.113733138412075 -0.112500596007954 1 1
0.0241627074138929 0.0237415770125343 1 1
-0.0104198765201023 -0.0102361859099318 1 1
-0.0320111686868793 -0.0313025386936324 1 1
0.0449393100525909 0.0447237970874024 1 1
0.0680262611166398 0.0677896948257469 1 1
0.0339793120911549 0.0329699422249153 1 1
0.0771622398719631 0.0768654175226881 1 1
0.0270843995788822 0.0270755184933853 1 1
-0.107402938499053 -0.106526079956611 1 1
0.0457182535061841 0.0454331651827114 1 1
-0.0672730961441674 -0.0667129116964853 1 1
-0.0265995699478777 -0.0258657522549791 1 1
-0.139134382383283 -0.137596744159411 1 1
0.0804286525525883 0.0800855048898385 1 1
0.0709904602491587 0.0702803793068371 1 1
-0.0136366577756147 -0.0136313986018085 1 1
0.131233395212381 0.130436059942716 1 1
0.0814569771974107 0.0808813854369623 1 1
0.00748750116038822 0.00717402577116861 1 1
0.157148095421545 0.155558698092249 1 1
0.0290445057290545 0.0288605414933007 1 1
-0.0290089949515602 -0.0286193055348945 1 1
-0.0842270959150998 -0.083570435713607 1 1
0.0563462503362041 0.0554083882202098 1 1
-0.173353516449686 -0.171305435067042 1 1
-0.0309834137574803 -0.0310536766265167 1 1
-0.0651651724313989 -0.0645664233359227 1 1
0.0125900479730048 0.0121951392358611 1 1
0.0675436842678678 0.0667499002658197 1 1
0.015697018674118 0.0153154217328211 1 1
-0.245509868524085 -0.242953966936326 0 0
-0.096318952535833 -0.0953723564357725 1 1
0.0422260735788857 0.0415900086707152 1 1
-0.0341355714519554 -0.0336230923550488 1 1
-0.105833584920217 -0.104881779726497 1 1
-0.0941377876441299 -0.0932765225684801 1 1
0.0493931163588129 0.0493971999697966 1 1
-0.0796818389105171 -0.0784841395179081 1 1
0.013146562889148 0.0127130326715726 1 1
0.104802979810227 0.103639073296068 1 1
-0.150916235018802 -0.149663861499325 1 1
0.0803572593381028 0.0796042322633865 1 1
0.0398668450082916 0.0398291106361112 1 1
-0.127887562412302 -0.127257765955196 1 1
0.0687850893077359 0.0687714867276803 1 1
0.0259322286649429 0.0252530667406649 1 1
0.073705659759711 0.0730314177296666 1 1
-0.0702679693825236 -0.0692632833252647 1 1
-0.0249060303813569 -0.0245830451595782 1 1
-0.0621484954118039 -0.0619048626046873 1 1
0.129742322636113 0.128663184563318 1 1
-0.115053060960291 -0.113676496845956 1 1
0.0202986597331254 0.0192341053834476 1 1
0.0483397005497823 0.0480109846349433 1 1
-0.0279698767065649 -0.0275344855382664 1 1
0.022835539418193 0.0220002277603873 1 1
-0.0177218098662872 -0.017642348156003 1 1
0.0771341288229698 0.0764746156365248 1 1
0.0658921422266067 0.0650780138949953 1 1
-0.184973832759742 -0.182540046137833 1 1
-0.0576796934071764 -0.0567535591672943 1 1
0.181672491462071 0.17972526860764 1 1
-0.0819106208258982 -0.0808259375879795 1 1
0.111017243694646 0.109628226086304 1 1
0.0426771083551183 0.0412990293628746 1 1
-0.00705630238244902 -0.00699597542760705 1 1
0.128328282794957 0.127023779015908 1 1
0.0342162359846709 0.034222832260744 1 1
0.00343172823237168 0.0033332099914512 1 1
-0.124888715259131 -0.123634867622702 1 1
-0.0131366493405123 -0.0129789084081291 1 1
0.00217071797849611 0.00171548577397307 1 1
0.0515607725543351 0.0511365317128693 1 1
0.0976396570937108 0.0970517284279611 1 1
0.111521742643513 0.109604764980254 1 1
0.062565499569739 0.0621345030173223 1 1
0.0689337549159739 0.068313591114905 1 1
0.0226979936918063 0.0226023066599107 1 1
0.0744278339188639 0.0738513858828386 1 1
0.110143164481414 0.108902147576543 1 1
0.0498721414379464 0.0491444998377904 1 1
0.202689034852562 0.201269951974844 0 0
-0.147302650898787 -0.1456724424822 0 1
0.000282677105069122 0.00041464562748025 1 1
0.175075398836931 0.173327966468169 0 0
0.116073827158234 0.114749675886336 1 1
-0.00269833215426461 -0.00257157827334612 1 1
0.0961970765888155 0.0946884304640943 1 1
-0.0587611277120051 -0.0579016767080491 1 1
0.00885813914526511 0.00875758663843807 1 1
-0.113494497476394 -0.112169992228008 1 1
0.114465013698164 0.113334428516224 1 1
-0.0646763431783809 -0.0636775895917522 1 1
-0.137784196729385 -0.137364539755776 1 1
0.0776692609545338 0.0770830398361361 1 1
0.132460682454959 0.131404349956511 1 1
-0.118986752938171 -0.118325392716408 1 1
-0.0275015113041137 -0.02738986974359 1 1
0.0444506588869105 0.0438580012663602 1 1
-0.103508108174204 -0.102391939005837 1 1
0.0355488213415605 0.034452551838399 1 1
-0.0320345836716116 -0.0319626543713947 1 1
-0.0141798943018673 -0.0139569959503387 1 1
0.10444803709419 0.103657596274562 1 1
0.16973869797045 0.168108585896818 0 0
0.117916877367728 0.11655899305825 1 1
-0.0883013297575602 -0.0870715965505209 1 1
-0.0528377539461327 -0.0522981538735795 1 1
-0.149601162634699 -0.148245996689967 0 0
-0.00910793719026508 -0.00917125005084013 1 1
-0.0112260333798373 -0.0110076660011641 1 1
-0.0810467751914358 -0.080348003098303 1 1
0.0530595725570205 0.0528600628530967 1 1
0.106409980655274 0.105476570897694 1 1
-0.0795101539574714 -0.0784342533395131 1 1
-0.00250900191413152 -0.00296401100865807 1 1
-0.00977406390727051 -0.00994172774799582 1 1
-0.186690968446128 -0.185463723107892 0 0
-0.0171334354676744 -0.0174789631876787 1 1
-0.0914332152533878 -0.0904830097962456 1 1
0.100134608579989 0.0995273282970086 1 1
0.137799647026777 0.136576932605687 1 1
0.00497155714010369 0.00484010081818972 1 1
0.0626855933097276 0.0622667379938881 1 1
0.055990061527138 0.0548279972856487 1 1
-0.218467685154397 -0.216212925420429 0 0
0.165615413859328 0.164045952292586 1 1
-0.230043659645123 -0.227954083377135 0 0
0.0809886771494906 0.0803650298524172 1 1
-0.0535741428647261 -0.0529254840046904 1 1
0.0996007515749832 0.0994237221893393 1 1
0.125500115718058 0.123782675201074 1 1
0.00520839902093662 0.005080612550926 1 1
0.0664038178809062 0.0665562431277321 1 1
0.0501695316041602 0.049086178103362 1 1
-0.142106715961344 -0.140769614926908 1 1
-0.027423618078653 -0.0268608267392719 1 1
-0.128817326646122 -0.127831378580481 1 1
0.163534353762966 0.161346949631001 1 1
0.0177180633444856 0.0179711989631976 1 1
-0.0803171658988237 -0.0795730129920161 1 1
-0.0588020284418716 -0.0580886286597849 1 1
-0.150550008731649 -0.148389440099098 1 1
-0.16239104481808 -0.160604586714627 0 0
0.13215190583185 0.130911531949722 1 1
0.0500732204984293 0.0494673493515551 1 1
-0.0699520480867034 -0.0696833462916779 1 1
0.13031649694159 0.129127175143942 1 1
-0.00642633949017336 -0.00695551176842607 1 1
0.0124013151024131 0.0122407957559772 1 1
-0.0228547778348931 -0.0225013876440432 1 1
0.132559038058792 0.131455969876946 1 1
-0.17923273954789 -0.177300207075847 1 1
0.0503779342284909 0.0491446928382296 1 1
0.00891905976961035 0.00905139761071046 1 1
0.00883092432433238 0.00911035830070449 1 1
0.07518394545649 0.0741665804828501 1 1
0.0752828195249203 0.0747792736782535 1 1
0.0947114829183269 0.0933806854140576 1 1
-0.0287988764541804 -0.028308985357014 1 1
0.0978117259755775 0.0966308142303057 1 1
-0.0332074337010836 -0.0330600021490132 1 1
-0.0403321213960539 -0.0403070281898801 1 1
0.000664527050244629 0.000800857723601556 1 1
0.0360116412857863 0.0355091679264245 1 1
-0.0442877017473281 -0.0436931103407939 1 1
-0.0923862866084754 -0.0915291068272185 1 1
0.0718842248194081 0.0709012152355864 1 1
-0.162485828650799 -0.160697227908363 0 0
-0.0400509168077447 -0.0400540381305372 1 1
0.0770133300028141 0.0760674705763744 1 1
0.0724056673860421 0.0716943765133289 1 1
0.0235009689665541 0.0230247138459309 1 1
0.00653935873156932 0.00683513089380151 1 1
-0.109669073114604 -0.109092772122713 1 1
0.0138001005043993 0.0135608515935548 1 1
-0.0923876365955814 -0.0910472655699308 1 1
0.0394358312083662 0.0389309247684726 1 1
0.142384007720455 0.140889408681224 1 1
0.0369351280272589 0.0370336570553619 1 1
-0.0429899345409926 -0.0427006603318765 1 1
-0.00355799719598031 -0.00407152482254257 1 1
-0.24204736630635 -0.239646880546968 0 0
0.0391797273290711 0.0385676826458742 1 1
-0.0654667969308858 -0.0649387468391968 1 1
-0.104022640589632 -0.103100127559217 1 1
-0.15001754617397 -0.148665051206882 0 0
-0.00357176575457541 -0.00349510821835349 1 1
-0.0891528255203273 -0.0876816765634812 1 1
0.080522595805131 0.0798890141478935 1 1
-0.0307590647667761 -0.0297250588039654 1 1
-0.162994266916687 -0.160671114672225 0 0
-0.0656831770533532 -0.0651981846613114 1 1
-0.0708617649640015 -0.0698535037750092 1 1
-0.0704306064731563 -0.0697562146741644 1 1
0.0430326490858528 0.0424252036356351 1 1
-0.189906097394056 -0.187765655643731 0 0
-0.084886798700198 -0.0841550729126322 1 1
0.0776922881353978 0.077110394836468 1 1
0.0460638912889373 0.0452169663286215 1 1
0.410612776798255 0.405868314354634 0 0
-0.053295755558004 -0.0527436927123629 1 1
-0.0518280702006024 -0.05120938274926 1 1
0.204000331630435 0.201934415234085 0 0
-0.0795713809444354 -0.0791600519945165 1 1
0.0132763815079395 0.0126367028175434 1 1
0.0346546853066732 0.0343783221283081 1 1
0.15043639584147 0.149323290638995 1 1
0.134287870920379 0.133015286442166 1 1
0.147779595170835 0.146248192749148 0 0
-0.206643500754512 -0.203998788618554 0 0
-0.089221662971372 -0.0884434550311368 1 1
-0.104059806530443 -0.10318832289459 1 1
-0.00407481397947813 -0.00456741218656796 1 1
0.0290799662528374 0.0289817891523078 1 1
-0.0487113010909943 -0.0484219741562422 1 1
-0.0518592417844539 -0.0512976831186269 1 1
0.0933070492218795 0.0926154683773418 1 1
-0.0657108392884473 -0.0650425391699683 1 1
-0.0786099857838148 -0.0780292957506444 1 1
-0.000361430285800528 -0.00016254447241406 1 1
-0.160145892571507 -0.158428066883154 0 0
-0.12807461264472 -0.126905504947206 1 1
-0.0684618770939559 -0.0680035023941881 1 1
-0.0907139904465284 -0.0897422753379622 1 1
0.0950696310678147 0.0943518531282709 1 1
0.120077795798788 0.118940780935425 1 1
-0.145953450605224 -0.145244863940075 1 1
-0.287551965623901 -0.284769799099217 0 0
0.0492322790244654 0.0479444068789711 1 1
-0.133333495681152 -0.131966010084207 1 1
0.100528838096125 0.100007994234753 1 1
0.0371159425449723 0.0366099352627479 1 1
-0.121875883486127 -0.120365674921775 1 1
-0.0905854236480151 -0.0896266076989212 1 1
0.0323960183280984 0.0318530718614324 1 1
0.113564789567282 0.112424452902567 1 1
-0.147805577424806 -0.14616868032219 1 1
-0.0888406992567248 -0.0881039417574197 1 1
0.0128684965404006 0.0124767347841027 1 1
-0.121484376040917 -0.120328765253916 1 1
0.0744267121911253 0.0742408915396184 1 1
0.2107938293876 0.208943236110628 0 0
-0.0764711926325281 -0.0757895447562997 1 1
0.0876553471240508 0.0874750899659 1 1
0.0409354953592985 0.0409090865191797 1 1
0.189841027822191 0.188735027996331 1 1
0.0568371712323845 0.0564866669087465 1 1
-0.0313951344184938 -0.0305189571562874 1 1
-0.0130889347551252 -0.0133180656650345 1 1
-0.00494127415076791 -0.0051207030862236 1 1
0.00100141308790301 0.00120545964004701 1 1
0.106738885199936 0.105472125582525 1 1
-0.0231380086360716 -0.0230095293464736 1 1
0.0816327961549693 0.0811386873480623 1 1
-0.0443869754600185 -0.0445616109850406 1 1
0.0214890451640607 0.0212531218452153 1 1
-0.0119147550658801 -0.0118749197201391 1 1
0.0270386036233776 0.0267585486781597 1 1
-0.016514392834219 -0.0172455812684159 1 1
-0.0328289087824855 -0.032548816919159 1 1
-0.00640351383351545 -0.00656947641445255 1 1
-0.0382822752144793 -0.0379469450870685 1 1
-0.313465370079485 -0.310201695552796 0 0
0.0578382560597174 0.0575959886403928 1 1
0.0761405616267544 0.0757395163812663 1 1
0.113193137842531 0.112131442533503 1 1
-0.0848133141467421 -0.0839837496695244 1 1
-0.0965681167732677 -0.095522660131781 1 1
0.0511406703483064 0.0503705641639242 1 1
-0.0585874342813961 -0.058073812605665 1 1
0.0125071382628462 0.0122387910520729 1 1
-0.0763127601342494 -0.075809188659023 1 1
0.0418084427513563 0.0412862190716123 1 1
-0.208515367703702 -0.2055936122421 1 1
0.0534692313061936 0.0529193438303504 1 1
-0.0597746205814702 -0.059320516099004 1 1
0.0904923367943316 0.0893706431799308 1 1
-0.00423156533950752 -0.00347376743215107 1 1
-0.126148918093046 -0.124332071859925 1 1
-0.0994915627818562 -0.0993777688606612 1 1
0.0448288881795492 0.0443831714402208 1 1
0.040930839939586 0.0405502556029305 1 1
-0.00138638424028642 -0.00108413960217198 1 1
0.124276916811821 0.12321876663845 1 1
-0.101155887283588 -0.100428435447233 1 1
-0.168545370988532 -0.167108272822656 1 1
0.0380807355847062 0.0382498815930034 1 1
0.118575828373626 0.117444570808469 1 1
0.242287394158081 0.23959175447346 0 0
-0.0449328135617644 -0.0441704176299276 1 1
-0.0745086283327713 -0.0734574369831717 1 1
-0.00817972990103977 -0.0076081922321233 1 1
0.0353706093154094 0.0346200794254165 1 1
-0.0325950430807228 -0.03267915205528 1 1
0.0781199549059893 0.078132971397392 1 1
-0.0320480357753603 -0.0323034536307188 1 1
-0.202365521007506 -0.200556456502458 0 0
-0.106637437511144 -0.105613662131268 1 1
-0.0475254410170485 -0.0474596771618981 1 1
-0.0440875221673096 -0.0437576934532158 1 1
0.0323824264187254 0.0320181190838545 1 1
-0.166545043145608 -0.164448842129901 0 1
0.141446703338404 0.140201044907864 1 1
-0.0786229359101361 -0.0773101128265195 1 1
-0.0235569827582885 -0.023861636064613 1 1
-0.156156911208345 -0.154680046216932 0 0
0.0394481956608818 0.0388123696709453 1 1
-0.0687166875163976 -0.0681585300692393 1 1
-0.0900060085572659 -0.0889600989865502 1 1
-0.0203897399772509 -0.0209282761113217 1 1
-0.0551489916206264 -0.0540205596552878 1 1
0.0940098548168336 0.0925308378033324 1 1
-0.00521657829568962 -0.00533626580707232 1 1
0.203366796207003 0.201504978949263 1 1
-0.139594490489501 -0.138132861829558 1 1
0.0635723688381631 0.0629374237300226 1 1
-0.0614063244606068 -0.0605759989633202 1 1
-0.160716612203365 -0.158551119555486 1 1
-0.0785507591460839 -0.0777422620904414 1 1
-0.199530220337096 -0.198071961426113 1 1
-0.0938109925226729 -0.0925136394486465 1 1
0.0245544878080449 0.0248065217709048 1 1
-0.154826800870007 -0.153206327916585 1 1
-0.0317018170175211 -0.0309370842979835 1 1
0.0572943647700532 0.0568632341268577 1 1
-0.205611969229678 -0.204296747757839 1 1
0.00631911507009406 0.00653381824625473 1 1
-0.148290939874373 -0.14664875972728 1 1
0.0053328879937336 0.00510264076699611 1 1
0.160150848181074 0.158611569017866 1 1
-0.190976853630892 -0.188994414079874 0 0
-0.0440827597621807 -0.0436604404439598 1 1
0.00227094332661105 0.00247376657242001 1 1
-0.101020772462245 -0.100094896584659 1 1
0.087500764109105 0.0855221133775195 1 1
-0.00948559672079765 -0.00919482689974678 1 1
-0.206501733184052 -0.204626036998835 0 0
-0.064963378533919 -0.0645695869281766 1 1
-0.214857649146959 -0.21236479172513 0 0
-0.0501643824256411 -0.049686989422242 1 1
-0.0656542714530785 -0.0649741610082269 1 1
0.030535874152504 0.0301484462104085 1 1
0.245494010819074 0.242106401576363 1 1
0.0542693424651987 0.0534760287892556 1 1
-0.107003533401764 -0.105849656261061 1 1
0.0116680761041728 0.0109872021545221 1 1
0.0703569410067324 0.069875946844523 1 1
0.223869907754752 0.221779326171856 1 1
-0.0623576748382657 -0.0615255170899081 1 1
-0.0877875377720094 -0.0867719263947325 1 1
0.121260715087637 0.119862837139567 1 1
0.0443370331154408 0.044269978412454 1 1
-0.0803495930289357 -0.0792752073948327 1 1
-0.0974834225506536 -0.0959967487135593 1 1
0.0151509075426206 0.0151988178695023 1 1
-0.131794986483495 -0.130965602605359 1 1
0.00835635530873038 0.00837550107914451 1 1
0.0251398997514032 0.0249966571901711 1 1
-0.00217303490164087 -0.00225623679984193 1 1
-0.027672344544877 -0.0278098536942165 1 1
0.0918108542372893 0.0916013748910973 1 1
0.0890021340447788 0.0884714743620555 1 1
-0.0779323568469141 -0.0769761284522884 1 1
0.0936436547691214 0.0914423210585748 1 1
0.061674479080531 0.0608599570510162 1 1
-0.118161573057538 -0.116955471671634 1 1
-0.0728537879532513 -0.0721086124442407 1 1
-0.107733679794629 -0.106881515783475 1 1
0.126689096153184 0.124835736258737 1 1
-0.189096425234394 -0.187420671959872 1 1
-0.0542928727361663 -0.0534706951770992 1 1
0.203815921932513 0.201904145319761 0 0
-0.0392396351727172 -0.0387811696284692 1 1
0.0019934738227521 0.00179144497291251 1 1
0.0574584385508788 0.0571523712843332 1 1
0.0358400188618509 0.0349478274973486 1 1
-0.110310304198019 -0.109533858031658 1 1
0.120612106817632 0.119031990245046 1 1
0.129912416705136 0.128837535613497 1 1
0.143592067793831 0.142102507396928 1 1
0.177429890784162 0.175942988360169 1 1
-0.00398716748130032 -0.00415375232607173 1 1
-0.121403402082696 -0.120726011609248 1 1
-0.0834407415142549 -0.0827650049375482 1 1
0.028285077683295 0.0274121697124964 1 1
0.109550380622993 0.10788064533071 1 1
0.120213133567301 0.119677365410788 1 1
-0.0631722838764522 -0.0622213544553621 1 1
0.0975968428804421 0.0965008634901576 1 1
0.0516740408364929 0.0510024485880342 1 1
0.037690229298454 0.0373018857873436 1 1
-0.220690452530414 -0.218759405145881 0 0
0.0245353822199299 0.0240525734705868 1 1
-0.118305720475592 -0.117022113114184 1 1
0.145398733304663 0.143901557116604 1 1
-0.00529640370205988 -0.00496043475861248 1 1
0.0150843659521826 0.0142485763288329 1 1
-0.0338450338140265 -0.0335138763192397 1 1
-0.0385386450865709 -0.0386776834830357 1 1
-0.0945420109801251 -0.093751265040046 1 1
0.00652794458388859 0.0064273297538709 1 1
-0.0273800915407722 -0.0270550003420078 1 1
-0.0501304288042151 -0.0496970614244 1 1
-0.0209208023432283 -0.0202852923415229 1 1
0.0504689517800141 0.0492887655071751 1 1
0.0449132688663394 0.0447657886181153 1 1
-0.0199854556187389 -0.0196458331890588 1 1
0.0624766709046687 0.0621068908948257 1 1
0.127214892751095 0.125806431213095 1 1
-0.00115168476476979 -0.00141977388772417 1 1
0.136768587658337 0.135180558689599 1 1
-0.00177949905674325 -0.00209889634370292 1 1
0.115722889371239 0.115209654806578 1 1
0.00163348619700768 0.0013585887654862 1 1
-0.00914741566393669 -0.00927477513922418 1 1
-0.0319908357264967 -0.0315338377072598 1 1
0.0425364349629129 0.0421155882802943 1 1
0.128569985114544 0.127235870077583 1 1
-0.0904622796841469 -0.0895285553579638 1 1
-0.0704067056316111 -0.0697098218438444 1 1
0.00752310750377185 0.00745938399662452 1 1
-0.0388537572630286 -0.0376082836715097 1 1
0.0139921657123935 0.0136973005932933 1 1
0.00211363396868321 0.00218654304305136 1 1
-0.0545031813078737 -0.0535422809801718 1 1
0.138430362512492 0.137612634710492 1 1
-0.237550355405983 -0.235509639634851 0 0
-0.0120741059059991 -0.0118862079477052 1 1
0.0153224707793088 0.0155553186916117 1 1
-0.00420941521146539 -0.00403651485362454 1 1
0.143053678439431 0.141376666599531 1 1
-0.132899432088059 -0.131461423642211 1 1
-0.00947383872906075 -0.00946613095513683 1 1
0.169002842459796 0.167605045840009 1 1
-0.0643124950757023 -0.062951499431186 1 1
0.00379981768744233 0.00324615648428786 1 1
-0.0239290731902423 -0.02337236513554 1 1
0.0465338106474353 0.0461392609076105 1 1
0.0326254992050845 0.0322238981975353 1 1
0.024479146648797 0.0237608542386369 1 1
0.0558402755360235 0.0547504525136693 1 1
-0.0578732172907269 -0.0578482408679872 1 1
-0.0736918273471738 -0.0731127157026403 1 1
-0.0249835138663642 -0.0244845668590405 1 1
-0.0678251768850683 -0.0669789791823457 1 1
-0.0294455423824994 -0.0297869257588887 1 1
0.0145459673117479 0.0147873819774713 1 1
-0.0640775391682577 -0.0636393542712912 1 1
-0.077948701409292 -0.076460992660131 1 1
-0.134577213768138 -0.133297357906893 1 1
0.0960965706336656 0.0952873239854528 1 1
-0.0293799512053461 -0.0297794402828714 1 1
-0.0466606073910683 -0.046062907078473 1 1
-0.0981198054213032 -0.0972904119774316 1 1
-0.0638213598369444 -0.0627468518629559 1 1
-0.00556500789277035 -0.00633788205394649 1 1
0.0537167240201703 0.0527302554550044 1 1
0.143575184770564 0.142055478321214 1 1
-0.107199199242493 -0.106472363698176 1 1
0.047259656773295 0.0468240662402779 1 1
-0.0365205312753349 -0.0361677609925157 1 1
0.241448452246187 0.238727580129631 0 0
-0.0381608050735591 -0.0386041418993004 1 1
0.0415986285402318 0.0412343647163827 1 1
-0.111431009095481 -0.110284041464035 1 1
-0.0598706154622124 -0.0588538994855019 1 1
-0.0313353692715818 -0.0307218465252956 1 1
0.12512710526664 0.124077786110658 1 1
-0.0656050996855274 -0.0650170385488232 1 1
0.0833849969437572 0.0826056311631287 1 1
-0.0545488786733219 -0.0544793288616865 1 1
-0.000736778969055496 -0.000127676807256449 1 1
-0.110240663700344 -0.109296812765802 1 1
0.145436208941036 0.143934343677525 1 1
-0.0554076377622162 -0.0549291609999977 1 1
0.0353233112233986 0.0349314880849748 1 1
-0.198485565936831 -0.196835361378982 0 0
0.0551956525121152 0.054717832011631 1 1
-0.000993206735844878 -0.0011548635970309 1 1
-0.00300416536135803 -0.00223306669537728 1 1
-0.166676832240137 -0.165194937621374 0 0
-0.207985101976052 -0.205988274360156 0 0
-0.106761949895011 -0.10598606224461 1 1
0.015373064404463 0.0151808030856309 1 1
-0.145816026555177 -0.144682369278838 1 1
-0.0825419313847113 -0.0813087282752632 1 1
-0.064239515713389 -0.0633672363937123 1 1
0.0939403390523691 0.092780200344313 1 1
-0.0407513321793501 -0.0403649390352328 1 1
-0.174696920967541 -0.172663872186289 1 1
-0.0580640938571916 -0.0575546231831848 1 1
0.0310135249150819 0.0311217541528542 1 1
0.215243185549854 0.212688534893556 0 0
0.0150365192254389 0.0144303323776741 1 1
0.0329873776116038 0.0327843994165289 1 1
-0.0190759516843319 -0.0191240808042426 1 1
0.058638900903217 0.0580765865939873 1 1
0.0246276399779869 0.0238777265012449 1 1
0.0211416938876687 0.0203058598993112 1 1
-0.0455707729420429 -0.0451925082555792 1 1
0.0705129628742501 0.0692307359446442 1 1
0.128975578171258 0.127540911069595 1 1
-0.00130768010536592 -0.00108539321441234 1 1
0.248451894086175 0.246263830559732 0 0
-0.110172675039838 -0.109077064772816 1 1
-0.0872745744001847 -0.0863966001457785 1 1
0.0580209977094406 0.0573402282028434 1 1
-0.136394923706441 -0.135363063441014 1 1
-0.0183856679409283 -0.0183697882975655 1 1
-0.123736032893811 -0.122329244120412 1 1
0.164953627923789 0.163570599846109 1 1
-0.0545358075015316 -0.0539803899712219 1 1
0.0717042476560554 0.0713606878268082 1 1
0.035553556069387 0.036234523495956 1 1
-0.131105106689019 -0.129350062362769 1 1
-0.113522414900536 -0.112335131964303 1 1
0.0750245828834386 0.0733272727904192 1 1
0.0118465491989672 0.0116538046019074 1 1
-0.0272059387000685 -0.0273868833330129 1 1
-0.0783509377553334 -0.0772023014536773 1 1
-0.0151552540058644 -0.0149792034692831 1 1
0.0901717960571779 0.0894253460799328 1 1
0.0305084795678331 0.0301957405090764 1 1
-0.0686478354881399 -0.0673905257353296 1 1
-0.0159993106157297 -0.0159540878147355 1 1
-0.202390172295018 -0.200739681270681 0 0
0.146778065301455 0.145355418908666 1 1
0.0250355774863293 0.0243559503129582 1 1
-0.0138141912785395 -0.0137571666202887 1 1
-0.0502538052845028 -0.0497043092435354 1 1
-0.045564094150557 -0.0444599693730827 1 1
0.0900181903131017 0.089120017100196 1 1
-0.0846793147798617 -0.0839495117144383 1 1
-0.0358787102002051 -0.0355200728931693 1 1
-0.0819880499545018 -0.0811833627243334 1 1
-0.0220959287822586 -0.021227637640686 1 1
0.128024211236265 0.126668305694948 1 1
0.12409990866257 0.122658020329349 1 1
0.0702725412717229 0.0700450857885916 1 1
0.021975072519099 0.0218407217281126 1 1
0.0240606128542951 0.0239073704912453 1 1
0.0433403120174551 0.0427514816298507 1 1
0.0251597252612685 0.0248968175094207 1 1
0.0514895164135267 0.0508599076424353 1 1
0.0345064415165735 0.0340205284776827 1 1
-0.0630253018760016 -0.0623994719110155 1 1
0.0273350276861199 0.0272431403200301 1 1
0.0361486561283217 0.0354244500332013 1 1
0.100368681751056 0.0995261831356584 1 1
-0.157796703309283 -0.15627085013573 0 0
-0.114648383570302 -0.113043200650977 1 1
0.101661037352611 0.1006605625753 1 1
-0.0605757635107375 -0.0599928932209366 1 1
-0.0193606157842941 -0.0192552901709455 1 1
0.1165786980334 0.115340293949447 1 1
-0.118148532639277 -0.11663544149802 1 1
-0.083207173266016 -0.0825774328385197 1 1
-0.168264824763497 -0.165903362375618 1 1
-0.144907136757693 -0.143836956702119 1 1
-0.074089996313729 -0.0734715730442658 1 1
0.203421028191148 0.201530312642582 0 0
0.0697820817602179 0.0692819367259265 1 1
0.0862241515680238 0.0851513474812206 1 1
-0.111592376301673 -0.110489527737144 1 1
-0.0227001642268047 -0.0220960492293808 1 1
0.0194047067431967 0.0190478603211116 1 1
-0.0473619294502626 -0.0468600346996509 1 1
-0.0598224082405182 -0.0596137981087474 1 1
-0.200366133732559 -0.198705871539391 0 0
-0.0286810603457063 -0.0281265407009298 1 1
-0.10776644968241 -0.106591836640164 1 1
-0.0702356559851871 -0.0689775724920595 1 1
0.0291599386619067 0.0288052389778271 1 1
-0.0570884726062082 -0.056702990647029 1 1
0.0906130346886244 0.0894294052176986 1 1
-0.050525612680657 -0.0499415098481221 1 1
-0.188651182119501 -0.185659147821892 0 0
0.242092225977638 0.239191225884038 0 0
-0.101843017183292 -0.100943174108116 1 1
-0.0473618868979879 -0.0467623231864336 1 1
-0.0978218084061411 -0.0964377579169019 1 1
0.0827993140886499 0.0825620399115684 1 1
-0.179469888939334 -0.177708825547787 1 1
0.0946882466739034 0.0936173297705692 1 1
0.00030238239994184 0.00103366872083868 1 1
-0.128196703407339 -0.127290081830625 1 1
-0.0670819192614669 -0.0665308692419598 1 1
-0.0468577872541202 -0.0463888912375604 1 1
-0.050117061798852 -0.0496147419017419 1 1
-0.176139944378448 -0.175044565881257 0 0
0.103095094470111 0.102137246829156 1 1
-0.0720374266995804 -0.0712490913207913 1 1
0.044522918263628 0.0441299302847304 1 1
0.0336964798485019 0.0329556930294476 1 1
0.00828015086489297 0.00818853890194314 1 1
-0.0701178090866749 -0.069171766836684 1 1
-0.0594005716902174 -0.0585602158060268 1 1
0.0183643160354387 0.0181370030238903 1 1
0.0215835547744907 0.0209883610687903 1 1
0.147734671932694 0.145975993417652 1 1
-0.169747325336227 -0.167778225625927 0 0
-0.0192826876180179 -0.0194849582246197 1 1
0.0618426944410733 0.0610695367833371 1 1
-0.166255600508481 -0.164806156792853 0 0
0.0704555384749459 0.0695110132006671 1 1
-0.0873701727040757 -0.0866011333516804 1 1
-0.0183301735429301 -0.0183890904475926 1 1
-0.0801789860021819 -0.079290058222853 1 1
0.0452059588153263 0.0445794903028013 1 1
-0.0711020301794356 -0.0709850926852195 1 1
0.139577079517697 0.138146468025865 1 1
-0.112362286902662 -0.111141201074619 1 1
0.0235120805360679 0.0229016311788052 1 1
-0.00979751913571627 -0.00958360937403097 1 1
-0.0996317594975947 -0.0988756647690677 1 1
-0.0861581746373585 -0.0851752638493598 1 1
0.0316443093911789 0.0313722033275657 1 1
0.0411995914161206 0.0409429474390198 1 1
-0.100885402745412 -0.0999851009598216 1 1
-0.065960290136691 -0.0652591119182024 1 1
0.0156149804096467 0.0154540853858087 1 1
0.0645656498384755 0.0638992361323605 1 1
-0.102181177703513 -0.100512950195357 1 1
0.0462574558840965 0.0458643939568318 1 1
-0.0931053894155309 -0.0928129429857521 1 1
-0.0196429647884907 -0.0190823041977265 1 1
-0.0256695112307177 -0.0256084082368255 1 1
-0.161844180029959 -0.160624255638446 1 1
-0.140227369533488 -0.138769704380685 1 1
-0.196783697386546 -0.194504039792392 0 0
0.0327401995390861 0.032159917677492 1 1
0.0351532594359339 0.034953404620847 1 1
0.0581213433439979 0.0576233729576447 1 1
0.10491943874695 0.103938270874066 1 1
-0.0820335045108625 -0.0816987995234615 1 1
-0.0168717690602827 -0.0160454277511268 1 1
-0.00722996160053389 -0.00656494864849769 1 1
0.080567291175194 0.0799370964675278 1 1
-0.0842775255327736 -0.0835553473870993 1 1
0.080302449893175 0.0794737234461601 1 1
0.099534235053179 0.0976525137848524 1 1
-0.0879667874361879 -0.0868329393740216 1 1
-0.140219010972566 -0.138734981644706 1 1
0.00321975464604686 0.00372991119034295 1 1
0.11983685747123 0.11879043632971 1 1
0.121533419314011 0.120649790439088 1 1
-0.0285871568649352 -0.0283228169155118 1 1
0.00157657687956675 0.00124730018052176 1 1
0.0338995056014807 0.0329121731585191 1 1
0.0293800288634238 0.0290556878622841 1 1
-0.00108638317052294 -0.00139669759517053 1 1
0.0274841988137065 0.0266317642867061 1 1
-0.0102579244234042 -0.0101222229247685 1 1
-0.0670370779142068 -0.0668740914398838 1 1
0.143188352847781 0.142140803917801 1 1
0.0223036063183667 0.0219203407409897 1 1
0.0422212719118326 0.0412785131382714 1 1
-0.0182299677660012 -0.0183502030916862 1 1
0.0362633597795881 0.0362686762110428 1 1
-0.025718606480971 -0.0255435019069659 1 1
-0.113987899979497 -0.112919120601532 1 1
-0.119499322830963 -0.118513327754988 1 1
-0.0906916823334745 -0.0901464823381731 1 1
0.017978450803677 0.0171433922258514 1 1
0.0165468115184454 0.0168731768250222 1 1
-0.17981526237827 -0.177975499369262 1 1
0.0590099692257929 0.057907166679623 1 1
0.0285926164251831 0.0290960084806307 1 1
-0.0363692028771156 -0.0361263768783355 1 1
0.0876298246964329 0.0861597765637147 1 1
0.0598205656592698 0.0591491678286584 1 1
-0.194604935249627 -0.192309258824369 1 1
0.0311795080903427 0.0309553739760807 1 1
-0.0389061949279385 -0.0384566690339673 1 1
-0.075224358020209 -0.0750175243532064 1 1
0.0589235169335537 0.0583680719288718 1 1
0.163442294177422 0.16198700572185 1 1
-0.0704272582005536 -0.069699551869397 1 1
0.0741605136442427 0.0735465803737112 1 1
0.192371558747326 0.190308108029138 0 0
-0.128478279536638 -0.127500392691752 1 1
0.0707896695109052 0.0698668214428273 1 1
0.0400428852210717 0.0388255439226461 1 1
0.160360736034649 0.159762154550008 0 0
0.0698960662616465 0.0690801241568996 1 1
0.0240427590468864 0.0242690215371289 1 1
0.026899717471684 0.0256145555545671 1 1
0.0566237826134465 0.0558509825182047 1 1
-0.142470789304872 -0.14066262658904 1 1
-0.157850481582696 -0.156323866790171 0 0
0.0241315325563567 0.023521761450064 1 1
0.0729262201646128 0.0722781503957574 1 1
-0.0400257559938063 -0.0396619916510993 1 1
0.082368709272665 0.0817587479868451 1 1
0.0679548825135085 0.0671717880860299 1 1
-0.0293504922333558 -0.0288450201545677 1 1
-0.0483057367829561 -0.0475188975725219 1 1
-0.167302208094364 -0.165450913470907 1 1
0.0159218839559866 0.015801251316963 1 1
0.19500797105547 0.19344050622835 0 0
-0.100139534184828 -0.099404006683374 1 1
-0.0391282253807717 -0.0385309369273843 1 1
0.021392969682837 0.0211118430124012 1 1
0.102807729371741 0.10138943211072 1 1
0.0721330204928012 0.0713929118523823 1 1
0.0117552941079837 0.0116154643326276 1 1
-0.01835499772957 -0.0176282002411087 1 1
0.0595886704163128 0.0588651168444841 1 1
0.0369160171833886 0.0365721717769299 1 1
0.00799912133600581 0.00786071350368421 1 1
-0.150135938815849 -0.149097070015111 1 0
-0.0696943830248239 -0.0689436178873298 1 1
0.0374251480344097 0.0367648055067093 1 1
-0.0100257057553831 -0.00960431464988928 1 1
0.0675590829786945 0.0670490319484274 1 1
0.037688250656405 0.0381101572590894 1 1
-0.0228812853823202 -0.0229336703777629 1 1
-0.0507946280584536 -0.050388024999295 1 1
-0.103041485976523 -0.101566417845672 1 1
0.119167016788734 0.11842024747776 1 1
0.0552010561721947 0.054789810308046 1 1
0.00721918270108357 0.00712596974708887 1 1
0.10148568600591 0.100677497805201 1 1
-0.0283150183666571 -0.0278681063282026 1 1
-0.0320972681737952 -0.0307688759795236 1 1
0.0259555813944576 0.025652796818049 1 1
0.0532195226793167 0.053250830563216 1 1
0.00297752015285487 0.00296641046587557 1 1
0.0152136999931349 0.0152692914672117 1 1
-0.031646092379307 -0.0314916927174045 1 1
-0.0248468027306165 -0.0249325306075901 1 1
-0.166965839961668 -0.165090590581055 1 1
0.0339928975489588 0.0338144249668884 1 1
-0.11225100328879 -0.111244793208646 1 1
0.165603066354214 0.164842262562768 0 0
0.0561571119054495 0.054992064970072 1 1
0.0272845731054697 0.0266847320199897 1 1
0.0732356638652875 0.0726891768921132 1 1
0.0278221685560842 0.0275787956569775 1 1
-0.00648849126291849 -0.00679216225455828 1 1
-0.152661710989515 -0.150438592053206 1 1
0.104807894491409 0.104570712895726 1 1
-0.0379268267261631 -0.037370945505376 1 1
-0.0416260578727775 -0.0412057785952969 1 1
0.0955376220603065 0.0945106729563891 1 1
-0.116959829531941 -0.116145405282515 1 1
-0.0158258020955502 -0.0152730125324972 1 1
-0.119876856610422 -0.11812145802179 1 1
0.00492312620387269 0.00473156044869777 1 1
0.0192509102324365 0.0191743421059466 1 1
0.0919199836800185 0.0917196992685794 1 1
0.0649538599091028 0.0643356360026999 1 1
0.0284662820859249 0.0281792578868331 1 1
0.234247308918545 0.231843817647344 0 0
-0.0651004140409043 -0.0643918542271991 1 1
-0.0660653031540396 -0.0650303271524269 1 1
-0.108134135880556 -0.107234319270264 1 1
0.187853485033134 0.18640331793993 0 0
0.12024837221399 0.119849602220846 1 1
0.0252457835698083 0.0247510103209597 1 1
0.00568225206274848 0.00552624856700123 1 1
0.116618801652785 0.114859535097233 1 1
-0.0450678333114674 -0.0440484138573998 1 1
0.080399802302246 0.0796234321151707 1 1
0.133097223234623 0.132066601533549 1 1
0.119490248160374 0.118504925748913 1 1
0.0863867420216628 0.0862314271613111 1 1
-0.132168053360432 -0.130177444613198 1 1
0.0100947902904409 0.0106848088579259 1 1
-0.0183330738085034 -0.0188607513491876 1 1
0.128972586267389 0.127703150530628 1 1
-0.0455322163224888 -0.0450652227992081 1 1
-0.0690175427055053 -0.0683207044945245 1 1
0.0810702928560905 0.0798232023110508 1 1
-0.115339131293169 -0.114006645346858 1 1
0.0234459686042218 0.0232719028263056 1 1
0.0383616548203154 0.0380072011627481 1 1
-0.0650924530829234 -0.0644132315441228 1 1
-0.0183265252171216 -0.0188198742163811 1 1
0.109835722076731 0.10903620166062 1 1
-0.0608568502104377 -0.0602157432207987 1 1
0.0442533798949506 0.0432912248470939 1 1
-0.0434482425991446 -0.0428585775998923 1 1
-0.0416566739194391 -0.0414458357357121 1 1
0.0574668948281288 0.0568638160375377 1 1
0.0939255925123464 0.0926841105993643 1 1
-0.247897941871976 -0.245118576151186 0 0
-0.100196718849971 -0.0995532310796408 1 1
-0.03773108145928 -0.0375245439363394 1 1
-0.203098791693702 -0.201514390484711 0 0
-0.00639980770823529 -0.00671037702287861 1 1
-0.0524034697107072 -0.0519640943979056 1 1
0.0165715026246217 0.0158992008385288 1 1
-0.123543894201927 -0.122724754662252 1 1
0.180935165524638 0.17929289647642 0 0
-0.0219704103441962 -0.0222470662049645 1 1
0.0152472449226366 0.0156179523877894 1 1
0.00160995490744268 0.00143223044172371 1 1
0.176059844475046 0.174425448908328 0 0
0.0289594602918213 0.0291611078942011 1 1
-0.0392139672175626 -0.0393078656992251 1 1
-0.134140672982252 -0.132585618834094 1 1
0.122650656117341 0.12163304986322 1 1
0.0546266051600818 0.0549750687833327 1 1
0.143372457916179 0.141953041746077 1 1
0.0103338370524719 0.0101508581913874 1 1
0.138935141693154 0.137489897529944 0 1
0.0801473016737622 0.0790835630101933 1 1
-0.0283353590170253 -0.0277752681917092 1 1
0.0318330057961219 0.0316612534396631 1 1
-0.175283410365029 -0.173921488771742 1 1
0.135009729662174 0.133511123531311 1 1
0.0295352463092195 0.0292443565215892 1 1
0.14588567501966 0.144320313422771 1 1
-0.126003515322358 -0.124823406667184 1 1
0.0367999128184326 0.0362353580887094 1 1
0.0641704510106536 0.0628460071826144 1 1
-0.00315204091328859 -0.00365931311393665 1 1
-0.0336343477603599 -0.0327873280135817 1 1
-0.0131487331495417 -0.0130321643995977 1 1
-0.123111054756626 -0.121604276260614 1 1
0.0202942347402643 0.0198845485417799 1 1
0.183712130208497 0.181782605754202 0 0
0.212064740773131 0.210115032668016 0 0
0.0342844824494888 0.0335068080277783 1 1
-0.102263679338245 -0.101358437073737 1 1
-0.0607417916196738 -0.0603790802983947 1 1
-0.124365405467778 -0.123258885232324 1 1
0.108058428720164 0.106891629480254 1 1
-0.0322056001907244 -0.0321205022576882 1 1
0.118788386412571 0.11769493408987 1 1
0.122813433711566 0.120820763863933 1 1
0.136076173003969 0.134637503071351 1 1
0.0204678546719415 0.0199634296972413 1 1
0.102477380536171 0.101541881468116 1 1
0.154176805925976 0.153156486224357 1 1
-0.0482877254708773 -0.0477458057916923 1 1
0.102107862235297 0.100781918039369 1 1
0.0883478063338693 0.0874457443102412 1 1
0.156746215233141 0.154138346819415 1 1
0.0520670122130839 0.0521398533680099 1 1
0.11213711638979 0.111008142714248 1 1
0.0592232217461811 0.0589138269558645 1 1
0.17175797538163 0.169188451958425 1 1
-0.0143102410035628 -0.0138697594548039 1 1
0.172723687514568 0.171415684963777 1 1
0.0423817805968551 0.0419370553730415 1 1
-0.0429898142323829 -0.0425457449561106 1 1
-0.143880987770107 -0.142436135580679 1 1
-0.0418621552232402 -0.0411494700299887 1 1
-0.085728749862379 -0.0846201899344225 1 1
0.0580685656520143 0.0575403735828174 1 1
0.066869545178126 0.0655409895091124 1 1
-0.0227740412983901 -0.0226580173950166 1 1
-0.160422068654477 -0.158658981101306 0 0
0.00194343898561406 0.00203890523453773 1 1
0.0232883812008358 0.0232799314537127 1 1
-0.0856285730204875 -0.0841348240731773 1 1
0.0407376544801484 0.0398049776169865 1 1
-0.155391502469397 -0.152654681691104 1 1
0.11634532916637 0.115232245824658 1 1
0.0394187215517576 0.0385311864777549 1 1
-0.240741731506827 -0.238199351119289 1 1
-0.0620164941755475 -0.0609081299146072 1 1
-0.0391450932689142 -0.0385135312241666 1 1
0.0795649662928265 0.0785828825561644 1 1
-0.0156613424588029 -0.0161436650537271 1 1
0.181259873321631 0.179300466900426 0 0
0.132506717304813 0.131687349654109 1 1
0.0507582347601089 0.0506238421902366 1 1
0.0674590003911518 0.0670094183533743 1 1
0.139671826212499 0.138233248396228 1 1
0.00934020382948755 0.00935526813707293 1 1
0.0631863334321995 0.062672254923342 1 1
-0.0625399622283662 -0.0620493342429393 1 1
-0.0169734315195516 -0.0166320117842188 1 1
-0.0791170637819852 -0.0773334888849974 1 1
0.0800953452449233 0.0796682786760202 1 1
-0.158940552156762 -0.156117673366749 1 1
-0.11322032090264 -0.112006760206616 1 1
-0.149757591919507 -0.148578433798485 1 1
-0.101108220574958 -0.100376758989161 1 1
0.0478617341424158 0.047685922420223 1 1
-0.0231223263039162 -0.0230561458678896 1 1
-0.00352990523418958 -0.00395814255877982 1 1
0.0233737517931847 0.0222389468789832 1 1
0.112445712017407 0.111441508483013 1 1
-0.266712493502044 -0.264421631029327 0 0
-0.187985234493865 -0.186336845991891 0 0
-0.0369696187749348 -0.0369756511645331 1 1
0.254945469895662 0.252666991555863 0 0
0.235962438411427 0.233721049623204 0 0
-0.0435801534521429 -0.0432102729271098 1 1
0.111278737975483 0.109834153204637 1 1
-0.0891565024296399 -0.0882570894982188 1 1
-0.0490613563438437 -0.0489452949287843 1 1
-0.183931515232494 -0.181640792680755 1 1
-0.0293082423778678 -0.0294001200334225 1 1
0.000899593124097396 0.000711171169064405 1 1
0.11515547919552 0.114119602896754 1 1
0.165028775916664 0.162842894509312 1 1
-0.00167209725431068 -0.00209426005426053 1 1
0.0219720273992788 0.0221721739261408 1 1
-0.0444342695467645 -0.0437639045442666 1 1
0.0195613562457499 0.0190620512767303 1 1
0.0124429518813341 0.012307693125832 1 1
-0.107093102688256 -0.105920692601533 1 1
0.122346702049475 0.121049105538431 1 1
0.083868484525008 0.0832625981002633 1 1
0.0431601280623017 0.0428540824299856 1 1
0.00381092651396241 0.00379793319770147 1 1
-0.0228061173313805 -0.0233314274415123 1 1
0.0705152258875349 0.0700087301042133 1 1
0.0752376106328019 0.0742666722614427 1 1
0.107967297233692 0.106634359300658 1 1
0.0584189703942417 0.0578148118319094 1 1
-0.0341097434605657 -0.033855054623833 1 1
-0.00516943122316667 -0.00563970682095338 1 1
0.0445385738474771 0.0441520189235883 1 1
-0.0752345357208616 -0.0741704619670781 1 1
0.00233087138004531 0.00219782615592596 1 1
-0.110925707330536 -0.110167013082982 1 1
-0.0191158929052467 -0.0189500101837916 1 1
-0.0588348492365129 -0.0582346033666283 1 1
0.0961367515060605 0.0949077173002819 1 1
0.0171659486783666 0.0168208447869196 1 1
-0.0347767067169205 -0.0342468563709925 1 1
-0.152506491969353 -0.150390392870562 1 1
0.0580637136158652 0.0579975214575778 1 1
0.0434604771674099 0.042847300023291 1 1
-0.0654229857542967 -0.064744195323233 1 1
0.123051322453673 0.121731044257243 1 1
0.000674936484069497 -1.94266777047356e-05 1 1
0.0165882965945312 0.0171016169972215 1 1
0.192656407974243 0.190630150972592 1 1
0.0571576490959658 0.0564557041422159 1 1
0.00910341706492038 0.00934220597866773 1 1
0.102399312838922 0.101318860022463 1 1
-0.0447456541483446 -0.0443792243205858 1 1
0.098118370542252 0.0970105857155863 1 1
-0.236942799355367 -0.234078390944297 0 0
0.0216018351063946 0.0215806930941967 1 1
-0.140847722274506 -0.138893002792464 1 1
-0.0750950836438243 -0.0739495520300215 1 1
-0.0974786987617295 -0.0963059424626577 1 1
-0.0040402664999787 -0.00401551293837577 1 1
0.0839184299269914 0.0835109389293185 1 1
0.0861978107665302 0.0855345822623207 1 1
-0.0327304715445953 -0.0326726210971616 1 1
-0.0391414853248838 -0.0391616823768086 1 1
0.0389081350552819 0.0382419089687978 1 1
-0.0462585422826001 -0.0453530689315867 1 1
-0.0431323650641669 -0.0433963362193119 1 1
-0.0696356747874223 -0.0685813837343038 1 1
0.105752310272185 0.103633033908323 1 1
0.221403684870671 0.219599720649619 0 0
-0.0318908278797031 -0.0316510763900737 1 1
0.116605311572423 0.11545068242381 1 1
0.123086287488465 0.121711233221132 1 1
-0.160440070618754 -0.158553871257157 1 1
0.105408945219836 0.105236029585571 1 1
-0.0304223509911266 -0.030447105718358 1 1
-0.154960131272689 -0.15319047904988 1 1
0.0249665423514862 0.024698043247242 1 1
0.0517320347223188 0.0513482704911594 1 1
0.0133205221690708 0.0128185646049388 1 1
-0.0582101184617353 -0.0574038031365839 1 1
0.0760269980903812 0.075283788333476 1 1
0.00609048115257239 0.00524517634261687 1 1
-0.0682556154054584 -0.0674685289080042 1 1
0.125249093785896 0.124508361574354 1 1
-0.058985138121145 -0.058270191531023 1 1
-0.0844060752023215 -0.0841427298550033 1 1
0.0468485415060817 0.0459795768587056 1 1
0.0749004945697867 0.0744316146376729 1 1
-0.00513584033458856 -0.00508116324462788 1 1
0.053796848336416 0.0533887207147109 1 1
-0.176920664879865 -0.174818006452214 1 1
0.229941783825019 0.227087265004748 0 0
0.12903740800786 0.12741038210442 1 1
-0.00620070390326343 -0.00693883599331328 1 1
-0.0667639501733237 -0.0661958163359279 1 1
-0.0530739501699359 -0.0532436864748085 1 1
-0.0170755907808548 -0.0169066616233074 1 1
0.0616143233924317 0.0606545155347511 1 1
-0.0829964182468652 -0.0820003637999185 1 1
0.126967323708586 0.125561194360321 1 1
0.109297845040183 0.107310814205422 1 1
-0.0434674614635381 -0.0424847537942461 1 1
-0.033225819023995 -0.0335518120874014 1 1
0.0481740596137236 0.0474355546399625 1 1
0.0498786356967622 0.0496523769616449 1 1
-0.240950002187403 -0.238778119051814 0 0
-0.137721124532719 -0.136921291410827 1 1
-0.0873161883061389 -0.0865829649146527 1 1
0.259285397222383 0.256626259896489 0 0
0.0648939358878209 0.0643114175562326 1 1
0.00426160628942474 0.00351385125002558 1 1
0.0442885956711749 0.0430686796319597 1 1
0.0257873834874891 0.0252953649235573 1 1
-0.0488097300731143 -0.0487881074122999 1 1
-0.067194224099186 -0.0665966145758871 1 1
0.186096396760842 0.184519499166656 1 1
0.0981611362431495 0.0973955734233148 1 1
-0.0531009792444764 -0.0532564558433691 1 1
-0.154182641410464 -0.152138321976972 1 1
0.0345705529705255 0.0347025696030498 1 1
-0.0181654916806416 -0.0182488287776942 1 1
0.0427308860523672 0.0424316166790966 1 1
-0.0357338529808303 -0.0349193200369616 1 1
0.214589286892451 0.212727192952748 0 0
-0.0763725602843162 -0.0751023616673071 1 1
0.000323789661632076 0.000134843940697654 1 1
0.149123645829744 0.147946607055339 1 1
0.0803574600557621 0.0795292426428617 1 1
0.0397503975180573 0.039436416387956 1 1
0.102693115298003 0.102220902683899 1 1
0.0591700346052429 0.0586012346469996 1 1
-0.0531940892429752 -0.0526639906867835 1 1
-0.0851128840889374 -0.0836483418404837 1 1
0.0290292615777803 0.0287696700784484 1 1
0.0196486095415974 0.0190534778602333 1 1
-0.0403530847330575 -0.0404458262156696 1 1
-0.0731061691769899 -0.0712730207411526 1 1
0.0506418053975935 0.0511388331071861 1 1
0.00345731994706386 0.00326769385377854 1 1
-0.109165658023875 -0.108278880174826 1 1
0.0910290120338086 0.0903198255649804 1 1
-0.0343479713451516 -0.0340341244263487 1 1
0.0700880395639686 0.0693045853041862 1 1
0.0292557977079431 0.0290393094146578 1 1
-0.0502987233826176 -0.0499835615106207 1 1
-0.0100411610290181 -0.00974868948367285 1 1
0.0380447583997061 0.037544013558204 1 1
-0.0482062704338388 -0.0468298836382855 1 1
-0.0774874042762726 -0.0761742690930961 1 1
0.164261446265665 0.161936247415004 1 1
0.0351733744468119 0.0348121173973621 1 1
0.0727721603742698 0.0721659890053511 1 1
-0.015723101753497 -0.01519891679583 1 1
0.0845276522698124 0.0840141734500771 1 1
-0.0634490307552969 -0.0625441342532961 1 1
0.16280671322992 0.161440363198471 1 1
0.0293602759974885 0.0281060953089607 1 1
-0.0681121962075561 -0.067102369109513 1 1
-0.0501797802462706 -0.0498688841683367 1 1
-0.120744192615111 -0.119681258197396 1 1
-0.0958374251829742 -0.0954666269675989 1 1
0.0385175587882227 0.0374775988147021 1 1
-0.00850333237560532 -0.00746173114780652 1 1
-0.128211122093343 -0.126487529027242 1 1
-0.0442416498592476 -0.0441442548465023 1 1
-0.0340191927722548 -0.0336925701632875 1 1
-0.0547863894723174 -0.054367406260724 1 1
0.1123200888028 0.11190563481026 1 1
0.174317114467193 0.172853241389505 0 0
-0.0482528414340647 -0.0473359078815714 1 1
-0.12027325309807 -0.118814291952349 1 1
-0.103701588406851 -0.102552648915606 1 1
0.166242980023217 0.163817918077961 1 1
0.176252753342071 0.174311432601546 1 1
-0.0348291641698469 -0.0346238371287033 1 1
0.0873112673025123 0.0860655772926421 1 1
0.0697531452582459 0.0689525729002079 1 1
0.0365494068085638 0.0359842323840973 1 1
-0.0124922969950628 -0.0122386188994352 1 1
-0.0491009380936146 -0.0484409025222289 1 1
0.0874515609820607 0.0870326710510722 1 1
0.0588293677085868 0.0583396294398947 1 1
-0.0939539473780091 -0.0934079604559544 1 1
-0.0390219588555298 -0.0384960028603499 1 1
-0.0660643524806361 -0.0652320705564802 1 1
0.00527951806713412 0.00525624880302412 1 1
-0.000473102744401783 -0.000245444604987977 1 1
-0.0698746660971169 -0.0690938529315644 1 1
-0.128392082137334 -0.126841061490025 1 1
0.0483106712071898 0.0478093732988462 1 1
-0.0150560123628182 -0.0148382010070962 1 1
-0.00595928107718214 -0.00647307050959792 1 1
0.136545510820482 0.135485554475597 1 1
-0.100228473267381 -0.0991411336103181 1 1
0.0539627626898128 0.053404513275359 1 1
-0.0586789874497361 -0.0583217783711338 1 1
0.00728544621735921 0.00672526645582351 1 1
-0.0631473406019052 -0.0634043857106624 1 1
-0.0464816884950523 -0.0461038218214172 1 1
0.22243589318475 0.220488634647176 0 0
-0.208129314892867 -0.205911845973941 0 0
0.133419580643605 0.132286292031113 1 1
-0.143883163643317 -0.142518437029247 1 1
-0.041371284989314 -0.0411371258006172 1 1
-0.0894232398323355 -0.0889054008904878 1 1
0.0621553525324706 0.0624669781871539 1 1
0.166517412885926 0.164774133379088 1 1
-0.0487389428152958 -0.047757196990411 1 1
0.0346842073948576 0.0345054618746847 1 1
-0.0289226800710141 -0.0286738012636186 1 1
-0.0805610821903626 -0.0803075982223574 1 1
0.084958528380397 0.0836422134775493 1 1
0.10138781713581 0.100689079367699 1 1
0.0329203156105217 0.0318099602193949 1 1
0.0850597243990223 0.0843711838483348 1 1
0.0666396364788063 0.0661891735494687 1 1
-0.0925009068196519 -0.0908134174118233 1 1
0.0921033070795033 0.0907976411606453 1 1
0.0660703037663892 0.0653989858475481 1 1
-0.0912058313733738 -0.0903057924699043 1 1
-0.0491332116964212 -0.0480201317888639 1 1
-0.0416236186317984 -0.041256083069353 1 1
0.0744283879597693 0.0737820856851839 1 1
-0.128309028731018 -0.127371116096909 1 1
-0.0454985991832658 -0.0451078369847414 1 1
-0.0205637513717724 -0.0195729532793597 1 1
-0.153548377790311 -0.151328651319155 1 1
0.0851153658399729 0.0842402889514503 1 1
0.0338667632651327 0.0334147700427105 1 1
0.0419413314271891 0.0412317007059647 1 1
-0.0216078587337963 -0.0217179095034844 1 1
-0.00377226667819586 -0.00377637018292373 1 1
0.142493923288649 0.141272036002718 1 1
0.103891577492891 0.102960754573531 1 1
0.0440280051715224 0.0437258645785713 1 1
-0.0744075587813109 -0.0734780306937801 1 1
0.0690290427093634 0.0685062215703929 1 1
0.145755036447841 0.143944850628293 1 1
0.0211094472996226 0.0208036676453745 1 1
-0.0128241791924814 -0.0127829862285438 1 1
-0.00586059827092868 -0.00525218816436128 1 1
-0.0524032037395756 -0.0519894935201537 1 1
-0.00820700188644407 -0.00809853205363534 1 1
0.132794625625731 0.13218647359212 1 1
0.0245946715040132 0.0237225438405055 1 1
0.0179662781999903 0.0180035990629608 1 1
-0.0771304947307745 -0.076665656117648 1 1
-0.0579724742528779 -0.0574443109733494 1 1
0.0236812844229941 0.0233325486562427 1 1
0.0623135288957992 0.0616337036195599 1 1
-0.0820140838608567 -0.0813759136800271 1 1
0.0313918525671765 0.0309201585811846 1 1
0.163053838128427 0.160910716613597 1 1
-0.176509937818423 -0.175092981751565 1 1
0.00315969586385546 0.00367767562985653 1 1
-0.0367343159731106 -0.0358015102515328 1 1
0.0610461014318398 0.0603131883946064 1 1
-0.0146632659807096 -0.0145823626714771 1 1
-0.123195513514353 -0.121367713911469 1 1
0.246881854523613 0.244365126917225 0 0
-0.124989809548346 -0.123692814128721 1 1
-0.068488265002393 -0.0676343991640966 1 1
-0.0990834261593846 -0.0982156544290701 1 1
-0.0254102991293415 -0.025463551388243 1 1
0.0645841118835378 0.0627960878698783 1 1
0.0800141404002415 0.0795284795698718 1 1
0.0209917218670543 0.0200938045341605 1 1
-0.0244834930079196 -0.0241646187830404 1 1
-0.00642263645634594 -0.00618036684045767 1 1
-0.117184057616347 -0.116146571394615 1 1
-0.109817266834454 -0.107913072657461 1 1
0.010843471522328 0.0106754328981637 1 1
-0.208636488522574 -0.206509797204605 1 1
-0.0301163961918729 -0.0299884667574381 1 1
0.0302356468122033 0.030166995802153 1 1
-0.000851754281520789 -0.000440764755847665 1 1
0.122715273115784 0.120992663649431 1 1
0.0541985577329031 0.0544813550668829 1 1
-0.00904908525213533 -0.0088585764863133 1 1
-0.126782248426412 -0.125791921788944 1 1
0.142775562516595 0.141096739147121 1 1
0.100035094544161 0.0991207274110779 1 1
-0.0736889195007755 -0.0725619612080801 1 1
-0.117326580614347 -0.115960172796461 1 1
-0.0300676291476794 -0.0291698446809244 1 1
-0.0213518925551022 -0.021312082946945 1 1
0.110283443174429 0.109676005261577 1 1
0.0455759381754309 0.0445522768393585 1 1
-0.021277933771039 -0.0209470444666964 1 1
0.0308457290360282 0.0304969130690778 1 1
0.157503844659446 0.155732698198792 0 0
-0.0333910699206116 -0.033166727146046 1 1
0.0184594004558766 0.0186282948157961 1 1
0.0470267047236127 0.0462293428423373 1 1
0.0075758336263989 0.00670740447431235 1 1
0.104145994743283 0.103285220709011 1 1
0.00178309163322306 0.00122707689549782 1 1
0.0832432276958129 0.0829334830116794 1 1
0.0732221527929097 0.0721113198942125 1 1
0.0581326095334271 0.0579459483729295 1 1
-0.125909700116852 -0.124716294692492 1 1
0.00448469185408861 0.00399911595989456 1 1
0.147640149819311 0.146808277591123 1 1
0.152163283318868 0.150403989688079 1 1
0.0985989816249998 0.0975538375368678 1 1
0.107871659629645 0.106710356992133 1 1
-0.0190134047057115 -0.0185294474403705 1 1
-0.0123367626810298 -0.0121646828611498 1 1
0.0654793005476248 0.064506801477565 1 1
-0.111051095731476 -0.109812168884414 1 1
0.194773849812025 0.192108711514479 1 1
0.155474751853015 0.153499980546583 1 1
-0.039467802652327 -0.0393523996483663 1 1
-0.0337106006307647 -0.0330734002056529 1 1
0.0982330932149618 0.0968506463326452 1 1
0.0776454227899035 0.0770089873109764 1 1
0.147900705562584 0.146278512418799 1 1
0.0643411325110028 0.0633212506305242 1 1
0.154307719631483 0.152935664344836 1 1
-0.0345905632156495 -0.0344244388105751 1 1
0.0925529538105096 0.0906656945096265 1 1
0.0345426320764889 0.0336043131731788 1 1
-0.0364428077391682 -0.0362237146357763 1 1
0.140222319394831 0.138858459085438 1 1
0.145123153926989 0.143486452323391 1 1
0.0154951778559551 0.0153890856726409 1 1
-0.0313364228371208 -0.0320221677278498 1 1
0.0612993020085543 0.0607752388161718 1 1
-0.0285629142965021 -0.0275173500918586 1 1
-0.0109595403127775 -0.0104949177605645 1 1
0.0397552370432967 0.0382527285337939 1 1
-0.09205548248076 -0.0908747295714492 1 1
-0.0504692872802104 -0.0499152884526259 1 1
-0.0698095502495726 -0.0689876984428632 1 1
-0.0785922041647578 -0.0784470076192701 1 1
-0.0416420483734966 -0.0414817934783637 1 1
0.0782208236227445 0.0775435079787107 1 1
-0.0894018956566503 -0.0881056112725249 1 1
-0.0184308667120036 -0.0181431021043814 1 1
-0.111808316750315 -0.111144592625942 1 1
0.0135465176380547 0.0136281874907412 1 1
-0.0418359427826825 -0.0422796418469428 1 1
0.0524223743601691 0.0517081331642739 1 1
-0.00556475639564369 -0.00502466504731084 1 1
0.0668214235965238 0.0663733888693913 1 1
-0.002332827013344 -0.00224132214498103 1 1
-0.0250000919622737 -0.0249174928059625 1 1
-0.0989579481708114 -0.0978320308436056 1 1
-0.0301118583603896 -0.0302512181849774 1 1
-0.0791325932222497 -0.0785060830131616 1 1
-0.0490314141923391 -0.0489013486786214 1 1
0.0219138167541992 0.0219599739867842 1 1
0.0612666158521207 0.0604914279310263 1 1
-0.107332088752634 -0.105938014020778 1 1
-0.0146128004426303 -0.0142456494655705 1 1
0.0647231691265323 0.0646194207601516 1 1
0.0639145708261103 0.064273178437545 1 1
0.0580988711595557 0.0581001597815396 1 1
0.0379269531803394 0.037465925979937 1 1
-0.148689642040049 -0.147269808423586 1 1
0.136732792946675 0.135747484889319 1 1
0.128519890619674 0.12606860810756 1 1
0.113623904533965 0.112100362089899 1 1
0.172184324048339 0.17047189223545 1 1
0.171671820602539 0.169813480449431 1 1
-0.0154347757505643 -0.0155221509659813 1 1
-0.123136580168375 -0.121786466878579 1 1
-0.180751841155934 -0.179129341431334 1 1
0.0939172075536859 0.0931339996750589 1 1
-0.142936054524665 -0.141320900135427 1 1
0.0884315614170625 0.0875298028644604 1 1
-0.0275343298420384 -0.0271800300124093 1 1
-0.2311509160134 -0.228623205082399 0 0
-0.130630175596699 -0.12886785037607 1 1
-0.0664194772803526 -0.0658247104206002 1 1
-0.10475435806912 -0.10372124290926 1 1
0.00162394022321623 0.00139271918467961 1 1
-0.0900640001364657 -0.0887506281414185 1 1
0.0864867750032211 0.0850035978721748 1 1
0.0527964318109359 0.052256869767233 1 1
-0.0441960799421378 -0.0434518952709661 1 1
0.0476230263628579 0.0469824837358746 1 1
0.0936788101196168 0.0923482944993718 1 1
0.101999859870247 0.10091434327791 1 1
-0.0677128053139891 -0.0671511362527346 1 1
0.0820171815034475 0.0813199417830172 1 1
-0.131295641351444 -0.129835687414951 1 1
-0.0424905028270729 -0.0420998589724859 1 1
0.060428832092402 0.0597610649127667 1 1
0.104361220506228 0.102705508750867 1 1
-0.0339222502544562 -0.0333615982117553 1 1
-0.135712925110809 -0.134301487011034 1 1
0.102785747825763 0.101010195642022 1 1
-0.0549181060755952 -0.0541917275053868 1 1
-0.101817065977532 -0.100502736915618 1 1
0.0183504677935286 0.0174131612043239 1 1
-0.0395137612801208 -0.0389751678084168 1 1
0.0753096284592099 0.0746141758692347 1 1
-0.067777255296945 -0.0671138111970719 1 1
0.112703281406181 0.111920443406186 1 1
-0.06042537726668 -0.0602703553111424 1 1
0.0489454561218799 0.0485502623908841 1 1
-0.051269795442786 -0.0512341215151364 1 1
-0.114715406637321 -0.113458802468541 1 1
0.0545510646920295 0.0538903943472358 1 1
-0.00717428978376534 -0.00692108312365878 1 1
-0.065151421094699 -0.0638880188158028 1 1
-0.0127615990483996 -0.0124994990676734 1 1
0.257096969257909 0.254944662169328 0 0
-0.0936761484753962 -0.09267995143941 1 1
-0.0910624552313656 -0.0901294741799146 1 1
0.0715918713029013 0.0709059393137169 1 1
0.0510288480659069 0.0502157324919647 1 1
0.050484416163354 0.0499607601503739 1 1
0.023677273407725 0.0234577337081421 1 1
-0.115883957770034 -0.114922262531446 1 1
-0.0450254040365298 -0.0445186009165723 1 1
0.106616118204136 0.104855041703719 1 1
0.102348668538819 0.101253841178074 1 1
-0.122066846103772 -0.121150315418997 1 1
-0.0130352066697599 -0.0133431224593612 1 1
0.058429311297082 0.057378879991166 1 1
0.00142042387565401 0.000606551349096207 1 1
0.0872235740676543 0.0867191188838125 1 1
-0.155827322982879 -0.154566664171893 0 0
0.0988362975211537 0.0979648712575359 1 1
0.0580590984991432 0.0580988809937498 1 1
-0.154899291571238 -0.153355497889691 1 1
-0.139646152681275 -0.138424496085006 1 1
-0.0135740872401427 -0.0124671316418488 1 1
-0.177127237821394 -0.175394513238379 0 0
0.0772469686279618 0.0763411085755461 1 1
-0.138978766256991 -0.137817114093292 1 1
-0.0436305544212249 -0.0431446453907795 1 1
0.223113632705289 0.220700629464535 0 0
-0.100108853820734 -0.0990516502677997 1 1
0.0712224132551988 0.0706235212035392 1 1
-0.062335222254267 -0.061836022381164 1 1
0.0500486309075892 0.0495196778013175 1 1
0.0530068577235997 0.052139172611332 1 1
0.0309693420687014 0.0308330101676862 1 1
0.0411335916675299 0.0405602766242604 1 1
0.00609277890816822 0.00576888455620961 1 1
-0.081700442231229 -0.0812095739555932 1 1
-0.160208266059196 -0.158913492026188 1 1
-0.016804658056913 -0.016868396218093 1 1
0.0247364798364668 0.0245621962734778 1 1
0.0549772810892213 0.0540386863904095 1 1
-0.240805138251265 -0.238162337712088 0 0
-0.137460651396025 -0.135739979688001 1 1
-0.0352786874796797 -0.0344472211774227 1 1
-0.215208361342204 -0.212964368659423 0 0
0.230058473417025 0.227645622539304 0 0
-0.120927657799701 -0.119615955481018 1 1
0.0898264672730129 0.0887085216497392 1 1
-0.0342630285229767 -0.0337670148181974 1 1
-0.143832634549256 -0.141914988181068 1 1
0.0825519626370557 0.0815829486493832 1 1
0.0516387818833302 0.0513426956984814 1 1
-0.153757612116516 -0.151926493193383 1 1
0.156703593122032 0.155061559943979 1 1
0.0116102897851755 0.0113516873588692 1 1
-0.0377325216831623 -0.0380511345853344 1 1
-0.00411915556944008 -0.00419440244486491 1 1
-0.00446824538089713 -0.00424259266966568 1 1
0.114703578629898 0.113810889159017 1 1
0.0111649301659926 0.0113514244455526 1 1
-0.0879778338364607 -0.0866911004633634 1 1
-0.0512599492682518 -0.0501621437460136 1 1
-0.0444796804909789 -0.0434595905077331 1 1
-0.00171412708642912 -0.00165501630807464 1 1
0.00515021686021962 0.0039020433051801 1 1
0.0900398810045244 0.0893259876505883 1 1
0.0336625279887239 0.0331316663267465 1 1
-0.0592680719457503 -0.0589773028577195 1 1
0.0599358078730866 0.0593891811524666 1 1
-0.0791476139683919 -0.0784388917247714 1 1
0.152293892089468 0.150002697046778 0 0
0.041184443656675 0.0407167630323166 1 1
0.00154464961603164 0.00106724174134092 1 1
0.014344757427367 0.0144744017807696 1 1
-0.175468207331481 -0.172908379166576 1 1
0.0267230949462695 0.0267186245944029 1 1
-0.151912811845864 -0.150364862537432 1 1
0.0442358761116918 0.0440883300665788 1 1
-0.0342817728647641 -0.0344579176869598 1 1
0.245912572425278 0.243436979924601 0 0
0.022754345658484 0.0231797562926182 1 1
-0.0337149777432014 -0.0326876124355225 1 1
0.0861182668358054 0.0846667168519361 1 1
-0.134368148678032 -0.132856224506016 1 1
0.0641292214052386 0.0626254169979739 1 1
-0.000123311189095462 -6.61812031701944e-05 1 1
-0.0923470098107916 -0.0919294948888662 1 1
0.0675816038571183 0.067064691538834 1 1
-0.247182221308802 -0.245265948545447 0 0
0.137926712846672 0.13605287076412 1 1
0.118183368573078 0.11671612512358 1 1
-0.0520675183074339 -0.0508786128775571 1 1
0.0758109604119551 0.0750176791908721 1 1
-0.0069264113573465 -0.00650294220731937 1 1
-0.0653098775840323 -0.0653306403631082 1 1
0.00243560573180857 0.00212167595718886 1 1
-0.124062669922404 -0.123057292569904 1 1
0.0597702990032783 0.059481608092501 1 1
-0.0341077024383783 -0.0337320189879108 1 1
-0.117185848614216 -0.115604547535558 1 1
-0.053338280265409 -0.0523392687712505 1 1
-0.106224816755233 -0.105212058615608 1 1
-0.0466542759730534 -0.0455886850571563 1 1
-0.0670412760071918 -0.0661977846355492 1 1
-0.0744942506808497 -0.073705056635336 1 1
-0.0206053411527742 -0.020065350116254 1 1
0.0398511240580811 0.0388417442233118 1 1
-0.145092660917528 -0.144337015127887 1 1
0.0273052554497871 0.0269290349847379 1 1
0.154742021873995 0.15340992069164 0 0
-0.048607844016643 -0.0482065210967839 1 1
0.154342380135181 0.152646676615016 1 1
-0.114119206066721 -0.112893646451693 1 1
0.131987060804699 0.130754640550682 1 1
-0.254209738339567 -0.25144919422208 0 0
-0.0159281753342085 -0.0149464598225804 1 1
0.0454325186167676 0.0448243836064137 1 1
-0.14365234491533 -0.141778708652182 1 1
-0.0395661074272304 -0.0382431647393174 1 1
-0.0578146508685703 -0.0578549072446888 1 1
-0.0116794318076498 -0.0121372581117617 1 1
-0.0220135256298183 -0.0218431339392564 1 1
-0.171986830744195 -0.169964105561175 1 1
0.0100316718921666 0.0101359549470001 1 1
-0.021485841237063 -0.0211158305570673 1 1
-0.0608751594009603 -0.0600071752597727 1 1
0.141150883726996 0.140409487337589 1 1
-0.0371425131208716 -0.0370596895552035 1 1
-0.118690108416875 -0.117721339177319 1 1
0.0644616260936566 0.0640285688505384 1 1
-0.00415156390065565 -0.00394376792624569 1 1
-0.0294835761761842 -0.0286241106696563 1 1
-0.172370867540762 -0.17100272698684 0 0
-0.0952510120069988 -0.0947786475736987 1 1
0.147558084130938 0.14635658667716 0 0
-0.0136920903649638 -0.013827014424772 1 1
-0.0651355052628488 -0.0647517071721424 1 1
-0.143145690173922 -0.141663487656242 1 1
0.0140329650740749 0.0148711498622537 1 1
-0.170297899060316 -0.168907056089151 1 1
-0.0537268804766145 -0.0532012560510965 1 1
-0.0663359098718507 -0.0656124015507044 1 1
-0.0131853771816304 -0.0124287539038484 1 1
-0.0978249065202139 -0.0960301117021225 1 1
-0.0699492478051628 -0.0692414525652167 1 1
0.0559371040700829 0.0554120955148595 1 1
-0.0453887384555352 -0.0448690324667129 1 1
-0.020708284943964 -0.0207510726506859 1 1
0.0720391537041753 0.0713151007918041 1 1
-0.0435005834785912 -0.0439315523122586 1 1
0.0719029223706149 0.0704681497547054 1 1
0.00984831901626715 0.00974048620266395 1 1
-0.0553205336653675 -0.0548584051179825 1 1
-0.0501791206430615 -0.049680666274495 1 1
-0.0684401365164033 -0.0677495695347392 1 1
0.0217874892041483 0.0209724441862014 1 1
0.0598072250187042 0.0588599726848921 1 1
0.0518870926070378 0.0512984747287425 1 1
0.135893821349292 0.13476558365955 1 1
0.0435729290451169 0.0430259485872666 1 1
0.0435057672543265 0.0429702136707769 1 1
0.0849729382964149 0.0844149346577265 1 1
-0.0663289439257167 -0.0643323825677545 1 1
-0.12303370497005 -0.122019025295215 1 1
0.0135515473700793 0.0137450352242401 1 1
-0.0751114434216929 -0.0745421020627234 1 1
0.0915131202394376 0.089976121682497 1 1
0.100247129255767 0.0988455510823906 1 1
0.0827734123098034 0.0814603962427344 1 1
-0.0503179494499756 -0.049717292743647 1 1
0.218182810116546 0.215937437892957 0 0
0.0166553125927533 0.017384838501443 1 1
-0.0970415308714587 -0.0961108117985747 1 1
-0.175472866016337 -0.173048974662453 1 1
0.171809899874659 0.170118020772815 0 0
-0.0474246137896303 -0.0469112563974487 1 1
-0.155799118697289 -0.154252003569959 1 1
0.110517160788635 0.109493219188863 1 1
0.0422941709644449 0.0416638305536482 1 1
0.0259350155951405 0.0258407231827755 1 1
0.327153606243954 0.323720741790931 0 0
0.0897244833452885 0.0887671706009881 1 1
0.0474760152587139 0.0468136526758912 1 1
-0.0263284147671337 -0.0259759817891614 1 1
-0.110138966654376 -0.109095387330012 1 1
-0.0616777628992716 -0.0609626709253279 1 1
0.0501587763948123 0.0496870605640477 1 1
-0.0800980905591205 -0.0786349636299321 1 1
0.139452604548149 0.137855137415705 1 1
-0.0112610513701426 -0.0116175891577874 1 1
0.103989032762599 0.103534703074094 1 1
0.163631713330407 0.162328486530282 0 0
-0.0652815088396156 -0.0643297468737327 1 1
0.0709419125719242 0.0705867247934408 1 1
0.148664935406457 0.147007784560266 1 1
-0.00811664933519814 -0.00833085144632299 1 1
0.220511229137277 0.217329859823307 0 0
-0.100998569467011 -0.100238101829151 1 1
0.114093667691636 0.113308508290421 1 1
0.0980589350285376 0.0971585947303841 1 1
-0.116441560284964 -0.115350718758966 1 1
0.0196766440207502 0.0196006488322117 1 1
0.0574291963790749 0.0570041259254577 1 1
0.0132467010406141 0.0125748997480426 1 1
-0.00462307193101507 -0.00473016593919132 1 1
-0.0948694226528162 -0.0931300162170952 1 1
0.0794444263384589 0.0792019853178979 1 1
-0.0858847350703026 -0.0851518872352649 1 1
-0.0730026478086301 -0.0732500543653445 1 1
0.108080867029103 0.1070187374919 1 1
-0.0318511383702783 -0.0322190579648494 1 1
-0.04302326210794 -0.0428763372577639 1 1
-0.0781386755398465 -0.0778328846122754 1 1
-0.0449535574500591 -0.0444481886565353 1 1
0.0400789918198486 0.0393228531246875 1 1
-0.177895289587903 -0.176628101601791 1 1
0.215658265456786 0.213366713379543 0 0
0.0825836504396258 0.0820582312160895 1 1
-0.206781501028973 -0.204408848747175 0 0
-0.0179294524847817 -0.0174185820170248 1 1
-0.0320008480267 -0.0312872044553938 1 1
-0.0348420952654583 -0.0342529755175865 1 1
0.131312226668891 0.129556871844715 1 1
0.0296508270495763 0.0293447062682551 1 1
0.0640937049383505 0.0636005143840993 1 1
0.11333914018295 0.112696297710416 1 1
-0.0531215406483033 -0.0523279167470412 1 1
0.078684832505535 0.0780777623927199 1 1
0.128465798434755 0.127205842582317 1 1
-0.1652313088195 -0.163923608123789 1 1
-0.184312681548091 -0.182494663998987 1 1
0.0483983746318627 0.0477757703055265 1 1
-0.0364099347715569 -0.0355597010762266 1 1
0.274821585344972 0.272366781436132 0 0
-0.0039754486124773 -0.00351293553717874 1 1
0.03656623744479 0.0361674406378973 1 1
-0.0102344911986287 -0.010161532243199 1 1
-0.0620880388175311 -0.0614894527168034 1 1
-0.171425189163378 -0.16995072900744 1 1
-0.0376588077827116 -0.0371500505721694 1 1
-0.0575971182987895 -0.0561566740799734 1 1
-0.125445753362605 -0.123985469651569 1 1
0.212692082105618 0.211053175985446 1 1
-0.0340871227471932 -0.0333812592277862 1 1
-0.153797841398555 -0.15238270292741 1 1
-0.00425132374396972 -0.00401538914855564 1 1
-0.0212839523695421 -0.0210510139473513 1 1
-0.144236459844097 -0.142931886203422 0 0
-0.0345532686057064 -0.0345399470603383 1 1
0.0145372664527497 0.0144914490813901 1 1
-0.0210425075229313 -0.0212073419817539 1 1
-0.0925816566893863 -0.0913258326507384 1 1
-0.0988349998330548 -0.0977588035752646 1 1
0.00156832868243679 0.00145422715367964 1 1
-0.200106154695155 -0.198155669885787 0 0
0.045902218905855 0.0449637039198508 1 1
0.094965918302877 0.0942199572357673 1 1
0.0586302275322341 0.0583448277005451 1 1
-0.00320472015040141 -0.00321102237424813 1 1
-0.0174318330690491 -0.0171352445292762 1 1
-0.1300455399983 -0.128913029989733 1 1
-0.199572772092871 -0.197925101761348 0 0
0.0104005954235747 0.00972985805254522 1 1
0.00781325016252694 0.00771570643434804 1 1
0.0139155263836549 0.0137993075216292 1 1
-0.118409208684519 -0.117162767702249 1 1
0.0444534351494193 0.0441946675684263 1 1
0.0446346657453544 0.0441933281422675 1 1
-0.0509127884129919 -0.0505002264143164 1 1
0.00975598617286262 0.00935775435822001 1 1
-0.16253592796006 -0.160930000918809 0 0
-0.230529482416243 -0.228286004448131 1 1
0.0445113131873068 0.044399405763826 1 1
0.0028732328425897 0.00289766077876668 1 1
0.0335954436263276 0.0332166116005391 1 1
0.0236099957034579 0.0234872544530826 1 1
-0.00832831614479858 -0.00795378102779264 1 1
0.0943008255585095 0.0935246619445142 1 1
0.0286234907352844 0.0287191690782119 1 1
-0.24461356108026 -0.241999020707232 1 1
-0.0406023316245577 -0.0404599437156736 1 1
-0.132160278511168 -0.130549451576112 1 1
-0.186167132642478 -0.184343941273535 1 1
0.000991857426137332 0.00117841992221145 1 1
0.0181220920248636 0.0182987595269188 1 1
-0.0672647998931636 -0.0666411619761893 1 1
-0.103954010141602 -0.102831745440401 1 1
-0.16094489799922 -0.159543439392762 0 0
0.00307362129891814 0.00289192149002635 1 1
0.147997920718977 0.146448018012291 1 1
-0.12228695483766 -0.120699207432825 1 1
0.0881556425330105 0.0873616938307719 1 1
0.0965496035229976 0.0956460712645264 1 1
0.0173832682199589 0.017369902116025 1 1
0.00725167223582211 0.00689379108397449 1 1
0.0788684836032717 0.0781907910802244 1 1
0.0809564499114082 0.079249159749388 1 1
0.0269005503117438 0.026707764026994 1 1
-0.118406670639148 -0.116839153116735 1 1
-0.0803738728686759 -0.0795415255116472 1 1
-0.0445217871317371 -0.0440794812981167 1 1
0.0253564766109843 0.0248472347520562 1 1
0.0288661941391415 0.0291989762648543 1 1
-0.00605050927725723 -0.00559059199907631 1 1
0.0649866278289526 0.0647343836821971 1 1
-0.0025223342092079 -0.00252499236058609 1 1
0.049474974066658 0.0495551642840602 1 1
-0.0785991725471947 -0.0783279192518754 1 1
-0.0223824787661007 -0.0222032663716299 1 1
-0.0499135117735446 -0.0498967060639294 1 1
0.188736686393343 0.186525147880911 1 1
-0.10210847171254 -0.101521452006619 1 1
-0.0852184865321236 -0.084085240503264 1 1
-0.0750730946875341 -0.0742539056457062 1 1
0.196479987987428 0.194144170512866 1 1
0.0639416636026114 0.0638975685416524 1 1
0.12446340522209 0.123409523787075 1 1
0.243050208344436 0.240199077717844 0 0
-0.0532144255561412 -0.0531325443199778 1 1
0.158535171329146 0.157167069002689 1 1
-0.10867843410325 -0.108107437676965 1 1
0.0881796077833503 0.087663089355089 1 1
-0.000266466814215405 -9.81081224313372e-06 1 1
0.00124953407904672 0.00164483159035201 1 1
0.0765927442143638 0.0756112059626567 1 1
0.147766770351777 0.146253761989257 1 1
0.0943442678920709 0.0934795596771675 1 1
0.109654221446941 0.109445775053306 1 1
0.0238810088453621 0.0238001349075772 1 1
-0.0715410495541419 -0.0699623069985818 1 1
-0.0438851675413278 -0.0428710602768988 1 1
-0.171491823510707 -0.169910223634108 1 1
-0.119263452555644 -0.11753192744762 1 1
0.0526853137403777 0.0521160670717194 1 1
0.0461038308414688 0.0454381559633561 1 1
0.0246899450762926 0.0243032578797358 1 1
-0.189485796885493 -0.186995461025264 1 1
-0.0595810638488574 -0.0594110847095529 1 1
-0.0619124503918443 -0.0601631500416106 1 1
-0.0112213249909802 -0.0111572302948528 1 1
0.139609410243951 0.137991179618534 1 1
0.0829349711505313 0.0825935601404247 1 1
-0.163089239714621 -0.161345301213135 1 1
0.0418025129775873 0.041204115659442 1 1
-0.16340685248308 -0.161860872926561 0 0
-0.0862246985470812 -0.0856028107050862 1 1
-0.166303472673363 -0.164354380379609 1 1
0.0468955637920059 0.0459279931715773 1 1
-0.153842107772176 -0.152832466677284 1 1
0.138211577020149 0.136720646708953 1 1
-0.18163681309211 -0.179667628357077 0 0
0.00276776953835236 0.0026776388117763 1 1
0.138175968423963 0.136643046745896 1 1
0.0279332103074443 0.0276492661087287 1 1
-0.0361453605468826 -0.0357019865293535 1 1
-0.0275065603030846 -0.0273129713578362 1 1
-0.041886242804087 -0.0412995551343548 1 1
0.0072538060888384 0.00723947038791892 1 1
-0.189237579324777 -0.187301148580403 0 0
-0.0287104244831266 -0.0287839013337398 1 1
-0.0128417304172457 -0.0129941067595883 1 1
0.095009583035258 0.094675371594954 1 1
0.0598686705945204 0.0587249566767951 1 1
0.0308874374573753 0.0304419939684494 1 1
-0.0227161097870639 -0.0219078737464833 1 1
-0.0522656680059726 -0.0524054905043652 1 1
0.117512591401977 0.116374114439566 1 1
-0.00687067304537733 -0.00687222016422052 1 1
0.0188911044992758 0.0182225582834217 1 1
0.101415251209521 0.0998721232000179 1 1
0.0150435324463581 0.0150532330026637 1 1
-0.116773830496245 -0.115675035742139 1 1
0.0431547795002239 0.0430899095553312 1 1
-0.146244502668083 -0.144434608251816 1 1
-0.105861729293378 -0.104883236780547 1 1
-0.000656589879378343 -0.000900196412574147 1 1
-0.133662254395242 -0.132481676539173 1 1
0.0321597766818509 0.0318001572402392 1 1
0.192191505263778 0.190550724120156 0 0
0.0770674652223826 0.076680130517633 1 1
-0.0422372740558879 -0.0411176326214938 1 1
-0.0389233029470203 -0.0389966288140295 1 1
-0.0266874663346659 -0.0260842518824579 1 1
0.180538822671514 0.178944257472633 1 1
-0.0828704366366651 -0.0813005392183802 1 1
0.0637021743899447 0.0629308442323345 1 1
-0.0292538539491993 -0.0288307809672463 1 1
-0.0568669834093027 -0.0564566718978804 1 1
-0.00727047910827017 -0.00690858488495996 1 1
-0.0077626282154364 -0.00765550359624005 1 1
-0.0201198730209036 -0.020008020116154 1 1
0.169250120232886 0.167256571745387 1 1
-0.0770134950412445 -0.0757210120565823 1 1
0.0297988160344274 0.029864621903 1 1
0.0733705569811069 0.073116468730487 1 1
0.12811186951665 0.127336050149452 1 1
-0.313000689659771 -0.308529715651215 0 0
-0.0374899867073374 -0.0368694664217437 1 1
0.110207647471158 0.108942282705166 1 1
-0.12378603769357 -0.122038945428898 1 1
-0.115401104675444 -0.114143373305693 1 1
-0.0666847218082414 -0.0653280065793097 1 1
0.182878866860323 0.18099595851308 1 1
0.024845033182768 0.0246060230941654 1 1
0.0221114804770316 0.0218179628483027 1 1
0.00744249642048732 0.00734953818597297 1 1
-0.0201227183811338 -0.019573762410559 1 1
0.0661889075923197 0.0653437444155565 1 1
0.286772064060818 0.284587650551277 0 0
0.0203922350892618 0.0205206840583925 1 1
0.113744206867706 0.112256449285561 1 1
0.0702245761799227 0.0699169267623667 1 1
0.0480783902040165 0.0479828917728215 1 1
-0.0771691439358247 -0.0767141940975943 1 1
-0.0597969406864038 -0.0593084046516388 1 1
0.0371202879517603 0.0367416591102644 1 1
0.128043827069356 0.126835703677963 1 1
0.220767481138488 0.218555969945332 0 0
-0.0488468589158933 -0.0485350908588085 1 1
0.0155553813965816 0.0148864480527295 1 1
-0.0423626679111166 -0.0414016136572373 1 1
0.0997303903876377 0.098915839847419 1 1
-0.0527358470970569 -0.0517077399954008 1 1
0.126044274394091 0.124117654603419 1 1
-0.0434980037725321 -0.0433622524244931 1 1
0.0441472339628786 0.0432279779235605 1 1
0.159721962347993 0.159114591157538 1 1
0.0317459133409234 0.0310471450990904 1 1
0.00466060158892435 0.00513558608978795 1 1
-0.0149321080851479 -0.0147484015113029 1 1
-0.0781261532342916 -0.0774997320547237 1 1
0.0787012399877575 0.0773723925892212 1 1
0.161435159568079 0.159682647387373 0 0
-0.0370555228566105 -0.0367866941251655 1 1
-0.0246717953806557 -0.0237896452915802 1 1
-0.00612009877487872 -0.00554244954126089 1 1
0.0102315676190665 0.0101792116748587 1 1
0.0767820912132719 0.0759650270727013 1 1
-0.122723218751852 -0.121398369538802 1 1
-0.118595892201813 -0.117512111795817 1 1
-0.0082792646871363 -0.00794981742126578 1 1
-0.064630254207171 -0.0642548876069187 1 1
0.0742681260237166 0.0731837357141424 1 1
0.00138494947843917 0.00141586450025545 1 1
0.0138909090911651 0.0134173946766248 1 1
0.0710018726826428 0.0703417619066441 1 1
0.0431346876911883 0.0427400622791755 1 1
0.0241344169282777 0.0243827881585143 1 1
-0.218469063938152 -0.216457683151424 1 1
-0.105045261932059 -0.104755184824421 1 1
0.111115811691431 0.110179151346671 1 1
-0.0214459674784003 -0.0209582374260739 1 1
-0.0417545575685908 -0.0416001942419258 1 1
-0.0141695335463939 -0.013928379605511 1 1
-0.105332977427952 -0.104232260190583 1 1
-0.0182222808934242 -0.0180816231277565 1 1
-0.0219330925422085 -0.021938533505144 1 1
0.0319081571363266 0.0310026885647044 1 1
-0.0135222892246 -0.0129881938489526 1 1
-0.145274615996646 -0.14401755080601 1 1
0.00716537696215156 0.00712628287572412 1 1
0.149905329816472 0.148118001840684 1 1
0.103547703640336 0.102468777572114 1 1
-0.0842722418810561 -0.0827655166084157 1 1
0.144880589011248 0.143956894357893 1 1
-0.0205695892190611 -0.020363009352936 1 1
-0.00440186614859449 -0.004360777024695 1 1
0.00657569408198243 0.00658642215003933 1 1
0.111208763750382 0.109446874220842 1 1
0.0484971530002899 0.0483175506398631 1 1
0.0491754762992412 0.0493108850344366 1 1
-0.142974539766025 -0.142356748307169 1 1
0.0784688937759585 0.0775656041929572 1 1
-0.0285490738740101 -0.0289386462259841 1 1
0.0574612234023935 0.0568933904967164 1 1
-0.189532128047937 -0.188617408785893 1 1
0.0190333164137331 0.0189998397435911 1 1
0.0883145763329091 0.0870639014153321 1 1
0.174040698711788 0.172701464403431 0 0
0.0317687424528351 0.0310252691224718 1 1
0.00623351837148572 0.00608934717727927 1 1
-0.148595091127737 -0.146913446721085 1 1
-0.0344672503966441 -0.0334623338718216 1 1
0.0156249257887048 0.015090011611734 1 1
0.0991637571583982 0.0979986596058088 1 1
-0.126364999705935 -0.12520098121833 1 1
-0.0600069580719652 -0.0599194987767043 1 1
0.0333313897775548 0.0332314882270661 1 1
0.0547052961527949 0.0536502519604075 1 1
-0.0694578900350206 -0.0687021500435537 1 1
0.111500306142419 0.110158320668822 1 1
-0.0224032436287811 -0.0216968754544986 1 1
0.0004932901452144 0.000236408528498235 1 1
-0.028221913420894 -0.0278713474648891 1 1
0.0533619576286624 0.0532577238328275 1 1
0.0897694323512927 0.0891815090711688 1 1
0.0261107757169456 0.0267457936743269 1 1
-0.000917839562085333 -0.000697849550041457 1 1
-0.0382592459469784 -0.0381350781223195 1 1
-0.0880413437502943 -0.0868000378612384 1 1
-0.0258356877799924 -0.0249149439796686 1 1
0.0922500109076001 0.0915337701915347 1 1
0.0738769427201761 0.0727440382702421 1 1
-0.136630097878638 -0.13556772143374 1 1
0.0323418673938412 0.0321754986698063 1 1
-0.0804555226004949 -0.0797653408930092 1 1
-0.0599340642793614 -0.0589315231567598 1 1
0.0132607032817245 0.0135612551090098 1 1
-0.118942199293249 -0.118155204673076 1 1
0.092361350770174 0.0916642067907167 1 1
0.0728207361402101 0.0722113341404216 1 1
-0.064638665305663 -0.0639383267921078 1 1
0.127439746518485 0.126515772225987 1 1
-0.150809669881727 -0.148687049851611 1 1
0.0649122857939324 0.0642859665057804 1 1
-0.147416404478182 -0.146263973047147 0 0
-0.149094868258303 -0.14785225022736 1 1
0.0336962690132948 0.0328923341643408 1 1
0.124047721399116 0.12303257732695 1 1
0.193194226655141 0.191857448668088 1 1
0.0822706163225098 0.0820174751161739 1 1
-0.0575803731110456 -0.0568428573822151 1 1
0.113795745286678 0.112337401059877 1 1
0.0476451446173676 0.0466272684938897 1 1
-0.11499192275616 -0.114059364293945 1 1
0.116132580561743 0.115264786605913 1 1
0.0269119022350403 0.0260481796529029 1 1
0.0112487723925386 0.0114023362216702 1 1
-0.179818194561732 -0.178248746355831 0 0
-0.0847628725789332 -0.0842834089872392 1 1
-0.0127185180106998 -0.012304117820448 1 1
-0.0125955022131724 -0.0124750252725543 1 1
-0.24378152222072 -0.241458998329876 0 0
0.0396998050067928 0.0395260785837962 1 1
-0.00910139325464021 -0.00805444901702752 1 1
-0.0113233990345086 -0.0107569405513503 1 1
-0.0435432871210741 -0.0434873011701546 1 1
-0.163796656283065 -0.162430155365794 1 1
0.131722099441206 0.130421693122622 1 1
-0.0619621412463955 -0.061403597443757 1 1
0.0877990529211255 0.0869527730240468 1 1
0.0359028153355455 0.0350732469257471 1 1
-0.177502556123959 -0.174505095593062 1 1
-0.0380891398602738 -0.0379541877618257 1 1
0.0730294821312743 0.0729383554506847 1 1
-0.161717502116707 -0.159978943965339 0 0
0.0142269483094994 0.0139837104833733 1 1
-0.0311826960712468 -0.0307868496261787 1 1
0.0506344058852798 0.049995210740306 1 1
0.113020392443805 0.111688983537724 1 1
-0.0777465079257491 -0.0772529308448915 1 1
-0.0261061004857668 -0.0256854506609668 1 1
0.00190072175253532 0.0014110725110859 1 1
0.0174348339008917 0.0167453906623648 1 1
0.00500629508493947 0.00506186859063205 1 1
-0.0523739652626598 -0.0520094177559794 1 1
0.156388483820689 0.155443503431705 1 1
-0.0768223342835449 -0.0768281791251593 1 1
-0.172850978656123 -0.170559099347147 1 1
0.0979594056154248 0.0971215437946799 1 1
-0.0323468915279962 -0.031747369556528 1 1
0.0213309019623528 0.0208058894552371 1 1
-0.0273383711106522 -0.0275609267000904 1 1
0.0636005195194376 0.0628274830429838 1 1
0.137862156874745 0.136646825664025 1 1
0.123340769957707 0.122044558652454 1 1
0.0291848838778783 0.0289801291585422 1 1
0.0551799681736199 0.0547671252224389 1 1
-0.0574164051068558 -0.0563469087906882 1 1
-0.0347582994870961 -0.034483008311333 1 1
0.161750167743744 0.16059967155142 1 1
0.0842842444026799 0.0837089732537627 1 1
-0.0419087832587767 -0.0412015689975204 1 1
0.00673501234625682 0.00701355455252675 1 1
0.0793676437530954 0.0785538852134997 1 1
-0.143314984165874 -0.141553450691567 1 1
0.0176326527005596 0.0172405734751449 1 1
0.129618973613812 0.128448017670472 1 1
-0.135244619563379 -0.133954040230954 1 1
-0.0475743547386838 -0.0471764906293276 1 1
-0.0940572991877531 -0.0934259202453639 1 1
0.117668895163051 0.116660688492748 1 1
-0.00430362663232894 -0.00434909361959975 1 1
-0.0369585049046916 -0.0367678529722777 1 1
-0.204951361084226 -0.203291694028429 1 1
-0.18028193992952 -0.178394164661702 0 0
0.0339363720516491 0.0338862068029094 1 1
0.139446523656704 0.13781822550654 1 1
-0.15304109932413 -0.151462586641535 0 0
-0.0349287790085872 -0.0341105778231294 1 1
-0.106194833784631 -0.104758007516293 1 1
0.0856055033804001 0.084748941113527 1 1
-0.00779238808582067 -0.00790160692212625 1 1
0.0247429744965805 0.0245522134746641 1 1
0.0351810912768203 0.0347024276378572 1 1
-0.0292922664900963 -0.0290116046251323 1 1
-0.0146721012120197 -0.0144054671028844 1 1
0.0945418589060219 0.0937402635978116 1 1
0.0535445318558027 0.0530595043075906 1 1
0.0277567210874695 0.027658316714782 1 1
0.125736955995072 0.12411746833642 1 1
0.0534504022140708 0.0528285610073084 1 1
0.00402520763047556 0.00462960269988099 1 1
-0.0967562981395387 -0.0959647786143661 1 1
-0.000816568203375984 -0.000338947055259063 1 1
0.046831544026452 0.0459574888989622 1 1
0.185251436496654 0.183605181477058 1 1
0.196388960220413 0.194312796221057 0 0
0.113848812741432 0.112770816316995 1 1
-0.0738326751284447 -0.0726004564083427 1 1
-0.0280341774516436 -0.0279433560376607 1 1
-0.00813836220024926 -0.00789512386166136 1 1
0.108447945536091 0.10648321777329 1 1
0.0672982621339777 0.0666605878989099 1 1
-0.121921667683207 -0.120794864792381 1 1
-0.157075893573163 -0.155174341720142 1 1
-0.0173081717614262 -0.0177740658101082 1 1
0.102554176885876 0.10164369397882 1 1
-0.0637844392476721 -0.0642775531203898 1 1
-0.0832658731640782 -0.0818397751912714 1 1
0.0660595811241962 0.0655859402396625 1 1
-0.0241023664180972 -0.0237300723466458 1 1
0.0281607426966432 0.0278100664685773 1 1
0.0509135389795332 0.0501990765004398 1 1
0.0778949330903131 0.0767599393075491 1 1
-0.163750557099303 -0.161749381867353 1 1
0.121092010492698 0.119544981532216 1 1
0.140340714061096 0.139116523911446 1 1
-0.000641841271530517 -0.000534549072184727 1 1
0.0570835170560768 0.0567650603086543 1 1
-0.031714504539997 -0.031237394944898 1 1
0.185224155665753 0.183525485225484 0 0
0.0745261341698182 0.0742149758720118 1 1
0.229385693326057 0.227189279860223 0 0
-0.144915955949397 -0.143920178840419 1 1
0.0699504780078798 0.0693575653944983 1 1
-0.158182257124505 -0.156576420741796 1 1
0.0241930131029843 0.0239197554152761 1 1
0.0555443726592697 0.0543436451343229 1 1
0.124614550216521 0.123520951034723 1 1
0.0329638618087095 0.0325128846000734 1 1
-0.0219797512443237 -0.0216887862706068 1 1
-0.0358941612135074 -0.0356165244297881 1 1
-0.0356169201537626 -0.0353990822741402 1 1
0.14194390900051 0.140281940796884 1 1
0.154828813027466 0.153011512222569 1 1
-0.0312574294916219 -0.0307440095920024 1 1
0.122039089210256 0.120637628913063 1 1
0.0973907878882761 0.0963498096707195 1 1
-0.0137175074529519 -0.0136518703288769 1 1
-0.0427614908890949 -0.0422488007199086 1 1
-0.179373188336397 -0.177348727657792 0 0
-0.0277116252649309 -0.0272574584506249 1 1
0.0823653356491544 0.082293823048386 1 1
-0.0864352025102327 -0.0855016728290316 1 1
-0.00339066686658176 -0.00321434710035259 1 1
-0.0975254799203693 -0.096472945754295 1 1
0.0155727690277907 0.0156288555834802 1 1
0.156291237825823 0.154166268459969 1 1
-0.0617922866850524 -0.0610257628641453 1 1
0.0092506384477086 0.00916242415979852 1 1
-0.0856011081645704 -0.0845774094143934 1 1
-0.0568865361347372 -0.0565284594143867 1 1
0.122916137575984 0.121507976518643 1 1
0.0149665440160015 0.0151490416524832 1 1
0.0664191122675817 0.0660143558747984 1 1
-0.267423941847578 -0.264598516449377 0 0
0.00851611075801002 0.0078866359389155 1 1
-0.0376800188366539 -0.0375618733407768 1 1
0.00275195438275011 0.00279318871048305 1 1
0.0621785207312242 0.0611049837121259 1 1
-5.90404418940958e-05 -3.78113589803424e-05 1 1
-0.0236167458166568 -0.0237861703344613 1 1
-0.232089130404281 -0.22970002413818 1 1
0.0655458997848404 0.0648860748608065 1 1
-0.0945328193613157 -0.0933714507844431 1 1
0.0815259901700346 0.0806258494986182 1 1
-0.0987491330351899 -0.0978469172360995 1 1
0.0243801591789411 0.0237929993429234 1 1
-0.0458017663222115 -0.0455039754503325 1 1
0.154803019408248 0.15296962127325 1 1
0.171480245377431 0.169935654176559 1 1
-0.0119957614706418 -0.0112522133792743 1 1
-0.0984285492164825 -0.0967325841255354 1 1
-0.0523329534257983 -0.0518155487462038 1 1
0.161747646898955 0.159766733037914 1 1
-0.0243791935943968 -0.0234807415164945 1 1
-0.00418945513367199 -0.00409063868993612 1 1
-0.0265633740854548 -0.0260928285569015 1 1
-0.0920657384485653 -0.0912281460138806 1 1
-0.144952986140034 -0.14384659472682 1 1
0.0898461595690087 0.0886965083067379 1 1
0.022863326745129 0.0226234057740722 1 1
-0.106225517168817 -0.106017070320547 1 1
-0.0593186876244674 -0.0588715473377101 1 1
-0.00994430328397735 -0.00960068167103706 1 1
-0.00231661229774847 -0.00239426102447904 1 1
0.0729105736703109 0.0721581602453597 1 1
-0.15351755223273 -0.151848293142636 0 0
-0.0260919155101845 -0.0255774868630352 1 1
-0.00879302692497146 -0.00854511158580741 1 1
0.0881942246498099 0.0874678542255877 1 1
-0.0700193387146749 -0.0692426190564384 1 1
0.0994251776953221 0.0982316171560363 1 1
-0.0185093101866971 -0.0183164488160193 1 1
-0.102819653103576 -0.102637060009872 1 1
0.172222654054763 0.170328208687542 0 0
0.268630722974598 0.265910668207091 0 0
-0.0538627164285117 -0.0536020364972258 1 1
-0.0154492148498619 -0.0156426102440569 1 1
0.172256539748897 0.169622956623901 1 1
-0.0329270471078092 -0.0325301137934793 1 1
-0.13191924796325 -0.130858039263846 1 1
-0.0442537459945814 -0.0436762121526508 1 1
0.0306203441557095 0.0312826181123381 1 1
0.123374140882961 0.121183444405206 1 1
0.0695666728536874 0.0686263389805333 1 1
-0.106999484384401 -0.106662733957709 1 1
0.170898020189793 0.168928024828271 1 1
-0.040479391708935 -0.0409362143036999 1 1
-0.028731254144488 -0.0283878238511154 1 1
-0.178393026344902 -0.175717445150027 1 1
-0.116323545863172 -0.115390797721506 1 1
-0.0179906279906811 -0.0174505322706278 1 1
-0.174072276131971 -0.172474718913293 0 0
0.0620849229897064 0.0621249281724339 1 1
0.0542837919688692 0.0539876757864562 1 1
-0.251729737047458 -0.249300994054638 0 0
0.0119923843093226 0.0116247825144611 1 1
-0.102622482316683 -0.101561373246573 1 1
-0.0158773749752557 -0.0157965116902247 1 1
-0.00238891734605331 -0.00253647376514255 1 1
0.100638729599466 0.0991710885423553 1 1
0.103595443894323 0.101996046438844 1 1
-0.020388341902622 -0.0198156903676985 1 1
0.0854620443883037 0.0844987332448542 1 1
-0.0159866663396291 -0.0159756434830954 1 1
-0.0134814908266007 -0.0128557519349778 1 1
-0.0376721430996097 -0.0377452384006481 1 1
-0.04958108806589 -0.0489574412187578 1 1
0.0163864904205134 0.0165339797867819 1 1
0.000244608754082271 -0.000362344280916768 1 1
0.0949798967664403 0.094085346174691 1 1
-0.00162026016437111 -0.00171385276876465 1 1
0.113722744101307 0.112524513217783 1 1
-0.0122697435779246 -0.0115468817549082 1 1
0.0751926602485068 0.0741700367057248 1 1
0.0612422054524972 0.0606361118411671 1 1
-0.0900828389145052 -0.0893329900486147 1 1
0.16836098701128 0.166317570622096 1 1
-0.0897760556767823 -0.0878517524815284 1 1
-0.000496818884919483 -0.000479924610392224 1 1
-0.101611341507235 -0.100665348898781 1 1
-0.0844059234318666 -0.083931454111245 1 1
0.0947472892987361 0.0940041670403736 1 1
0.0342343574279226 0.0335187276494339 1 1
-0.0506296466840922 -0.0497714933458948 1 1
0.102600623815025 0.101241577448063 1 1
-0.04387981432324 -0.0433173350913251 1 1
-0.00134032493983737 -0.00133964290112535 1 1
-0.152035425415912 -0.150122971650262 0 0
-0.0348498333857674 -0.0344170874442207 1 1
-0.0016885539131862 -0.00185971109662781 1 1
-0.105140760168597 -0.104866271190077 1 1
-0.187342945946817 -0.186143117639229 1 1
-0.0311052946006525 -0.0309131904701195 1 1
0.115517619751305 0.114393149428784 1 1
-0.0385435147292062 -0.0382939398902611 1 1
0.0530988052297984 0.0518700736915905 1 1
0.0599750989846789 0.0596668250926241 1 1
-0.145197235831901 -0.143553987878738 1 1
-0.130687664070402 -0.12906211630853 1 1
0.100126752427012 0.0991637357034456 1 1
0.107408155602231 0.106157497631354 1 1
0.0524185179954231 0.052326298339667 1 1
0.208814236269747 0.205678963574262 1 1
-0.0163807716409691 -0.016379011931423 1 1
0.0504289851084935 0.0504346739404457 1 1
-0.0308227734293123 -0.0303507630394341 1 1
0.272757567814537 0.270252685789471 0 0
0.149733086000894 0.148368595245882 1 1
0.148367002170675 0.146822729155087 1 1
-0.0292508601552186 -0.028296721153092 1 1
-0.0365350554931081 -0.0360693509586272 1 1
0.0775161702349448 0.0771788048027434 1 1
-0.162094335258566 -0.160836809777095 1 1
0.0067813340471991 0.00682707477053246 1 1
0.0780584206168266 0.0780444200928374 1 1
-0.0656130771855298 -0.0645885727507884 1 1
0.0340745413190693 0.0337255099447256 1 1
-0.159829752680069 -0.158221989726544 0 0
-0.0824390135182137 -0.0821665039002442 1 1
-0.151462748038331 -0.149980574196458 1 1
-0.0341307386825118 -0.0340068516767806 1 1
-0.0573078788747886 -0.0565820097831941 1 1
-0.166723202191639 -0.165173936211484 0 0
-0.01776424846234 -0.0174586244224014 1 1
-0.0259399095452302 -0.0255498325399904 1 1
0.0835576671789344 0.0827003374786967 1 1
-0.12466541913297 -0.123441604671322 1 1
0.158437833917814 0.156558691322482 0 0
0.0336428015074745 0.033356418848229 1 1
0.138376304996034 0.137089804793814 1 1
0.0720566735685648 0.071530105347809 1 1
0.0168852605921862 0.0167933998881026 1 1
0.0219587744011865 0.0216543210405025 1 1
-0.00222928143358063 -0.00245848730872692 1 1
-0.0848021240362154 -0.0844996743467912 1 1
-0.0113956848625291 -0.0110391813814865 1 1
-0.0563213392274398 -0.054976266587063 1 1
0.0342064288639303 0.0338844365782425 1 1
0.00904874413118422 0.00808135385177736 1 1
-0.151863610275032 -0.150884233379154 1 1
-0.0616552175811169 -0.0609262731478563 1 1
0.04177991449112 0.0418232283262456 1 1
0.0438456011251018 0.0429815971273548 1 1
-0.0752261991726951 -0.0747358616834361 1 1
-0.038728662666687 -0.038386054076676 1 1
-0.0851422401417531 -0.0843448225218848 1 1
0.116393706282345 0.115183057257757 1 1
-0.158738610185209 -0.157226386145302 0 0
-0.085563557322782 -0.0844149506500969 1 1
0.177944665195108 0.176116912111402 0 0
-0.019837138169763 -0.0190941320305638 1 1
-0.0493830336944479 -0.0490929296119193 1 1
0.00560323122327997 0.00621690470864061 1 1
0.0708704446017666 0.0704734084678702 1 1
-0.0368257394212719 -0.0360389700714427 1 1
0.0733703738864314 0.0728872432738833 1 1
0.147911208839012 0.146410739811278 1 1
0.00600185969021101 0.0058435690014428 1 1
-0.0787070587482076 -0.0781089453388946 1 1
-0.0109789199188123 -0.0108635584830983 1 1
-0.0813595120505068 -0.0805663502723135 1 1
0.0932110394618595 0.0914295447648915 1 1
-0.0386793270912956 -0.0383667908254851 1 1
0.119845062883957 0.118619512197098 1 1
0.0368544303278123 0.0365128960557052 1 1
0.013366985791093 0.0129953713367008 1 1
-0.0963607896887035 -0.0953783003429012 1 1
0.0979012398218941 0.0972277589573051 1 1
0.0716267707190946 0.0711315867815254 1 1
0.0539220614108894 0.0534073816702819 1 1
-0.147221810236614 -0.145272513147206 1 1
-0.0766684251182397 -0.0763158763341707 1 1
0.0263260542346585 0.0259047480819574 1 1
0.121261045850627 0.119832290633208 1 1
-0.0516764759521264 -0.0517424462405247 1 1
-0.000338310530403632 -0.000344999343749746 1 1
0.035111988393398 0.0348652113051168 1 1
0.07007380795731 0.0697781489715836 1 1
0.0415725962510952 0.0414900954152147 1 1
-0.147368710409685 -0.145878325882608 1 1
0.123265065543209 0.122139782996431 1 1
-0.0526786394825905 -0.0522327117664415 1 1
0.0112556536641223 0.0109545144811353 1 1
0.0261773089382441 0.0256619181112652 1 1
0.00757249775441055 0.00749653425094532 1 1
-0.0105359178875016 -0.00974301697726761 1 1
0.00963111977192533 0.008760458461504 1 1
0.158657121492919 0.156938078122768 0 0
0.0265721607572412 0.0261520429526178 1 1
0.0453452108160072 0.0448018976462431 1 1
-0.00230586039760417 -0.00239503608224645 1 1
0.0262627100125702 0.0257878850759921 1 1
0.0265984121241183 0.0262956996525437 1 1
-0.122508055246458 -0.1217063435054 1 1
-0.0302257643160615 -0.0300898586692733 1 1
0.0367143380563439 0.03651877688823 1 1
0.098973991864731 0.0976510052281289 1 1
-0.0915331048266782 -0.09066136361061 1 1
0.0437660927184235 0.0433347766179431 1 1
-0.164698479478464 -0.162845789862977 0 0
-0.108510656432551 -0.107413998666484 1 1
0.0456566814528971 0.0454844699358263 1 1
0.151264335014778 0.150204244028551 1 1
-0.0149011043264282 -0.0143733458150592 1 1
0.0143282972486509 0.0140176193253054 1 1
-0.048156533833047 -0.0482985450503397 1 1
-0.0642302559049542 -0.0640637266123237 1 1
-0.125481904367183 -0.123951655101206 1 1
-0.00488738165821797 -0.00495156995805223 1 1
-0.0620941701230355 -0.0619071166344045 1 1
-0.0763295130239792 -0.0756522508679852 1 1
0.0467389053569025 0.0462970852195153 1 1
0.0205736855378119 0.0206209242414614 1 1
0.0998841501071048 0.0987492196993707 1 1
-0.0447426803758737 -0.0438859113788852 1 1
-0.0763948429597075 -0.0757178642925245 1 1
-0.142710451480654 -0.141508284916827 1 1
-0.0956398893663259 -0.0950907315810313 1 1
0.0376318793608003 0.0369511464017887 1 1
-0.0381108337388774 -0.0372922991221607 1 1
-0.28596749977558 -0.282692262929121 0 0
-0.0594447052035924 -0.0589155213530955 1 1
-0.150001593178379 -0.149160959842034 1 1
0.00308599581832184 0.00308940473865561 1 1
-0.022857549491247 -0.0222033332087872 1 1
0.0260177747005034 0.0256979155247533 1 1
0.110417092794104 0.1091146110553 1 1
0.0348684062686312 0.0338342145298238 1 1
0.158844963848079 0.157244613054886 1 1
0.0520734884596397 0.0514672285949951 1 1
-0.026568980169621 -0.0262584759625238 1 1
0.0312116623443599 0.0311321313825247 1 1
-0.0676711624834399 -0.066230441271822 1 1
-0.0539437960808572 -0.053507050502076 1 1
0.042747082190338 0.0429845553135912 1 1
-0.0087703515038899 -0.00859725044199929 1 1
-0.0857348390248001 -0.0849039829374441 1 1
-0.255104593523983 -0.253162139095515 1 1
-0.0404559934120311 -0.0401253207257369 1 1
0.143377752620695 0.141894446506609 1 1
0.0244517761970905 0.0234146795929746 1 1
-0.0466471041008404 -0.0463434967813731 1 1
0.0769098772439667 0.0768059310018599 1 1
-0.186813981430294 -0.184979364394571 1 1
-0.0307284455897611 -0.0305953565569649 1 1
-0.0975364872432752 -0.0967744778061055 1 1
-0.0286471819081773 -0.0282889399769272 1 1
-0.0447229844985672 -0.0448669944423189 1 1
-0.0913643456786473 -0.0904575259919887 1 1
-0.0122632101451981 -0.0118869939322477 1 1
0.083822519632964 0.0829665929109514 1 1
0.0183033821168629 0.0171454446339467 1 1
0.185076253073282 0.183313642788355 0 0
-0.0239721459009592 -0.0235100273275249 1 1
-0.0475672511860877 -0.0469208950447541 1 1
-0.120240312667157 -0.11873194418392 1 1
-0.0136013983656388 -0.0129694686965165 1 1
0.0531285104623894 0.0526697370879079 1 1
-0.0115952033936244 -0.0121603992741706 1 1
0.0688856274550033 0.0686697808057525 1 1
0.0925308964796653 0.0916081700988221 1 1
-0.0530130995562019 -0.0521515634828445 1 1
-0.0394140290189926 -0.0388621274530319 1 1
-0.0836285273526394 -0.0829303218421331 1 1
-0.0494090262616119 -0.0493178033282131 1 1
-0.00758207122605158 -0.00763163601960825 1 1
0.115861029324121 0.114486029260409 1 1
0.0432899503044483 0.0428708879363239 1 1
-0.0605782006483398 -0.0605245188793884 1 1
0.0332252046680701 0.0325779467785783 1 1
0.101283742990013 0.100155760656221 1 1
0.0294495916710584 0.0291766447242171 1 1
-0.252968265460915 -0.25005424774886 0 0
0.183801695333844 0.182105295640458 0 0
0.0984975384030551 0.0969177213377884 1 1
-0.0695201369154403 -0.0689073505881815 1 1
-0.100706695199475 -0.0996265463666552 1 1
0.12285255796468 0.121844289128688 1 1
0.00347574047367308 0.00344544744154671 1 1
0.0741991198248078 0.0734689872393806 1 1
0.0195231715524113 0.0184581956301147 1 1
-0.166188894305298 -0.164286361099082 1 1
0.0226093114636968 0.0227750609724417 1 1
-0.15314267832195 -0.151715544313751 1 1
-0.113194684712892 -0.11258912683651 1 1
-0.00179283325979094 -0.00217701080763052 1 1
-0.0682694060037194 -0.0678506834824101 1 1
-0.0179020669050516 -0.0179000892752399 1 1
0.0344493876960966 0.034228676313218 1 1
-0.000714629232012355 -6.59749398984749e-05 1 1
0.122361348898233 0.1210582102019 1 1
0.0334861275382248 0.0334116645916287 1 1
0.0951932535882724 0.0944223966778321 1 1
0.0713003252061267 0.0711497109776269 1 1
-0.0454392908682832 -0.0447834065793836 1 1
0.00342467987758666 0.00349484124602438 1 1
0.0515281268235008 0.0511857325256856 1 1
-0.0966598927159931 -0.0951469585465279 1 1
0.0387847377508723 0.0385454601030274 1 1
0.0556342006517015 0.0555959259252795 1 1
-0.112241315275692 -0.110502361059803 1 1
0.0405747683876661 0.0399259010688869 1 1
-0.0910347658621471 -0.0895868533555198 1 1
0.119764355027729 0.118664751946554 1 1
0.017984072904276 0.0179080948853094 1 1
-0.0778741013199665 -0.0766160023470647 1 1
-0.142286238315482 -0.140969640542904 1 1
0.0410219995313441 0.040946983925425 1 1
0.111412641711327 0.109960558298854 1 1
-0.0957883775390158 -0.094234321457667 1 1
0.044643593176371 0.0439157350609745 1 1
0.0330007978490139 0.0326914936796737 1 1
-0.0823097715955477 -0.0810935839682481 1 1
0.0826218225802891 0.0818630278747241 1 1
0.0848088975589169 0.0841323698917629 1 1
0.0641106016853882 0.0638742736031475 1 1
0.0785400956529322 0.0778918548616498 1 1
0.0291552404592091 0.0286526131274005 1 1
-0.0364275669664948 -0.0374553552796425 1 1
-0.0526589596367037 -0.0527337171360585 1 1
0.0706052256562041 0.0704171084305071 1 1
-0.267031567768598 -0.263926210344077 0 0
-0.230520813659014 -0.229015171542228 0 0
0.0635866357892712 0.0638465775996939 1 1
0.0428315996822133 0.0430338995484553 1 1
0.126187982494112 0.124856541772722 1 1
0.025253656750563 0.0254077055486824 1 1
-0.107547820686059 -0.106603560195569 1 1
0.0198875580836341 0.0199965597274124 1 1
0.00285331604202878 0.00232383052121959 1 1
0.019782690112154 0.0198154214614381 1 1
-0.0046389612353279 -0.0044225932912931 1 1
0.0336468506144247 0.0330738472246309 1 1
-0.0276003547536301 -0.0282436777606365 1 1
-0.00473328368330139 -0.00498853661868041 1 1
-0.11691392724539 -0.115466947381576 1 1
-0.0100850613894333 -0.00945317291570352 1 1
0.0448161676971559 0.0443922477506042 1 1
0.0899377777334123 0.0892286170427976 1 1
0.0741017148359376 0.0727674064802268 1 1
-0.0705951650837546 -0.0700545643404176 1 1
0.0602293193377702 0.0593416679339127 1 1
-0.0886849382837592 -0.0878038925375891 1 1
0.124966351157314 0.123269051507441 1 1
-0.0522901456163569 -0.0517846070573181 1 1
-0.0801811064964972 -0.0789873219198477 1 1
-0.0905044731623333 -0.0896702753194918 1 1
-0.0748469678467792 -0.0743658215248579 1 1
0.274521182379333 0.272263692227652 0 0
-0.00415905122890671 -0.00476313361604767 1 1
0.0659599109290988 0.0653087885951662 1 1
-0.212813728080629 -0.210018756955553 1 1
0.0105483558053586 0.0110132422286123 1 1
-0.177871551181664 -0.175393976949372 1 1
0.126588109240277 0.125356444949667 1 1
-0.0132062560677361 -0.0127352119682914 1 1
0.0408426369909728 0.0406726267434582 1 1
-0.0610472840358267 -0.0603054716377954 1 1
-0.041953802781526 -0.0416967135505768 1 1
0.247135796718665 0.244526768593836 0 0
0.0653825045727088 0.0645990239965287 1 1
0.0176578496651037 0.016796999582373 1 1
0.136753191021993 0.135240883632943 1 1
-0.133894565776426 -0.132116879107045 1 1
-0.117597088594744 -0.116426565316098 1 1
-0.0894064610495136 -0.0884440449635728 1 1
-0.0842900000266472 -0.0834372438883556 1 1
-0.157538167388494 -0.155495167877846 1 1
-0.0809145488266728 -0.0798093252394148 1 1
0.0196763970452467 0.0204103635290618 1 1
0.096091188713949 0.0950537927982227 1 1
0.160139279462715 0.158443770016916 0 0
-0.000634992122283887 -0.000590242574626967 1 1
0.0241834940587525 0.0237105866498572 1 1
0.104873060975387 0.104090382168049 1 1
-0.106976275501259 -0.105829644235875 1 1
0.0124416335456217 0.0124205282277228 1 1
0.144136773133396 0.142740245918214 1 1
-0.0338101328352659 -0.0333061406124406 1 1
-0.140632049086532 -0.138656985191354 1 1
-0.0309782121658845 -0.0305973938841737 1 1
0.107650221624155 0.106237276230828 1 1
0.0188707225641902 0.0187821708145643 1 1
-0.11822033993056 -0.117041019809809 1 1
0.143185762293405 0.141517805131791 1 1
0.0473498732586764 0.0469005757969657 1 1
0.2150450046557 0.212910835262122 0 0
0.0696994847556163 0.0690463601475906 1 1
0.175728474187809 0.173929512366686 0 0
0.0784945419573907 0.0776581904790206 1 1
0.0272809492066962 0.0271083614566555 1 1
0.047807869178071 0.0472673300297357 1 1
-0.107754268827605 -0.107026109792514 1 1
-0.0515019769217202 -0.0509335298850142 1 1
-0.115432375803736 -0.114796696857445 1 1
-0.103802930803197 -0.102306361626483 1 1
-0.0156113137400872 -0.0152238455798695 1 1
-0.0910774443091944 -0.0900038188956077 1 1
0.0495784959200139 0.0495124606415838 1 1
-0.25299496234132 -0.250360028789333 1 1
0.144312283346023 0.14275716316626 0 0
-0.0745884407957421 -0.0746327887702016 1 1
0.118966369284612 0.117618608287288 1 1
-0.125535575172371 -0.123876062242047 1 1
0.0479966192310928 0.0479501048526727 1 1
0.00902086586809137 0.00862881958453222 1 1
-0.0778253384199131 -0.0775114122619688 1 1
-0.101277399711553 -0.10066321641218 1 1
-0.0941625522988948 -0.0936511927080622 1 1
-0.0851622317688801 -0.0840406255768394 1 1
0.160114207211105 0.158490261005175 1 1
0.0106932266829604 0.0103288375727805 1 1
-0.0324946442063366 -0.0322260197708299 1 1
0.0720428498461358 0.0708962915401827 1 1
0.193279824550899 0.190964451627014 1 1
-0.10098636718716 -0.0995004201564875 1 1
0.0509508047288303 0.0505702068592609 1 1
-0.0864869922668842 -0.0856029911675961 1 1
-0.146948661469573 -0.144846796887798 1 1
0.0266387910410963 0.0263524806909915 1 1
-0.0476602885021732 -0.047198164147482 1 1
0.00937293794661007 0.00986144843097102 1 1
0.0925960491916825 0.0921056933171986 1 1
0.0045513610838216 0.00429066578336008 1 1
0.126028264226054 0.124846984377774 1 1
-0.13207712802023 -0.131416318160324 1 1
0.133275982226474 0.131402161520061 1 1
0.067006172575094 0.0665576658272626 1 1
-0.0927314022083419 -0.0919121532408395 1 1
-0.0449928695507699 -0.0444848140733664 1 1
-0.072054424677546 -0.0718419288021215 1 1
0.157490626339021 0.155935732141809 1 1
-0.0516386894891945 -0.0516200911811355 1 1
0.0913419874817262 0.0902535779100254 1 1
-0.0426354721240385 -0.0425673069772134 1 1
-0.128198443400597 -0.126663056869573 1 1
-0.0185276209857962 -0.0186169190300085 1 1
0.0795198451202909 0.078916523143967 1 1
-0.117726845185533 -0.116672374285536 1 1
0.161666983041387 0.15988291380091 1 1
-0.0820035983666177 -0.0812446367064743 1 1
0.0376084241908669 0.0378495071607684 1 1
0.0752398679170955 0.0745158106586581 1 1
-0.0303793704002087 -0.0296832775887246 1 1
0.161472388303901 0.159593087800787 1 1
-0.0173492456517065 -0.0168995032577028 1 1
-0.102375986970766 -0.101503852370408 1 1
0.00412208398110744 0.00450357561323538 1 1
-0.0265140784004568 -0.0262127801783856 1 1
-0.00993664091422438 -0.0101258342066789 1 1
-0.0848272675527851 -0.0841536670136494 1 1
-0.0315327731018562 -0.0309679755612015 1 1
-0.127951648175654 -0.126829291457891 1 1
-0.0561795354717666 -0.0559066053119715 1 1
0.134823606131326 0.133412888433973 1 1
0.0390675151352836 0.0394167204025875 1 1
0.0115174621429353 0.0119221198472682 1 1
-0.0652929946339758 -0.0651416620625096 1 1
0.096096225944527 0.095237125399631 1 1
-0.0776922462704594 -0.076771401860407 1 1
0.0950422857128456 0.0938379824829322 1 1
-0.166526212854256 -0.16512605066103 1 1
0.093781685915599 0.092902184308209 1 1
0.0251568160078617 0.0250421382331653 1 1
-0.025996397538691 -0.0257508691627754 1 1
0.106873130846046 0.106351381563875 1 1
0.152148263592326 0.15011627287062 1 1
0.000735977776830217 0.000728406483074342 1 1
-0.216110017732109 -0.213719533954426 0 0
-0.0566105753679724 -0.0561330500599713 1 1
0.0778455002133012 0.0769999357405325 1 1
0.0138271854334535 0.0136216157268243 1 1
-0.0999534465248958 -0.0990407914499488 1 1
0.143277332673089 0.141550052266573 1 1
0.108101184051966 0.107626021683206 1 1
-0.0558514764767174 -0.0550048783954859 1 1
0.0298064792347661 0.0294578986628402 1 1
0.0307021731366918 0.0305108735026371 1 1
-0.0315159605470389 -0.0312191047683849 1 1
0.0237746882103826 0.0234253585951222 1 1
-0.00541447092284979 -0.00531950335147831 1 1
-0.0150477984905445 -0.0148159973621144 1 1
-0.100846311146141 -0.0998105019665603 1 1
0.00108616293963761 0.000728817163905165 1 1
-0.0317811679034176 -0.0319291554417831 1 1
0.00697283043871858 0.00696813370700588 1 1
-0.0846623369062517 -0.0836910998306005 1 1
-0.103071427814135 -0.101966050156854 1 1
0.0175127931278363 0.0175503752127238 1 1
0.0419789362436638 0.0417431509032941 1 1
-0.167642247112811 -0.165729089586619 1 1
0.0216645713175736 0.0215180727821871 1 1
0.0200048431938329 0.0199348165267105 1 1
0.0062506685533476 0.00618701112537204 1 1
-0.0710926847509434 -0.0706864364638947 1 1
-0.0678033156766996 -0.0675495813963062 1 1
0.00823280534876471 0.00830352281926275 1 1
0.200567466076673 0.198607113798161 1 1
-0.135111053406974 -0.133729532959326 1 1
-0.0383842790091043 -0.0381432815096157 1 1
-0.109108402377325 -0.107917714590505 1 1
-0.0849558535996946 -0.0841621000347978 1 1
0.0784237776398617 0.0778678355544382 1 1
-0.0272993178130461 -0.0270709155337061 1 1
-0.0683757936891256 -0.0673854910342654 1 1
-0.101905835631373 -0.101232844186536 1 1
-0.0335967094200282 -0.0332298713587881 1 1
-0.0103955302510059 -0.00981386739743041 1 1
-0.221713101528306 -0.219319438085048 0 0
0.222153403363514 0.219997162174742 0 0
0.0616124516842946 0.0610746208031119 1 1
0.0730016407426775 0.0727786291767935 1 1
-0.152178625424019 -0.150738151641367 0 0
-0.136746560179687 -0.135426319675199 1 1
-0.0793789270218165 -0.078769295652778 1 1
0.00106167824212766 0.0011193833962157 1 1
0.0618737130519954 0.0617814152061611 1 1
-0.12330835819556 -0.121531270417451 1 1
-0.0872878638828731 -0.0863216855834556 1 1
-0.038064177553383 -0.0383373131081494 1 1
0.135052061566163 0.133949840899886 1 1
0.0504958548272511 0.0506337091056088 1 1
0.0268392251284725 0.0269060938474996 1 1
0.0793765859248707 0.0774725784374195 1 1
-0.222292426084747 -0.219922365402973 0 0
-0.0632309676116001 -0.0623904296504178 1 1
-0.056057522300328 -0.0557306095413966 1 1
0.155382033075779 0.15441701089851 0 0
-0.0468384373075157 -0.046465513472034 1 1
0.182509998883054 0.1805026570058 0 0
-0.0797181483718205 -0.0793299600442578 1 1
-0.0262066399061976 -0.0259217919854173 1 1
0.0427427412155539 0.0417369391379792 1 1
0.011499673127878 0.0113646249114927 1 1
-0.119304463752217 -0.117992214640452 1 1
0.167503227374828 0.165970247352983 1 1
-0.0727416762196613 -0.072123803099563 1 1
-0.0295227986473032 -0.0289023442347737 1 1
-0.0893529516300885 -0.088159498927657 1 1
-0.0783891150613141 -0.0781313585227927 1 1
0.10264400673228 0.101649045375715 1 1
0.0635143961400044 0.0624503425103415 1 1
0.0400055251915653 0.0394132153646235 1 1
0.0525264587829285 0.0517551188849198 1 1
0.0205157894426444 0.020168606541998 1 1
-0.0281872941291427 -0.0282256366498317 1 1
-0.0368705813243559 -0.0368641664560175 1 1
-0.0412035381968991 -0.0407412621527905 1 1
0.0322841912754055 0.0317733523883843 1 1
0.0344321972521052 0.0342469378860405 1 1
0.0274414403559801 0.0275390126928161 1 1
0.0761809090531586 0.0754726831238888 1 1
0.000491189192855863 -0.000128458709236876 1 1
-0.0648550570998183 -0.0647870300109199 1 1
0.105299987412459 0.103914969656989 1 1
0.185890938617232 0.184040110715994 0 0
-0.14865461759271 -0.14790967094083 1 1
-0.136750337274696 -0.135397880203904 1 1
-0.159485813953905 -0.157719183392915 0 0
0.0412830165841731 0.0411237392292153 1 1
-0.00669072208559558 -0.00717241890557013 1 1
0.0298225435780977 0.0292890428381216 1 1
-0.0760216443646219 -0.0758188029597242 1 1
0.0345881159892185 0.0341376277480284 1 1
-0.0585853740549164 -0.058316657120269 1 1
-0.0299764607530064 -0.0294928317408253 1 1
-0.0967244184098067 -0.0954738076812467 1 1
0.0597055348129842 0.0582094927147957 1 1
-0.010463634097158 -0.0105399925062358 1 1
-0.0245817628363965 -0.0250505158657102 1 1
-0.169358899301809 -0.167198912521462 0 0
-0.047109172185893 -0.0473954070748123 1 1
0.0546380051733126 0.0542612804992741 1 1
-0.0916087852660048 -0.0908096911652571 1 1
0.0745653267712281 0.0741139874368966 1 1
-0.172090322771674 -0.170849515283894 1 1
0.0470810204074578 0.0468507180693147 1 1
0.0321662795218123 0.0318897131123781 1 1
0.0481730984973403 0.0476450172175414 1 1
0.074017551278391 0.0731773954492658 1 1
-0.0728953388770156 -0.0719075819890368 1 1
0.112078580825109 0.111189829603179 1 1
0.102055486290854 0.101611904262632 1 1
-0.0946489860845191 -0.093154706094349 1 1
-0.0922283799967295 -0.0918585413107091 1 1
-0.14047319647667 -0.139510035580666 1 1
0.132647547435391 0.130231208345397 1 1
0.0491338685954441 0.048794137645018 1 1
-0.0270281048332341 -0.0266499881647139 1 1
-0.0538444017131613 -0.05293486186882 1 1
0.034948819299434 0.0341396220664568 1 1
-0.0132926842625308 -0.0127741878641773 1 1
-0.0363551052769895 -0.0357904550358308 1 1
-0.0279614696011476 -0.0277751070722293 1 1
0.138349711349541 0.136700998789896 1 1
0.128095131971004 0.126987783633523 1 1
0.0109355583825252 0.0107206658835352 1 1
-0.175865798073492 -0.174160443518762 1 1
-0.201441269454833 -0.199637457480672 0 0
-0.0500928566504504 -0.0497735547578964 1 1
0.0406660516115409 0.0403837397017686 1 1
0.112964047408122 0.111648514452849 1 1
-0.146249784225045 -0.144214427200655 1 1
-0.35112473317411 -0.347159623083327 0 0
0.142969857844884 0.141644665264157 1 1
0.132466842513354 0.131224237940169 1 1
0.0851678256983701 0.0842271584170399 1 1
0.074877385912837 0.0738549939969135 1 1
-0.141759109601714 -0.140142368962801 1 1
-0.156659332490905 -0.15536243914787 1 1
-0.0760510213366321 -0.0756007429862465 1 1
-0.0601197190138004 -0.059528847526607 1 1
-0.0333870681671437 -0.0324032287200158 1 1
0.0613626423631757 0.0603646207798668 1 1
0.0257122982937725 0.0252687104748216 1 1
-0.0455573513930687 -0.0464142768914228 1 1
0.0905401670436839 0.0901809182279527 1 1
-0.0275541070475635 -0.0273803020031193 1 1
0.0596567901411039 0.0589269881733196 1 1
0.0592916046809676 0.0593729304053621 1 1
0.00915133396292964 0.00869742520670301 1 1
-0.166745115592023 -0.164882822446937 1 1
0.000537722442957104 0.000457065795166252 1 1
0.0891559319020659 0.0886197074315834 1 1
0.198429689648661 0.196457301024776 0 0
0.150986292947155 0.149549317651358 0 0
-0.176024209895253 -0.174527459861758 0 0
0.0413602995915539 0.0400523040973388 1 1
0.160466379494397 0.158578476703172 1 1
0.0753609749796835 0.0745952180715068 1 1
-0.0818410422008044 -0.0804911990558331 1 1
-0.136383276233115 -0.134951550263352 1 1
-0.0812779798594301 -0.0809298471467801 1 1
-0.00962733025861314 -0.00913908888094728 1 1
0.0369173058697508 0.0366276024059283 1 1
0.0266723058029614 0.0264161880819396 1 1
-0.0503170630762579 -0.0502828821311757 1 1
-0.0658030237951116 -0.0651598005270338 1 1
-0.0298999707665924 -0.0298388052564076 1 1
0.150197429903828 0.147701102052466 1 1
-0.0851758974067055 -0.0843220979388553 1 1
-0.018181812545471 -0.0179652476512175 1 1
-0.0632260894860315 -0.0624248207947742 1 1
0.0563089244124596 0.0552687014250257 1 1
0.0767516323638733 0.076528076052424 1 1
0.0425566758648553 0.0421143063648894 1 1
0.0259836402254384 0.0258135857929074 1 1
-0.127907827030355 -0.126836276695805 1 1
0.0741865796484388 0.0739012630285697 1 1
-0.0514152849578787 -0.0506478448558955 1 1
-0.123634993656982 -0.121687075458115 1 1
0.135331404427165 0.133521603572804 1 1
-0.0825086276663141 -0.0823159279871615 1 1
-0.00144735176974729 -0.00162075428203686 1 1
-0.0801366912022765 -0.0789691759539784 1 1
0.0388073168832248 0.0380326823683716 1 1
-0.0900198595440898 -0.0888068274804377 1 1
-0.0442971379979484 -0.0441242884539273 1 1
0.132595046556655 0.131474035601137 1 1
0.0954973550052987 0.0942488572645187 1 1
-0.173178034876565 -0.172168159060068 0 0
0.163901876666788 0.161449555034933 1 1
0.0199113292381026 0.0203633866079282 1 1
0.0625834388695551 0.0622914352375596 1 1
0.0552513145804876 0.0546889656052702 1 1
0.124332708988879 0.123732119341271 1 1
-0.00189065871718348 -0.00162733457828046 1 1
-0.081791572969792 -0.0808701653345207 1 1
0.111379962935818 0.1108796286067 1 1
0.117081056665567 0.11647296239633 1 1
0.0721406314978901 0.0720948279944474 1 1
0.0994770628429225 0.0986991915703618 1 1
-0.124495645715821 -0.12332131771695 1 1
-0.0840418347370739 -0.0830119985314022 1 1
0.0497618696636597 0.0489307660122542 1 1
-0.0510620857864533 -0.0505949996818853 1 1
-0.0744478142746567 -0.0734471326203879 1 1
0.036168301253197 0.0359253977558556 1 1
-0.07576216649832 -0.0749665691393276 1 1
-0.0146659528975571 -0.0150919904299538 1 1
-0.0618463018749417 -0.0610208395289 1 1
0.1122491195084 0.111350527884155 1 1
-0.00235010104007777 -0.00189529397440887 1 1
0.10831767979807 0.107299529323037 1 1
-0.108575699981986 -0.107720524962503 1 1
0.0023794032663452 0.00215706457283 1 1
0.0882058151557512 0.0873067656534853 1 1
-0.00853475561761581 -0.00831297991842816 1 1
0.0355265797102854 0.0351771141206377 1 1
0.148071019516134 0.146291319235079 0 0
-0.093198556482382 -0.0923653035190083 1 1
-0.134971273353697 -0.134365705182706 1 1
0.0131645666613607 0.0124677925867969 1 1
-0.0338074322242668 -0.0333198518407816 1 1
0.0131010672029337 0.0134790629524948 1 1
0.0651589760034531 0.0641640350393032 1 1
-0.0851353775825346 -0.0848434945874912 1 1
-0.00915910368246659 -0.00954030649923108 1 1
0.0759239681768154 0.0748508401366624 1 1
0.0512529724675105 0.0503936485920406 1 1
0.00243180436344354 0.00266675063380244 1 1
-0.132653793257042 -0.132203507945764 1 1
-0.0796786320197666 -0.0790816053466044 1 1
0.0305168432007005 0.0298715234744431 1 1
-0.0212371954532757 -0.0209708815679477 1 1
-0.0111668643920124 -0.0109914778749955 1 1
0.00459186382923195 0.00429368874630273 1 1
0.0260589814934257 0.0255192278092641 1 1
0.0588387847605845 0.0577587344553087 1 1
0.0265409284559174 0.0262819012564647 1 1
-0.0920485247599358 -0.0911808255417208 1 1
0.0930178431138237 0.0923277709748942 1 1
-0.0858644367425696 -0.0853552486386578 1 1
0.0538949353487009 0.0536775155888651 1 1
-0.112090794242084 -0.11113728851608 1 1
-0.0439597541320524 -0.0432222679809681 1 1
-0.149575554975851 -0.148216456062667 0 0
0.0750544895914758 0.0740564055567749 1 1
-0.109434817598303 -0.108407742962232 1 1
0.0021079003350722 0.00218611246843119 1 1
0.040839866509748 0.0404266502338073 1 1
0.0386009690112246 0.0382927060613711 1 1
0.0385534923074196 0.037529783821783 1 1
-0.0536404907292176 -0.053177844829816 1 1
-0.0436750280705827 -0.0432950864455461 1 1
-0.113176777779598 -0.111906030054339 1 1
0.0734838138654902 0.073080608483943 1 1
0.013325601579397 0.0132400466476943 1 1
-0.0572803696619391 -0.0566013538349913 1 1
-0.0914260076089325 -0.0905673790709947 1 1
0.172437730863655 0.17057245490305 1 1
-0.00912703569354424 -0.00912985465266649 1 1
-0.0492325332721939 -0.0488529686282961 1 1
-0.0236498731788954 -0.0233980747407045 1 1
0.0508342082137554 0.0500687107780146 1 1
-0.0683707593256371 -0.0671836964801822 1 1
-0.17091147916605 -0.16896205537681 1 1
-0.132532816815667 -0.131238083956628 1 1
-0.0746689673723309 -0.0738224615468259 1 1
-0.0920375348723931 -0.0910934487775316 1 1
-0.0816908021754671 -0.0812168530025141 1 1
0.0818602261852891 0.0811759765683088 1 1
-0.0178865003263155 -0.017575417117252 1 1
0.0365522257545544 0.0368554331830319 1 1
0.0477353512959391 0.0466060212901011 1 1
0.0631447407326203 0.0628777451497519 1 1
0.00178773033063263 0.00233539499452355 1 1
0.0600286268250024 0.0594629425527681 1 1
-0.0882827541563587 -0.087127604553109 1 1
0.01056119330875 0.0106347501265254 1 1
0.0551178631390905 0.0546782969123828 1 1
-0.082930975494566 -0.0825429550620521 1 1
-0.00110288490492245 -0.000976222003281638 1 1
0.153692127607276 0.151262385822015 1 1
-0.0622863763966213 -0.0616904346597098 1 1
-0.00771099647638544 -0.00777354074733889 1 1
-0.172594368675323 -0.17119800018141 1 1
0.101432592906484 0.100504507805509 1 1
-0.0631918514933845 -0.062870194169345 1 1
-0.0381218114219039 -0.0371687392657107 1 1
-0.0865836932005157 -0.0858399748056685 1 1
0.00766245260357845 0.00739378991445846 1 1
0.110137572614171 0.109270289687968 1 1
-0.0572455983444012 -0.0568463036079562 1 1
0.0587665548562539 0.0580969049588581 1 1
0.0738588722179926 0.0734024383960324 1 1
-0.0640219348825094 -0.0632946293774384 1 1
-0.081996634474506 -0.0810194334145783 1 1
-0.000693304557229175 -0.000606728096116744 1 1
0.046684514163479 0.0455649599351835 1 1
0.0720167591281719 0.0715657041692843 1 1
-0.0342031070883079 -0.0329639633441869 1 1
0.0465818344086389 0.0455784035459876 1 1
-0.013227641777561 -0.0135998111413261 1 1
-0.0845859284600718 -0.0841446252620365 1 1
0.101256713792054 0.100423015862068 1 1
0.0742663851295357 0.0741916234951293 1 1
0.0985001610117906 0.0973403584178278 1 1
-0.00312859933077372 -0.00301723559110918 1 1
-0.117760524935391 -0.116836061656542 1 1
0.0471104688339687 0.0464652187183122 1 1
0.0398584985790256 0.0399897330319129 1 1
0.195765227466929 0.193645681719338 1 1
0.158029469728735 0.156849151428026 1 1
0.122691193915852 0.121418310805819 1 1
0.173396030555853 0.171793834586313 1 1
0.0817415253050463 0.0804648999227835 1 1
-0.0716052521495125 -0.0707650471783938 1 1
0.0782555147510657 0.0776629782555287 1 1
0.0566375754859319 0.0562597978623822 1 1
0.0253985591252316 0.0253809277204325 1 1
0.171754495064127 0.170786475072835 1 1
-0.0688759066578654 -0.0678227967217897 1 1
0.0412621662618765 0.0407681114345066 1 1
0.175536799447026 0.17335573166055 0 0
-0.0502206429394346 -0.0497758335331475 1 1
-0.106725667777675 -0.105923153619084 1 1
0.0670078260348638 0.0655010911134521 1 1
-0.0609397305819671 -0.0594863550053394 1 1
0.0549013550135007 0.0552729172500951 1 1
0.00637095624691137 0.00570101944893332 1 1
-0.225183195814143 -0.222464548270347 0 0
-0.00463121338514038 -0.00416260696349089 1 1
-0.150256936333895 -0.148662735340416 0 0
-0.0566662936672273 -0.0560732640719125 1 1
0.252525876026537 0.250464418980707 0 0
-0.00899495128107109 -0.0086776073195107 1 1
-0.0248164531382724 -0.0246719367510241 1 1
-0.0359673806270125 -0.0356375640816617 1 1
0.00953598499106966 0.00895959610187132 1 1
0.16803676996146 0.165986912495975 0 0
-0.0109147390445511 -0.010811062456751 1 1
-0.0842391550162457 -0.0829395229383325 1 1
0.0790556356983148 0.0783273236063792 1 1
0.00848855092032802 0.00866873245800251 1 1
0.00295641829165599 0.00288245194728345 1 1
-0.111662209000457 -0.110739193960998 1 1
-0.0715524142934748 -0.0703713100193545 1 1
-0.101992182165418 -0.100538705082024 1 1
-0.179171012979131 -0.177545077550765 1 1
0.0892132073312395 0.0888658872206853 1 1
0.059061654082754 0.0585387044845258 1 1
-0.0985438707427231 -0.0976579626970531 1 1
0.00142175222966376 0.00092463124323622 1 1
0.179057691975496 0.176484656078064 1 1
0.00707475341110662 0.00698946763105491 1 1
0.0893985857702478 0.0890633197491854 1 1
-0.027996771433197 -0.0275946603096377 1 1
-0.147741939214938 -0.146421618175845 1 1
0.0237164044156365 0.0233057393979769 1 1
-0.0600221143758789 -0.059485342916325 1 1
-0.141628838694046 -0.138819242456189 1 1
0.139479576582581 0.138086488524504 1 1
0.181235158611079 0.179395236404559 1 1
-0.0948763331850437 -0.0935811094670231 1 1
0.106062293451372 0.10501243091093 1 1
0.0513957482117246 0.0505166086870741 1 1
0.0103573544229557 0.0101333988707625 1 1
0.0238683413280767 0.023563915491402 1 1
-0.215684587070829 -0.213543434268424 0 0
-0.105645414670302 -0.103688017551084 1 1
0.033136158700212 0.0317605781241911 1 1
0.00651053577373978 0.00645438295241516 1 1
-0.00720997909491517 -0.00718251193706075 1 1
0.0126130340354619 0.0126527968538276 1 1
-0.0446760319614311 -0.0439623111090067 1 1
0.0189995758799538 0.0198523924043598 1 1
0.197428143339807 0.194915101267448 1 1
-0.184988165177532 -0.182627976398584 1 1
0.02652136057175 0.0263040741698044 1 1
-0.023427443924956 -0.023225114490586 1 1
0.0873970220613605 0.0857390051034961 1 1
-0.117287061134167 -0.116544955171081 1 1
-0.0577184144369712 -0.0565499659099308 1 1
0.0237898743496283 0.0242207235410704 1 1
0.132857114788762 0.13235762720236 1 1
-0.0390656609143684 -0.0385926038974669 1 1
-0.026627587184121 -0.0271440752635627 1 1
0.0115393800585644 0.0114369371518173 1 1
-0.060397874139361 -0.0598459894127157 1 1
-0.0510257275579301 -0.0505480641764083 1 1
-0.0769708125764132 -0.0761796442508404 1 1
0.0116876137415858 0.011851562788395 1 1
-0.0104589985018832 -0.0103060614962793 1 1
-0.0251650908419968 -0.0251536819564713 1 1
0.0323607426185782 0.0320991295995562 1 1
-0.00149679790473831 -0.00133580657218908 1 1
0.0268877293447499 0.0264044880091692 1 1
-0.0231202367199002 -0.0230641732151423 1 1
0.147735771241958 0.146370939945602 1 1
-0.0434528828206357 -0.0424003931680576 1 1
0.081795286352302 0.0810568630748475 1 1
0.127463064900051 0.125804265881192 1 1
-0.0696538330828149 -0.0687872521119189 1 1
-0.00777636713418423 -0.00805982320615774 1 1
0.0521569514789048 0.0519110571205321 1 1
0.04294835182457 0.0424787077476821 1 1
-0.0485799106023455 -0.0482487164355877 1 1
-0.114621351256978 -0.113765705876857 1 1
0.186702759438195 0.184630600678129 1 1
0.184442196944864 0.183229496164234 0 0
-0.0161542381826816 -0.0159648219243824 1 1
-0.0639674096633827 -0.0629161448537707 1 1
0.122673040960235 0.121064634343615 1 1
-0.141911596691378 -0.140111283964023 1 1
0.0432429294783426 0.0418579859663036 1 1
0.0329471180823948 0.0331912371560133 1 1
-0.1230631592966 -0.122282954848177 1 1
0.0783244387768103 0.0782332947058545 1 1
0.0918290750184625 0.0904543430643057 1 1
0.0643045915611154 0.0644291868419058 1 1
0.115257882186213 0.113589403436006 1 1
-0.0523337146721076 -0.0522101048803093 1 1
-0.0211002688796339 -0.020056132132947 1 1
-0.0724248954686525 -0.071934076892565 1 1
0.217970292336964 0.215373916137246 1 1
-0.086579438182253 -0.086202602551975 1 1
-0.0707457998298377 -0.070997712785322 1 1
-0.0369511681706465 -0.0371480624485027 1 1
0.105103330946622 0.104078040877761 1 1
0.0922712427474884 0.0917591595002522 1 1
0.010076852958624 0.0102690320716547 1 1
0.112493716266133 0.111780212840856 1 1
0.0424397495135239 0.0419127397463169 1 1
-0.0114446013224208 -0.0111288855266485 1 1
-0.012309250886005 -0.0125461742468395 1 1
-0.00132140243162655 -0.000268047665837842 1 1
0.0447562595456609 0.0439474862709955 1 1
0.195452907178848 0.193669177652781 0 0
-0.0286404483404557 -0.0289058785992044 1 1
-8.47680171665241e-05 -7.99464070557259e-05 1 1
0.0366669310619038 0.0363707565199726 1 1
-0.0279244007691592 -0.0279877761675645 1 1
-0.000772308551720793 -0.000351203321627441 1 1
0.0209533983603497 0.0201791628008548 1 1
0.0146344526680745 0.0143150865648757 1 1
-0.0891954690564761 -0.0886183206093158 1 1
-0.200003632754114 -0.197896802281351 0 0
0.0588973878784133 0.0584853656884891 1 1
-0.0576943661143517 -0.0561837455200807 1 1
-0.0907984105654016 -0.0891941113133838 1 1
0.0134267518714993 0.0134115783133082 1 1
-0.109662007885183 -0.108609313531162 1 1
0.00949826430344164 0.00947919176729661 1 1
-0.0639418694110858 -0.0634378394377899 1 1
-0.0698056612173108 -0.0693546592148043 1 1
0.0218187848770434 0.0219074598191827 1 1
0.0958792238734777 0.0950502522900719 1 1
0.102422971934938 0.101403928562995 1 1
0.106604773724996 0.105456312559599 1 1
-0.0810015301369828 -0.080274902900024 1 1
-0.102743745682129 -0.101647181966169 1 1
0.0354555956862065 0.0351829212482878 1 1
0.00924250785263878 0.00911013014580935 1 1
0.0314339843498156 0.0313590084112646 1 1
0.105851221439842 0.105252566076098 1 1
-0.0699052821675526 -0.0693483559308881 1 1
0.0321303686253357 0.0319605367467374 1 1
0.0600595064250071 0.0595048241311513 1 1
-0.0579553239703442 -0.0573265497332103 1 1
-0.239592966410616 -0.237063655909916 0 0
-0.00915600537658712 -0.00918707037006259 1 1
-0.0244689833931891 -0.0242591094448258 1 1
-0.20629535771103 -0.203809219111896 0 0
-0.0443321480534501 -0.0439423583169415 1 1
0.000883232632274993 0.000987419388743653 1 1
0.0539342237040859 0.0521431057700756 1 1
-0.0802054387992889 -0.0791154479521511 1 1
0.127377245700541 0.125490914652438 1 1
-0.0165912943018637 -0.0164268890912352 1 1
0.0800557126318853 0.0794208299262262 1 1
-0.0100366839329828 -0.0106652685107185 1 1
-0.129640186933991 -0.128514640753942 1 1
-0.0556591431968825 -0.0549316295426735 1 1
0.090173126205911 0.0889678934325327 1 1
0.0740858928989293 0.0727920770982158 1 1
-0.0229105161927769 -0.0228317365343798 1 1
-0.0966059603065062 -0.0954324477411375 1 1
0.0219721068409078 0.0212559036613229 1 1
-0.077598470384942 -0.0774833815152868 1 1
-0.116497384131399 -0.115741639023745 1 1
-0.0797553554806763 -0.0790058565651955 1 1
-0.0812353042890196 -0.0807307467087718 1 1
0.0492162972310341 0.0486413417223352 1 1
-0.0306258307570618 -0.0296169488232653 1 1
-0.00343139607618093 -0.00369531376748684 1 1
0.0205070001661204 0.0209509530304154 1 1
0.00286011405963065 0.00291416153477194 1 1
0.0505447384549072 0.0496817063742962 1 1
0.0301387444620709 0.0299512872942586 1 1
0.0575005672167969 0.0564812080053721 1 1
-0.0629089555180539 -0.0631705827286615 1 1
0.143070855281822 0.142253972316569 1 1
-0.139769783181176 -0.138077572258935 1 1
0.215163908937322 0.212536171366668 1 1
0.0706470181004606 0.0700485312610542 1 1
0.0805942511653901 0.0801213125993872 1 1
0.211300061006438 0.208802842184187 0 0
-0.0462194224036556 -0.0458502747606481 1 1
-0.13799995872983 -0.136282561967705 1 1
-0.0504192262859604 -0.0498857681731368 1 1
0.0199345632413182 0.0197288908464801 1 1
0.0938948674769874 0.092825701016083 1 1
-0.0905489741138047 -0.0897602181191394 1 1
0.0716988061899928 0.071187137967424 1 1
-0.0843051822954564 -0.0836873211294197 1 1
-0.0164073655581015 -0.0164738380364643 1 1
-0.0487626658086123 -0.0492133326927342 1 1
-0.15330486514256 -0.151790461091482 1 1
-0.0990063879352034 -0.097782143826489 1 1
-0.0950970696762499 -0.0940397902242075 1 1
0.00819766267049885 0.00808421519641683 1 1
0.0255501348833579 0.0253182947395851 1 1
-0.0420605823552255 -0.0418774591595449 1 1
-0.0677394683651507 -0.0666974759858063 1 1
-0.00325920430071237 -0.0034678212250152 1 1
-0.195243081047046 -0.193321878162623 0 0
0.182711142647167 0.181139192595392 1 1
-0.122708276265826 -0.121263819478073 1 1
0.125675785607761 0.124532679893636 1 1
-0.0198805476898234 -0.0198526014974199 1 1
0.0748008170679425 0.0746017571157478 1 1
0.134946491193939 0.134214312283905 1 1
0.0593207569046937 0.0584410268132588 1 1
0.0363972004234348 0.0349595612951592 1 1
-0.0557648768482579 -0.0558672508965864 1 1
0.0875728058398484 0.086126426323028 1 1
0.0191385718300623 0.0191414169716954 1 1
0.0857425153812294 0.0851091374087677 1 1
0.00871242208111207 0.00802061434559765 1 1
-0.0187227478312771 -0.0185082002844751 1 1
0.00908324866583518 0.00875575840640658 1 1
0.0119774612267269 0.0118073204951223 1 1
-0.200155020987123 -0.19883752623273 0 0
0.0985763854678177 0.0977022556441642 1 1
0.192137297320113 0.189914113790289 1 1
0.0817378363625488 0.0806879412782683 1 1
0.00927991831737125 0.0088206816261014 1 1
0.0331161429542628 0.0324894420003682 1 1
-0.209575514479505 -0.206787872729349 0 0
0.0635024952031751 0.0625931508533004 1 1
0.00571691882908736 0.00535338349421946 1 1
0.0787480738835452 0.0772905518791192 1 1
0.0163462966998147 0.0160415561285811 1 1
-0.0458558045378319 -0.0457891438321083 1 1
0.162507246140645 0.16099461348122 0 0
0.162100532275027 0.160039756278506 1 1
-0.041942151579069 -0.0415908601260243 1 1
-0.00844398682301404 -0.00881560690358505 1 1
0.0682666293658782 0.067120224917562 1 1
-0.0287833258518578 -0.0288617307894032 1 1
-0.131358172263138 -0.129940484061977 1 1
0.0630955683572092 0.062533018606288 1 1
0.1670933326588 0.165518799621862 0 0
0.0968321197785833 0.095420952301437 1 1
-0.143829083678618 -0.142704465552184 1 1
-0.0672446306734912 -0.0659610035250068 1 1
-0.0651137927680009 -0.0635138946806025 1 1
0.0854133282814508 0.084510845811607 1 1
-0.168655125589578 -0.167294302524219 1 1
0.149300326771142 0.147835189599628 1 1
-0.0839073338798943 -0.0831041286701413 1 1
-0.0323733378508182 -0.0323208307531846 1 1
-0.131976443097893 -0.130442070682411 1 1
-0.16014297134063 -0.158403073576803 0 0
0.0519769363325778 0.0514834544777806 1 1
0.197991711843212 0.195972945610242 1 1
-0.138256060360823 -0.137386547904707 1 1
0.070357244480144 0.0697492411592961 1 1
0.0428653093703386 0.0422519306240174 1 1
-0.106301162487575 -0.104960411179047 1 1
0.0527897160202245 0.0522825257160445 1 1
0.02013720745842 0.0198431092788221 1 1
-0.102458908870171 -0.101195912996865 1 1
0.0017476586235389 0.00191895170702 1 1
-0.174662943073127 -0.173491511010334 1 1
-0.123965129077116 -0.121898824034957 1 1
0.0945510141901817 0.0935425480936272 1 1
0.0186999436266296 0.0179076838746816 1 1
0.0802715117963693 0.0798140057481297 1 1
0.0473297377642162 0.0468188906184144 1 1
0.182139073200124 0.179396408735473 1 1
0.0568313022063913 0.0569591590754547 1 1
-0.133847942165449 -0.132536243645325 1 1
-0.100575853642254 -0.100221806266961 1 1
-0.0852603310852284 -0.0844583830937335 1 1
0.00440796419252568 0.00429805051071144 1 1
-0.182184581763111 -0.180402946235099 0 0
0.0638571974233427 0.0632171632020132 1 1
-0.0500628863264307 -0.0495661956813116 1 1
0.0339150459338239 0.0336791280679983 1 1
-0.0664913913839045 -0.0659082684448064 1 1
-0.0014484795101131 -0.00142653804025593 1 1
-0.0179857596724593 -0.0176715064660782 1 1
0.237093166243421 0.234763268921585 0 0
0.0560064821354486 0.0562672701546876 1 1
-0.0557060343608714 -0.055028432577009 1 1
-0.141110420432009 -0.138959477021469 1 1
0.0329144755797141 0.0330599866265632 1 1
0.234467238597815 0.232224685961481 0 0
0.0132625225129544 0.0132778355852409 1 1
-0.050877269028539 -0.0503014616365864 1 1
-0.0573170204903675 -0.0575501003899549 1 1
-0.101593359755664 -0.100759578261234 1 1
0.00882093056686706 0.00872767471299864 1 1
0.0764041848664957 0.0760916165256926 1 1
-0.0824269673102186 -0.0815473059329917 1 1
-0.158430525921468 -0.157079846505074 1 1
0.0796203477911562 0.079336470731387 1 1
0.000407866283103235 0.00082780748335325 1 1
-0.0266715312022587 -0.0258868220839489 1 1
0.222335234503369 0.220170978834896 0 0
-0.0911060593200655 -0.0901941368720127 1 1
0.00752913584218898 0.00724569595028358 1 1
0.155120444278681 0.15276584443834 1 1
-0.0198232926784208 -0.0193920251483519 1 1
-0.0698947503182439 -0.0691584983846321 1 1
-0.163387669989706 -0.161665295900127 1 1
0.0945007427128596 0.0936154979287916 1 1
0.220461554937597 0.217490727301912 0 0
0.0275815073489323 0.0270028805024576 1 1
0.109736156989163 0.10833426384782 1 1
-0.0758802564827151 -0.0754015805406563 1 1
-0.00274640887070231 -0.0028670187200736 1 1
0.153053671674534 0.151822380623596 1 1
0.000796433725620324 0.00105294423771507 1 1
-0.0596823935092892 -0.0593596752785772 1 1
0.0345290576400856 0.033817005411811 1 1
0.026862684738046 0.0264610704209874 1 1
-0.0999267422338577 -0.0994313407737371 1 1
-0.0516051895185527 -0.0509980265816222 1 1
-0.00389578696441127 -0.00379290253118901 1 1
-0.180457504403368 -0.178914419636319 1 1
-0.0259500985136611 -0.0256669171361526 1 1
0.112267511994059 0.111101256702167 1 1
-0.0590625211328285 -0.0577304897415838 1 1
0.17066224253247 0.168934763733373 1 1
-0.0764616989560869 -0.0753311319701838 1 1
0.0404089349194869 0.0408316980638741 1 1
0.196530977536481 0.193963209371165 0 0
0.138090747536641 0.136756273422854 1 1
-0.0320768943213724 -0.0321602387776251 1 1
0.02388897097302 0.0244302316561459 1 1
0.113498219374781 0.112073259810462 1 1
0.0353022832922702 0.0346238976912517 1 1
-0.114867130880358 -0.11340186974243 1 1
-0.202199594241944 -0.19969649328524 0 0
0.00625733017934982 0.00609355714576478 1 1
-0.039864869235387 -0.0384187892703974 1 1
0.182176209773742 0.180129377201236 0 0
0.0462850795594346 0.046071399369915 1 1
0.115705308727334 0.115091334853248 1 1
-0.0881892302314003 -0.0878021836879689 1 1
-0.0154116194035488 -0.0153088684573299 1 1
0.0770216698132615 0.0762010728753768 1 1
0.0557966027742066 0.0551621687465843 1 1
0.120920701311683 0.11998034234462 1 1
0.000682249170178404 0.000263724602031106 1 1
0.0479487464805988 0.0473731663361973 1 1
-0.010067626593784 -0.00962353576287354 1 1
-0.204859303796058 -0.202879574264736 0 0
-0.122624452334451 -0.121254427980595 1 1
0.0675867979819763 0.0667987126977793 1 1
-0.163803981086257 -0.162371205825475 1 1
0.0558269978395182 0.0547102010403937 1 1
0.153123886345503 0.151519834952542 1 1
0.0375719197090968 0.0371043350957959 1 1
-0.0875817999779132 -0.0869202246152129 1 1
0.0115527631330528 0.0120920093525798 1 1
-0.0530415126965987 -0.0527930112451283 1 1
0.00894470272151238 0.00884904728809496 1 1
-0.0385207576934903 -0.0380611006778246 1 1
-0.0495087840492224 -0.0492943890852121 1 1
-0.102233464659718 -0.101509994862692 1 1
-0.00503682270129862 -0.00487210711011949 1 1
-0.0823595122998764 -0.0818090722901958 1 1
0.0239159089247613 0.0243014838409217 1 1
-0.199740912312263 -0.197658341820921 0 0
0.105727868518128 0.104657500990869 1 1
-0.0711677183994923 -0.070305535478393 1 1
0.112557629672022 0.110630202069628 1 1
-0.154265420925506 -0.152323614906012 0 1
-0.0152596271560879 -0.0154510906796759 1 1
0.19413305302506 0.192399580498807 0 0
-0.0767531848052288 -0.0762855964677667 1 1
-0.125169270359729 -0.123351147258185 1 1
0.00897163313091584 0.00829710601583242 1 1
0.0431838309368529 0.04273533638436 1 1
-0.113716601554391 -0.112412509217812 1 1
0.07629823464975 0.0750052700952774 1 1
-0.0871244477988792 -0.0863069070916774 1 1
0.0381502237176108 0.0383543188913915 1 1
-0.0428790927672914 -0.0416918782765452 1 1
0.168747776109392 0.166582223720485 1 1
0.0914755258605127 0.0904991804634704 1 1
0.09792442511102 0.0967156200769076 1 1
-0.0251217699242511 -0.0252398566580267 1 1
-0.0375665886622999 -0.0368384053864879 1 1
-0.0269293295761813 -0.0271944937198788 1 1
-0.00667120869457369 -0.00651331990801978 1 1
0.00874889123036904 0.0081301262532926 1 1
-0.0183604357806484 -0.0181632526533343 1 1
0.061574079498994 0.061372027095406 1 1
0.102582897601263 0.101704319910234 1 1
-0.101385715475983 -0.1004227136181 1 1
-0.0621419436712643 -0.061168102581382 1 1
0.103745844073533 0.102490496631391 1 1
-0.00368450657714934 -0.00363749972047036 1 1
-0.00256483293384741 -0.00186100809965123 1 1
0.10465339074626 0.104058829463517 1 1
-0.0702997413423541 -0.0700771256756345 1 1
0.128784836133469 0.127445655844867 1 1
0.098219762983844 0.0976421344313869 1 1
-0.157156464029212 -0.155926671244754 1 1
-0.00633616174634111 -0.00716503866120676 1 1
0.0926184988595037 0.0913979774910624 1 1
-0.0867547088867663 -0.0849303243720105 1 1
0.00648836544375937 0.00654292519239404 1 1
-0.0301424382174158 -0.0299461246774724 1 1
0.00969317658580904 0.00917006694435115 1 1
0.115976589503684 0.114438239922789 1 1
0.0491418051520172 0.0483059030540019 1 1
0.0528545422986583 0.0517721938784712 1 1
-0.0841788675019537 -0.0834307195183282 1 1
0.170537333527345 0.168532316762444 1 1
0.119444915950912 0.117945142969446 1 1
-0.116837829857214 -0.115280218789956 1 1
0.0240664916509611 0.0238919757179007 1 1
0.00326601510782236 0.00365158751266065 1 1
-0.0702722584324617 -0.0695293144035706 1 1
-0.100209429408242 -0.0994899047946161 1 1
-0.013702486288293 -0.014469642842369 1 1
0.136186417995722 0.134648093453944 1 1
0.115166192474512 0.114126840835594 1 1
-0.160050731017594 -0.158435416606229 0 0
-0.0979255674549204 -0.0968178499999122 1 1
0.0577656682481357 0.0571568850180676 1 1
-0.206832561479543 -0.204778355259011 1 1
0.00252670518444217 0.00236952956980241 1 1
-0.0620858960892853 -0.0616222571865936 1 1
0.0734052096649336 0.0721881387411102 1 1
0.0066620653759853 0.00672203836925132 1 1
0.0706835615862829 0.0704932880887428 1 1
0.107104298676883 0.105294843329328 1 1
0.035744007908031 0.0355507734764819 1 1
-0.00257557221780505 -0.00250918441289615 1 1
-0.0279625900220104 -0.0275464785553624 1 1
-0.0648186454255612 -0.063953236878645 1 1
-0.0166644403930688 -0.01575565184954 1 1
0.093211479870125 0.0923565538063178 1 1
0.0256481802195489 0.0254502891792749 1 1
0.0647125145173224 0.0643319413984695 1 1
-0.184251040824436 -0.181516881809236 1 1
0.162277977237849 0.160852704026254 1 1
-0.054187404149188 -0.053515464174137 1 1
0.0399953897471344 0.0396260416424759 1 1
0.100457781681917 0.099607458130924 1 1
-0.126744412621117 -0.125699855114542 1 1
0.0208723640859912 0.0210777041677879 1 1
0.0348171595577267 0.0345919526001653 1 1
-0.00680972332971944 -0.00683368908216553 1 1
0.00269141141670519 0.00210405639287562 1 1
0.174202347297593 0.172338509871728 1 1
-0.0278947006627406 -0.0269646675210438 1 1
-0.205403131248965 -0.203176181565641 1 1
-0.0892267969292259 -0.0884099975716913 1 1
0.0269656746629443 0.0265198588968905 1 1
-0.075607958902034 -0.0752166771007225 1 1
0.192449656151759 0.190292991145008 1 1
-0.16645119696751 -0.164392791821408 1 1
-0.0374139362611688 -0.0376956584672753 1 1
-0.0433652155146581 -0.0421681077578842 1 1
-0.0502605652701024 -0.0497330176277074 1 1
0.0387340540995252 0.0385274506285679 1 1
-0.169553289596737 -0.167986258052022 1 1
-0.181401838487991 -0.179669422242517 0 0
0.0649078333179013 0.0642132627182985 1 1
-0.132788008113413 -0.13163746320794 1 1
0.156789616000667 0.155271927211812 0 0
-0.00999273988732424 -0.00988629686526793 1 1
-0.0441386676141204 -0.0438541180968575 1 1
0.0682089337758465 0.0673449631089973 1 1
0.0477020008086041 0.0472097463264822 1 1
0.0309564107745673 0.0302229662930253 1 1
-0.000421231299978338 -0.000186114541599106 1 1
-0.200707194648293 -0.198672516150602 0 0
-0.110700383090394 -0.10928359151783 1 1
0.0619082389810474 0.0620769268763256 1 1
0.0398241999209081 0.0392164645205657 1 1
0.0211960334473444 0.020887832409785 1 1
-0.0157367627347062 -0.0155832446045856 1 1
-0.11531356848946 -0.114046635104171 1 1
-0.0267709997569364 -0.026728205877324 1 1
0.0913647432471165 0.0909617372099492 1 1
0.0158763706683046 0.0156674986321485 1 1
-0.00781342219924382 -0.00750734206224656 1 1
-0.0557756573115506 -0.0553053882992127 1 1
-0.137556328201511 -0.136127185509308 1 1
-0.10294495889884 -0.101879701392772 1 1
-0.0207171337867848 -0.020665493391879 1 1
0.0486054985589874 0.0485432999893413 1 1
-0.0855599806768355 -0.0851029931090987 1 1
-0.084094422298137 -0.0834255871087404 1 1
0.0300592789648519 0.0304769507323364 1 1
0.043317917884281 0.0424060091998367 1 1
0.16479998272277 0.162700867016566 0 0
-0.117675935676602 -0.116959620679533 1 1
-0.107132346387288 -0.106183078637055 1 1
0.10808032965167 0.106739145823652 1 1
-0.0295693523285974 -0.0297189226061829 1 1
0.0562038626117077 0.055371165897888 1 1
0.00297056066055038 0.00250868657516461 1 1
0.0696060099769308 0.0689261314795969 1 1
0.291195431080616 0.288375073471826 0 0
0.0929340868990371 0.0920971319405562 1 1
-0.07550786123219 -0.0745841905684466 1 1
0.101397864081436 0.100459752983922 1 1
-0.0461777989275715 -0.0459724551386392 1 1
-0.0402296480363952 -0.0398584507952964 1 1
0.0369198936695024 0.0368661583565368 1 1
-0.0063814624140996 -0.00659500797211033 1 1
0.0632756657926519 0.0626514788250434 1 1
0.0909445692092822 0.0902480800356081 1 1
-0.0977163630441461 -0.0970792407599947 1 1
0.061637596826746 0.0605604186872379 1 1
-0.085335114374669 -0.0838830450616337 1 1
0.012990002444655 0.012811814378353 1 1
0.0199739487676394 0.019750567464048 1 1
0.289447583923023 0.286213486714558 0 0
0.0658942158186137 0.065321057976395 1 1
-0.0713294029090234 -0.0710222938843604 1 1
0.06480195565317 0.0643514074587226 1 1
-0.0816404032233982 -0.0806791806693533 1 1
0.104412976613513 0.103538653099967 1 1
0.0863596637678227 0.0850599127437092 1 1
0.0179569494809393 0.0178733937074523 1 1
-0.000373319611239931 -0.000275687454855188 1 1
0.0946765541339481 0.0936099018601199 1 1
0.0574125557185344 0.0564109815304517 1 1
0.0149644983284968 0.0142629183075527 1 1
0.00498315160533623 0.00476821711382243 1 1
-0.0650537221877181 -0.0644868837731147 1 1
0.0849479822837248 0.0844231467677023 1 1
-0.0792353557366492 -0.0787737788345577 1 1
0.215626201084233 0.212892685570794 0 0
-0.0608267360999449 -0.0596075453634137 1 1
0.0956436405794786 0.0945630766128461 1 1
-0.0923518429253867 -0.0919227265868402 1 1
-0.04842042758654 -0.0484136649276287 1 1
-0.0898950505045131 -0.08912108960408 1 1
0.0076238928603705 0.00779571556845209 1 1
-0.121788719472797 -0.12010312496714 1 1
-0.0268080422948435 -0.0270256122749594 1 1
-0.0343896171610257 -0.0338751320844741 1 1
-0.0290026197170185 -0.0281500172837957 1 1
-0.133085601621638 -0.131351950027332 1 1
0.0377476404248364 0.0372239966516604 1 1
0.108100864760319 0.107060529196217 1 1
-0.0241859707857253 -0.0245259733710693 1 1
0.0816855141370329 0.0809058802106071 1 1
-0.116184759621682 -0.115271088306114 1 1
0.0181245491369998 0.0177278232911551 1 1
0.134673327277081 0.133026044633354 1 1
-0.12251201413557 -0.121115480373835 1 1
-0.137852521733774 -0.135692538442739 1 1
0.0338464336877769 0.0335749678129624 1 1
0.056226823906749 0.0553926129783092 1 1
-0.183359144796954 -0.18187447816587 1 1
-0.103353983774871 -0.102736385400748 1 1
-1.55363731763579e-06 -0.000189857594856466 1 1
0.0552540470474479 0.0546181304021605 1 1
-0.0840339933331501 -0.0833762862688611 1 1
-0.00986715258781808 -0.00936774015298639 1 1
0.216385089454625 0.213473871729708 1 1
0.0673634485017947 0.0666962431370356 1 1
-0.149170932362413 -0.147763790708987 1 1
-0.0809897570532328 -0.0801523558246096 1 1
-0.0424751151613027 -0.0423618020405436 1 1
-0.216382800358028 -0.214344574011873 1 1
0.00152096028486355 0.00132830115802809 1 1
0.167797257850902 0.165933965720851 1 1
-0.213833976848967 -0.210817744161988 0 0
-0.0292315713014691 -0.0284438671149689 1 1
0.16403310629445 0.163181145551172 1 1
0.00939835289495123 0.0098113850157817 1 1
0.172387202711148 0.170729183607196 1 1
-0.0457099847298594 -0.0452193496625746 1 1
-0.134177891193643 -0.133207370325504 1 1
0.0938623341268025 0.093341931227885 1 1
0.0568053800372743 0.0562739524135792 1 1
0.188390906155515 0.186641334046053 0 0
0.0383787100621625 0.0376188512300999 1 1
-0.104282398696704 -0.102584602815542 1 1
-0.147356709212498 -0.14637320162307 1 1
0.0374621396188176 0.0370631851660757 1 1
-0.053441412742791 -0.0532175382135359 1 1
0.097979923302598 0.0969673532328696 1 1
-0.0658946146100942 -0.0654510738376977 1 1
-0.0830755329292334 -0.0820807978076429 1 1
0.153582322393767 0.152111585746488 1 1
0.0621153668276165 0.0612782919941318 1 1
0.166622413045986 0.165161604066056 1 1
-0.0450873100776492 -0.0444948231367344 1 1
0.111651899862443 0.110444122753344 1 1
0.0482755980330114 0.0474098151165465 1 1
0.0516969502165138 0.0509777162104939 1 1
0.0498860314923446 0.0487692556277006 1 1
-0.00831495000348104 -0.00857197186472883 1 1
0.0810855217726858 0.0803885142729874 1 1
0.0888169709850637 0.0879704362778123 1 1
-0.015199105919308 -0.0153727246590255 1 1
0.0680297502239603 0.0672545277953535 1 1
-0.0292718412884329 -0.0287695113820624 1 1
0.0377630922248694 0.0373459020317092 1 1
0.124249876202993 0.122748941506903 1 1
-0.0101765828971841 -0.00966895248370551 1 1
0.0530475351599132 0.0518498705445295 1 1
-0.0569506829037902 -0.0565615334812414 1 1
0.0247900291242118 0.0240332573734433 1 1
0.0299109200770067 0.0289834067842859 1 1
-0.202105660708209 -0.200781644024888 0 0
-0.0669717432196722 -0.0661681942614537 1 1
0.0692026137459432 0.0684593614149709 1 1
-0.111272772468408 -0.110200285380553 1 1
0.117036052089613 0.115894316026111 1 1
0.0475752105011904 0.0466594408407382 1 1
-0.0468695791955236 -0.0464624523191698 1 1
-0.1139817882554 -0.11271066659098 1 1
-0.0204094755968099 -0.0203616694118814 1 1
-0.12309142028031 -0.121822983816996 1 1
-0.0281700913031757 -0.0281267535559998 1 1
-0.0871413635319912 -0.0859852520363378 1 1
-0.0641499023842039 -0.0641619784957532 1 1
0.185187652948484 0.183312365888681 0 0
0.0196143444862732 0.0192544674408608 1 1
-0.187001136656027 -0.184750987732043 1 1
-0.0195894136458323 -0.0191998015589052 1 1
0.11878907953543 0.117441167006863 1 1
-0.115371680749551 -0.114205805694504 1 1
-0.204851263541267 -0.202049393753639 0 0
-0.0374069045208467 -0.0380741785975434 1 1
-0.0662409189517153 -0.0652261688003141 1 1
0.139231529618381 0.13812805325501 1 1
-0.0724108227586073 -0.0717829096891892 1 1
-0.104065952838883 -0.103426717153586 1 1
-0.00566472182847588 -0.00511547828256115 1 1
0.110533904425424 0.109043924562318 1 1
0.00496525637158562 0.00494097456953776 1 1
-0.0778496866412964 -0.0771245330401088 1 1
0.00431355431353489 0.00448547322816007 1 1
0.0402111023672537 0.0394943031527376 1 1
0.0199912034618366 0.0201902686640168 1 1
0.0250643520651822 0.0252922064185527 1 1
0.265101957120291 0.262440383487561 1 1
0.21293313446844 0.210859022539489 0 0
-0.0855105418159062 -0.0845422669509894 1 1
0.0754394340157571 0.0750299039791097 1 1
-0.0293344692898145 -0.0292389626215291 1 1
0.21217925397584 0.210221597255613 1 1
0.186453156941813 0.183756237360661 1 1
-0.0251997889072845 -0.0241183830650365 1 1
-0.0385362015267992 -0.0385123547890593 1 1
-0.111029085561698 -0.10977598789532 1 1
-0.0251689221369552 -0.0247092796891209 1 1
0.0502464801915493 0.0497807913803229 1 1
0.0539632204028672 0.0538443539585314 1 1
0.0777076517442385 0.0774189040620787 1 1
0.0359617482570608 0.0345445298839661 1 1
-0.0849438038316433 -0.084095044206833 1 1
0.0510637085341879 0.0503125839387339 1 1
0.0123105500382774 0.0122920051652822 1 1
-0.0208135938189407 -0.0202340688082537 1 1
0.00753152502032536 0.00662324062109385 1 1
-0.161869392548485 -0.160657169217317 1 1
-0.0463899236297605 -0.0453177497039218 1 1
0.13186545008528 0.131108479726728 1 1
-0.097414942878782 -0.0963715793888523 1 1
-0.00500785396238807 -0.00516525408978474 1 1
-0.0389029522669751 -0.0385544664739878 1 1
-0.0693758640064097 -0.0683483213879126 1 1
-0.00300297671750008 -0.00269458167381585 1 1
0.0975287124835642 0.0968898862414397 1 1
0.0829075971885058 0.0825532684138132 1 1
0.0658655555171164 0.0650545088975991 1 1
0.117705049968588 0.117024297640576 1 1
0.136300270741702 0.135331746480596 1 1
-0.0835501648785192 -0.082616684938338 1 1
-0.0148281206284555 -0.0148176526207803 1 1
0.0880905029956641 0.0873403412163171 1 1
0.0719482124780214 0.0708297642286349 1 1
-0.031303900683121 -0.0307413000849757 1 1
-0.113636862360472 -0.112739176427812 1 1
0.00379642895520836 0.00308802106768847 1 1
0.0314581827338158 0.0305944007621517 1 1
-0.010276832310588 -0.0103486241640533 1 1
-0.160903052607413 -0.158079243430364 1 1
-0.0147822762466657 -0.0147989901083036 1 1
0.0570019592479532 0.0561548373740507 1 1
0.105471009129234 0.103920420414164 1 1
0.115324330577009 0.114429187874156 1 1
0.0750444169248285 0.0738503788979204 1 1
-0.120141055104036 -0.118936508363773 1 1
-0.0352285655460065 -0.0352211561558866 1 1
-0.0373272220947066 -0.0372915240350968 1 1
-0.0492883569384816 -0.0484505844543247 1 1
0.0265100992456913 0.0265407840264639 1 1
-0.0316158219301942 -0.0305968058391487 1 1
0.136707429187284 0.135849509438969 1 1
-0.0040252215261491 -0.00402974937997839 1 1
-0.00632355794026821 -0.00755799279974888 1 1
0.137939887106154 0.136043500066665 1 1
-0.00778697889673308 -0.0085186450481296 1 1
0.0126369102175219 0.0124309498707641 1 1
-0.0970950949085918 -0.0966885126175339 1 1
0.0858714903336763 0.0847771058440472 1 1
0.0234739805424195 0.023082072271375 1 1
-0.0245597843673577 -0.0243020497113311 1 1
0.000523927767250198 0.000781779412949084 1 1
-0.141582703753278 -0.140275092893288 1 1
0.0360046132854142 0.0359221063040272 1 1
0.00656233846483675 0.0065362367332105 1 1
-0.00437716561032305 -0.00451240050441493 1 1
-0.133193228504452 -0.131707617641536 1 1
-0.172502159077911 -0.170816087432979 0 0
0.0116415166696328 0.0114730654291726 1 1
0.159583717400269 0.157429014149157 0 0
-0.0741681757207586 -0.0733412325135932 1 1
-0.00497214489800214 -0.00540869742081299 1 1
0.00461536894261436 0.00522701761446272 1 1
0.00464352141410929 0.00459467778286449 1 1
-0.181910715258763 -0.180128600108305 0 0
0.0493109703839795 0.049131767819299 1 1
-0.0198335253338502 -0.019470148162083 1 1
-0.00226101617995162 -0.0022781090902372 1 1
-0.152241365985778 -0.150685567859672 1 1
-0.00580070771954209 -0.00541925162216868 1 1
-0.0454141970586445 -0.044482463462203 1 1
0.137595938062448 0.13626878797125 1 1
0.0105375371722023 0.00981480999562077 1 1
0.0567016911663587 0.0559370767907851 1 1
0.183492926330368 0.181811134302494 0 0
0.00649740915969721 0.00668365336200172 1 1
0.0391855020665619 0.0387571710267551 1 1
-0.0506040513296113 -0.0498434488719162 1 1
0.0315875234550889 0.0317445059086003 1 1
-0.0248761039526738 -0.024650111621446 1 1
0.0390390740717167 0.0384942197433206 1 1
0.0498511375999931 0.0492411588608059 1 1
0.0571857344474754 0.0572869275214206 1 1
-0.0440374801269096 -0.0436023756570383 1 1
-0.0963515316645808 -0.0954743431524625 1 1
0.0923858259633227 0.0917178326190296 1 1
-0.0536245717759107 -0.0530620333364411 1 1
-0.0738396746599856 -0.0737974603977362 1 1
-0.00184003396906955 -0.00193352448790252 1 1
0.0394815868184205 0.0393053012143775 1 1
0.0411074147199875 0.0413975036696962 1 1
0.00490272006180595 0.00487744421271868 1 1
-0.125485324091785 -0.124640488260831 1 1
-0.023210098049902 -0.022889363693346 1 1
-0.160851519521956 -0.158502452521497 1 1
0.0399480996156895 0.0397843891043939 1 1
-0.0020839985136877 -0.00227716511222762 1 1
0.0194058749959324 0.0193416396122352 1 1
-0.0756610982985753 -0.0748832919970832 1 1
-0.0859702002487548 -0.084055694564784 1 1
-0.0742049195976098 -0.0729832569512632 1 1
0.0702777824758987 0.069456682847996 1 1
0.102913904228142 0.102195784181211 1 1
-0.17048537425768 -0.16904329756755 0 0
0.0738654016237285 0.0733580617834019 1 1
0.267875440631037 0.264919617990419 0 0
-0.137995146719736 -0.136589166394768 1 1
-0.0760566167872193 -0.07620096682165 1 1
-0.237818402306671 -0.235458436726815 0 0
-0.0286572858723944 -0.0286132241060546 1 1
0.0337433446484642 0.0328341962383712 1 1
-0.107641420735492 -0.106361568323375 1 1
-0.00368996686031756 -0.00341438029087805 1 1
-0.0373569139955094 -0.0374159698961297 1 1
0.0779861811883181 0.0763960260432411 1 1
0.0503101416045702 0.0502284991335968 1 1
0.131343436735065 0.129855750459105 1 1
0.0987978546721638 0.0973996331183338 1 1
0.0858545439624925 0.085294525042628 1 1
-0.0776560171013558 -0.076973333600561 1 1
0.00027245268511287 0.0011567670383882 1 1
0.0273520018918872 0.0271543154957087 1 1
-0.1888711367142 -0.186746106633886 1 1
0.159677651405258 0.158250950531981 0 0
0.0243302328343931 0.0241413325068501 1 1
0.0522784878147547 0.0518215558555346 1 1
-0.116543067231801 -0.115338972603944 1 1
-0.0674375330936465 -0.0663101495435935 1 1
-0.26879299066538 -0.265579436223737 0 0
-0.0200474174298487 -0.0194432857999533 1 1
-0.122419998794916 -0.121277369872426 1 1
-0.103889335077953 -0.103107635328809 1 1
-0.0582697045599148 -0.0579806430653182 1 1
0.0179234235973775 0.0176607360806937 1 1
0.0409828970359261 0.0403322372890783 1 1
0.0530882773135409 0.0534025181518944 1 1
-0.0127653788062253 -0.012461348823737 1 1
0.023529277212112 0.023965310343081 1 1
0.069535415069306 0.0687399559934238 1 1
-0.216210180508817 -0.214317164857012 0 0
-0.0829505867147131 -0.0824602920555906 1 1
-0.0584886315684337 -0.0579729577701454 1 1
0.00808733038866813 0.00767048914046322 1 1
0.231618845758081 0.229396949620822 0 0
0.0389903112005516 0.0391700398288244 1 1
-0.155717190276472 -0.154208064823278 1 1
0.134695551515093 0.133007990509683 1 1
-0.1215618525119 -0.12034578639713 1 1
0.0373058651580006 0.0371171496288167 1 1
0.0728941922906597 0.0723756062695149 1 1
0.0138512053378812 0.0136953094830915 1 1
0.0681472490834818 0.0678122481916053 1 1
0.112458066800657 0.111375863184641 1 1
0.130545784437763 0.129787051764471 1 1
0.0295270352882822 0.0291964287923037 1 1
0.0988999580530788 0.0981549289431777 1 1
-0.0616010277017248 -0.0613324557507351 1 1
0.0965011400044167 0.0954417222449447 1 1
-0.00506200376075598 -0.00463822148808658 1 1
0.0813667042236365 0.0806683447724352 1 1
0.0303109517138917 0.0304963672128463 1 1
0.00543185900481911 0.00536795438631027 1 1
-0.127632519250865 -0.126500714019003 1 1
0.0470405834121198 0.0466056743533533 1 1
-0.115226584542999 -0.114270735581794 1 1
-0.00967972725143965 -0.0095409840838439 1 1
-0.088941004869424 -0.0872628429851266 1 1
-0.0899903813031278 -0.0891402522582658 1 1
-0.134923386831532 -0.133293967237822 1 1
-0.0780713259930727 -0.0773833502783872 1 1
-0.0907432456995102 -0.0897726152236316 1 1
-0.0208145209702252 -0.0206064637260588 1 1
-0.099098165168552 -0.0977299447767567 1 1
-0.0479176718865813 -0.0472597351032167 1 1
-0.172984842541709 -0.171319718007337 1 1
0.0388650210708103 0.037910471907281 1 1
0.10298425072487 0.102206115916548 1 1
0.0923139485038988 0.0912761272051853 1 1
-0.0833465979589215 -0.0820904285501285 1 1
-0.0201464273463847 -0.0196054851655428 1 1
0.0195394580253687 0.0190147286921366 1 1
-0.000826683093209272 -0.000859770298384133 1 1
0.0887764197314254 0.0880154888653105 1 1
0.0830444746432199 0.0821925362572017 1 1
-0.167123784770645 -0.165893497405265 0 0
0.0427567721431708 0.0421983725431091 1 1
0.178989009970373 0.177025028537301 0 0
-0.0519022326503327 -0.0508165490211578 1 1
-0.0424808750905133 -0.0420642037678982 1 1
-0.0462453070904372 -0.0448256351926896 1 1
-0.0909438843619613 -0.0900837903417125 1 1
0.00531733461535731 0.00484160325170623 1 1
0.103933037059632 0.102867790855244 1 1
-0.193070331246688 -0.190957474782117 1 1
0.0282177226267943 0.0277091026913309 1 1
-0.109797646507397 -0.108321831042349 1 1
0.098851282648993 0.0975935738627547 1 1
-0.0397079475033794 -0.039357410245969 1 1
-0.103040017546069 -0.101563466226203 1 1
0.0299197263183568 0.0299594604223836 1 1
0.037158878259715 0.0370092573348916 1 1
0.0357288975532219 0.0353542844293928 1 1
0.052427880002047 0.0521866149052261 1 1
-0.132404147461577 -0.131035422155363 1 1
0.061558181345923 0.0608287420832043 1 1
-0.105381843778068 -0.104117351806998 1 1
-0.0573561902411324 -0.056188948484847 1 1
0.0180151155110467 0.0177282106807494 1 1
-0.236617928309849 -0.2341569146144 0 0
0.00870106073180419 0.00864216328507679 1 1
0.156983446706209 0.156030170889519 1 1
-0.00727330866390621 -0.00786517560281966 1 1
0.137769909602409 0.136677791802801 1 1
-0.0570660564904218 -0.0561707229476708 1 1
0.0296620556143148 0.0285437658010792 1 1
-0.135881501431126 -0.134261682791797 1 1
-0.110599285235602 -0.109555098108761 1 1
0.105641202164061 0.10435760898276 1 1
0.0359350799211415 0.0354339826766915 1 1
-0.0408176697747266 -0.0401386842723675 1 1
0.0433891055578265 0.0432072173586134 1 1
-0.150494859375575 -0.148563585135355 1 1
0.0014574251799281 0.000974889482826532 1 1
-0.0701784415259455 -0.0695549156734163 1 1
-0.0532779704996054 -0.0528003331484234 1 1
-0.114260951944332 -0.113703314118633 1 1
0.0322735554977294 0.032039659656531 1 1
0.062330614065941 0.0615491222206181 1 1
0.0730292537013309 0.0723163747540306 1 1
-0.0290465539413616 -0.0287160856467366 1 1
0.0916021299845145 0.0905477930645125 1 1
0.109779615188048 0.108194517740679 1 1
-0.138036259190285 -0.13668842379758 1 1
0.10745778873845 0.105577000253768 1 1
0.137309959144972 0.135715546542243 1 1
-0.0513806318323942 -0.050335438026317 1 1
0.00543182130568946 0.00505074812553948 1 1
0.0201001489981956 0.0199665388970039 1 1
-0.0199354695634626 -0.0197299350177117 1 1
-0.119718762842744 -0.118636926978458 1 1
0.00797407766994654 0.00819308250784498 1 1
0.100461450546121 0.0997485325286369 1 1
-0.143984147795302 -0.142343632409967 1 1
-0.149615355255286 -0.147537141985075 1 1
0.00425373826243163 0.00397071290402767 1 1
0.0224471721408788 0.0220987967386555 1 1
0.250787176571327 0.248794169427901 0 0
-0.0298296692007488 -0.0289449706814997 1 1
0.22558999874098 0.222931374287045 0 0
0.0608262985192566 0.0606383380351273 1 1
0.0550847515614452 0.0546166725997406 1 1
-0.015977181495044 -0.0158943298791287 1 1
0.163108585437095 0.161622338056236 1 1
-0.0154105046347386 -0.0161683498475841 1 1
0.115643671866736 0.114698191885327 1 1
0.0758934452455265 0.0750562978577585 1 1
0.160045886445057 0.158592052446225 1 1
0.0119726823932183 0.0117307784205674 1 1
-0.0098607341747695 -0.00945273542841089 1 1
0.048553694560876 0.048180173760654 1 1
0.108593855487876 0.107818245360627 1 1
-0.0085308138304039 -0.00926442182756848 1 1
-0.0863234417880625 -0.0851592708420916 1 1
0.104236855618017 0.103382444694708 1 1
0.15198077743467 0.150102714058469 1 1
0.171201310056646 0.170242361698939 1 1
-0.0353130117280426 -0.0351574662151956 1 1
-0.150751527500611 -0.149211045571794 1 1
-0.132736967387007 -0.130879251685259 1 1
0.130904498292763 0.130214608610022 1 1
-0.0473490080045181 -0.0475267712001174 1 1
-0.0442656539746439 -0.0442629892541931 1 1
0.0681626617270428 0.0676623676745498 1 1
0.0545004326370626 0.0541184361098336 1 1
-0.0166673108695258 -0.0157747112691291 1 1
-0.102864244016868 -0.101683978111078 1 1
-0.109903412652594 -0.10865078753251 1 1
-0.0834655855844712 -0.082219221108521 1 1
-0.0789790852832919 -0.0784136706501006 1 1
0.0445318464886924 0.0442705730307039 1 1
0.137565821105789 0.136155218211962 1 1
0.0265173974495431 0.0265198944731698 1 1
-0.0290685487246988 -0.0288222663736256 1 1
-0.0521835672164525 -0.051746251000051 1 1
0.183928579949015 0.182020281408097 1 1
-0.139341560072765 -0.137927929292312 1 1
0.0968944084131689 0.0953381267596719 1 1
-0.165023129880826 -0.162744213651166 1 1
0.0994858536919337 0.0991297521120571 1 1
-0.0871374431542535 -0.0860760603300447 1 1
0.148225952647851 0.146561684557658 0 1
-0.0223813475876062 -0.0224543481460743 1 1
-0.217164126956718 -0.215170193500729 0 0
-0.14698189565091 -0.145581795489818 0 0
0.104762359544754 0.104352082631723 1 1
-0.00268930153450746 -0.00261090157478824 1 1
-0.0160086924779509 -0.0160623610105702 1 1
0.201054604726016 0.198538062629408 0 0
0.0648395363487156 0.0640822959238815 1 1
0.0487485912126606 0.0480185284886643 1 1
0.077201151098254 0.076141525315704 1 1
-0.0822514765066361 -0.0812789714169499 1 1
0.0769780852775928 0.0760920303994034 1 1
-0.0390056170008295 -0.0384203661376528 1 1
0.018006766664798 0.0178807225051697 1 1
0.034943005833946 0.0345510272246865 1 1
-0.0334966374953222 -0.0325207000343082 1 1
0.183686412860622 0.181824546042139 0 0
-0.0423862156002667 -0.0420006218403025 1 1
-0.185047949051947 -0.183277475450596 0 0
-0.0557108220037917 -0.0545174870442143 1 1
-0.0135885356812122 -0.0139073386291171 1 1
-0.114851620318867 -0.114411189153603 1 1
-0.100572466208749 -0.0992387577655979 1 1
-0.0426149858357329 -0.0424480212917968 1 1
-0.0325160241220018 -0.0321981357196264 1 1
-0.0415428768748092 -0.040922099215595 1 1
-0.195112963486082 -0.192994621835461 0 0
-0.0953229141906809 -0.0947087007870539 1 1
0.0198861802672358 0.0197807818322407 1 1
-0.0298005930612901 -0.0296901221858349 1 1
0.0522649187336419 0.0512060268543864 1 1
0.181820279010057 0.180364829380129 1 1
-0.0499866662655964 -0.049487115392335 1 1
-0.0805387712731813 -0.0795550311267532 1 1
0.28689456935248 0.284453937478974 0 0
-0.0290599500157053 -0.0290231876277048 1 1
-0.180743612500871 -0.178442161586865 1 1
-0.0555962855121427 -0.0548084670376553 1 1
-0.0962235675448033 -0.0952304742317287 1 1
0.00511863659479144 0.00523212834600821 1 1
-0.0447195972698647 -0.0441840818274181 1 1
-0.0310762083775338 -0.0312467848637264 1 1
0.207054990207192 0.205671576863282 0 0
0.0477309056598117 0.0466959166846098 1 1
0.0281417459120845 0.0278304854279934 1 1
0.0370072535618516 0.0366221098263482 1 1
-0.0860615378050345 -0.0845966903185183 1 1
-0.00584828580352406 -0.00586964155771747 1 1
-0.0203750645384087 -0.020269502130051 1 1
0.00842317251906812 0.00840583649939441 1 1
-0.0623991071669268 -0.0623191636314324 1 1
-0.0349520722133343 -0.0349255306020081 1 1
-0.234767372246583 -0.232649161858682 0 0
-0.0255311865411916 -0.0252984211039377 1 1
0.159338475123529 0.157393668761978 1 1
-0.115182589350715 -0.113183334674607 1 1
-0.0661154379744104 -0.0652124621196431 1 1
-0.0383823834708858 -0.0382862667311315 1 1
-0.0252915232372573 -0.0250388444479805 1 1
-0.0250720506215536 -0.025071944920381 1 1
-0.166526314372796 -0.164145499249808 1 1
0.0748282741380564 0.0743879160342255 1 1
-0.0301260047469297 -0.029979761647915 1 1
-0.164154670502419 -0.162038891930962 1 1
-0.0983067800817798 -0.0973056129193883 1 1
0.0151454039827978 0.0152496235052779 1 1
0.0178712159646543 0.0179119453138762 1 1
0.0660158318281742 0.0654269674427629 1 1
-0.0669344554462177 -0.0657627518108153 1 1
0.104537687891452 0.103334168186491 1 1
0.166531093032097 0.16498070845601 1 1
0.105503510712489 0.104175872584546 1 1
-0.0873138484632334 -0.0870067271119568 1 1
-0.0787734737489883 -0.0784112183800028 1 1
-0.0387471397740043 -0.0378630933186666 1 1
-0.0812432755134154 -0.0799258735481193 1 1
-0.093315139593358 -0.092721760106494 1 1
0.132199881190858 0.131036790621894 1 1
0.029218543718881 0.0298649826688362 1 1
-0.0145626941265671 -0.0144267529036028 1 1
-0.0129445553765442 -0.0133135423101015 1 1
-0.00809182854966354 -0.00826611685493434 1 1
-0.167664621055063 -0.166270383294499 1 1
-0.191581351195935 -0.190196415331747 1 1
-0.212124571044869 -0.209845574449579 0 0
-0.0911921875385063 -0.0901967123096671 1 1
-0.0447611420102722 -0.0442435724647858 1 1
-0.0410230685655012 -0.0402834033973941 1 1
0.194785750297058 0.193055340059656 0 0
-0.0490318389064651 -0.048466021624993 1 1
-0.0327485872028036 -0.032755919467745 1 1
-0.0748499561193399 -0.0738399456813448 1 1
0.00824053405631693 0.00769385856140287 1 1
0.286317970702375 0.282361234995092 0 0
0.0380680128722523 0.0381469110863854 1 1
-0.0418641261159625 -0.0416338324495276 1 1
0.0679802611180745 0.0682120635854694 1 1
-0.06515344942008 -0.0643457814491863 1 1
0.140334252000518 0.138852453765915 1 1
0.0276661536093014 0.0272244575093519 1 1
-0.0526767643701574 -0.0517567987208795 1 1
0.0375923090621504 0.0376146854295127 1 1
0.0505965158360655 0.0503388155297234 1 1
-0.0456400572453987 -0.0455389445539011 1 1
-0.0642588946105127 -0.0638430446971603 1 1
0.0127654190454819 0.0128390162015257 1 1
0.121559248550042 0.120248214259191 1 1
-0.0769056275144573 -0.0764823267278787 1 1
0.0554829472103431 0.0549497116823086 1 1
-0.0636933221011998 -0.0625404173620689 1 1
0.0718191711174003 0.0712008515459312 1 1
0.0226767999788992 0.023139651452743 1 1
0.0519402997065429 0.0514161508156377 1 1
0.0694059548786358 0.0678931844780075 1 1
-0.172920092268046 -0.171475494708565 1 1
-0.0526562424045505 -0.0515217005208004 1 1
0.00430014071622104 0.0046354478645116 1 1
-0.0789390737170401 -0.0788997158793211 1 1
-0.118604160235751 -0.117177990286911 1 1
-0.0391841571434405 -0.0389370545240577 1 1
-0.112011625068799 -0.110612592651845 1 1
0.272845271823632 0.270400556146428 0 0
-0.013386699530448 -0.0132365821676961 1 1
0.0690205049073468 0.068412577376373 1 1
-0.0546171427978069 -0.0539653380440753 1 1
0.110030040206443 0.109243165241929 1 1
-0.180147175302715 -0.1784525252502 0 0
-0.097122014597566 -0.0968478477979714 1 1
0.030722903856353 0.0300944403131934 1 1
0.0322134848689019 0.0323053765682822 1 1
0.0648013039539698 0.0642367571418694 1 1
0.0711590292646732 0.0705663089360626 1 1
0.031959539237345 0.0316578525138056 1 1
-0.0450763595660765 -0.044964832230417 1 1
-0.226714401898365 -0.224338299725276 0 0
-0.117908474355634 -0.115641489711897 1 1
0.0123885927458862 0.0118430594651558 1 1
-0.0585500248609591 -0.0576879021267844 1 1
-0.00375291653687941 -0.0032797433302618 1 1
-0.0534624512342635 -0.0523861356470011 1 1
-0.0398200571614763 -0.0394995151632745 1 1
-0.0324582667708963 -0.0320548483701276 1 1
-0.296088655940203 -0.2925367492217 0 0
-0.071411806087095 -0.0702083343985588 1 1
0.032383779158278 0.0317228522180579 1 1
-0.00190754690650009 -0.00178868037248152 1 1
-0.03524595796855 -0.0347785461359894 1 1
-0.0383036437309613 -0.0380524598758293 1 1
-0.0492732691916115 -0.0489317428733344 1 1
-0.0392914780862962 -0.0383431238909379 1 1
-0.125061367799929 -0.123162123002789 1 1
0.205523448001536 0.20347076368277 0 0
0.116941887637268 0.115574961469608 1 1
-0.0532799307728477 -0.0520311795951656 1 1
-0.0427715278176468 -0.0422685581203322 1 1
-0.0463947135506436 -0.0458716230833054 1 1
-0.0515244277868522 -0.051272770189446 1 1
0.031520232545777 0.0319086766266253 1 1
-0.0762910042358384 -0.0753644884635966 1 1
-0.0182827712255234 -0.0182551155479529 1 1
0.0496091607939903 0.0492352770713457 1 1
-0.080633758695647 -0.0799287012846109 1 1
0.146775608620574 0.144799732101637 1 1
0.0521009116421176 0.0517231076328938 1 1
-0.153002365977188 -0.151589676457766 1 1
-0.0516482162318114 -0.0508328346494553 1 1
-0.0878437506130509 -0.0871000157656678 1 1
-0.143050628174502 -0.141613788093399 1 1
0.0610388294218941 0.0608503744174028 1 1
0.018670616855665 0.0186237805772607 1 1
0.0364676439975554 0.0365461284372329 1 1
-0.0508617886922479 -0.0507367329519119 1 1
0.0831487062682773 0.0815991275059961 1 1
0.210532487117647 0.208600234608496 0 0
-0.152996238423765 -0.151027077941302 1 1
0.0582661830124947 0.0576721506882745 1 1
0.0318962178302771 0.0319826371783613 1 1
-0.0916420592098532 -0.0909420236404463 1 1
-0.132120810246529 -0.130778077391901 1 1
0.166210748422672 0.165051797494803 0 0
0.204600811719112 0.202625963487748 0 0
-0.151085876999828 -0.149639730413581 1 1
0.00653416958564058 0.005987197118319 1 1
0.0402273032729655 0.0402995758372061 1 1
-0.149477790459352 -0.148002799194832 1 1
-0.118022398810972 -0.116281517590559 1 1
-0.2740344916751 -0.2703190391597 0 0
0.205773186430106 0.203721906316712 0 0
0.105991493871655 0.105201936055475 1 1
-0.195720091835109 -0.193138957465787 0 0
0.0822550117470052 0.0814282663123313 1 1
-0.142069479277879 -0.140485941950163 1 1
0.0413247610917372 0.0417087841230918 1 1
-0.210447165321498 -0.208539243592469 1 1
0.0162979236657581 0.0167056742973688 1 1
0.0433566177497951 0.0424494570237947 1 1
0.0618448582158714 0.0612803879377514 1 1
-0.0798448545107803 -0.0783642781264737 1 1
-0.172565761071547 -0.171228731551421 1 1
-0.000324460384056612 -0.000669841794049678 1 1
-0.146092551351801 -0.144844974983643 1 1
0.0348000860940568 0.0342079409022364 1 1
0.088146876182482 0.0871873760328916 1 1
-0.128195817632568 -0.127136619025966 1 1
0.110483148447486 0.109066453174384 1 1
-0.154475118449388 -0.153464101304045 1 1
-0.0708176958101909 -0.0700568680267046 1 1
-0.101984690729345 -0.100420014945698 1 1
-0.0438127666328785 -0.0434043960192369 1 1
0.0185712973294976 0.0183759411324088 1 1
0.0179970392300076 0.0173684583183389 1 1
-0.141107113309969 -0.139788152861572 1 1
-0.168064143283417 -0.166547924368192 0 0
-0.0137868220739595 -0.014314202220796 1 1
0.0143349776865798 0.0143390474459396 1 1
0.133425919456385 0.132291991089673 1 1
0.0446609280772591 0.0442386632427175 1 1
-0.00171070130176687 -0.00186082598097556 1 1
-0.0734339178565609 -0.0725492941634396 1 1
0.0947735093422829 0.0940023443923513 1 1
-0.0209391593667073 -0.0202664658462958 1 1
-0.0911221138982806 -0.0904782481110595 1 1
0.013642156717256 0.0136220681641261 1 1
0.230888806021512 0.227689526830135 0 0
0.0624621636964255 0.0625713491251686 1 1
-0.0808878744208587 -0.0806746690121589 1 1
-0.0525067857380774 -0.0519707217486614 1 1
-0.151312354485319 -0.150166220670277 1 1
-0.00933070597658471 -0.00936001051940574 1 1
-0.00947935073987419 -0.0090791041449556 1 1
0.155946141787015 0.154616258790831 0 0
0.0393206681072486 0.0387516744464918 1 1
-0.127920946368121 -0.126487611203856 1 1
-0.0305477032195176 -0.0302216124495147 1 1
0.151759964087324 0.150354321983399 1 1
0.0490636969617436 0.0490077464576601 1 1
0.0856458431640364 0.0849436504928667 1 1
-0.0382168153110595 -0.0381149400603885 1 1
-0.0337675070926602 -0.0334312998971995 1 1
0.00428701527723779 0.00430602899043388 1 1
-0.155725289704559 -0.154088342441102 1 1
-0.203551094457191 -0.202077198391582 0 0
-0.178231213580634 -0.177041266497082 0 0
0.000262398860701145 0.00102109178809834 1 1
-0.021432722934001 -0.0210754921775851 1 1
-0.0590250342517694 -0.0591547284907626 1 1
0.0518534278928437 0.0513107365854219 1 1
0.16842873586872 0.167085780339632 1 1
0.0027439174271689 0.00345716150430539 1 1
0.00929865918202934 0.00879549528091458 1 1
0.0828788525564889 0.0814084771053212 1 1
0.0232899913957433 0.0222223839550127 1 1
-0.104712577172628 -0.103252338091567 1 1
-0.107827238077745 -0.106839498606205 1 1
-0.17981267687442 -0.178185085734598 0 0
0.102278066565656 0.101218806697453 1 1
-0.0672065296951639 -0.0663219141130565 1 1
-0.0912088793701008 -0.0903688879492713 1 1
-0.122622461521052 -0.121299932572899 1 1
0.0531859463216188 0.0524822642264397 1 1
0.119394822726648 0.118071897594359 1 1
-0.0328270389439772 -0.0329068292030851 1 1
0.103168258303211 0.102235942986324 1 1
0.0159574351041377 0.0153364916810904 1 1
0.050460300836147 0.0499313494769885 1 1
0.0873103744565485 0.0868066957048261 1 1
0.00240561979594352 0.00190025011276953 1 1
-0.0193502786904816 -0.0198199109153443 1 1
-0.0452794325102865 -0.0448457981970563 1 1
0.135305203331817 0.134028064474868 1 1
-0.0147474163329015 -0.014790317524603 1 1
-0.116485093578417 -0.115627445776821 1 1
0.00493319025482188 0.00466752773928649 1 1
0.0859904971879326 0.0853924880617289 1 1
-0.0609907375492069 -0.0600247831977564 1 1
0.232666503447846 0.230947693570154 0 0
-0.0482191578870923 -0.0480463784179918 1 1
0.104787066335042 0.103426737509724 1 1
-0.0129196641314279 -0.0123671299882864 1 1
-0.0765494313206633 -0.0751952552779812 1 1
-0.0738059524220648 -0.0731783369062386 1 1
0.0791431686628727 0.0785216357552953 1 1
-0.0963971554928069 -0.0954308840875731 1 1
-0.0475074856880823 -0.0467054268766977 1 1
0.125529729509643 0.124449661697813 1 1
0.00105708292338856 0.001628733131913 1 1
0.0221270309195916 0.0222544730668262 1 1
0.00968945902702128 0.00958544047600126 1 1
0.0161168264727684 0.0155598412655074 1 1
-0.0270441494080995 -0.0263933055622051 1 1
0.0337268465017797 0.0332592775951133 1 1
0.263518453848169 0.260522423711936 0 0
0.0177912128862637 0.0181934076021282 1 1
0.0641112196456682 0.0639442720217384 1 1
-0.0708028393050591 -0.0702228688288886 1 1
-0.190689394919643 -0.188749786825556 1 1
0.0282627352042805 0.0271802989819541 1 1
-0.216154471906235 -0.214063267869282 0 0
0.0896629206251385 0.0892347339238423 1 1
-0.00760452951146867 -0.00742520684828445 1 1
-0.0797055220805579 -0.0789490398433305 1 1
0.02121189797102 0.0207706918304037 1 1
-0.0331822494116488 -0.0328864630813458 1 1
-0.0726538642366187 -0.0716149822440619 1 1
-0.0151201110836202 -0.0144846804251642 1 1
-0.0985600736100925 -0.097821458904191 1 1
0.0344313815337499 0.033614612316008 1 1
0.0595255639461598 0.0590681127197357 1 1
-0.0238092116903555 -0.0235556955774075 1 1
0.0854578367446949 0.0848575210362371 1 1
-0.173297226892467 -0.170984379437416 1 1
0.0741614385441681 0.0733050129641171 1 1
0.0368944557643737 0.0364973324034854 1 1
-0.0503486848895064 -0.0496728991719084 1 1
-0.178068370680935 -0.176732399836272 1 1
-0.0208703199831145 -0.021197248603571 1 1
-0.114348792896496 -0.11331148072942 1 1
0.117352421414998 0.116504360919425 1 1
-0.072600563324202 -0.0721477782157463 1 1
-0.0644665378252322 -0.0638125672432398 1 1
-0.0198373699014722 -0.0199258993949772 1 1
0.135666844873435 0.134268049244858 1 1
0.0683420456077503 0.0676879990214499 1 1
-0.12336781789456 -0.12235077137599 1 1
0.0490960987560307 0.04889722578923 1 1
-0.0981274179043121 -0.0969416101578286 1 1
0.0115547079564935 0.0114914430581305 1 1
0.167632396414616 0.166288619842572 0 0
-0.0517584466110226 -0.0512685820172402 1 1
0.0558090804465879 0.0552385669673141 1 1
0.0861139151062261 0.0847815685675623 1 1
-0.0168629668913197 -0.0172269458666488 1 1
0.103241273296223 0.102092837179062 1 1
0.0854137623551173 0.0846266875484504 1 1
0.0928098863119893 0.0914820810775841 1 1
0.0407556340615663 0.0402316067043285 1 1
-0.103142265769371 -0.102147185054475 1 1
-0.199328242893492 -0.196504115872603 1 1
-0.00718367682480449 -0.00637814808666406 1 1
0.0163891470334516 0.0160809590240486 1 1
0.0707108806509622 0.0698320211509184 1 1
-0.084355704215292 -0.0835330478352199 1 1
-0.0547496128742514 -0.0541967429996758 1 1
-0.0195825528579482 -0.0185842365671788 1 1
0.0679794168571386 0.0669450524894704 1 1
0.204234388894434 0.20198467519955 0 0
-0.0237857885717261 -0.023518194421536 1 1
0.039264906839174 0.0380326523167232 1 1
-0.0413878318326369 -0.0415105660114304 1 1
0.0838269757057074 0.0826556059707264 1 1
0.00729275155220967 0.00728301752187694 1 1
-0.0530797593918222 -0.05314483211911 1 1
-0.0572899210002614 -0.0567200136513139 1 1
0.174483212773207 0.172504736727522 1 1
-0.00441189061341709 -0.0045609947052081 1 1
0.057671433319878 0.0579660959947506 1 1
0.0464334377713505 0.0461567496417303 1 1
0.0800113504325483 0.0792264588040052 1 1
0.0794250852348442 0.078310490706626 1 1
0.0340464988522458 0.0337584832139238 1 1
-0.0507737347148555 -0.0507111193163321 1 1
0.0930034734457171 0.0921585971570238 1 1
-0.0956867102491367 -0.0949509508710672 1 1
-0.123684562218456 -0.122414842420926 1 1
-0.0326366864716899 -0.0317807173712682 1 1
-0.310734773701924 -0.306933811372268 0 0
0.0656923390508407 0.064472184010987 1 1
-0.0454456261557911 -0.0449191092361765 1 1
-0.196906101718278 -0.19505806549122 0 0
0.0390395813423663 0.0390463057490052 1 1
0.0822573751784728 0.0813943321757055 1 1
0.0491776306568809 0.048069938895172 1 1
-0.03015058659355 -0.0300424058329672 1 1
0.147482337527222 0.145944114845897 1 1
0.037036943828051 0.0370321781744476 1 1
0.0580802779818628 0.0570541131192939 1 1
0.0611296380658326 0.0605573328622798 1 1
-0.0136880700010293 -0.0141915262576985 1 1
0.00983037290171399 0.00990871720528159 1 1
0.0273592419756141 0.0272947768434055 1 1
0.00850847906688154 0.00798653158017825 1 1
0.133562100574646 0.132301422678226 1 1
0.0967469183238268 0.0957037592408032 1 1
-0.146431022622455 -0.145456567384899 1 1
0.0640521242435837 0.0641897326602577 1 1
-0.00612817275872366 -0.00596269260604453 1 1
-0.127498066417273 -0.125611822019134 1 1
-0.137318819970435 -0.135297905626089 1 1
0.000401472506901104 -0.000140773415393602 1 1
0.141315389902931 0.139993039246986 1 1
0.108138273572559 0.107219254092483 1 1
0.0449856963704893 0.0442578289559124 1 1
-0.106637676842965 -0.105612920648681 1 1
-0.0267307607502589 -0.0263669726417869 1 1
-0.217521955336575 -0.215375933598609 0 0
0.155320887760193 0.153666144563064 1 1
0.0130037258588366 0.0126253932603572 1 1
0.137750691244441 0.136360270268287 1 1
0.118355271773435 0.117398455968459 1 1
-0.111979134793765 -0.110653115709314 1 1
-0.115333542544463 -0.113901012966889 1 1
-0.0800931713322544 -0.0794739433635076 1 1
-0.0430520733114877 -0.0418756258853291 1 1
0.0280641468443558 0.0268594165336352 1 1
0.139582522030371 0.138180447201632 1 1
-0.179141453367512 -0.176594556541526 1 1
-0.0105516785739619 -0.00988741425379442 1 1
0.0301900440495575 0.0300436634803731 1 1
0.0172483399344284 0.0168209174429126 1 1
-0.0599456490136913 -0.0589260468205492 1 1
0.0127725539688777 0.0135136849660383 1 1
-0.111711154754273 -0.110561793955639 1 1
-0.292112662223838 -0.289155712505048 0 0
-0.0416966203897557 -0.0407660972494865 1 1
-0.00885602049842777 -0.00894528467824255 1 1
-0.145258313729139 -0.144106662911233 1 1
-0.0286012660996242 -0.0290214983538977 1 1
-0.0897513201767465 -0.0885917241518809 1 1
-0.0856030901630392 -0.0841269126447845 1 1
0.138758822262005 0.137505605821257 1 1
0.0661231703095373 0.0659223394127609 1 1
-0.0624428534875531 -0.0618901040186101 1 1
0.0279330200288041 0.0271524444772099 1 1
0.0721160330780849 0.0712565688422259 1 1
-0.232440154860208 -0.229243639746914 1 1
-0.0165714113449774 -0.0163760732578588 1 1
0.205587287381165 0.203745956246324 1 1
0.00807082793138851 0.00790610951674507 1 1
-0.130608673776096 -0.129170620772755 1 1
-0.155778158163233 -0.153597088362979 1 1
-0.0682177856748966 -0.0673106722699616 1 1
0.0796642897443021 0.0790181580578612 1 1
0.0322771630758073 0.0316378201555084 1 1
0.0628822855401162 0.0628805791573349 1 1
0.00740636349206743 0.00649051154385902 1 1
-0.0836698816928858 -0.0825271662254372 1 1
-0.0380113007772722 -0.0375214022365526 1 1
0.163940931758538 0.16229724944321 0 0
0.0816405152908223 0.0810386904728097 1 1
-0.0184992012190181 -0.0182319137032773 1 1
-0.073662607310726 -0.0723932169346004 1 1
0.179320299233784 0.177538267010665 1 1
0.0926977871193866 0.0912436655883838 1 1
0.0603230859862957 0.059437466339079 1 1
0.0179419335699031 0.0180245827522862 1 1
-0.218588358914527 -0.2161772800835 0 0
-0.125493066864083 -0.123701346413569 1 1
0.0910697502962105 0.0907210339807538 1 1
0.113316251883973 0.111672254405139 1 1
-0.00283171773963498 -0.00286813435316974 1 1
-0.0156035075838446 -0.0157393708269296 1 1
-0.035844495871134 -0.0358244245909413 1 1
-0.062287371944252 -0.0617584359419879 1 1
-0.0225016649185913 -0.0219704202198678 1 1
-0.00838173506379918 -0.00694965283711745 1 1
0.026131722045572 0.0264256982213674 1 1
0.0436843805178361 0.0433888695799068 1 1
-0.0367877235683237 -0.0363655112422267 1 1
-0.0770128444088107 -0.0760975776426643 1 1
-0.0631774116558321 -0.0627724045360327 1 1
0.123155542073357 0.121037391396849 1 1
0.155905601598299 0.153996318499081 1 1
-0.0277009999759777 -0.0274179607293452 1 1
0.0569581851352088 0.0558305265608373 1 1
0.0187748723835621 0.019282668034026 1 1
0.18194303044071 0.179612128434347 0 0
-0.102231253790576 -0.101618698261979 1 1
-0.140050563423178 -0.138283980279891 1 1
-0.144244245596997 -0.14295926716443 1 1
0.0155052828962421 0.0156254133892424 1 1
-0.115659184509086 -0.114574948791388 1 1
-0.13071717704452 -0.12999963428133 1 1
-0.0707483996441605 -0.069889906853324 1 1
-0.0359097230301407 -0.0357211716476944 1 1
-0.1150208661494 -0.113815046927688 1 1
0.0397035661174312 0.039113518150503 1 1
-0.0623838443620373 -0.0625729336911868 1 1
-0.0723652800198243 -0.0716517658066461 1 1
-0.0413583784154477 -0.0409670698977569 1 1
0.109902499045431 0.109176901741341 1 1
-0.196119027969256 -0.194677130783262 0 0
0.0033930183980905 0.00259362104642069 1 1
-0.107247421852029 -0.106522645876991 1 1
0.0344213164365756 0.0336886189141941 1 1
-0.00545817122678292 -0.00534635714046162 1 1
0.192381021032197 0.190803966966152 0 0
0.0337386446461004 0.0334130359753363 1 1
-0.100251951288909 -0.100181074081575 1 1
0.108112114654947 0.107622820506639 1 1
-0.0422110500344538 -0.042037693427695 1 1
0.0184163221123482 0.0183013650222232 1 1
-0.0366609432664668 -0.0361533763011808 1 1
0.184212548194112 0.182663244658364 1 1
0.0874957006742635 0.0870731619042662 1 1
0.0840794636397634 0.0829858737762786 1 1
-0.0771067247258607 -0.0762113326434427 1 1
0.0237726235065194 0.0233985384105299 1 1
-0.0553240547328887 -0.0553849116469442 1 1
-0.0572050947846966 -0.0566149951013453 1 1
0.17198718799335 0.169725631160714 1 1
-0.0277611546438678 -0.0270713354520093 1 1
0.0022734323571976 0.00185491367584336 1 1
0.167609927010425 0.165879942939558 1 1
0.00993215112842163 0.00974338501293245 1 1
0.0331502294251765 0.0331155849134139 1 1
-0.00798932943727371 -0.00811489979755678 1 1
0.112401344956467 0.111169836730196 1 1
0.0607170864610701 0.0605407695323362 1 1
0.0216498197690524 0.0217295844238309 1 1
0.119717854738388 0.118774950415867 1 1
-0.0808387222704619 -0.0803691924582173 1 1
0.113155056212898 0.112009516022835 1 1
-0.0117368263826292 -0.0113444351253044 1 1
0.0810623965571572 0.0804491561193997 1 1
0.0760276732079607 0.0749985719527831 1 1
0.0329338794807997 0.0321960528313723 1 1
0.142651385217653 0.141027299760763 0 0
-0.0309617652325622 -0.0305777821221798 1 1
-0.0879228990692863 -0.087094234963063 1 1
-0.020338300079487 -0.0199908308427594 1 1
-0.069610016109509 -0.0684407150352432 1 1
0.11311334988837 0.111912558311673 1 1
0.0594806517872256 0.0588717580974136 1 1
-0.0765139791059875 -0.075564442902141 1 1
-0.088324586447921 -0.0867672438217206 1 1
0.0407236447096695 0.0401565278523673 1 1
0.0567441821618399 0.0561915501252674 1 1
-0.0246637664079373 -0.0250333194780899 1 1
0.0707788474302569 0.070132866112124 1 1
0.136391998841289 0.135817089785379 1 1
-0.00785315759921466 -0.008736306384117 1 1
-0.149101082920781 -0.147511314411597 1 1
0.0247038968321595 0.02447774175278 1 1
0.0107883651158738 0.0106690649505371 1 1
-0.0997137277957101 -0.0990249023455136 1 1
-0.0517275728971808 -0.0520622067902095 1 1
-0.17123395162533 -0.169755110713948 0 0
-0.0889115306312207 -0.0876293080817971 1 1
0.0389572315216064 0.0384782851976649 1 1
-0.190214974226884 -0.188025890402021 1 1
0.129591940797959 0.129225179447766 1 1
0.00573322711995379 0.00545565279233832 1 1
-0.0998550987229407 -0.0986128178720032 1 1
-0.0282138534408224 -0.0287173088865372 1 1
-0.0151734933734876 -0.0145880611266584 1 1
-0.0679929922498619 -0.0668978407630361 1 1
0.101544267115407 0.100587373089932 1 1
0.0269885966099872 0.0267377554265727 1 1
0.0485557789500231 0.0478049636040242 1 1
-0.264046868840532 -0.261194223506784 0 0
-0.22041964305684 -0.218766521073736 0 0
0.120571202571059 0.119437361105235 1 1
0.127307593413338 0.126035037672554 1 1
-0.165198169169881 -0.163607520110777 0 0
0.0218912826698638 0.0218977638547803 1 1
-0.094492579312858 -0.092810696346781 1 1
-0.0226456456591205 -0.0225512740383881 1 1
0.0251424501223312 0.0244019761843833 1 1
-0.00228499273582567 -0.00198779172717016 1 1
0.0359470945074715 0.0353019767574947 1 1
0.0218713684582269 0.021489585783243 1 1
-0.0357863677915008 -0.0355528108050135 1 1
-0.117462041460962 -0.115795003799125 1 1
-0.19292814962561 -0.190036578522801 0 0
-0.00503819255845723 -0.0042804361303313 1 1
0.0515523790781777 0.0505750538082049 1 1
-0.13646738477101 -0.136072031059631 1 1
0.0237072748695043 0.0233372486584152 1 1
-0.145754801873568 -0.144802858455465 1 1
-0.0586144700162845 -0.0579523581841468 1 1
-0.0631028274089649 -0.063070730186891 1 1
0.107200604037256 0.105997099479305 1 1
-0.102769989234218 -0.101649526421572 1 1
0.100057737385661 0.0984188194110678 1 1
-0.102780690793357 -0.100925423588709 1 1
-0.0429323328442146 -0.0427074783038402 1 1
-0.128407772185046 -0.127090743986832 1 1
0.0160707499376981 0.0153345682875954 1 1
-0.0394429509041688 -0.0385665620246332 1 1
0.28976493234474 0.286642376537377 0 0
0.0687195509024137 0.0679478528817338 1 1
-0.0123666090190321 -0.0123603698887311 1 1
-0.0628753502683501 -0.0620797350136428 1 1
-0.0914256128877401 -0.0902503266421569 1 1
-0.0258499498643401 -0.0251436720439931 1 1
-0.0882741127498346 -0.0874790630044105 1 1
0.0123337343540479 0.0122578223426354 1 1
-0.0981211608037371 -0.0975436971214161 1 1
-0.143458372053774 -0.141224279113805 1 1
-0.0311008437243664 -0.0311671519884763 1 1
-0.0675860647367461 -0.0671633579335186 1 1
0.158504687089869 0.156615569089072 1 1
-0.0688035007290157 -0.0671452677416776 1 1
0.0888589676247253 0.0882951655674387 1 1
-0.0382105971636505 -0.0369350206570429 1 1
-0.0171947703787375 -0.0170629078363689 1 1
-0.271904338061717 -0.268708848501001 0 0
-0.00445471576724163 -0.00385649326190718 1 1
0.0761282924666665 0.0754166453906254 1 1
-0.0885135614836582 -0.0875354509521943 1 1
-0.111537475956344 -0.110448364765623 1 1
-0.0439500044140687 -0.0438470759761554 1 1
-0.158423232242885 -0.156486454474504 1 1
-0.145796672635868 -0.144804570045892 1 1
-0.169834574581425 -0.168739176664574 0 0
-0.260489825844042 -0.257733376359502 1 1
0.0865041123911224 0.0849754450260114 1 1
-0.0622326913079621 -0.0613418267228901 1 1
-0.0240181763832896 -0.0233611064426072 1 1
-0.123918128703831 -0.12270397998635 1 1
-0.128879322114721 -0.12746360321174 1 1
0.00313369994093291 0.00323176382869026 1 1
-0.12276614656995 -0.121386882742496 1 1
0.0613062944284847 0.060380579672496 1 1
0.0249456402728627 0.024764698425125 1 1
-0.00764433839056537 -0.00743571182198439 1 1
0.115143307330269 0.113643732406188 1 1
-0.0880258554151376 -0.0874219654977244 1 1
0.00375011057676268 0.00323347857995437 1 1
-0.0469549127165156 -0.0465098612420181 1 1
0.214949992223499 0.212398757605594 0 0
0.107219647347333 0.106015383822321 1 1
-0.151490795497653 -0.149533070566835 1 1
-0.0774143413323727 -0.0765280940090759 1 1
0.116991598922039 0.115853139561115 1 1
-0.0242338133086323 -0.0238998561054463 1 1
-0.0656430079808457 -0.0651416682553665 1 1
0.13679109769074 0.135603226484511 1 1
0.0150884751620581 0.0145867988766235 1 1
0.0814963856262848 0.0798346823081434 1 1
-0.0910824163523558 -0.0902743957598041 1 1
-0.118985091586301 -0.118012775650109 1 1
0.0286520551226727 0.0283840265534337 1 1
-0.00125900141738292 -0.00122416332238487 1 1
-0.0438353030418847 -0.0434211017160543 1 1
0.0323570695756678 0.0319683774186689 1 1
0.179667040385058 0.176897588321352 1 1
0.0788431763715198 0.0776304245612862 1 1
0.0238088774206335 0.0236015306388998 1 1
-0.119423974733872 -0.118316851872062 1 1
0.11364296403793 0.112470087634029 1 1
-0.101986172370025 -0.100943700570529 1 1
-0.0168821175184863 -0.0164388248583273 1 1
-0.0017933360871228 -0.00153187189178607 1 1
0.0811365502587762 0.0806011747041195 1 1
0.191374684475235 0.189967796656221 0 0
-0.0182854828335121 -0.0192513929013336 1 1
0.108828230573743 0.107970170231883 1 1
0.113883526451805 0.112508872709964 1 1
0.0677842483341627 0.0671692848064705 1 1
-0.086854307075444 -0.086050852703646 1 1
0.00847139119629088 0.00806238743667742 1 1
0.192621322193136 0.190346507989866 0 0
0.116194488006043 0.114577173332619 1 1
-0.113418072776582 -0.112069961506918 1 1
0.122623027431285 0.12133893265877 1 1
0.195135062340306 0.193102653873875 1 1
0.0934172073311775 0.0926700607646175 1 1
-0.180490366386135 -0.178261472182765 1 1
-0.0996625702436158 -0.0983900713473753 1 1
0.0701284194290466 0.0694077780403584 1 1
-0.0641560902535211 -0.0636207041644175 1 1
0.0628093897633006 0.0614491515468773 1 1
0.00596492535191512 0.00583963532041822 1 1
0.14340909967269 0.141326373675603 1 1
-0.0359093035599772 -0.0359585761599158 1 1
0.0977771747931136 0.0965869274564262 1 1
0.0710666265071476 0.0705414148044887 1 1
-0.115200637477631 -0.114215281892873 1 1
0.00977420049415152 0.0100454876275361 1 1
-0.163210360950885 -0.161132789859789 1 1
0.103033921661252 0.101930593621301 1 1
0.0753101265558031 0.0741182109421645 1 1
0.0392728705929784 0.0388130989887865 1 1
-0.00458643942111975 -0.00488610068959069 1 1
0.0157864603024625 0.0158670239197259 1 1
-0.0926849506439401 -0.0916248386417955 1 1
-0.126307915763618 -0.12500965412027 1 1
-0.150495808493434 -0.14807303696499 1 1
0.0874435517602054 0.0868870848422376 1 1
0.0852599381004085 0.0842745840008568 1 1
-0.106883659098875 -0.106229643959812 1 1
0.0185102460417728 0.0181227544541082 1 1
0.103128508948883 0.101090575586161 1 1
0.167601780342256 0.16532168140199 1 1
-0.0421041210032085 -0.0403623780514085 1 1
-0.0891700069469833 -0.0876184253759769 1 1
-0.0111990424425589 -0.0113631545603099 1 1
-0.0652133007926134 -0.0648218960631501 1 1
-0.137082889556394 -0.136184451222887 1 1
0.117314633924063 0.116233371701392 1 1
-0.115388785906709 -0.113924039862081 1 1
0.0424740910957491 0.041986208080975 1 1
-0.0103485480426323 -0.0102100595191715 1 1
0.0598773142297292 0.0599899804779067 1 1
0.106363261073536 0.105140726000739 1 1
-0.0532731855450845 -0.0522019806021021 1 1
0.0474037760503462 0.0469334635828037 1 1
0.0512025370073237 0.0504104617312802 1 1
0.151920853066701 0.150233187181889 1 1
-0.03416873686921 -0.0335928705761535 1 1
-0.0233536724017302 -0.0227352028175903 1 1
-0.00305098704203863 -0.00299664947178901 1 1
-0.0303563062209609 -0.030092190704502 1 1
0.103906436053278 0.102242686399944 1 1
-0.00384233331773406 -0.00345375183184628 1 1
0.137597613503901 0.135955835947689 1 1
-0.0406737976365496 -0.0402192713782904 1 1
-0.0965840072803076 -0.0960337752647948 1 1
0.0849354133521876 0.0832733510014751 1 1
-0.0601010902284076 -0.0586937610484903 1 1
0.00211490049433183 0.00215928557952707 1 1
-0.117064602437734 -0.116188338882918 1 1
0.21066015271683 0.20893595024288 0 0
-0.0156677859877926 -0.0146189227970374 1 1
-0.0271360170289585 -0.0265547606763684 1 1
0.0973979049090689 0.095700801063876 1 1
-0.0370516571260143 -0.0365314895819771 1 1
0.12265945264561 0.121287520634118 1 1
-0.0264148986613158 -0.0268849554078625 1 1
0.066253650895463 0.0656092928567491 1 1
0.12038430490747 0.119318638201159 1 1
-0.0861518833936553 -0.085164299865039 1 1
-0.054378331424788 -0.0538879593072067 1 1
-0.0120768930357375 -0.0116606281766502 1 1
0.0561101508226485 0.0557767985713062 1 1
-0.0875552761635385 -0.0864964613461525 1 1
0.0682219911779914 0.0676308145471804 1 1
-0.0424134528943102 -0.0413239270545595 1 1
0.0647702813384053 0.0636523128059032 1 1
0.0478848018776676 0.0477125962006111 1 1
0.00121812208474891 0.00117090710722235 1 1
-0.0244082262227473 -0.023970264601718 1 1
0.0326802578931653 0.0323386531988768 1 1
0.036158420472222 0.0363046957599171 1 1
-0.0695727613133639 -0.0686832113166651 1 1
-0.0105569021163084 -0.0105299351402556 1 1
-0.22707976178168 -0.225234276640621 0 0
-0.0236727067771686 -0.0230897127663438 1 1
-0.00908410087570751 -0.00856657572988083 1 1
0.015081114211678 0.0147508683464543 1 1
0.117491933201706 0.116748420806091 1 1
-0.0617925390368371 -0.0609776149308585 1 1
-0.0418766808502149 -0.0408502776242913 1 1
0.104619476337956 0.103440107325156 1 1
-0.155352123586976 -0.153589650612918 0 0
-0.039754573777994 -0.0390586887730653 1 1
0.0447472541585688 0.0445743954751363 1 1
-0.144382458714379 -0.142327452116773 1 1
0.0401394915629111 0.0401347667468103 1 1
0.273722970741605 0.271215877984679 0 0
-0.137238163179027 -0.136149680466406 1 1
0.0499004856985058 0.0502534391625001 1 1
-0.153052132318413 -0.151520532292197 1 1
0.108721295367136 0.10777497364518 1 1
0.0157440336038834 0.0155676290030691 1 1
-0.113614671498252 -0.112049956522008 1 1
-0.0985990259306683 -0.097091754210349 1 1
0.0307122214694998 0.0304380700576215 1 1
0.00750655746737676 0.00762405018211208 1 1
0.128185001822748 0.127579628658403 1 1
0.0642944590973764 0.0636599682357516 1 1
0.0425335382916017 0.0419108924468818 1 1
-0.119461772950415 -0.117460120299312 1 1
-0.037880556094475 -0.0382144863107432 1 1
-0.00547089532698532 -0.00557257925461681 1 1
-0.104327151165518 -0.103088239971552 1 1
0.0532051462370117 0.0524177946080774 1 1
-0.208753156958946 -0.206901199566218 0 0
0.0784643055409077 0.0778070148480299 1 1
0.0115678817865144 0.010684207401945 1 1
-0.109198854232718 -0.108081748242577 1 1
0.000190020230920816 0.000371322425963785 1 1
0.0932197171498816 0.0926233526345404 1 1
-0.104353359777984 -0.103166083034436 1 1
0.0181896171748357 0.0175596378555157 1 1
-0.0138625516457607 -0.0133154263311178 1 1
0.114230596812991 0.11327416557603 1 1
0.103832516156735 0.10180867140282 1 1
0.0489759581607833 0.0483910696032675 1 1
-0.064474076303154 -0.0639901413946238 1 1
0.133459188208981 0.132371380272581 1 1
-0.0446356825039858 -0.0432121704949645 1 1
-0.0893430994059203 -0.0885244692959314 1 1
0.0981650141219922 0.0964832669163755 1 1
-0.0578102655741685 -0.0572514706563194 1 1
-0.012771050265187 -0.012833294983012 1 1
-0.0141127895966707 -0.0144960213626025 1 1
0.0490329403144681 0.0485478370636551 1 1
0.0420978314022259 0.0412522516754273 1 1
0.155916184778342 0.154369541503847 0 0
-0.0907571141568343 -0.0893839012073625 1 1
-0.0274052216860167 -0.0269332784184177 1 1
-0.0661927275462921 -0.0652040582763511 1 1
-0.00952690315531978 -0.00949340380174429 1 1
0.0585968166931282 0.0578789966693099 1 1
0.0992884020815007 0.0982092782069826 1 1
0.13731119031289 0.136274647918867 1 1
0.0592684759832337 0.0583548850418279 1 1
-0.0365802721090139 -0.0364003120650602 1 1
-0.0143562591314485 -0.0142078879919272 1 1
0.0629937435179821 0.0626736871928262 1 1
0.0467923265592498 0.0465041411457733 1 1
-0.208971309371688 -0.20672698534286 0 0
0.0270701362997204 0.0269028143297325 1 1
0.058829142008894 0.0583758543991828 1 1
0.0813705295493171 0.0804783600041958 1 1
-0.00730859488076065 -0.00745001023012347 1 1
-0.165038636578764 -0.162938965955021 1 1
-0.223712117436027 -0.22120719240149 0 0
-0.00575394258833322 -0.00596913404749019 1 1
-0.191322607356541 -0.188674618937248 1 1
0.0961999392756647 0.0953655745599672 1 1
-0.0123768357747476 -0.0120898036800228 1 1
-0.0737391233373396 -0.0728419300881723 1 1
-0.0259270797879267 -0.0256400108949497 1 1
-0.132381120295454 -0.129694360335241 1 1
-0.119214379586624 -0.118227559872282 1 1
-0.0757592496391099 -0.0753589765251772 1 1
-0.0247146802739632 -0.024570154812164 1 1
-0.146472727568281 -0.144910327156045 0 1
-0.143343458277722 -0.141277804918334 1 1
-0.0896333974716338 -0.0888330259792525 1 1
0.135392890615975 0.134138887886499 1 1
0.137881476689786 0.136733143318343 1 1
0.0593939880600822 0.0595194161300863 1 1
-0.0545586353217586 -0.0544645826729905 1 1
-0.0658191869244612 -0.065174126747514 1 1
-0.0499187809953692 -0.0492404233548526 1 1
-0.00526101482010097 -0.00484317194296906 1 1
0.0183295963530867 0.0175105181153658 1 1
0.174730238755298 0.172419873788406 1 1
-0.0245003427524553 -0.0242874858845287 1 1
0.0458425729682964 0.045252072761956 1 1
-0.0547679597016675 -0.0533649710921674 1 1
-0.0593257193299165 -0.058813427943543 1 1
-0.14603385243601 -0.144097808415567 1 1
0.0973580109300931 0.096434295406617 1 1
0.101997533395125 0.101178103481076 1 1
0.111513542456996 0.110003853616915 1 1
-0.0476042619545793 -0.0465397112855767 1 1
0.0198667961609928 0.0200406928462005 1 1
-0.0341426549386825 -0.0340199185862557 1 1
0.0913986254638349 0.0902985837296321 1 1
-0.0436872222473559 -0.0437547560048819 1 1
0.100902964408143 0.0997942961148942 1 1
0.024546552288246 0.0241947205836885 1 1
-0.177402619534688 -0.175698850600812 0 0
-0.0969760079282829 -0.0953803893979357 1 1
0.126919340910368 0.12579877315405 1 1
0.0369283477929408 0.0371764336535709 1 1
0.0561429565897803 0.0559742860973763 1 1
0.0442819355238561 0.0437774470053623 1 1
-0.15495831561016 -0.152523601972197 1 1
-0.0437426826936922 -0.043075742588198 1 1
-0.041515110053962 -0.0411397392256245 1 1
0.18704604017494 0.185453826237003 0 0
-0.154060394849501 -0.151903230627147 1 1
-0.0159398056416611 -0.015414210648511 1 1
-0.120785324241951 -0.119495236610968 1 1
-0.0191323580906913 -0.0194606444676688 1 1
0.0848941169353099 0.0836192324536064 1 1
0.0102230822830992 0.0103440035895353 1 1
0.0406908977330064 0.0403444790533137 1 1
0.0379652300106353 0.0370932679175077 1 1
-0.0561683510644991 -0.0556525019133744 1 1
-0.138886230745024 -0.137490281522582 1 1
-0.0309154714056475 -0.0304967266521088 1 1
-0.0256015669878575 -0.025235860172343 1 1
0.0740795920879329 0.0731316471119507 1 1
0.00620190991605362 0.00610491202880203 1 1
0.0385280168983051 0.0383340167865521 1 1
0.00559982421794464 0.00589633121623623 1 1
0.0428338495477756 0.0421259608828255 1 1
-0.0738610012047661 -0.0732727054783373 1 1
-0.0936932678591147 -0.093814774129536 1 1
0.0592085134217707 0.0581232517629775 1 1
0.0792770121671029 0.0781850208637329 1 1
-0.0738467679022941 -0.0730586914367838 1 1
-0.0363503730992753 -0.035757859419038 1 1
0.0188651447659551 0.0192317463455171 1 1
-0.243670045480124 -0.240192178326327 0 0
0.0164104523324091 0.0163714581590605 1 1
0.000498937246339339 0.000421520006750461 1 1
0.0938341821110793 0.0929626399849625 1 1
-0.096976288855328 -0.0961360328068948 1 1
0.0550941575881238 0.0550190234356149 1 1
0.0356329993717431 0.0351900285631691 1 1
-0.135236813968045 -0.134624828388183 1 1
-0.156470630070617 -0.155088581303728 0 0
0.0258325922077083 0.0257130231187477 1 1
0.0347280258014019 0.034413350800633 1 1
0.00275321688198749 0.00282599405377308 1 1
-0.157748254067749 -0.156078862525673 1 1
0.0948958757807691 0.0939120396432096 1 1
0.0555442756665676 0.0546587734821624 1 1
0.125516613752991 0.123719121953224 1 1
0.0690487758170926 0.0687522847484991 1 1
0.0897750010751604 0.0892691171830734 1 1
-0.0486244753349968 -0.048231462979446 1 1
0.0538542076497052 0.05312841945829 1 1
-0.012007202741032 -0.0111778223627724 1 1
0.0870916131820455 0.0860128363726203 1 1
-0.000165213883953803 -0.000707505579475447 1 1
0.0782116303145747 0.077170672739615 1 1
0.185149567936689 0.183431982027707 0 0
0.108548246680557 0.107802318333164 1 1
0.0556240308652058 0.0548518472713595 1 1
-0.0893307711440251 -0.0879622094265814 1 1
-0.169485610164192 -0.167371835586073 1 1
-0.0121043644900919 -0.0127535451585985 1 1
-0.0325286396282447 -0.0321794663839772 1 1
0.140899535881903 0.139497539037907 1 1
0.0761154129625966 0.0749195313443157 1 1
0.100606849210554 0.0993016751369388 1 1
-0.300461676539251 -0.29710861050191 0 0
-0.0242635661229166 -0.0236552757843881 1 1
-0.00695692061167332 -0.0074373401278667 1 1
0.0302623767590767 0.0302587922160017 1 1
-0.086528020193757 -0.0858753291067194 1 1
0.0106954465549325 0.0106585874520194 1 1
0.114821733732442 0.113613860910401 1 1
-0.0124410801196362 -0.0125143470541167 1 1
-0.0425856127746511 -0.042525755051996 1 1
-0.17149965646774 -0.17005718611955 1 1
0.0127320054747794 0.0124662256380638 1 1
0.169441457695987 0.168178922353452 1 1
-0.103365743200301 -0.102006442935955 1 1
-0.0569414631848062 -0.0564109019464644 1 1
0.103243245798711 0.102131929521629 1 1
0.00134263649056274 0.000726189517224925 1 1
0.0236390626689535 0.0233388625687445 1 1
0.0320359364145699 0.0318893180277185 1 1
0.0626738593039858 0.0618075518051466 1 1
-0.00272834355604531 -0.00262288589616479 1 1
-0.110926017693029 -0.109883190475826 1 1
-0.14720215937209 -0.145462649909399 1 1
0.0171764185521326 0.016699344047129 1 1
0.00419568774436962 0.00466576396773951 1 1
-0.0494164629315087 -0.0489804292439084 1 1
0.0958407197654369 0.0939274631737061 1 1
-0.0283401651723204 -0.0281106833451506 1 1
-0.0679165364962727 -0.0673607300122672 1 1
0.000440327006476886 0.00076212763797711 1 1
-0.11322756078074 -0.112142073390074 1 1
-0.00235199881708181 -0.00195332329502506 1 1
0.0165077288441213 0.0162722838355967 1 1
0.155375375838752 0.1540917275331 1 1
0.122216591497543 0.121244675760453 1 1
0.00248883605213819 0.00240678741467343 1 1
-0.0714035064593417 -0.0705853588052627 1 1
-0.21414187352399 -0.212212902154857 0 0
0.0010944392455309 0.00082605873545793 1 1
-0.0990430156771014 -0.0979264635827654 1 1
0.0553571628532074 0.0549175855173147 1 1
-0.015043954994945 -0.0148680512225384 1 1
-0.0156622447901004 -0.0149632120772743 1 1
0.0662379172386839 0.0650754176231732 1 1
-0.0939573316443757 -0.0931731038313635 1 1
-0.0736446269281225 -0.0730447013112373 1 1
0.0548501284864119 0.0546096162170446 1 1
-0.0435748175682916 -0.0424636024510069 1 1
-0.0259593404844572 -0.0254415336975218 1 1
-0.073033859554931 -0.0727239743098977 1 1
-0.0624528060355623 -0.062386722320387 1 1
-0.0446016834356698 -0.0435292592781914 1 1
0.120172159384802 0.118913982081263 1 1
-0.141011434977321 -0.139333679111754 1 1
0.0343881075493229 0.0342783894470905 1 1
0.035907255095089 0.0359851193547035 1 1
0.0179584574598221 0.0177527417395483 1 1
0.0329056335806624 0.0324789929539922 1 1
-0.020814747010262 -0.0208219739535458 1 1
0.0235520606637436 0.0230119067535814 1 1
-0.0275002986996851 -0.0272412167300402 1 1
0.21878056237767 0.216667883763802 0 0
0.124955798869836 0.123484263729627 1 1
-0.00827201246408147 -0.00812737516052601 1 1
-0.119142656009341 -0.117955976388295 1 1
0.035667774131275 0.0348797080712476 1 1
-0.00747779221154192 -0.00760879154524588 1 1
0.045606287302161 0.0447795098529321 1 1
-0.0789283484032795 -0.078261378225991 1 1
-0.0790839625962874 -0.0783635133923075 1 1
-0.0116351741638208 -0.011256119185467 1 1
-0.00395357927097786 -0.0028293457089673 1 1
0.241771622586577 0.239787096439305 0 0
-0.119162442915973 -0.117693273454153 1 1
-0.0433194905437609 -0.0431925995451571 1 1
-0.257086469203355 -0.2547206600428 0 0
0.0162174865547652 0.0163889991232997 1 1
-0.0342784342927539 -0.0341550458703667 1 1
0.0183682588101393 0.018035872797621 1 1
0.196914575759701 0.194706590582862 1 1
-0.014949782539771 -0.0145250540319722 1 1
-0.033314808496721 -0.0328206142702861 1 1
0.267081922179015 0.26390780692847 0 0
0.124586750346527 0.122889102761242 1 1
0.0172133242147873 0.01759235781293 1 1
0.108843236039423 0.107821697651298 1 1
0.061719736195112 0.061156692436697 1 1
0.0101576387953852 0.0100932948385897 1 1
0.103918263592873 0.103021841341337 1 1
-0.0337068814123087 -0.0334372652545751 1 1
-0.259178970702033 -0.256885690575409 0 0
-0.0755806629870439 -0.0747329192518387 1 1
-0.0545050704359509 -0.0545750926357553 1 1
-0.00786629076393367 -0.00725774628154543 1 1
0.0891550693435229 0.0887150963514846 1 1
-0.015945485519861 -0.0162594033520415 1 1
-0.156188646006193 -0.154497109853768 0 0
0.133983857446372 0.131674858822043 1 1
0.0574531545520301 0.0567641835790187 1 1
-0.0967546188704086 -0.09504546491559 1 1
-0.121591845955155 -0.120580967162026 1 1
0.0799727755721125 0.0799962866380298 1 1
0.0765135876577043 0.0761470561833551 1 1
-0.177357337617631 -0.175792465266292 1 1
0.019490235909708 0.0199119896870597 1 1
0.0910603601383879 0.0907266207312389 1 1
-0.035072699788211 -0.0347701543637903 1 1
-0.0581280987060429 -0.0565285491954472 1 1
0.0101973484320383 0.0101102088076938 1 1
0.140366646535029 0.13887406204881 1 1
-0.0934971426944807 -0.0925160374587083 1 1
0.182574313537818 0.179912561161511 1 1
0.134014889195024 0.132420592103104 1 1
-0.0528935678681195 -0.0522071450689681 1 1
-0.00570658748849181 -0.00567694568021006 1 1
0.0875954166488593 0.0865132328073523 1 1
0.0655912322017398 0.0642844769007434 1 1
0.0146591257205375 0.0142889812890205 1 1
0.069563380232124 0.0687063239629218 1 1
0.0564065624965294 0.0555717711414579 1 1
-0.070538534112282 -0.0692490835679771 1 1
0.0369774957047266 0.0364555815722469 1 1
-0.311493298313953 -0.30860353077834 0 0
-0.0642872120306676 -0.0644285493780385 1 1
-0.0778832472533682 -0.0771378802883069 1 1
-0.0157821020404624 -0.0152685558981815 1 1
-0.0272458226943515 -0.0270078391532662 1 1
-0.0786988173427373 -0.0782761847822304 1 1
-0.0658239200052041 -0.0654973933864739 1 1
-0.0599266716257587 -0.059442896874392 1 1
0.0287784029903332 0.0285385555478568 1 1
-0.00185762861819916 -0.00144200668665181 1 1
0.081548568989 0.0808005215244249 1 1
-0.236511868507516 -0.23387291833633 0 0
-0.0632556700418821 -0.0624054567037367 1 1
-0.0810475596052381 -0.0802326481553174 1 1
-0.0140713716623063 -0.014934418649606 1 1
0.169873161038688 0.167084785020138 1 1
-0.170390187923629 -0.169331535242253 1 1
-0.0554571578435894 -0.0548936744287509 1 1
0.0311875651017555 0.030891176085292 1 1
0.113555880250117 0.112238730705549 1 1
0.212756506497214 0.210000429123664 1 1
0.0883913050964394 0.0867917579838141 1 1
0.0275325691226451 0.0264900716652872 1 1
0.0570825668089294 0.056730182993749 1 1
-0.0124492918579379 -0.0125691368173407 1 1
-0.103989199695125 -0.102725935806949 1 1
0.167626774761684 0.165897115199207 1 1
-0.0279850499267929 -0.0269332033205814 1 1
0.0398828306968933 0.0394248657859463 1 1
-0.127570171907953 -0.126359260389704 1 1
0.0240555819853617 0.0238624096145632 1 1
-0.0506418709351048 -0.0501119219543035 1 1
0.0243592909329017 0.0244532484378757 1 1
0.0128122194143584 0.0123894287531894 1 1
-0.00215206338547971 -0.00342536962426403 1 1
0.0953596350948385 0.0945484941428699 1 1
-0.108881354366665 -0.108254263299916 1 1
-0.190722697584645 -0.189198165601526 0 0
0.153684478388508 0.152303787330682 0 0
-0.0499349109078261 -0.0492966565879994 1 1
-0.0474830754887505 -0.0474149072329108 1 1
-0.0816670794857811 -0.0804776061468491 1 1
0.0533448873638267 0.052388332125789 1 1
-0.0122901441160065 -0.0120970427046618 1 1
-0.0174790821391006 -0.0172681647178458 1 1
0.0274010806451075 0.0269767937177013 1 1
0.107890339333035 0.107774245513096 1 1
-0.0525717201558882 -0.052414680574301 1 1
-0.0715822790835028 -0.0707823316460722 1 1
0.0476203066822003 0.0465225896708773 1 1
-0.103022805051504 -0.102787685470824 1 1
-0.100451750367462 -0.0999211172336305 1 1
-0.0535027410195944 -0.053401337958107 1 1
0.083994580416298 0.082844235986747 1 1
0.0434274483677808 0.0430260562681124 1 1
-0.0185200419723195 -0.0186021822183016 1 1
0.0736155623317498 0.072385251278267 1 1
-0.133661553994513 -0.132083478327848 1 1
0.141268749122548 0.13982593778344 1 1
-0.134329299343653 -0.133031460655377 1 1
-0.0677091023607328 -0.0671863652884039 1 1
0.113496560704083 0.11194390623909 1 1
-0.104234537841407 -0.10357818195114 1 1
0.185127584909745 0.183118997840492 0 0
-0.153219176714661 -0.151369997784089 1 1
0.096502554748275 0.0953108775515721 1 1
-0.00908178975224117 -0.00908667581640931 1 1
-0.0767559665140503 -0.0769068096183412 1 1
0.0344794692158467 0.033753771898682 1 1
0.106953717489655 0.106172286605342 1 1
0.0537531218505875 0.0531353518824451 1 1
-0.0859491477446455 -0.085373128951805 1 1
0.176177616850543 0.174020260626462 1 1
0.0835328083020635 0.0828051486831055 1 1
-0.233216014499489 -0.230181379427794 0 0
-0.0483962776299861 -0.0484543537819062 1 1
0.00988170510158548 0.00938906533111539 1 1
0.00884166354557937 0.00874049738954012 1 1
-0.14164605235737 -0.139786724665634 1 1
-0.0810376400705025 -0.0801141758718887 1 1
0.0267253301553819 0.0267773855453027 1 1
0.104680946366207 0.103977448009217 1 1
-0.00140473896278588 -0.00195799304060902 1 1
-0.288743390436704 -0.285710593058703 0 0
-0.170678582116982 -0.168902329777266 0 0
-0.0358396342793949 -0.0353516286372095 1 1
0.0404959628598939 0.0406092579464433 1 1
0.0568489212089823 0.0559725406340349 1 1
-0.0883048294398418 -0.0872008012849805 1 1
-0.0290107514976616 -0.0282265705678887 1 1
0.0146957367211089 0.0139766347068483 1 1
-0.0353406865637661 -0.0355648386893305 1 1
-0.0928331495930738 -0.0906957412110814 1 1
-0.0228824418893636 -0.0227204497768914 1 1
-0.052482246190121 -0.0524174607629105 1 1
0.102356308204417 0.101379706168268 1 1
0.112015442334828 0.110402350156624 1 1
0.0753643424255325 0.0744106579891988 1 1
-0.0293602243597281 -0.0290768124823783 1 1
-0.0295661090626794 -0.0292443851043875 1 1
-0.102751040651973 -0.101846312053294 1 1
0.0583087989628386 0.0580815118531169 1 1
-0.0153776191432919 -0.0151337337332407 1 1
-0.182725306992302 -0.181303478875266 0 0
0.00961820965660582 0.00850730747117782 1 1
0.00122202698745066 0.00153162041084944 1 1
0.0706027562510479 0.069792799371624 1 1
-0.0238481991592895 -0.0239970834310318 1 1
0.0375103093628252 0.037555348681806 1 1
-0.0750301889963682 -0.0737958937574718 1 1
0.00325469344371522 0.00297309646620591 1 1
-0.0301928458986195 -0.0301668175899895 1 1
0.0138249577734041 0.0138570811955991 1 1
0.0719844436755458 0.0705072771787166 1 1
-0.0260222436211845 -0.0256563367432986 1 1
-0.0356801059094238 -0.0351954374523524 1 1
0.0234367869397075 0.0230857774668417 1 1
-0.116254765487321 -0.115240847712194 1 1
0.0249449831037767 0.024049109317699 1 1
-0.0503056189564235 -0.0497155510667887 1 1
0.0890917246518616 0.0878740693598921 1 1
-0.166023884913989 -0.163934173077586 0 0
0.0476527057754231 0.0470884309266563 1 1
0.000267196846286779 -0.000699339939568283 1 1
0.127306301352756 0.125736273572241 1 1
0.134944815625115 0.133354904421399 1 1
0.186305245372722 0.184638519782704 0 0
-0.0617155875607744 -0.0612443061789211 1 1
0.151119170715438 0.14889252843711 1 1
-0.0152270159653968 -0.0148192982552188 1 1
0.0611079314109938 0.0612927053684274 1 1
-0.159598418472276 -0.15763707626707 1 1
-0.00620898765782444 -0.00618427960745555 1 1
0.010156242607364 0.00977200082569619 1 1
0.0983494147002026 0.0974197531681478 1 1
0.00885049944431079 0.00912944459701186 1 1
0.190430936096985 0.188376299753831 0 0
-0.176428738134381 -0.175163634611823 0 0
-0.0594583580046144 -0.0590978718363806 1 1
0.0312037892372242 0.0309476391992049 1 1
0.031050040145618 0.0307481167998919 1 1
0.0889184079008673 0.0879609414573341 1 1
0.026563947482667 0.0265497463641163 1 1
0.0168007586488598 0.0170143923248971 1 1
-0.152374670267189 -0.150861196282778 0 0
0.0734215570407857 0.0727873892924439 1 1
0.0057877560749177 0.00591357231680556 1 1
-0.0824475156658518 -0.0812757264469308 1 1
-0.00067990080627553 -1.77687666767304e-05 1 1
0.141454839045806 0.140256280655735 1 1
-0.149851770116729 -0.148576852414531 0 0
0.0566424694078218 0.0559299559399806 1 1
-0.139448668239594 -0.138038534866621 1 1
0.0932893158677502 0.0921109245692323 1 1
0.105202368495266 0.104883849399841 1 1
0.0434400262197783 0.043111195527198 1 1
-0.181825514175987 -0.180003316930895 0 0
0.0348184758449179 0.0343995701360184 1 1
0.149292234337249 0.147588566294889 1 1
0.0342350686323053 0.0340112129889625 1 1
0.0497969428287822 0.0485881604924461 1 1
0.081718498484466 0.080796416439743 1 1
0.0861909647467293 0.085615135864329 1 1
-0.0844991546734843 -0.0837204796619862 1 1
-0.0735687387545456 -0.0727939151531524 1 1
-0.107935768490159 -0.107545047476744 1 1
-0.0613559141230175 -0.060716447659724 1 1
-0.092358487185975 -0.091651529360966 1 1
0.00432955896500536 0.00439976903518911 1 1
0.144567871641444 0.142597882804094 1 1
-0.0458293195770627 -0.0459295836185862 1 1
0.0977205534085511 0.0970265020801227 1 1
0.044847171827097 0.0445939917939796 1 1
-0.0479290338023804 -0.0474535312465449 1 1
-0.059780181139332 -0.057801670527052 1 1
0.050695586505975 0.0499133457715737 1 1
0.00984666868036226 0.00954786393768048 1 1
0.0262105594903566 0.0261492786777308 1 1
-0.054971337294815 -0.0543116564221956 1 1
-0.0627586690378948 -0.0622303407843931 1 1
0.182751933008656 0.180835573689158 0 0
0.0519103773983641 0.0516903792065546 1 1
0.0505076940144294 0.0500168743369844 1 1
-0.0651942847393401 -0.0642358158171174 1 1
-0.198909352781699 -0.196877027178923 0 0
0.0286697559606873 0.0280919106010214 1 1
-0.171970786562269 -0.170247901498862 1 1
0.173885062602689 0.172141979154985 0 0
0.245447490386734 0.242666513260244 0 0
0.0824198797603999 0.0813648217638701 1 1
0.00853396033623181 0.00860266048499198 1 1
0.0426594400684679 0.0422949202463148 1 1
0.0109266958432939 0.0098496031297559 1 1
0.149323651980756 0.147463340252858 1 1
-0.065805346728337 -0.0646847416603417 1 1
0.0943994226278408 0.0936565304345204 1 1
0.0605619153796275 0.0604745272286818 1 1
0.119252098594353 0.11822150114697 1 1
-0.0552230329875697 -0.0544939514022055 1 1
-0.0854724955478398 -0.084711751610406 1 1
-0.135438481409872 -0.133893762197041 1 1
-0.0872057816413816 -0.0855016675300064 1 1
0.00187572862134978 0.00211988253662121 1 1
0.0350589578449062 0.0353572045373065 1 1
0.114253400545507 0.11381938134008 1 1
-0.0429967272767663 -0.0426842741873888 1 1
0.107728913775573 0.106505863768452 1 1
-0.0548629584804492 -0.0545517935112495 1 1
-0.106449725017788 -0.105715797527918 1 1
0.0222646424505131 0.021844400503023 1 1
0.119012913898814 0.117447897557412 1 1
-0.0458080782955975 -0.0447623076904911 1 1
-0.0716495940115981 -0.071720559047609 1 1
0.0721793686345532 0.0712005530177446 1 1
0.159642218193728 0.157664833632157 1 1
-0.163505391099801 -0.161979420267384 1 1
-0.0409612604727168 -0.041176968771071 1 1
-0.0280754391090285 -0.0274026392256257 1 1
0.0958187955637811 0.0945562943054985 1 1
0.0837073902177581 0.0829677959577825 1 1
-0.106093201059923 -0.105025526655771 1 1
0.105452055294573 0.104646532006383 1 1
-0.0461674507455293 -0.04555905435588 1 1
0.175212547179534 0.173561305029489 1 1
0.044564493199137 0.0440448581408274 1 1
0.0279594396742417 0.0277749103841557 1 1
0.11419826693958 0.113224562383189 1 1
0.0949682023391004 0.093975012882998 1 1
0.184705679707572 0.182517083011756 0 0
0.0759982736438251 0.0746857216699543 1 1
-0.0389511022610346 -0.0382036619181986 1 1
-0.0186226023340844 -0.0187415128195197 1 1
0.0907075200065862 0.089693557426662 1 1
-0.0558450205148449 -0.0545271146896995 1 1
-0.0211624635047978 -0.0212839949346982 1 1
0.0170633251000094 0.0168753977348167 1 1
0.0498031867141875 0.0490556554985828 1 1
-0.248822428009898 -0.246435790870329 0 0
0.0238615371648096 0.0244404378578335 1 1
-0.113712713811535 -0.111919422605815 1 1
-0.0676947808603653 -0.0662208957576817 1 1
0.0769877215522308 0.0764482743041817 1 1
-0.000371295798915362 -0.000870482207424108 1 1
-0.0965252618570948 -0.0952596090322567 1 1
-0.0980680477037559 -0.0964828534596 1 1
0.0030081348750818 0.00287329672792945 1 1
-0.114862229185086 -0.113931202270748 1 1
-0.00243017236444977 -0.00269084492780514 1 1
-0.0250038835397782 -0.0247359544358916 1 1
-0.0627026546490713 -0.0628979021210913 1 1
0.105929562447638 0.104736473894714 1 1
0.26874745344399 0.266253992373272 0 0
0.0589019312378158 0.0580182378526434 1 1
-0.122030091674082 -0.121213204534453 1 1
0.112992697946467 0.111706924103385 1 1
-0.0662163814290762 -0.0651721269077748 1 1
0.113688692321598 0.112352304519342 1 1
0.032912939276705 0.0320727879272166 1 1
-0.0850820779265331 -0.0845316720594902 1 1
0.132702838968883 0.131041246826988 1 1
-0.0653411947364217 -0.0647352205790172 1 1
-0.103335182373692 -0.102299244806314 1 1
0.108471209709856 0.10776234716264 1 1
0.0921833268176392 0.0914828299141827 1 1
0.106694082589857 0.105166124868041 1 1
0.049220781032633 0.0493035808913273 1 1
-0.0708254157538317 -0.0702181015079466 1 1
-0.0096227726579096 -0.00924907919878514 1 1
0.0827736812553001 0.0818860169763473 1 1
0.101272243752262 0.0998148294830825 1 1
0.0602515799770861 0.0596941817818924 1 1
-0.0539057532830645 -0.0536332309633104 1 1
0.0100077231255959 0.009964380346668 1 1
0.103031977962463 0.101932567350331 1 1
0.228254344221836 0.225867572832636 1 1
-0.0144956702577751 -0.0150027263324367 1 1
-0.0630119720206978 -0.0623803846006659 1 1
-0.0528017065496413 -0.05198679597499 1 1
0.0119574065843439 0.0118228775889122 1 1
0.0281615722341715 0.0273505246651115 1 1
0.167925255005187 0.16640410410436 0 0
0.0318505951672317 0.0319217050316713 1 1
-0.0690037376489438 -0.067948403337156 1 1
-0.0936023693469777 -0.0915299262909024 1 1
0.0561766351015502 0.056083540859592 1 1
-0.141392910872552 -0.139766359775867 0 1
0.136579086720943 0.135254536494191 1 1
0.191491205876423 0.190223099579497 1 1
-0.113514950867647 -0.112369968079901 1 1
-0.0597839853261847 -0.0592257217806315 1 1
-0.0700577695676948 -0.0693107148911726 1 1
-0.12924967089905 -0.127395158581359 1 1
-0.0808559953780172 -0.0802943496533572 1 1
0.0586865299010875 0.0586068296281334 1 1
0.104603126412189 0.10330481419594 1 1
-0.103164232030618 -0.102751950565294 1 1
-0.010620460562625 -0.0107661164074779 1 1
-0.0461939190356728 -0.0456914795320634 1 1
-0.00818119693184434 -0.00756197856368885 1 1
-0.0447606751328484 -0.0443783845326109 1 1
0.227297192812834 0.224845016774207 0 0
0.0399643629889176 0.0391387603084433 1 1
-0.173400285985789 -0.171768877604631 1 1
-0.081308521098654 -0.0803108738971776 1 1
-0.222474765900406 -0.220792308843036 0 0
0.0363859036636199 0.0366349732786372 1 1
0.100530345095509 0.0994721019805955 1 1
0.190505543364059 0.188096505037668 0 0
0.149291665370255 0.147795772237621 1 1
0.0503118028286241 0.0498396606458336 1 1
0.133221903488123 0.131902227078132 1 1
0.138723009475903 0.136874782476454 1 1
-0.1799718468155 -0.177873103608924 1 1
0.115101499067431 0.113893354377913 1 1
-0.0307005344641338 -0.0300037489621208 1 1
-0.169248927697256 -0.167249809522578 1 1
-0.152905156499224 -0.151377889267062 1 1
0.0724735849745601 0.0718604401670056 1 1
-0.0107059873338208 -0.0111115507894933 1 1
0.107671006678914 0.106164479904724 1 1
0.123345513507739 0.121637529170124 1 1
0.176465379787028 0.174483629103539 1 1
0.04440421629157 0.0442421543949459 1 1
-0.0788422947756491 -0.0786408651982509 1 1
-0.0319675690460623 -0.0314908406001074 1 1
-0.046522976842049 -0.0453905289347024 1 1
-0.0110616848012929 -0.0105468230766706 1 1
-0.0397329110252637 -0.0400131496521947 1 1
-0.0156102634564979 -0.0158135176768874 1 1
-0.00111177967683339 -0.00127810270658208 1 1
0.0675026183555964 0.0667333771930545 1 1
0.0365830432670759 0.0360282229732543 1 1
-0.178384527612099 -0.176218089868601 1 1
0.0524434920994014 0.0523255944963909 1 1
0.145325562835813 0.144471589004132 1 1
0.0926645652810122 0.091828401341802 1 1
0.0833678067829789 0.0833348483119833 1 1
0.00101721053682102 0.0015960338411654 1 1
-0.0247622942987084 -0.0243782855728572 1 1
0.0729429426167936 0.0723526703406816 1 1
0.0526504359722203 0.052586171126541 1 1
-0.163838998246365 -0.161850231806088 1 1
-0.191074294551748 -0.189397682679081 0 0
-0.0270359502372501 -0.0268726655150475 1 1
0.0689499065016164 0.0686954063989487 1 1
0.0806560929214219 0.0797742894700533 1 1
0.0409631358004054 0.0409298162620483 1 1
-0.0632942848584011 -0.0627859446591164 1 1
0.0846997588271106 0.0832448886927877 1 1
0.0115277847156436 0.0104981267719627 1 1
0.026053717481301 0.0254448348627719 1 1
-0.00340704177040755 -0.00304548877950568 1 1
-0.10619891440185 -0.10496078422156 1 1
-0.00346048425336025 -0.00380532836207004 1 1
0.048790884241377 0.0477637071081138 1 1
-0.103393763427002 -0.10276656906468 1 1
-0.0367541816927068 -0.0368315542107946 1 1
0.120953177490093 0.119813148742222 1 1
0.0106439352596827 0.0102256564779486 1 1
0.00232835620717498 0.00283468836029618 1 1
-0.0913031896638711 -0.0903681384231082 1 1
-0.0148098157165813 -0.0145838666167975 1 1
0.0366312312598927 0.036604010057213 1 1
0.0918435627167662 0.090787102869761 1 1
-0.00584639428988317 -0.00590977371244985 1 1
-0.136594754904402 -0.135037042763069 1 1
0.0563865030918506 0.0554707062493249 1 1
0.0308224316572209 0.0306317297713364 1 1
0.0418825356772071 0.041879455690882 1 1
-0.0190142455182519 -0.0187948270760735 1 1
0.0648735519700528 0.0643858933356994 1 1
0.0523092229893579 0.0517325714089535 1 1
-0.0125532417769222 -0.0122331429851708 1 1
0.0176857532526959 0.0176094004513169 1 1
0.0323385605654079 0.0318983097138525 1 1
0.0968810558845686 0.0952777855519076 1 1
-0.0412160246209446 -0.0408813978874376 1 1
0.0762389342344059 0.0756779170037293 1 1
-0.0975785497010359 -0.0969980118272076 1 1
-0.233939605295598 -0.231782450547425 0 0
-0.15232027655745 -0.15090683143126 1 1
0.081454970074167 0.0799235664049287 1 1
-0.160267793037069 -0.158343701827729 1 1
0.0301042916956451 0.0292649984721235 1 1
0.0867786505419263 0.0868298144480927 1 1
-0.161007653235805 -0.159536627722596 0 0
-0.0370254474699349 -0.0364597301351648 1 1
-0.040136589552253 -0.0398356486504805 1 1
-0.10665446805973 -0.103929506075308 1 1
0.0208880866110306 0.0202297673573607 1 1
-0.117571034539983 -0.116145487028389 1 1
-0.0444590992534161 -0.0440466508982887 1 1
-0.0446629404699358 -0.0441052232574017 1 1
-0.0396562118348384 -0.0393081709638028 1 1
0.063468034955964 0.062834972772725 1 1
-0.119455627045298 -0.118225502138175 1 1
-0.0176368788438097 -0.0173578279587996 1 1
0.105307137516797 0.104476378331784 1 1
0.070364768140138 0.0696928378902255 1 1
0.117898044150409 0.116928985567692 1 1
0.196515245914604 0.194424114994269 1 1
0.0409676351046706 0.0396247566418797 1 1
-0.247702344018937 -0.244839513212696 0 0
-0.0614158012688098 -0.0609643658686083 1 1
0.00328701823981574 0.00323994433430175 1 1
0.0160499593342607 0.0161703883775135 1 1
0.0319458031372509 0.031720542678324 1 1
-0.0285035136088055 -0.0280809702259674 1 1
-0.0296870603574977 -0.0289335751318261 1 1
-0.124030068409013 -0.122947973632363 1 1
-0.0731767523734338 -0.0724596112875064 1 1
-0.108675462518956 -0.107769191104477 1 1
-0.143268211137844 -0.141944269731565 1 1
-0.147532765462358 -0.146181256373194 1 1
-0.164845164937373 -0.163685863377566 0 0
0.0957205165227226 0.0946442718195576 1 1
-0.222401472679563 -0.219411654601872 0 0
0.034462246325037 0.0337815787993814 1 1
0.0731791915673424 0.0722233712455663 1 1
0.144901485721008 0.143659891929084 1 1
-0.223283562133026 -0.220802251102262 0 0
0.0955865511325779 0.0952347341376411 1 1
0.146350129294735 0.144566761891089 1 1
-0.0449171865534819 -0.043654602096685 1 1
-0.121308866393566 -0.11959315191779 1 1
0.0473276174791058 0.0461512603371684 1 1
0.100027514220107 0.0988528862316422 1 1
0.0152927366987742 0.0150119272092471 1 1
-0.0695246277509007 -0.0694773205012867 1 1
0.00536622622248469 0.0060003988036515 1 1
-0.012177315976695 -0.0127707471708704 1 1
0.254926369744324 0.252624943998767 0 0
0.0833979257366194 0.0827624556121805 1 1
0.0998382824965512 0.0989115809886453 1 1
0.168434302988943 0.167082817520774 1 1
-0.0156484686395412 -0.0153677358679062 1 1
0.0370965501627802 0.0367406331199596 1 1
0.0387901582240859 0.0388705384290118 1 1
-0.0330375990306995 -0.0332196029542829 1 1
-0.110897872383748 -0.110093225601956 1 1
-0.00453276020111868 -0.00441482013671556 1 1
-0.0100451426465541 -0.00992038638573212 1 1
0.0212757771758733 0.0211918906842754 1 1
0.0908450413126617 0.0898112584892123 1 1
0.0142705243331086 0.0137948121273452 1 1
0.0158142235119847 0.0157010419342736 1 1
-0.00923692493401283 -0.00880324736344622 1 1
-0.00897461245916901 -0.00851221996977108 1 1
-0.0447650321401282 -0.044478141095966 1 1
0.270744075179082 0.267971649172888 0 0
0.0754039892782387 0.0745419623934707 1 1
-0.0572597688141855 -0.0563924599192553 1 1
-0.269793523352675 -0.267438056273021 0 0
-0.0235690099917586 -0.0230783268899281 1 1
-0.0784656364708184 -0.078239291020831 1 1
0.0412089758888602 0.0409496807501353 1 1
-0.105593006880629 -0.104481325548629 1 1
-0.028507938621418 -0.0285295111354399 1 1
0.183647033101976 0.181582119428643 0 0
0.0852209863397901 0.0844632128502771 1 1
0.0352606467926441 0.034365729638865 1 1
0.0163698438156093 0.0161513479766939 1 1
-0.00858697873563779 -0.00797711692800896 1 1
-0.100250196066142 -0.0996819091458864 1 1
-0.0315670959788949 -0.0313101081882646 1 1
0.0087818417919007 0.00886481603150969 1 1
0.00963738334277745 0.00960615557177349 1 1
-0.0693993417284741 -0.0686682303811718 1 1
0.125389094811835 0.123391162959394 1 1
-0.0656855869307322 -0.0647670017453948 1 1
0.0670845687511638 0.0663168867102605 1 1
0.0154241224328608 0.0148891918641687 1 1
-0.0937257664085387 -0.0928471206348492 1 1
-0.0933964528754264 -0.0925945477102326 1 1
-0.0872258101628068 -0.0855360059021309 1 1
0.0509648097480592 0.0501775109213176 1 1
0.126747611952568 0.126492037578343 1 1
-0.035821963368204 -0.0356116575156602 1 1
-0.00732890057206538 -0.00720657715912957 1 1
0.155201134072811 0.153736150149936 0 0
0.130819407413525 0.129102312379377 1 1
0.0142781667679253 0.0147296332811533 1 1
0.0495714854526697 0.0496604947389191 1 1
0.149775760723543 0.148471164260319 1 1
-0.027623440356822 -0.0275302759193671 1 1
0.0327737567359142 0.0314413756096947 1 1
-0.101120409992437 -0.0996159994814819 1 1
-0.0205956887364646 -0.0202878768722009 1 1
0.0102509873827784 0.0101563489092206 1 1
-0.0105185643699849 -0.0101393264334152 1 1
-0.120071902212942 -0.118900870368008 1 1
-0.11961497894087 -0.118656712886006 1 1
-0.0825254968592453 -0.0814741771555332 1 1
-0.0661169387016804 -0.0659693975459931 1 1
-0.037155383926896 -0.0374580236707487 1 1
0.0558053698272357 0.0552109446097677 1 1
0.0325281003923366 0.0319971390785157 1 1
0.0892410341455098 0.0879739235442155 1 1
-0.215769656813805 -0.21384785568892 1 1
0.190478117384296 0.188331178181335 0 0
0.0307848315012283 0.0300884993868384 1 1
-0.114005282029517 -0.113193506795187 1 1
0.0272573406839607 0.0272540261547111 1 1
-0.252113229240052 -0.249085783235862 0 0
-0.0149821484053027 -0.0149291099681298 1 1
-0.00736752965015671 -0.00720497799994542 1 1
-0.0677680417935602 -0.0667392091150561 1 1
-0.100588051039296 -0.0998531076679256 1 1
-0.0656519042470013 -0.0650552866060756 1 1
-0.0872845263586726 -0.0866510462097016 1 1
-0.083267007876383 -0.0830549195046106 1 1
-0.0756697622634709 -0.074897034293095 1 1
-0.0459660748483902 -0.0459319916171876 1 1
-0.0773111732075894 -0.0764625457683634 1 1
-0.0152574969805102 -0.0154452382858424 1 1
-0.0361642403231801 -0.0359542295592556 1 1
-0.0513484544482984 -0.0506506808828063 1 1
-0.18766751850582 -0.185650447037083 0 0
0.0513845155504158 0.050760484249782 1 1
-0.0846433447237032 -0.0840465956589269 1 1
-0.136141044285297 -0.134919433407668 1 1
-0.0283446703057928 -0.0281133832418553 1 1
-0.0091047674582405 -0.00893030944478831 1 1
-0.208134191980946 -0.205834708242079 0 0
-0.0256551132395873 -0.0252715871962719 1 1
0.103870888874839 0.102585715415239 1 1
0.0444849575337577 0.0434274885069637 1 1
0.0601512950774977 0.0592220968184267 1 1
0.0055693808818614 0.00566503959720525 1 1
0.0691307165730615 0.0685708518534568 1 1
-0.038801907958801 -0.0385089737275113 1 1
0.03178177110238 0.0317264735651042 1 1
-0.126495934362651 -0.125687689574429 1 1
-0.0834416098983365 -0.0826726992238713 1 1
0.0506623180087193 0.0499181045654739 1 1
0.0907310553582082 0.0899327279203997 1 1
-0.142629459253166 -0.141064397436988 1 1
0.030223607184616 0.0303350137049138 1 1
0.0763451820011596 0.0758823900373098 1 1
0.14058908934289 0.138996924782849 1 1
-0.0196388325786876 -0.0193319522534824 1 1
0.0974182867303172 0.0965541678270676 1 1
-0.00242035705361773 -0.00196966019752986 1 1
-0.0323833172506937 -0.0322215112761129 1 1
-0.00943766892911189 -0.00948786104743908 1 1
0.0134532619535234 0.0131826766561457 1 1
-0.00740230135758865 -0.00718212968485221 1 1
0.094991314793462 0.0935535362989794 1 1
0.00404115812039157 0.00353661261918432 1 1
0.251950248008941 0.249648253810314 0 0
0.0519919447986035 0.0515653271718965 1 1
-0.0390318674444264 -0.0386882999744738 1 1
0.0642844995909138 0.0637954871345286 1 1
0.074557255617465 0.0737903329524196 1 1
0.131332535270653 0.130331872942872 1 1
-0.139293089866108 -0.138121370211464 1 1
-0.0633178164025303 -0.0626152107718882 1 1
-0.0440153785501061 -0.0433261957073435 1 1
-0.0533026109612853 -0.0527940938302817 1 1
-0.174987618383601 -0.172755903181146 1 1
0.104292008518536 0.102772044440284 1 1
0.0879395246606461 0.0868798365338882 1 1
0.192434843933153 0.189829405413748 0 0
-0.115278866793335 -0.114625413966837 1 1
0.190915054143286 0.189423705893604 0 0
-0.177819288810049 -0.17618802833515 1 1
-0.00636257485430903 -0.00629369667779544 1 1
-0.125305907343646 -0.123617723600488 1 1
-0.0222766975944093 -0.0222623079336047 1 1
0.0941636460070952 0.093226481871086 1 1
0.0240291237238222 0.0235392501265528 1 1
-0.0951521268130019 -0.0942891439146959 1 1
0.0134834820444129 0.0133216908723437 1 1
-0.0285495126769529 -0.0283017377563553 1 1
-0.00570584607285058 -0.0053530790585996 1 1
-0.0552596812140261 -0.0552367905482266 1 1
-0.14288621341667 -0.141674463089027 1 1
-0.0381650157731281 -0.0378352115721591 1 1
-0.0279649588693182 -0.0281013874178467 1 1
-0.0698598700971717 -0.0690085700160839 1 1
0.0698311087063509 0.0690783488803933 1 1
-0.0200905617621436 -0.019791320706941 1 1
-0.281507706945474 -0.279062236916825 0 0
-0.0725029859657337 -0.0719043666340114 1 1
-0.0953813026358596 -0.0946334255017292 1 1
0.0754560073284597 0.0747734580696946 1 1
-0.172878796287897 -0.170541657953411 1 1
-0.0753242944238994 -0.074523384083581 1 1
0.0591001739902587 0.058094159430155 1 1
0.00120820936626764 0.00136216096221076 1 1
0.0279670843284568 0.0276929362798496 1 1
0.0213065450069168 0.0209758722533993 1 1
-0.0269306084791141 -0.0268625085050315 1 1
-0.0241014819775543 -0.0236117627048918 1 1
-0.0315947404925347 -0.0306932134423312 1 1
0.0317751776362951 0.0311277309628587 1 1
0.104065024573248 0.102914397511222 1 1
-0.0848493020934713 -0.0839263656424224 1 1
-0.0483188060527742 -0.0485022182876267 1 1
-0.0273526854271987 -0.027141374264531 1 1
-0.110782546515902 -0.109883213908628 1 1
0.000183665892788763 0.000864433228815888 1 1
-0.0603916476092234 -0.0597590096882277 1 1
-0.0901911592234167 -0.0897258299873351 1 1
0.00917556062115329 0.00969722061024429 1 1
-0.0146079652272345 -0.0138158218428061 1 1
0.123354431415092 0.122411636335267 1 1
0.0304859502742763 0.030111258694703 1 1
0.0975482555977151 0.096693420084848 1 1
-0.0506944232787708 -0.0498397695670127 1 1
0.0876817082342988 0.0862559974168457 1 1
-0.0371549714417765 -0.0376037761058525 1 1
0.0223370727423515 0.0218658475338498 1 1
0.163391001668192 0.161945724117787 1 1
-0.0269378958285223 -0.0270120745238358 1 1
0.0487664743430428 0.0482361631906605 1 1
0.144832369073566 0.143484769054324 0 0
0.106793080203548 0.105758529493154 1 1
0.0913267814288589 0.0900775583810901 1 1
0.0169311747524497 0.0167520648209382 1 1
0.048723726529711 0.0486470015905572 1 1
-0.0129652562621549 -0.0126996881117609 1 1
0.00365019868689619 0.00358512249543524 1 1
0.0668182623825051 0.066065590794084 1 1
0.0317200667724064 0.0313807862027645 1 1
-0.0328209086780098 -0.0322864175232308 1 1
0.242191515251016 0.240223120002708 0 0
-0.208917262792705 -0.206730851355753 1 1
0.108970515621316 0.107811070966116 1 1
0.156509088270081 0.155117755736935 1 1
-0.0357286974916425 -0.035094261725917 1 1
0.123391917306438 0.121896805433482 1 1
-0.074528812832665 -0.074073754757187 1 1
-0.0935028793111604 -0.092239189754109 1 1
-0.0115539178997751 -0.0113778532343244 1 1
-0.0245634276604522 -0.0248303296354911 1 1
-0.203573407588786 -0.201525020808962 0 0
0.0846398843614665 0.0841692969368145 1 1
0.0477570361788235 0.0464024717601588 1 1
-0.128508124150247 -0.12702876546417 1 1
0.0961572263122077 0.095834240369782 1 1
-0.118085979608092 -0.116276411196951 1 1
-0.0360153358459158 -0.0361803344941279 1 1
0.0565603187566254 0.056070486165948 1 1
-0.113859777194519 -0.11352165642302 1 1
-0.180997474878114 -0.179431866464929 0 0
-0.035768958327053 -0.0358079615012398 1 1
-0.000764033714400744 -0.000654805724728095 1 1
0.056576506040861 0.0557701895089554 1 1
0.0651602244576999 0.0640135674631292 1 1
0.0500289455230992 0.0497693999822255 1 1
-0.125075854984424 -0.123846835189989 1 1
-0.125442864059353 -0.124528251595914 1 1
0.0131197450564647 0.0129788457186313 1 1
0.0832427434400792 0.0833304546524544 1 1
-0.121802839730079 -0.119367794180799 1 1
0.177362502257836 0.175644812926369 0 0
0.0678466112478756 0.067034665701752 1 1
-0.122649585304727 -0.12133771230697 1 1
-0.165635417360392 -0.16443479347737 1 1
-0.0450976945644244 -0.0443024027470473 1 1
-0.0594948616081108 -0.0596875950101556 1 1
0.0981019518954739 0.0968696327768504 1 1
-0.0119519067662679 -0.0125183412121824 1 1
-0.0269179855308468 -0.0265409619174526 1 1
-0.0485163965182592 -0.048089646690114 1 1
0.0329590853601334 0.0325813773685486 1 1
0.0672204147376704 0.0664381536592844 1 1
-0.0185670604303317 -0.0183676453276717 1 1
0.0913199327802342 0.0901740222953211 1 1
0.0370798197380467 0.036785327551769 1 1
-0.0851817350550768 -0.0845383958811373 1 1
0.0624202464003579 0.0617501036415629 1 1
0.0284561984781167 0.0285624885046727 1 1
-0.0220550191708982 -0.0216455411101124 1 1
0.0219664115829332 0.0218002554634293 1 1
-0.0390345976691265 -0.0384784318775684 1 1
-0.115322508300418 -0.114474409301983 1 1
-0.00716111425838038 -0.00788524667612186 1 1
-0.0498547315888606 -0.0494531665235151 1 1
-0.0887840990073846 -0.087885459697926 1 1
0.168024957296392 0.166154176140888 1 1
-0.0732008001066317 -0.0719553854757178 1 1
-0.114079600981626 -0.112699323436336 1 1
-0.0940781655128016 -0.093379165472176 1 1
-0.0998587287588743 -0.0989271711455878 1 1
-0.0243950746695061 -0.0237603986935026 1 1
0.0956738992677921 0.0954187242306083 1 1
0.144819361409808 0.1429869718423 1 1
0.129779738962771 0.128311392456184 1 1
-0.0282415133271708 -0.0281123964248391 1 1
0.0308949435778924 0.0306096684995345 1 1
0.0455986133822103 0.0454668093064432 1 1
-0.346397145120602 -0.342811603131021 0 0
-0.0291563078202465 -0.0287831501444256 1 1
-0.0602333063263832 -0.0585251245458611 1 1
-0.0357972870772688 -0.0350723559876977 1 1
-0.0246263073334333 -0.0245764933865834 1 1
-0.0139704437145295 -0.0145345246749128 1 1
-0.254728625348622 -0.252092756345931 0 0
0.0168880698764036 0.0167119083308976 1 1
-0.0508584366632745 -0.0505986208727548 1 1
-0.07248399660867 -0.0716449833464243 1 1
0.0424497721637869 0.0415449335400047 1 1
0.180056292592452 0.17758685458014 1 1
0.0732681958633833 0.0724886097172397 1 1
-0.121256046842092 -0.119752188565981 1 1
0.195603218434645 0.193749081063356 0 0
0.0503441360679465 0.0501137655687554 1 1
0.0196069020635757 0.0191060012945207 1 1
-0.0325802715646 -0.0324156617762141 1 1
-0.0372641326956898 -0.0372155444222711 1 1
0.0189677643860001 0.0186735530206906 1 1
0.0702990172817384 0.0698804027908809 1 1
0.0482450247094612 0.0469309310395642 1 1
-0.074384894025167 -0.0734617683827433 1 1
0.0501737501896508 0.0501917544739654 1 1
-0.0218477804626208 -0.0213824003260038 1 1
-0.0205239881522379 -0.0200697161389536 1 1
0.0314020234289968 0.0308821956217956 1 1
0.0360445964444826 0.0361670076896089 1 1
0.113528453686379 0.112625260835377 1 1
0.17176427536568 0.170204606703094 0 0
-0.0968251396178367 -0.0958024287755614 1 1
-0.0234354370807449 -0.02327207643389 1 1
-0.027258847077361 -0.0273076941030355 1 1
-0.148982524818841 -0.147592278727487 1 1
0.178376476251817 0.176600496582788 0 0
-0.0320551816031657 -0.032051748341586 1 1
0.218654320803821 0.216545297658261 0 0
-0.0524319525039529 -0.0518077988064448 1 1
0.108809612088753 0.1078393280623 1 1
0.0571751408688076 0.0564385412565399 1 1
0.119526613908124 0.118412154790906 1 1
-0.0780214884434285 -0.0774944215333405 1 1
-0.0282873978185121 -0.0283604530476267 1 1
0.167263122901466 0.164875513171182 1 1
-0.0422035125597702 -0.0421675464801523 1 1
-0.149740964319929 -0.148429793498379 1 1
0.02224443937377 0.0213439574119983 1 1
0.111643704675981 0.110375780957875 1 1
0.13395290588014 0.132781961182915 1 1
0.0684782618182966 0.0676057176810897 1 1
-0.154787856026935 -0.153231982123026 0 0
-0.132369579408421 -0.131581261857255 1 1
0.0410496831076643 0.0405383180255454 1 1
0.0555652988919916 0.054968946949507 1 1
0.0179618768589589 0.0183029285239433 1 1
0.0930213489641893 0.0922977716239794 1 1
-0.00227623105895807 -0.00256931580179197 1 1
-0.111241908329313 -0.110235696237983 1 1
0.12240365235505 0.120827640167281 1 1
-0.0560862566652172 -0.0562328525964463 1 1
-0.00354518806626585 -0.00371225712351004 1 1
0.0120218781909136 0.0116286427446324 1 1
-0.0986643540855634 -0.0975659802681905 1 1
0.0125845846124915 0.0116817915499457 1 1
0.167824441542276 0.166092840761072 1 1
-0.00372544130794697 -0.0044363331406162 1 1
0.145843112434831 0.144639038767104 1 1
0.133597227698141 0.131963406116079 1 1
-0.0309932403879601 -0.0303048430768158 1 1
-0.0382951704574306 -0.0377770091275222 1 1
-0.0390835201206876 -0.0388123100874738 1 1
-0.0927016966486773 -0.0917445673825927 1 1
-0.247905870879823 -0.245658249404974 0 0
-0.0727184197240385 -0.0720806059901294 1 1
-0.157770843592423 -0.156851525768397 1 1
-0.0778609984885582 -0.0768536731650786 1 1
-0.0758311993399818 -0.0756573591911376 1 1
-0.00919267545066326 -0.00893717365234958 1 1
0.0652324318422859 0.063999716139764 1 1
-0.00426689447714392 -0.00385815285517205 1 1
-0.0253433546300773 -0.0256806319129615 1 1
-0.0304945747557819 -0.0300338640017319 1 1
-0.0469268672432086 -0.0470484171777935 1 1
-0.13513047768024 -0.13403286166158 1 1
-0.0603566621255964 -0.0599208253355061 1 1
0.0554209616521547 0.0547804939193032 1 1
0.0194096374815413 0.0193932922009563 1 1
0.00172303382360139 0.0024235358617573 1 1
-0.0828648096276664 -0.0824843445375575 1 1
0.0374291822434698 0.036796701019871 1 1
-0.164038040544531 -0.162794253642793 1 1
0.037544754486008 0.0374202599919229 1 1
0.0558014268176494 0.0558780258642781 1 1
0.101694939363308 0.100276405229227 1 1
-0.0778488612568531 -0.0771375545173524 1 1
0.147501797114666 0.145989516834319 0 0
0.0162289733166786 0.0157186998278499 1 1
0.109419107915357 0.108513527354907 1 1
0.0155004512749668 0.0153595603754997 1 1
0.0232007262121754 0.023221894309123 1 1
0.185644969179916 0.183673750546526 1 1
0.0102529981388162 0.0102515955587192 1 1
0.0627005828963564 0.0617755590641419 1 1
-0.0302295899380714 -0.0300329693227262 1 1
-0.135152200619201 -0.133106634239727 1 1
-0.126890409601236 -0.125575497825078 1 1
0.0497794260928722 0.0495802169485496 1 1
0.0573370961614204 0.0561789248037344 1 1
-0.083538928954158 -0.082084826015769 1 1
-0.0627283686231822 -0.0625268165161774 1 1
-0.118963327333278 -0.11801932510764 1 1
0.0863571511433807 0.0851906369807558 1 1
-0.0958031267268079 -0.0956792290504436 1 1
0.0838820425835679 0.0834632368130506 1 1
-0.0717542038617533 -0.0713501694822064 1 1
0.0470637554899263 0.0463432496993683 1 1
0.0702147667676657 0.0693205838664242 1 1
-0.0961058241463426 -0.0952664255863951 1 1
0.00193026740008739 0.00196221772268957 1 1
-0.015375743026224 -0.0155476663951401 1 1
0.084752626718842 0.0836782022353703 1 1
0.045372393191428 0.0451472291581191 1 1
-0.101377390379159 -0.0998914778787353 1 1
0.0389303103568657 0.0381501765546461 1 1
-0.0214643357947114 -0.0204429387436863 1 1
0.0773129128118588 0.076624008394906 1 1
0.126275013059052 0.124728510832862 1 1
-0.0237117238276237 -0.0235723604351566 1 1
0.0727631848393173 0.0714290718312284 1 1
0.0846216711334987 0.0841680454272091 1 1
0.147404481961644 0.145884489324893 1 1
0.0318454095882812 0.0314903722502933 1 1
0.0210806035247751 0.0209997169135634 1 1
0.152659139606035 0.151632019554795 0 0
-0.0667870650701707 -0.0664696976874285 1 1
0.0609544475059962 0.0604900154637069 1 1
-0.192743112120065 -0.190737467084098 0 0
-0.133887139307498 -0.132162401291267 1 1
-0.0613664023549855 -0.0608499285391999 1 1
0.00841265683661389 0.00843313889679888 1 1
-0.143580279522996 -0.141742858344048 1 1
0.111686060107872 0.111111416249683 1 1
-0.0237975822532684 -0.0236798564012006 1 1
-0.0578009457013427 -0.057067761767294 1 1
0.0113739833397217 0.0113329898338408 1 1
-0.111979879870927 -0.111020029022942 1 1
-0.0320639688150855 -0.0318349816991541 1 1
0.00503530516084391 0.00526588272849971 1 1
-0.0313194897556525 -0.0311617769767517 1 1
-0.00617153586826989 -0.00615645604534932 1 1
-0.0826008411593191 -0.0813127425963607 1 1
0.0623323052973076 0.0619012786217918 1 1
0.111561174375722 0.109925694142975 1 1
-0.200331169061527 -0.1984156464124 1 1
0.142768337924004 0.141704947602668 1 1
0.0294673252264156 0.0295014348229734 1 1
0.00183828497694434 0.00179180984702338 1 1
-0.0768234831970003 -0.0754032449302821 1 1
-0.176729420312207 -0.174883191427549 0 0
0.175764890763555 0.174163695926084 1 1
0.108555853186807 0.107459562346449 1 1
0.0287086325070629 0.0284897044273424 1 1
-0.0959709004056342 -0.0947409116443978 1 1
0.0705014259697887 0.0691642223423107 1 1
-0.00751867941423284 -0.00765475945316192 1 1
-0.0919499592120952 -0.0913957307941461 1 1
-0.0865717913638459 -0.0862429157382681 1 1
0.129000985424976 0.128323734376738 1 1
0.0397273644919149 0.0394757400783655 1 1
-0.0338839874514666 -0.0336095776263008 1 1
-0.0486698935810718 -0.0483373322783316 1 1
0.0681326562191688 0.0679110335727969 1 1
-0.104619538177853 -0.103043119119727 1 1
0.0268728447022509 0.0263857057938745 1 1
0.0248217316733102 0.0245665410662394 1 1
0.0195301767622968 0.0193305052917263 1 1
0.0858278200529293 0.0848978117789264 1 1
0.15017088141233 0.148767805991648 1 1
0.110420413821706 0.10954460235936 1 1
0.134964170045225 0.133484060858483 1 1
-0.0594954888694766 -0.0589312310511714 1 1
-0.0994504207518655 -0.098416906582006 1 1
-0.0534587298927743 -0.0528003674584927 1 1
0.0783053653447575 0.0786237924530249 1 1
-0.0263226057273894 -0.0262820184348992 1 1
-0.0449898880808584 -0.0446594971614993 1 1
0.0321093762298006 0.0319023404614192 1 1
0.0349419691293578 0.034678198229772 1 1
0.0689719436557858 0.0678979178363483 1 1
0.0218100802242383 0.0216418842066435 1 1
-0.00402878185093171 -0.00416276033049822 1 1
-0.00983959303158875 -0.00932375390039668 1 1
0.0563000765513129 0.055882536146639 1 1
-0.0582149830209863 -0.0581784496088662 1 1
0.109251146492224 0.107903726876645 1 1
-0.0367083175220877 -0.0357502958824029 1 1
0.00533467565035906 0.00439290526028021 1 1
0.0817921683700139 0.0807227820487728 1 1
-0.0318027568724227 -0.0312189444629231 1 1
-0.0380637028850584 -0.0375899139494223 1 1
0.0977084757312054 0.0964267034033061 1 1
0.218025791114734 0.215934701931048 1 1
0.0105404922851765 0.0104544785143664 1 1
-0.0985106930433641 -0.0971065462783419 1 1
0.0819863115171682 0.0818124121092856 1 1
-0.0504336236146214 -0.0499089891168882 1 1
0.0334797758822192 0.0332614209339207 1 1
0.0478873434479043 0.0474206341171781 1 1
0.12334087289009 0.122029200091281 1 1
-0.324898261842223 -0.322375789621551 0 0
-0.0887853443726613 -0.0880354514006687 1 1
0.0720151932638613 0.0709492514675426 1 1
-0.0820177471300889 -0.0812607119959235 1 1
-0.0151422709701406 -0.0148974902322201 1 1
-0.112731907082851 -0.111519856628672 1 1
0.167464127458795 0.165967129978299 0 0
-0.103113672653677 -0.102179154370174 1 1
0.0109036829822829 0.0103967418647738 1 1
0.098187268446436 0.0973713195845027 1 1
0.121437335874045 0.120538754743714 1 1
-0.226780707203891 -0.22447640302428 0 0
0.00294275393587138 0.00271247836634113 1 1
-0.0342940917138626 -0.0339953757649776 1 1
-0.0291720481252052 -0.0291980271670079 1 1
0.106003104733222 0.104710903586994 1 1
-0.0249670078387484 -0.0249425935529747 1 1
0.0450412100017467 0.0447847832603609 1 1
-0.100934966100007 -0.100591370653623 1 1
0.0893822998656489 0.0889484919290043 1 1
-0.101344393299345 -0.0998860514424298 1 1
0.0456883720314209 0.0451329257414631 1 1
0.0456136649383222 0.0448292165471862 1 1
-0.0145493537362103 -0.0138893607441639 1 1
0.0627142284360842 0.0623568042824832 1 1
-0.0289443935992764 -0.028862992504423 1 1
0.0664879832421578 0.0657925250888714 1 1
-0.117740092259091 -0.116859263932955 1 1
0.227683740652406 0.225628529900852 0 0
-0.0443423314153547 -0.0439545690911533 1 1
0.054016591505734 0.0533423937012315 1 1
0.122875659025895 0.121418776524201 1 1
0.102698484846498 0.102274497826963 1 1
0.018554761628634 0.0182774340916574 1 1
-0.0289220495750383 -0.0284869209148869 1 1
-0.0525087220318247 -0.0521823094159614 1 1
-0.0987763280418766 -0.0974892764650792 1 1
0.150035569343904 0.148575168803288 0 0
0.0962160646990018 0.0946353980961896 1 1
-0.0889562852683402 -0.0887347698369911 1 1
0.0637011893864078 0.0631681441770328 1 1
0.11031479234564 0.108573230611027 1 1
0.0822818769012477 0.0812537503795147 1 1
-0.0826540673968983 -0.0813889315341618 1 1
-0.0848026431106284 -0.0841198156406386 1 1
0.182119067274367 0.180527085529755 1 1
0.149515473796661 0.148006391938182 1 1
0.0416229233293187 0.0415269391501599 1 1
-0.117580569736738 -0.11563305260799 1 1
-0.0668486128416012 -0.0659081269687197 1 1
-0.132446133786636 -0.131670638448864 1 1
-0.0942451284627417 -0.0935165894461553 1 1
-0.0145134916138343 -0.0142864870781206 1 1
0.206650902659779 0.204356596917898 0 0
0.0735043410217078 0.0725472053364984 1 1
0.0563112522598513 0.0556723870065816 1 1
0.0113517509261435 0.0112325711526751 1 1
0.0286715673284426 0.0274508589582658 1 1
-0.0499079148866449 -0.0490436008157827 1 1
-0.112107280132112 -0.110874399744606 1 1
-0.0367427864235603 -0.0370193316852279 1 1
-0.146216762467757 -0.14491611282113 0 0
0.0713629587039665 0.0707120495241585 1 1
-0.0501557284719127 -0.0501226927023263 1 1
-0.166557049418589 -0.164593793178332 1 1
-0.0222202524737531 -0.0223215112127444 1 1
0.0436120489636184 0.0429834842076729 1 1
0.00910027370541082 0.00910839614887102 1 1
-0.101155665042713 -0.0997448909527042 1 1
-0.0451373784157305 -0.0447270107597455 1 1
-0.208473267075019 -0.206469110665019 0 0
-0.0521386010939542 -0.051246437029737 1 1
0.00749575435716016 0.00797107415724295 1 1
0.0504121089654684 0.0507280595636842 1 1
-0.137893089419712 -0.136509452122409 1 1
-0.0395241619090859 -0.0389477478540515 1 1
0.208745773735057 0.206299034734141 1 1
-0.0390915486623408 -0.0387743827147116 1 1
-0.0645611571986643 -0.0634155779224141 1 1
-0.0375288043269359 -0.0367809365038352 1 1
0.0642783163264474 0.0632766063560543 1 1
0.148814732822029 0.147451671902084 0 0
-0.00662107507185607 -0.00575911321428312 1 1
0.0431965919844069 0.042514428733913 1 1
-0.0752048372775272 -0.0748054939827745 1 1
0.116387361622953 0.115437244764592 1 1
0.0785843084456052 0.077234353651447 1 1
0.0943360726168822 0.0932404958765721 1 1
0.0151350368786286 0.0157528629804651 1 1
-0.0839618671407604 -0.0831186456814762 1 1
-0.161332912612429 -0.15963804439966 1 1
-0.0981343238604067 -0.0965705417884172 1 1
-0.0506257396769955 -0.0499110398045777 1 1
-0.00919537480259222 -0.00874369793009165 1 1
0.149807113912585 0.148774701041472 0 0
-0.00486630142158159 -0.00447635662964244 1 1
0.0678813109925798 0.0674174544711323 1 1
-0.207240116161384 -0.204816481294236 0 0
-0.111529788906771 -0.109625227754496 1 1
-0.0133679821172091 -0.0130001702443981 1 1
0.00477653025792509 0.0045683337003258 1 1
0.0706828684467725 0.0698103461384811 1 1
0.0278137214666246 0.027830628414519 1 1
0.132334919189533 0.130806053569004 1 1
0.224811226070687 0.221897346627791 0 0
0.068394041764945 0.0678104226388392 1 1
0.0856789600393979 0.0847307949131068 1 1
-0.030613405634012 -0.0305306769448152 1 1
-0.109614039979483 -0.108224521832787 1 1
0.121491962895425 0.121026311921892 1 1
-0.119675354003992 -0.118508733688252 1 1
0.182712738106368 0.180826285288386 1 1
-0.129265130636559 -0.12835817128015 1 1
-0.0264358043434899 -0.0265723038518741 1 1
-0.147436603478089 -0.146558477416811 1 1
-0.0234505529901598 -0.0234080290105534 1 1
0.120746564567841 0.119212308934828 1 1
-0.0335029582903318 -0.0331922034488099 1 1
0.0900815892935287 0.0890630921648168 1 1
-0.0971463984844005 -0.0959709633154512 1 1
0.0243889457284542 0.0247696212019193 1 1
-0.0332421833146861 -0.03350890562361 1 1
0.235217398313581 0.23304334293202 0 0
0.132504142631623 0.131240106837192 1 1
0.0686514840898124 0.0679837594221147 1 1
0.0770247813994706 0.0762320464119658 1 1
-0.102292205137227 -0.10049419345056 1 1
-0.0559762384317971 -0.0556218626300807 1 1
-0.0832770276385079 -0.0824549392371751 1 1
0.00475308389602015 0.00576819245467972 1 1
-0.12427118145956 -0.12280681111878 1 1
-0.0302741752373271 -0.030034887893641 1 1
0.0373559035735946 0.0375668561721968 1 1
-0.0708613675733597 -0.0706102680448846 1 1
0.0358558345579273 0.0357266780895315 1 1
0.00785782219466141 0.00739177094184381 1 1
0.0443929476053016 0.0431588823395235 1 1
0.063630665753351 0.0623212061209153 1 1
-0.109778850444585 -0.108833432013399 1 1
0.090641351442513 0.0897200591240331 1 1
0.0457554556563555 0.045194180461647 1 1
0.162008666704175 0.159309445626321 1 1
0.0271934035326234 0.0266394624198881 1 1
-0.147912564967268 -0.146644809675584 0 0
0.14244154570899 0.140638350177911 1 1
-0.0771515330352662 -0.0762093222265006 1 1
-0.0897075288590939 -0.0889967849254381 1 1
-0.0204608141125767 -0.0204018893088752 1 1
0.0744577058281785 0.0736391787318698 1 1
0.215713912735586 0.213435495264307 0 0
-0.0574868134548474 -0.0569789755677553 1 1
-0.0703664302025539 -0.0696281959401666 1 1
0.0375293564797584 0.0369494859792441 1 1
-0.164337913963949 -0.162681715331926 0 0
-0.120787707030874 -0.118851197147513 1 1
-0.0147914690061866 -0.0145284804251492 1 1
0.0224857570791653 0.0222204367493233 1 1
-0.0083469704486406 -0.00867699818501732 1 1
-0.0470172656382309 -0.0469518275648519 1 1
0.132505570118534 0.131125483350526 1 1
0.0888817725164268 0.0879434093628263 1 1
-0.170613726624799 -0.169580688764003 1 1
0.162426322796617 0.159899128874381 1 1
0.0903068533058364 0.0893462304083781 1 1
-0.0406374312077258 -0.0404878984911038 1 1
-0.0550819484467847 -0.0544774086467125 1 1
-0.028552526308103 -0.0283056035298871 1 1
-0.0704156276697476 -0.0699445122888801 1 1
0.0797238387372238 0.0791471470209743 1 1
-0.0481348993138668 -0.0477048232388928 1 1
0.0306728275795234 0.0304558940492189 1 1
-0.111347230845229 -0.109595663609114 1 1
-0.0111295600207471 -0.010860224986209 1 1
0.137331682391581 0.135800143344675 1 1
0.0310713731908143 0.0306249879400213 1 1
0.102630659644958 0.101312753908847 1 1
0.0638098334520789 0.0630605146004909 1 1
-0.060591977984468 -0.059964169332409 1 1
-0.158697576368704 -0.156668201225442 0 0
0.068776731155014 0.0684049878572866 1 1
0.0591599787730382 0.0583046776305838 1 1
-0.127968838500364 -0.126819448113608 1 1
-0.00814579427582765 -0.00814405912900543 1 1
0.00462485850459462 0.00445242493343891 1 1
0.0314169219141747 0.0308528015542179 1 1
-0.0737948665593318 -0.0733883059798969 1 1
-0.114791612253093 -0.114150164950031 1 1
-0.0551499931118306 -0.0545772522066676 1 1
-0.0782897103610427 -0.0773080203326618 1 1
0.222936589776697 0.220349477801142 0 0
0.0113516693935646 0.0112388004198981 1 1
-0.00960047975134327 -0.00974666054280734 1 1
0.0666998299386893 0.0661350905915302 1 1
0.0179442415321976 0.0175572372604223 1 1
-0.114492389587253 -0.112973175284928 1 1
-0.0323763390723674 -0.0324113544160331 1 1
-0.0187353183184282 -0.0192269475043031 1 1
-0.0895269335665786 -0.0891170267748564 1 1
-0.0675067343246533 -0.0669369661126475 1 1
-0.208478787131258 -0.206695467373696 0 0
0.0108224236505309 0.0108012485116351 1 1
-0.121490587356263 -0.120005322554352 1 1
-0.167864153586282 -0.166427638928968 1 1
0.112230256033347 0.110781552251239 1 1
-0.0976693354612449 -0.0966712291601753 1 1
-0.0170459644741443 -0.0169628313580396 1 1
0.0389004781321094 0.0383105016157274 1 1
0.224769486010458 0.221838005441763 0 0
-0.0714717101358006 -0.0712128080900567 1 1
0.0078953208265207 0.00820806120781698 1 1
0.0601313064594962 0.0594233218021324 1 1
-0.106142996443243 -0.105795530207476 1 1
0.123764120556391 0.122782652058744 1 1
0.100919527615347 0.0999287961499842 1 1
0.0147318538960695 0.0146616328818286 1 1
0.113752672192808 0.112457923091299 1 1
-0.155982498853765 -0.154739221298628 1 1
-0.0294939096036662 -0.0291664638847253 1 1
-0.0459016254296772 -0.0455827946586869 1 1
0.104150721855116 0.103283997197324 1 1
0.194340064440355 0.192105149053435 0 0
0.0792456751579502 0.0786714453494814 1 1
-0.0673742863162794 -0.0666041032215622 1 1
0.00611310893174678 0.0060141382100429 1 1
-0.0976679996608387 -0.0971603152741446 1 1
0.00173996673114763 0.00119734840920694 1 1
-0.0721397362969552 -0.0709195872400347 1 1
-0.015173207080391 -0.0146543150032893 1 1
-0.191749617440152 -0.18983057591196 0 0
-0.0735682239365607 -0.072887486664629 1 1
0.107627247593542 0.106961698619358 1 1
-0.0224643463562809 -0.0223939300535228 1 1
0.0460069392261395 0.0460578295259143 1 1
0.0055198010825765 0.00556331550000791 1 1
-0.204607579251322 -0.202081934156186 1 1
0.15289120763914 0.151402999952726 1 1
0.0912876153965861 0.0906358262524189 1 1
-0.109096369205013 -0.107531579783223 1 1
-0.248035589800995 -0.244461812999917 0 0
-0.0974971202094238 -0.0958060948719888 1 1
-0.0325907736303913 -0.0323320335063961 1 1
0.0388130243030817 0.0379604914145736 1 1
0.0728560071257406 0.0721728329222746 1 1
0.0340745874840834 0.0340329804972836 1 1
-0.146378312489369 -0.144458464628685 1 1
0.0907722520350012 0.0898185003464766 1 1
-0.09629501270428 -0.0953558275351924 1 1
-0.0705193208256978 -0.0696984482521315 1 1
0.0272097502352015 0.0272864970550206 1 1
0.0163935638190978 0.0158665340549831 1 1
-0.144563872311882 -0.142710332234217 1 1
0.0350015144133301 0.0345392884898233 1 1
0.100537418808911 0.0995209419409269 1 1
-0.0380520493657613 -0.0374092920355664 1 1
-0.180769268901941 -0.178558436662754 1 1
-0.186231117357688 -0.184385836406645 1 1
-0.00336505425541502 -0.00413859500116315 1 1
0.122022239645693 0.121211918604614 1 1
-0.0743737953380726 -0.0734091655582732 1 1
0.147659225224398 0.146519015950138 1 1
0.210225627171724 0.208350447560323 1 1
-0.0831588751536412 -0.082232915820196 1 1
0.150666630096355 0.148832311734508 1 1
0.0722451039165652 0.0713027918654576 1 1
0.0788713867160823 0.0783577086465009 1 1
0.00280135738419715 0.00255657574020049 1 1
-0.0761979381107921 -0.0753592889042808 1 1
0.000444682847119102 0.000374459162266148 1 1
0.0422644034418053 0.041115576853756 1 1
-0.167632109159437 -0.166487937350626 1 1
0.0477119260883805 0.0473841541819248 1 1
-0.0709832191348882 -0.0702590297197562 1 1
0.0180494515574164 0.0184215726354931 1 1
-0.0174763902596308 -0.0169887259964897 1 1
0.0658403707812502 0.0650936318942272 1 1
0.0456665417770886 0.0450147850143112 1 1
0.0549920799440895 0.0543420451930569 1 1
-0.150157589189044 -0.148944466253538 1 1
0.137359101446133 0.135864033131042 1 1
-0.082320664578836 -0.0818541725734409 1 1
0.0653522069938148 0.0637085205316611 1 1
-0.00784164597849662 -0.00775442086910615 1 1
-0.00281613264425029 -0.00297837191024487 1 1
-0.095871968689149 -0.0951940593350052 1 1
0.00949220994010963 0.00916257501553472 1 1
-0.0219473354438787 -0.0213677361311645 1 1
0.0456408537706715 0.0453238830120265 1 1
0.00753292997695292 0.0071951660168616 1 1
0.103828299810526 0.103083094289465 1 1
-0.00834788048088256 -0.00865796688765415 1 1
0.00697645882025828 0.00656394341481026 1 1
0.00103212699467249 0.00045716671235101 1 1
-0.023385312846822 -0.0228549559849426 1 1
-0.0286466320186613 -0.0286321504494456 1 1
0.0217587786054726 0.0212068134050845 1 1
-0.0719800901397318 -0.0713214867143855 1 1
0.00132371036963892 0.00218658471019906 1 1
-0.029361609651507 -0.0290874298396211 1 1
0.0665911801142373 0.0665341366494229 1 1
0.0591659214206095 0.0588993367110237 1 1
-0.0648001824552963 -0.0637372292608948 1 1
0.117833970418398 0.116702798933499 1 1
-0.0403061001956808 -0.0405973445097105 1 1
-0.00257762676975732 -0.00272115061784694 1 1
-0.169980882858328 -0.167749496469129 1 1
-0.0542730842106371 -0.0536459706656372 1 1
-0.0420564863107451 -0.0420775628300124 1 1
-0.237362999978617 -0.234963295020207 0 0
-0.0021274971706142 -0.00203778441324702 1 1
0.120882233192767 0.119892661303444 1 1
-0.0108565490925505 -0.0109222677869496 1 1
-0.155755351892193 -0.154473519927766 1 1
-0.0240428000820418 -0.0234208106404691 1 1
0.0873265825284952 0.0855656046632964 1 1
-0.0312633827652946 -0.0307798635019596 1 1
0.00920083405729392 0.00973148611769857 1 1
0.0601336980038881 0.0587092715727422 1 1
0.0778226028953113 0.0769909617544951 1 1
0.238839713527081 0.236120158223034 0 0
0.210825445049527 0.209130081900697 0 0
-0.110467746405999 -0.109803856946703 1 1
-0.0464651205156519 -0.0457389024856392 1 1
-0.0162093791229407 -0.0162152008544481 1 1
-0.0274764103957857 -0.0268340600122241 1 1
0.125360610684237 0.123545881885177 1 1
0.0910603770323314 0.0903874580361343 1 1
-0.0113333937251481 -0.0111058206840824 1 1
-0.0125068896630492 -0.0117828382206671 1 1
0.080244961480906 0.0791714908288479 1 1
0.0462578807375041 0.0452858421141468 1 1
-0.100480368706679 -0.0996603822556108 1 1
0.084985210557143 0.0846082649257145 1 1
-0.25863421593266 -0.255613576552253 0 0
-0.0133513010379146 -0.0132995111372023 1 1
0.0930960242075788 0.0921141671708499 1 1
-0.0566482872809122 -0.0560174357445705 1 1
-0.00775136340722789 -0.00758582586308353 1 1
-0.0471729397758008 -0.0465652694679841 1 1
0.137122313333803 0.135796425948007 1 1
-0.0485362365136952 -0.0483595976264377 1 1
-0.0196932354558441 -0.0191415590407126 1 1
0.126531168041615 0.125018086875523 1 1
-0.174107182368414 -0.171620752846309 1 1
0.154006696774286 0.152850534234716 0 0
0.134001232050856 0.132834907744532 1 1
0.167461346088916 0.165820710944328 1 1
0.0888126876288797 0.0878510738537089 1 1
-0.107697144483082 -0.106535853598294 1 1
0.0242429098064406 0.0236683923606692 1 1
-0.014041327037276 -0.0140009059282382 1 1
0.0394199921577833 0.0387377715724627 1 1
-0.0798186982154584 -0.0788637814591489 1 1
0.0177393131258223 0.0174073472733615 1 1
-0.100616364783726 -0.0990152449608374 1 1
0.101819353183084 0.100657356261739 1 1
0.0458940695440693 0.0445784731859949 1 1
-0.0932526299945627 -0.0923148031562628 1 1
0.0117415960062084 0.0118551248152776 1 1
0.00109038040313741 0.00170761719380234 1 1
-0.108399830899631 -0.107238941298231 1 1
0.030665830427561 0.0308476040609962 1 1
-0.0591813628256283 -0.0581366283918393 1 1
-0.192073112293195 -0.189413995376638 1 1
-0.0722111000409076 -0.0714676580710698 1 1
-0.0138194463843832 -0.01354763356543 1 1
0.00671901562023021 0.00691549125757114 1 1
-0.124112389594241 -0.123345512154031 1 1
0.0691442876567955 0.0684217419235223 1 1
-0.0920658568700396 -0.0915875471642391 1 1
-0.0737037290947196 -0.0729080070879392 1 1
0.161509700055101 0.16012577578015 1 1
0.0289643846050725 0.0292603660286014 1 1
-0.0474241045789307 -0.0465776281385377 1 1
0.146234014131368 0.145143196211327 1 1
-0.0948169162969454 -0.0943809634451429 1 1
-0.0633435844726723 -0.063040163934634 1 1
-0.273475645581846 -0.27022917980159 0 0
-0.0936849486220901 -0.0920814392196171 1 1
-0.122836603652925 -0.12241087758486 1 1
-0.0478450158720394 -0.0482064464017975 1 1
0.0308223566167664 0.0303270024239809 1 1
0.168947490403198 0.166812466747267 1 1
0.0343402397091291 0.0341145547176702 1 1
-0.0908122376445074 -0.0902960528779319 1 1
0.00254735573299613 0.00250975607140198 1 1
-0.0479774264849834 -0.0475843459763503 1 1
-0.146255354409628 -0.144189356616974 1 1
-0.130504438100714 -0.128950540982035 1 1
0.116589666595052 0.115307088606549 1 1
0.036177677305437 0.0349060127318216 1 1
-0.0467418097167953 -0.0463386380780817 1 1
-0.0893733015468564 -0.0887532535745918 1 1
0.0634801080907063 0.0628040707771052 1 1
0.0366206102461474 0.0362846221678796 1 1
0.0269434162564245 0.0266577664244967 1 1
-0.178305893587165 -0.177188323402269 0 0
-0.0337241035788149 -0.0335261328565339 1 1
-0.033076229761513 -0.032770662755856 1 1
0.028911884472541 0.0285762943860536 1 1
0.185580526962134 0.183454553229434 1 1
0.0169235767598408 0.0169082562087304 1 1
-0.0931374546477951 -0.0926419034018941 1 1
-0.136469855966567 -0.134614629507286 1 1
-0.0935251808186126 -0.091903611177125 1 1
0.0399408742810561 0.0396856256858769 1 1
-0.210153586595891 -0.207294284209423 1 1
0.0245961474711385 0.0244535089771784 1 1
-0.0621377610525969 -0.0612950859348107 1 1
-0.0488541991814447 -0.0487069413874622 1 1
0.200931082254136 0.19920044494777 0 0
0.100193109298473 0.0988846036058249 1 1
-0.0469492683546758 -0.0458261296099562 1 1
0.101175397247255 0.0997604830533969 1 1
-0.145902556946932 -0.14395931634203 1 1
0.13094943826988 0.129969498219583 1 1
0.0100525156581661 0.0100904321188005 1 1
0.0153419590470118 0.0152268999215049 1 1
-0.00284160117483922 -0.00353065144641424 1 1
0.066981008978265 0.0652268110604806 1 1
-0.0891091616569284 -0.0881946562691067 1 1
-0.0520820167341833 -0.0520859054898211 1 1
0.109407188115741 0.107810491599888 1 1
0.104847165102486 0.103717671850814 1 1
0.0263938942216907 0.0262300940086914 1 1
0.120035492539869 0.11747670045687 1 1
0.10929190124407 0.108278978467266 1 1
-0.00386128161699409 -0.00349564644782231 1 1
-0.0355966436300864 -0.0347953656640558 1 1
0.0269246648859279 0.0265513405261959 1 1
0.0582238052981666 0.0575761892542869 1 1
0.00738587033503453 0.00777753070827668 1 1
0.162193116144545 0.160682622806716 1 1
0.0322271395372326 0.031599905299173 1 1
-0.0295708710714101 -0.0287291240772065 1 1
-0.0753455106344164 -0.0748063149356746 1 1
-0.0870583992328874 -0.0864021699983184 1 1
-0.181824224926524 -0.180025011087483 1 1
0.0371940143066566 0.0370686354344843 1 1
0.00659603312170064 0.00590533815145869 1 1
-0.0447423809183352 -0.0440903590125472 1 1
0.0832799563567588 0.0829068275646365 1 1
-0.034635261250086 -0.0342363147441794 1 1
-0.0228043967167842 -0.0228288414728342 1 1
0.0553674806166541 0.0542904028155894 1 1
0.0517149220770358 0.0510562077687492 1 1
-0.0370734758075601 -0.0367864855931416 1 1
0.0420977307127194 0.0417594492548427 1 1
0.0390018535091085 0.0386005733375985 1 1
-0.0551299408938101 -0.0544995852717359 1 1
0.091905432323837 0.0909925034540871 1 1
-0.0762142036848746 -0.0750815988060803 1 1
0.0214801906446875 0.0213594262287448 1 1
-0.121828342660611 -0.120765589228016 1 1
-0.185857174852838 -0.183658184147153 1 1
-0.100144637838885 -0.0993225002902832 1 1
-0.0551994904605946 -0.0547089404029187 1 1
-0.0339877165795543 -0.0331718978864572 1 1
-0.0168670284078461 -0.0176722886081099 1 1
0.0691967556974489 0.0686732200257289 1 1
0.129665676622949 0.128001469499031 1 1
-0.0202935648507836 -0.0202951774060676 1 1
0.077927892385538 0.0770373194009223 1 1
0.128228703324361 0.126667420339306 1 1
0.125929649555815 0.125239148005869 1 1
0.0750554723914086 0.0747947052014701 1 1
0.0462293592311504 0.0457085756178042 1 1
-0.122786332126737 -0.121596158403775 1 1
-0.0709896226313673 -0.0702758512504152 1 1
0.0744158632488257 0.0738861574964766 1 1
-0.00542330235089562 -0.00522320609082203 1 1
0.0068639559676991 0.00669505616536884 1 1
-0.106707936326447 -0.106144324964552 1 1
-0.016267739970934 -0.015955212970715 1 1
0.122454079098675 0.120876865386003 1 1
0.0362841629814934 0.0351349489668173 1 1
0.0184920863421323 0.0183005065329449 1 1
0.0615378864025014 0.0611379030174197 1 1
-0.0585699542043619 -0.0578749886178579 1 1
0.0127398902940714 0.013139907786273 1 1
-0.0291267051013311 -0.0288692841918893 1 1
0.166188326098198 0.165275295969406 1 1
0.0644182231133021 0.0637532006759024 1 1
0.0252968917565056 0.0252212130482155 1 1
-0.160886422699249 -0.158901423177398 1 1
-0.0594567077004248 -0.058774040887155 1 1
0.0823074477584679 0.0809622631374591 1 1
-0.100405722056851 -0.0995279017259783 1 1
-0.113474271668764 -0.112065498199209 1 1
-0.0340244887822432 -0.0339846135279689 1 1
0.219405074458666 0.217214038069186 0 0
-0.0487825705830216 -0.0486174572642581 1 1
-0.150666274702731 -0.148968228172889 0 0
-0.192798094129303 -0.191688645074054 0 0
-0.0450980031484872 -0.0448356345662176 1 1
-0.0284288928817367 -0.0283310103206185 1 1
0.10334433257993 0.102660699559392 1 1
0.037716581866236 0.0373143817091168 1 1
0.0953125462621916 0.0947352139164861 1 1
0.0614137617232703 0.0607219155697506 1 1
0.131853872266916 0.130681178418065 1 1
-0.025393057703195 -0.0252058066868814 1 1
-0.0301294251068619 -0.0296324972061814 1 1
0.0952211789030385 0.0944408111007307 1 1
0.0682879389407239 0.0680130909489616 1 1
-0.139144956265812 -0.1377087181662 1 1
0.00821719417962298 0.00836587585091118 1 1
0.0986268109769095 0.0974705087264896 1 1
0.0406145657580272 0.0402832975907308 1 1
0.0307256666772248 0.0303993923256491 1 1
-0.0628681554639547 -0.0622263484413219 1 1
0.119773868297149 0.118539748571291 1 1
-0.168731042217529 -0.166973428925093 0 0
-0.0343198361830605 -0.0343856493663881 1 1
-0.18971094141992 -0.187819317834598 1 1
-0.0339862905688498 -0.0334441897389391 1 1
-0.0611381874792321 -0.0604819615841725 1 1
0.00449043756542614 0.00514460173649945 1 1
-0.0297348793696833 -0.0291114037112478 1 1
-0.0902587376907 -0.0892155608572398 1 1
0.0623922369624971 0.0620823867527837 1 1
-0.00414087300243794 -0.00446859685991208 1 1
-0.0575775654191413 -0.0571074911674072 1 1
0.1470756249356 0.145554610459497 1 1
0.0546147238558948 0.0535908098665495 1 1
-0.110333299166722 -0.109409659844463 1 1
-0.0263553646659445 -0.0261072245099136 1 1
-0.0261866850475184 -0.0259151620848498 1 1
0.0148437539316494 0.0148093855476051 1 1
-0.0293386014833957 -0.0287248520856271 1 1
0.14945120590713 0.147902865285554 1 1
0.0281339494939348 0.028005005896611 1 1
0.0120134720378875 0.0117254588647051 1 1
0.0193371605153644 0.018841380320143 1 1
-0.0334687751009033 -0.0332602759509144 1 1
-0.227778761171755 -0.225633193607769 1 1
0.118783801989934 0.117149912874106 1 1
-0.0155219703048114 -0.0155461006154794 1 1
-0.186546499212771 -0.184880659673674 0 0
-0.160154055918292 -0.158888571759478 1 1
-0.0408400598650579 -0.0405442210789682 1 1
-0.04645047064684 -0.0462740260471358 1 1
-0.0477143918181458 -0.0472791030202416 1 1
-0.0989915594214413 -0.0979661064981304 1 1
-0.221799293491467 -0.21985078080994 0 0
-0.137200865524118 -0.135444421179728 1 1
0.00831464411896178 0.00855870420755425 1 1
-0.094468638864123 -0.0930011093032075 1 1
-0.0161509049032728 -0.0155911529210473 1 1
0.245099816199945 0.242794418523293 1 1
0.000738717408919443 0.000546405097009522 1 1
0.0279431371836171 0.028380997970541 1 1
0.136547431160281 0.135132116585713 1 1
-0.0046837110556076 -0.00462403614846646 1 1
-0.06160911088109 -0.0613119705471554 1 1
0.00505005531873284 0.00542528741965457 1 1
-0.0431354675594439 -0.0433957047966462 1 1
0.186411780034506 0.184837640763228 0 0
0.160710361967858 0.157793589915247 1 1
0.137864970865225 0.136206101193541 1 1
0.00897014858990995 0.00905374365565725 1 1
0.0969438763439432 0.0962699166054609 1 1
-0.118765183153297 -0.117344912755066 1 1
-0.00968411850779301 -0.00901541173598242 1 1
0.0386743881389087 0.0383551616816767 1 1
0.128981848915792 0.127684742317806 1 1
-0.00935759675031177 -0.00937618938768008 1 1
0.00773468700745475 0.0082761920780357 1 1
-0.0555399818050128 -0.0550648471158188 1 1
-0.00715953933483609 -0.00657908852218076 1 1
-0.00671113839789748 -0.0064175471385031 1 1
0.0139210895579526 0.0137920807567715 1 1
-0.0222185835782155 -0.0218001104532812 1 1
-0.0410489415416223 -0.0402520833316123 1 1
0.0394531437323186 0.038701598947742 1 1
0.0170646447373127 0.0166003887795183 1 1
-0.0624634553179398 -0.0617193907952691 1 1
0.0301281067269995 0.0297094694102568 1 1
-0.0306030721471884 -0.0303742196865707 1 1
-0.0898190220109757 -0.0886622098132523 1 1
-0.109130003531718 -0.108079977730721 1 1
-0.105502386889168 -0.104689640905034 1 1
0.115521405943944 0.114185790756639 1 1
-0.0753125896768291 -0.0741119977221628 1 1
-0.101575308882063 -0.100158874761396 1 1
0.0509357416056958 0.0503379785875461 1 1
0.110563165303451 0.109611496256969 1 1
-0.147997743521363 -0.146898769596363 1 1
0.0877750040541625 0.0869122804562814 1 1
0.0313886087385971 0.0311844645701944 1 1
-0.114168016743921 -0.112629326557429 1 1
0.0672970930170192 0.0668919815310751 1 1
0.112698939478981 0.111794913775462 1 1
0.143257651243296 0.142329629252784 1 1
0.106353522296634 0.105558540306163 1 1
0.0336775400160352 0.0333790693715749 1 1
-0.112784569909497 -0.111143895337541 1 1
-0.0824887845856625 -0.0814508642356406 1 1
0.0453975788813045 0.0444551150645175 1 1
-0.130512140864645 -0.12936405301203 1 1
-0.128488024959619 -0.127821248772724 1 1
0.00631795946203639 0.00621886310457565 1 1
0.112057501775564 0.11085320382971 1 1
-0.125612266981009 -0.124629416355482 1 1
-0.143234294469354 -0.142391818998492 1 1
0.158562157445438 0.15688498375801 1 1
0.0221279863953618 0.02234796131704 1 1
0.00664596965510563 0.00674507032979295 1 1
-0.0638165218414522 -0.0634219334797124 1 1
-0.0289901142166788 -0.0283090871443935 1 1
-0.1023884764584 -0.101576848660283 1 1
-0.00126686143922428 -0.00109533633105988 1 1
-0.0640830017382144 -0.0636303968018685 1 1
-0.168662137908217 -0.166718909246335 0 0
0.0392144605796814 0.0377502467648805 1 1
-0.0107871179148994 -0.0109829081553085 1 1
-0.0420905441402967 -0.0414723042163378 1 1
-0.0598780749994275 -0.059214339249806 1 1
-0.0523811094009358 -0.0510684900204546 1 1
0.216881948420037 0.214758726502837 1 1
-0.136951371172253 -0.135168000871958 1 1
0.0748538349774546 0.0743322877195616 1 1
0.0733761396106475 0.071719844094743 1 1
-0.113373565335386 -0.112623679460246 1 1
-0.107698025803834 -0.106811857927732 1 1
-0.123897796671351 -0.123094325705264 1 1
0.188955467842482 0.187102949521096 0 0
-0.0459806498216151 -0.0454703310445898 1 1
0.0864438928908248 0.0855785353264482 1 1
-0.0461887580465654 -0.0468735666157973 1 1
-0.0746384549171356 -0.0740584093786657 1 1
0.0153539334329322 0.0149943113878566 1 1
-0.0761410393573425 -0.0754209867836739 1 1
-0.206238299030894 -0.204185744362969 0 0
-0.089596427470838 -0.0887837068056626 1 1
-0.0515359588024417 -0.0507720786219964 1 1
0.0424701951497124 0.0418896253453098 1 1
-0.124864456519386 -0.12348313421573 1 1
-0.118822523356625 -0.118388240227857 1 1
-0.055495503307679 -0.054764223128788 1 1
-0.104456395590308 -0.103537986132384 1 1
-0.0426789143393978 -0.0426113706615909 1 1
0.0537653086895067 0.0535927702591741 1 1
-0.0390970812661781 -0.03843509717371 1 1
-0.0603232563638917 -0.059736635477154 1 1
0.0570223314132057 0.0568881178861652 1 1
0.0761177143948807 0.07531739144085 1 1
0.00500652722471106 0.00444303522089976 1 1
-0.000604391577574449 -0.000271934103769869 1 1
-0.0134208406132662 -0.0134118804241158 1 1
0.0773971483353066 0.0766375392834772 1 1
-0.090056467154589 -0.0889385909098448 1 1
0.124442130803105 0.123186113627057 1 1
-0.00872288730105475 -0.00825753022887489 1 1
0.106746458245936 0.105893158003331 1 1
0.0676818209420836 0.0668740492773826 1 1
-0.13828726990104 -0.137038776028671 1 1
0.0556399870986547 0.0551710201528067 1 1
0.117590406029948 0.116488243587512 1 1
-0.049789357970103 -0.0494622084489895 1 1
0.0193048103021899 0.0186538787101279 1 1
-0.115655326728307 -0.114770582198887 1 1
-0.039676905752883 -0.0397695450052743 1 1
0.120842310093606 0.119290141456253 1 1
0.0632583387311134 0.0628865703748553 1 1
0.0994760773268795 0.0985623511084541 1 1
-0.224839970196568 -0.223036872159577 0 0
0.195479772988021 0.193765424382148 0 0
0.0133701715282132 0.0132336805116732 1 1
-0.012477015118967 -0.0124769003710865 1 1
-0.051865191453681 -0.0515036924732658 1 1
0.0495802043978063 0.0490396747356534 1 1
-0.025264907464967 -0.0255228469842053 1 1
-0.08345935905573 -0.0824224830095229 1 1
0.0695341569602541 0.0688069587991352 1 1
-0.00984473674913855 -0.0100392243162239 1 1
0.0473979968547057 0.0464050884010653 1 1
0.0583209962595679 0.0576500342105141 1 1
-0.0529321758878155 -0.0521510967065996 1 1
0.254045687851388 0.251996331405576 0 0
-0.0897000400356213 -0.0885257274777885 1 1
-0.160837872774377 -0.158770695087817 1 1
0.115000132166302 0.113433373872551 1 1
0.0211164693497126 0.0207657347702978 1 1
-0.0844041713541886 -0.0835575540679512 1 1
0.0172738178502909 0.0172761918973969 1 1
0.112772487875941 0.111437061754642 1 1
0.0459230938395473 0.0451506698011269 1 1
-0.0959280012670311 -0.0948372757049307 1 1
0.131908509223191 0.13101870420492 1 1
0.0182419926352309 0.0181064484908583 1 1
0.202732749795249 0.20013566245008 0 0
-0.0902033515293797 -0.0894365087106276 1 1
-0.159848516028737 -0.157841027983141 1 1
0.0340718456185795 0.0336437771074258 1 1
0.314049951051034 0.310973212050429 0 0
0.093510697730649 0.0929392441346922 1 1
0.178311476228012 0.176705361681205 0 0
-0.16794136505055 -0.16645730828362 0 0
-0.095538273038826 -0.0944972706583878 1 1
0.107376322602723 0.106890936705785 1 1
0.124243461913934 0.122820944947618 1 1
0.0634368374856305 0.0629222473333021 1 1
0.0147089737845493 0.0146464862720248 1 1
0.0326360398647021 0.0323549571206977 1 1
0.0272118459170414 0.0276808769392527 1 1
-0.0964596671768936 -0.0954017078920208 1 1
-0.160598487017633 -0.159092716452631 0 0
-0.00235330080642199 -0.00170881556022102 1 1
-0.0137669499084451 -0.0131692495428022 1 1
-0.113564443903745 -0.112198282085322 1 1
0.054822979034765 0.0543875098699038 1 1
0.109142518825362 0.107749610332472 1 1
0.125119159803593 0.12415136133251 1 1
0.0397789122064186 0.0394078190617446 1 1
-0.0170631910053851 -0.0167483548039601 1 1
0.0256625349804549 0.0252371191724819 1 1
-0.0292587240762406 -0.0288828458569706 1 1
-0.0956018092483323 -0.0946905587553811 1 1
-0.0589319135337954 -0.0582077435154892 1 1
-0.111972899409461 -0.111292860177733 1 1
-0.0336684373503578 -0.0329256480631606 1 1
0.00395721087760413 0.00438628739757997 1 1
0.0480640476114449 0.0475525331473395 1 1
-0.126394707157045 -0.125108007287265 1 1
0.106784295915328 0.105625176815227 1 1
-0.0498929415749392 -0.0495167409273804 1 1
-0.0558282213163379 -0.0552568900531988 1 1
0.0713665839588412 0.0711244421982484 1 1
0.0674335579006684 0.06631240278086 1 1
0.0839846731697722 0.0831627166727927 1 1
-0.0877351184131078 -0.0868469145105458 1 1
-0.0104767052048713 -0.0102760901053931 1 1
0.0279513637585223 0.0279187116362954 1 1
-0.0105059686071097 -0.0109514156044506 1 1
-0.095689008953612 -0.094489757509694 1 1
-0.00237071765295706 -0.00209420784371471 1 1
-0.04749297336549 -0.0469338098032807 1 1
-0.0290388607513741 -0.0288281588666589 1 1
-0.105818598734591 -0.105280204608147 1 1
-0.030460809399851 -0.0300794431394309 1 1
0.0914823164669793 0.0915234036317923 1 1
-0.175445960738503 -0.173426250379207 1 1
-0.0439672428806186 -0.0436233782849074 1 1
-0.163731057443084 -0.163000040164347 1 1
-0.0338752936185982 -0.0335846170453397 1 1
0.167961471913116 0.166378132477364 0 0
0.115285959193571 0.113838356998835 1 1
-0.0376581925430311 -0.0381315160873172 1 1
-0.153036721897617 -0.150921846409267 1 1
-0.0115994464157905 -0.011501089126638 1 1
0.0513403344338191 0.0509324412461783 1 1
-0.0407330292557396 -0.0402333011225309 1 1
0.0666186440436331 0.0662333013559882 1 1
-6.03788882257809e-05 0.00028208971320617 1 1
-0.0517338932149304 -0.0515022833853412 1 1
0.0743843895153414 0.0732520905622115 1 1
-3.61468274144919e-06 -0.000168366267461306 1 1
-0.0367454782692673 -0.0364349646190117 1 1
-0.0126092949317872 -0.0130246800346383 1 1
0.0134228107736534 0.0134381446436639 1 1
0.0154071154174996 0.0149588542771034 1 1
0.109409730641882 0.108199196676027 1 1
-0.0899106020659859 -0.089293135269272 1 1
0.205570258687964 0.203366543226998 0 0
0.0343788018247591 0.0334366973508059 1 1
0.24898159107959 0.246597374930432 0 0
0.0184655031905142 0.0184154065183885 1 1
-0.0893366315800124 -0.0880879892740684 1 1
-0.107815878572392 -0.106779563832799 1 1
-0.0222655108871323 -0.021884725923579 1 1
-0.170586271585564 -0.168700850038528 1 1
-0.219135754905228 -0.216999754567865 0 0
-0.0223937071018352 -0.0223327829885295 1 1
0.0725697369893563 0.0721259038780303 1 1
0.00649141338154922 0.00606830331616311 1 1
-0.0112645547381133 -0.0110027168864155 1 1
-0.0623944893335716 -0.0619876381212513 1 1
0.0422913249413877 0.0418898683271794 1 1
0.142117702672438 0.140791425314244 1 1
0.113876573106192 0.113068412056062 1 1
0.0747020284336117 0.0740744591494272 1 1
-0.0935856952419342 -0.0925791563738305 1 1
0.111379524900832 0.110255800079056 1 1
-0.229487302708999 -0.227306608760142 0 0
0.0501985940684027 0.0492306867029665 1 1
-0.140957944582492 -0.139392593502723 1 1
0.0760791845159136 0.075512273610772 1 1
0.0545394257533661 0.0536768524510059 1 1
-0.236919845274291 -0.234750852379541 0 0
-0.0749479636539546 -0.0744200820604693 1 1
0.0153711954455367 0.0152522259276104 1 1
0.105933783368818 0.104279431896002 1 1
-0.174644357656134 -0.172723778015816 0 0
0.0682970922359064 0.0678272002188418 1 1
-0.0250014552791883 -0.0251372550013752 1 1
0.0267294176431858 0.0260673034617649 1 1
0.0880569496497052 0.086784423042225 1 1
-0.0669844861059504 -0.0667588150825801 1 1
-0.0447962078557507 -0.0443529114503547 1 1
-0.0745749388640704 -0.0734488611911495 1 1
0.02638549405197 0.0261845631551374 1 1
-0.0266610234371023 -0.0265565118755343 1 1
-0.0578642156840118 -0.0568916524323743 1 1
-0.0438785678656195 -0.0432946016890099 1 1
-0.252755523627583 -0.25012254347882 1 1
-0.145092509545635 -0.143884035971031 0 0
0.0230045955114801 0.0229201162235667 1 1
-0.00335308648636048 -0.00297207867611795 1 1
-0.128973399189099 -0.127836000137906 1 1
0.10618779296438 0.104671193106117 1 1
-0.0710725100278671 -0.0694987959836393 1 1
0.0152930361321582 0.0147718362658141 1 1
-0.0834765295328705 -0.0833149461838289 1 1
0.145358768078518 0.142965935214085 1 1
-0.0256525664144701 -0.0252286420020087 1 1
0.128207394101938 0.126960141113004 1 1
-0.0559684171664852 -0.0552314594912905 1 1
0.138703397056771 0.137141526272638 1 1
0.0556158880434355 0.0554312624703459 1 1
0.110001045077947 0.108575455363759 1 1
-0.147935119444178 -0.147119153541473 1 1
-0.128675106741039 -0.127623188560698 1 1
-0.0345446326756285 -0.0342004782506596 1 1
0.0535197418887533 0.0528414276720697 1 1
-0.0239789017450735 -0.0236034296373792 1 1
0.199377622586974 0.197107231537206 0 0
-0.103628406754044 -0.102645093603631 1 1
0.020686614989678 0.0204260057362995 1 1
0.00725384320263857 0.00686302935842984 1 1
0.0686608731566064 0.0683401237671267 1 1
-0.011458762873679 -0.0108831563596276 1 1
-0.0514728763426397 -0.0512779432963449 1 1
-0.117909990340925 -0.117430920972253 1 1
0.0516998154582166 0.0518213344673068 1 1
-0.113250795277057 -0.112482653597622 1 1
-0.0289586255941038 -0.0293286601633582 1 1
-0.0164531598678968 -0.0161406410432136 1 1
-0.0522147909502223 -0.0510880743060692 1 1
-0.0829782802859068 -0.0820544979571545 1 1
-0.101208811848736 -0.100378799903178 1 1
-0.0471514542943278 -0.0460412715785099 1 1
0.0416046207198138 0.0407299441933094 1 1
0.100627709044094 0.0999411147038047 1 1
0.151802099876986 0.150008485668062 1 1
0.00166548316767175 0.00158308263927408 1 1
-0.154035724016918 -0.152673341521287 1 1
-0.0541619103777066 -0.0538711525764741 1 1
0.0542355387037793 0.053277081780471 1 1
-0.0159683562960905 -0.0158512333354794 1 1
0.010861236229665 0.0111640823356163 1 1
-0.0179376400105852 -0.017773603741146 1 1
-0.151339888162363 -0.148908534006599 1 1
-0.0544701575791895 -0.0538514485082552 1 1
-0.0499414037007819 -0.0490435276840344 1 1
0.0254051446333744 0.024866334509881 1 1
-0.00795957105160084 -0.00782572305182692 1 1
0.00405812412615859 0.00403936609553351 1 1
0.0307695235386808 0.0301414333624893 1 1
-0.0751579806200141 -0.0748266429219768 1 1
-0.0144194315974162 -0.0143201492271889 1 1
0.022443692622391 0.0219012071813512 1 1
0.0917320208856876 0.0910148544959102 1 1
-0.0495906997819672 -0.0488931604698193 1 1
-0.0919000653838454 -0.0910785819623471 1 1
-0.0121650092451599 -0.0114508737385948 1 1
-0.0372735964499295 -0.0365971726914366 1 1
0.0239844099291904 0.0230751591363652 1 1
-0.181851450533543 -0.180157509660128 0 0
0.093328641916386 0.0923996704825667 1 1
0.0906511809125078 0.0889954183210266 1 1
0.0633342291289492 0.062700026314261 1 1
-0.083556429414383 -0.0829548848154053 1 1
0.14136968092473 0.140071652572668 1 1
0.0339753109613346 0.0334990065913479 1 1
0.060055234899552 0.0598724488916791 1 1
-0.0445335727445689 -0.0446437805003485 1 1
0.0312834331783232 0.0320306333634289 1 1
-0.00820721154958257 -0.00841440245439041 1 1
0.09786329005312 0.0973577081549892 1 1
0.0935055130257903 0.0929261569512586 1 1
-0.110317564387078 -0.109326822604955 1 1
-0.0283908040294834 -0.0281690304228675 1 1
0.079067147164923 0.0784076993904285 1 1
0.0106097561235429 0.0103289543758037 1 1
0.109469406189143 0.1081064328976 1 1
0.127314677967148 0.12545569477282 1 1
-0.137156945947876 -0.135919922657474 1 1
-0.0188146442381359 -0.0182618029525738 1 1
-0.0776902511405657 -0.0764577528756914 1 1
0.0485130466194118 0.0478981242693015 1 1
0.00959695005864428 0.00945708375907191 1 1
-0.0489568741323783 -0.0481851163506687 1 1
-0.0189989605670003 -0.0185329914115979 1 1
-0.0296795773024837 -0.0288637116707467 1 1
-0.189334875586873 -0.187356897115466 1 1
0.119798305750675 0.118107095842349 1 1
0.0366102437320984 0.0361545775407527 1 1
0.0912182018802879 0.0900925656255871 1 1
-0.189680223151884 -0.188271124856885 0 0
0.136244433233956 0.134781044996665 1 1
0.0372630406086541 0.0367073203294578 1 1
0.0116976752225684 0.0116863204476254 1 1
-0.0983701440877112 -0.0976306109765658 1 1
-0.06394947201208 -0.0636387518411113 1 1
0.0440087157072059 0.04322461458414 1 1
-0.00195220232724315 -0.00143062166254137 1 1
0.052984481876665 0.0524577731903156 1 1
-0.0440518728250368 -0.0436974992241056 1 1
-0.060847126912411 -0.0608358927557185 1 1
-0.00370399759987913 -0.00357031234158228 1 1
-0.151976759677115 -0.151017552962917 1 1
-0.13460863033726 -0.133570126805571 1 1
0.0892297928229749 0.0879780108174745 1 1
0.0349849619671773 0.0345430029531993 1 1
-0.0204671512792955 -0.0201273604043349 1 1
-0.0468545758984172 -0.046320863900161 1 1
-0.0295168759971872 -0.0301845822104199 1 1
0.074417120709564 0.0725688334090942 1 1
0.00896549170497223 0.00894581242021415 1 1
0.103054249120973 0.101618615770252 1 1
-0.0312236579228881 -0.0306473648474941 1 1
0.136988263926918 0.13467135942531 1 1
-0.0477138876495214 -0.0472631626441313 1 1
-0.123543998012171 -0.122113899634282 1 1
0.117371222205992 0.116254295983545 1 1
-0.0943323926769408 -0.0938590216991472 1 1
0.180215593686777 0.178927296623578 1 1
-0.0354410071061423 -0.0350514657941186 1 1
0.0505123744979744 0.0497935401439453 1 1
0.0321074512680279 0.0314645788273477 1 1
0.20256320939655 0.200363133836693 0 0
-0.0687460802051498 -0.0680123377694138 1 1
-0.0614752281215922 -0.0606645203098929 1 1
0.0546751872703908 0.0536941203620334 1 1
0.0759267529491388 0.0755389681562351 1 1
0.0436654678029544 0.0419777488275741 1 1
-0.115215737865353 -0.11379880915893 1 1
0.0977092254883488 0.0975025245879959 1 1
0.151497099655009 0.149690386623606 1 1
0.0617623046578094 0.0611565528693757 1 1
-0.0401676429142409 -0.0399584390101942 1 1
-0.186515679425054 -0.184636781972792 0 0
0.0358608602716555 0.035729171996613 1 1
0.230539814037252 0.228337263815979 0 0
0.00977097992907701 0.0102590889140738 1 1
-0.0979375742728233 -0.0966714950361602 1 1
0.151239325410777 0.149993424165286 0 0
0.0130289506200305 0.0130356001663924 1 1
0.020897770154324 0.0206803812824667 1 1
0.0413003586087516 0.0410666150788831 1 1
0.0260855664404984 0.0258539933143413 1 1
-0.0557896117152654 -0.0557012368951165 1 1
-0.0314761499317615 -0.0313406193814485 1 1
-0.179886842335939 -0.177703930402744 1 1
-0.0796248130346545 -0.0794715768893124 1 1
0.0579091829118427 0.0572561999875599 1 1
-0.0680238760986379 -0.067278291321322 1 1
-0.106783756514365 -0.105610659263499 1 1
0.0284567047068396 0.0283517640741477 1 1
0.101288191600453 0.10052736612914 1 1
-0.00831261309626927 -0.00831366533999033 1 1
-0.00398275906432606 -0.00355184410305665 1 1
0.00244379638502624 0.00196013874014154 1 1
0.0618588705086205 0.0613489329396715 1 1
0.135952943125901 0.134808846275728 1 1
0.0275976887036174 0.0274534745919674 1 1
0.0885901710133518 0.0872070432155804 1 1
-0.0308635087024826 -0.0299532035147866 1 1
-0.25414093940168 -0.251351833522779 0 0
-0.0274619088709916 -0.0265586739291572 1 1
-0.0790660814836072 -0.0780986766825191 1 1
0.111476733329377 0.109858580116379 1 1
-0.13664144791797 -0.135438134081368 1 1
0.06549664309163 0.0644055869319841 1 1
0.0634844779940402 0.0630057806265876 1 1
0.0748335917815958 0.0744972949263042 1 1
0.109739531202501 0.108406947726378 1 1
-0.209899710640711 -0.208130541266613 1 1
0.107387428471898 0.106585315460228 1 1
0.0805390261622017 0.0796013052056862 1 1
0.0312671829905774 0.0304431027260382 1 1
-0.0792961212535781 -0.0781906009862248 1 1
-0.00557703556703194 -0.00592666989523844 1 1
0.0610342939867042 0.0610321274045397 1 1
0.086338027617605 0.0856382905252939 1 1
0.0370568432767991 0.0365406365007216 1 1
-0.00635066331890601 -0.00677944512587972 1 1
0.107908070507738 0.106785948026902 1 1
0.000467931872793023 0.000258225003044663 1 1
-0.11930997151107 -0.11820584843634 1 1
-0.11806143299636 -0.116849080286603 1 1
0.238337655048854 0.235722522223593 0 0
-0.0722310412921744 -0.0717396567434255 1 1
-0.0784863424559488 -0.0779591304910077 1 1
0.0542447224298086 0.0532451276653986 1 1
0.0109290489345294 0.011107436411178 1 1
-0.120417788572466 -0.119174649281584 1 1
-0.0844420053360072 -0.0827153471014113 1 1
-0.021477058513307 -0.0213514577419964 1 1
0.0899063214689459 0.0892328551442023 1 1
0.0685999731033517 0.0680154963350813 1 1
0.175849910665342 0.174002118119224 0 0
0.0958564134466467 0.0943643255135126 1 1
0.0188108463558331 0.0179541654828242 1 1
0.0320064160653438 0.0315911829243406 1 1
-0.150576811224264 -0.149011431137828 0 0
0.00253063011392845 0.0024314630159935 1 1
0.00509717065086946 0.00511164750618538 1 1
0.123540121072802 0.12225303571686 1 1
0.0342397779823782 0.0337027450614676 1 1
0.0423676697385943 0.0419421071834851 1 1
0.103629398257542 0.102756958091771 1 1
0.0960265089036419 0.0946419633054217 1 1
-0.0737112813325908 -0.0724665492424054 1 1
-0.042484136208367 -0.0416007877841572 1 1
-0.00913396728880661 -0.00900719426990071 1 1
0.0819098260089905 0.0812936039011418 1 1
-0.102892366317407 -0.102191354926103 1 1
0.0334271928955963 0.0332808809334635 1 1
-0.0679757785814734 -0.0676333875405254 1 1
0.165257702248779 0.163383537537801 0 0
-0.172033999501106 -0.170058273740662 1 1
0.00175915999798004 0.00224415074020839 1 1
-0.0723707804759026 -0.071351281529971 1 1
0.174781435940569 0.173012303763572 1 1
0.0178870809065799 0.0179316552028949 1 1
0.0460310708936035 0.0453611036966838 1 1
-0.108442768261265 -0.107518629376179 1 1
0.112318027135579 0.111651547666735 1 1
-0.0792524894947252 -0.0786144528939968 1 1
0.0179454392359651 0.0178606610406566 1 1
-0.034539664023291 -0.0342389848668359 1 1
-0.0723205395289434 -0.0716766211330574 1 1
-0.0230809575192651 -0.022972874139777 1 1
0.0717428746219173 0.0710297780187321 1 1
0.116238778774558 0.11579121934963 1 1
-0.194952513641205 -0.193623634650425 0 0
-0.0963315721449765 -0.095383231720064 1 1
0.02667998529528 0.0261442541490025 1 1
-0.0577821026727368 -0.0570626719467099 1 1
0.0117537239114488 0.0113380255313163 1 1
-0.0310518738204961 -0.0309270512794286 1 1
-0.116996705830204 -0.115423798148371 1 1
-0.00339514603936433 -0.00242555368042415 1 1
-0.142350618094919 -0.140381435828895 1 1
-0.132371824790199 -0.131187872227845 1 1
-0.0936052264767152 -0.092439542686282 1 1
-0.0877253119644967 -0.0872649527901573 1 1
-0.290382825272127 -0.287518814896794 0 0
0.00782470110233011 0.00831390575078572 1 1
-0.0525060018922208 -0.0520457095464332 1 1
0.0361114397973611 0.0358143696887196 1 1
0.0425048138842041 0.0417826915455819 1 1
-0.151329376693264 -0.15040017636051 0 0
0.0254424312646266 0.0258334696476686 1 1
0.0782578547837372 0.077269397917535 1 1
0.0630487756179659 0.0619498025033337 1 1
-0.177928862503746 -0.17605648282424 0 0
0.0613226672726885 0.0611534679942039 1 1
-0.0064395062236309 -0.00573494834938692 1 1
0.0335373632864331 0.0331654286329559 1 1
0.0528536978192849 0.051461999801156 1 1
-0.0591754798165848 -0.0586412953442425 1 1
-0.0510870483898711 -0.0504843842492589 1 1
0.0634677876825724 0.0627120101292035 1 1
0.044697473372356 0.0445414754121543 1 1
0.134898098795277 0.134442249285897 1 1
0.0560396922513518 0.0557678362868767 1 1
0.014039971378716 0.0141375676246953 1 1
-0.0662401159236068 -0.0654909023533568 1 1
-0.0139554912032555 -0.0142525520608724 1 1
0.00871102484958799 0.00860743403823123 1 1
-0.0890001950100581 -0.0876228299551164 1 1
-0.140225637313791 -0.138350778478599 1 1
-0.15966456311218 -0.157580266415533 1 1
0.100023034687222 0.0988812943428903 1 1
-0.132744213763253 -0.131290960324889 1 1
-0.344719760066067 -0.340730160475176 0 0
-0.130628315067597 -0.129337679632971 1 1
0.0535104437110695 0.0528221560652661 1 1
-0.0300350523177043 -0.0302091404060556 1 1
-0.175236625725796 -0.173410382418538 0 0
-0.0780392003209636 -0.0772686136831752 1 1
-0.0491981157691595 -0.0484315539791287 1 1
0.0779203755007171 0.0767539083636133 1 1
0.0282944382486272 0.028553850965056 1 1
0.0646546550553917 0.0638251452881564 1 1
-0.154945293183724 -0.153768658068207 1 1
-0.0897606196316945 -0.089396012991064 1 1
0.0178476228651222 0.0184604766053343 1 1
0.0212461568809636 0.020163367606011 1 1
0.0571807855071438 0.0566474233035812 1 1
0.0708057035430999 0.0695175332854851 1 1
-0.0428499559998472 -0.0423052475932134 1 1
-0.0434916889521106 -0.0435399879614105 1 1
-0.00116747441195978 -0.000853783237140181 1 1
0.0657564494420383 0.0650191097983262 1 1
0.17896590909711 0.177256941965756 0 0
0.0377694532173251 0.0375423383074904 1 1
-0.0309995363234865 -0.0314129471328979 1 1
-0.0413843950540987 -0.0408030217778153 1 1
-0.0383175218890662 -0.0379735810810854 1 1
-0.0489879191382706 -0.0486425222167644 1 1
0.142329474213826 0.140041333891489 1 1
0.109902910904576 0.109042848805002 1 1
-0.0536249602608983 -0.0528793561151137 1 1
-0.239811036552664 -0.237758303764445 0 0
0.0356418146352188 0.0352293867020424 1 1
0.0580733230559791 0.0571513274948735 1 1
0.00940686740570269 0.010032445000077 1 1
-0.0659270681617895 -0.0654719256403303 1 1
-0.0408570770384237 -0.0410051527650926 1 1
0.152929304720574 0.151456069749038 0 0
0.00354775594913543 0.00326623518322551 1 1
-0.188663555156297 -0.186658869738371 1 1
0.199090778054678 0.196337156018673 1 1
-0.0152024641074138 -0.0149812126953726 1 1
-0.0413741115212636 -0.0410832310110455 1 1
-0.0393409713658111 -0.0382625287699294 1 1
-0.188354243444979 -0.186087998702831 1 1
0.177935399590369 0.176056269323339 0 0
-0.181807857491654 -0.179927220913617 0 0
0.0440286976732682 0.0436798492496655 1 1
-0.106715138784819 -0.10564906160663 1 1
0.0151823723917495 0.0141939560540671 1 1
0.0309912952249672 0.0304454070468378 1 1
0.00158559915513877 0.00173181082591406 1 1
-0.0463462371507088 -0.0456576197864761 1 1
0.0281319327396826 0.0279943892032705 1 1
-0.0846770453252793 -0.0835337186056628 1 1
-0.00487698344767268 -0.00500407100225002 1 1
0.0791912045117256 0.0785517492147964 1 1
-0.159755493596396 -0.157789121503582 1 1
0.0550251278688827 0.054344265437986 1 1
-0.0994995271887141 -0.0981898878276881 1 1
0.103902572453864 0.101813525593965 1 1
-0.105767504743044 -0.104776840121324 1 1
-0.0785194362852732 -0.0776699326729735 1 1
-0.0268316363922313 -0.0269136272529274 1 1
-0.0191004507663841 -0.0194788783582639 1 1
0.0977626121975674 0.096336246864734 1 1
-0.0746746378890168 -0.0739178260730416 1 1
-0.00121494162886127 -0.00103130775083486 1 1
-0.139318686998527 -0.138609830149005 1 1
0.124781047856124 0.122542132616785 1 1
0.163754294107187 0.162024904046079 0 0
-0.0220661081920825 -0.0218290300803068 1 1
0.0790756680734132 0.0779188643207271 1 1
0.120950933462269 0.119013551056503 1 1
0.032028871783341 0.0317480106665736 1 1
0.228931565303456 0.227113742872232 0 0
0.0471760997878693 0.0468551570470141 1 1
0.0246730675727066 0.024860883086764 1 1
0.0199078141413783 0.0197293521886492 1 1
0.111493815264537 0.110274992785845 1 1
0.00330026448781502 0.00303551339658554 1 1
-0.0411525253300724 -0.0405409210519815 1 1
0.0586200909473366 0.0579195285558469 1 1
-0.090977257930176 -0.0898253157355399 1 1
-0.18936177707635 -0.187106828653572 1 1
-0.0536103086452865 -0.0535204292573838 1 1
-0.0148975225239649 -0.0146571995345912 1 1
0.0716286269469791 0.0709338608523518 1 1
0.0884357676399173 0.0880785736612299 1 1
-0.0973019902023799 -0.0966121496310768 1 1
0.0866963527654026 0.086097338114872 1 1
0.161023670566569 0.1593896838547 1 1
0.0254559526195066 0.0251513711995727 1 1
0.0204989699633804 0.0206014748018652 1 1
0.129163920983584 0.127703291501284 1 1
-0.0960856221374844 -0.0945278241311787 1 1
0.074016028076931 0.0731589237579735 1 1
-0.0401485082231701 -0.0393448427914182 1 1
-0.121041747521465 -0.118866115516826 1 1
-0.0266321034469645 -0.026604196480642 1 1
0.117539916350635 0.116705289889094 1 1
0.0349660574078562 0.0348295635069301 1 1
0.0844171350802574 0.0834552161575278 1 1
0.0320240672165793 0.0317870249662755 1 1
0.162502997120432 0.160924619422708 0 0
0.0687077935771986 0.068131316868983 1 1
0.0510133986163874 0.0504605660332327 1 1
-0.097362263541609 -0.096486436722408 1 1
0.0786234469524261 0.0776196739325534 1 1
-0.0892198773719437 -0.0882872176334291 1 1
-0.0209279439889302 -0.0210666649658772 1 1
-0.0946680208688421 -0.0945680619261613 1 1
0.127289382192576 0.125894013858564 1 1
-0.000267139079292836 -0.00105066272455556 1 1
-0.149693856809829 -0.148174175123396 1 1
0.217562090966617 0.215325191811735 0 0
0.0506311789392857 0.0505303900815536 1 1
-0.123167754127057 -0.121801529776076 1 1
0.00191813156463289 0.00150454332518708 1 1
0.0209972411142276 0.0195973410182969 1 1
-0.0129305820047229 -0.0136135138274611 1 1
-0.0452961875691187 -0.044433449504238 1 1
0.0385817779387304 0.0386317842366682 1 1
0.0701811637680986 0.0692382374267987 1 1
-0.00977106308288518 -0.00982058806772865 1 1
0.0577685942905255 0.0577316997250758 1 1
-0.107786083535085 -0.107031824500756 1 1
-0.00414843851691957 -0.00439719701107335 1 1
0.0597549933065616 0.0588578825756138 1 1
0.0653363466686405 0.0643753462833629 1 1
-0.152608330094315 -0.150703243091779 1 1
-0.0436116449989645 -0.0434817671826372 1 1
0.0500480964847679 0.0496101657460791 1 1
0.0859103065860983 0.0852197864170245 1 1
-0.106226416171108 -0.104946399231336 1 1
-0.120489859907513 -0.118186973493426 1 1
-0.0152358429544277 -0.0151904072981938 1 1
0.0322020507412111 0.0320294109734492 1 1
-0.16119239628431 -0.159551302309193 1 1
-0.102142801449257 -0.101092506371039 1 1
0.0765076956071418 0.075493498941318 1 1
-0.0641098181129154 -0.0633960162498363 1 1
0.016854097628715 0.017032220201949 1 1
0.123380084074471 0.122630694696385 1 1
-0.0276727686173268 -0.0275705443496763 1 1
0.0614332309500321 0.0616789446171452 1 1
-0.0696994230785623 -0.0692831954316164 1 1
-0.0266207745942891 -0.0259869299346753 1 1
-0.148564525647478 -0.147875992978236 1 1
-0.015139246376747 -0.0145057980061123 1 1
-0.120477012307778 -0.120068740755897 1 1
-0.0586080335965853 -0.0580652694227723 1 1
-0.131178418490943 -0.129866577771214 1 1
0.0790733146569907 0.0784406948459177 1 1
0.0319368854588105 0.0323050593974898 1 1
-0.0581611668593199 -0.0571047057484909 1 1
-0.0112041572403965 -0.0112014264684627 1 1
-0.0223699852819439 -0.0220044562772054 1 1
0.0103129758879561 0.00999312323605832 1 1
-0.232040196080874 -0.229173743009961 0 0
0.00142915880630456 0.00108762107690887 1 1
-0.0487446856348357 -0.0485102924696899 1 1
-0.255404184772349 -0.252591559187052 0 0
0.111486675067478 0.110549595651962 1 1
0.219936872976097 0.217915624298913 1 1
-0.00133984474141893 -0.00149865671861926 1 1
0.127731990096062 0.1262232137068 1 1
-0.0120094242390068 -0.0120293629768233 1 1
-0.0317355255863649 -0.031188418349232 1 1
-0.239888556504238 -0.237486431375109 0 0
-0.0389903139079241 -0.0391412648638012 1 1
0.171172871087228 0.169664647667628 0 0
-0.106179856116455 -0.105224465818378 1 1
0.0283145232972527 0.0272760314023106 1 1
0.00486022672422545 0.0046989795931965 1 1
-0.08931434998372 -0.0880491062751617 1 1
-0.0670531441719529 -0.0658381674048242 1 1
-0.0834843983391711 -0.0827211721018037 1 1
-0.054701064107428 -0.0538025461193125 1 1
0.0894826469431724 0.088981426028739 1 1
-0.0406448365495876 -0.040223491443879 1 1
0.0885131235937906 0.08761083207892 1 1
0.0280917708937495 0.0284057087552056 1 1
-0.0135893541148953 -0.0139413033164049 1 1
0.113699200443281 0.112606651282135 1 1
-0.134351261034585 -0.132666874848667 1 1
-6.30315842584037e-05 0.000481430333935638 1 1
-0.0208726272675413 -0.0206201090181526 1 1
0.070175424697675 0.0695314385287889 1 1
-0.0721822311727533 -0.0716866038916939 1 1
-0.0931757391452364 -0.092153208244021 1 1
0.133388000768364 0.131792162396696 1 1
0.0356662645784622 0.0354478186409141 1 1
-0.0314792759780836 -0.0305528856979367 1 1
0.118301894552781 0.116847674803972 1 1
0.00542015766618338 0.00530812955608843 1 1
-0.00608422529982318 -0.00617731374347819 1 1
-0.13913047120867 -0.138581453657515 1 1
-0.136650047259716 -0.135469793085873 1 1
0.0938402751311635 0.093122245171423 1 1
0.0879869020717019 0.0872390072443931 1 1
0.0779476485853203 0.0781170888797077 1 1
0.0663229432509822 0.065759358466781 1 1
-0.00679805027303022 -0.00681034033043328 1 1
-0.0278566272445361 -0.0282676889467324 1 1
0.0263702707885685 0.0262095451130687 1 1
-0.0777564622636661 -0.0768098727577473 1 1
-0.101100160072767 -0.100370048087963 1 1
0.0512864827566232 0.0506941135908298 1 1
0.0786012475433943 0.0777774072547709 1 1
0.0372831373759936 0.0379320601741443 1 1
-0.0655751993467667 -0.0649188126835376 1 1
-0.00937338836388806 -0.0103181740733871 1 1
-0.00174105438398343 -0.00169398284240685 1 1
-0.0654378420341658 -0.064253689936833 1 1
0.0346760393119548 0.0343175740010093 1 1
0.00969997950231879 0.0093914940050783 1 1
0.116216268679332 0.115485666566924 1 1
0.117032562495187 0.115413690449144 1 1
-0.0720457696533805 -0.0714130795471799 1 1
0.0127631238369022 0.0122372498525658 1 1
0.216082584018083 0.213842605269897 0 0
0.0254515839253879 0.0252827352747395 1 1
0.038481199939462 0.0386880427880337 1 1
-0.185813069675622 -0.183357853049923 1 1
0.0315246344136413 0.0308927465076162 1 1
0.164486116722991 0.162905518639557 0 0
-0.167704915734474 -0.166124753345347 0 0
-0.0383227555286001 -0.0380077151772134 1 1
-0.0795490945278705 -0.0785598327971875 1 1
-0.00619480715732155 -0.00686338346914026 1 1
-0.0582187471191115 -0.0573738933666945 1 1
0.034689146350692 0.0344417814527614 1 1
-0.150853935012378 -0.149274984136773 0 0
-0.0992165839955428 -0.0980453333174604 1 1
-0.0624180180817565 -0.0611591121370295 1 1
0.0265189769813963 0.0264255190064392 1 1
0.0434813618684359 0.0430349636141725 1 1
0.0185754446238151 0.0183600891331253 1 1
0.160221822844785 0.158578925230954 0 0
0.084611703276524 0.0840194789718195 1 1
0.0702192650431874 0.0694061839672606 1 1
-0.142664180195535 -0.141184187150385 1 1
-0.156123365885701 -0.154459829898877 1 1
-0.100444748048268 -0.0994813486664989 1 1
0.036282189235813 0.0362469962504447 1 1
0.152032670294709 0.1501793205353 1 1
0.107465401931782 0.106365938533418 1 1
0.0741640815460441 0.0731334899371649 1 1
0.0739690054953277 0.0734978332074981 1 1
-0.0427872609996129 -0.0425350622944058 1 1
0.0734460357265873 0.073152226519194 1 1
0.00499655780785343 0.00467494406920161 1 1
0.117703457310569 0.116713242494038 1 1
-0.186876524770581 -0.185087372955548 1 1
-0.119078401575786 -0.117656892703007 1 1
0.0414400272288405 0.0409926817499153 1 1
-0.0460795900359381 -0.0453268726984229 1 1
-0.00109753758302678 -0.00133865171743974 1 1
-0.189568316216675 -0.187874662794366 0 0
-0.140593027769865 -0.138548899432395 1 1
0.0989784885068026 0.0976021330757598 1 1
0.121927830571465 0.120624296007713 1 1
0.00643115621076423 0.00651471434106339 1 1
0.200845384488475 0.199131240177289 0 0
0.0100330372992381 0.00998864940373532 1 1
-0.0347978186394955 -0.0347017265305097 1 1
-0.0117332908910785 -0.0114544184746583 1 1
-0.0275085939904983 -0.0274484624431728 1 1
0.122139054413549 0.121286881074701 1 1
0.182229791549168 0.18058753707616 0 0
-0.104832505593128 -0.103081714813591 1 1
-0.0512346048936945 -0.0507434649163781 1 1
0.0316152700923567 0.0316542303666475 1 1
-0.0170364118615642 -0.0176634300611306 1 1
0.0326255020834512 0.0324640183494113 1 1
-0.164631729532674 -0.163083975863531 1 1
0.217562024564172 0.21537078468484 0 0
0.0517795298337811 0.051210454023155 1 1
0.102076490469036 0.101213255973922 1 1
0.0301188414191395 0.0297596543023579 1 1
0.0347388547155947 0.0344338908515352 1 1
0.101281740713858 0.100373265148751 1 1
-0.0743150053229195 -0.0737534957639467 1 1
0.0707488457886436 0.0703360880587108 1 1
-0.237258753095984 -0.23485957844655 0 0
0.0624264627707919 0.0623536077602084 1 1
0.162929961970459 0.161450009279531 1 1
0.0269933248379979 0.0263679036895732 1 1
-0.12781686689281 -0.126384854888639 1 1
0.0564163919301792 0.0558044684028643 1 1
0.0350396752992262 0.0347582453957755 1 1
0.0902721164523107 0.0897591287140844 1 1
0.103161590873499 0.102054704677602 1 1
-0.0424483049604762 -0.0423932400577661 1 1
0.046520277226757 0.0460907530497095 1 1
-0.11763300863424 -0.117209079783375 1 1
-0.0178407869411076 -0.0176728013314444 1 1
0.0958218749332976 0.0949989253676451 1 1
-0.00497936475504289 -0.00509040483693867 1 1
-0.116616238438244 -0.115301973320008 1 1
-0.0708424809098605 -0.0702656242467628 1 1
0.151719320773831 0.15006717123314 0 0
0.0604710865607457 0.0592920031109786 1 1
-0.0558831108333679 -0.055151079033266 1 1
0.0985304983799033 0.0974662479475573 1 1
-0.135885555979161 -0.13370305330862 1 1
-0.174146767321045 -0.172519346453099 0 0
0.0140830525909028 0.0141139403511957 1 1
0.0385203852114425 0.0381793177223452 1 1
-0.140496151059294 -0.138775748614476 1 1
0.0641820298086846 0.0638878446111994 1 1
0.0259125942840732 0.0254463684722458 1 1
-0.173402583419046 -0.171358197957408 0 0
-0.00973217058573651 -0.00923437233527344 1 1
0.078474078339719 0.077833005315091 1 1
0.0833011135445986 0.0820862524190491 1 1
0.0443765441348891 0.0437573117406623 1 1
0.119628747851646 0.117936301654132 1 1
0.0235064778057801 0.0224578579406989 1 1
0.174962996912029 0.173418756442889 0 0
-0.172216809052569 -0.170177127582979 1 1
0.130247227870886 0.129185183378563 1 1
-0.252752412444933 -0.250452161848083 0 0
-0.0255487748908772 -0.0253831663215942 1 1
0.132554578901451 0.131993867097994 1 1
0.0718859860483994 0.0714430153891608 1 1
0.030069493787157 0.0290075547260972 1 1
-0.0875084478439804 -0.0864566718993333 1 1
0.15740494427719 0.155921331167162 1 1
0.0515417548905139 0.05182580213593 1 1
-0.171945043204015 -0.169894655001486 1 1
-0.00247407305500908 -0.00281257111445251 1 1
-0.0433718006671311 -0.0434503870847743 1 1
0.00272694212309296 0.00258146530935154 1 1
0.116256938725268 0.115054294712639 1 1
-0.0474349851016634 -0.0468267826953401 1 1
-0.230045508679766 -0.227841684148115 0 0
-0.0803588913761493 -0.0793855790249638 1 1
0.0887372578574798 0.0879980688196683 1 1
0.0868411712398679 0.0863632564954823 1 1
-0.210086752119238 -0.207976800217785 0 0
-0.0510167293923462 -0.0505527512332938 1 1
-0.0799633168138875 -0.0791979003811485 1 1
-0.0939289853981847 -0.0933558887215405 1 1
0.238213495724283 0.235874022958476 0 0
0.0843411983304617 0.0834255980242519 1 1
-0.104269273841196 -0.103335803031966 1 1
0.0947052345768353 0.0942956808095677 1 1
-0.168342232212992 -0.167089887753339 1 1
0.185265502899035 0.183623926247035 0 0
0.00208631473051413 0.00139480206339945 1 1
-0.0217963285017584 -0.0212063743944922 1 1
0.0435647486936389 0.0428400893031991 1 1
-0.0552816971298103 -0.0541259448748894 1 1
0.096639188923183 0.0957175073239691 1 1
-0.0057450939883005 -0.00567189515521621 1 1
-0.147969966253221 -0.146359998213267 1 1
-0.0322406521414235 -0.0320118568728447 1 1
0.116768648130947 0.11532906331096 1 1
-0.0109384713159748 -0.0103126919199257 1 1
0.0736799520731899 0.0737495621014509 1 1
0.0342736451070543 0.0337115788664765 1 1
-0.0536303668286246 -0.0522540984199463 1 1
-0.0424369038361168 -0.0421725015580505 1 1
-0.0387665348320243 -0.0380616992769871 1 1
0.151221467244087 0.149167525284172 1 1
0.0926946482039613 0.0919702228257414 1 1
-0.060212850038517 -0.0589694623586309 1 1
0.0171560263571738 0.0171824797986789 1 1
-0.0862430951150601 -0.0859549787795953 1 1
-0.0135161160510064 -0.0133745413043616 1 1
0.129776249668987 0.128905662047687 1 1
-0.0850959478537842 -0.0843624096000611 1 1
-0.222820623417139 -0.220382339690783 0 0
-0.203169199563513 -0.200613258472367 0 0
-0.130969692753795 -0.12938745054792 1 1
-0.114849733667553 -0.113795560833064 1 1
0.0609185147505792 0.0603992158072821 1 1
-0.0216014881794066 -0.021567718258644 1 1
0.0356966312667112 0.0348592105085377 1 1
-0.106683009815001 -0.105655213210249 1 1
-0.0803513433189176 -0.0799734900362545 1 1
-0.0571539726707071 -0.0569314548709139 1 1
0.0661392168842429 0.0658573579947845 1 1
0.0548031094222831 0.0549251903189658 1 1
0.0317644269372345 0.0314131999655653 1 1
-0.0211972009873439 -0.0218485098638242 1 1
0.00540893081635694 0.0050623228647055 1 1
0.0971154965001951 0.097017887596755 1 1
0.0155534375038842 0.0157562164123826 1 1
0.0964554578145183 0.0951248286971902 1 1
-0.0808469854489483 -0.0805079123875872 1 1
0.0188779659167167 0.0188045981284645 1 1
-0.13148537793355 -0.130427194371242 1 1
0.043577337344909 0.0438043937002573 1 1
-0.0790173884710944 -0.078650660545794 1 1
-0.0277639494363037 -0.0279320147223211 1 1
0.070662176418178 0.0702232515475712 1 1
-0.126442659873011 -0.125888318286378 1 1
-0.15992182120603 -0.15785957132803 1 1
0.0322183358398858 0.0319380550521368 1 1
-0.0997954803252941 -0.0987288779748502 1 1
-0.0519110577576313 -0.0518633429230743 1 1
0.0879675120381708 0.086897952068886 1 1
0.0022840332372894 0.00235697501532389 1 1
-0.120946832008366 -0.119009994959105 1 1
0.0364934359652532 0.0362046885320902 1 1
0.0313550782035479 0.0312171688958703 1 1
-0.0490026509912544 -0.0479033545579283 1 1
-0.132932714933348 -0.131545722936559 1 1
-0.104340715985329 -0.103340694312895 1 1
0.042329457769349 0.0415090029459937 1 1
0.195957559577193 0.19386496644796 0 0
-0.105401092724497 -0.104733156300487 1 1
-0.0467785204813982 -0.0463862047572942 1 1
-0.0723994314151205 -0.0712886932335637 1 1
0.0577916005331974 0.0577278845561837 1 1
0.0703305371150683 0.0702623074177612 1 1
-0.0780800328828231 -0.0775674929055828 1 1
0.129295482300661 0.128247422759283 1 1
-0.0148237215881071 -0.0145621332968045 1 1
0.0450444572382485 0.0442391076778879 1 1
0.119502881266118 0.118946586421415 1 1
-0.122343919069672 -0.121300038535032 1 1
-0.0772119093603706 -0.0764484064403831 1 1
-0.0822440285196775 -0.0817788649728026 1 1
-0.0131074345190768 -0.0135244996852338 1 1
-0.0828732427749568 -0.0819615512697865 1 1
0.17882924705479 0.176877960487064 0 0
0.112821590806212 0.111982741694344 1 1
-0.0346315262723354 -0.0343346932644609 1 1
-0.0371656987661752 -0.0368535802153727 1 1
0.126152210896709 0.12475248873966 1 1
0.0236051564793174 0.0232868441260684 1 1
-0.0385550052136906 -0.0384391240331071 1 1
0.00488582251408532 0.00446749517569248 1 1
-0.0428889338636079 -0.0422680474680274 1 1
0.0806916973694884 0.0805960572612065 1 1
-0.00244919217730346 -0.00254581304475573 1 1
0.157667907674717 0.156167257432985 0 0
0.144114053064996 0.142771873310126 0 0
-0.0296560637071179 -0.0291619097449588 1 1
0.190423237412065 0.18876712052224 1 1
0.0615268447563636 0.0603628705134554 1 1
-0.089479412525371 -0.0882929864576635 1 1
-0.0611040890768428 -0.061433586761212 1 1
-0.0143254274063639 -0.0143580236300031 1 1
-0.03860009947154 -0.0378559513036493 1 1
-0.0645809197453261 -0.0640816390058343 1 1
-0.0542061644842402 -0.0536920445561155 1 1
-0.0807536812843491 -0.0805602152879918 1 1
-0.00151046321734795 -0.00169590188837135 1 1
-0.125811240322844 -0.124193911458548 1 1
-0.0637065261271053 -0.0632462580990081 1 1
-0.0252248290268651 -0.0250015245809159 1 1
0.0119698552436631 0.0111820297660462 1 1
-0.0411505775962879 -0.0407322732183814 1 1
-0.0207056754244303 -0.0202244924893605 1 1
-0.0356172979350555 -0.0352330562689358 1 1
-0.160943517995356 -0.159097057842208 1 1
-0.00457730942576817 -0.00407964722804701 1 1
-0.151627861446116 -0.150552378488692 1 1
0.0020218686986915 0.00212914358578454 1 1
-0.235013750647544 -0.232785134417571 0 0
-0.00308051098230038 -0.00321158725852805 1 1
0.11007021813055 0.108517128178632 1 1
-0.0179607368339926 -0.017521375078434 1 1
0.0656190329060104 0.0651957236750444 1 1
0.156239458985106 0.154622940833034 1 1
-0.0137944469508967 -0.0132615829380061 1 1
-0.012148677725216 -0.0127128472039887 1 1
0.0036327829582732 0.00300951578497627 1 1
-0.0360013391866502 -0.0355426565973434 1 1
-0.0567135892283418 -0.0557138888086592 1 1
0.152198457288667 0.150383538792371 1 1
0.133171596716241 0.131801266982855 1 1
-0.106754615670109 -0.105357170729451 1 1
0.0215762271646787 0.0209636496896506 1 1
0.0575868757576974 0.0563483639853334 1 1
0.0214706185664628 0.0213269237147422 1 1
-0.270745882617263 -0.267631890868108 0 0
-0.0919913423420116 -0.0905629872983323 1 1
-0.0247968165106626 -0.0248407362125951 1 1
-0.0519923184840012 -0.0515657732383535 1 1
0.0463219613439723 0.0464607864560763 1 1
0.161597385852235 0.159730078761386 1 1
0.113712406497855 0.112613200097447 1 1
-0.18759501977441 -0.185747675061142 0 0
-0.086668331143217 -0.0856455877503362 1 1
-0.0173686627592544 -0.0175112430005492 1 1
0.140140725313541 0.139037996259535 1 1
0.0615741269527741 0.0605646672637075 1 1
0.0427973945956718 0.0424767291307459 1 1
0.0293083587717616 0.0290115738370621 1 1
-0.033026150200751 -0.0328071727521823 1 1
0.0176774961361333 0.0171412638796081 1 1
0.108793765376359 0.107910697776225 1 1
-0.0601959006715796 -0.0596494001554989 1 1
-0.108858908297904 -0.107818288588102 1 1
0.112382248741052 0.111668736253851 1 1
0.0368582516108006 0.0367127754219171 1 1
0.0789936674749524 0.0786170058234391 1 1
0.0695043986497555 0.0689569366101861 1 1
0.0878844097131129 0.0874532081024668 1 1
-0.06250605867888 -0.0617689248487599 1 1
0.0740948239063794 0.073766346073005 1 1
0.0107464457943664 0.0112958978531118 1 1
0.1135889235007 0.112513345358991 1 1
-0.0319853362714761 -0.0310030121074842 1 1
0.000127595746162988 0.000325370042764202 1 1
0.0662672411828714 0.0654110831877283 1 1
-0.0162958606456045 -0.0168702044848426 1 1
0.0171014864875714 0.0170121788902389 1 1
-0.0235743751655821 -0.0231997609464469 1 1
-0.0856570366867623 -0.0849546075642517 1 1
0.0401285233865949 0.0397912471426324 1 1
-0.0491445885463065 -0.0484522678589842 1 1
-0.129419599900805 -0.128271115773336 1 1
0.0779827981790905 0.0772887343842168 1 1
-0.0696577833408395 -0.0691780692866777 1 1
0.0700375985486776 0.0690831321557584 1 1
0.0627426691123414 0.0628425933914816 1 1
0.0122248459599006 0.0123011201428638 1 1
-0.042829534337654 -0.0425616471400414 1 1
0.134931994632512 0.13300820264778 1 1
-0.0773696092741013 -0.0765840518539221 1 1
-0.0112271684277998 -0.0109674934922614 1 1
-0.0853077085743471 -0.0835083934261273 1 1
0.0328239963284771 0.0323284401233684 1 1
0.0711996416214394 0.0701883599205422 1 1
-0.0320125118737716 -0.0310546052575418 1 1
-0.0393965611557287 -0.0390519070842824 1 1
0.0899802412355074 0.089366598942626 1 1
0.0642235706323191 0.0631725336579892 1 1
0.119906349218596 0.118581886999368 1 1
0.155399825170461 0.153260257988313 1 1
0.0220620908687491 0.02104338960899 1 1
0.109640693749424 0.108762470378318 1 1
-0.0118843021672248 -0.0123738861483698 1 1
-0.0734715422243614 -0.0729572166909124 1 1
0.0447605312491924 0.0438002378899764 1 1
0.0352740406912077 0.0350669666728981 1 1
0.0439054120763859 0.0434204826720565 1 1
0.0690211534264866 0.0682789921177379 1 1
0.0897164717497023 0.0890755302771384 1 1
-0.0945622333220556 -0.0932326623311993 1 1
0.0726075305579054 0.0720291069049298 1 1
0.013999298849461 0.0139331496438271 1 1
-0.178729676528471 -0.177392247666075 0 0
0.0357962823670863 0.0351026267890853 1 1
-0.190295141022949 -0.188898231997563 0 0
-0.117619470849162 -0.116222203906593 1 1
-0.0307954128796925 -0.0306524589443665 1 1
0.073657311443415 0.0727476402877168 1 1
-0.0783427678292988 -0.0772682411001384 1 1
0.145385159860225 0.144389277091122 1 1
0.115531025171715 0.114047844244526 1 1
-0.0698259919261852 -0.0691620629768563 1 1
0.00987946913188145 0.00976041582380946 1 1
-0.0529300474228095 -0.0521155647637545 1 1
0.0255686515115961 0.0248550326119319 1 1
0.172360966344011 0.169594431791208 1 1
-0.0417956582158262 -0.0407676504345839 1 1
0.0123656556752149 0.0123819135098391 1 1
0.0287818540852851 0.0289187780741843 1 1
0.0735568247814581 0.0727006937150743 1 1
0.102516527814052 0.101532786205033 1 1
0.0706499652281889 0.0703632657023923 1 1
0.0614726546409475 0.0612267810474752 1 1
0.0592857412601452 0.0587858390206225 1 1
-0.120444975541799 -0.120020695629342 1 1
0.043789123684097 0.0438408205577948 1 1
0.0297618987431143 0.0293325480660083 1 1
-0.0630873581791747 -0.0626301809176062 1 1
-0.0988601267248616 -0.0979103065755587 1 1
-0.0623879396204362 -0.0619500928678088 1 1
-0.00160832920073715 -0.00171552360404368 1 1
-0.115123368277494 -0.114203146385686 1 1
0.111696024824788 0.109682520538927 1 1
-0.0184512018304971 -0.0184301175297049 1 1
-0.0173135633228025 -0.0173857915184809 1 1
-0.00643453487536312 -0.00649888303630458 1 1
-0.0884638303122889 -0.087572491655911 1 1
-0.0314889721095576 -0.0311290517506818 1 1
0.00196330410552332 0.00183580752411558 1 1
0.181458273106896 0.178661291622716 1 1
-0.0788500788302897 -0.0779541089467359 1 1
-0.169017803421304 -0.166818862254618 0 0
0.0872106355051202 0.0861519787258772 1 1
-0.00481692416473902 -0.00493590591369999 1 1
-0.0347273810562464 -0.0348569085206872 1 1
0.0686493939777849 0.0676610420363905 1 1
-0.00699939368247023 -0.00715619627729648 1 1
0.0321963047574417 0.0318456210577434 1 1
0.0352787742627304 0.0354910768886728 1 1
-0.140183991500885 -0.138599819233868 1 1
-0.0488677015120702 -0.0485287335848479 1 1
-0.0617903967946316 -0.0612116861547799 1 1
-0.095534526716267 -0.0943008490476675 1 1
-0.0548284867953377 -0.054300021403553 1 1
-0.0578633059438601 -0.0577635090690357 1 1
0.00773283462116783 0.00750143800581872 1 1
0.0294749351578489 0.0282530226379321 1 1
0.0677164588425112 0.0674238990401333 1 1
-0.0930957908910833 -0.0919591867679657 1 1
0.273293875557438 0.27036586488333 0 0
0.0167342112456053 0.0167782607453883 1 1
0.0445556038232136 0.0441990229538068 1 1
-0.110004106493105 -0.108762971638955 1 1
0.0771727474169883 0.0769488558540019 1 1
0.0262873142775556 0.0257331839752321 1 1
-0.013309598806195 -0.0129815456485582 1 1
-0.114744023372512 -0.113902877167552 1 1
0.0317611407448166 0.0313620120452362 1 1
-0.0504883553292443 -0.049872478059627 1 1
-0.0591743993728374 -0.0588861205832495 1 1
-0.00144345999325025 -0.00121987850273313 1 1
0.0357098935219257 0.0361374793039102 1 1
-0.0268763463646992 -0.0267513795332706 1 1
-0.133678258638843 -0.132410436156435 1 1
-0.137245770727169 -0.135732088499819 1 1
0.182390362824276 0.180886202434045 0 0
0.00677997341262762 0.00658336242189692 1 1
-0.0675557530276723 -0.0672324402914838 1 1
-0.0832281734065792 -0.0821991475729562 1 1
0.0685942731971301 0.0675376252407691 1 1
-0.0596585721085342 -0.0587774043319361 1 1
0.0689499636697122 0.0675733964617057 1 1
-0.0908890826931201 -0.0893054228206394 1 1
0.0806803728256086 0.0796850486720242 1 1
0.0885019610631117 0.0869785739441379 1 1
-0.107777423400116 -0.107041941371576 1 1
0.0536158222634097 0.0528177649517688 1 1
0.222310091207172 0.220001371101807 0 0
0.115004969764876 0.113704301977037 1 1
0.0407252797409732 0.0399377035731471 1 1
0.10981141487148 0.108610117025765 1 1
0.134022994106948 0.13262055933971 1 1
-0.10963582044148 -0.108922636479925 1 1
-0.0463241360283221 -0.0453895941425371 1 1
-0.121158915913099 -0.120092638491892 1 1
-0.0107651061653576 -0.01074077150304 1 1
-0.000325764039028197 -0.000950546278761292 1 1
-0.148500819886125 -0.14669633167646 1 1
0.030027376399902 0.0296959761656797 1 1
-0.0146565171916937 -0.0144660637610511 1 1
0.0494803098209354 0.0485188198175404 1 1
-0.0283933662825607 -0.0280364507495804 1 1
0.0501124939888731 0.0496553782937797 1 1
0.184869413258651 0.183661389438854 0 0
0.132032675848752 0.131325298566164 1 1
0.11050710684537 0.109520061616995 1 1
0.03694659760567 0.0364954470902634 1 1
0.144068990054838 0.142685018075309 1 1
0.049905421831985 0.0492548965219732 1 1
0.0411684828920844 0.0405673508919715 1 1
-0.0167345883387963 -0.0159818051710625 1 1
0.0141251182839447 0.0142037058562714 1 1
-0.0954009619500569 -0.0941517693975998 1 1
0.193681728511516 0.191246671746973 0 0
0.0119730939373593 0.0123814373654318 1 1
0.0626444223945742 0.0620150931443588 1 1
-0.0654167346149324 -0.0646193437987915 1 1
0.0890169892285333 0.0883052059039841 1 1
0.0268662755163401 0.0264481141180116 1 1
-0.0414005465515474 -0.040930973600978 1 1
0.0937167487513964 0.0925707563980469 1 1
0.0439919047429323 0.0435872473337716 1 1
-0.0852137753755829 -0.0843419508961412 1 1
0.0553055405450474 0.0551294274774751 1 1
0.089048321959588 0.0874256777052477 1 1
0.0991630892717065 0.0987698586926231 1 1
0.0213726502037069 0.0211342718697879 1 1
0.167355489837089 0.165823107232978 0 0
-0.0099022676698538 -0.00971416715252554 1 1
-0.0347461097944713 -0.0346250184598328 1 1
0.186279388121126 0.184473337122354 1 1
-0.208670320011472 -0.206778051232832 0 0
0.145968171430921 0.14458158811789 1 1
-0.0193493982282203 -0.018825114013224 1 1
-0.0713762844779059 -0.0704013665097711 1 1
-0.0613600276284431 -0.0608465571089888 1 1
-0.0393320338309061 -0.0390105702257557 1 1
-0.0471219054643147 -0.0462227993124371 1 1
0.0309694864204849 0.0307071787492719 1 1
-0.0624240567299528 -0.0614730072237386 1 1
0.134301181777313 0.132980351297827 1 1
0.0403359353634789 0.0399047784201819 1 1
-0.0407112999924452 -0.0402513274776485 1 1
-0.139626240879969 -0.138469534574127 1 1
0.0669260955198493 0.0673044188980774 1 1
-0.0324014138495476 -0.031336682299678 1 1
0.160710753910799 0.159455069194667 1 1
0.00457354690409549 0.00421741143167129 1 1
0.0123992240767772 0.0131420533834679 1 1
0.118228459803004 0.116909366558368 1 1
-0.15743559718734 -0.155814953287096 0 0
0.178517400043198 0.177309944949761 0 0
-0.0890639173841551 -0.0881896026136459 1 1
-0.193138370574311 -0.191534975276275 0 0
0.0765978885190839 0.0764503575401798 1 1
-0.0353826825989356 -0.0356099101951592 1 1
-0.0852630009277599 -0.084930072435562 1 1
0.04334698391147 0.0423772156344443 1 1
0.0228172723464238 0.0226707642846755 1 1
0.0827097784513889 0.0818129186908538 1 1
0.0800716881498211 0.0791074626126892 1 1
0.120296525888609 0.118781888331969 1 1
0.117956217560884 0.116779147161611 1 1
0.120606911468262 0.120007815124808 1 1
-0.0473267883547719 -0.0464398075033204 1 1
0.17640818377667 0.174226575842621 1 1
0.0851027851050096 0.0840053916174969 1 1
0.0751850992616389 0.0744949013976303 1 1
0.0804951403606214 0.07932809949407 1 1
0.0182343061551812 0.0176943812072718 1 1
-0.113647912382654 -0.112814732032322 1 1
0.10347508438251 0.102978081111702 1 1
-0.123504811186743 -0.121503789584468 1 1
-0.0839481263065191 -0.0828184533692656 1 1
0.00725331506657909 0.00677652699437313 1 1
-0.00148790297683916 -0.00203411732219316 1 1
-0.0279101549034041 -0.0277989277582772 1 1
0.0766483094934362 0.0765248743131829 1 1
-0.0351762970187299 -0.0348604455963684 1 1
-0.101477228861134 -0.0999005361301696 1 1
-0.0991192881422944 -0.0981987574291915 1 1
-0.203474455063179 -0.201547832838489 1 1
0.00835658969268205 0.00851395257932641 1 1
0.0861317175108362 0.0853420456949437 1 1
-0.104235394740065 -0.103057865150337 1 1
0.0321516731022113 0.031742458865328 1 1
-0.0746955925758289 -0.0743303064688979 1 1
-0.137836957801448 -0.136876055534127 1 1
0.201415400360046 0.19940350075794 1 1
-0.173102276614616 -0.170829736399312 0 0
0.297013431348589 0.294586965640122 0 0
-0.081834489085034 -0.080739178603238 1 1
0.196252219782166 0.194502712358542 1 1
-0.180578978421285 -0.178959425125071 1 1
0.105312576292476 0.105062533204428 1 1
0.0646673871305029 0.0644475588385255 1 1
-0.0105092054498182 -0.0104953704481217 1 1
0.098279712003534 0.0966101085376936 1 1
0.0186951784671391 0.0177787581970078 1 1
-0.162052932382432 -0.160737479064285 1 1
-0.0316017651632934 -0.0314572831778416 1 1
0.129118643333431 0.127748737440885 1 1
0.043783589186466 0.0437273207662824 1 1
-0.00682679911367942 -0.00666048333780009 1 1
-0.0414250364385431 -0.0421009959849003 1 1
-0.05541231950906 -0.0554748352357248 1 1
-0.0418518827090533 -0.041798520644846 1 1
0.060023219386244 0.0595004022648956 1 1
-0.147349768862919 -0.145916757155053 0 1
-0.149987728719172 -0.147858905859684 1 1
-0.00401050720946786 -0.00351237020926734 1 1
0.0187666348038355 0.0187247430612193 1 1
0.0641801031357784 0.0632281101421681 1 1
-0.0188289918748627 -0.0185349062345617 1 1
0.0588011878001689 0.0581819460858719 1 1
0.0501168566350629 0.0504274899840636 1 1
-0.186558823919166 -0.185369650253539 0 0
0.130092921707194 0.128747653219772 1 1
-0.0685379028152905 -0.0670980020794151 1 1
-0.0383711398880748 -0.0376564554686755 1 1
0.335104261672419 0.331437899214543 0 0
-0.208558827738383 -0.206412400081885 0 0
-0.0302803531559581 -0.0298843546350688 1 1
0.0896765689061971 0.0892952502896693 1 1
-0.00829743465014865 -0.00794241417193996 1 1
0.0519919547071961 0.051135110081226 1 1
-0.265847611519067 -0.263090507166097 0 0
-0.111376207004925 -0.109602548817876 1 1
0.149865611339686 0.148457773216937 1 1
0.0720036449374394 0.0707385056296152 1 1
-0.0352120449993071 -0.0352799376595734 1 1
0.0215401176992795 0.0213473622116775 1 1
0.139315341230472 0.137151065365196 1 1
0.0295160147935085 0.0292642203630271 1 1
-0.134864631652344 -0.133670912132716 1 1
0.108355963964372 0.107628431508712 1 1
-0.0214807475496167 -0.0213549505939962 1 1
0.0443501175412212 0.044046702570489 1 1
-0.258833653957798 -0.256642206079299 0 0
-0.0195130849844685 -0.0186583663082065 1 1
0.144482022620508 0.14279869783365 1 1
-0.0790525066513142 -0.0783800085137984 1 1
0.023151004883078 0.0225164728541373 1 1
0.139908976160363 0.138884055856043 1 1
0.10107972464118 0.100485639842888 1 1
0.143883692612357 0.142429816136161 1 1
0.0939112370735138 0.0928979570328565 1 1
0.0139110225184204 0.0141050478415492 1 1
-0.0551093560247345 -0.0549997815987813 1 1
-0.1426088676617 -0.141398681567871 1 1
0.0738943211477358 0.0736142460863036 1 1
0.0622921442193152 0.0622321099108098 1 1
-0.0741458778419244 -0.0732108582013696 1 1
-0.0235203360790987 -0.0234527012000883 1 1
0.0202074174606618 0.0201738888688821 1 1
-0.098819808944356 -0.0973157010284169 1 1
0.0489332668410959 0.0482753614833532 1 1
-0.0378941561959875 -0.0369893858142657 1 1
-0.129693473311417 -0.127869059088161 1 1
-0.0453501689142106 -0.0450156555101469 1 1
0.10716262227565 0.105738978711628 1 1
0.161683730931992 0.159831642879534 1 1
-0.032675093170551 -0.0322452353624401 1 1
0.12197587087919 0.120619426730695 1 1
0.127436136517839 0.125920116854455 1 1
0.133683456194331 0.132736293673486 1 1
-0.0967847236944387 -0.0961391294540732 1 1
-0.0175879886863528 -0.0177682353536762 1 1
-0.0657001570385313 -0.0646406975779604 1 1
-0.0768991430254318 -0.0765213248627822 1 1
-0.00658145243999424 -0.00538778360933993 1 1
0.139415597641537 0.137856569418802 1 1
-0.0349903812491352 -0.0345781075358527 1 1
-0.129902174040897 -0.128664659957079 1 1
-0.115555656043419 -0.113891604417316 1 1
0.0485601113999935 0.0476683387848375 1 1
0.00366511345300928 0.00395217188070309 1 1
0.145279167921092 0.143480805519337 1 1
-0.226930864042627 -0.224603402057217 0 0
0.0605158481685693 0.0596676785194846 1 1
0.105155006102358 0.104631818143258 1 1
-0.0840027658358747 -0.083351015427384 1 1
0.0260658536472195 0.0260858921504291 1 1
-0.210003954453729 -0.207632358744829 1 1
-0.0137582126797949 -0.0135409988701483 1 1
0.0399228045872052 0.0390323601204484 1 1
0.126813212245144 0.125252767176706 1 1
-0.00283342943148092 -0.00268512702389636 1 1
-0.0349376580846047 -0.034510570943706 1 1
-0.111026754429661 -0.109636242890515 1 1
-0.00438626247760207 -0.00375627637647561 1 1
-0.040805405673983 -0.0405895283907015 1 1
0.0331914765331315 0.0326466256233626 1 1
0.060589182236139 0.0600292756428899 1 1
0.0292339646180933 0.0288427893408252 1 1
0.014303591203017 0.0141206588295189 1 1
0.0494600154932625 0.0485791264314779 1 1
-0.0115339849028983 -0.011378128098606 1 1
-0.0764155409216002 -0.075944510379229 1 1
-0.0195190021775341 -0.0188340380507668 1 1
0.121207019357088 0.120123312883828 1 1
0.0399380620341123 0.0398316092579877 1 1
-0.0367966977507262 -0.0362747341671248 1 1
0.155528421978415 0.154001668348755 0 0
0.0884445094550674 0.087814497252343 1 1
0.0497567364627321 0.0494047969726909 1 1
0.027142725113182 0.0274041745048639 1 1
0.00322893009872658 0.00308889089029064 1 1
-0.203369028627493 -0.20141149853637 0 0
-0.137266099231108 -0.13572884984821 1 1
-0.0366160836655278 -0.0361796780828376 1 1
0.00141544484386186 0.000382297480318214 1 1
0.190502274543093 0.188678348243065 1 1
-0.0721551679166754 -0.0711301954977315 1 1
-0.00827391133806744 -0.00801827968328837 1 1
0.0652842281876614 0.0645854756242358 1 1
-0.0468870671004869 -0.0468010320055817 1 1
-0.147244850124206 -0.14568389261708 1 1
0.0476042899094934 0.047270818936958 1 1
0.174011817896232 0.172226647310578 1 1
-0.0737401928084726 -0.0732301172353454 1 1
-0.244367574000435 -0.24045308163731 0 0
0.00381330739374771 0.00293923438033399 1 1
0.0165412703328704 0.0165228140632027 1 1
0.0714638382300775 0.0704922329176513 1 1
-0.0722826227676187 -0.071597661716484 1 1
0.117853263399209 0.116713062523773 1 1
-0.0389210957172592 -0.0385463275535593 1 1
-0.132269332730081 -0.130903663943356 1 1
-0.18543654098519 -0.183400191966976 0 0
-0.0941379439493179 -0.0937432232137162 1 1
-0.209743924671549 -0.207322249194998 1 1
-0.128919206088605 -0.127341343051293 1 1
-0.0844188273340168 -0.0838570104956547 1 1
0.115266993293204 0.114092187255327 1 1
0.069264831614575 0.068429062625422 1 1
0.0826077450533822 0.0816939861427411 1 1
-0.112765433264306 -0.111597057287284 1 1
0.124878938271707 0.12361917588914 1 1
-0.0193005438210703 -0.0193400768953435 1 1
0.0108915456529435 0.0107496404252466 1 1
0.0251443060744035 0.0244588447760712 1 1
-0.0680073881019776 -0.0675652417137754 1 1
0.0831979836054689 0.0817833644417569 1 1
-0.035585173783467 -0.0352797787042498 1 1
0.151626483712153 0.150003229846171 1 1
-0.075486328269379 -0.0747239392185349 1 1
-0.045397644661816 -0.0449561645305429 1 1
-0.0421433833283729 -0.0420410569999019 1 1
-0.00478647133637516 -0.00470713659623063 1 1
0.077334208119667 0.0758547697124389 1 1
-0.0569713735175234 -0.0563771560650489 1 1
-0.108650745819638 -0.107741389474353 1 1
0.0544521347137748 0.0546609060285295 1 1
-0.0742599052704675 -0.0736436619827179 1 1
-0.115151974492693 -0.114201779808746 1 1
0.0588337067122424 0.0585755736383673 1 1
-0.00452072702953367 -0.00479798559646018 1 1
0.0685732499818047 0.0674331733525042 1 1
-0.0487634674390337 -0.0481838357868722 1 1
-0.0315240882451543 -0.0311042405706136 1 1
0.0958752406747772 0.0947369725600433 1 1
0.0353926836442303 0.0353618803183903 1 1
0.0555337470589155 0.0550117168745128 1 1
-0.0418553426742715 -0.0415203420043908 1 1
-0.13602204713413 -0.134186618482002 1 1
0.0127979835474306 0.0136491451162708 1 1
0.00896054392242269 0.0088394509610258 1 1
0.0237411234309242 0.0229999007724573 1 1
0.0941417374122351 0.0931222881612223 1 1
-0.124018330184539 -0.123042061054218 1 1
0.00168864642747862 0.00160809901144768 1 1
0.11119836565004 0.109841986947431 1 1
0.0880454480768416 0.0872616879603763 1 1
0.0549338700177903 0.0542887576813323 1 1
-0.0560631412350423 -0.05553612234574 1 1
-0.0828753730584655 -0.082171281162319 1 1
-0.044413927870721 -0.0442361077478012 1 1
-0.226853570762858 -0.223646704255612 1 1
-0.12067298946596 -0.118827535673891 1 1
-0.0132949376198782 -0.0125051824926183 1 1
-0.0709431072825805 -0.0699655808642568 1 1
-0.0286510145890723 -0.0288904301036149 1 1
-0.0420121510759349 -0.0414823130735945 1 1
0.0454123898355248 0.0447514422275059 1 1
-0.0251624653322106 -0.0252569219822055 1 1
-0.0256551404631602 -0.025677553611393 1 1
-0.111267486027655 -0.110413903157513 1 1
0.0887573063777508 0.0880576182158178 1 1
0.125758381213296 0.1242401953626 1 1
-0.110331744808278 -0.109495394329632 1 1
0.0130238273984056 0.0134269823215825 1 1
-0.0909898048978214 -0.0901402186563326 1 1
-0.0178588416105035 -0.0176240928943058 1 1
0.091599048652981 0.0905453149780246 1 1
-0.162540994129218 -0.161029540547315 1 1
-0.00933232782948461 -0.00880963119254373 1 1
0.0612158521605465 0.0607053552502293 1 1
0.154670780618333 0.153181012115397 1 1
-0.0972879051797646 -0.0961318701031489 1 1
0.224723620912489 0.222252492315076 0 0
-0.18298194393294 -0.181683124951616 1 1
-0.108728464030221 -0.107357405179901 1 1
-0.0432611211626061 -0.0417786636879511 1 1
-0.0155282190440115 -0.0155159232627474 1 1
0.00108502218693249 0.000953318537037999 1 1
0.0452142260803257 0.0440670925519246 1 1
0.0945547270231961 0.0935775105721813 1 1
-0.0940962171006835 -0.0935639154432974 1 1
-0.115374107884152 -0.114684713004635 1 1
-0.0983313642054858 -0.0972054652898594 1 1
-0.00476270481344439 -0.00427136910098013 1 1
0.177400705683187 0.17609821640003 0 0
0.0533599811962371 0.052891558117786 1 1
-0.124016239820532 -0.121904047222401 1 1
0.0518769879048217 0.0519534614093746 1 1
0.0187575255837954 0.0183860123305333 1 1
-0.0277689111966942 -0.0276452561884931 1 1
0.0736501047810185 0.0723710492741709 1 1
-0.147217757807981 -0.145979580114221 0 0
0.0516220838322643 0.0511877296930108 1 1
-0.0153002206422574 -0.0155113334420606 1 1
0.19947689966547 0.197393154653777 0 0
-0.0565735929301509 -0.056050776132005 1 1
0.190723786573246 0.189605792303361 0 0
0.00793416086601049 0.00784560783789377 1 1
-0.0249167934122966 -0.0240980927571453 1 1
0.154576113087096 0.152085069583326 1 1
0.0412551173865124 0.0411116703079055 1 1
0.125152050166676 0.123972254961098 1 1
-0.0659688798595815 -0.0660164136422337 1 1
-0.148919996182285 -0.14756897731182 1 1
0.0325562972010443 0.0321146091479284 1 1
0.195641855154668 0.193420566601455 1 1
-0.0275528873457596 -0.0269499659811848 1 1
-0.0145328286578076 -0.0147865420746244 1 1
0.0084042032371443 0.00856516380549732 1 1
-0.0985486193670319 -0.0967374966241468 1 1
0.13640106898757 0.134918299323105 1 1
0.166859042365598 0.164669952339996 1 1
-0.0928915997681548 -0.0920870154610358 1 1
0.140999279159946 0.139994476251369 1 1
-0.0444484419929724 -0.0436828505620357 1 1
-0.102914548306357 -0.101673051236254 1 1
-0.076957226712788 -0.0762603190059992 1 1
0.0564869208543736 0.056057004320746 1 1
0.0650142116651461 0.0640090102233201 1 1
0.236059006208307 0.233778902729049 0 0
-0.0164454338121347 -0.016127581781734 1 1
0.00700209754470454 0.00686944379571091 1 1
0.0880392706185073 0.0872612522838723 1 1
-0.00968493153444448 -0.00966354980833856 1 1
-0.271936293601769 -0.269023658962686 0 0
-0.0935776939160054 -0.0923308685939056 1 1
-0.0601938293918288 -0.059196479643076 1 1
-0.0579417531714552 -0.057120965489276 1 1
-0.118855170504184 -0.117192392930814 1 1
-0.092201895295949 -0.0910952141419472 1 1
-0.0107026951902104 -0.0108651684143242 1 1
0.0860000153898434 0.0851921635778704 1 1
-0.0143161661803477 -0.0135721455439195 1 1
-0.0273439203546737 -0.0272013302528843 1 1
-0.132901129035199 -0.131421897794755 1 1
0.0890280026262263 0.0888476819692194 1 1
0.0147706114508689 0.0135469123755989 1 1
-0.0511431012799729 -0.0508759616518882 1 1
-0.0486771940899409 -0.0480348864359894 1 1
0.0713196571471109 0.0705260504627218 1 1
0.0680134202654941 0.0674372318598505 1 1
0.0429000326639746 0.0432300198923308 1 1
-0.319586356252774 -0.316235208652132 0 0
-0.177598236481254 -0.175281754899933 1 1
0.0321501182995042 0.0316709877941211 1 1
0.0954006501487321 0.0953051615736809 1 1
0.0683266527360009 0.0675927332780832 1 1
-0.0595322470795167 -0.0588217118630586 1 1
-0.075390725931275 -0.0743692543296194 1 1
-0.00614166669372789 -0.00606255077464259 1 1
-0.039051707207369 -0.0385653165302505 1 1
0.213273773570171 0.211224981822712 1 1
0.122213194363432 0.120905299445008 1 1
0.13917015267898 0.138049929897463 1 1
0.020676621973352 0.0211489320457844 1 1
-0.0486035862306892 -0.0481898627149888 1 1
-0.0708123606361144 -0.0694144204007672 1 1
-0.00905219290430574 -0.00832089155589866 1 1
-0.0891225229651518 -0.0883428435483407 1 1
0.0289399686524124 0.027976983821527 1 1
-0.0558410778900658 -0.0552206698396375 1 1
0.186863433114793 0.184974857460102 0 0
0.112649120539059 0.111093985720331 1 1
0.0168989705173281 0.0169198762442238 1 1
0.0964874306641238 0.0955665695296735 1 1
-0.0332472664834803 -0.0331923571222471 1 1
-0.00798436596998932 -0.00725410917351434 1 1
0.000940088634390372 0.000522560130327372 1 1
-0.0470132867371968 -0.0468315405483193 1 1
-0.0198965070847842 -0.0195573834195451 1 1
0.0777852171508754 0.0772333421382717 1 1
0.0621438391193432 0.0616044478488999 1 1
-0.173204390419292 -0.171416974402066 1 1
0.073417758730142 0.0726049091317198 1 1
0.125350630881859 0.124331736894111 1 1
0.0689970701061708 0.0683259253698538 1 1
0.102522654082132 0.101114682879696 1 1
-0.14924344310925 -0.148130898469231 1 1
0.165541167217597 0.163655198269596 1 1
0.077283309718299 0.076492114364305 1 1
-0.023386849771846 -0.0236545314019048 1 1
0.0130477366657921 0.0129727989778138 1 1
-0.0147675157896382 -0.0143722305282863 1 1
0.0926192987958666 0.0918653522091391 1 1
0.121734447394871 0.121041130305505 1 1
0.0705469685430307 0.0697954370451932 1 1
0.111666701536949 0.110557816945722 1 1
0.157727005533505 0.156845928629248 1 1
0.0457018378134958 0.0451615400559158 1 1
0.189254423615468 0.187659399494187 0 0
0.0577404923175872 0.0570418923745929 1 1
-0.133579228172513 -0.132185460167482 1 1
0.248334212168406 0.245871916904383 1 1
-0.0878541527571817 -0.0866069856317713 1 1
0.154181647038668 0.152656036007515 1 1
-0.0329572110553816 -0.0326099437230661 1 1
0.0660693657032757 0.06578984351022 1 1
0.0541973054621693 0.0532893540040606 1 1
-0.0150180066195491 -0.0149498403311791 1 1
-0.0296610664274815 -0.0291768797875876 1 1
-0.0187385257457009 -0.0185081528675504 1 1
0.057081935150877 0.056289560582415 1 1
-0.0160566429106217 -0.0161480979283575 1 1
0.00194234706253657 0.00199220628593063 1 1
0.0294414838637388 0.0296434481790977 1 1
0.0198637171893915 0.0197202743977683 1 1
-0.0591798568178974 -0.0585974633451367 1 1
-0.150296349352424 -0.14867086590281 1 1
0.0578686832658935 0.0572506161640739 1 1
-0.0541745252891097 -0.0541211282918837 1 1
0.0934062368249807 0.0926022937019238 1 1
0.0360579071937129 0.0355807924347293 1 1
0.0104336228573799 0.0107043281559995 1 1
-0.0766832146161554 -0.0761054217940176 1 1
0.136073636426749 0.13461660742004 1 1
0.0918778763948923 0.0905175831346464 1 1
0.0768272989836109 0.075896400152073 1 1
0.0759380147414763 0.0754768119626482 1 1
0.0842119145092741 0.0837684589651161 1 1
0.0338916729592487 0.0336302221782865 1 1
-0.0749724846484137 -0.0741683953681255 1 1
-0.00901946376062738 -0.00864224129065178 1 1
-0.0759698480892429 -0.0749356031902298 1 1
0.105936482412014 0.104759458163493 1 1
-0.00922057773877158 -0.00848411309872273 1 1
-0.00822032239699849 -0.0081352867397792 1 1
-0.133749541471596 -0.132957325122104 1 1
0.0807949459592408 0.079911653878598 1 1
-0.134254776796657 -0.132687639714853 1 1
0.0141906880703366 0.0143269188300813 1 1
-0.00396636275625939 -0.00408338832309352 1 1
-0.081087841018589 -0.0804009091473953 1 1
0.0756950429144404 0.0745352266763626 1 1
0.0171537047259704 0.0169289769859609 1 1
-0.0412789714913212 -0.0406174610756595 1 1
-0.0361057845246772 -0.0359585274211431 1 1
0.0830532182523664 0.0823094718534727 1 1
0.0960981600077123 0.0954419147056091 1 1
-0.114856402533004 -0.113471549857508 1 1
0.175218456633707 0.173409288802587 1 1
0.0947876615726916 0.0936563096119911 1 1
-0.024098132504113 -0.0239298380652119 1 1
-0.111619937300584 -0.110633055677374 1 1
-0.0985022715796437 -0.0965989950001188 1 1
-0.0792769871380412 -0.0785891338778205 1 1
-0.13697831754938 -0.135509170103681 1 1
0.10544108848749 0.103099575051263 1 1
0.0239988355415423 0.0234244414403315 1 1
0.136251092451925 0.134488117669071 1 1
0.0128588972180752 0.0131462099892291 1 1
0.0437556190383059 0.0429007155672095 1 1
0.149097147250724 0.147505098167894 1 1
0.00495631313933781 0.00492892141596455 1 1
0.0514943867906539 0.0513441876387013 1 1
0.024522815446354 0.0246381004787297 1 1
0.0555061003065043 0.0549669561148258 1 1
-0.141551049030943 -0.139219958636854 1 1
0.0649549221247789 0.0646813732321175 1 1
-0.0117282257404165 -0.0123543743000892 1 1
-0.0345864798305502 -0.0350727496776723 1 1
-0.0937296638720215 -0.0926505028743312 1 1
0.196723352929233 0.195087867325553 0 0
0.159624853504233 0.157806637173353 0 0
1.00093055864156e-05 -0.000346983528430114 1 1
-0.094975683664553 -0.0945041429271909 1 1
-0.0384576924709975 -0.0385273005203456 1 1
0.161054409821161 0.159625451587144 1 1
-0.00598842647400129 -0.00576898522547592 1 1
-0.102475387233613 -0.101519725345312 1 1
-0.123521572358239 -0.122606108037143 1 1
-0.0733084665620831 -0.0727747450933933 1 1
-0.0566053056937367 -0.0561973154169914 1 1
-0.0055535952588361 -0.00543834253225346 1 1
0.0112645262196837 0.0107190906993529 1 1
0.00328030537364333 0.00293101410760433 1 1
-0.124129917793699 -0.12290836692145 1 1
0.00897845405528494 0.00891370335631597 1 1
-0.0426167453754944 -0.0421284977490055 1 1
0.0442668231784397 0.0435699273025344 1 1
-0.00222968863753265 -0.00155428143418515 1 1
0.153226848128057 0.151791697116387 0 0
-0.0860005550234378 -0.0849894385094176 1 1
0.104541946311106 0.103491659926884 1 1
0.0262631656875341 0.0266877153482559 1 1
0.107802172150767 0.106844092071419 1 1
-0.057340718092828 -0.0570182629174696 1 1
-0.0325117068957069 -0.0316628336931299 1 1
-0.013321172011572 -0.0130531557611227 1 1
0.176951234059171 0.175475363771744 0 0
-0.0587811527357884 -0.0583647082519917 1 1
0.0587978558602167 0.0578343519884456 1 1
0.0587918416893477 0.0582688195527148 1 1
0.0639354381789864 0.0638911298110656 1 1
-0.0287588362651061 -0.0289497830646332 1 1
0.107808815900043 0.106591899960862 1 1
0.0170676311987423 0.017063535248504 1 1
0.0342192428092152 0.0338708439168135 1 1
0.10964210904006 0.108117438572492 1 1
0.132565443651742 0.131247051233441 1 1
-0.0599743990035197 -0.0592642021882624 1 1
0.161819556886023 0.160767387044646 1 1
-0.233488932231725 -0.231134259806516 0 0
0.0353710672246735 0.0352209222972144 1 1
-0.0618948780943663 -0.0605074089968472 1 1
0.111967968385241 0.11033593021313 1 1
0.0561888020668305 0.0553156541832549 1 1
-0.110405499968818 -0.108889476465454 1 1
-0.114185608628544 -0.113608544488698 1 1
-0.0604397062104591 -0.0594632745560531 1 1
0.0501937340000743 0.0499265063244347 1 1
0.102494849632222 0.101486246257301 1 1
0.019057019343153 0.0183669059529031 1 1
-0.0384100384993432 -0.0376185010690079 1 1
-0.045407146929657 -0.0448938542548729 1 1
0.0435812664307255 0.043646311270049 1 1
0.00413408238600123 0.00448275317584038 1 1
-0.0700993652980576 -0.0695692748255674 1 1
0.0458383192719753 0.0449211217547406 1 1
-0.0987425101251225 -0.0974092155644647 1 1
0.0657247996788126 0.0656156943921693 1 1
0.0404057175456607 0.0403477310275922 1 1
-0.0194808878613307 -0.0198087993978051 1 1
0.00189882858030147 0.00187175298268562 1 1
0.03087586826369 0.0307091495725871 1 1
0.120035383288855 0.118354186684076 1 1
0.101196092965137 0.0999028586867168 1 1
0.0916370991268298 0.0904061478447375 1 1
0.169843137512959 0.167873335675484 0 0
-0.00486556687250584 -0.00482040421676108 1 1
-0.00169720653408333 -0.00222968192257711 1 1
0.0223033735457162 0.022452855058142 1 1
-0.210746606240247 -0.208571811504739 0 0
0.0321133287525032 0.0316469749375285 1 1
-0.081915410874677 -0.0811757465996284 1 1
-0.0309660935463626 -0.0307281019076549 1 1
0.040670693678674 0.0398638387558484 1 1
-0.0458876063342971 -0.0451815020634563 1 1
0.0421482462118432 0.0418812406550597 1 1
0.116016039063138 0.114207605644422 1 1
-0.0734734236635509 -0.0726431093606646 1 1
-0.0535574410550123 -0.0530485574314376 1 1
0.0583355563409919 0.0578756405108865 1 1
-0.0364334941618273 -0.0361018006387146 1 1
0.0811103423790659 0.0804520252853352 1 1
0.0907887405726093 0.089789508484835 1 1
-0.0161012639910825 -0.0153142306265346 1 1
0.0347720564394127 0.0347658322781089 1 1
-0.144685922254336 -0.143365664236719 1 1
-0.0396167025225879 -0.0391021540860707 1 1
-0.0460320110975876 -0.0453997602277957 1 1
-0.0267032533863479 -0.0261088971924085 1 1
0.139791635931216 0.138855538772679 1 1
0.00694530689896922 0.00663914755196377 1 1
-0.200146138806966 -0.1985246708258 0 0
0.217217788653906 0.215436416599242 1 1
0.0368036813458347 0.0355411044712103 1 1
-0.170400798284021 -0.168843383902064 0 0
0.0128155672277219 0.0127405074931464 1 1
0.0306006821032562 0.0307041467037044 1 1
0.215364489132004 0.212926205050524 1 1
0.011692521928327 0.0118370658029283 1 1
0.131903340656656 0.131501764489163 1 1
0.0197572707921037 0.0194218997174364 1 1
0.184479973881136 0.182590227468667 0 0
-0.107555223739018 -0.106469729344701 1 1
-0.102497796669609 -0.101217787129477 1 1
-0.194646868934095 -0.19179008914165 0 0
-0.170922394603782 -0.168782998131625 0 0
-0.134789634225937 -0.133322112011935 1 1
-0.0347806912528451 -0.0348133025180113 1 1
0.0829449977960805 0.0826130784948777 1 1
-0.0429946405110095 -0.0416934774845539 1 1
-0.0829857300273974 -0.0821306665973965 1 1
0.0614380950576887 0.0605545687831402 1 1
-0.170254512280571 -0.168353701619583 0 0
0.0610250635569286 0.0605658578910968 1 1
-0.136358373834234 -0.134881367980844 1 1
-0.0547663443013843 -0.0542908360090202 1 1
0.20467470398053 0.203007986038572 1 1
-0.200248270959528 -0.198219010165279 1 1
-0.107518164924598 -0.106843828498735 1 1
-0.19020870430557 -0.188137200643499 1 1
-0.0437236076496867 -0.0431720430867377 1 1
-0.0162501075179149 -0.0157813717569472 1 1
0.0133263490062196 0.013694230908627 1 1
-0.0380733738485717 -0.0378601679047527 1 1
0.0622914077180371 0.0609189013106337 1 1
0.348953996796712 0.34513789006901 0 0
-0.0407960763268267 -0.0405876807284409 1 1
0.053942148514928 0.0536816286683266 1 1
0.0574810972153672 0.0570899903750746 1 1
0.243560778074775 0.241324217238419 0 0
-0.0357558987060671 -0.0352291586989172 1 1
-0.0636390421995837 -0.0633567146513563 1 1
0.00218463532609073 0.00212601879940604 1 1
0.064744463891431 0.0647010798420893 1 1
0.058651744622026 0.0578924566366249 1 1
0.021725400795591 0.0214639312160534 1 1
-0.0487987759139065 -0.0480431289173788 1 1
0.0246313330539014 0.0241974537388548 1 1
0.0282683538910376 0.0280844486606278 1 1
0.0539934765435888 0.0534258066787554 1 1
-0.214860365654384 -0.212622964788365 1 1
0.0521318099384093 0.0516282232575746 1 1
-0.101087529452544 -0.0994679681069167 1 1
-0.026625040198265 -0.0265861927828152 1 1
-0.000317177786769952 -0.000367489750749102 1 1
0.0158292951028272 0.0157313690529456 1 1
-0.0507066091601351 -0.0499695168876755 1 1
0.0404981277753384 0.0397811500607749 1 1
-0.106375871901119 -0.105323819920259 1 1
-0.1615379635728 -0.15942936466431 1 1
0.104029298359417 0.103477128009459 1 1
0.101238283386277 0.0996608176739602 1 1
-0.153415354300371 -0.151282048740912 1 1
-0.0426731936834853 -0.042337791492535 1 1
-0.224550118720374 -0.221575111997178 0 0
0.0348168393392186 0.0350211185310537 1 1
0.0140715407413461 0.0138731250905832 1 1
-0.20709165912109 -0.205086527196997 0 0
-0.048060863036521 -0.0480628059560814 1 1
-0.0429777072074103 -0.0423167742428964 1 1
-0.042944420083909 -0.0425187147764715 1 1
0.107112550877036 0.105795684442608 1 1
0.160850214127028 0.158506937534615 1 1
0.0850352038382546 0.0836300108725619 1 1
-0.0855157082196865 -0.0845445510039715 1 1
0.0379433836253126 0.0377389357933371 1 1
0.108848442644508 0.107487673562326 1 1
-0.0360615151599217 -0.0357424449667152 1 1
0.158782640080619 0.157124138202892 1 1
-0.028337947257413 -0.0269261142854836 1 1
-0.0809767124436336 -0.0801210644485292 1 1
-0.0307579466940484 -0.0304666703592828 1 1
-0.0976045835246565 -0.0966067521788292 1 1
0.0262721380177781 0.025969879499166 1 1
-0.028199551087827 -0.0281750628207014 1 1
0.0120534220007793 0.0122281773457411 1 1
-0.101236114009027 -0.100322900638791 1 1
0.0436381261865576 0.0431866281348502 1 1
-0.106521910344466 -0.105617041867454 1 1
0.0513705386254991 0.0507276087182669 1 1
-0.0852990031962047 -0.0846569620768814 1 1
0.00571490349680466 0.00551238218747137 1 1
0.0289321227650015 0.0278879205744174 1 1
-0.0634156182086731 -0.0628697385517564 1 1
0.0819066897728369 0.0810334882557939 1 1
0.169116044635039 0.167527565498076 1 1
0.00396938461581399 0.0032663974841339 1 1
-0.0226304380410178 -0.0226133997878155 1 1
0.0409859360924723 0.0405107563026853 1 1
-0.0902660615510603 -0.0892600691470571 1 1
0.171619393941469 0.170290856951174 1 1
0.123496099684828 0.122406834736256 1 1
-0.0528681586691152 -0.0534576565401501 1 1
-0.103878932589321 -0.102879926950624 1 1
0.175563552332654 0.174519568779006 0 0
0.236886922529525 0.234210518103404 1 1
0.0660797382615206 0.0656234243183606 1 1
0.0461699974952588 0.0454940824781607 1 1
-0.0689163481053857 -0.0684083120150809 1 1
0.00494388206018072 0.00471462409176699 1 1
-0.033687734031398 -0.0326388147874175 1 1
-0.0896380542510249 -0.0884207742743612 1 1
0.0513679337364561 0.0507612128248108 1 1
-0.132272712211401 -0.131010891112318 1 1
0.136510499670792 0.134411292637164 1 1
0.0547883388988905 0.0542757083776149 1 1
0.101530688916122 0.10035193793089 1 1
0.0727909224891641 0.0719090569471075 1 1
0.0530225616109591 0.0527030132755749 1 1
-0.00799587299548877 -0.00815924302937765 1 1
0.0716919509517467 0.0712053069912701 1 1
0.0786890351662318 0.0776214769200551 1 1
0.0626868820711768 0.0617889630480343 1 1
0.00369404242411203 0.00352969027366453 1 1
-0.102133190093504 -0.101203451219211 1 1
0.0569316027026012 0.0557589065318061 1 1
-0.156538364716801 -0.155354249201268 1 1
-0.103782370550979 -0.102849946167931 1 1
-0.0572039428652978 -0.056399182055613 1 1
-0.0755888954691307 -0.0747117785193961 1 1
-0.0341051370607331 -0.0328985429316465 1 1
0.122969703400464 0.121835866504451 1 1
0.170174558160076 0.168326130259927 0 0
0.110831704507359 0.109875583820515 1 1
0.131825089280736 0.130460428639699 1 1
-0.0589629239083686 -0.0585429424536955 1 1
0.0624139979780491 0.0618056961080622 1 1
0.0800980600055758 0.0796477362167732 1 1
-0.0740091626851226 -0.0729032006172371 1 1
-0.0241380348185558 -0.0241236872585305 1 1
0.131541146307061 0.129691167773865 1 1
0.0559259355756074 0.0548241318047061 1 1
-0.0936324115591766 -0.0923952517328944 1 1
0.0874854073563191 0.0867188050237904 1 1
-0.0674584826787322 -0.0668535484039775 1 1
0.0234005174709117 0.0229717796246214 1 1
0.094631289802651 0.0941772170684668 1 1
0.10862466174643 0.107948790621827 1 1
0.0478299906764449 0.0472241766613826 1 1
0.054856064484382 0.0546293204954205 1 1
-0.137953382650217 -0.136460791156563 1 1
0.00135203330095874 0.00100806810811787 1 1
0.00747687756428684 0.00715447048526392 1 1
0.00946241099582153 0.00887976662912289 1 1
-0.106992002139974 -0.105378998100581 1 1
-0.0149887227435212 -0.0149028445140725 1 1
0.0873527564802303 0.0864640053228194 1 1
-0.199409424238596 -0.197688917193531 0 0
0.0949011481819838 0.0935278809766504 1 1
-0.0656483875472809 -0.0657891856545616 1 1
0.00440313843629098 0.00408348744412791 1 1
0.00437407697660516 0.00399642473437577 1 1
-0.0326270040291921 -0.0316888276763724 1 1
0.0334249483364932 0.0331896395894646 1 1
0.022326405398514 0.0218448338442836 1 1
0.11235931208412 0.111368548272248 1 1
0.071189421362493 0.0703938149016214 1 1
-0.0179613938885124 -0.0177321185305883 1 1
0.0579237031027133 0.0575375368931879 1 1
-0.00841305781307761 -0.00795161280997871 1 1
0.00959896569050655 0.00955304815763618 1 1
-0.0260918625815811 -0.0260207834137999 1 1
0.170860539093414 0.169039792908946 0 0
0.149642700627606 0.147726479189479 1 1
-0.152928377561234 -0.151509794291597 1 1
0.114100549662287 0.112933178380361 1 1
0.0257916223144441 0.0247986340426733 1 1
-0.127706483219261 -0.126455582674149 1 1
-0.152315884327762 -0.150878681493143 1 1
0.145373793970553 0.143724703422552 1 1
-0.151687290509967 -0.149914697419347 1 1
-0.143512458273124 -0.142192977123399 1 1
-0.025056797835107 -0.024624476490547 1 1
0.00123891544918485 0.00127217170074782 1 1
0.0425859003523172 0.0420704709085369 1 1
-0.0268515129313681 -0.0267792598603483 1 1
-0.147189502101503 -0.145923120870735 1 1
-0.0678013608218574 -0.0668962986105748 1 1
0.144012171139525 0.14245577959944 1 1
0.0075237687550595 0.00754362070623126 1 1
-0.0419510723514616 -0.0416678821277279 1 1
-0.0392683630193176 -0.0393410985633088 1 1
0.108483968537042 0.107549883101886 1 1
-0.068228468288452 -0.0678675573438256 1 1
0.160105175356204 0.158885380879638 1 1
0.0913131284255426 0.0910034275746221 1 1
0.0456670046242734 0.0453897297846981 1 1
-0.196091055693094 -0.194207823657561 0 0
0.0822079505206267 0.0818462705349948 1 1
0.100530250429963 0.0995901525646105 1 1
-0.000748550251289663 -0.000290544341491575 1 1
-0.0430952978788833 -0.0424969141884794 1 1
0.0185743886816501 0.0183318553004394 1 1
-0.177125561471954 -0.175285553358583 0 0
-0.103861863295337 -0.103165631810392 1 1
0.0291560938502982 0.028772897772868 1 1
0.0351046684973484 0.0342301285794194 1 1
-0.0138074089380195 -0.0138252866844294 1 1
-0.0243031696757687 -0.0239529372018669 1 1
0.260995378523563 0.258670898004683 0 0
-0.149659802163641 -0.147982673938944 1 1
0.125875659183295 0.124035118990113 1 1
-0.0651329970463725 -0.0648718595022224 1 1
-0.172417236492344 -0.170471806908818 1 1
-0.201829479524812 -0.199561302406437 0 0
-0.196588661937286 -0.195404471495516 0 0
-0.00937660062317181 -0.00944259741496035 1 1
0.142412206504365 0.140862005761125 1 1
-0.0405159200246819 -0.0401632566626547 1 1
-0.0833865675682722 -0.0827896368762161 1 1
0.00913107099394213 0.00915372357235892 1 1
-0.0728118149647366 -0.0716053083175693 1 1
0.052444417914079 0.0513261187072104 1 1
0.0353406904853748 0.0349199782450502 1 1
-0.0334062852509438 -0.0328707986450253 1 1
0.107967731022795 0.106647245095003 1 1
-0.0111989631501911 -0.0111976523512917 1 1
0.117153228842069 0.116214767715953 1 1
-0.0120249065557974 -0.0120372831571637 1 1
-0.0852662675762762 -0.084425402964226 1 1
0.0907613066747798 0.0890997622595944 1 1
0.0882452875785354 0.0870675673463029 1 1
0.0592355567968534 0.058473451212548 1 1
-0.0500939301459899 -0.0497507051602624 1 1
-0.104436456209042 -0.103217813870329 1 1
-0.211275899623711 -0.208881641392685 1 1
0.0435123021663059 0.0431507545652734 1 1
0.016580973422819 0.0166412738705645 1 1
0.114081345366327 0.112747548416479 1 1
-0.0587505431899646 -0.0578435514302943 1 1
-0.0504074382535412 -0.0499181225564541 1 1
-0.158072218557217 -0.156247770107304 1 1
-0.191419993296809 -0.189025287656915 1 1
0.0163743648479342 0.016160312196406 1 1
0.0143129360970658 0.014035627076159 1 1
0.0809466204347551 0.0798312459166366 1 1
-0.161339517944579 -0.15977844348519 0 0
0.0698435391029365 0.0681095121549627 1 1
0.105980028451987 0.104577903700537 1 1
0.0441374063975566 0.0437393343005496 1 1
0.0687062132917187 0.0676756121860252 1 1
0.0472991273279812 0.0471520193492024 1 1
0.00956914068329635 0.00981170783269096 1 1
-0.0755766406037185 -0.0739933776634525 1 1
0.0211089962379633 0.0204231259223854 1 1
0.0837325546490088 0.0829030663182002 1 1
-0.0692573036026514 -0.0681823890264201 1 1
-0.022022956394365 -0.0218876556794277 1 1
0.0657387810148039 0.0650343164326527 1 1
-0.130499474918226 -0.128739960562529 1 1
0.0577874120057451 0.057156639716997 1 1
-0.086788718758685 -0.0859981786943474 1 1
-0.0877010868156801 -0.0868941789041423 1 1
0.0725942256185612 0.0721968908565913 1 1
-0.0691028994008894 -0.0682009318781312 1 1
-0.085397713274547 -0.0850943601456607 1 1
0.0944397022948238 0.0920312543171495 1 1
-0.0206007651770512 -0.0203494440119803 1 1
0.0583357427079915 0.0572874327365604 1 1
0.122108193678401 0.12025233428051 1 1
-0.0230744658138152 -0.0218762298676232 1 1
-0.0175773039367964 -0.0174903464292787 1 1
-0.00583710974979099 -0.00580380039592593 1 1
-0.0312703927392952 -0.030292240780319 1 1
-0.0775785606784942 -0.0771220835138848 1 1
0.0405072339568167 0.0397743068730011 1 1
-0.0439598157421095 -0.044044420407078 1 1
-0.0112977450543916 -0.0116518276637848 1 1
-0.122556456281629 -0.121386098052184 1 1
0.0149108839547957 0.0142051695128495 1 1
-0.136586687831616 -0.135675901150682 1 1
0.00235892693261968 0.00224878676224994 1 1
-0.0543858208904303 -0.0539292705282375 1 1
-0.00855713976118882 -0.00835327673097517 1 1
-0.0651595806042035 -0.0644583773324914 1 1
-0.0909465000672293 -0.0899552570314964 1 1
-0.0364548511718433 -0.0362159529428698 1 1
-0.0682402795327792 -0.0674788965252673 1 1
-0.01601803852365 -0.0161921557974836 1 1
0.00150727445562229 0.00108553279492789 1 1
0.0703341444372697 0.0695233935556576 1 1
0.0920433253932397 0.0907334818132841 1 1
-0.188028060108259 -0.185824596268226 1 1
0.0614841256557744 0.0614041273073907 1 1
-0.017476461101245 -0.0174449651322939 1 1
0.080628404329275 0.0793237706335638 1 1
-0.319961973361637 -0.316819660843722 0 0
0.0884306638854066 0.0873545500383653 1 1
0.0169008905863829 0.0165720496099786 1 1
0.0362972655262793 0.0359554112768162 1 1
0.0773505025616411 0.0766402279126689 1 1
-0.0282807398409 -0.0278290755054189 1 1
0.00234512108729155 0.00261797876389412 1 1
-0.214935663653708 -0.212537508635523 0 0
-0.0837271834049368 -0.0822816012624754 1 1
0.0604121557323871 0.0603596656424095 1 1
0.106449327598462 0.105979985405675 1 1
-0.0770582324121845 -0.0763492922854454 1 1
0.104170059346193 0.103023154930168 1 1
-0.0892764809801806 -0.0883558567141004 1 1
0.0815009510420699 0.0797109846167489 1 1
0.0847379398953764 0.084040586700624 1 1
-0.145963557344244 -0.144732081510481 1 1
-0.0701749345472714 -0.069650571219202 1 1
-0.00361938597173389 -0.00361493537008891 1 1
-0.054709466738754 -0.0541376821109536 1 1
0.0537804809420132 0.0527043445165959 1 1
-0.0617352862395526 -0.0614868408823955 1 1
-0.000863738786894944 -0.00052301650780618 1 1
0.0337735987371733 0.0334699221742493 1 1
-0.212675495671767 -0.210617309405961 1 1
0.101846477082842 0.100976063646185 1 1
0.0202395852128648 0.0200925296418445 1 1
-0.133571230417748 -0.13194083203882 1 1
-0.245903755341298 -0.242943690740887 0 0
0.0249902852945914 0.0244454028666141 1 1
0.0503691815626538 0.0502054340830087 1 1
0.0707084858855488 0.0699141854891994 1 1
0.0431997276597042 0.0430909659543634 1 1
0.258935873268137 0.256670164739193 0 0
-0.10077358376791 -0.100142066679288 1 1
0.0281677928942073 0.0280266650038988 1 1
0.0107753304611808 0.0101897691040367 1 1
0.158621238187184 0.15729397715173 0 0
-0.0670131809176201 -0.066404720627381 1 1
0.0229992022321607 0.0229322196274513 1 1
-0.0404098300990973 -0.0396678968707386 1 1
0.179808180441681 0.178101282142504 0 0
-0.0600689761198084 -0.0591888253852408 1 1
-0.0458003283949023 -0.0452838459243494 1 1
0.0344148270989435 0.0345952077306488 1 1
0.0572188014808425 0.0571305601104974 1 1
-0.0323086368953142 -0.0324269837287427 1 1
0.0370667869486319 0.0362378094480145 1 1
-0.0788110659186535 -0.077485271377423 1 1
-0.0253197477598847 -0.0247161952256459 1 1
0.0888719103720074 0.0880509952773381 1 1
0.146129208877727 0.144756904685755 1 1
-0.00376248721375144 -0.00327613668864841 1 1
0.0731760462761372 0.0722618469853612 1 1
-0.11023178820294 -0.108977068913028 1 1
-0.193816876912711 -0.191927822459281 1 1
0.0357527528799991 0.0354800244419363 1 1
0.152349473127171 0.151068151559428 1 1
-0.00854878566921734 -0.00878720278790156 1 1
0.00622651135902744 0.00673204191407597 1 1
-0.150296461923705 -0.148874375698512 1 1
-0.110095035217518 -0.108821711606186 1 1
0.174093781959683 0.172914732510295 0 0
-0.169578195044183 -0.167215471561893 1 1
0.0553810162545979 0.0555177281963608 1 1
-0.0641321860096169 -0.0633824681063124 1 1
-0.058609072637651 -0.0583071265925486 1 1
-0.066339034377151 -0.0654681580461759 1 1
0.0145295852503326 0.0146528120604544 1 1
-0.148596395045752 -0.147602478365904 1 1
0.017201180159644 0.0166781334332967 1 1
-0.0395042421729627 -0.0390719838430545 1 1
0.0203406951756609 0.0203827391446142 1 1
0.146644174886493 0.145202353355879 0 0
-0.00581413250686065 -0.00565857351065859 1 1
0.140059963641833 0.138483748548807 1 1
0.128345418152392 0.125948399532921 1 1
-0.0854599416339514 -0.0846326744224457 1 1
0.0550856062611089 0.0542922470283138 1 1
-0.0546348622795536 -0.0536724424712316 1 1
0.121874505055263 0.120756057625013 1 1
0.175554011511493 0.173873321227303 0 0
0.0399995972050577 0.0390941987243144 1 1
0.00333700335769631 0.0034531426443067 1 1
0.0569631185892026 0.0558531101787293 1 1
0.0680265303263132 0.0663884550767862 1 1
0.196437034765353 0.194176150928779 0 0
0.0709190353538516 0.070259358626104 1 1
-0.116320756852509 -0.115164780283685 1 1
-0.0888372989020009 -0.087426035119303 1 1
-0.0654222838423517 -0.063783354361036 1 1
0.00330690515970272 0.00323852093682355 1 1
0.151021071131859 0.1494465215182 1 1
-0.0402789568733666 -0.0401767059127749 1 1
-0.131190460848203 -0.130092984862653 1 1
0.0100240902803596 0.00980627942113032 1 1
0.071372452492022 0.0706741152626646 1 1
-0.0103755041400213 -0.0102982006045639 1 1
-0.0124112997849013 -0.0124250858662534 1 1
0.014150504854665 0.0139876463794719 1 1
0.0637124048122602 0.0632920277910039 1 1
-0.185902780097711 -0.18428315683519 0 0
0.0724257085721331 0.0714506243628896 1 1
0.027811524898754 0.0276313826577097 1 1
-0.00210974026228023 -0.00228823774074161 1 1
-0.189956999787132 -0.187752787588383 0 0
0.0148510845668538 0.0147275508547313 1 1
-0.0200282441945821 -0.0196300010743019 1 1
-0.0258755724439629 -0.0251889563441443 1 1
-0.135407723224806 -0.13418452142969 1 1
-0.251771159365617 -0.249400837365696 0 0
0.037344567461162 0.0371692485692786 1 1
-0.00696498052085225 -0.00733374927004126 1 1
-0.0813177167020492 -0.0810502915223397 1 1
0.0214300831423205 0.021291457877069 1 1
-0.11945028158656 -0.118126840021872 1 1
0.0571600767149315 0.0563228119611894 1 1
0.135024800598824 0.13335714402773 1 1
0.0372684164251068 0.0368401564479617 1 1
0.120603351279207 0.11931721328198 1 1
-0.00792646564754052 -0.00745687931093144 1 1
0.12265805341373 0.121652490557183 1 1
-0.0605426481412365 -0.0597260739611891 1 1
-0.122323392893301 -0.121111099322443 1 1
-0.0580971088752099 -0.0575246200739502 1 1
0.0867086279476368 0.0857261265655123 1 1
-0.0554464888799644 -0.0546524240670467 1 1
0.0148050960213785 0.014596507824441 1 1
0.0157680470640549 0.0156636467554265 1 1
0.107806144932732 0.106623458953094 1 1
0.032913808199807 0.0332028191284644 1 1
0.0898771972237588 0.0890187843725822 1 1
0.0744391320457942 0.0745234714445379 1 1
0.113117544519472 0.112112350615583 1 1
0.110793751730472 0.109280101666493 1 1
0.153614341249914 0.152330114766933 1 1
0.0355710708533214 0.03496421490062 1 1
-0.0156184362510489 -0.0155163873328532 1 1
-0.0422740480996072 -0.0418755332166611 1 1
0.0205370126979248 0.0201426052592749 1 1
-0.230322852827282 -0.227904158177101 0 0
0.0275628577426813 0.0273409853609909 1 1
0.00349284614269234 0.00330621977259956 1 1
-0.024417806323266 -0.0242526648715037 1 1
0.0324287014465193 0.0321860178299541 1 1
-0.140264511227063 -0.138573963731182 1 1
-0.0622303989452838 -0.0614116996878183 1 1
0.044599135168724 0.0440817718416258 1 1
0.0631538615205934 0.0618993242857483 1 1
-0.0488287213356274 -0.0474945021126003 1 1
0.108347777809993 0.106943136767231 1 1
-0.10106375814832 -0.0995280392270199 1 1
0.00515554670734284 0.00515926010553699 1 1
-0.0694887806816647 -0.0687809602845506 1 1
0.00770587360366223 0.00759672901149111 1 1
0.0852920135558229 0.0844897422333725 1 1
-0.139579440702553 -0.137895095931255 1 1
-0.114878836252749 -0.113546003823793 1 1
-0.0844705570182058 -0.0835292879614632 1 1
-0.0360506337210283 -0.0362316702570925 1 1
0.00306565659675909 0.00392094021088299 1 1
-0.0689477663905859 -0.0680287802654359 1 1
-0.0455780467168923 -0.0448432956657666 1 1
0.108928119563282 0.10811848300594 1 1
0.101001833151945 0.100689837077644 1 1
-0.219160049609831 -0.217603808150057 0 0
-0.0230774351431602 -0.0229065897925769 1 1
-0.190348801798618 -0.1884578673662 1 1
-0.124070527344511 -0.123086982967028 1 1
0.0108523545582634 0.0116093282349715 1 1
0.0596918055869179 0.0591708693397028 1 1
0.0740824001755569 0.0734699560957553 1 1
-0.0582165583011887 -0.0576306860887761 1 1
-0.157710388773959 -0.155521365759262 1 1
0.0100842217089305 0.0103611111472388 1 1
-0.0207167363834571 -0.0202230385593657 1 1
0.136717792050087 0.13475980125537 1 1
0.0463785761854943 0.0461008471335059 1 1
0.0437928880082486 0.0437661107898732 1 1
0.0303784427945522 0.030134977369448 1 1
0.0400270546517145 0.0396337777518774 1 1
-0.0924426079850662 -0.0915325677123211 1 1
-0.00416409383572894 -0.00403588817812299 1 1
0.0444600762443205 0.0440808356135427 1 1
-0.0688605775596522 -0.0681943019269509 1 1
-0.0789772852682128 -0.078121056986286 1 1
0.0254498522322175 0.0253970816122135 1 1
-0.0820047391242871 -0.0811681945041028 1 1
-0.0241939965646023 -0.0235425631850074 1 1
-0.0491759960510526 -0.0486194672768136 1 1
0.0324753483129546 0.0320209132427957 1 1
-0.082168559949199 -0.0814832623429458 1 1
-0.0331170595822433 -0.0332851440506135 1 1
-0.123250807243468 -0.121991844343598 1 1
0.145925271579071 0.144597824304256 1 1
0.0241886659388256 0.0244106139311175 1 1
0.0975201237211612 0.0965733536940457 1 1
0.0623438685711181 0.0614902199269657 1 1
-0.106629265473552 -0.105952332969794 1 1
-0.181815285287403 -0.179794082074916 1 1
0.0808720097356062 0.0795326531822539 1 1
-0.0418421568992637 -0.0419433707311646 1 1
0.0304013431552645 0.0302284000947045 1 1
-0.0487393777915065 -0.0483435124761217 1 1
-0.0264311208459085 -0.0257460343269011 1 1
0.0623232177457603 0.0616297801046191 1 1
0.0977847335806907 0.0972210815073334 1 1
0.225081691326241 0.223018859525373 0 0
0.124935688783352 0.123880629424338 1 1
-0.114388381655259 -0.113297646129158 1 1
-0.0121407547046273 -0.0127726010665211 1 1
-0.158597577666228 -0.157174425023989 1 1
0.164951228777173 0.163389363286067 0 0
0.00813727787695377 0.00827335154124862 1 1
-0.083990513958542 -0.0832751410802876 1 1
0.120973834783918 0.120316456044781 1 1
-0.0467931746659557 -0.0472914329768289 1 1
0.113811847159963 0.112934534132614 1 1
-0.166938353053284 -0.16599371104358 1 1
-0.110559283170235 -0.109563517278214 1 1
0.135141399881842 0.133117734786861 1 1
-0.0128293543293378 -0.0126463936011822 1 1
-0.0294625453431899 -0.0298761108575723 1 1
0.166357056029239 0.164537537484889 0 0
0.0877362128815408 0.0870920350297405 1 1
-0.0646218915927226 -0.0637489620366729 1 1
0.0274583827497392 0.027165792153473 1 1
0.0425001427831556 0.0421413771619917 1 1
0.054415379233764 0.0546739867250449 1 1
0.0552886726664654 0.0548735735803545 1 1
0.109084277568137 0.107781197020489 1 1
-0.0363166330584034 -0.0356057390221659 1 1
-0.0802426885174516 -0.0800619313121661 1 1
-0.0956814602498358 -0.0939658183422615 1 1
0.0775839562349252 0.0769371454182055 1 1
0.062737998023613 0.0621549724690008 1 1
0.121734800032823 0.120724110279264 1 1
-0.132199150854373 -0.130264207589964 1 1
0.0633872425294466 0.0626634072138641 1 1
0.10193748883673 0.101281664200149 1 1
-0.0595129036771117 -0.0585644034714635 1 1
0.00706201725609689 0.00703312675045276 1 1
-0.117542136852584 -0.115769757186338 1 1
-0.00791186943129271 -0.00738798305851454 1 1
-0.104006788840142 -0.103205373594487 1 1
-0.0626931873715322 -0.0617288152442838 1 1
-0.0471919955361041 -0.0467103872028495 1 1
-0.0917920431217351 -0.0910772643261432 1 1
0.003858765772687 0.00394655473363492 1 1
-0.0254920570171589 -0.0249574434630622 1 1
0.0323360915256256 0.0318087823817053 1 1
-0.0113201850239362 -0.0110013848306184 1 1
0.16573370705097 0.164571446494862 1 1
0.0548848096418987 0.0544619293148718 1 1
-0.0105661323114085 -0.0108237724877054 1 1
0.0772968860310494 0.0768559235151603 1 1
-0.193620096505639 -0.192164478643852 0 0
-0.130093042032857 -0.128536790090346 1 1
-0.0818021451589412 -0.081061452787912 1 1
-0.250376654993973 -0.248119474133952 0 0
0.219348905758719 0.217469846694672 0 0
-0.00961818487043063 -0.00947619993518258 1 1
-0.00962554096683899 -0.00906389940950106 1 1
-0.0629460290638569 -0.0619741920607996 1 1
0.100612337942728 0.0987075075520175 1 1
0.0921253567596015 0.0911989563306597 1 1
0.120742033245043 0.119454294134414 1 1
0.0487064218623384 0.0480685819494958 1 1
0.0630616769268881 0.0622268569579118 1 1
-0.0226062859417692 -0.0226211185246316 1 1
-0.147177775305116 -0.145989307275958 1 1
0.0169613294733456 0.0167224555136205 1 1
0.0339607380432463 0.0336864251942364 1 1
-0.155271388925703 -0.153754655932744 1 1
-0.0062993287389748 -0.00622578894942464 1 1
0.0332773428414169 0.0331119249714181 1 1
0.0200081741735803 0.0201940042232975 1 1
0.0452792873736458 0.0444404585923412 1 1
-0.0131786576628889 -0.0136186638975772 1 1
-0.111859447519624 -0.110484052848729 1 1
0.0718857930713075 0.0707745790800095 1 1
0.0724800399620887 0.0718767398166489 1 1
-0.0556073366927602 -0.0554292242563789 1 1
0.148667658649023 0.147596069259956 0 0
-0.00459991576821958 -0.00422602163150745 1 1
0.0554067501489067 0.0550927045778482 1 1
0.00613409480056776 0.00609734551665931 1 1
0.124349217304402 0.123556578729704 1 1
-0.00748914396721278 -0.00745251545840297 1 1
0.0855429831710846 0.0849430326246499 1 1
-0.00305989868093376 -0.00296556028697553 1 1
0.0537686671764652 0.05221609169641 1 1
0.237037905472911 0.234773361691235 0 0
-0.00854294707494419 -0.0081100888631598 1 1
-0.0315592812701666 -0.0314849087950475 1 1
-0.151882798707231 -0.151158239024428 1 1
-0.138369362239736 -0.137155862722331 1 1
-0.0452166005213799 -0.0450442125185789 1 1
0.145814922060181 0.14461572697437 1 1
-0.207220454145096 -0.204473438861612 0 0
-0.0362077292952286 -0.0354996722616924 1 1
-0.0911834909648712 -0.0903687651954741 1 1
0.0358540374474671 0.0353208529697594 1 1
-0.102400444113076 -0.101814876297022 1 1
0.0360766616509192 0.0357584413678153 1 1
-0.0646881028620454 -0.0639543057254869 1 1
0.0415366502842237 0.0407193573607397 1 1
-0.0899100167849252 -0.0886980100235305 1 1
0.082939337966089 0.0825892866433848 1 1
-0.103260805065086 -0.102379360125904 1 1
0.0105758936446343 0.0106666492533151 1 1
0.0311419105517183 0.0308997324922713 1 1
-0.0818787669242006 -0.0812783664757655 1 1
-0.100337820888074 -0.0994722112613063 1 1
-0.042526920241929 -0.0420118199240966 1 1
0.145001304952543 0.143515162771287 1 1
0.127969697202105 0.126884762956318 1 1
-0.0485833399058842 -0.0480300332795324 1 1
0.0546132683821381 0.053598344584533 1 1
0.17222175409182 0.17095051319089 1 1
-0.0283582549501539 -0.0273468713007537 1 1
0.0798083085284653 0.0790050397216557 1 1
0.00315610533492881 0.00361950292520967 1 1
0.0573564707345172 0.0563955949125763 1 1
0.0951570085976998 0.0942172598476161 1 1
-0.245269004865976 -0.242773422482989 0 0
0.0459911988084857 0.0459456698791188 1 1
-0.0226493388829856 -0.021662009532127 1 1
0.101888161932651 0.100552000789929 1 1
0.0576745111679119 0.0569303145961225 1 1
0.0688842213853689 0.0684816545575046 1 1
-0.0563151238751932 -0.0558860323096322 1 1
-0.0208994806291719 -0.0206700111441522 1 1
0.122822428352484 0.121333618927115 1 1
-0.0255663571027549 -0.0257152797070044 1 1
0.085261756091706 0.0846659957104595 1 1
-0.00364966670827431 -0.00375842765489955 1 1
-0.0736571148035421 -0.0726640355841573 1 1
0.132493921238469 0.131022864474824 1 1
-0.0447913432971976 -0.0443990372610892 1 1
-0.0209304115809309 -0.0202281012210454 1 1
0.0256534324495081 0.0259037808706829 1 1
-0.0502204312515296 -0.050026009635207 1 1
0.00918013894721686 0.00908972674506045 1 1
0.00856094401847879 0.00829152837440437 1 1
-0.000842655787034862 -0.00111636574360156 1 1
-0.0179118057614529 -0.0173366660210199 1 1
-0.0780355697678059 -0.0771045434181294 1 1
-0.108466904580256 -0.108003948455964 1 1
0.0804696192347138 0.0797078441122763 1 1
-0.0342605211156736 -0.0339955188079637 1 1
-0.041097452145584 -0.0405388441699455 1 1
-0.0734345028744523 -0.0727289592727303 1 1
-0.0310202109103534 -0.030861480177216 1 1
0.0933734648492348 0.0919362752900675 1 1
-0.0670145279206265 -0.0658893188508373 1 1
-0.256569180876619 -0.25415598501922 0 0
-0.0229539299741052 -0.0221091065172762 1 1
0.118198590040489 0.117292032741614 1 1
0.00463095601199957 0.00457560015177368 1 1
-0.146614054450058 -0.14531802793181 0 0
-0.0608020161823026 -0.0603694024576815 1 1
0.121905501790767 0.12119708369046 1 1
0.0134047172813823 0.0132175077365893 1 1
0.0363680274898838 0.0353389352639854 1 1
-0.0581513970514991 -0.0580547442095273 1 1
0.253360559803776 0.250541967829822 0 0
0.0945157766457252 0.0942089930500792 1 1
-0.00859922618375863 -0.00862741644383901 1 1
0.134638213247723 0.133128040443541 1 1
-0.0122644702847118 -0.011172536614813 1 1
0.101647399152149 0.100891914681418 1 1
0.113845263810925 0.112963860355326 1 1
0.0927589946451871 0.091973451084219 1 1
0.0341237999037087 0.0339883463259713 1 1
-0.100293383594729 -0.098566872053316 1 1
-0.129580665165233 -0.12845156983692 1 1
0.0249044761226733 0.0244033465942635 1 1
0.00509919674328453 0.00574708105259176 1 1
0.153134362807493 0.150785421921352 1 1
-0.0862154198357042 -0.0848621407062456 1 1
0.163124282278904 0.161312968208827 0 0
0.00144002648966156 0.00183272536470552 1 1
-0.0165759072409732 -0.0156951759446033 1 1
0.053443583311332 0.0526518410600302 1 1
0.00126702764331998 0.0013189519512785 1 1
0.0676122477550616 0.0661367971801473 1 1
-0.110284586154869 -0.109155283630786 1 1
-0.0426521123064531 -0.0424068769164993 1 1
-0.179221965447993 -0.177465860605539 1 1
-0.0773962543415969 -0.0769252681776399 1 1
0.0336585117287497 0.0338807276220606 1 1
0.0855360319113065 0.0855803975654406 1 1
-0.105829134634956 -0.104769083483116 1 1
0.17393037893764 0.171993612977414 1 1
-0.0198740804963725 -0.0198860688514836 1 1
-0.00694285740142876 -0.00669206970103003 1 1
-0.0375385954759799 -0.0371336823733339 1 1
0.0122464302221082 0.0125275806937274 1 1
0.0313930756356553 0.0309761983321801 1 1
0.0492292352540165 0.0483590249813005 1 1
-0.012722668614627 -0.0125588490296075 1 1
0.105659098916098 0.10432666614046 1 1
0.00895442831720879 0.00845952332865796 1 1
-0.030999641584202 -0.0306518823846578 1 1
0.118949062882939 0.11768883527358 1 1
0.0260694204280597 0.0261702827807591 1 1
-0.143713782807695 -0.142197404335763 1 1
0.0837951961459387 0.0823935562594225 1 1
0.0803099029417275 0.0793616014294973 1 1
-0.0291593749523877 -0.0284400071630965 1 1
0.0457898149194937 0.04541949960828 1 1
-0.0309630225927402 -0.0307496035305511 1 1
-0.0916769423088672 -0.0909185353793016 1 1
0.0980205540725116 0.0973897267060183 1 1
-0.129196307910841 -0.12827032168486 1 1
0.0702896580077401 0.0691844550966485 1 1
-0.142793123540832 -0.141251981695002 1 1
0.0397723834587251 0.0395978578049014 1 1
0.0550931103958397 0.0551573677836765 1 1
-0.114472880736426 -0.112729662388506 1 1
-0.00791669725479719 -0.00880645944457031 1 1
0.0261320924594309 0.025940629690323 1 1
0.0655325920876465 0.0646874210575516 1 1
0.041840534536191 0.0418874948206919 1 1
0.0340766873862581 0.0344787653762325 1 1
-0.145052665060258 -0.143751825768947 1 1
0.0334355148057374 0.0336230748965332 1 1
-0.0965035825927898 -0.0943336014038003 1 1
0.0345672522905684 0.0343978449184928 1 1
-0.131812402565971 -0.130559013370124 1 1
0.137057163966454 0.135150918407965 1 1
0.0241034335861536 0.0239536830076169 1 1
0.149779994915733 0.148378548054478 1 1
0.109676338175974 0.108715155576187 1 1
-0.0581170331334669 -0.0575679903602711 1 1
-0.107882019214182 -0.106694034302298 1 1
-0.0682264976131247 -0.067082644547738 1 1
0.0821367492591221 0.0811802295973447 1 1
0.117849160821188 0.116802073681285 1 1
0.0435235987148762 0.0430793859462769 1 1
-0.00438097736910304 -0.0043341846921081 1 1
-0.0920595231701235 -0.0909107086112081 1 1
-0.0358176952574262 -0.0353979916000474 1 1
0.14898226697144 0.147456258273921 1 1
-0.0479251399673156 -0.0477673576206838 1 1
-0.16572395829984 -0.164210966335424 1 1
0.0859849150308718 0.0844601544595772 1 1
0.131817246993843 0.129671457862965 1 1
0.0105795946620433 0.0108491194319456 1 1
0.177554343778662 0.175669472013078 0 0
0.0440020640091825 0.0430225457417204 1 1
-0.0349135362098217 -0.0343839444871655 1 1
0.107241137121816 0.105756466371455 1 1
0.234977662898335 0.232785761639121 0 0
-0.0114069431127274 -0.0114538867194822 1 1
-0.0489437168598267 -0.0485405017492048 1 1
-0.0530969435215284 -0.0519083307330159 1 1
0.0683674762482473 0.0669802220714395 1 1
0.0283711551733618 0.0282066770449604 1 1
0.136922129597802 0.135936880986958 1 1
0.117180956357848 0.115953869530586 1 1
0.164724138938526 0.162803270480647 1 1
-0.0337551852818502 -0.033556335650526 1 1
0.00341418212706159 0.00349997307485895 1 1
0.0251141352540206 0.0249078957516898 1 1
-0.0357931145621598 -0.035904433109362 1 1
0.0997108433618848 0.0988861461826148 1 1
0.0656029225131776 0.064974248804505 1 1
-0.0547315813702181 -0.0541039401515467 1 1
0.187066668097695 0.185428243216293 0 0
0.0273152996424769 0.0268227551730096 1 1
-0.0757520346834306 -0.0750947890338525 1 1
-0.141898919934791 -0.140533656379168 1 1
0.0203493882049034 0.0198418840780081 1 1
0.038903259240449 0.0385862918855708 1 1
0.0183934593158143 0.0182901006152632 1 1
-0.0348672901054436 -0.034542473495857 1 1
-0.0980410839082457 -0.0972278821560094 1 1
-0.152621121933648 -0.150541177030444 1 1
0.116343500808104 0.115264585446037 1 1
0.00951399511741953 0.00964954047345577 1 1
-0.0696345742535059 -0.0689273820437123 1 1
0.0683745128650015 0.0676797499854653 1 1
-0.0441271631356896 -0.0435698728363041 1 1
0.0523877036986944 0.0520842645964826 1 1
0.0945351202313754 0.0934512266727758 1 1
0.0377801873922256 0.0377804042285995 1 1
-0.0326775544765256 -0.0321366381501654 1 1
0.0669609695567096 0.0664067087758695 1 1
0.0548642054459497 0.0539539564375517 1 1
0.0704444552992682 0.0697717142825694 1 1
-0.0210861941015868 -0.0203335922575841 1 1
0.0552748279260023 0.0546648117157668 1 1
0.12104225251829 0.120268309429824 1 1
0.0222733554284648 0.0220449135689099 1 1
-0.0956751246928037 -0.0947767757195273 1 1
-0.041073590731041 -0.0409146387152538 1 1
-0.028671168503714 -0.028250494916444 1 1
-0.000346730083504685 0.000435144326227473 1 1
-0.0572902090776216 -0.0566724208302749 1 1
0.0959939167607191 0.0956398121849285 1 1
-0.0520797051632811 -0.0516827265577555 1 1
-0.0414210365343502 -0.0410922551856866 1 1
-0.127087835496786 -0.12576734840774 1 1
-0.0601222224414322 -0.0591942459226608 1 1
0.0268544836677317 0.0265104621013153 1 1
0.0959946482467857 0.0946936590826106 1 1
-0.0884750257299479 -0.087943688712763 1 1
-0.111430675728992 -0.109981108043182 1 1
0.138691532726558 0.137173833169021 1 1
0.0725896410940866 0.0717799228835555 1 1
0.235353114050695 0.233282838138576 0 0
-0.047979101942543 -0.0477692196645436 1 1
0.0331969904993171 0.032265225212317 1 1
0.0369724171339984 0.0368768576048228 1 1
-0.160175151726111 -0.158916588946814 0 0
-0.0760922230863809 -0.0748613627183776 1 1
0.160907451347584 0.159402089898266 1 1
0.0870451452936447 0.0863540897640468 1 1
0.0118088719750299 0.0114763191552653 1 1
-0.0323733106138274 -0.0320498634190464 1 1
0.0405943452685561 0.03924591544975 1 1
0.093150510750471 0.0922763060875159 1 1
0.0880757618586422 0.0876173724785626 1 1
-0.0541709392504802 -0.0535914656134682 1 1
0.258822030545508 0.256093059326587 0 0
-0.0095207699403705 -0.00934342928702274 1 1
0.0262908291700493 0.0261905282553179 1 1
-0.174377360295471 -0.173166332849319 0 0
-0.0294431740345321 -0.0292254550401096 1 1
0.123297850184059 0.12201598497735 1 1
-0.0427246648650476 -0.0420893609236538 1 1
0.129410380825043 0.128101584367014 1 1
0.125877921227889 0.12488855290162 1 1
-0.0902358192978181 -0.0895576360279616 1 1
0.154103180091695 0.152898432383739 1 1
-0.0856591040236131 -0.0852704310575031 1 1
-0.0760517192609062 -0.0749379693219512 1 1
-0.0302507388872052 -0.0293430315883184 1 1
-0.139412925560789 -0.137578430575969 1 1
-0.0467889858033044 -0.046907178868581 1 1
-0.0674893985493145 -0.0668320987471186 1 1
0.21677757291089 0.21465394980994 0 0
0.099818622676433 0.0988713309888921 1 1
-0.0095875450152041 -0.0100104412372916 1 1
0.0764705208339613 0.0760305658560291 1 1
-0.0336531940282012 -0.0334513798145937 1 1
0.0150053359712887 0.0146957083384723 1 1
-0.0427364996528286 -0.0419227886231377 1 1
0.0855503724258773 0.0846057890958852 1 1
-0.13040219069688 -0.129302286371801 1 1
-0.0525363842663583 -0.0521010247619725 1 1
0.0336896012370134 0.032823138900745 1 1
0.140821517092079 0.139610377996842 1 1
-0.180279113030637 -0.177736818447241 0 0
0.00806058198453661 0.00761438243364577 1 1
0.133683372877288 0.132493962272309 1 1
-0.0810018641211754 -0.0808235746859401 1 1
-0.0261704356515645 -0.0261577402046136 1 1
0.0211696153229746 0.0210188188008362 1 1
-0.0854049454516441 -0.0853529967809467 1 1
-0.0732687888453492 -0.0723415208907364 1 1
0.0276093379173618 0.0276225004446364 1 1
-0.0335209436247288 -0.0329619153125468 1 1
-0.00392914199046425 -0.00447029331669931 1 1
0.00269489711664231 0.0029498887844459 1 1
-0.0567780437953065 -0.055998817692064 1 1
-0.116213718199522 -0.115230146318376 1 1
-0.0671778283089158 -0.0661018780849939 1 1
-0.164904628835228 -0.163585551411156 0 0
0.127421215537209 0.126717345999232 1 1
0.0807194222879123 0.0805714505272172 1 1
-0.159922988207363 -0.15812457864723 1 1
0.214363977533696 0.212422907213614 0 0
0.193953138254026 0.191513808589764 0 0
-0.0129171002662232 -0.0126903327812501 1 1
-0.017637214858622 -0.0175895961033775 1 1
-0.0123330334517936 -0.0119824960549346 1 1
-0.055848147554227 -0.0552167482671386 1 1
0.0206949149119829 0.0207169441804536 1 1
0.0993398322893913 0.0984234768772784 1 1
-0.0239836413279588 -0.0236845208721551 1 1
-0.0514595318246123 -0.0507440842215925 1 1
-0.00681902157679633 -0.00682279641904554 1 1
0.0292371033738576 0.0284678092357247 1 1
0.101459851884767 0.100409438415466 1 1
0.033141430511168 0.0330960148917353 1 1
0.0730801437993917 0.0723108634274087 1 1
0.13402457576138 0.132986571780999 1 1
-0.126528629079542 -0.125118276893866 1 1
0.0656687171180557 0.0649065840238746 1 1
-0.00813035894916253 -0.00807466646514422 1 1
0.103743823184777 0.102671931300068 1 1
-0.138290269552476 -0.136923220698414 0 1
-0.136310206396401 -0.134605694240371 1 1
-0.04860475581787 -0.0475367838540927 1 1
-0.0319893072143752 -0.031337716501439 1 1
0.166585008168236 0.164983517087586 1 1
-0.0152738790210376 -0.0150606447022767 1 1
0.235807679968033 0.233801667710738 0 0
0.206379671227676 0.202728882590958 1 1
0.00879698204673987 0.00804115707300492 1 1
0.131592437918235 0.13002600574863 1 1
0.056169975293274 0.054974318537048 1 1
0.0234977667007567 0.0228705939213627 1 1
-0.179695004615463 -0.178194412288431 1 1
0.0472326526762679 0.0469479281793849 1 1
0.0708924671466687 0.0697780487505036 1 1
-0.15599103548867 -0.154711213994304 1 1
0.0968949090634234 0.0958684618170738 1 1
-0.159569716737061 -0.157396883175057 1 1
0.0517961720143622 0.0508592868402528 1 1
-0.0541612724884729 -0.0535249666743563 1 1
0.0610775867762537 0.0611395128761282 1 1
-0.0293844169896064 -0.0296423086611089 1 1
0.0295752662299898 0.0288052450474866 1 1
0.0756665949974563 0.0751449799909127 1 1
-0.139160714583707 -0.137489020189077 1 1
0.174049646641101 0.172456472637543 0 0
0.127154425970189 0.125926266064539 1 1
0.231129985559385 0.229037849084563 0 0
0.0362947909743101 0.0357943135070184 1 1
-0.013419250397584 -0.0127789531318301 1 1
0.0559493644861217 0.0557752387727991 1 1
0.0619332556239408 0.0612338402900507 1 1
-0.00355283299308138 -0.00346299802330591 1 1
-0.0893761242721441 -0.0882277020000141 1 1
0.0228195348513772 0.0227797175498704 1 1
-0.0705545594044492 -0.0702456649521222 1 1
0.0331883284447023 0.0329391383091638 1 1
-0.137963430692673 -0.136871138447833 1 1
-0.13737127090568 -0.135878922271976 1 1
0.112294114231554 0.11105915061689 1 1
0.0879278898638252 0.0872894676194961 1 1
0.20546899325548 0.203391103594267 0 0
-0.0092231979803443 -0.00956241955999677 1 1
0.0175858960442884 0.0173906720724215 1 1
0.0219922976633626 0.0219357603833788 1 1
0.213875894450169 0.211358649922056 0 0
-0.033067167371122 -0.0325044351334515 1 1
-0.061933480068493 -0.0612560731063837 1 1
0.316586680945174 0.313316430120553 0 0
0.00863768673949611 0.00878947055641205 1 1
-0.0119979883708093 -0.0118945727299923 1 1
-0.191685042598109 -0.189987380837556 1 1
0.0417005030006208 0.041292709523332 1 1
0.0457081024150798 0.044775940836869 1 1
-0.0442792259719726 -0.0437636732171733 1 1
0.161141084481197 0.15988711290502 1 1
[truncated: 23,824 more chars]
