# Supplementary material for: Bias caused by sampling error in meta-analysis with small sample sizes
Source: PLoS One. 2018 Sep 13;13(9):e0204056. doi: 10.1371/journal.pone.0204056 (PMC6136825; doi:10.1371/journal.pone.0204056)
Supplement: S4 File — (ZIP) [file pone.0204056.s004.zip › results N = 10 theta = 0 tau = 0.2 sz = 500-1000.txt]

"cohen.dl.theta" "hedges.dl.theta" "cohen.dl.cp" "hedges.dl.cp"
0.00149738613010544 0.00149788900185919 1 1
-0.147163189759141 -0.147022615637186 1 1
-0.0180556118314236 -0.0180422391328199 1 1
-0.0137908641141238 -0.0138099467097849 1 1
0.00147801370649273 0.00147480884035799 1 1
0.0864910644134388 0.0863928053058445 1 1
-0.049716061316904 -0.0496469888878834 1 1
-0.0320580179848937 -0.0320707027485281 1 1
-0.0954519844971971 -0.0953446613015012 1 1
0.0593393368006767 0.0592655460321262 1 1
0.00470289478132004 0.00470143888519108 1 1
0.0235303671938646 0.0235326347165705 1 1
0.106847845357795 0.106763634458243 1 1
0.000288191930819314 0.000297641566276315 1 1
0.0790824273222841 0.0790064824518722 1 1
-0.0793271657093616 -0.0792478626918521 1 1
0.0713715590226856 0.0712699561270281 1 1
0.00925881769518389 0.0092517011139331 1 1
0.0217606898390942 0.0217316493111561 1 1
-0.0235255764201102 -0.0235217323218013 1 1
0.0457782758387234 0.0457511466138761 1 1
0.0439752341566056 0.0438954177389145 1 1
0.0296199346955748 0.0295646959266842 1 1
-0.0445291209214576 -0.0445044609183051 1 1
-0.108294937266849 -0.108175087730047 1 1
0.0748838354955305 0.074822084524583 1 1
0.168832249018686 0.1686683190321 0 0
-0.0163308758376428 -0.0163057190367079 1 1
0.0487190096726265 0.0486721508038804 1 1
-0.0419812642783487 -0.0419040338326061 1 1
-0.0575771457114769 -0.0575306939050993 1 1
-0.153360184030594 -0.153172346066133 0 0
-0.0223959437461399 -0.0223507279608734 1 1
-0.0535304214263454 -0.0534649469740209 1 1
0.0910576031266798 0.090980008794579 1 1
0.0279633726041445 0.0279417413879156 1 1
-0.0432860753337805 -0.0432541424090783 1 1
0.097896546622094 0.0978118333980045 0 0
0.0822759524603776 0.0821687093615098 1 1
0.00995544176843487 0.00995849130066509 1 1
0.0444442289304423 0.0443957533137214 1 1
-0.113495067017656 -0.113383259443794 0 0
0.0244361727780054 0.0243820454008723 1 1
-0.0523508309417512 -0.05230083417046 1 1
-0.0975966104322133 -0.0975096020608151 0 0
0.0374878554899087 0.0374575077835787 1 1
0.127058035973778 0.126920198121884 1 1
-0.0406157782782722 -0.0405869654642881 1 1
-0.0580833981375228 -0.0580406658427383 1 1
0.047424189839707 0.0473500826007068 1 1
0.0425368563990897 0.0424823510321949 1 1
-0.0202587726347843 -0.0202199931487132 1 1
-0.0229870596095532 -0.0229775869633939 1 1
0.0423921934435764 0.0423424499271733 1 1
0.0454730728525382 0.045412791495347 1 1
0.159229309524491 0.159077607571405 0 0
-0.0397475045834293 -0.0397307649364481 1 1
0.0584162897747285 0.0583236255380098 1 1
0.050879700308255 0.0508190987212384 1 1
-0.0110331126369444 -0.011025420804761 1 1
0.0126998485954314 0.0126838073867046 1 1
-0.071204182404044 -0.0711352558678839 1 1
-0.0243985380298887 -0.0243678190958371 1 1
0.0852721062354288 0.0851203894277333 1 1
-0.0792576536008737 -0.0791588695270441 1 1
0.0443231945526202 0.0442987204696171 1 1
0.132309484323791 0.13215974679285 0 0
-0.0357369502068913 -0.0357237447853008 1 1
0.0547607829141194 0.0547357247136246 1 1
-0.0721840474332234 -0.0720973217219348 1 1
0.0565842275684987 0.056527479064449 1 1
-0.0321423586147164 -0.0321180416554187 1 1
-0.0231821807423587 -0.0231293510060343 1 1
-0.0971732966484728 -0.0970711485757857 0 0
-0.136699320612395 -0.136582680385185 0 0
-0.080249307092745 -0.0801647373420191 1 1
0.0134525467284419 0.0134467371119161 1 1
0.0715660535143842 0.0714831475749745 1 1
0.0318716610971638 0.0318243957585515 1 1
-0.0836738701705513 -0.0835984165275871 1 1
-0.0133147676331433 -0.0133094126910065 1 1
-0.0755961991914764 -0.0754903061126509 1 1
0.057377053672323 0.0572932479195577 1 1
0.00166515211532094 0.00163687733372082 1 1
0.0915691337937634 0.0914783865792704 0 0
-0.00205475154407035 -0.00204790416099125 1 1
0.0104407276977617 0.0104379887677174 1 1
0.0733984842992317 0.0733193024986062 1 1
0.0314597239739079 0.0314136858976232 1 1
0.0349826176391769 0.0349580441796225 1 1
-0.0120056092661122 -0.0119901371510867 1 1
0.0215054529703759 0.0215029981875577 1 1
-0.0308710754179843 -0.0308151726347775 1 1
0.105078679341637 0.104963496940667 1 1
-0.100191839130895 -0.100101663716687 1 1
-0.0456759807665048 -0.0456678711601451 1 1
-0.0429849572939151 -0.0429465791562389 1 1
-0.00593574175513398 -0.00589957776208509 1 1
-0.0615388647788387 -0.061471169909254 1 1
-0.0853508471303067 -0.0852662324048905 1 1
0.095162017437984 0.0950618502041378 1 1
0.0645073415928732 0.0644431909073576 1 1
0.0559125561914188 0.0558284084955692 1 1
-0.0321338706899421 -0.0321136515399992 1 1
0.0340667412380196 0.0340616102478503 1 1
0.0957893639315455 0.0957213005828812 1 1
-0.0733834509268123 -0.0732956593510056 1 1
-0.068668645408038 -0.0685814075478075 1 1
-0.171561394072128 -0.171359800262856 0 0
-0.0919292516950351 -0.0918582527794151 1 1
0.035210511520909 0.0351620026792711 1 1
0.0441568236367687 0.0441213507917546 1 1
-0.0674146559858671 -0.067374481878025 1 1
0.0890534042498851 0.0889667925209215 1 1
0.164129647709807 0.163978898773909 0 0
0.0352893225953857 0.0352309030889295 1 1
0.0728599355599949 0.0727927270462956 1 1
0.0723894905004252 0.0723257534591964 1 1
0.0341555226493594 0.0341291520817921 1 1
-0.0511095676906949 -0.0510743388557566 1 1
0.00384828731199482 0.00383965602158186 1 1
-0.092036167263463 -0.0919534827201069 1 1
0.065084292085131 0.0650089079681339 1 1
-0.0273054832639169 -0.02726294908692 1 1
-0.150772187332645 -0.15058630253138 0 0
0.0203119091569532 0.0202894704863189 1 1
0.0970421661207541 0.0969399297592017 0 0
-0.0867648832936326 -0.0867171733327579 1 1
-0.0149857871961995 -0.0149769528965314 1 1
0.00192542118656877 0.00191099064579584 1 1
-0.028658658195482 -0.0286186935281491 1 1
0.0863501289435217 0.0863004292421409 1 1
0.0514348237920446 0.0513967743802001 1 1
-0.0888128857994039 -0.0887522881134271 1 1
-0.0420554105323886 -0.0420391375707254 1 1
-0.117023575088102 -0.116901806366363 0 0
-0.0440268860370909 -0.0439906207181517 1 1
0.0303005042426819 0.0302612715822235 1 1
0.0331606188492795 0.0331290234571534 1 1
-0.0228513448434121 -0.0228351408528481 1 1
0.0859998624748294 0.0859211243385933 1 1
0.129626832837567 0.129496934558884 0 0
0.0940852137785443 0.0940047171711024 1 1
0.102855072591585 0.102746976665318 1 1
0.0542100728936939 0.0541883451360445 1 1
-0.0860203277841408 -0.0859293048094827 0 0
0.0459375287693018 0.0459026983171731 1 1
0.0481967309553406 0.0481272452599686 1 1
-0.0426357237743583 -0.042590539232913 1 1
-0.0215472270327259 -0.0215334612749048 1 1
0.00676290261626452 0.00682579241711694 1 1
0.0952617706168662 0.0951585600032778 1 1
0.0474527912585533 0.0473966504180298 1 1
-0.00623137605914273 -0.00620210085261094 1 1
-0.0492100488539837 -0.049176373302953 1 1
-0.0077923890305151 -0.00772151470361907 1 1
-0.0465137373520875 -0.0464710279555763 1 1
-0.0225533060199614 -0.022543070098797 1 1
0.0671788451069073 0.0671247777844785 1 1
-0.0200059494090431 -0.020004893653442 1 1
-0.0799286508429863 -0.0798033730828 1 1
-0.0110698139729463 -0.0110260799317975 1 1
0.0586267791662249 0.0585753796268777 1 1
-0.0348623208684833 -0.0348300170961685 1 1
0.0177672834198295 0.0177509569885367 1 1
0.00298626394329379 0.00297212413819224 1 1
0.206599877006554 0.206422985048475 0 0
0.0350830687202571 0.0350393460547887 1 1
-0.00816418518959165 -0.00813283182508558 1 1
0.0495265261169754 0.0494461290843781 1 1
0.00449006655043174 0.00448221584039016 1 1
0.0279481768813503 0.0279107495486137 1 1
-0.0147073752940821 -0.0146884020323835 1 1
0.0600780539250952 0.0600272957204222 1 1
0.0756600931065291 0.0755868938895533 0 0
0.0156667570937943 0.0156197039708383 1 1
-0.0497887597355694 -0.0497556227759485 1 1
-0.0135692951205394 -0.01353263446932 1 1
-0.0491807027843196 -0.0491151106072711 1 1
-0.15403831758522 -0.153890651563645 0 0
-0.0952852798449347 -0.0951837184442803 1 1
-0.0642733709882587 -0.0641903011289768 1 1
0.159135525116178 0.158966817427061 0 0
0.000990396839406448 0.0010071759371932 1 1
-0.00384307182849975 -0.00381465861039515 1 1
0.0355807753460453 0.0355314426640809 1 1
0.0633744598959536 0.0633006043628648 1 1
0.00999279673903807 0.00997030682914524 1 1
0.0582141347860971 0.0581540208654865 1 1
0.0406275382473942 0.0405999130989869 1 1
-0.0268531313528566 -0.0268364616047834 1 1
0.0371415898133401 0.0371172084489385 1 1
0.00652895403436607 0.00654594700671387 1 1
0.109856914382002 0.109758948574994 1 1
0.0791875979335089 0.0791042101871992 1 1
0.042214718601685 0.0421661809998005 1 1
-0.0732101879942574 -0.073123470390197 1 1
-0.0564917291364144 -0.0564247926343556 1 1
-0.0580844788426265 -0.0580248235545975 1 1
0.0679878805712609 0.0679378375933874 1 1
-0.0335803975506839 -0.0335499672370392 1 1
-0.147137600760875 -0.147006301888264 0 0
0.0643259245438128 0.0642807051839968 1 1
0.00364926458211886 0.00363895065650304 1 1
0.00996223774567091 0.00996884787487252 1 1
0.00664248983627008 0.00665524349557776 1 1
-0.015048466822065 -0.0150387320712793 1 1
0.0163166033825862 0.0163031629252574 1 1
-0.0303378335964753 -0.0302980851714577 1 1
-0.0816581823388063 -0.0815725516083157 1 1
0.0837455598226062 0.0836698125540027 1 1
0.148925413057149 0.148781495427174 0 0
-0.0829112805236933 -0.0828153122896741 1 1
-0.0217668768201505 -0.0217414791730794 1 1
0.0310354843463665 0.0309990354678887 1 1
0.112275833788278 0.112153268199786 0 0
0.049973029797432 0.0499511866307919 1 1
0.0266150132522155 0.0265839731175832 1 1
-0.0402943133151504 -0.0402489128472825 1 1
0.0783748896728334 0.0783170362005506 1 1
-0.0433129732454181 -0.0432633162897793 1 1
-0.0713763725106069 -0.0713245639871561 1 1
0.0158152087079841 0.0157608679486039 1 1
-0.0582029887972834 -0.0581635495400874 1 1
0.00598970773832711 0.00597465277789454 1 1
0.0521498439743079 0.0521084002979578 1 1
-0.0533089805385928 -0.0532595760584812 1 1
-0.0182235313109745 -0.0181772570514542 1 1
0.108711779907774 0.108624306307832 1 1
0.0707485227500394 0.0706749816179256 1 1
0.0692725542130826 0.0692214383064356 1 1
0.0568009626297637 0.0567477705058281 1 1
-0.0464380680009738 -0.0463980479756319 1 1
-0.0466067179083044 -0.04658046739434 1 1
0.0314610373986667 0.0314455037423572 1 1
0.0661482911472591 0.0661031411598375 1 1
0.0264931333401911 0.0264859319134197 1 1
-0.0363062914080907 -0.0362913862984841 1 1
0.0847983229490392 0.084731993235781 1 1
0.0328090967219045 0.0328002746526941 1 1
0.0292836475614609 0.0292541751983196 1 1
0.0308696346783871 0.0307980081592679 1 1
0.0627449218962575 0.0626884609438472 1 1
-0.0905424197474277 -0.0904455239828493 0 0
0.0733957317251478 0.0733237626720744 1 1
0.0312250821528661 0.0311765775617008 1 1
-0.0232870582871352 -0.0232558444311731 1 1
0.031475335693724 0.0314573970886182 1 1
0.0635219962478601 0.0634302978690792 1 1
-0.0423721717936441 -0.0423302223787997 1 1
-0.00546605201053662 -0.00545584862198679 1 1
-0.0709180636242597 -0.0708580653091866 1 1
-0.0283114879680031 -0.0282922523912113 1 1
0.133796925707323 0.133661640462141 1 1
0.123256646492437 0.1231148470451 1 1
0.116113501326905 0.115963931058374 1 1
0.101134058378025 0.101006913963886 0 0
0.0533469304365892 0.0532805833163267 1 1
0.0402649981443413 0.0402035733005982 1 1
-0.00769842346650407 -0.00768004136915025 1 1
0.038898575998918 0.0388758192565724 1 1
0.0168664031130187 0.0168578367285829 1 1
-0.054457381212139 -0.0544249613590531 1 1
0.111408906087516 0.111297462547072 1 1
0.00863073421106595 0.00865361997095973 1 1
0.0374137445548726 0.0373946487940344 1 1
-0.0173358698282896 -0.0173194189354051 1 1
0.063699445031407 0.0636386654718187 1 1
-0.0588576564995812 -0.0587913707837258 1 1
-0.00728415375813496 -0.00727566964018478 1 1
-0.0127410674799596 -0.0127367101615013 1 1
0.174578520285346 0.174379520809762 0 0
-0.027475390467733 -0.0274264788346046 1 1
0.0161535570766997 0.0161452447059862 1 1
0.0187918219954975 0.0187980616326023 1 1
-0.00812883652295642 -0.00816189405731792 1 1
0.0595448553309411 0.0594750632680931 1 1
0.0128088044713807 0.0127967427004458 1 1
0.127307713621232 0.127169691513376 0 0
-0.0265379806559827 -0.0265099007134833 1 1
-0.0766455407969469 -0.0765683644804043 1 1
0.00417430416503173 0.00413721432356758 1 1
0.00864546712836745 0.00864715977412766 1 1
0.149313055847572 0.149144965377197 0 0
-0.118688902632535 -0.118556924630251 0 0
0.0713939535771319 0.0713145411261394 1 1
0.0799056084571193 0.0798213213540481 1 1
0.0154583183178197 0.0154515503283152 1 1
-0.033533543376416 -0.0335042484638921 1 1
0.0266460288787002 0.0266209286478905 1 1
-0.0397666288453608 -0.0397008524146978 1 1
-0.00759350286650114 -0.00759633032900187 1 1
-0.101967808622278 -0.101878257298614 1 1
0.0406963506662848 0.0406689646484934 1 1
-0.0199116887486584 -0.0198827159990505 1 1
-0.161869156119736 -0.161654113970903 0 0
0.0495482244050672 0.0495043922530989 1 1
0.00914305983946198 0.00914949112014451 1 1
0.0026902158782959 0.00266225067851533 1 1
-0.040043778266543 -0.0399846084632878 1 1
0.0800831681350844 0.0799785248431387 1 1
-0.0382034608152812 -0.0381611597208706 1 1
0.150328722515515 0.150156660142085 0 0
-0.050063064627472 -0.0500358230433018 1 1
-0.0322236408086869 -0.0321796052211735 1 1
0.0428547427069557 0.0428136809868882 1 1
-0.0381109960316152 -0.0380901708040703 1 1
-0.0126089330761049 -0.0125884926130983 1 1
-0.102903699420072 -0.102800105668834 1 1
0.107237830061426 0.107097131663501 1 1
0.0722967489754521 0.0722344938330263 1 1
0.00289331683186999 0.00288180334739001 1 1
0.0746748850886066 0.0746208734914695 1 1
0.0709168744001982 0.0708017382100046 1 1
-0.0605214090910303 -0.0604736595822165 1 1
0.0904372610985773 0.0903685685053243 1 1
0.0301828634935875 0.0301707178220917 1 1
0.057549294602091 0.0574630264321885 1 1
-0.120079248365107 -0.119955458594706 0 0
-0.0846007177660096 -0.0845141825618912 1 1
-0.0617280368423269 -0.0616376127159381 1 1
-0.00241418985327315 -0.00236450907570529 1 1
0.0585219920006509 0.0584678113445615 1 1
0.22214931006055 0.22189283352931 0 0
0.00510991171118571 0.0051104297519163 1 1
0.0883283666979759 0.0882601901294969 1 1
0.0315596124012332 0.0315401584142025 1 1
0.00661800968349726 0.00660738259520752 1 1
0.0742806895234882 0.0741824788020247 1 1
-0.0540666378763607 -0.0540283802041176 1 1
0.0282291094098302 0.0282056586243179 1 1
0.00251522174255744 0.00251301278770586 1 1
0.0570640935240659 0.0570246770958563 1 1
0.0647144442565653 0.0646243572507602 1 1
-0.0161765454367458 -0.0161766194001118 1 1
0.0907777076538115 0.0906806328741606 1 1
-0.0269308008227241 -0.0269126931625824 1 1
-0.0211600414496687 -0.0211558301863476 1 1
0.0401209202533908 0.040076632691913 1 1
0.0696928129857744 0.0696230516968947 1 1
-0.0172886746908032 -0.0172740787987016 1 1
-0.020230729805541 -0.0202196813193679 1 1
-0.118694834540735 -0.118560155196587 0 0
0.0423429478299541 0.0423071038076287 1 1
-0.0250208938500984 -0.0249806981361337 1 1
0.0676585336664533 0.0675975279568137 1 1
-0.0186802099137307 -0.0186627972929009 1 1
-0.0606830202593672 -0.0606202267927554 1 1
-0.0109526170686628 -0.0109063794880107 1 1
0.108367451350211 0.108269888673673 1 1
0.0800202319775108 0.0799495769409861 1 1
-0.0891082277244852 -0.089002626996694 1 1
4.02513050032083e-05 3.83060238213495e-05 1 1
-0.146058573037122 -0.145917641095678 0 0
-0.157184616155773 -0.157023514865339 0 0
0.00954806652195761 0.00955598965548231 1 1
0.0440168780703566 0.0439416737991847 1 1
-0.0841033040421752 -0.0840179040487685 0 0
0.0656102615871843 0.065559017466584 1 1
-0.0911220475150566 -0.0910201336515394 1 1
-0.0416560526047942 -0.0416068704907951 1 1
0.122098801226369 0.121959278435625 1 1
-0.0369541500353334 -0.0369058304499361 1 1
-0.115657273749487 -0.115549431156766 1 1
0.00973936681123146 0.00972658972685731 1 1
-0.049513834905389 -0.049465224792158 1 1
-0.123779580724693 -0.123698050229139 1 1
-0.0625964432156536 -0.0625385397109697 1 1
0.0436232008634201 0.0436053242215675 1 1
-0.0791032480490326 -0.079025803613495 1 1
-0.0451020579266068 -0.0450724121956917 1 1
0.0216019693966579 0.0215526773294998 1 1
-0.0807837800247641 -0.0806795821546788 1 1
0.10608830890756 0.10597063216381 1 1
-0.0779026299166677 -0.0778048788292359 1 1
0.0757410211573589 0.0756724668181991 1 1
0.0390007956075216 0.0389341429137561 1 1
-0.0124760761695138 -0.0124421310232787 1 1
0.0161949491010849 0.0161664045161548 1 1
-0.0299415757230977 -0.0298928436386735 1 1
0.0182460078349654 0.0182295955598191 1 1
0.0514019153308558 0.0513599375655589 1 1
-0.00799030726748039 -0.00797275630052044 1 1
-0.0745938337518165 -0.0745096951126179 1 1
0.0397588150317955 0.0397050537942931 1 1
0.0597116014835395 0.0596566725448728 1 1
0.0692712053529689 0.0691904512953396 1 1
0.0416493683059143 0.0415819609461163 1 1
-0.0876230670402402 -0.0875353665945451 1 1
-0.0200244357474231 -0.0199698873294012 1 1
0.0398418391484363 0.0398098836025801 1 1
0.0596862990024459 0.0596004383666682 1 1
0.0191768924347066 0.01919109031325 1 1
0.0392081099641054 0.0391662450822367 1 1
0.021495593167479 0.0214627751710973 1 1
-0.0451513174089503 -0.0450992898421748 1 1
-0.0357695573734531 -0.0357255505544583 1 1
-0.0175248259598726 -0.0175293153719615 1 1
0.0496042288873086 0.0495595792518033 1 1
-0.0294745217396621 -0.0294658178918199 1 1
0.0107924353080717 0.0107837289668628 1 1
0.0434730316381097 0.04341550042734 1 1
0.0100052724940322 0.00999121883091591 1 1
0.0537335406088039 0.053677472695128 1 1
-0.0214238466506679 -0.0213875520381101 1 1
0.0544151642057352 0.0543740933181572 1 1
-0.0666364923218079 -0.0665560768172016 1 1
0.0954721754584671 0.0953610020134729 1 1
-0.039901021181657 -0.0398491212257051 1 1
0.0500949995097197 0.0500453523832078 1 1
0.0014697311610272 0.00152519961245389 1 1
-0.0385938480628274 -0.0385375262488059 1 1
0.0262867979662411 0.0262507235386163 1 1
-0.077064203206837 -0.0769522666824963 1 1
0.0185602956920497 0.0185179851579017 1 1
0.0162619356992632 0.0162744469205012 1 1
0.0769024915317092 0.07683165741363 1 1
-0.0318108862288851 -0.0317992870426881 1 1
-0.0483473220885522 -0.0482863106348892 1 1
0.0394600986862751 0.0394386274714211 1 1
0.0181628941773868 0.0181094354693037 1 1
0.0185995870799262 0.0185719797794907 1 1
-0.0523917473980957 -0.0523286626535783 1 1
0.0260297802252996 0.0259956725794445 1 1
-0.0159234062039463 -0.0159180028726456 1 1
-0.0618138187164834 -0.0617815295632641 1 1
-0.00347273487697787 -0.00348389521626964 1 1
-0.00295233253701916 -0.00296111184208907 1 1
-0.0460072379995217 -0.0459598113094235 1 1
-0.0349445662223118 -0.0348637242550218 1 1
0.0378822866203714 0.0378417402766914 1 1
-0.168475780732168 -0.168309182257929 0 0
-0.00426999567480982 -0.00425285405483307 1 1
0.0296213799404889 0.0295839758643541 1 1
0.0596369680857349 0.0595810137429999 1 1
0.111489801996777 0.111361006481589 1 1
-0.0432074441765474 -0.0431607863265741 1 1
0.0303722270589341 0.0303455469450095 1 1
0.0241698535485222 0.0241435735970607 1 1
-0.0809158406006105 -0.0808241170454966 1 1
0.0392912467990915 0.0392626259675595 1 1
-0.0122698673226762 -0.012234254533043 1 1
0.0289165417906465 0.0288594558918073 1 1
0.12767111095259 0.127541467112794 0 0
0.0151531588092644 0.0151297935487652 1 1
0.0458261018565822 0.0457653871417503 1 1
0.0774004559097701 0.0773242870733835 1 1
0.024083666717415 0.0240392228955282 1 1
0.0224167342888814 0.0223748296051897 1 1
-0.0423079675919358 -0.0422620192887425 1 1
0.0426347992939699 0.0425843290343772 1 1
-0.0283457417786796 -0.0283148772986322 1 1
0.0919538949842471 0.091844788789746 1 1
-0.0449346374824603 -0.0448949852139522 1 1
-0.0333650967099317 -0.0333287819768061 1 1
-0.0637794771117412 -0.0637059487412114 1 1
-0.0205332549768656 -0.0205022268121295 1 1
0.0849953152326158 0.0849251302957225 1 1
0.0635938239428204 0.0635426884462162 1 1
0.0801941773258528 0.0801367181668734 1 1
-0.015798896701224 -0.0157912440067949 1 1
0.0616923607545968 0.0616010324938661 1 1
-0.0081347955430454 -0.00812306960174726 1 1
0.026112385401005 0.0261100698892226 1 1
-0.0723078798771286 -0.0722532103413347 1 1
-0.0168508168646049 -0.0168029772239313 1 1
0.0336617918889017 0.0336258893718443 1 1
-0.0625396930797952 -0.0624680363646129 1 1
-0.0816194342273792 -0.0815208196532669 1 1
-0.0218988112125731 -0.0218545501584854 1 1
-0.036661313361751 -0.0366260212451824 1 1
0.166876071729587 0.166654521612762 1 1
0.0981391144476636 0.0980628468862204 1 1
0.0289978943325743 0.0289865296054006 1 1
-0.140620673998896 -0.140508681389601 0 0
0.0155045683079692 0.015492689986573 1 1
-0.0721576131848126 -0.0721109712516576 1 1
0.018890077416361 0.018876714947678 1 1
0.0306417329436179 0.0306226283463912 1 1
0.062922683184783 0.0628310543042646 1 1
-0.0324439612676657 -0.0324148989178285 1 1
0.0905044098698127 0.0903871568572285 1 1
-0.155130117664422 -0.154983470681752 0 0
-0.105040476900517 -0.104939759109738 1 1
-0.143080204225199 -0.142896688822542 1 1
0.0248575759973401 0.0248612306884238 1 1
0.0155742478775589 0.015569359065777 1 1
-0.0475230182881064 -0.0474728053218857 1 1
0.00696633596201948 0.00698096575576044 1 1
-0.00613776795887506 -0.00611032325887302 1 1
-0.037949847490942 -0.0379029631548782 1 1
0.132469781758028 0.132338751229484 0 0
-0.0176442367148753 -0.0176313663413139 1 1
-0.06793800895444 -0.0678511857511293 1 1
0.0493701244880557 0.0493036249293409 1 1
0.0440695983683532 0.0440259431569041 1 1
-0.0577321786888899 -0.0576893998789936 1 1
0.0349518687095273 0.0349386717181163 1 1
-0.0766735343869805 -0.0765931063477289 1 1
0.102394664580813 0.102294080683524 1 1
-0.0894466686802975 -0.0893270803684005 1 1
-0.0309528690413919 -0.030955520490888 1 1
-0.0538675158184436 -0.0537973643884048 1 1
-0.0492590824142453 -0.0492136241522251 1 1
-0.0467023962989332 -0.0466605085407885 1 1
0.085585662554015 0.0854938775091318 1 1
0.00969519457044228 0.00965258533926208 1 1
0.0600287342647262 0.059955331766715 1 1
0.0180207300818956 0.0180276878827142 1 1
-0.0131826276844255 -0.0131636030273822 1 1
0.0206185486358839 0.0205675941505909 1 1
-0.127139844525938 -0.12701483973335 1 1
0.0038239412098598 0.00383264528151461 1 1
-0.0521037226864565 -0.0520188874586314 1 1
-0.0141162477206854 -0.0140982009671563 1 1
0.0334399862440523 0.0333994970326597 1 1
0.064032987851896 0.0640081951986757 1 1
-0.0632309226093615 -0.0631664060022912 1 1
-0.0752304356971492 -0.0751281466793703 1 1
0.219561332844198 0.219328084916355 0 0
0.00463396150427316 0.00462769857461166 1 1
0.084475130687914 0.0843967026666319 1 1
-0.0270598634024018 -0.0270432243716006 1 1
-0.0292003419568038 -0.0291775347311393 1 1
-0.0769930117111877 -0.0769348350127858 1 1
-0.00405166277312916 -0.00407501427325327 1 1
-0.0235680629683529 -0.0235593522925836 1 1
0.00095532759816247 0.000966740966604415 1 1
0.0268740362151563 0.0268374297593953 1 1
0.0621356786945865 0.0620753955119669 1 1
-0.0133649951174126 -0.0133852838688395 1 1
-0.010672075666179 -0.0106849686708272 1 1
-0.0118171980580759 -0.0118162051165632 1 1
0.0656698198283894 0.0655990974977777 1 1
0.0225379177610557 0.0224837129648956 1 1
-0.0963449146267872 -0.0962285838217 1 1
0.0995629560150989 0.0994842741225339 1 1
-0.103975523581596 -0.10384188845533 1 1
-0.0193647772906726 -0.0193867929266244 1 1
-0.157445145283648 -0.157274341604657 1 1
-0.0665349196933382 -0.0664653467894414 1 1
0.0423474047542284 0.0423102273255444 1 1
0.0470059071836435 0.0469596099586626 1 1
-0.0453632601487871 -0.0453164073857306 1 1
0.00820145278098353 0.00815883038780403 1 1
0.0454858761923902 0.0454259404626004 1 1
-0.0781413941329913 -0.0780646646841929 1 1
0.0403718619622586 0.0403217116502577 1 1
0.0419795279140816 0.0419415386507921 1 1
-0.0822784748470007 -0.0821839520814887 1 1
-0.0413202174236386 -0.0412532791711642 1 1
0.0700195873795517 0.0699721651273172 1 1
-0.039187596419339 -0.0391781365991942 1 1
0.163320040908924 0.163143361840043 0 0
-0.0722375675652926 -0.0721518827037995 1 1
-0.128492540964383 -0.128352042404913 1 1
-0.00219738932814608 -0.00219134817510081 1 1
-0.141200472267827 -0.141083819890611 0 0
0.109654298908927 0.109511626157388 1 1
-0.0627964706361238 -0.0627199250459534 1 1
0.0296558923059447 0.0296346377176128 1 1
0.0218852266463065 0.021880898048278 1 1
-3.63844619916467e-05 -3.95068893951425e-05 1 1
0.0214047543513301 0.0213644294472324 1 1
0.0472819001848699 0.0472624922704986 1 1
0.0795539799446455 0.0794371471464031 1 1
0.037149559989216 0.0371209954474076 1 1
0.112861034388725 0.112739114158554 1 1
-0.0433600521787468 -0.0432994266790526 1 1
-0.103944747913016 -0.103861094033369 1 1
0.0523472769486203 0.0523042855234277 1 1
-0.0456153419613198 -0.0455478392321423 1 1
-0.069362633845597 -0.0692811398734026 1 1
-0.0776607370403247 -0.0775867056856849 1 1
0.00324229577003089 0.00322309783293943 1 1
0.00580230655842614 0.00580450737819293 1 1
-0.00431522769064296 -0.00432480555041496 1 1
-0.0844778876824905 -0.0844077630563647 1 1
-0.0723499971682082 -0.072269256590632 1 1
0.0969408137198837 0.0968134238911268 1 1
-0.0546595871313644 -0.0545960341904472 1 1
-0.102191757303192 -0.102088583588352 1 1
-0.0136822188806686 -0.0136847372503356 1 1
0.0870697606803359 0.0870058552116103 1 1
-0.0855557706633404 -0.0854460051679316 1 1
0.00674004676647695 0.00673570951058623 1 1
-0.0144917419556006 -0.014487759499256 1 1
-0.0282385765395313 -0.0282225455312035 1 1
0.0986363225548506 0.0985539278164556 1 1
-0.04265415520786 -0.0425713018814165 1 1
-0.101014517995631 -0.100938024467173 1 1
0.0262212305860533 0.0262066114209097 1 1
-0.0681541574869396 -0.0680841901920764 1 1
0.0855065945243351 0.0854217092697082 1 1
-0.130898251328885 -0.130763423853641 1 1
-0.108962011404443 -0.108852005821901 0 0
-0.0293374904058896 -0.0293254513005109 1 1
0.028370201152969 0.028379283123712 1 1
0.0211294821325351 0.0210972725780739 1 1
-0.0073847641341746 -0.00737813554190668 1 1
0.00950749163480029 0.00951644284078394 1 1
-0.137513567556134 -0.137343916572875 1 1
0.0515906155229868 0.0515237178516172 1 1
0.0547147223488463 0.054655155102329 1 1
-0.0008446902711692 -0.00085989151202738 1 1
0.0720702363577368 0.0719800123535953 1 1
-0.072117836302756 -0.0720049623298018 1 1
-0.0496726545670439 -0.0496328816197816 1 1
0.041123393052286 0.0410622830882399 1 1
0.0291372554259948 0.0291258814885581 1 1
0.051099407548498 0.0510295334348724 1 1
-0.0113653300893986 -0.0113778189165882 1 1
0.0543789927459357 0.0543419892785961 1 1
0.0109942292378162 0.0110003035652556 1 1
0.0553365066069618 0.055288755118104 1 1
0.0545479470080756 0.0544812016485123 1 1
-0.093767226219344 -0.0936678825493643 0 0
0.046147341925048 0.0461282520909184 1 1
0.0504956636336107 0.0504172045366607 1 1
-0.0316543949008948 -0.0316051587003142 1 1
0.0470094790676439 0.0469643085134811 1 1
-0.0176225438365829 -0.0176097872370323 1 1
0.0648045269434746 0.0647436673626998 1 1
0.00618359943244867 0.00617555280351313 1 1
-0.00909981636966649 -0.00908323731660492 1 1
-0.0389709123299792 -0.038917682802998 1 1
0.0418557892659612 0.0417916561581404 1 1
0.0586865871461796 0.058635559429387 1 1
0.136610096795716 0.136484714294732 0 0
-0.0247816573532832 -0.0247231138091876 1 1
0.0304024814466939 0.0303654491122555 1 1
0.0336013133946941 0.0335740671936614 1 1
0.0657932002591968 0.0657247232501063 1 1
-0.041005710645047 -0.0409636391054261 1 1
0.0888748389024253 0.0887580358432083 1 1
-0.0102109552329547 -0.0102044207828758 1 1
-0.0300576426592372 -0.0300386642283883 1 1
-0.0215904878015828 -0.0215671657890279 1 1
0.0596983552019696 0.0596362815081834 1 1
-0.115500617052242 -0.115376319644477 0 0
-0.0495264934714043 -0.0494928268492102 1 1
0.00882484898303819 0.008811377696004 1 1
0.143224216964732 0.143098576022796 0 0
0.00466268249566141 0.00465120123393787 1 1
-0.0172463434203991 -0.0172470531130629 1 1
-0.0560233768737971 -0.0559287397353675 1 1
-0.101349799754837 -0.101247216688607 1 1
-0.0212653655880009 -0.0212702394462135 1 1
-0.00532914214348932 -0.00532226601049591 1 1
-0.132589375843696 -0.1324342556555 1 1
0.0583408302506959 0.0582910567604263 1 1
0.14079819989557 0.140666393447547 0 0
0.0551266584947361 0.05507176703531 1 1
0.0332699827437265 0.0332494563608806 1 1
-0.00536141304000352 -0.00537952725995294 1 1
-0.0794607327163329 -0.0793828937823477 1 1
-0.0460008022987428 -0.0459476521116093 1 1
-0.0920990349994726 -0.0919756791438163 1 1
-0.0306229860165875 -0.030584166185508 1 1
0.0195534752510564 0.0195558079380773 1 1
0.0690902706907097 0.0690134206151568 1 1
-0.152756948643539 -0.152609355670211 1 1
0.000910527647689268 0.000884925581296166 1 1
0.054070446695163 0.053984823465214 1 1
-0.0171520813603663 -0.017152746992644 1 1
-0.0326252263038428 -0.0326297014896345 1 1
-0.0208156303606118 -0.0208053279979645 1 1
0.0302980456200511 0.0302722858038981 1 1
0.0155035536171682 0.0154990725358568 1 1
0.0987233099430849 0.0986130480543518 1 1
0.0844116903122938 0.0843237385793596 1 1
-0.0605839700374815 -0.0605308610604157 1 1
-0.199172080687939 -0.198975754860998 0 0
0.0610704752088209 0.0610122256729454 1 1
-0.137212288122414 -0.137060758462891 0 0
0.092330236557181 0.0922417297535254 1 1
-0.133167815448782 -0.133035961103445 1 1
0.0321570764551353 0.032142842907094 1 1
-0.0305122616975603 -0.0304963268447595 1 1
0.015467080435531 0.0154516329915879 1 1
-0.109041580702861 -0.108898665901132 1 1
0.0651717755895966 0.0650628850482862 1 1
-0.0132499458336079 -0.0132683496689235 1 1
-0.00754907931043063 -0.00753120285708237 1 1
-0.00674609174300701 -0.00675827050665208 1 1
0.120672096988829 0.120527735702608 1 1
-0.0452710460543069 -0.0452276956169183 1 1
-0.0857545384516076 -0.0856581538908469 1 1
-0.0512994765916602 -0.0512654222427978 1 1
-0.122315075903393 -0.122156863540603 1 1
-0.0671955343930721 -0.0671144307248211 1 1
0.0478161686570857 0.0477713313864584 1 1
0.0505415663935474 0.0504810072089819 1 1
-0.0368650308893755 -0.0368405296577243 1 1
0.0735615260513137 0.0734982199160941 1 1
-0.0302724211157366 -0.0302190765290486 1 1
-0.0394293234475755 -0.0393954827232178 1 1
0.0549291107762846 0.0548925181562607 1 1
0.0689738668073695 0.0689157874927615 1 1
-0.118424283821266 -0.118291930433941 0 0
0.0324931542720709 0.0324288321281281 1 1
0.02232353862852 0.0222926381483307 1 1
0.0231072667611553 0.0230881897040673 1 1
0.0210660167616412 0.0210305417131754 1 1
-0.0153275928273616 -0.0153050488499687 1 1
0.0232519290911374 0.0232319912888766 1 1
-0.0169733102955595 -0.016949453644847 1 1
0.0151753086710859 0.0151563924980116 1 1
0.01875025582619 0.0187151035558355 1 1
-0.0513912489849462 -0.0513663332566688 1 1
0.00872951584968565 0.00876059215663782 1 1
0.0233849173487346 0.0233750891524741 1 1
-0.170525162816697 -0.170355630431838 0 0
-0.00781578748491712 -0.00780828029081512 1 1
0.0599751040104604 0.059892009178569 1 1
-0.121264708961845 -0.121110983794619 1 1
0.00663727359813734 0.00660388136155182 1 1
0.0366924392621132 0.0366787578114707 1 1
0.060500570858757 0.0604219689693996 1 1
0.0569626678000169 0.0568867977811399 1 1
0.0321762704512624 0.0321655705868187 1 1
-0.0507477265407628 -0.050717236620502 1 1
0.0217701510913192 0.021722946128278 1 1
-0.0334890375882282 -0.0334338252723532 1 1
0.00202244014367705 0.0020338512427268 1 1
0.113531330319261 0.113440180494211 1 1
0.0467116865144602 0.0466909152319239 1 1
-0.0352833099704554 -0.0352400786387826 1 1
-0.0223318969551294 -0.0222989250671707 1 1
-0.103360436330921 -0.103269401021766 1 1
0.0808976496321528 0.0807946688454511 1 1
-0.00809965009196064 -0.00811904034865726 1 1
-0.0498010131884522 -0.0497548671346671 1 1
-0.0987346189277503 -0.0986599235187002 1 1
0.075800034344215 0.0757316643607775 1 1
0.0833169926490991 0.0832282224045459 1 1
-0.00362820601416164 -0.00363901392590504 1 1
0.0318919272196897 0.0318679047356306 1 1
-0.0505841327759977 -0.0505364787906548 1 1
-0.0617271147851542 -0.0616711686770903 1 1
-0.0757263319878482 -0.0756619156810637 1 1
-0.0662281871267693 -0.0661628417127337 1 1
-0.0536968104886871 -0.0536423044121275 1 1
-0.078890895531381 -0.0787682494891404 1 1
0.0225215057162599 0.0224863630587735 1 1
0.048696209090783 0.0486540362191821 1 1
0.00442088623573085 0.00440477331049614 1 1
0.196990963658651 0.19676079962364 0 0
-0.0385069792494288 -0.0384677811787244 1 1
-0.0032067377283748 -0.00318885955042852 1 1
0.0768266964161338 0.0767640389854684 1 1
-0.020828026285686 -0.0207908624648358 1 1
0.056592663201468 0.0565283008621139 1 1
0.0777821195506052 0.0777116429014915 1 1
0.00992114164878964 0.00993561675798521 1 1
0.0401250407512183 0.0400951748183865 1 1
0.089688896188505 0.089576802718202 1 1
-0.0896448881207396 -0.0895300929142057 1 1
-0.0460066259609885 -0.0459782705462652 1 1
-0.062570466649006 -0.0625254370230921 1 1
0.0425254348938098 0.0424978234527052 1 1
0.0360587402889769 0.0360186417051462 1 1
-0.0059498010954084 -0.00595417445074769 1 1
-0.000354662335042919 -0.000346277203406589 1 1
0.13155264843877 0.131401836776346 1 1
-0.0715286832555469 -0.0714421754542198 1 1
-0.0647537714861176 -0.0646999976857722 1 1
0.0350506468964631 0.0350036843845497 1 1
-0.0984694141495258 -0.0983501624829862 1 1
-0.107005658079072 -0.106934369457728 1 1
-0.0607181966296453 -0.0606571463955419 1 1
-0.0107224842911282 -0.0107158357648667 1 1
0.0661460017528218 0.0660724839159377 1 1
0.127411832440071 0.127264925097538 0 0
-0.0616911426302962 -0.0616433393574657 1 1
-0.11331242341342 -0.113217788533851 1 1
0.135935234128557 0.135758457327586 1 1
-0.0129112458958129 -0.0128901586863876 1 1
0.0415924085943746 0.0415813245999702 1 1
0.0424427113518637 0.04239196860212 1 1
-0.0303007477391537 -0.0302784339343299 1 1
-0.0181217959752541 -0.0180975174714174 1 1
0.0662115052573665 0.0661311825811525 1 1
0.0833378307083242 0.0832425567838267 1 1
-0.0498537290652889 -0.0497926089240683 1 1
-0.017079881720971 -0.0170694814035197 1 1
0.0587237931800328 0.0586685374852824 1 1
-0.103173507571907 -0.103076305235313 1 1
-0.00899142251182999 -0.00896157243482512 1 1
0.0420525270540543 0.0420314856976058 1 1
-0.0434672098228406 -0.0434198398911525 1 1
0.0904317194970592 0.0903457728110169 1 1
-0.0436654486658398 -0.0436005849191414 1 1
0.0847086953709815 0.0846441784102995 1 1
0.0448531296568837 0.0448278238257636 1 1
0.00457086052920204 0.00457437840768651 1 1
0.0124360209101265 0.0124039505991685 1 1
-0.0426926702015809 -0.0426580104103598 1 1
-0.149688791109908 -0.149514930496517 0 0
-0.0501251575726978 -0.0500893838219597 1 1
0.00398789255886702 0.00397089564522795 1 1
0.0957185001572773 0.0956460808224356 1 1
-0.0429745745511702 -0.0429619187960377 1 1
0.0208551801456563 0.0208324301332731 1 1
-0.0311613847666963 -0.0311213801078067 1 1
0.0921566727211002 0.0920571789158887 1 1
-0.0995361300191919 -0.0994621244620563 1 1
0.0356652401623131 0.0356165079100605 1 1
0.136211945923408 0.136073366411117 0 0
0.0255859067366767 0.0255548304432391 1 1
-0.0906614887638013 -0.0905718245448399 1 1
0.0559760271432673 0.0559453613594517 1 1
0.0532813859893488 0.0532349273795743 1 1
0.00451634165916755 0.00451861117379123 1 1
-0.0193701544515233 -0.0193606799028756 1 1
-0.0683040629082241 -0.0682275835358027 1 1
0.00948358527077161 0.00944604965050851 1 1
-0.0266994972448446 -0.0266834846673395 1 1
-0.0143723350342467 -0.0143589068289979 1 1
0.0604867736286765 0.0604099732812245 1 1
-0.0314763525078772 -0.0314689580528727 1 1
-0.156437797716709 -0.156270048754049 0 0
0.116379266781337 0.116252367982204 1 1
-0.0526647485197038 -0.0526063648076798 1 1
0.0425653415843768 0.0425319768386028 1 1
0.0124496447901348 0.0124321518621204 1 1
-0.101010240251974 -0.100897963570557 1 1
0.0468499467765692 0.0467706134195331 1 1
0.0610550187881382 0.0609861135843873 1 1
0.111561865481996 0.11146438012275 0 0
0.104044953250079 0.103938813128379 1 1
0.0654478643494369 0.065378673792849 1 1
-0.0365447936457231 -0.0365261808893515 1 1
-0.158130268501519 -0.157996219630432 1 1
0.000999265181155017 0.00101388382225223 1 1
0.120183963404255 0.12004748256719 1 1
0.18251196910688 0.182332681686148 0 0
-0.0170945258297852 -0.0170599015408196 1 1
-0.0889081320502434 -0.0887864401269548 1 1
-0.12128036038761 -0.121118064844904 1 1
-0.0918996872734688 -0.0918113726061332 1 1
-0.138029066554225 -0.137894066660524 1 1
0.0741962302790128 0.0741589296751838 1 1
-0.0566956024925947 -0.056659758632582 1 1
-0.0702296900531417 -0.0701841802919831 1 1
-0.0734546948773036 -0.0733566666761971 1 1
0.01386485086375 0.0138191534118275 1 1
0.172217775960498 0.172023392525232 0 0
0.050170636616731 0.0501072354311306 1 1
-0.0554735871952293 -0.0553796319046814 1 1
0.0650756981740695 0.0650308091979227 1 1
-0.0840185035786362 -0.0839283594776989 1 1
0.0892589176102503 0.0891462669338649 1 1
0.0382377852238294 0.0382056221103827 1 1
0.0529325627090661 0.052869993772743 1 1
0.0496065474284042 0.0495444485273719 1 1
-0.0139050654768297 -0.0138688224168469 1 1
-0.082249790367888 -0.0821876027805145 1 1
-0.039989964715609 -0.0399232673086724 1 1
0.0868895085430677 0.0867988051354224 1 1
-0.0383018395442353 -0.0382808046421636 1 1
0.0751898255967204 0.0751308368428751 1 1
-0.0797125171274095 -0.079655676740631 1 1
-0.0474916819334919 -0.0474471512686645 1 1
-0.0878832575113712 -0.0878119729385157 1 1
-0.106458439428471 -0.106324490109607 1 1
-0.12348169472602 -0.123373304615204 1 1
-0.094343009773815 -0.0942657253499796 1 1
0.0830864164046084 0.0830073538726645 1 1
0.0384787353158558 0.0384601608088786 1 1
-0.0471950139900802 -0.0471488766272875 1 1
-0.00767220752094444 -0.00763132338611117 1 1
-0.00913360322707333 -0.00912595706720238 1 1
-0.104717366961496 -0.10464492977212 1 1
0.0223769566538982 0.0223739505142951 1 1
0.00823954003143771 0.00824885936214435 1 1
0.0448852252033044 0.0448340774860409 1 1
0.1069423779025 0.106846914275194 1 1
0.00304917423423019 0.00306527699387884 1 1
0.0202189200676959 0.0202263444168581 1 1
-0.0147220137382024 -0.0147236279875567 1 1
-0.037496423981378 -0.0374667236282396 1 1
0.0579079450986889 0.0578052228098446 1 1
0.0588318940398266 0.0587585665382566 1 1
-0.10195164481521 -0.101843409989684 1 1
-0.1225683404761 -0.122454209136082 1 1
-0.159659108927194 -0.159481069679862 0 0
0.0106282448037344 0.0106132309682268 1 1
-0.0258088610275031 -0.0257960549848496 1 1
-0.0705696352810801 -0.0704799065443057 1 1
0.114983825643052 0.114812689165786 1 1
0.0197859068711525 0.0197374360250318 1 1
0.0454703776833775 0.0454265307394925 1 1
-0.0672264444864456 -0.0671531067575059 1 1
-0.0040684995100125 -0.00404741270050793 1 1
0.0398246199850416 0.0398045349941825 1 1
-0.045633800547568 -0.045590967584389 1 1
0.0632732432288542 0.0632117313807758 1 1
0.0935825874396605 0.093485089044861 0 0
0.0712699675316397 0.0712055853872452 1 1
0.0561195282503436 0.0560597143904567 1 1
-0.0409513141691448 -0.0408912232129427 1 1
-0.00718091080894394 -0.00716314297233303 1 1
-0.0114321055227366 -0.0114044210631369 1 1
0.134032115870287 0.133898823348125 0 0
-0.0247416253924224 -0.0246994435965594 1 1
-0.0447773857397567 -0.0447343459843345 1 1
-0.00300529727659333 -0.00300047573879655 1 1
0.0958768676003929 0.0958046893080337 1 1
-0.0081650160710327 -0.00815981904682588 1 1
-0.117288481555707 -0.117165832546107 0 0
0.00314940921030729 0.00313996395116386 1 1
0.0834282812989255 0.0833434432175641 1 1
-0.0556871242412164 -0.0556295413981386 1 1
-0.038116878037089 -0.0381085038358282 1 1
0.00921727718770182 0.00919340264268226 1 1
0.105231667285143 0.105119305958629 1 1
-0.098873589860345 -0.0987805426832591 1 1
0.0789117156624821 0.0788370441126742 1 1
0.099443103407023 0.0993504436236995 1 1
-0.0545751056689053 -0.0545056705187822 1 1
-0.0271410809769681 -0.0271288591923728 1 1
-0.115983756317172 -0.115875720157591 1 1
-0.0395224631964103 -0.0395170812930276 1 1
-0.0738011371812963 -0.0737125284566656 1 1
-0.00360854258333015 -0.00362676255475485 1 1
0.116353144715106 0.116231728994692 1 1
0.00267137275476345 0.00265904163760776 1 1
0.039206361845496 0.0391976437428439 1 1
-0.012317208253498 -0.0122871617673625 1 1
-0.0926933347754299 -0.0926179747353369 1 1
-0.0978856844653999 -0.0977741277352851 1 1
0.0589436355334038 0.0588573347260885 1 1
-0.0696872808203756 -0.0696490373812379 1 1
-0.0593602351661443 -0.0592801651031578 1 1
-0.048203826884911 -0.0481791634045805 1 1
0.0677255985034931 0.0676541047621869 1 1
0.0719085282721254 0.0718281426779979 1 1
0.0883118657163982 0.0881973132986413 1 1
-0.0767170436074484 -0.0766512698256358 1 1
-0.00143696452067199 -0.00145304856655978 1 1
-0.0295683781553318 -0.029528347446646 1 1
0.0648135502091807 0.0647429273634042 1 1
0.0456912270952706 0.0456679517613785 1 1
0.0545109744590027 0.054437462793483 1 1
0.0924891529214099 0.0923999397066072 1 1
-0.0483673358899357 -0.0483312493205681 1 1
-0.0512226647226448 -0.0511652333248796 1 1
-0.0058871464667058 -0.00587594701810889 1 1
0.0364244103722824 0.036387526051754 1 1
-0.0337291381280155 -0.0336998400269171 1 1
0.0340759230997502 0.0340648641935799 1 1
0.114364624179184 0.114231587216745 0 0
0.0983431432857979 0.0982606704838336 1 1
0.010304969665913 0.0103026537898562 1 1
0.0499514616470052 0.0499209130691717 1 1
0.172847422453464 0.172657453188318 0 0
-0.0540648242296303 -0.0540159728443412 1 1
0.118154555513952 0.118033849821557 1 1
-0.0238756473472751 -0.0238541757692123 1 1
0.104156644515662 0.104066771142066 1 1
-0.00914951718276501 -0.00915144209178382 1 1
-0.0240944369129357 -0.0240819996501515 1 1
-0.0811347453886899 -0.0810479236091286 1 1
0.0644096250715736 0.0643540379670785 1 1
0.13301373415325 0.13288967107921 0 0
0.0309854688975265 0.030944037817915 1 1
-0.0935833460824757 -0.0934775440911124 1 1
-0.0181881463081035 -0.0181294566060155 1 1
0.029206511751673 0.0291926639308679 1 1
0.00678024881200562 0.00675230015342034 1 1
0.0646473468198425 0.0645913341816117 1 1
-0.0692669672465341 -0.0691852618431714 1 1
0.020453458313095 0.0204466855146999 1 1
-0.0714576675389024 -0.0714019784208842 1 1
-0.0793591787822546 -0.0792649422947351 1 1
-0.0180945856432659 -0.018077939138829 1 1
-0.0427341346282096 -0.0426815872889333 1 1
0.108454317256809 0.10834223863259 1 1
0.016941660842132 0.0169177498721683 1 1
0.0380645120733757 0.0380219914702451 1 1
0.124783184291044 0.12466633938009 0 0
0.0382926523245159 0.038256714636421 1 1
0.0252114765882576 0.0252034320357097 1 1
-0.0722010544697169 -0.0721150133376434 1 1
0.0202820150904563 0.0202257989157659 1 1
0.00559914521702536 0.00560829238951284 1 1
-0.0765412226768983 -0.0764671389209751 1 1
0.0116895656802024 0.0116875140552612 1 1
-0.0307760084667789 -0.0307818865331701 1 1
0.0156602590443907 0.0156471538039972 1 1
0.0224241803110387 0.0224052877710435 1 1
-0.00996634383203391 -0.00994997790627928 1 1
-0.0291364344837148 -0.029120294710308 1 1
-0.0716390983694836 -0.0715524935480315 1 1
0.0565815237999142 0.0565042987055902 1 1
0.0405214957237544 0.0405031368269305 1 1
-0.0989908824599337 -0.0988860659647545 1 1
0.0480854650203108 0.0480800063839008 1 1
0.0518402982474274 0.0517841241249377 1 1
-0.0673333323398348 -0.0672610563300031 1 1
0.0425421399763801 0.042486915065082 1 1
-0.00456400078990574 -0.00454652317201063 1 1
-0.071373767421921 -0.071335592439719 1 1
0.0834235894850056 0.0833268261730786 1 1
0.127531997687165 0.127383469767592 1 1
-0.0614450029664767 -0.0614087271440074 1 1
0.143836765227923 0.143672845133829 0 0
-0.0363794364983729 -0.0363458351903574 1 1
0.0574357352882063 0.0573805064258261 1 1
-0.00634500181808815 -0.00633311224683796 1 1
0.113593477264311 0.113483165791993 1 1
-0.136173691977792 -0.136023641566319 1 1
-0.021776699604109 -0.0217307405610876 1 1
-0.0459085427832298 -0.0458547368349765 1 1
0.0386182991921666 0.0385911991643721 1 1
0.0669991005271675 0.0669271822406605 1 1
0.174630554786741 0.174470162670812 0 0
-0.0911581187983846 -0.0910772308971494 1 1
-0.0423310785217494 -0.0422648851818736 1 1
0.0655606369759345 0.0655016823700088 1 1
-0.0386652349436322 -0.0386066249461932 1 1
-0.0775690592740537 -0.0774683311129721 1 1
0.0165942795450761 0.0165890170622356 1 1
-0.0871893210504735 -0.0871039932032695 0 0
0.0352021092593158 0.0351731924306224 1 1
-0.0844590703590804 -0.0843827645884495 1 1
-0.0124258405072323 -0.0123766068296531 1 1
-0.136665425210428 -0.136547408594385 0 0
-0.00655664729001493 -0.00656156016186751 1 1
-0.103333378999058 -0.103218672460932 1 1
0.108385213643653 0.108271775620742 1 1
-0.0241607147291949 -0.0241498158916298 1 1
0.0134687689423793 0.0134708834488824 1 1
0.0598190498398914 0.0597786664170885 1 1
0.0661002318721494 0.0660455897081866 1 1
-0.0146714038101674 -0.0146581835665911 1 1
-0.0770622320009512 -0.0769662908473301 1 1
-0.0491809954923359 -0.0491305485422106 1 1
0.1054874929787 0.105388163192308 1 1
0.0921660166764368 0.0920640613311069 1 1
0.0267477954591211 0.026693857245966 1 1
0.0177112393182636 0.0176930068456129 1 1
-0.00968475516022479 -0.00968922401668661 1 1
-0.0265751986296612 -0.0265576656714668 1 1
0.074548136380256 0.0744606923097051 1 1
-0.0388317395785075 -0.0388190192640425 1 1
-0.0317528268448881 -0.0317348591740903 1 1
0.00372725365371111 0.00369469070245866 1 1
0.13486636921266 0.13471044579235 1 1
0.0447549730273075 0.0447179425402206 1 1
0.159894036539259 0.159764860270998 0 0
-0.0796781573773656 -0.0796012725289961 1 1
-0.0445608542956301 -0.0445128732229822 1 1
0.0690699615164351 0.068997183011918 1 1
0.0530519228798964 0.0529936441596459 1 1
0.124630499239315 0.124492737582299 1 1
-0.0888897123107855 -0.088802003485758 1 1
0.02888941669602 0.0288761142711074 1 1
0.023836945421817 0.0238012816915696 1 1
0.043488960840238 0.0434579510361159 1 1
-0.00918222075891735 -0.00914692551171308 1 1
-0.0890231115296916 -0.0889176065260748 0 0
-0.0954302438207141 -0.0953524615124869 0 0
-0.0658380004394565 -0.0657925419942361 1 1
0.0795495200809863 0.0794529494087444 1 1
0.00241566886051156 0.00240086240198254 1 1
-0.0291059334201674 -0.0290617363553232 1 1
0.0100537255576495 0.0100616472324719 1 1
0.0717349366138784 0.0716355778963845 1 1
0.0506497555791427 0.0505905239135096 1 1
0.00163773684094203 0.00163912752627831 1 1
0.0713205778253756 0.0712539859568958 1 1
-0.129302029083302 -0.129188349512715 1 1
0.0242848690035312 0.0242479626885716 1 1
-0.0868853483123173 -0.0868200198693055 1 1
-0.0233504987808183 -0.0233373141028333 1 1
-0.0454454939943633 -0.0454020937163364 1 1
0.0112749740864227 0.0112987070912707 1 1
0.0594291058635047 0.0593683857679538 1 1
0.0279499880215429 0.0279186955927603 1 1
0.0403552935580183 0.0403087541914495 1 1
-0.024070329057284 -0.024031561752441 1 1
-0.012809618102375 -0.0127815515059009 1 1
0.0786773805278323 0.0785869439012478 1 1
-0.0397564800270661 -0.0397178631226678 1 1
0.025005787714936 0.0249676847743002 1 1
-0.0177421179044721 -0.0177309120351351 1 1
-0.0361930368962347 -0.0361552864752867 1 1
-0.017695791615005 -0.0176547225429745 1 1
0.00764980558702194 0.00765023953232824 1 1
0.0289917554360722 0.0289569743304007 1 1
0.0204301107468289 0.0204022304814628 1 1
-0.029123043356548 -0.0290972450634178 1 1
-0.0442754900954336 -0.0441950652319401 1 1
0.0108702212721961 0.0108729474634861 1 1
-0.0249921638565894 -0.0249715758452406 1 1
-0.0851832797109706 -0.0850991192650416 1 1
0.0128030924756401 0.0127989513989132 1 1
-0.00881189900854825 -0.00879896499849386 1 1
0.0313869313780772 0.0313366562903994 1 1
-0.0413812141601576 -0.0413505578356699 1 1
0.0830658709286704 0.0830055694653024 1 1
-0.0404694926231455 -0.0404286180246462 1 1
-0.0389988692528526 -0.0389745328059799 1 1
0.0255142296222662 0.0254862127469441 1 1
-0.103068529803168 -0.102977193850045 1 1
0.054191421742331 0.054109371616149 1 1
0.0769935350567965 0.0769381115342146 1 1
-0.0334346732120004 -0.0333882663323871 1 1
0.0326337679873947 0.0325635778149359 1 1
-0.059230705395614 -0.0591509446233648 1 1
-0.13033622245553 -0.130197206634892 1 1
0.0771316452040718 0.0770452439224022 1 1
0.0018257835580514 0.00181934281957793 1 1
-0.0113226491854671 -0.0113108263128317 1 1
0.00692545280906786 0.00690454693064407 1 1
-0.056868004170523 -0.0567819129930163 1 1
0.0276055428225966 0.0275895579222309 1 1
-0.0831360792005936 -0.0830436368623961 1 1
0.0541643090003004 0.0540869383688197 1 1
-0.057265997845432 -0.0572133573523772 1 1
0.0765888442835858 0.0765116656613218 1 1
-0.0138600950971278 -0.0138272815519624 1 1
-0.0916910603874053 -0.0915729419640535 1 1
0.120842334519005 0.120693365370882 1 1
-0.110570355843137 -0.110462827587462 1 1
0.0155326981341496 0.0155412806224641 1 1
0.0101014205084396 0.0100839778118193 1 1
0.067938363665463 0.0678642552460404 1 1
0.020707537415842 0.0206740302744214 1 1
-0.0195017618324931 -0.0194704227939939 1 1
0.081253544367111 0.0811787125878999 1 1
-0.124204453125718 -0.124076859520842 1 1
-0.02559388028397 -0.0255472182754295 1 1
-0.0691992628896716 -0.0691245475843326 1 1
-0.0555319120180511 -0.0554763997447982 1 1
-0.0506057000928754 -0.0505517883083925 1 1
0.0804029381364833 0.080310078298068 1 1
-0.0325916756499601 -0.0325489116132853 1 1
0.082184219135808 0.0820787076704197 0 0
0.0400305446875161 0.0399846592787071 1 1
-0.0306833983157864 -0.0306504634712855 1 1
0.0460257877997704 0.0459924714670313 1 1
0.0263618148143283 0.0263558010696176 1 1
-0.0034972144845922 -0.00352782855711262 1 1
0.0590458351826649 0.0589452686560033 1 1
0.0999765107577753 0.0998675127371182 1 1
0.00253137485730489 0.00252975885669637 1 1
-0.0075403726439677 -0.00753228323139195 1 1
0.0680348069462987 0.0679556776101476 1 1
-0.111693570238286 -0.111566791701017 0 0
0.0713725254380548 0.0712732851750027 1 1
0.0561881094707429 0.0561331032395631 1 1
-0.0333057151200846 -0.0332738689955723 1 1
-0.113470261653427 -0.11335536682378 1 1
-0.0407105416095156 -0.0406666638066929 1 1
-0.0132631355131282 -0.0132886324617199 1 1
0.0278143589234922 0.0277771364929754 1 1
-0.107397926870627 -0.107277915093133 1 1
0.0631420779060199 0.0630612307216937 1 1
0.0338166804884569 0.0337925045960288 1 1
-0.0685235260259094 -0.0684441146034248 1 1
-0.0580156188258448 -0.0579317837754645 1 1
0.0349249340867834 0.0348833579240675 1 1
0.0124427068990553 0.0124212659071196 1 1
0.0258194541411768 0.0257890789960505 1 1
-0.0967291166072089 -0.0966434892549604 0 0
0.00167419910152863 0.00166024933435854 1 1
0.0730512955398371 0.0729805697708285 1 1
-0.000195567877025151 -0.000165057753076833 1 1
-0.0297376316836533 -0.0297099225844374 1 1
-0.0748449967324161 -0.0747949612718258 1 1
0.117442300288332 0.117301904207214 1 1
-0.0370363371901514 -0.0369966267841341 1 1
-0.0680336591172724 -0.0679987001410213 1 1
-0.102038177795119 -0.101920303185244 1 1
-0.0238358631923881 -0.0237965130928499 1 1
-0.00186102200334157 -0.00188902772644242 1 1
-0.0263162236160849 -0.0262821714085428 1 1
-0.0361553473520503 -0.0361198893020816 1 1
0.0845811966753589 0.0844849044777178 1 1
-0.0624304751165749 -0.0623892082980935 1 1
0.0712843912540147 0.071204138721705 1 1
0.0413326490137848 0.0413083982753338 1 1
0.0173310214603036 0.0173238680003156 1 1
-0.0500122136555629 -0.04995857268803 1 1
0.120719307014898 0.120620113378304 1 1
0.0202047082258739 0.0201483809690794 1 1
-0.0843406171850364 -0.0842678848005411 1 1
0.00102482042980268 0.00102966282723756 1 1
-0.0363038617819078 -0.0362617478656467 1 1
0.0576074434998613 0.0575551705606349 1 1
0.12056493032426 0.120444979957281 1 1
-0.0341922472398771 -0.034158527221683 1 1
0.037086695514812 0.0370185340259738 1 1
0.0161708349024893 0.0161229262434757 1 1
-0.0251849802594216 -0.0251558531868612 1 1
0.027137449215807 0.027098886128855 1 1
-0.024591814903243 -0.0245796511055714 1 1
0.00464635192319282 0.00464888293283364 1 1
-0.185117661511841 -0.184957432787039 0 0
0.0906738351228315 0.0905750458327501 1 1
-0.00250903644893045 -0.00251142693714927 1 1
0.00251591944196162 0.00252139675991282 1 1
-0.0431108672928547 -0.0430701892980666 1 1
0.0139674113602475 0.0139536118397898 1 1
-0.0501669668634437 -0.0501112600304612 1 1
-0.0582956416929985 -0.0582389991521986 1 1
0.0380941243334448 0.0380427358526966 1 1
-0.0387741971863656 -0.0387472786130465 1 1
-0.0235256967636321 -0.0235227464887471 1 1
0.0868581268465476 0.0867888310367252 1 1
-0.149623031213211 -0.149483838690708 0 0
0.0386572405078535 0.0386043077547119 1 1
-0.0537423804257104 -0.0536608572881283 1 1
-0.0687627315871917 -0.0686750877652312 1 1
-0.0406870292108646 -0.0406295355250636 1 1
0.00170611199777546 0.00171517924589135 1 1
-0.0596061494083103 -0.0595339996675505 1 1
0.143873649264504 0.143698450182651 0 0
0.0178118090368901 0.0177894118322924 1 1
0.016447797459316 0.0164122296862984 1 1
0.0625827873050378 0.0625253749017654 1 1
0.0506875014039058 0.0506460764680251 1 1
-0.0720437091922115 -0.0719438856992659 1 1
-0.0180794584373209 -0.0180489152327052 1 1
0.101596945980243 0.101486956537008 1 1
-0.0200406840225663 -0.0200338294044855 1 1
0.0338585500936565 0.0338055694352638 1 1
0.125878931769625 0.125720177638049 0 0
0.149284623032886 0.149157612353632 0 0
-0.124980239802261 -0.124845813855125 0 0
0.0422443491753589 0.0422096939569533 1 1
-0.0887432858610337 -0.0886591613646419 1 1
0.0353616312877583 0.0353332342362407 1 1
-0.0450643545116706 -0.0450214251796726 1 1
-0.0506363595577952 -0.0505836697914598 1 1
0.00976458828805322 0.00976740962632094 1 1
0.0128525103622456 0.0128395927699347 1 1
-0.0142940140442528 -0.0142903561965722 1 1
0.0481819543522861 0.0481383774827224 1 1
0.0688102090171878 0.0687287629206838 1 1
0.00229406001591889 0.00229908068905159 1 1
-0.061482416413052 -0.0614026446703758 1 1
-0.0834521655710949 -0.0833708602071785 1 1
0.00603467374569779 0.00599972675416964 1 1
0.0276036183485042 0.0276095554004243 1 1
-0.140410982754563 -0.140258121003417 0 0
-0.0611061615383661 -0.0610450857454084 1 1
0.0233496610292938 0.0233244497654642 1 1
-0.0712019001652371 -0.0711355925154913 1 1
0.0572920309091008 0.0572364239276746 1 1
-0.000118073587152852 -0.000123089017320308 1 1
0.0831896393623121 0.0830909772091398 1 1
0.00447301789674995 0.00445042198252776 1 1
0.0712731210504447 0.0711888568801495 1 1
0.042370850425843 0.0422974082961659 1 1
0.0221509163238537 0.0221103237219661 1 1
-0.138920018629346 -0.138774655597256 1 1
-0.0765493375754523 -0.0764619391336668 1 1
0.0492031174079614 0.0491701123372696 1 1
-0.0219290286676264 -0.0218964353777833 1 1
-0.0616468970093337 -0.06154395342679 1 1
0.0455017369853554 0.0454767277795056 1 1
-0.0406069913714199 -0.0405514479073005 1 1
0.0868751184380416 0.0867771528934521 1 1
0.108478943607218 0.108383823629165 1 1
0.00645137306026997 0.0064546076392721 1 1
-0.0196529290560137 -0.01963238943379 1 1
0.075612656585168 0.0755449381265032 1 1
-0.0132407512100712 -0.0132179366564766 1 1
-0.0877560072720013 -0.0876528196619662 1 1
0.0403427463658679 0.0403130011110985 1 1
-0.0295168492286652 -0.0294739395217206 1 1
-0.0159816722222175 -0.0159720858223769 1 1
-0.0672722794566249 -0.0672004850153309 1 1
0.0710578707238061 0.0709652281700625 1 1
-0.0172056698898475 -0.0171796680045334 1 1
-0.162970032235247 -0.162790131431237 1 1
-0.082169976181428 -0.0820655848214291 1 1
-0.150741847255588 -0.150589747163008 0 0
0.170483313201867 0.170325920264163 0 0
-0.0214853653556216 -0.0214807912752341 1 1
-0.00398805514738648 -0.00398739834763845 1 1
0.0626230777161482 0.0625703733740465 1 1
0.0606481547844979 0.0605855829857528 1 1
-0.00156143929102893 -0.00156061827139454 1 1
-0.0639598502563144 -0.0638743428709073 1 1
0.039826786533088 0.039819059915584 1 1
-0.135807878767168 -0.135651394419461 0 0
-0.0149475407208937 -0.0149307377119709 1 1
0.0323988445519693 0.0323699964069671 1 1
-0.048532239764765 -0.0484717709673294 1 1
-0.0384901775064502 -0.0384334603988941 1 1
-0.068953205163119 -0.0688633681308606 1 1
0.0290224837355344 0.0289886918734353 1 1
-0.0621309322358886 -0.0620592394696533 1 1
0.0821111889373826 0.0820304490675512 1 1
0.0296117212217276 0.0295697433159445 1 1
-0.0204757989241686 -0.0204626763603552 1 1
0.050676238964644 0.050643119134329 1 1
-0.00592816547203617 -0.00593055678566733 1 1
-0.0349629117730906 -0.0349129834915464 1 1
-0.0213900417334233 -0.0213725063314599 1 1
0.151105940458622 0.150983226839375 0 0
0.0215908242070883 0.0215979384096845 1 1
-0.024125176217654 -0.0241141504106826 1 1
0.0351086621412781 0.0350338174222318 1 1
-0.0229393624652086 -0.0228976591395841 1 1
-0.0540932537758977 -0.0540191132166561 1 1
0.0824269326297953 0.0823423357887898 1 1
0.0839392715895421 0.0838718280763223 1 1
0.109416507567674 0.109291246398578 0 0
0.0768946482280919 0.07681662070972 1 1
0.00793937888556448 0.00793667348235719 1 1
0.121310503937331 0.121157145071049 0 0
-0.0253761679569157 -0.0253648822489265 1 1
0.104847904187943 0.104748300303821 1 1
-0.00139158389722027 -0.00137698659872976 1 1
-0.035832728169763 -0.0357786437540983 1 1
0.0764698823436878 0.0763886585442069 1 1
-0.0902255572546112 -0.0901212504966786 1 1
0.0421403201223597 0.0420938572845801 1 1
0.0336731044464584 0.0336288227258136 1 1
0.0295545307478419 0.0295296609314503 1 1
-0.0478810750117434 -0.0478328290621765 1 1
0.118988135742196 0.118857233662553 1 1
-0.0273009202326233 -0.0272914836387423 1 1
-0.0859190022211297 -0.0858318266698593 1 1
-0.0442975675842119 -0.0442302506718473 1 1
-0.0570593355233377 -0.057018561149452 1 1
0.00674105725030322 0.0067257986254975 1 1
-0.00976465741228444 -0.00975036516329747 1 1
-0.164476672727939 -0.16432296430485 0 0
-0.0295818623119043 -0.0295708058057283 1 1
-0.0206832234006895 -0.0206710169679822 1 1
-0.128899391865916 -0.128786056728713 1 1
-0.0133003557396008 -0.0133028351253887 1 1
-0.0335652975171236 -0.0335399752734979 1 1
-0.0386733043383957 -0.0386404146938097 1 1
-0.00564949783644323 -0.00566404304515183 1 1
0.134883359491521 0.134774420039221 1 1
-0.134167839764311 -0.134053929330452 1 1
-0.0299645415732816 -0.0299380215215574 1 1
0.0345971777152811 0.0345300092418131 1 1
0.132500919263046 0.132344035679188 0 0
0.0849987649169727 0.0849344946598577 1 1
-0.0616318697926913 -0.0615903221523735 1 1
-0.0219969277783472 -0.0219691966882923 1 1
-0.00910641923379465 -0.00908551622200057 1 1
-0.00647610422532401 -0.00644392273267503 1 1
0.106536005895735 0.106417358185965 1 1
-0.179988728322575 -0.179786318165244 0 0
0.103394252666861 0.103314090008709 0 0
-0.0580273522759763 -0.0579599323966622 1 1
0.0414933546633633 0.0414427531049743 1 1
-0.109775398206716 -0.109650910929462 1 1
-0.067436082026014 -0.0673547521808863 1 1
0.0221876556346153 0.0221761404310342 1 1
-0.0814286358166186 -0.081341874048287 1 1
0.0607628839029958 0.0606968115360131 1 1
-0.0581818313728398 -0.0581264875133357 1 1
0.0716351742707914 0.0715482976540425 1 1
0.0504677267082031 0.0504032991395196 1 1
-0.00507843808175304 -0.00507862465522384 1 1
0.00715753209349796 0.00716338600422717 1 1
-0.100959184423942 -0.100826300857246 1 1
0.0414052316494765 0.041344775450354 1 1
-0.0728053164379755 -0.0727327836903233 1 1
0.0395129674451721 0.0394582938478376 1 1
0.175800204296158 0.175635112939311 0 0
-0.0969926461018969 -0.0969039213139602 0 0
-0.0249523881374645 -0.0249269255659704 1 1
0.02767754199228 0.0276432683098691 1 1
-0.0711054706886572 -0.0710349722275442 1 1
0.0233154083633875 0.0232900826335926 1 1
-0.0146313991412851 -0.0146224045492487 1 1
0.0357909102614944 0.0357836196774506 1 1
0.0171304360612848 0.0170755915417137 1 1
0.0239771056225678 0.0239586979768111 1 1
-0.0236613404174166 -0.023632323567903 1 1
0.170702451044793 0.170562815763571 0 0
0.135515357014462 0.13537375537297 0 0
-0.0920018310018887 -0.0918823949335637 1 1
0.0955162038296736 0.0953865622002468 1 1
0.050009148209939 0.0499682931230314 1 1
-0.0393003710304775 -0.0393050836682823 1 1
-0.0379324688304676 -0.0378867538556649 1 1
0.0847390462103395 0.0846367387654409 1 1
0.0837796578815166 0.0837432236605194 1 1
0.0898113379329527 0.0897093655005998 1 1
-0.000885473447739787 -0.000875235094531357 1 1
0.0615020252477365 0.0614556067319236 1 1
-0.00205236435440692 -0.00206841096224374 1 1
-0.0592394736469992 -0.0591869846598476 1 1
-0.0373043819187205 -0.0372664585313724 1 1
-0.0602052320302932 -0.060147491229534 1 1
-0.0855872921476185 -0.0854931322851253 1 1
0.0177868020681736 0.0177524410043399 1 1
0.047392958248952 0.0473373330558285 1 1
0.0732139860273191 0.0731224392402872 1 1
0.0108133230994877 0.0108190883507566 1 1
-0.0398529564497518 -0.0398049376190081 1 1
-0.0178068574042951 -0.0177784180390702 1 1
-0.0734163162207853 -0.0733521468045671 1 1
0.0522350223711284 0.0521369150382912 1 1
-0.0413811612620951 -0.0413121178000774 1 1
0.0229030947197022 0.0228758102765314 1 1
0.0848117583109206 0.0847202802477132 1 1
-0.056152088257059 -0.0561009004841983 1 1
0.0267279098999249 0.0266952111582323 1 1
0.00389620577435346 0.00390485259453259 1 1
0.0518093401553624 0.0517517068487966 1 1
-0.0549466573366398 -0.0549066280650731 1 1
0.106451893807662 0.10635111128628 1 1
0.0124967281266184 0.0125244348888273 1 1
0.0257717299684504 0.0257616329068457 1 1
0.0157093125777671 0.0156785969072368 1 1
-0.0240961302349529 -0.024056725256143 1 1
0.152867449307559 0.152721662506862 0 0
-0.0023661399125747 -0.00233010325630552 1 1
0.0242009519721806 0.0241492490191533 1 1
-0.0597500081930617 -0.0596898649732854 1 1
-0.0989369136833585 -0.0988130327321427 0 0
0.0134482053249887 0.0134548505735815 1 1
-0.0469839490239744 -0.0468801796722136 1 1
-0.123465008314559 -0.123315801840793 0 0
-0.0752024420294039 -0.0751341388985196 1 1
-0.0116624696691584 -0.011648628817712 1 1
0.00531291834777761 0.00533528186686076 1 1
-0.0410471623223648 -0.040973815848604 1 1
-0.0780042048550315 -0.0779308089344965 1 1
-0.0712714199554436 -0.0712170448498957 1 1
-0.00062261916008779 -0.000615415920505095 1 1
-0.163345877149203 -0.16319291788967 0 0
-0.0405302166218994 -0.0404695816114223 1 1
-0.00393809327593157 -0.00397486200339746 1 1
0.0463527580720511 0.046304870362567 1 1
0.0841792521434472 0.0841014743341209 1 1
0.0114359046235669 0.0114201614584028 1 1
-0.0045281489976332 -0.0045178126571305 1 1
-0.0696848698583269 -0.0695945854639848 1 1
-0.0996408440029842 -0.0995534669224496 1 1
-0.0682148336294409 -0.0681413246888215 1 1
-0.104169980607317 -0.104077260565301 1 1
-0.0612076996238279 -0.0611772262521419 1 1
0.0790450415701135 0.0789717812570662 1 1
0.0661424306266058 0.0660563119206174 1 1
0.0213850926591331 0.0213555901763703 1 1
-0.0631988536060148 -0.063125555367499 1 1
0.0595134756095525 0.0594572726353927 1 1
-0.104278163286035 -0.104152051837698 0 0
0.149017009516704 0.148884841248849 0 0
-0.0859051244586966 -0.0858264460842506 1 1
-0.00416981612696957 -0.00417584559398548 1 1
0.0827086946417424 0.0826408471906075 1 1
0.0889599718833843 0.0888707176627548 0 0
0.0549450579016786 0.0548872663701517 1 1
-0.0218302391142494 -0.0218011983616988 1 1
0.00156242034991686 0.00157530527554198 1 1
0.0265244857341584 0.0264922141822236 1 1
0.0722322312930301 0.0721450923788764 1 1
-0.0585592093078058 -0.058529493219756 1 1
-0.106552642622825 -0.106438640165163 1 1
0.00259900600762016 0.00258191030787439 1 1
0.0566819006718444 0.0566272325349623 1 1
-0.00275897353410587 -0.00272778934325684 1 1
0.0721412247375038 0.0720758554394523 1 1
0.0946376061901841 0.0945362089340794 1 1
-0.0527495343134541 -0.0527003892059102 1 1
0.0722531460726533 0.0721762196442029 1 1
-0.0481094522192292 -0.0480361817692021 1 1
0.022193221990051 0.0221715400492615 1 1
-4.95854179639651e-05 -3.83659364157169e-05 1 1
-0.184712411856943 -0.184491346426059 0 0
0.0283197257130439 0.0282925589288398 1 1
0.06064746154796 0.060578065180399 1 1
-0.0178157925842661 -0.0177744057295314 1 1
-0.00641178770762241 -0.0063974673315208 1 1
0.0732715970609758 0.0731964006502516 1 1
0.0442200950965385 0.0441761665515093 1 1
0.0594188840276624 0.0593415588183947 1 1
0.00985376755615609 0.00985833694774035 1 1
0.0838627967513829 0.0837840972201554 1 1
-0.020910554966693 -0.020863751166574 1 1
-0.0559018363420506 -0.0558568343655065 1 1
0.0666877073973564 0.0666192667407298 1 1
-0.101273849529555 -0.101146901739837 1 1
0.0985820400490593 0.0984960749544817 1 1
-0.0170844172554808 -0.0170633193120119 1 1
-0.0176263108807411 -0.0175897235635834 1 1
-0.00789468356217749 -0.00788647570440462 1 1
-0.0261598821471803 -0.0261369866063154 1 1
0.137490157394824 0.137358643181542 1 1
-0.00318482825529388 -0.00314299750157403 1 1
-0.0246420134171115 -0.0246455377187536 1 1
-0.0124188191091546 -0.0124029606722425 1 1
-0.0223391154080515 -0.0222958775450615 1 1
-0.0282828488319867 -0.028254613830926 1 1
0.0575117253213746 0.0574560697990881 1 1
0.0186890674080359 0.0186906932496612 1 1
0.0193486409208486 0.01931608043855 1 1
0.0550928074710318 0.0550541105664559 1 1
0.0514933226493001 0.0514368257211262 1 1
0.108607725601435 0.108481262861473 0 0
-0.00164219406040657 -0.00161740303941188 1 1
-0.0303563830752262 -0.0303262239722362 1 1
0.0401611706322434 0.0401290129061779 1 1
0.0543371268411725 0.0542737412123881 1 1
-0.0718453694523351 -0.0717733034303082 1 1
-0.0155609062948859 -0.0155482706883004 1 1
-0.0540153889662561 -0.0539541546178642 1 1
0.00847507611293544 0.00849097249657962 1 1
0.0901910611803766 0.0900894885281311 1 1
0.0194671353153094 0.0194390062180556 1 1
0.0352532882167895 0.0351955769046441 1 1
-0.0340876044540943 -0.0340596294333322 1 1
-0.0531490088710709 -0.0530639128752717 1 1
-0.0156265008431055 -0.0156255505670089 1 1
-0.0250123608546634 -0.0250174317353859 1 1
0.0255132234872777 0.0254604615549918 1 1
0.0535179650768395 0.0534756196828488 1 1
0.0962295751920731 0.096125593420108 0 0
0.00293567075201236 0.00296408476455138 1 1
-0.0918274362339584 -0.0917344763595959 1 1
0.101897846329075 0.101782869020683 0 0
0.106050365004988 0.105929321310723 1 1
-0.0435022546449137 -0.0434805901140569 1 1
-0.0538546195481566 -0.0537929967066735 1 1
0.0586628008957121 0.0585824179755595 1 1
-0.0411482631498192 -0.0411061814635595 1 1
-0.010264892466743 -0.0102585193489033 1 1
0.0118937382017694 0.0118648250628371 1 1
0.0489200198819149 0.0488815265949157 1 1
-0.04807071371745 -0.0480641020711674 1 1
-0.0119811463416772 -0.0119347919384132 1 1
0.0490202350474162 0.048965994763918 1 1
0.0218935071520846 0.0218661820457059 1 1
-0.0822441967128465 -0.0821549819617416 1 1
-0.152145990436443 -0.151993002337166 1 1
-0.215404009584774 -0.215218525819671 0 0
-0.0816747808345724 -0.0816032639138854 1 1
0.0806030435038648 0.0805250525912385 1 1
-0.0114792809086929 -0.0114380403688605 1 1
-0.0841682184089583 -0.0841023080840694 1 1
-0.0741540179896234 -0.0741073708544606 1 1
-0.00867749126386632 -0.00867425047723981 1 1
-0.0401767881258966 -0.0401501150520656 1 1
0.0399164115283273 0.039882939567995 1 1
0.192480950966027 0.192308178074057 0 0
0.0358491526182307 0.0358293381248701 1 1
-0.0414567846991776 -0.0414300246534339 1 1
0.00114985195114225 0.00115073774626838 1 1
0.0972076587015905 0.0971123648365379 1 1
-0.00029744095996077 -0.000289225848155106 1 1
0.0236022753532712 0.0235829007751565 1 1
-0.0821624308535292 -0.0820584893059547 1 1
0.0503614735123185 0.050316926315279 1 1
-0.0254149020388242 -0.0253636032010034 1 1
0.0132984031663795 0.0132798776630059 1 1
0.0797842326860288 0.0797138498895232 1 1
0.020274510823446 0.0202481896281683 1 1
0.0109613436523784 0.010960135946963 1 1
-0.0613533362677445 -0.0612782917665492 1 1
-0.0093434411974842 -0.00931884261365292 1 1
-0.0694849444297869 -0.0694011017091686 1 1
-0.0279578198013131 -0.0279072814508654 1 1
0.0346543976703092 0.0346082345002042 1 1
-0.0680076504013546 -0.0679582401896022 1 1
-0.0203286418550063 -0.0203164574852827 1 1
-0.0246645090111596 -0.0246110423577573 1 1
0.0115055486507519 0.011505569292467 1 1
-0.0245996950006884 -0.0245919831583086 1 1
0.032717659309794 0.0326682542686249 1 1
0.0095281769469936 0.0095230482834773 1 1
-0.0639849438109439 -0.0639028546243843 1 1
-0.0258726763352173 -0.025845835650282 1 1
-0.0526050037339775 -0.052528513191544 1 1
-0.052676216727684 -0.0526447122609815 1 1
-0.00311244643540647 -0.00309448464188587 1 1
0.129512948413753 0.129365184657665 0 0
-0.066895215013284 -0.0668271212457486 1 1
-0.0395047035978182 -0.0394303317510409 1 1
0.0121283041441045 0.0120782023995569 1 1
0.0434987271148901 0.043454934454419 1 1
0.00447225330774309 0.00444813918153649 1 1
0.0196314852746625 0.0196173932966728 1 1
0.0609311188925037 0.0608769315588025 1 1
-0.00526527313292457 -0.00523264950470062 1 1
0.0154898224331499 0.0154869030252837 1 1
0.0383846047202416 0.0383210475549399 1 1
0.0597764877591073 0.0597289641447859 1 1
-0.0433227416324045 -0.043303433426302 1 1
-0.179535920359088 -0.17931909236734 0 0
-0.082637966077607 -0.0825808036764589 1 1
0.0251148206527636 0.0250699478512655 1 1
-0.00764113927065301 -0.00761328168413526 1 1
0.0152374512125193 0.0152277049413988 1 1
-0.0397032736073318 -0.0396726082449143 1 1
-0.0183490812577141 -0.0183469390755286 1 1
-0.102279435250082 -0.102151129666652 0 0
0.0803728610131064 0.0803245882048836 1 1
0.124748001935132 0.124600564449636 0 0
0.00576559612602343 0.00574796717218817 1 1
-0.0455358244704821 -0.0454601330510894 1 1
-0.148304511518796 -0.148161009636642 0 0
0.171327153064739 0.17115100580296 0 0
0.0327465086892176 0.0327069341595748 1 1
-0.0672937658502131 -0.0672012651275612 1 1
0.0960336449405059 0.0959387357012365 1 1
0.0331516767790316 0.0331046958690675 1 1
-0.0139042707883137 -0.0138888603169179 1 1
0.0879960140999107 0.0879181901198932 1 1
0.0103364879519413 0.0103185656221629 1 1
-0.000634455815912229 -0.000630119118330781 1 1
0.047669878658278 0.0476246877098114 1 1
-0.117784451361716 -0.117671556078851 1 1
-0.0129204527245084 -0.0128875131015834 1 1
-0.119521927053553 -0.119383131335319 1 1
0.0189882894906847 0.0189780931505723 1 1
-0.0370518397439962 -0.0369885153722037 1 1
-0.0380338370352354 -0.0380135091583029 1 1
0.108114504064001 0.10795767742435 1 1
-0.0135745788749528 -0.0135733286181506 1 1
0.0361304765098096 0.0360936389757979 1 1
-0.0829314093240359 -0.0828660701554657 1 1
0.0475685473986648 0.0475083376113307 1 1
-0.0737526670556445 -0.0736691649757892 1 1
0.0137110531683996 0.013690768602473 1 1
-0.0686230317323459 -0.0685610833297504 1 1
0.11227745281473 0.112146637410734 1 1
0.0123843453320637 0.0123370027284986 1 1
-0.0447491414682649 -0.0447381846989126 1 1
0.160454532276494 0.160275586847257 0 0
-0.0731504235201584 -0.0730674945955079 1 1
0.0903742927338624 0.0902819127239404 1 1
-0.0338837903263111 -0.0338907852742646 1 1
0.0894171293921229 0.089313113111887 1 1
-0.167661648732646 -0.167453304610648 0 0
0.054406655594634 0.0543837284730927 1 1
0.0433364661690815 0.0433016188485512 1 1
0.0486838877153346 0.0486396087312809 1 1
0.081442898258329 0.0813692225639678 1 1
0.0475336244829223 0.047484464473825 1 1
-0.00867082568770411 -0.00868669911662661 1 1
0.105316559243919 0.105190767468496 1 1
0.027136990002085 0.0271231239375183 1 1
0.0278147080872626 0.0277616406555897 1 1
0.0590565058022215 0.0589951190727873 1 1
0.0593882725964437 0.0593514061550249 1 1
-0.0460159099893829 -0.0459536125288715 1 1
0.0310340444479303 0.03099725561748 1 1
0.080095536745929 0.080026984046042 1 1
-0.0595629286069989 -0.0595070910619984 1 1
-0.0821913382337176 -0.0820815622706845 1 1
-0.0311366067152686 -0.0311169116832665 1 1
0.082047798694191 0.0819538251683387 1 1
-0.145744039177674 -0.145631052605443 0 0
-0.0782439564915819 -0.078188808158973 1 1
-0.0807648432511524 -0.0806520362895009 1 1
-0.0270275609656835 -0.0269595647954856 1 1
0.00141313656121151 0.00141635296539764 1 1
0.0505644167768887 0.0504867353852046 1 1
-0.00162630427741035 -0.00162717624529576 1 1
-0.0151418370855622 -0.0151329343431015 1 1
-0.0137867134266055 -0.0137533833878382 1 1
0.0249249426314717 0.0249192428950958 1 1
0.0153620097104828 0.0153449192894488 1 1
0.0607257208000317 0.0606664353190311 1 1
0.0361417569987322 0.0361188626227635 1 1
0.0181987832566572 0.0181810356253719 1 1
0.00364386676696949 0.00363525292282277 1 1
0.00843750631102783 0.00845537925545795 1 1
0.0117053412816166 0.0117009578933695 1 1
0.0430900755131294 0.043050832278022 1 1
-0.101264621255965 -0.101159126729989 1 1
0.132163454018449 0.132037269187199 0 0
0.0599694456781693 0.0599080385139836 1 1
0.0380225371947584 0.0379435287880852 1 1
0.0753796699125045 0.0753279934639133 1 1
0.0228881008921192 0.0228527773895746 1 1
0.00542808791840107 0.00544656537583996 1 1
0.0593084503507175 0.059254741033263 1 1
0.0498636993018647 0.0498043147516307 1 1
-0.0553174395496134 -0.0552701656752771 1 1
0.0853215397716916 0.0852298738852895 1 1
0.0256078700581323 0.0255670352410973 1 1
-0.0846515770060253 -0.0845686366488745 1 1
-0.115541659004964 -0.115389041700026 1 1
0.0200278267712295 0.0200144612473752 1 1
0.0730238813701439 0.0729668813602254 1 1
0.0225913520331238 0.0225745182929409 1 1
-0.0694047889387624 -0.0693042128265609 1 1
0.0189807566867284 0.0189619526583448 1 1
-0.0254434245734973 -0.0254039388661393 1 1
0.00817207028504797 0.00817337542371368 1 1
0.0192257802811148 0.0191934717019706 1 1
-0.0164506505064289 -0.0164271666180594 1 1
-0.0351650438836142 -0.035178389752471 1 1
0.0464593513076055 0.0464179339519121 1 1
0.0196404814874656 0.0195987545316813 1 1
-0.0263707701713296 -0.0263256280892745 1 1
0.00838933880683567 0.00839053250713732 1 1
-0.102803490564831 -0.102711093582528 1 1
-0.0515721821460438 -0.0515319341963347 1 1
0.110770585579399 0.110669118135206 1 1
-0.141652595919758 -0.141509362457221 1 1
-0.0191106356050482 -0.0191150930392272 1 1
-0.00338958639310924 -0.00336294032859911 1 1
-0.0941435816062768 -0.0940555828679555 1 1
0.0194826784876571 0.0194579066398556 1 1
0.00265910829216968 0.00269749530572324 1 1
-0.0664792425919176 -0.0663996756230599 1 1
-0.0647256378240373 -0.064673239481212 1 1
0.0958505702018454 0.0957372614350521 1 1
-0.0310292030386039 -0.0309769473429558 1 1
-0.0516983304482052 -0.0516290833900993 1 1
0.0656059658852798 0.0655461242625082 1 1
-0.0072242647696282 -0.00720008849278386 1 1
-0.036535777577991 -0.0365018211555767 1 1
0.00503650222204673 0.00505352846890994 1 1
0.0967721208072948 0.0966593009837825 0 0
-0.0473466760092664 -0.0472918553076342 1 1
0.00308042166901056 0.00307310982921519 1 1
0.0949177500160581 0.0947999239407117 1 1
0.00177851136386189 0.00177612854373536 1 1
-0.11534951472739 -0.115242419287201 1 1
0.182802228512666 0.182604340836835 0 0
-0.0032262223960519 -0.00322022268376668 1 1
0.0956076775803702 0.0955237387941451 1 1
0.0233975622884908 0.0233365992338339 1 1
0.091560267925211 0.0914770375443115 1 1
0.0295360089726058 0.0295203759963559 1 1
-0.00706557107192171 -0.00704527692778575 1 1
-0.0746263037720999 -0.0745539534956865 1 1
-0.0560482050762527 -0.0559981966029074 1 1
0.0257891641509816 0.0257667264901291 1 1
0.0409141196465993 0.0408794422989721 1 1
0.0474616233902882 0.0473853735161374 1 1
0.0961087170306925 0.0960219188635815 1 1
-0.101950940487894 -0.101846894249089 1 1
-0.0788045919002419 -0.0787300527395546 1 1
-0.0113173925958535 -0.0113427676885359 1 1
-0.0736500456647166 -0.07356925510666 1 1
-0.0109821100850861 -0.0110068263272021 1 1
0.0490030803038777 0.0489508053918249 1 1
-0.0170429597493531 -0.0170370768016225 1 1
-0.0825688953874955 -0.0824650983810199 1 1
-0.0298809707779186 -0.0298732290991181 1 1
0.0456959579274223 0.0456626336699745 1 1
-0.0181623660621417 -0.01814562928169 1 1
-0.00133665984597868 -0.00134102285641974 1 1
0.169174461376235 0.169030592623033 0 0
-0.00986602612573671 -0.00984485450796549 1 1
0.0630716238208725 0.0629699196345014 1 1
0.0302712855290756 0.0302316249546532 1 1
-0.0210050646296678 -0.0209966545182957 1 1
0.0396053235350561 0.0395744014579344 1 1
0.115812257999722 0.115691698826349 1 1
0.198927180592547 0.198709935342842 0 0
-0.0456873157288004 -0.045663083959741 1 1
0.0536129869701564 0.0535626186530166 1 1
-0.0821110206354077 -0.0820007576395618 1 1
0.0583152562472372 0.0582650338041202 1 1
-0.0813069434233932 -0.0812597764537419 1 1
-0.0662520337134202 -0.0661990904685431 1 1
0.00856932106960812 0.00858089945528074 1 1
0.0368059215402399 0.0367527001793075 1 1
-0.0584869861338262 -0.0584415834679483 1 1
0.0545871451181367 0.0545085411216743 1 1
-0.004129899020224 -0.00411474880309833 1 1
0.0551204464748867 0.0550819739467294 1 1
-0.017671344422811 -0.0176530767340452 1 1
-0.0621026225108272 -0.0620474628651258 1 1
0.0218802764473743 0.0218662027146504 1 1
-0.00507802424321695 -0.0050764298608084 1 1
0.00352829515851942 0.00353321694434917 1 1
-0.075786390577004 -0.0756970193766757 1 1
0.00154828790607925 0.00154388454475983 1 1
0.0775798670986355 0.0774980574775139 1 1
-0.000537460305199253 -0.000512524231922931 1 1
0.0187430809948245 0.0187212156153452 1 1
-0.00395148772998893 -0.00393311684366317 1 1
-0.0504215053547768 -0.0503986166378505 1 1
0.00705736060039638 0.00704574659179111 1 1
0.00436973703492471 0.00437567136618346 1 1
0.0765390046291552 0.0764686576413382 1 1
-0.125766814925186 -0.125607348419871 0 0
-0.156738752229749 -0.156555927576817 0 0
-0.00783527224864909 -0.00781064117754034 1 1
0.107653961716165 0.107585670736973 1 1
0.0453336610174332 0.0453225242476326 1 1
-0.0559452794204995 -0.0558800617299629 1 1
-0.112006608553819 -0.111896720930704 1 1
-0.0206213982771342 -0.0205827732856614 1 1
0.0303390858364727 0.0302723781745296 1 1
0.0294475282114453 0.0294220675356526 1 1
0.0532168777569652 0.0531693183205899 0 0
0.156295487060141 0.156119374090269 0 0
0.0585962071045359 0.0585374011028834 1 1
0.0068294392982107 0.00681562289678724 1 1
-0.00526104687338097 -0.00527234891321505 1 1
0.119190239407009 0.119059459348813 1 1
-0.0939632353262841 -0.0938611629012449 1 1
0.0145739218037219 0.0145678779742648 1 1
-0.12062962409621 -0.120518041393892 0 0
-0.163666354130493 -0.163489923942802 0 0
-0.0866992320792281 -0.0865882666575205 1 1
-0.0408312123915972 -0.0408064075097843 1 1
-0.0367702103430631 -0.0367508466897652 1 1
0.0577168358035646 0.0576528427558662 1 1
-0.0415351838779018 -0.0414670873338751 1 1
0.09211883320306 0.0919950116926607 1 1
-0.01062944712983 -0.0106277797994675 1 1
-0.010874837738505 -0.010836345289852 1 1
-0.0584303910314672 -0.0583879180037796 1 1
0.0138585745669859 0.0138328791969201 1 1
-0.0548860636954151 -0.0548161564229434 1 1
-0.0709330639867317 -0.0708833247149156 1 1
0.0252109754186949 0.0251828857900879 1 1
-0.046855595578276 -0.046806584157506 1 1
0.021077827666845 0.0210686533219849 1 1
0.0515895832631934 0.0515491863707678 1 1
0.0685981613049597 0.0684825790178161 1 1
-0.044095959392431 -0.0440072926321711 1 1
-0.064252609287306 -0.0641803985067827 1 1
0.0293359893848872 0.0292756205509711 1 1
0.0500374359033549 0.0499887291971515 1 1
-0.0408794001740609 -0.0408392467748927 1 1
0.03863006427646 0.0385588916217401 1 1
-0.119748739538032 -0.119596243079285 1 1
-0.0742441884653655 -0.0741573499764777 1 1
0.023933042737481 0.0239196354748066 1 1
0.028591573206059 0.0285863301856677 1 1
-0.0706902294073312 -0.0706226253742298 1 1
0.00587209687527537 0.00584855308771787 1 1
-0.0386662318999815 -0.0386381545275762 1 1
0.00530125347387133 0.00527987102402415 1 1
-0.00218435947492557 -0.00218512200306332 1 1
-0.0562371882294923 -0.0561625471140321 1 1
-0.0355396188582334 -0.0354493096166649 1 1
-0.00809058475725043 -0.00809818320760779 1 1
0.115959340107717 0.115868455011722 0 0
0.0841137339794791 0.0840199976751838 1 1
-0.0363625280835045 -0.036327289170074 1 1
0.0854177528581452 0.0853353628660523 1 1
0.0322578091459648 0.0322156361361167 1 1
-0.0471737487814252 -0.0471277223313055 1 1
0.0807536672659242 0.0806860628338945 1 1
-0.0381652186639248 -0.038139018653827 1 1
-0.00209177354235222 -0.00208619802827502 1 1
-0.0123871523903829 -0.0123795094005088 1 1
0.0710621504311922 0.0709724733501093 1 1
-0.0165677043458302 -0.0165503320597592 1 1
-0.0683633118317641 -0.0682836386223305 1 1
0.0257843278834624 0.0257200152837674 1 1
0.0165837932435136 0.0165524885407017 1 1
0.0130192386995549 0.0130137243543589 1 1
-0.0540358508372302 -0.0540141479957561 1 1
0.125683314173598 0.125561151414309 1 1
0.0446112704703602 0.0445694139790436 1 1
-0.0607904497096496 -0.0607386486580842 1 1
-0.139466771158161 -0.139323257390588 0 0
-0.0301218738504042 -0.0300737865227572 1 1
-0.0635199265887728 -0.0634829481719315 1 1
0.037643094228885 0.0376055436555372 1 1
-0.098494095573415 -0.098372727844826 1 1
0.00829014365689856 0.00828968418624683 1 1
0.066458054575378 0.0663911984512228 1 1
-0.00521159438293518 -0.00523043679273985 1 1
0.0584868230164704 0.0584376216666119 1 1
0.00849963312416747 0.00847165031061822 1 1
0.0387734233270152 0.038723722756074 1 1
0.129484958132355 0.129327378237357 1 1
-0.0535655689153261 -0.0535073978440513 1 1
0.0443773557358906 0.0443527982362896 1 1
-0.0496658021822302 -0.049622073064103 1 1
0.0363673522419898 0.0363136414089745 1 1
-0.0818178573123379 -0.0817677105059403 1 1
-0.0188444618076011 -0.0188346012948173 1 1
0.0725253456449091 0.0724452084241466 1 1
0.0717560306639642 0.071661538609774 1 1
-0.122759581648533 -0.12263245371604 1 1
-0.0697373211769076 -0.0696458106527209 1 1
-0.100201504759585 -0.100080011178772 1 1
-0.172804745747464 -0.172604947204525 0 0
0.0648697698106197 0.0648061518950845 1 1
-0.0685811914714146 -0.0685214158530426 1 1
0.138436915940655 0.138287925819149 1 1
-0.0504364355744575 -0.0503386880891942 1 1
-0.126151559626501 -0.125996294957101 0 0
0.0141128886998841 0.0141204647204989 1 1
-0.0323509493712853 -0.032299865229459 1 1
0.0778249535941028 0.0777415527740189 1 1
0.0447968903757548 0.044731420651275 1 1
0.021079151147485 0.0210343506905816 1 1
-0.0792648657547758 -0.0791930615581938 1 1
-0.0477712659156026 -0.047696173310106 1 1
-0.0635265654551806 -0.0634359701382609 1 1
0.00217096996401863 0.00219209960073469 1 1
0.0184238759472562 0.0184409844802989 1 1
-0.143125325621409 -0.142969790671054 0 0
-0.109898467588979 -0.109746137202352 1 1
0.0122278608969852 0.0122151794413353 1 1
0.00176818580441138 0.00176943770262852 1 1
-0.12251695585509 -0.122402778533207 1 1
0.0703164588475788 0.0702396695488076 0 0
0.0198044687148476 0.0198118061308483 1 1
-0.125577908328145 -0.125465798641023 0 0
-0.00703229920129055 -0.00702575432842336 1 1
-0.0386277150323667 -0.0385754767414969 1 1
0.0113422184570879 0.0113042492415365 1 1
-0.0087137008768562 -0.00870171352193426 1 1
0.0467074235506467 0.0466317124712914 1 1
0.0987608683671345 0.0986889594913921 1 1
-0.0989762094003359 -0.0988791222746355 1 1
0.0070285897830152 0.00702917406042943 1 1
-0.0367196904439282 -0.0366951193056056 1 1
0.122489516764642 0.12233888570193 1 1
-0.058815312523888 -0.0587655992425217 1 1
0.132758704032323 0.132627533550687 0 0
-0.0385461135919912 -0.0384775174972079 1 1
-0.062004034617377 -0.0619325627258863 1 1
0.083889397021584 0.0837880782451178 1 1
-0.0331658328636697 -0.0331103103365538 1 1
0.0692800264319265 0.0691817999979436 1 1
0.019731261181296 0.019682659783572 1 1
-0.0804690394374651 -0.0804162350155165 1 1
0.00374874548952085 0.00376347514956608 1 1
-0.022090338341437 -0.0220764529445999 1 1
0.00500318668974669 0.00500407444298932 1 1
0.0135502567593406 0.0135431427523518 1 1
-0.0329788975291489 -0.0329370357404824 1 1
0.072744285441076 0.0726537300297547 1 1
-0.0984239823013845 -0.0983066814329431 1 1
0.0238812393476771 0.0238601289594761 1 1
-0.12158764128056 -0.121480468938883 1 1
-0.051870896382995 -0.0518233307213383 1 1
-0.0786331387404933 -0.0785574794912628 1 1
-0.00911686442642762 -0.00910165191609074 1 1
-0.0476916371673414 -0.0476347970949363 1 1
-0.00571616079421239 -0.00572804014506025 1 1
-0.056687298831769 -0.0566343442557858 1 1
-0.0366446325993775 -0.0365689082064005 1 1
-0.0319935611346827 -0.0319367088853666 1 1
-0.0649462173780818 -0.0648691486553222 1 1
-0.0448944307771721 -0.0448403135583138 1 1
-0.0220487960975388 -0.0220509905942682 1 1
-0.082767719808306 -0.0827085998361493 1 1
0.0667832177269192 0.0667185346612848 1 1
0.0666761261331883 0.0666243448872691 1 1
-0.0145180068717482 -0.0145115312338783 1 1
0.10561607448354 0.105501980829286 1 1
-0.102698284016408 -0.102593914509871 1 1
0.107684555057216 0.107575583067099 0 0
-0.0102121888318714 -0.0101707024788895 1 1
0.0248698697427984 0.024855963793046 1 1
-0.0503150353046891 -0.0502742537282758 1 1
-0.0807422165765048 -0.0806667632660948 1 1
-0.00784225221634414 -0.00781512106615685 1 1
-0.063273627169713 -0.0632373016478038 1 1
-0.0283539236125557 -0.0283455454918604 1 1
-0.00876061458702872 -0.00879012973795238 1 1
-0.158755075981113 -0.158585516411247 0 0
-0.0276336956464224 -0.0275957328523652 1 1
-0.0101394268889979 -0.0100891365260968 1 1
-0.0116767065193444 -0.0116354377539755 1 1
0.088540662844655 0.0884763678884574 1 1
-0.0782606809197209 -0.0781867350026565 1 1
-0.0722156171941035 -0.0721190998248344 1 1
0.0954581445152737 0.0953939363759172 1 1
-0.0388038247296847 -0.0387597656718364 1 1
0.0359009112551011 0.035884369139833 1 1
-0.0287416085969778 -0.0287139564125305 1 1
-0.0884599283967031 -0.0884054146095355 1 1
0.0749389483525946 0.074895856372572 1 1
0.00889980775809002 0.00886152205309189 1 1
-0.00519350274560965 -0.00520213224664763 1 1
-0.0911789044269191 -0.0910847551085451 0 0
0.0125525758625717 0.0125780965928815 1 1
-0.124731523547654 -0.124602410035017 1 1
0.0181973676220088 0.0181890970268166 1 1
-0.0634616077924131 -0.0633780347345864 1 1
0.0640618271381312 0.0640055540714303 1 1
-0.138743055925834 -0.13857512252079 0 0
-0.0217577555978604 -0.0217259891496071 1 1
-0.0498269281225128 -0.0497721078106936 1 1
-0.073365481666634 -0.0732806641686187 1 1
0.0612934359190828 0.0612188364996987 1 1
0.0500557598650145 0.0499937783282558 1 1
-0.0782854632114793 -0.0782276142149161 1 1
0.0512147134325491 0.0511310085530191 1 1
0.0675525330501783 0.0674802739800473 1 1
0.0352302724849535 0.0351770093594497 1 1
-0.0655821707994656 -0.0655184557618713 1 1
-0.103142970857095 -0.103062352737658 1 1
0.0864234034145435 0.0863248025295048 1 1
-0.0402236439233151 -0.0401755010390311 1 1
0.0204409265856127 0.0203998364566407 1 1
0.0176485481035413 0.0176434252203536 1 1
-0.0225399638281421 -0.022513619737559 1 1
-0.104866367605625 -0.104756859079523 1 1
-0.00993289690243086 -0.00990731193955502 1 1
0.0234921747174953 0.0234841597650516 1 1
-0.158687590842755 -0.158538157368943 0 0
0.0305355441299004 0.0305336504015615 1 1
0.0998187748506834 0.0997121106994974 1 1
-0.0100913078402815 -0.0100705728230797 1 1
0.0356198718779998 0.0355654085426218 1 1
0.0923093922921371 0.0921914784375829 1 1
-0.0291786833184735 -0.029142583497499 1 1
0.111049682706724 0.110931793802175 0 0
-0.0731558581567198 -0.0730188208233949 1 1
-0.0610896117202293 -0.0610381893889354 1 1
-0.0641081867045797 -0.0640248863502883 1 1
0.0919046331743079 0.0918250227207645 1 1
-0.033241624296314 -0.0332073106337733 1 1
-0.107160340200791 -0.107015689104669 1 1
0.051850675370735 0.0517775845080937 1 1
-0.0456080026693031 -0.0455621425617018 1 1
-0.0709285790163269 -0.0708458934862804 1 1
0.16702963182338 0.166872050481248 0 0
-0.0735437175929888 -0.0734801270821653 1 1
0.0356541765770778 0.0355879193485999 1 1
0.0980109453071486 0.0979038254709843 0 0
-0.0571186574344814 -0.0570740143594581 1 1
-0.0288299533619007 -0.0288037795400773 1 1
-0.0190115723932128 -0.0190098674869876 1 1
0.0485643529266368 0.0485268153265188 1 1
0.117146730047395 0.116997509998495 0 0
-0.0294698795913652 -0.029461403741678 1 1
0.105731093492936 0.105630421524705 1 1
0.0611926865338438 0.0611222994226814 1 1
-0.0578613821416162 -0.0578012117951486 1 1
-0.014812982533032 -0.0147935517655566 1 1
0.108922724244496 0.108816431689009 0 0
0.0476141647189358 0.0475621081475563 1 1
0.139999468956863 0.139843102956135 0 0
-0.0712836776642949 -0.0712340015484889 1 1
0.0305996271934119 0.0305724763546495 1 1
0.0373822945962588 0.0373573133769534 1 1
-0.0678331722074167 -0.0677761965271133 1 1
0.0181070723805728 0.0180930159454112 1 1
0.0103211167242513 0.0103275635667908 1 1
-0.0118270660490915 -0.011813175262649 1 1
0.0923593383766138 0.0922328066946973 1 1
-0.00760398031385379 -0.00755210850405499 1 1
0.0640878244223622 0.0640343403504047 1 1
-0.0291294727653354 -0.0291095719547164 1 1
-0.0583475303112478 -0.058283201972152 1 1
0.0176597394834937 0.0176177484373296 1 1
0.0314896775333525 0.0314305392671491 1 1
0.0165349928880924 0.0165143258209012 1 1
-0.105833991281767 -0.105739571144952 0 0
-0.0622585304466971 -0.0622089477332633 1 1
0.0945436698817945 0.0944277790662265 1 1
-0.108055846652886 -0.107937633370702 1 1
0.15725436983343 0.157070243907368 0 0
0.0358587969907522 0.0358051667923599 1 1
-0.0814648796411361 -0.0813769657788907 1 1
0.0654770591746465 0.0653988110323045 1 1
-0.0199822668369416 -0.0199726932638891 1 1
-0.0471000962818522 -0.0470583424970374 1 1
0.167722539191429 0.167537832572937 0 0
0.0165839257341555 0.0165387961731055 1 1
-0.00531027853409653 -0.00529180157613351 1 1
0.00634885508190837 0.00635480096691216 1 1
-0.115417294390881 -0.115284615994883 1 1
-0.0276393704942973 -0.02760600709699 1 1
0.0371143587815905 0.0370730763195873 1 1
-0.0395529926472197 -0.0395399872766687 1 1
-0.0538549143283422 -0.0537866565716261 1 1
0.0613778069817656 0.0613205625390913 1 1
-0.0789815923439593 -0.0788863189895117 1 1
0.116221394987812 0.116113959038273 0 0
-0.0636431229162206 -0.0636134030824183 1 1
0.0639729983933927 0.0638996631236127 1 1
0.0783326889083622 0.0782401750643321 1 1
0.0151377685868294 0.0151345025065744 1 1
-0.165084988655194 -0.164888818306767 0 0
-0.0851451047607966 -0.0850567890511016 1 1
-0.0706805490568773 -0.0705868489730001 1 1
-0.0189494096670727 -0.0189179760470695 1 1
0.0759996700559291 0.075936523145937 1 1
-0.114012909832522 -0.113883656135392 0 0
-0.0723492073301513 -0.0722843393092405 1 1
-0.00933712344371287 -0.00931462767291486 1 1
-0.0359319827838702 -0.0358846041970172 1 1
-0.0749705607627627 -0.0749111226356573 1 1
0.0708168420629484 0.0707240542853111 1 1
-0.0916721101521234 -0.0915984846470146 1 1
-0.0229238087702159 -0.0229130281650735 1 1
-0.0489686126493778 -0.0489141780916394 1 1
0.0285689638685462 0.0285449852105276 1 1
0.0340299959743206 0.0339983661466239 1 1
-0.137468389570923 -0.137320032541697 0 0
0.0851270160121664 0.0850247080362604 1 1
-0.0604158583396014 -0.0603385285039881 1 1
0.0588497690377344 0.0587986134221275 1 1
-0.0510617567515213 -0.051020046662757 1 1
-0.0357427614436788 -0.0356732196953255 1 1
0.0126806321456809 0.0126411188585833 1 1
-0.05887491701724 -0.0588240776903066 1 1
-0.00244894295108718 -0.00247326609427104 1 1
-0.0143359352917558 -0.0143294673672889 1 1
0.109537715441185 0.109424617518235 1 1
-0.047174914000108 -0.0471111536056014 1 1
0.147758390629195 0.147584174577942 1 1
0.0294045777069245 0.0293737177538922 1 1
0.00973058040733932 0.0097096348362649 1 1
-0.00207878525824682 -0.00209273258082959 1 1
-0.0604971998860962 -0.0604163665221484 1 1
-0.112024544481229 -0.111911685718509 1 1
0.164235976469514 0.164091357565803 0 0
-0.00911967398628582 -0.0091173545697038 1 1
0.049803739928046 0.0497749102387524 1 1
-0.00541058117151819 -0.0053741364846405 1 1
-0.018134260412295 -0.0181133967847011 1 1
-0.0247445931972354 -0.0247185603255956 1 1
0.00135701197647724 0.00136035903612997 1 1
-0.159013389459257 -0.15885244328174 1 1
0.0805460057837912 0.0804709212795323 1 1
0.0366794938651668 0.0366336780766823 1 1
-0.0600641353248228 -0.0600128960180486 1 1
-0.0111427220612094 -0.0111169082977864 1 1
0.0737892557297449 0.0737409923591878 1 1
-0.0227255670487751 -0.0227064645565959 1 1
-0.0145220175414553 -0.0145046036493883 1 1
-0.0925536096416611 -0.0924542429608614 1 1
-0.0568894195051989 -0.0568344386166552 1 1
0.0652172014422405 0.0651443425251837 1 1
-0.0650999436724581 -0.0650431757427568 1 1
0.101493551219146 0.101367867362161 1 1
0.0101714825347254 0.0101465414399187 1 1
-0.00108048717204245 -0.00106228001514426 1 1
0.0281120886590507 0.028075128040092 1 1
0.0850501738997191 0.0849726251075698 1 1
0.028284014543632 0.0282449514822774 1 1
-0.0885975900691367 -0.088507005834337 1 1
0.023640206413608 0.0236136128669797 1 1
6.50163217518276e-05 5.73695844359283e-05 1 1
-0.0157343842658858 -0.0156816251333856 1 1
0.048975226324408 0.0489340706398422 1 1
-0.00640703539956577 -0.00636344169107629 1 1
0.0242109160739987 0.0241938251578769 1 1
0.0520427792476875 0.0519993015529806 1 1
0.0218180247076676 0.021793890118297 1 1
0.113573513358671 0.113486665040171 1 1
-0.0809511006586459 -0.0808830622274518 1 1
-0.0701277300992597 -0.0700826534077919 1 1
0.022061328298789 0.0220183291654026 1 1
0.0192655595058517 0.0192347755403688 1 1
-0.000952731294313378 -0.000979286168855557 1 1
0.013261218765773 0.0132633970277881 1 1
-0.0854906701337681 -0.0854049092078835 1 1
0.0445935134982089 0.0445304996225234 1 1
0.0329447795569464 0.0329335003773596 1 1
0.0938763873121509 0.093759851061751 1 1
0.194050115567746 0.193839911221952 0 0
-0.0199684715468413 -0.0199443459011496 1 1
0.119660333738163 0.119554238742365 1 1
-0.0418808041175796 -0.041862701180346 1 1
0.111582205163547 0.111490500589911 1 1
0.125254481510589 0.125151096367075 1 1
0.0582427484664085 0.0581856313804927 1 1
0.0272560144427757 0.0272083312378178 1 1
0.0428686278492658 0.0428087873680111 1 1
0.00591985385190854 0.00591117944576077 1 1
0.127216918693823 0.12712986542852 1 1
0.0940891037728752 0.0940019440579128 0 0
0.00538451541595812 0.00539624353953266 1 1
-0.092012349967344 -0.0918813682515373 1 1
-0.155059233871372 -0.154934196595181 0 0
-0.00432045862378933 -0.00430981409313728 1 1
0.055759241882714 0.0556857892632365 1 1
0.0368637006970926 0.0368045388716397 1 1
0.00359505237856102 0.00357147905475504 1 1
-0.0619389019415918 -0.0618866466335656 1 1
0.0845290936237103 0.0844340232969057 1 1
0.000618211567870302 0.000626614266135717 1 1
-0.0132301459510551 -0.0132114076069844 1 1
0.0874643572168736 0.087348598661949 0 0
-0.0468840633600689 -0.0468242007684374 1 1
-0.0836690840744019 -0.0835839056471606 1 1
0.00721862793133081 0.00721864839642294 1 1
-0.0813310991404309 -0.0812471867753261 0 0
0.0254027023949122 0.025373218941116 1 1
-0.0240339495015602 -0.024007869876946 1 1
-0.0388022188610072 -0.0387821269199403 1 1
-0.048567070688556 -0.0485140490031155 1 1
0.0279577267633345 0.027931776757363 1 1
-0.0680929373878537 -0.0680444835088562 1 1
-0.0283361733191616 -0.0283322218431707 1 1
0.0295656454175984 0.0295308054759376 1 1
-0.0151477498848941 -0.015139962836467 1 1
-0.106241207804293 -0.10613780351195 0 0
0.0474903383196847 0.0474556360150342 1 1
0.044312044159035 0.0442901555547823 1 1
0.0224242118065978 0.0224163508477557 1 1
-0.0864351995495723 -0.0863421262739704 1 1
-0.028354266623044 -0.0283447693001496 1 1
0.00244911381799253 0.00243745052848154 1 1
0.0397022074758681 0.039683046084324 1 1
0.00178126685586124 0.00176115489513812 1 1
0.00347774726702666 0.00348389849437343 1 1
-0.0532019258052965 -0.0531124209428985 1 1
0.0173361569680489 0.0172972130505085 1 1
0.0862690013745911 0.0861990706849892 1 1
0.0494895679934773 0.049447475315866 1 1
0.00986779463086257 0.00985587985617742 1 1
0.0795077555554711 0.0794202863919716 1 1
-0.0255884160402365 -0.0255585632043782 1 1
-0.0920283728815435 -0.0919200057761392 1 1
0.0557046758219797 0.0556567508640801 1 1
-0.0857141156512281 -0.0856211599170934 1 1
-0.00281513737767914 -0.00281029795651424 1 1
0.0563740552003297 0.0562963939424233 1 1
-0.051374854556537 -0.051328475351968 1 1
0.0163626104068377 0.016345186036966 1 1
0.038450376299647 0.0384242887454424 1 1
0.0910826371370476 0.0910148304188008 1 1
-0.0388235446164654 -0.0387714595700925 1 1
-0.03771082152796 -0.0376723354311545 1 1
-0.0471359209425073 -0.0470940687937342 1 1
0.11131834588269 0.11121055071494 1 1
-0.0382028413875754 -0.0381471260953092 1 1
0.0239880888679781 0.0239724217206947 1 1
-0.0353461835297986 -0.0352675668301303 1 1
0.0138281798945423 0.0137963267096877 1 1
-0.0544060269890251 -0.0543479822268253 1 1
0.0783857091713299 0.0782888362038152 1 1
-0.0231248600057594 -0.023114140981788 1 1
0.0867803853062422 0.0866901588636526 1 1
-0.0710978342558451 -0.0710208260830451 1 1
0.0218095252243419 0.0217932319746643 1 1
0.107824257036461 0.107718904820604 1 1
-0.040377170251542 -0.0403157914810214 1 1
-0.150247859291071 -0.150064913043036 0 0
-0.0279814616484834 -0.0279444486667218 1 1
0.0263750241001103 0.0263524205071086 1 1
0.0130694443625593 0.0130588732993597 1 1
-0.0405704999020151 -0.0405027270549584 1 1
-0.0230007213867198 -0.0229625030357045 1 1
-0.0612230005070746 -0.0611482780544382 1 1
0.0368296353462693 0.0367778379973154 1 1
-0.0228362622793943 -0.0228202130006249 1 1
0.0592771794008874 0.0592158668603669 1 1
-0.0681734399690362 -0.068096522257646 1 1
-0.0262342599720676 -0.0262115198037863 1 1
0.0885745782493423 0.0884858865639497 1 1
-0.0199594432470355 -0.0199125638606249 1 1
0.0533498780216784 0.0533007041316148 1 1
0.126394493946662 0.126268414267738 0 0
0.00734388026706221 0.00735206145893587 1 1
0.0739902104154352 0.0738973174881808 1 1
-0.124125983550505 -0.12399925241917 0 0
0.0523134195584589 0.0522780443473096 1 1
0.0675376858827265 0.0674786413744969 1 1
0.0433507299322512 0.0433208717627567 1 1
-0.00934315895469549 -0.00933088895618056 1 1
0.00312285016826003 0.00313630220905651 1 1
-0.0186737861752798 -0.0186278058677436 1 1
0.0771559877470947 0.077094481655692 1 1
-0.0916376429186269 -0.0915183376449988 1 1
-0.0277544299454594 -0.0277373390436854 1 1
-0.0335150664207313 -0.0334929071931125 1 1
0.0183920147324449 0.0183597137775268 1 1
0.0797940703273297 0.0797341507029898 1 1
0.0410459858510547 0.0409801757081558 1 1
0.0505689000238925 0.0505491683565533 1 1
0.0447594997525141 0.0447165345099161 1 1
-0.00988702755815234 -0.00988675035448449 1 1
-0.0141032811815509 -0.0141228060183883 1 1
0.115482414452524 0.115355315512317 0 0
-0.0430955046979474 -0.0430559508975377 1 1
0.0066636211258722 0.00668736843418305 1 1
0.00450134589753618 0.00448734806744987 1 1
-0.0240804663604639 -0.0240575688330047 1 1
0.00910044454824605 0.00909776253279111 1 1
-0.0496456060458106 -0.0495643058725389 1 1
-0.0881235721898057 -0.0880108938797121 1 1
0.0039441781571099 0.0039295007742836 1 1
0.024547224281628 0.0245144165312819 1 1
0.0764584025079497 0.0763890257005483 1 1
0.0237017797391042 0.0236900242142814 1 1
-0.0415047323450476 -0.0414786389809104 1 1
0.0680699061979438 0.0679879710420683 0 0
-0.022632381767242 -0.0226167362809987 1 1
-0.00810522287019802 -0.00806664379704987 1 1
-0.0240127093673197 -0.0239992750466016 1 1
-0.0838602115807367 -0.0838013443252807 1 1
-0.0306128750251205 -0.0305738167739351 1 1
-0.0548285268445586 -0.0547415155431433 1 1
0.115254180033907 0.115129019921177 0 0
0.00274308121839218 0.00274162435089437 1 1
-0.0146534448812143 -0.0146169540586601 1 1
-0.0109892023778503 -0.010989988508054 1 1
-0.0136276240328051 -0.0136148245197399 1 1
0.00617098307719841 0.00614482024149198 1 1
0.0240112410277059 0.0240234877562536 1 1
-0.0780942211594067 -0.0780161414842212 1 1
0.07257817330349 0.0724866138637686 1 1
0.149866984705087 0.149695007280707 1 1
0.118775903355872 0.11865058181317 1 1
-0.0829906440938463 -0.082862867945966 1 1
0.0714643143103561 0.0713854190884523 1 1
0.111974155999814 0.1118604771635 1 1
0.0430213898206509 0.0429614560137592 1 1
0.052864780364055 0.052827069205329 1 1
0.0345045761189181 0.0344542177150541 1 1
0.0212750325096803 0.0212783036348315 1 1
0.00214165625797602 0.0021446607635731 1 1
-0.00963840015700714 -0.00968276119144361 1 1
0.00398745937858402 0.00397212163522086 1 1
-0.0828770998297198 -0.0827907341572292 1 1
-0.0776050289907167 -0.077502695174151 1 1
-0.0364575973793165 -0.0364614158400982 1 1
0.0204466301599253 0.0204341955582489 1 1
0.0088971242422368 0.00888645499270356 1 1
0.140336463597669 0.140194409758403 0 0
0.000431010262822308 0.000415378248515022 1 1
0.0214045039610434 0.021393705480346 1 1
-0.0804062210716201 -0.0803299168922028 1 1
-0.019514298590541 -0.019451814689772 1 1
0.0363891295525213 0.0363262911868385 1 1
-0.0127051092367253 -0.0126843836030947 1 1
0.111784255782304 0.111668573440615 1 1
-0.0739669002092585 -0.0739168766503037 1 1
0.00368008351495675 0.00371620498526186 1 1
0.106348216802095 0.106218600407068 1 1
-0.0436377607797011 -0.0436040737376371 1 1
-0.126082410612886 -0.125935900076458 0 0
0.0781581230368008 0.0781031002969028 1 1
0.0324026851919578 0.0323526162487261 1 1
0.108501490413801 0.108375324035571 0 0
-0.0746028384781746 -0.0744896901286542 1 1
0.0100730551047029 0.0100687328892503 1 1
0.00960564079111973 0.00962173586273286 1 1
0.0676712253931188 0.0676060067441257 1 1
-0.152689315198804 -0.15255661545808 1 1
-0.044614713664847 -0.044577725918849 1 1
-0.132880573581174 -0.132714641294019 1 1
0.0720790477345025 0.0720051475464667 1 1
0.0364406158099227 0.0364027089696333 1 1
-0.13698804565926 -0.136832928517687 0 0
0.0675335297541026 0.0674632780844715 1 1
-0.00697503538537648 -0.00697271575013406 1 1
-0.0265972810106124 -0.0265461941964582 1 1
-0.0914309897544517 -0.0913510255588492 1 1
-0.0804941428818747 -0.0804128640957244 1 1
0.0101718171395402 0.0101829859062516 1 1
0.0134633813405884 0.0134616007318699 1 1
0.00215335972284849 0.0021577019630603 1 1
0.0179856633068299 0.0179717529396327 1 1
-0.0537641492434125 -0.0536859249376881 1 1
0.0254720622254497 0.0254529099569592 1 1
-0.0722459169000855 -0.0721841461492743 1 1
-0.0283682793638458 -0.0283267260080424 1 1
0.0930742934172587 0.0929746725186194 1 1
0.00496407122736228 0.00496467445070369 1 1
0.160072133529766 0.159894465286891 0 0
-0.0165055554781774 -0.016473386109032 1 1
0.0228147715091134 0.0228000893857136 1 1
0.0954728533632377 0.0953549361389514 1 1
-0.0282274607978331 -0.028219491000477 1 1
-0.0417193928509017 -0.0416877435400805 1 1
0.0191181547772883 0.0191363235457547 1 1
0.0151487404299415 0.0151064882453552 1 1
0.0189633053589135 0.0189355896768935 1 1
-0.0951877427980071 -0.0950886228437531 1 1
-0.0662094946868915 -0.0661313664596134 1 1
-0.0169783461704 -0.0169597067375324 1 1
-0.0107993436861631 -0.0108077449100569 1 1
-0.0562487190073701 -0.0562180083090556 1 1
0.0737257218584021 0.0736644515764435 1 1
0.0721294519474197 0.0720690029472354 1 1
-0.023998440395708 -0.0239336185903308 1 1
-0.0195915507449684 -0.0195946962226398 1 1
-0.122496359309782 -0.122403364419475 0 0
0.0988915031529474 0.0988110286609391 1 1
-0.0314376269075297 -0.0314232377582136 1 1
-0.00521891875362813 -0.00521887306716336 1 1
-0.0633115079954853 -0.0632413817222625 1 1
0.000198929070058054 0.000198201634115013 1 1
-0.063962653910151 -0.0638938075179253 1 1
0.0369372394568817 0.0369263944532872 1 1
-0.0642933008099232 -0.0642247607561022 1 1
0.0123816574761502 0.0123409644052565 1 1
-0.0912407724868983 -0.0911456299997297 1 1
0.0317321565797017 0.0316859183438973 1 1
0.0296116045550306 0.0295899556033153 1 1
-0.0661582339219359 -0.0660966714728971 1 1
0.0166461416939045 0.0166275763133373 1 1
-0.00557240752559643 -0.00557963523001375 1 1
-0.0113145642143758 -0.0113110063616098 1 1
0.0754612203052711 0.0753972071384316 1 1
-0.0802677379210573 -0.0802038200537672 1 1
0.0174664120319543 0.0174574719040525 1 1
-0.0555545241174545 -0.0555032828366043 1 1
-0.140288160374037 -0.140124002997907 1 1
0.0580495076749549 0.0579909551457027 1 1
0.0180758261203471 0.0180676114227959 1 1
-0.0172391360993837 -0.0171933094787168 1 1
-0.122890066874116 -0.122760423713944 0 0
0.0536117511553419 0.0535693484481522 1 1
0.0677853270200424 0.0677279477037964 1 1
0.0139714228942768 0.013952801213946 1 1
-0.0779906644408615 -0.0779102307303667 1 1
0.0110193491548221 0.0110136750776095 1 1
-0.0209739486319277 -0.0209199117049127 1 1
0.0522215737062022 0.0521747402841152 1 1
0.0138116810648013 0.0138009989884037 1 1
0.0625626907604206 0.0624973855723861 1 1
0.0324156057257839 0.0323796936405225 1 1
-0.0478087123856663 -0.0477612336778072 1 1
0.0541294843767184 0.0540842612210534 1 1
0.0369682493929994 0.0369436077449106 1 1
0.034434071021463 0.0343853693024316 1 1
-0.00313733782311162 -0.00313523237154912 1 1
-0.133506526164949 -0.133371680226338 0 0
-0.00418006404384897 -0.00419457100512183 1 1
0.0065411094087101 0.0065246675491658 1 1
0.0666144132787944 0.0665519321091186 1 1
0.0437266704984737 0.0436713787730858 1 1
0.00827818802499684 0.00823791354761655 1 1
-0.148798514817195 -0.148665580314842 0 0
-0.0506253030587007 -0.0505750087674727 1 1
-0.0804007025272173 -0.080283644005153 1 1
0.0102644229913986 0.0102389457220519 1 1
-0.0538891837464733 -0.0538484594146545 1 1
0.0175990100718281 0.0175795697828796 1 1
-0.0507768501276565 -0.0507227363185887 1 1
-0.0253085542287021 -0.0252729382484887 1 1
-0.0275811257724989 -0.0275594812636337 1 1
-0.0541066636832786 -0.0540394080782965 1 1
-0.0587956636022979 -0.0587391752812999 1 1
0.0220646213652404 0.0220507019272449 1 1
-0.0318243187712547 -0.0317986197172533 1 1
0.0274025393411951 0.0273955644812692 1 1
0.0114948301824659 0.0114990332923459 1 1
0.0173538898614385 0.0173529252409671 1 1
0.0522903607566306 0.0522143917693662 1 1
-0.0251008552323106 -0.0250631998030768 1 1
0.0422691938289302 0.0422453747125295 1 1
0.00740883735879569 0.00740228504119473 1 1
0.00316572193568816 0.00318071132229682 1 1
0.115875701133737 0.115746196450151 1 1
0.0870624300229078 0.0869732910574317 1 1
0.133162655392677 0.133019138033859 0 0
0.0523157749697602 0.0522573661704715 1 1
-0.0228107732243425 -0.0227928126006569 1 1
0.0694230900023788 0.069358242702404 0 0
-0.00685438519407958 -0.00684242712289109 1 1
0.0249357670866042 0.0249059774607059 1 1
-0.0417105681230756 -0.0416574197522751 1 1
-0.0369517547388594 -0.0369107318789602 1 1
-0.177555226125053 -0.177366724124321 0 0
0.00564731032177499 0.00561172284186197 1 1
0.0935395725382578 0.0934460342540917 1 1
-0.0879696349123121 -0.0878966261751997 1 1
-0.0334204586445954 -0.0333609737409917 1 1
0.0216533480338199 0.0216446717534177 1 1
-0.0568616722870537 -0.0567930148990433 1 1
0.0685575461279646 0.0684554385653765 1 1
0.0618031324652901 0.0617139541084312 1 1
-0.0444274158301216 -0.0443778039439201 1 1
-0.060680767017245 -0.0605953551830844 1 1
0.0611412371553156 0.0610634308723733 1 1
0.0993123692771155 0.0992132391905733 1 1
-0.0440187424177978 -0.0439605372549674 1 1
0.120735906542475 0.120599130405172 0 0
-0.0547340989176187 -0.0546584071843459 1 1
0.120348514574439 0.120233478056044 0 0
0.00296420262649869 0.00297171339275916 1 1
0.166376123139468 0.166212042700372 0 0
-0.133153120910271 -0.133028719114221 1 1
0.146939714924917 0.146785788899331 0 0
-0.129067220917929 -0.128947640590578 0 0
0.0387699826825416 0.0387161141538265 1 1
-0.0798207780219073 -0.0797561649901747 1 1
0.0652029201056066 0.0651223929888131 1 1
0.0254037035639888 0.0253575689497863 1 1
0.0412858705497608 0.0412498301690481 1 1
-0.0443988044710261 -0.0443821400738629 1 1
-0.0137380389400784 -0.0137354568020095 1 1
0.0039546700271282 0.00393365622528963 1 1
0.0573216635065316 0.0572404051891748 1 1
-0.0696649034079375 -0.0695984628129469 1 1
0.0640836331631551 0.0639872760795984 1 1
0.0223093148868061 0.0222619992351892 1 1
-0.0245703037939294 -0.0245506095262832 1 1
-0.0500445034156677 -0.0499731915074828 1 1
0.00424024507329985 0.00423531612089808 1 1
0.0229768852206834 0.02295718630848 1 1
0.0793286428927377 0.0792720038360493 1 1
-0.00573178947290257 -0.00572655750720806 1 1
-0.0223833927756101 -0.0223597809244463 1 1
-0.0996499577727267 -0.0995654560995118 1 1
-0.0398444572783173 -0.0398020660485335 1 1
0.121036055293975 0.120892133947077 1 1
0.0485512843190197 0.0485074234617958 1 1
-0.0017054830196142 -0.0016859980003218 1 1
-0.0416425169479305 -0.041587618603215 1 1
-0.0216426316033911 -0.0216506250476589 1 1
0.0451772526940921 0.0451273476922362 1 1
0.00259834583234983 0.00261392740237357 1 1
0.0251262978459617 0.025119529994073 1 1
-0.101109126672424 -0.101008562872656 1 1
0.0129493349042232 0.0129084420170607 1 1
-0.0520232861738048 -0.0519503310961422 1 1
-0.00712047284388329 -0.00710097221861025 1 1
0.0102135728512241 0.010191284784554 1 1
0.0988382821091597 0.0987318105215603 1 1
-0.0246091793247741 -0.0245896914425311 1 1
-0.158024919967627 -0.157868790751869 0 0
0.0924662637350135 0.0923524899061746 1 1
-0.0257798211096757 -0.0257461020622912 1 1
0.115321068529532 0.115220640032624 0 0
-0.0257998464343643 -0.0257823744631337 1 1
-0.0433080835886683 -0.0432862076236704 1 1
-0.0485597954043098 -0.0485247376356134 1 1
0.0722669765614063 0.0721655292200844 1 1
0.06791035338601 0.0678622986154246 1 1
0.0780737793529309 0.0780097265844936 1 1
-0.0520899411160998 -0.0520088729997793 1 1
-0.101357899814074 -0.101264221590789 0 0
0.107715181446653 0.107618910903868 1 1
-0.0134346715467416 -0.0134228739459693 1 1
0.022781861755914 0.0227627987465896 1 1
0.00910430552775896 0.00910504273305583 1 1
0.0156193454040346 0.0155700171874847 1 1
0.00769082159986999 0.00768958228195429 1 1
0.125304633218029 0.125177179286749 1 1
0.00738119635417277 0.00738094607084119 1 1
0.0203179312417949 0.0202853777258842 1 1
-0.0317519007977692 -0.0317344762264853 1 1
0.0100791624408555 0.0100767804576112 1 1
-0.0200783090203105 -0.0200437428914117 1 1
0.0858103684932556 0.085711647474578 1 1
-0.0972821761317006 -0.0971901872777805 0 0
0.0252289605862536 0.0251935408406696 1 1
-0.00120690282541282 -0.00120615300685301 1 1
0.00305602116757466 0.00306476560849518 1 1
-0.0451347590094346 -0.0450740185390206 1 1
0.0230611980773786 0.0230225737259856 1 1
-0.00239349156256637 -0.00238421298414959 1 1
-0.0530964638118923 -0.0530536885923225 1 1
0.0479916682141654 0.0479272748280127 1 1
0.120993248933641 0.120857188362534 1 1
-0.0482899939310092 -0.0482575297774956 1 1
-0.0107752160077752 -0.0107813118529666 1 1
0.0566446342365623 0.0565938487871375 1 1
-0.0209832068030179 -0.0209530653502582 1 1
-0.0148420318242066 -0.0148437030932844 1 1
0.0550205182072226 0.0549612550408919 1 1
0.0183595975358372 0.018374589044541 1 1
0.0689005104860579 0.0687966459851708 0 0
0.0110500662316201 0.0110422526268278 1 1
0.0226275802934363 0.0225688755130447 1 1
0.0586134038671036 0.0585357873948609 1 1
0.0581127990119128 0.0580188921714428 1 1
0.0273000807396468 0.027292543538832 1 1
-0.0213474201326765 -0.0213147465434416 1 1
0.0340811423338125 0.0340448802243645 1 1
0.0646531621929061 0.0645668539349679 1 1
-0.0883192878293958 -0.0882393335970668 1 1
0.0306494286897209 0.0306400236475594 1 1
0.106177604380229 0.106065448491586 1 1
-0.151277528631112 -0.15112336706576 0 0
-0.116335315037167 -0.116212181100886 1 1
0.0691117741143927 0.0690097072688705 1 1
-0.0163184007343768 -0.0163055331108794 1 1
-0.0523437741669146 -0.0523106484728956 1 1
0.00137741982302523 0.00139039863101318 1 1
0.0392363518827448 0.0391930608413724 1 1
0.109600772799886 0.109523003415574 1 1
0.0404797557758895 0.0404215336629992 1 1
-0.0372252938330902 -0.0371935682650736 1 1
0.0602059354517643 0.0601696635848645 1 1
-0.0486896309425114 -0.0486751999952535 1 1
-0.123545884029127 -0.123407813882462 0 0
0.00317939179345435 0.00318815775918173 1 1
0.0690154043901244 0.0689220623214273 1 1
-0.0173072964640306 -0.0172779419065838 1 1
0.0384220042267554 0.0383662649253086 1 1
0.034335969220082 0.0343048425371176 1 1
-0.0323785698597676 -0.0323054704752525 1 1
0.0664374336758596 0.0663740428464436 1 1
0.0263963631751908 0.0263524848007655 1 1
0.0519574598118808 0.0519012182917619 1 1
0.0833461982315317 0.0832606053251403 1 1
0.0164945450907158 0.01650876964624 1 1
0.00826524215539542 0.00824198933676013 1 1
-0.0777213950086027 -0.0776415536410024 1 1
0.0754747744653997 0.0753535830846404 1 1
0.0314122654527521 0.0313884568757323 1 1
0.0275142889922255 0.027466579416021 1 1
0.00162723063265682 0.00164629534460339 1 1
0.0278949268535916 0.0278539323049723 1 1
0.100885835961933 0.100797917561448 1 1
-0.00501279538142027 -0.00502237938168978 1 1
-0.0902988180369639 -0.0901970273808067 1 1
-0.0278003274239625 -0.0277533194344349 1 1
0.0699387246970516 0.069855978970455 1 1
-0.00128140320036571 -0.00129280160745057 1 1
-0.052544042289856 -0.052505468510886 1 1
-0.066595460826419 -0.0665243453815968 1 1
0.00198172286948848 0.00199228817809802 1 1
-0.0563957460515552 -0.056317985652881 1 1
-0.0174467334183431 -0.0174445382488344 1 1
0.00182183404610821 0.00182761837437 1 1
-0.124440662170606 -0.124288556535185 0 0
-0.086091733716884 -0.0859822127059087 1 1
0.0294812608038275 0.0294463031719483 1 1
0.0849034404730817 0.0848327406174677 1 1
-0.0153745899268649 -0.0153474050031115 1 1
0.109848714350172 0.109684498853743 1 1
0.0305406808336325 0.0305086594050701 1 1
-0.025441327509621 -0.0254141597761877 1 1
0.038288639386357 0.0382726057864534 1 1
0.158722601029673 0.158569849918696 1 1
0.0765726103695453 0.0765021379611583 1 1
0.018169899706716 0.018160807381777 1 1
0.206267590896669 0.206079806622908 0 0
-0.0184656358672239 -0.0184306824137679 1 1
-0.147840614482099 -0.147648658153982 0 0
-0.186976223112243 -0.18679568742514 0 0
0.00577353684540825 0.00576144325864849 1 1
-0.00465163585959022 -0.00463771428248709 1 1
-0.0102741546322671 -0.0102628491302462 1 1
-0.0427621209098097 -0.0427161372296917 1 1
-0.0550616985311077 -0.0550166224421804 1 1
-0.0659343499012887 -0.0658972265800574 1 1
-0.015398575198989 -0.0153975626457381 1 1
-0.0502016129598792 -0.0501652417329258 1 1
-0.0317997753921299 -0.0317698742097593 1 1
-0.0666753397322385 -0.0666221351048114 1 1
0.0325445274108896 0.0324929786950243 1 1
0.0307456441314723 0.0307246099497952 1 1
-0.000354308217611407 -0.000343633584014135 1 1
-0.0361033824169167 -0.0360811453798753 1 1
0.109649293161716 0.109533198727892 0 0
-0.00641595756720616 -0.00640549830907973 1 1
0.110754950121019 0.110657343102444 1 1
-0.109297356204469 -0.109202806359982 1 1
0.033539971319861 0.0335262176937528 1 1
-0.0261553077197831 -0.0261356834055493 1 1
-0.0898074766198462 -0.0897133135592441 1 1
-0.0279705253337354 -0.0279562951622242 1 1
-0.0334572775041507 -0.0334314591763442 1 1
-0.0349584022908312 -0.0348821216009025 1 1
-0.0264899183665209 -0.0264559611150214 1 1
-0.0163875415486323 -0.0163869430122563 1 1
-0.0504017329484499 -0.0503530287246013 1 1
-0.0983295597009462 -0.0982335477304611 1 1
-0.0268920159253335 -0.0268573417575089 1 1
0.053067300730851 0.0530059342177523 1 1
-0.0999179226629564 -0.0998132200936255 1 1
0.0467625552903091 0.0467101783555592 1 1
0.00489420135919725 0.00489174921734561 1 1
0.0693096776034194 0.0692346024772915 1 1
-0.0341860630339913 -0.0341474663412782 1 1
-0.0421509323597375 -0.0421208494329326 1 1
0.0510020694168654 0.0509339220790817 1 1
-0.0587185444892805 -0.058637609503145 1 1
-0.066754027954634 -0.0666830173236186 1 1
0.0387497236583747 0.0387307594394325 1 1
0.167522652344335 0.167372341537952 0 0
-0.0183349498323672 -0.0183149758832241 1 1
0.0465533527845271 0.0464861358725544 1 1
0.0342619427409727 0.0342046646384861 1 1
0.0112606296630214 0.0112701791061263 1 1
-0.099933235104293 -0.0998382082515558 1 1
-0.0673535654969494 -0.0672722350618052 1 1
-0.0251229994755461 -0.025076052693703 1 1
0.0481219814641234 0.048036483341608 1 1
-0.0625883156805596 -0.0625310680576112 1 1
0.0275855100161973 0.0275477346619832 1 1
-0.0528274230962519 -0.0527557843839804 1 1
-0.0355660056831361 -0.035527364476648 1 1
-0.0517549141883624 -0.051704438586814 1 1
0.0333835181559273 0.0333444812317219 1 1
0.0926660290268167 0.0925546463426101 1 1
-0.0210689807612892 -0.0210614521526179 1 1
-0.010050016583654 -0.0100294314597333 1 1
0.00689620021171472 0.00688243993030662 1 1
0.0732766077134429 0.0732130748576499 1 1
0.0727220664836477 0.0726282147976168 1 1
-0.038259456716911 -0.0382167305557769 1 1
0.126568534721151 0.126441247710555 1 1
0.0844369005121823 0.0843822851834845 1 1
0.0622893271812259 0.0622336424605387 1 1
0.0262713719814262 0.0262439717832593 1 1
-0.029085597603185 -0.0290730462281358 1 1
0.0201210518996456 0.0200934939676262 1 1
-0.0184716198558677 -0.0184468277257767 1 1
0.129794573699697 0.129645493673256 0 0
-0.0460862587269624 -0.0460447770764584 1 1
-0.0157116203207726 -0.015684474809125 1 1
0.00919359305821166 0.00918307762415177 1 1
-0.0117339616942804 -0.0117300221839939 1 1
0.0249458083691821 0.0249264417153139 1 1
0.0948669902497262 0.0947767166027727 1 1
0.0623702479973193 0.0623028355428787 1 1
-0.0516662235988345 -0.051638122762971 1 1
0.0175711732981686 0.017531730013042 1 1
0.0429529679465011 0.0429211450669997 1 1
-0.0556594469466215 -0.0556230163743372 1 1
0.061917537118437 0.0618448698607032 1 1
0.106070768741907 0.105961466845449 1 1
0.0983360640729399 0.0982144904633267 1 1
0.0297824699213749 0.0297419961924813 1 1
0.0514167689666585 0.0513747755996 1 1
-0.0470177087672187 -0.0469586058273721 1 1
-0.100080388279342 -0.0999538759499227 1 1
0.0850161080062169 0.0849207731229483 1 1
0.0588514905486468 0.0588093775327379 1 1
-0.0118406118451169 -0.0118133874874726 1 1
0.0153795229137054 0.0153370576551362 1 1
-0.0257977447388327 -0.0257835907258381 1 1
-0.0706691455937169 -0.0705906238868918 1 1
-0.0295269182826754 -0.0294880343432141 1 1
0.00405903828500766 0.00404970601123611 1 1
0.0911084098682608 0.0910136075051127 1 1
-0.0337612846655858 -0.0337226070274641 1 1
0.0589341381751037 0.0588570058006254 1 1
0.0708450818669396 0.0707885784840245 1 1
0.0773720982773832 0.0773127440852786 1 1
-0.0530430769408035 -0.052982027177633 1 1
-0.0883705846513528 -0.0883137792623138 1 1
-0.0684926091368681 -0.0684241304822942 1 1
0.0454716912474373 0.0454185513164629 1 1
0.0646568616791268 0.0645951430795735 1 1
-0.0210753988499696 -0.0210496046630894 1 1
-0.14306637701598 -0.14289577711315 0 0
0.0363272722870736 0.0362998381278662 1 1
-0.115851241407113 -0.115748377399367 1 1
0.0975100474054447 0.0973883793380213 1 1
-0.180040661265784 -0.179837423950851 0 0
0.0177101642851117 0.0176880164816493 1 1
0.0699339253932051 0.0698785756610042 1 1
-0.0476351422870151 -0.0476258204016009 1 1
-0.0488056992275995 -0.048750629110425 1 1
0.0714578143769884 0.0714046755421626 1 1
-0.160185804393737 -0.160022864112653 0 0
0.0274456904523878 0.0274229094587939 1 1
-0.0380893114565754 -0.0380406903809057 1 1
-0.0413194292034437 -0.0412603856268892 1 1
0.0471511755934539 0.0471193912314404 1 1
-0.0927490558555173 -0.0926587711623293 1 1
-0.0488810027878066 -0.0488399702181839 1 1
-0.185345096354079 -0.185179488858472 0 0
-0.00388044617809224 -0.00385428662684643 1 1
0.0682261317629436 0.0681442270553568 1 1
0.0712874834706266 0.071212877094574 1 1
0.0482398238217977 0.0481785412136693 1 1
-0.0552442632202086 -0.0551601128867533 1 1
-0.0532348896253862 -0.0531798546752842 1 1
0.0248630483147963 0.0248223704811214 1 1
0.0035867654994243 0.00353132221126094 1 1
-0.0112792744022225 -0.0112690420472469 1 1
-0.0944784625141305 -0.0943839045184948 1 1
-0.131550645004918 -0.131420144424663 0 0
-0.0126057816985414 -0.0125877957727422 1 1
0.0607811946679517 0.0607258049319236 1 1
-0.0229742914191692 -0.0229823006529388 1 1
0.0197370969541461 0.0197370948377514 1 1
-0.109680470442322 -0.109542778978643 1 1
-0.053069010872953 -0.0529978715413202 1 1
-0.0255336810698707 -0.0254980103031723 1 1
0.0205039417260192 0.020500944509496 1 1
0.0678714389577298 0.0678100936452264 1 1
0.0667091963112104 0.066615468041213 1 1
0.119238710319041 0.119117744980616 0 0
0.0716409264817307 0.0715656707398711 1 1
0.0192223902485968 0.0192177159108048 1 1
0.0326782039483431 0.0326680563043181 1 1
-0.00666112448635822 -0.00665557767592958 1 1
0.00238582998842784 0.00236325275746817 1 1
0.0109888770196052 0.0109610774951809 1 1
0.0527158838477361 0.0526618808436231 1 1
-0.00615801029445241 -0.00615027360465728 1 1
-0.0728693765743645 -0.0728084915141466 1 1
0.0249410980358702 0.0248962587291095 1 1
0.0428032521033507 0.0427616306941303 1 1
0.0397201074045359 0.0396883899207727 1 1
-0.094112103291517 -0.0939910593875119 1 1
0.0260715175521064 0.0260405655385153 1 1
0.0802549083471466 0.0801648273331889 1 1
-0.0420458916895889 -0.042031204529567 1 1
-0.0133949801708316 -0.0133661844640362 1 1
0.0885195161196939 0.0884313591963534 1 1
0.00796755291963127 0.00795160836103572 1 1
0.0207659639884542 0.0207156888551232 1 1
0.0758166657994749 0.0757036876907958 1 1
-0.129906767482161 -0.129776898037312 1 1
-0.0498224387759078 -0.0497677930818583 1 1
-0.0893341155509697 -0.089240418453464 1 1
0.0386320118386287 0.0385628786121038 1 1
0.0458385754703264 0.0457999727774527 1 1
-0.107921929649767 -0.107821854230133 1 1
-0.0252157196601714 -0.0251982785004691 1 1
-0.0160320183522187 -0.0159969239926475 1 1
-0.0457080135691742 -0.0456476790026386 1 1
0.0106261069905332 0.0106146190873817 1 1
0.101226091642826 0.101132193888392 1 1
0.0513310156592285 0.0512878123373654 1 1
0.025955751276841 0.0259405840588483 1 1
-0.0598092950309773 -0.0597416066349384 1 1
-0.0134017022790034 -0.0133954271148714 1 1
-0.0425713587978545 -0.042537800126516 1 1
0.037463723646809 0.0374027446871426 1 1
-0.0695386227738882 -0.069479739710369 1 1
0.158753353036159 0.158598398913284 0 0
-0.0206788997218653 -0.0206428677586011 1 1
0.0761061547744169 0.0760228112355636 1 1
-0.017275348107517 -0.0172758146945793 1 1
0.0912936736848561 0.0911917699580175 0 0
-0.0261137776063921 -0.0260922897970648 1 1
-0.01344345645407 -0.0134386701389895 1 1
-0.0830430460046667 -0.082952613496767 1 1
0.066190856701285 0.0661317874785956 1 1
-0.0808231352478383 -0.0807223245728837 1 1
0.0483137804286322 0.048290003270203 1 1
-0.0552953901396932 -0.0552614042724928 1 1
0.0343904091538069 0.0343587209130045 1 1
-0.061098329436624 -0.061013149000756 1 1
0.0134655503742191 0.0134492525931931 1 1
0.0523915943654099 0.0523436972285008 1 1
0.0206268973327902 0.0206320037257783 1 1
-0.0328695089927574 -0.032838068929023 1 1
-0.0156329226797726 -0.0156384859397175 1 1
0.0131811425577335 0.0131201050151479 1 1
0.0196994933651908 0.019662016766889 1 1
0.0359198302335881 0.0358867371316055 1 1
-0.0934679266041593 -0.0933315041284085 1 1
-0.0664190554307885 -0.0663439205874747 1 1
0.0241132592072709 0.0241147199714907 1 1
0.0628650524500867 0.0628062152828911 1 1
0.0441206928149292 0.0440789928002788 1 1
0.107031841862711 0.10693619785718 1 1
-0.0911610399687454 -0.0910786313941386 0 0
-0.00435116735991254 -0.00434193022843319 1 1
-0.0338626736383964 -0.0338341452890931 1 1
0.0585571093173901 0.0585108873145044 1 1
0.0443566281550173 0.0443242941329149 1 1
-0.0529120041104042 -0.0528620020170851 1 1
-0.0187567715677036 -0.0187634984973637 1 1
-0.0355905713449061 -0.0355669587595415 1 1
0.0256646172334666 0.0256477082907031 1 1
0.00472734587960608 0.00472559227632101 1 1
0.102995121736127 0.102915184939133 1 1
0.0453090081270129 0.0452768661895038 1 1
0.0698913826217127 0.0697857212526365 1 1
-0.0793432192387889 -0.0792694899762009 1 1
0.0367361496062521 0.0367046690790111 1 1
-0.10685023607704 -0.106740668094544 1 1
-0.00372251881691384 -0.00373125063927915 1 1
0.0126303866351488 0.0126544779467389 1 1
-0.01363757380901 -0.013617378942951 1 1
-0.130326093359242 -0.130188769576622 0 0
-0.00227170621426527 -0.00226623723074726 1 1
0.148594473354509 0.148473052315066 0 0
0.0128449993687696 0.0128035638080038 1 1
0.0929836548526185 0.0928951006580473 1 1
-0.0820599587919905 -0.0819352432316157 1 1
0.0141220509543083 0.0141111098808393 1 1
0.0111330849093462 0.0111455175984034 1 1
0.0236254322731571 0.0236138387073361 1 1
0.0412393753089022 0.0412026444434501 1 1
0.0694865034381204 0.069425034996615 1 1
-0.0463694477837671 -0.0463046468372361 1 1
0.0127359843160883 0.0127299208608411 1 1
0.191810777403312 0.191608615054203 0 0
0.00986163350599835 0.00988148879064678 1 1
-0.00543331617190214 -0.005445265051062 1 1
0.108276734257544 0.108141168942934 1 1
-0.0392101352085203 -0.0391646261958479 1 1
-0.0734568005809144 -0.0733884560535309 1 1
0.00458880207355141 0.00460397461807367 1 1
-0.038744735737564 -0.0387107316011908 1 1
-0.0569259145587089 -0.0568331265034748 1 1
0.0193712809194802 0.0193686716522901 1 1
-0.0355583341134609 -0.0354898671580553 1 1
0.171072027377456 0.17089913816532 0 0
-0.00430348886709489 -0.00428462726064388 1 1
0.0497126816541855 0.0496720149924379 1 1
0.0157436975616273 0.0157532351074806 1 1
0.00558806522209486 0.00557454581240001 1 1
-0.071049670336565 -0.0709844944395738 1 1
0.0533032470319308 0.0532375384259559 1 1
-0.0318903706447881 -0.0318739294087134 1 1
0.0472912471505052 0.0472413069985354 1 1
-0.0498650996322434 -0.0497906099773829 1 1
-0.108624269558656 -0.108501251065564 0 0
0.0645270739088811 0.0644512864880858 1 1
-0.0449914336080752 -0.0449201970488974 1 1
-0.150069540490757 -0.149948147975058 0 0
0.0864655588300641 0.0863574926925721 1 1
0.100503494589461 0.100391529925037 0 0
0.0909046925554064 0.0908469304098308 0 0
0.0613252203141298 0.0612623155912209 1 1
0.117679235568238 0.117585471760816 1 1
0.0139822020589266 0.0139638124820057 1 1
-0.0477274411889341 -0.0476723243422142 1 1
0.011627335691197 0.0116121288210453 1 1
-0.160464615330656 -0.160329577891937 0 0
0.00772652366796687 0.00775045058786707 1 1
-0.0323982785569152 -0.0323839475406143 1 1
-0.0153295270449843 -0.015315339805993 1 1
0.0461784791645438 0.0461351192037914 1 1
-0.0691986144585739 -0.0691207795679192 1 1
0.0603861240442192 0.0603370447906145 1 1
-0.108145875289066 -0.10804041611073 1 1
0.0920216574279931 0.0919430498701104 1 1
-0.0515989839218224 -0.0515876704203725 1 1
0.0790023612638134 0.0789264908395703 1 1
-0.0510809612446778 -0.0510180445781642 1 1
-0.0447957526932598 -0.0447411965755097 1 1
0.00405844790113067 0.00403124817912693 1 1
-0.0516853314182553 -0.0516431614759208 1 1
-0.109110178244758 -0.109007375365693 0 0
-0.0224851071558271 -0.0224688527034415 1 1
-0.093631191853537 -0.0935431038004967 1 1
0.0553449931314784 0.0552906555463994 1 1
-0.0631478031761716 -0.0630929537470675 1 1
0.0222466358792412 0.0222150007997517 1 1
0.0648221873814233 0.0647346665189624 1 1
0.0553279053569509 0.0552699954404658 1 1
-0.0333341751077788 -0.0332844720566785 1 1
0.0500862601494738 0.0500279719768141 1 1
-0.0416194674416807 -0.0415770518685293 1 1
-0.095199139341405 -0.0950594988202862 1 1
0.0303614196624431 0.0303460412167537 1 1
-0.108967008194418 -0.108873898038849 0 0
-0.0489396589552195 -0.0488718882235493 1 1
-0.0442725227036459 -0.0442191797393658 1 1
0.121838805794175 0.121720984347596 1 1
0.106340998218405 0.106232683659868 1 1
-0.030701035750122 -0.0306833889545197 1 1
0.0464967343279449 0.0464299837143454 1 1
-0.0264695606572142 -0.0264386174668624 1 1
-0.0371126236643031 -0.0370646878521298 1 1
-0.0222364014369385 -0.0222097406709659 1 1
0.00294941524674949 0.00295584163798937 1 1
0.128566744744748 0.128448336550344 1 1
-0.0883029941661104 -0.0882125051897273 1 1
0.0819064484332511 0.0817938154224282 1 1
-0.0022080476288907 -0.00219369851970814 1 1
-0.0726911487816299 -0.0726310719157907 1 1
-0.0579621031958174 -0.0578997981509494 1 1
-0.0194657977710752 -0.0194531210232692 1 1
-0.0299518717044476 -0.0299235470393065 1 1
-0.022369312344434 -0.0223376066612642 1 1
0.0441861568793547 0.0441470867652482 1 1
-0.01623966298402 -0.0162060761083862 1 1
0.022686762732828 0.0226528722140698 1 1
-0.0281825142637735 -0.0281254064314683 1 1
0.00859003736674565 0.00858589337516474 1 1
-0.0421019920581566 -0.0420467483439291 1 1
-0.0024841667842748 -0.00248402820774959 1 1
-0.0535099050332464 -0.0534323983024286 1 1
0.00356031835796456 0.003562870830834 1 1
0.11083471484047 0.110736398812818 1 1
0.00884048649726709 0.00885339371977728 1 1
-0.0275294142485007 -0.0275112066837371 1 1
0.00842415664771495 0.00842050922756371 1 1
-0.0283847574904863 -0.0283457540455142 1 1
0.0157284934141763 0.0157028616195339 1 1
0.026439024554515 0.0264190097588504 1 1
0.161736131332197 0.161582083511344 0 0
0.0377290777111145 0.0376913093250216 1 1
0.0468084558394234 0.0467759451819889 1 1
-0.0450823606217538 -0.0450522927686444 1 1
0.07316690769122 0.0730490767085598 1 1
-0.10889822145602 -0.108773002111818 1 1
0.104644177693061 0.104544637499672 1 1
-0.000591367511018584 -0.000582503809755115 1 1
-0.0837520459651309 -0.0836767613695495 1 1
-0.000520379367893564 -0.000481322487416586 1 1
-0.00236410368931088 -0.00236589375728229 1 1
0.00286443977762416 0.00286028287944958 1 1
-0.203092389897628 -0.202875148927747 0 0
-0.00721157161190346 -0.00721478912342848 1 1
0.0294512609894515 0.0294142915414293 1 1
0.0226900994603839 0.0226858926499252 1 1
-0.0192284848851973 -0.0192189713688073 1 1
0.148305064264839 0.148148977555899 0 0
0.0262727825375439 0.0262524348732893 1 1
-0.0583255969944275 -0.0582557122000062 1 1
0.0567417836744227 0.0566794447953127 1 1
0.130843206201788 0.130711793005542 0 0
-0.109647475032959 -0.109543257860052 1 1
-0.0134824165378455 -0.0134943809644855 1 1
0.0125463483431484 0.0125427610997332 1 1
-0.120931318254796 -0.120787822104448 0 0
-0.0529803296006682 -0.0529470122039012 1 1
0.00789992150541532 0.00787921717616885 1 1
-0.0193430889476305 -0.0193344559331948 1 1
-0.0241083260172027 -0.0240860223189552 1 1
-0.0241543382053925 -0.0241137537653895 1 1
-0.0881570333958657 -0.088050157020969 1 1
-0.0164806533869469 -0.0164880724998725 1 1
-0.0761040616206052 -0.0759943210034178 1 1
-0.141182911973866 -0.141015443002388 1 1
0.0200042838872877 0.019977078485412 1 1
0.0317128453686357 0.0316905839406193 1 1
0.0863406775198055 0.0862305105125065 1 1
0.0924438777958319 0.0923499679197903 0 0
-0.12170345173635 -0.121589097107936 0 0
0.0102559887183243 0.0102572512260099 1 1
0.1464531635423 0.146289629414458 0 0
0.0197476046159149 0.0197538547957804 1 1
-0.0766089025079958 -0.0765218388474239 1 1
0.0946150804278369 0.0944777772972778 1 1
-0.0780772078212496 -0.0779862553286638 1 1
0.0451194333950733 0.0450898634967936 1 1
0.101341157447015 0.101227732670434 1 1
-0.0218688174522781 -0.0218337735246367 1 1
-0.00253698136027829 -0.00253335784192274 1 1
0.0364277675777333 0.0364117686266495 1 1
0.00829294547056392 0.00826933315520141 1 1
-0.069712509405255 -0.0696432229255003 1 1
0.135500690219845 0.135366618146504 0 0
0.0395254909107479 0.0394866984686714 1 1
0.0150413653746771 0.0150679211991087 1 1
-0.0276904032682864 -0.0276850433590731 1 1
-0.099769041107749 -0.0996588145703801 1 1
-0.012876728472763 -0.0128697213685666 1 1
-0.0101972391180216 -0.0101913348675164 1 1
0.0913618265350074 0.0913017210783615 1 1
-0.0228781741517657 -0.0228282280778922 1 1
-0.0400875163026037 -0.040023356736176 1 1
-0.0435117003890555 -0.0434831149820622 1 1
0.0489791033169373 0.0489560187044585 1 1
0.0405232831123639 0.040480612719714 1 1
0.0412611364569638 0.0412383615146198 1 1
0.077124400671263 0.0770200518499906 1 1
-0.176043768958724 -0.175864557205887 0 0
-0.025693489723404 -0.0256981963252182 1 1
-0.0677217510086566 -0.0676665951854491 1 1
0.114987351270858 0.114898579910873 0 0
0.00483174993339016 0.00482332373047787 1 1
0.0259437954775494 0.0259126775960768 1 1
-0.0764303740155423 -0.0763743724918304 1 1
-0.054763129945221 -0.0547029053937006 1 1
0.0625729001574976 0.0624849247121036 1 1
-0.00663856145931038 -0.00662317374211137 1 1
0.0288309804094748 0.0287868476002217 1 1
0.0720528239534135 0.0719815142338992 1 1
-0.053214786199012 -0.0531579196564255 1 1
-0.0596084471174947 -0.0595650947974664 1 1
-0.0657160200296178 -0.0656460527160347 1 1
-0.0589706395851233 -0.0589202123086917 1 1
0.0249584216963155 0.0249258058346819 1 1
-0.00964026303887416 -0.00962546188331997 1 1
-0.0278162477888618 -0.0277880375011294 1 1
0.0815946812692826 0.0815278648553209 1 1
0.0582460305485493 0.0581707853494302 1 1
-0.0383983507849467 -0.0383454857169456 1 1
-0.0897235262067764 -0.0896407367506786 1 1
0.0772598783357626 0.0772029822411337 1 1
-0.00570010188369378 -0.00570009296933786 1 1
0.027308264878718 0.0272704527357776 1 1
-0.0500703874609554 -0.0500099199989321 1 1
0.069019613585214 0.0689408143135509 1 1
0.0325844906331451 0.0325342461184685 1 1
-0.050328255147415 -0.0502935426117946 1 1
0.192704736862712 0.19247246944217 0 0
0.0397694215414444 0.0397321769830811 1 1
-0.0993523306384879 -0.0992820407932776 1 1
-0.0530447008678659 -0.0529999090508441 1 1
-0.0476754622796033 -0.0476365198696453 1 1
-0.0260852119980496 -0.0260566374609657 1 1
-0.0534732536512177 -0.053431824387451 1 1
-0.0103290102409437 -0.0102949581219719 1 1
-0.0949184137832256 -0.0948295120826775 1 1
0.0237892106862978 0.0237654964682719 1 1
-0.0336479257544914 -0.0336343203088877 1 1
-0.0452950821404449 -0.0452238590397752 1 1
-0.0269765080049123 -0.0269197228232708 1 1
0.0172249189707974 0.0171968773701851 1 1
-0.0658480158835571 -0.0657710965357806 1 1
0.0384880508532611 0.0384146386792087 1 1
-0.16391495553562 -0.163715813871553 0 0
0.10877280188397 0.108658356479099 1 1
-0.00515260088749026 -0.0051354200982252 1 1
-0.0277636074943441 -0.0277421786151621 1 1
0.0378583510322346 0.0378141739186454 1 1
-0.0318151035236952 -0.0317996983557817 1 1
-0.00033506534733365 -0.000324213670024962 1 1
-0.0328484526386144 -0.0328038641147536 1 1
0.0119807941402985 0.0119588282409252 1 1
0.0277209323107995 0.0276744714438044 1 1
-0.051725808703253 -0.0516557728924273 1 1
0.00781507275372043 0.00782607787470649 1 1
0.084836461887557 0.0847248728472727 1 1
-0.0602866764170553 -0.0602133854216423 1 1
-0.129701589974165 -0.129585567327385 0 0
-0.0755386790994557 -0.0754479992362129 1 1
-0.0980142425091149 -0.0979119814394242 1 1
0.145813318802233 0.145644840686395 0 0
-0.0814224152470374 -0.0813327130412261 1 1
0.0867324468231272 0.0866387544540218 1 1
0.0650330240095881 0.0649405899502539 1 1
-0.0886848462557328 -0.0885908931274353 1 1
0.0206458881364869 0.0206207389016911 1 1
-0.0524031427125519 -0.0523841355935202 1 1
0.113374375628323 0.113233491159791 1 1
0.0393779659304168 0.0393593549342754 1 1
0.0627814578076887 0.0626539790383004 1 1
0.00656306876360352 0.00657012688966642 1 1
-0.127375922717487 -0.127277487224109 0 0
-0.068434307741111 -0.0683750466343038 1 1
0.020330696231715 0.0203114320243988 1 1
0.0155803306723726 0.0155652707090829 1 1
-0.0973914486725745 -0.0972756689628775 1 1
-0.12087557183032 -0.120752269533828 0 0
0.0338882033396276 0.0338761154766993 1 1
0.0982295581936791 0.0981561391828009 1 1
-0.0372560204527806 -0.0372270545642133 1 1
0.050922976281198 0.0508795041080105 1 1
-0.0545134878539922 -0.0544907013386827 1 1
-0.0251185976052455 -0.0251205060776674 1 1
-0.0789584032574827 -0.0788782814247955 1 1
-0.109358679325032 -0.109244237523856 1 1
0.0751310123589851 0.0750854339591336 1 1
-0.0323527950037932 -0.0323402494050933 1 1
-0.00870746384624769 -0.00869540471255121 1 1
-0.0561653081463358 -0.0561355026687083 1 1
0.0695077034903885 0.069425882515737 1 1
-0.0479466721479851 -0.0479034462400143 1 1
0.00611851999021681 0.00610181426376838 1 1
0.0466563503391662 0.0466260153602579 1 1
0.070691164814859 0.0706065173024883 1 1
-0.115912008836405 -0.115790184496435 0 0
-0.0384527853827739 -0.0384221173798521 1 1
0.0425905767139946 0.042569666649165 1 1
0.0765893925982282 0.0765203136255781 1 1
0.147523270534569 0.14739327987301 0 0
-0.0878286050213782 -0.0877523737416475 1 1
0.0336114663919194 0.0335498574416928 1 1
-0.0420820694043071 -0.0420244848033953 1 1
0.0201379348211635 0.0201191777389655 1 1
-0.0415921877053902 -0.0415491823209257 1 1
-0.0498402289690547 -0.0497756978750747 1 1
-0.0352660654975621 -0.0352189602482991 1 1
-0.0181923506866461 -0.0181629342441509 1 1
0.132299191322596 0.132164397865455 1 1
0.0934883464081422 0.0933953474114466 0 0
0.0203052347646465 0.020270399594884 1 1
-0.0783107618447617 -0.078238115699816 1 1
0.0855557837208253 0.0854410383508872 1 1
0.0557753338493615 0.0556734289528536 1 1
-0.0303583241994385 -0.0303018075031952 1 1
-0.0345935485610207 -0.0345560908980891 1 1
-0.0343283921756024 -0.0342833853970955 1 1
-0.0380748648776721 -0.038065321132034 1 1
0.120140077559064 0.119980206708849 1 1
0.0563585912930252 0.0562866238031625 1 1
-0.0199126472194673 -0.0198755699888079 1 1
-0.0610449380700683 -0.0609914441786892 1 1
-0.00206061818910049 -0.00201592569543964 1 1
-0.07286874863649 -0.0728143726409058 1 1
-0.0209967787888943 -0.0209474991974887 1 1
-0.00602094991786674 -0.00602177319752573 1 1
-0.0312446112348066 -0.0312549987117768 1 1
-0.0240611655106495 -0.0240249998171017 1 1
-0.095345909211536 -0.0952376850763547 1 1
0.0171933658778625 0.0171906457253388 1 1
0.0140197975613857 0.0140299877988528 1 1
0.0635688471376655 0.0634792653581321 1 1
0.0292695713030642 0.029257190048381 1 1
-0.0765210506251441 -0.0764442004840473 1 1
0.00396010142153726 0.00392485495922546 1 1
0.0253662972641324 0.0253230501939457 1 1
0.00536025822377378 0.00538495632530789 1 1
0.0580832690855964 0.0580432495547927 1 1
0.0362000995021171 0.0361691549431671 1 1
0.0223229054773491 0.0223314224800224 1 1
0.0529067694545242 0.052845543717487 1 1
-0.0140039891976595 -0.0139980944839967 1 1
0.0981577333366234 0.0980659381534574 0 0
0.0264506866030567 0.026434340263491 1 1
0.0230208775924039 0.0230157563362151 1 1
-0.0213839391137781 -0.0213482583146792 1 1
-0.0440392266267515 -0.0440126211592222 1 1
-0.0129245468220648 -0.0129433724163405 1 1
0.0385512091165413 0.0384889440462949 1 1
-0.00116330472020322 -0.00118590919181385 1 1
0.0110197837929426 0.0110557508362015 1 1
0.0846460179347168 0.0845507666454441 1 1
-0.0384918059126563 -0.0384503927496218 1 1
-0.132689556016509 -0.132598706538668 1 1
-0.0244788751169795 -0.0244591054375324 1 1
0.0523130546635454 0.0522827283018619 1 1
-0.0373617156301 -0.0373198456274961 1 1
0.0532164791457038 0.0531459666390346 1 1
0.0217532294408452 0.0217164262004951 1 1
-0.030465121297829 -0.0304439210391924 1 1
0.033847278402933 0.033818526567281 1 1
-0.0452184333620629 -0.0451674112704376 1 1
0.0629136285577935 0.0628139751564279 1 1
0.00644726253211731 0.00643936607371041 1 1
-0.0678726415717011 -0.0678021253055312 1 1
-0.0707269715299784 -0.0706882649638829 1 1
-0.00550250064184471 -0.00550628895906906 1 1
-0.0566348927689599 -0.0565637022243251 1 1
-0.0529848667176411 -0.0529187030407585 1 1
-0.0322779821839988 -0.0322651835011434 1 1
-0.0678424997729236 -0.0678028044487238 1 1
0.0404030492692608 0.0403424690568355 1 1
0.0556863815749443 0.0556222444297944 1 1
0.0529751603191018 0.0528896758407747 1 1
0.0815012471542748 0.0813999500831703 1 1
-0.051463259976622 -0.051433680297173 1 1
-0.0677680431075191 -0.0677050070632416 1 1
-0.0352373315984275 -0.0352041070991995 1 1
0.0714424076034424 0.0713497094680008 1 1
-0.0133737544423397 -0.0133617618516427 1 1
-0.104926511142525 -0.104819376707465 0 0
0.0732700562841921 0.073176111881188 1 1
-0.0923432897747425 -0.0922546611607318 1 1
-0.0241313400660055 -0.0240895094797249 1 1
-0.0448233298258728 -0.0447903028935039 1 1
0.0344362775112153 0.0344141010386269 1 1
-0.0332653198447918 -0.0332454931755196 1 1
0.0253518998340596 0.025337956025696 1 1
-0.0308344395583683 -0.0308224398158912 1 1
-0.0728949068222592 -0.0727855250115828 1 1
-0.0914200882742552 -0.0913227692885405 1 1
0.103160299689717 0.103016116730767 1 1
0.0232999675241851 0.0232446485151585 1 1
0.0171050731000131 0.0170723002494758 1 1
0.0319653388744253 0.0319437552907131 1 1
0.0020206544271561 0.00201811067630795 1 1
0.0464394082569884 0.0463881362676997 1 1
-0.109503454982863 -0.109386562108589 1 1
-0.0152598557888098 -0.0152219254520965 1 1
-0.0119002200816135 -0.0118998705620597 1 1
-0.0267326408502174 -0.0266847709553816 1 1
0.0763897565856703 0.0763153186234457 1 1
0.0300744256810243 0.0300574069866761 1 1
-0.0320721554892894 -0.0320682335537151 1 1
-0.0171743117562348 -0.0171763753297017 1 1
0.0235365510498235 0.0235096670184934 1 1
0.114567343561487 0.114445756092709 1 1
-0.0238285121007437 -0.0237809935040741 1 1
0.0205024424060356 0.0204620102964288 1 1
0.0317120915861535 0.0317013575119904 1 1
-0.112732374077444 -0.112636442630312 0 0
-0.0594757868557898 -0.0594033489043433 1 1
-0.104795390949176 -0.104668189857819 1 1
-0.0194375497668381 -0.0194331326210248 1 1
-0.0421098471879829 -0.0420993025414436 1 1
0.10795411073545 0.107847407196012 0 0
-0.0276863817499479 -0.0276541927699549 1 1
0.102606545182004 0.102505932539077 1 1
0.0754915645004551 0.0754224594107558 1 1
0.0291490505323354 0.0291402289137881 1 1
-0.00239152433309525 -0.00239369419650462 1 1
0.00912802762919609 0.00910775375855774 1 1
-0.0573602073622778 -0.0572876504597877 1 1
0.0567609410936522 0.0567005156952022 1 1
0.071165816416172 0.071093103233627 1 1
-0.0108330271539942 -0.010828937049169 1 1
-0.0269568738545 -0.0269190895381924 1 1
0.005198311617091 0.00517873726846664 1 1
-0.0157593105046698 -0.0157455495551029 1 1
0.0231288204523711 0.0230994237009388 1 1
-0.0274623403718606 -0.027452656113054 1 1
-0.0126168880597209 -0.0125998670948793 1 1
-0.0375808203022279 -0.0375634246126351 1 1
-0.00814467726658302 -0.00809711049296298 1 1
-0.0684213713701616 -0.0683296267412992 1 1
-0.00772728349853843 -0.00771429672470074 1 1
-0.0155061551574892 -0.0154800738039712 1 1
0.0127041375169685 0.0126861625678077 1 1
0.00551926999165467 0.00551306987332973 1 1
0.0828436295039881 0.0827711839099677 1 1
-0.0387427567633209 -0.0386857424476985 1 1
-0.0440110309863817 -0.043974534200595 1 1
-0.0434892104357283 -0.0434344995398887 1 1
-0.0294119148448539 -0.0293896860170966 1 1
0.0698733603570326 0.0698245820466521 1 1
-0.00570994361383578 -0.00565818364309661 1 1
-0.0193476220180828 -0.0193370976282247 1 1
-0.0476997667047952 -0.0476512454108119 1 1
-0.0258402919111048 -0.0258258350123194 1 1
0.164449429956157 0.164295128409261 0 0
0.00171317909458476 0.00172569352406837 1 1
0.0750559630891965 0.0749385148715305 1 1
-0.0536946728077326 -0.0536317840866656 1 1
-0.107450898040289 -0.107343472525079 1 1
0.000696162612341022 0.000677721781526648 1 1
-0.059775695784068 -0.059701025255592 1 1
0.010928268625397 0.0109226587655472 1 1
0.184956576200898 0.18477831037432 0 0
0.0657339189802266 0.0656623886648036 1 1
0.0660018374167173 0.0659214120639656 1 1
-0.030904257242946 -0.0308859626717342 1 1
-0.00371875100094474 -0.00373286184516335 1 1
0.0265066379187533 0.0265015357077578 1 1
0.0143671413671971 0.0143661581440231 1 1
0.0493497517026808 0.0493249348841034 1 1
0.034719703784273 0.0346829987664385 1 1
0.0461806294413532 0.0461577147857063 1 1
0.0630099482195436 0.0629495709331109 1 1
0.0924073611602912 0.0922802625480857 1 1
-0.0866656963894521 -0.0865799526773569 1 1
-0.0734551770949152 -0.0733825472641753 1 1
0.0417102908554597 0.0416409135636718 1 1
-0.00520429776642771 -0.00517122268744589 1 1
0.071157970030009 0.0711154095873917 1 1
-0.00635043125776605 -0.00634801167191658 1 1
-0.0902872714627621 -0.0901652758540303 1 1
0.0195908456037387 0.0195890929473888 1 1
0.000868358313366705 0.000864372135852286 1 1
-0.0194820986213617 -0.0194705413998629 1 1
0.155180508856915 0.155052573503292 0 0
0.0607991526484287 0.0607395076036425 1 1
-0.0976032240473699 -0.0975172282848782 1 1
-0.0710291714499237 -0.0709596233716113 1 1
0.047936057061083 0.0478714041160762 1 1
0.109992357614843 0.109867419386123 1 1
0.0292231282022263 0.0292089723333687 1 1
0.0486541164473842 0.0486259973475131 1 1
0.059573178185435 0.0595113586652374 1 1
-0.0231486952705266 -0.023120514140858 1 1
0.00803678383523879 0.00803497404233205 1 1
-0.167308480477512 -0.167157806260039 0 0
-0.0105198862502069 -0.010513285830541 1 1
-0.0998584454092923 -0.099716439416769 1 1
-0.0949807566257515 -0.0948813674230738 1 1
0.13142089135257 0.131298393766366 0 0
0.0672235663663767 0.0671733940849748 1 1
0.00242316260745046 0.00240721919156165 1 1
-0.0241851127249642 -0.0241714254968736 1 1
0.0976163741508891 0.0974847109839266 1 1
0.0402282272443839 0.0401661231750987 1 1
0.0660859324944952 0.066033945282327 1 1
0.0262610296515357 0.0262483047706463 1 1
0.0413627172269786 0.0413129640577268 1 1
0.00715813777588484 0.00713576695414345 1 1
-0.0329317937110005 -0.0329012325932788 1 1
-0.0608285654204101 -0.0607548417660303 1 1
0.0795785386279313 0.0795056386967317 1 1
0.0122469752130483 0.0122423909003306 1 1
-0.170842852556361 -0.170634256870396 0 0
0.085595738619519 0.0854919678663747 1 1
0.00512252026540827 0.00510430382381983 1 1
-0.00941682074843909 -0.00942241073797956 1 1
-0.00576510797626008 -0.00576988614404747 1 1
-0.0637422956703359 -0.0636578018055381 1 1
-0.0588884097699486 -0.0587989929078172 1 1
0.132395469883104 0.132257635429898 0 0
-0.028610001916045 -0.0285623425676768 1 1
0.0562121438921766 0.0561603127013217 1 1
-0.0668969426362314 -0.0668284690178038 1 1
-0.0483260703279466 -0.0482514984203966 1 1
0.0584421485696448 0.0583654097271005 1 1
0.112006480952344 0.111895646861039 1 1
-0.0429733580620425 -0.042921469362041 1 1
-0.0714200203751445 -0.0713532921047911 1 1
-0.0221007985487457 -0.0220904773644534 1 1
0.0720702412702961 0.072004722099753 1 1
-0.0249730742627746 -0.0249551582425705 1 1
-0.0431156785819604 -0.0430700888384849 1 1
0.0594796472567163 0.0594364440229149 1 1
0.0931582204548205 0.0931075987592996 1 1
0.0242040787727016 0.0241797400357619 1 1
-0.0375989159522076 -0.0375749408738031 1 1
0.0119259769860407 0.0119227826559468 1 1
-0.00315997274174638 -0.00316149372176091 1 1
-0.0354272423645697 -0.0353780967759635 1 1
-0.00116976379611259 -0.00116093930257467 1 1
-0.0741308032405926 -0.0740351384088094 1 1
0.0292367690335607 0.0291904996225619 1 1
0.107870796976292 0.107728520922435 1 1
0.0177885783060429 0.0177796877526124 1 1
-0.0205856896543308 -0.0205546037167911 1 1
-0.0238254822771911 -0.0238189174939605 1 1
-0.0171665682026177 -0.0171805011131209 1 1
0.0644681259718021 0.0644109386132733 1 1
-0.00264619429743178 -0.00262688111647879 1 1
0.125381260136698 0.12524064213394 1 1
0.0340804518850131 0.0340258154766367 1 1
-0.0119606999222194 -0.0119628168043547 1 1
-0.0158850626389384 -0.0158767635677274 1 1
0.0358971335525143 0.0358838660948935 1 1
-0.00756363162764363 -0.00756795259001305 1 1
-0.0251707220503674 -0.0251283629239197 1 1
-0.068383081639509 -0.0683327236205886 1 1
0.125066221895431 0.124929594131738 1 1
0.0218682138676125 0.0218730655841818 1 1
0.00306854781367358 0.00309948806939599 1 1
0.0977911952468989 0.0976939264451893 1 1
-0.00512896125715345 -0.00513411859555098 1 1
-0.0404659607591233 -0.040404240287303 1 1
0.015680488719123 0.0156165333429195 1 1
0.0751237182275201 0.0750774670043565 1 1
-0.103931434680653 -0.103855617474132 1 1
-0.00837475569119086 -0.00835657219023995 1 1
0.0322602677894475 0.0322252063840885 1 1
-0.0217990435651991 -0.0217475466368486 1 1
0.151719687862381 0.151559326905733 0 0
-0.0378051284856499 -0.0377872821851106 1 1
-0.11064697391381 -0.110500514818031 0 0
-0.0583247235360441 -0.0582960018586292 1 1
0.102341021752968 0.102220810527922 1 1
-0.171562040154873 -0.171403054725074 0 0
-0.110595447662588 -0.110515773428733 1 1
-0.0962860824790416 -0.0962029503585771 1 1
-0.00572195500734677 -0.00570923583346112 1 1
0.0331444785458496 0.0331336436812808 1 1
-0.0339315754217415 -0.0338716015419239 1 1
-0.0169022091731489 -0.0168887996186313 1 1
0.0570701709335192 0.0569855811896879 1 1
0.0177623614258371 0.017756078187792 1 1
-0.085743036405365 -0.0856816944668011 1 1
-0.0676400589570268 -0.0675276156903109 1 1
-0.0712640616065681 -0.0711798858027172 1 1
0.0351401170511322 0.0351198180247959 1 1
0.00228354549721023 0.00228494601179433 1 1
-0.0290781674109002 -0.0290511950307091 1 1
-0.051598615714116 -0.0515597451452246 1 1
-0.0672158816508727 -0.0671850613193881 1 1
0.00603072077828614 0.00604640032658445 1 1
0.0112502374439539 0.0112212028266749 1 1
0.0810580087742266 0.0809518587758649 1 1
-0.105323488000564 -0.105215390194333 0 0
-0.0541873720214043 -0.054132077604731 1 1
-0.00529289272415293 -0.00528817122181848 1 1
0.0427998738773887 0.0427655938607049 1 1
0.0139840977594043 0.0139699818299728 1 1
-0.0511663823550903 -0.0511239737600008 1 1
-0.0207487508616643 -0.0207307041908413 1 1
0.138457838876061 0.138333704765353 0 0
0.0583967026651258 0.0583274487689013 1 1
-0.0450743336135105 -0.0450420479746545 1 1
-0.0177457626780817 -0.0177001549565417 1 1
0.0308843226352378 0.030858092606119 1 1
-0.0373866264539817 -0.0373505784558352 1 1
0.0141083706079688 0.0140849520743578 1 1
-0.0312826148058081 -0.0312465895399511 1 1
-0.0226308689578264 -0.0226005542105931 1 1
-0.0303929762500864 -0.0303524854718919 1 1
0.0108733422596093 0.0108545909441089 1 1
-0.00446561379262881 -0.0044399764236252 1 1
0.0462123441683818 0.0461390338493819 1 1
0.0607850262384654 0.0607334443563384 1 1
0.0467204257446609 0.0467155843159749 1 1
0.0267192557060337 0.0266711027380745 1 1
0.0297842480508471 0.0297554258100796 1 1
-0.156804742822875 -0.156651182694215 0 0
-0.0440644205891563 -0.0440206737990419 1 1
0.00465641190745345 0.00467868667151519 1 1
-0.0591609345653627 -0.0591187170473202 1 1
-0.0224363518745949 -0.0224087489773087 1 1
0.0349375461374763 0.0348749249732294 1 1
0.0786219036775556 0.0784961311196469 1 1
0.00274785366535827 0.00274694572052886 1 1
0.0666535326842752 0.0665556993659641 1 1
-0.0108220436823256 -0.0108245464078541 1 1
0.070853295349546 0.0708047313575822 1 1
0.0791516304392175 0.0790628514202413 1 1
-0.064001141666195 -0.0639493074887277 1 1
0.0031630236968511 0.00315465333373013 1 1
-0.0955528564036997 -0.0954683663437197 1 1
0.0256262099153943 0.0255785067630133 1 1
-0.0303020345001557 -0.0302828774263911 1 1
-0.120940452936736 -0.120796702830405 0 0
0.0167277325857641 0.0167056475416868 1 1
-0.0538318376462376 -0.0537609495159423 1 1
-0.00392817403848847 -0.00394626330217421 1 1
-0.0927623812967382 -0.0926629148734518 0 0
-0.0368418474042286 -0.0368224813339156 1 1
0.042825148159108 0.0427882297337942 1 1
0.0398053634606673 0.0397978905349378 1 1
-0.0367340260363871 -0.0367306234121762 1 1
0.0339494695783375 0.0339341439936365 1 1
-0.0602029421916715 -0.0601681688127334 1 1
0.0179929181402478 0.0179380117349358 1 1
-0.0150806162576143 -0.0150507616042176 1 1
0.0559019180680557 0.0558464760220803 1 1
-0.0577954060043942 -0.0577665038124652 1 1
0.0539575618288243 0.0538966712400131 1 1
-0.0462533099923923 -0.0462064765734953 1 1
0.143440928933583 0.143298919519825 0 0
-0.0167008203885868 -0.016680512687075 1 1
-0.0322007784604797 -0.0321485621582474 1 1
0.0941639063870716 0.0940720603434814 1 1
-0.0407994271809252 -0.0407538310331543 1 1
-0.200449472078494 -0.200185732402085 0 0
-0.0168098440041967 -0.0167889649566884 1 1
0.0516313290885975 0.0515873593353235 1 1
-0.0118903174390093 -0.0118698603742436 1 1
-0.0666662165276779 -0.0666108153832147 1 1
0.0588576857272197 0.0587831969449587 1 1
0.0290118794234669 0.0289601013191141 1 1
0.0164747416908782 0.0164487153810741 1 1
-0.0661363351871458 -0.0660834703576187 1 1
-0.084692424627412 -0.0846129804502579 1 1
-0.0482491809455032 -0.0481946431236955 1 1
0.0255006677059727 0.0254855471552632 1 1
-0.00407727231455248 -0.00408635263516098 1 1
0.0964187019781406 0.0963224722577996 1 1
-0.0754064656479311 -0.0753315281308542 1 1
-0.070945727618465 -0.0708512580820503 1 1
-0.0256637904066636 -0.0256408921170143 1 1
-0.127491646448419 -0.127372412191498 1 1
0.093269687135275 0.0931900629941941 1 1
-0.0789234254069456 -0.0788115083013265 1 1
-0.0337552333258834 -0.0336990496817244 1 1
0.0589891019376112 0.0589443101011962 1 1
0.0665395169137062 0.0664988133186284 1 1
0.0446142854063444 0.044592176222026 1 1
0.0606990988518984 0.0606326472136084 1 1
0.0633615510900849 0.063262564857945 1 1
-0.104125324680484 -0.104027730049432 1 1
0.0361920536845913 0.0361364125995871 1 1
-0.0554858871833232 -0.0554231407113712 1 1
0.075692570650016 0.0756235535513895 1 1
0.0738039884591164 0.0737135610673943 1 1
0.0616076500815736 0.0615599680524318 1 1
0.0147055436830642 0.0146866785245437 1 1
-0.0133246847427069 -0.0133081953532432 1 1
-0.00300916063986739 -0.00301933099360727 1 1
-0.00512192031041118 -0.00511530914963305 1 1
0.0471223348211702 0.0470640207088548 1 1
0.00741044708345102 0.00738623329357734 1 1
0.0825404175027063 0.0824554508017463 1 1
0.074132961739102 0.0740382719424217 1 1
0.00266816113000808 0.00267647159060039 1 1
0.064540219228018 0.0644598957824314 1 1
0.0285892672756372 0.0285526245354494 1 1
0.0357290423129376 0.0356899839861972 1 1
-0.00385046929607211 -0.00386948913878335 1 1
-0.00802992642037338 -0.00804594533304793 1 1
-0.029682701446823 -0.0296288344455717 1 1
0.0180523158491674 0.0180134419225111 1 1
0.016226673513453 0.0162011654196773 1 1
-0.0563457706576906 -0.0562913089298797 1 1
0.0179394461575421 0.0179100255933581 1 1
-0.0293358006368023 -0.0293255491248278 1 1
-0.148011350009301 -0.147863646469487 0 0
0.0924415441081099 0.0923411947138236 1 1
0.0426975321823121 0.0426505773805988 1 1
0.0222171021697676 0.0221778513025763 1 1
-0.0662822918021152 -0.066209129199567 1 1
-0.0746718263757473 -0.0745748210962907 1 1
-0.00226986278516883 -0.00223990815779971 1 1
0.0882516844970997 0.0881659005731223 1 1
-0.077924285908968 -0.0778581229174873 1 1
0.147831963312849 0.147697746792878 0 0
-0.0903130890502336 -0.0902178666875249 1 1
-0.0267655633676544 -0.0267485723739133 1 1
-0.114072257503855 -0.113932339268407 1 1
-0.0612644213713498 -0.0612017918432406 1 1
-0.0416141209467458 -0.0415613914270191 1 1
0.102609607253269 0.102514198953598 1 1
-0.124768206676715 -0.124666872842414 0 0
-0.00829463246668235 -0.00827470838109089 1 1
0.0353489596691045 0.0353077871855163 1 1
-0.0697202143688924 -0.0696377070588284 1 1
0.00514851991570137 0.00517270724872983 1 1
-0.0166227773816697 -0.0166169139234635 1 1
0.0619311795361528 0.0618807554963706 1 1
-0.0582124370195616 -0.0581496999308988 1 1
-0.0761869968421151 -0.0761117781689614 1 1
-0.010444445876629 -0.0104212715532422 1 1
0.156993823646267 0.156851444175817 0 0
0.00171034483436727 0.00171597841390277 1 1
0.00903789457899553 0.00903779090135222 1 1
-0.0567057375242149 -0.0566475155342193 1 1
0.115357257508235 0.115228809576426 0 0
0.00667971987444313 0.00669118569446135 1 1
-0.0822295007589085 -0.0821606911449218 1 1
-0.00352221118591597 -0.00352126809959479 1 1
-0.0819350292972285 -0.0818184171545908 1 1
-0.01995041953236 -0.0199091575387471 1 1
-0.0547505227699672 -0.0547163033203702 1 1
0.0943331905614443 0.094250942171985 1 1
-0.0335815976085181 -0.0335557541855691 1 1
0.0308944707084491 0.0308738056096274 1 1
-0.0842722919256035 -0.0842014216724317 1 1
-0.0394798110934547 -0.0394330841861385 1 1
0.0208351586966986 0.0207992009644987 1 1
0.127277450776355 0.127148643318713 1 1
0.102745426329631 0.102663628836308 1 1
0.00818826427859443 0.00817362171465526 1 1
-0.00701821004555846 -0.00699874335188427 1 1
0.0502197611462303 0.0501861162768851 1 1
0.119346424762086 0.119237979683562 0 0
-0.057587571088803 -0.0575445462571989 1 1
0.00966805498635488 0.00966695037383248 1 1
-0.00361443741007121 -0.00363241496217338 1 1
-0.119674142184857 -0.11953862508226 0 0
-0.00777689890826237 -0.00777967843219647 1 1
0.00454609034931895 0.00456621858950983 1 1
-0.0117281571684365 -0.0117435392069798 1 1
-0.165435868587548 -0.165273757017772 1 1
0.0619761599174868 0.061945779644958 1 1
0.0706432712471356 0.0705870232264331 1 1
-0.0717671127760013 -0.0716696737906367 1 1
0.124684342881211 0.124557633412846 1 1
-0.0425995424913721 -0.0425510432351233 1 1
-0.0191175065012073 -0.0191091938209473 1 1
-0.0065220614319991 -0.00653257228027681 1 1
0.0233273880636362 0.0232996896382503 1 1
-0.0489707772292583 -0.04888810510676 1 1
-0.0716660477632995 -0.0715848520032356 1 1
0.121257474871087 0.121107746419787 1 1
0.170638362496471 0.170423260536118 0 0
0.0191601886419067 0.0191405681377251 1 1
0.0380493026180816 0.0380151228806862 1 1
-0.0831230860246351 -0.0830561361762276 1 1
-0.00829374462104168 -0.00828898842454303 1 1
0.0383963710714571 0.0383615007303981 1 1
-0.00147612531674006 -0.0014725413460858 1 1
-0.112485803025062 -0.112339143050554 1 1
0.0481604511152799 0.0481006582336099 1 1
0.0875326199476732 0.087443023509905 1 1
-0.030306127491338 -0.0303084103434838 1 1
-0.00891448304803053 -0.00890287008730145 1 1
-0.067202498487864 -0.0671162298359494 1 1
-0.0451534227758588 -0.0451165305969451 1 1
0.0222619297649773 0.0222304795945677 1 1
0.120826904667146 0.120732843296367 0 0
-0.0175618719363264 -0.0175029629706694 1 1
-0.0605467011861179 -0.060495394505414 1 1
-0.0753119562549022 -0.0752319314195158 1 1
0.00910733823591808 0.00912332659826231 1 1
0.0157560712336674 0.0157491569039205 1 1
0.037532952905954 0.0375142510321777 1 1
-0.0226123938721271 -0.0226089982272251 1 1
-0.0101791045350209 -0.0101566805910512 1 1
0.0905971580735847 0.0905058675014896 0 0
0.0180497334130365 0.0180315665009666 1 1
-0.168199282276094 -0.168022078884208 1 1
-0.000694685304565613 -0.000692079469713669 1 1
0.0593456333959575 0.0592676272938699 1 1
0.0369171529173189 0.0369097792983852 1 1
0.0769681114087852 0.0768666183222768 1 1
0.14778672996809 0.147641318150835 0 0
0.0611086843494676 0.0610555889429973 1 1
-0.0550380227934454 -0.0550047476652899 1 1
-0.0180971954355487 -0.018059146014348 1 1
-0.0630843363104654 -0.0629897911488751 1 1
0.0324345980524138 0.0324043739647374 1 1
0.0803474101853352 0.0802557967040866 1 1
0.0303267431197937 0.0302750345219257 1 1
0.0383185622378281 0.0382700030818475 1 1
-0.015378692347293 -0.0153297592173632 1 1
-0.112184050124348 -0.112068329468118 0 0
0.0103280859582838 0.0103267594980845 1 1
0.0517709974766371 0.051749847706838 1 1
0.0768676753646856 0.0767718215621939 1 1
-0.0909694046819032 -0.0908962488104403 1 1
0.0440709915342392 0.0440111059437815 1 1
0.0229717663800038 0.0229330796973528 1 1
-0.137208700393896 -0.137101399652659 0 0
-0.0315351960990957 -0.0315078879766426 1 1
0.0306966772318229 0.0306427381292779 1 1
0.0281212227968373 0.028085941127613 1 1
-0.0207628621549258 -0.0207376125588869 1 1
-0.0686257562316788 -0.0685697423233639 1 1
0.0142400376427994 0.0142302255535208 1 1
0.0197837661205136 0.0197689200391553 1 1
0.00550653999831998 0.00549439017395628 1 1
0.0775800664832156 0.0775199644863003 1 1
-0.145678525936447 -0.145530976622567 1 1
0.0653561807216228 0.0652797064223414 1 1
0.00637846702833147 0.00638702221721091 1 1
0.00172598158561026 0.00170254599343609 1 1
-0.043113909864425 -0.0430695511213377 1 1
-0.00931261161199078 -0.00931936745901461 1 1
0.150661369078452 0.150529989124049 0 0
-0.062244192050134 -0.0622031373022244 1 1
-0.112767617450406 -0.112614854359812 1 1
0.0369728472679822 0.0369333604049842 1 1
0.0930877870083217 0.0930128813236172 1 1
-0.0681658378544546 -0.0681179230732474 1 1
0.0110684727938084 0.0110545946140395 1 1
0.0111455732627722 0.0111579734333722 1 1
-0.0794939513628951 -0.0793849747099281 1 1
-0.12423245060271 -0.124063433782851 1 1
-0.0098108086006455 -0.00979918590685156 1 1
-0.0350656092714154 -0.0350386439599268 1 1
0.0533129717155993 0.0532890141709299 1 1
-0.0240981477281716 -0.0240811020268261 1 1
0.0406343418520957 0.0406076063959351 1 1
-0.0788311893710818 -0.0787888206799996 1 1
0.0285529264089537 0.0285296949024314 1 1
0.0429415651005105 0.0428805846062703 1 1
-0.0168252114219609 -0.016795129575555 1 1
0.0710636344625965 0.0710075668442649 1 1
-0.0185731902394864 -0.0185528648788436 1 1
0.035498200689652 0.0354590340844885 1 1
0.0476993293774427 0.0476578621130872 1 1
0.0160840518024712 0.0160767143073221 1 1
0.0170040790289899 0.0169758738774329 1 1
-0.0352698109041292 -0.0352082246410511 1 1
0.0169676700119056 0.0169715441351526 1 1
-0.0240849712464381 -0.0240730773239147 1 1
0.104081689426261 0.103987402654114 0 0
-0.00926118010310484 -0.00922668738440166 1 1
-0.00591589951486512 -0.0059344432507734 1 1
-0.11622457393013 -0.116072108950773 1 1
0.0447706642905926 0.0447087673975162 1 1
-0.0132243786244409 -0.0131651316373449 1 1
-0.0493009378378954 -0.0492664628019533 1 1
-0.00893472288298176 -0.00894955345436103 1 1
0.0135787932872034 0.0135747699715475 1 1
0.0396100726078574 0.0395647464245386 1 1
0.0536196568586735 0.0535529109503206 1 1
-0.0296456594390538 -0.0296364489926212 1 1
0.00203289092061089 0.00200250958265647 1 1
0.0845556707924064 0.0844516665224859 1 1
0.0216852920836448 0.0216503935278714 1 1
0.00761293279451515 0.00762392526469147 1 1
0.0546635717936683 0.0545939488819116 1 1
0.0878786134758095 0.0878124100485112 1 1
-0.0223231371791235 -0.0223093953810698 1 1
-0.0212794238321729 -0.0212611967777384 1 1
0.0114795484265564 0.0114534918076273 1 1
0.091814323561037 0.0917221818642009 1 1
-0.0188961591383408 -0.0188480896161324 1 1
-0.0548025622300483 -0.0547321907301689 1 1
-0.0269864986217993 -0.0269561879908521 1 1
0.0610472455658101 0.0609740241074562 1 1
0.0102818274088124 0.0102391836958504 1 1
-0.0186008342449895 -0.018606015324219 1 1
-0.0303616276413194 -0.0303190797540173 1 1
0.00904466781524873 0.00901748066792034 1 1
-0.0269795051638839 -0.0269293615678395 1 1
0.0362939732185777 0.0362891038841526 1 1
-0.0146032864119049 -0.014617050447952 1 1
0.0168593884763665 0.0168713511587601 1 1
0.00648496685493142 0.00649833585540589 1 1
0.065344907787478 0.0652969217489938 1 1
0.0602685731007378 0.0601969159809427 1 1
-0.0787961685518426 -0.0787102153493911 1 1
0.0426886336906253 0.0426604175819334 1 1
0.00245733957846955 0.00246246861745621 1 1
0.0573666822817668 0.0573024881912652 1 1
-0.198649785148233 -0.198389638232705 0 0
0.0196466036692466 0.019640913637442 1 1
-0.105291723559257 -0.105207595288239 1 1
-0.0467676147120522 -0.0467280558536056 1 1
-0.0362781468115367 -0.0362487237451889 1 1
0.00324625895859279 0.0032133298607974 1 1
0.0250042924037137 0.0249888285387571 1 1
0.00794968769051412 0.00795012605264472 1 1
0.0790120240015856 0.0789235371929323 1 1
0.0124045337465896 0.0123643864836309 1 1
0.0171821206688248 0.0171869996329581 1 1
-0.0429315104912819 -0.042870879090459 1 1
-0.1271832955184 -0.127073935392526 1 1
-0.133785020212638 -0.133639134115437 0 0
-0.0117481636946993 -0.0117357502390801 1 1
-0.0509304451034461 -0.0508472427101304 1 1
0.218339527546214 0.218134768605451 0 0
0.0197846150023274 0.0197750676560069 1 1
-0.023022595608995 -0.0230450401025653 1 1
-0.0332038885438514 -0.0331174234880705 1 1
-0.0427374009227017 -0.0426905997670427 1 1
0.0570509603395047 0.0569836440085591 1 1
-0.148776940078822 -0.148625742311838 0 0
-0.042135934804776 -0.0420889002291847 1 1
-0.0280663569528224 -0.0280551334187656 1 1
-0.0838524349082332 -0.0837866656694669 1 1
-0.00394446119145143 -0.00394405818434547 1 1
0.00290821420833363 0.00291400209890133 1 1
-0.0267438838996961 -0.026728475603342 1 1
0.128799566160756 0.128656238987936 0 0
0.0666531367264089 0.066559773733523 1 1
0.0432902192252246 0.043221272349576 1 1
0.077218287786979 0.0771294493912112 1 1
-0.0218986401937121 -0.0219042419587164 1 1
-0.0782028699505621 -0.0781203176726802 1 1
0.0638856262616249 0.0638429408873518 1 1
0.0013535768365323 0.00135162305063093 1 1
-0.0222609211516636 -0.0222306998259052 1 1
0.00229073586757313 0.00225564383923056 1 1
-0.084132669760793 -0.0840364302526883 1 1
0.00800587519959804 0.00798024128887398 1 1
0.134703000818003 0.134572179257077 1 1
-0.0608285655834043 -0.0607632499365456 1 1
-0.00956112620099249 -0.00954483434096176 1 1
-0.00576577474095388 -0.0057684059938262 1 1
-0.015319777989231 -0.0152909541459876 1 1
-0.0875362215289789 -0.0874377028788991 1 1
-0.0315472086689221 -0.0315209518112988 1 1
0.0285878056778571 0.028570219334863 1 1
0.0243686494200614 0.0243345394869537 1 1
-0.0525878321595441 -0.0525410699658499 1 1
-0.075011493615971 -0.0749010015463484 1 1
0.104280503751618 0.104161416095644 1 1
0.0550239972703868 0.0549601750530465 1 1
-0.044916718252996 -0.0449082356028774 1 1
-0.0476227759050457 -0.047577787316242 1 1
0.0627663602091071 0.0626903370669367 1 1
-0.00695952572315382 -0.00699614228073164 1 1
0.0856705886706007 0.0855746619662098 1 1
-0.0166408537755883 -0.0166419406623032 1 1
0.120300392137817 0.120182723491611 0 0
0.106298200851519 0.106197241460293 1 1
0.0146134740461114 0.0146051411568854 1 1
-0.043178295968513 -0.0431134584313396 1 1
0.0118900226565921 0.0118995203198737 1 1
0.00773126946132562 0.00771872905290343 1 1
-0.0148160601309585 -0.0148116649515619 1 1
0.0632950429199767 0.0632645220322145 1 1
0.0439555493496052 0.0438950908667434 1 1
-0.0432786045845401 -0.0432519228022147 1 1
0.0349050497898487 0.0348915656482325 1 1
-0.0108164641959703 -0.0108228740859832 1 1
0.14385779591159 0.143686160330526 0 0
-0.0453205469331342 -0.0452537139585468 1 1
-0.00699561239108612 -0.00700430189691817 1 1
0.00182775227535434 0.00183925761468689 1 1
0.0433561017677499 0.043293751165499 1 1
-0.0611008093320498 -0.0610244432405657 1 1
-0.0429440937400312 -0.0429238140547031 1 1
0.0270761636916966 0.027063331265084 1 1
-0.00553844197718413 -0.00551872013893086 1 1
0.0858022291762092 0.0857176652613929 1 1
0.0505917720373431 0.0505374140014785 1 1
-0.0249760566590063 -0.0249434984393981 1 1
0.136101567462513 0.135972989927525 0 0
0.099358945253109 0.0992336571166215 1 1
0.0469741286438628 0.0469109191802397 1 1
0.00323825189370619 0.00324383035825788 1 1
0.0499703244080875 0.0498956092747333 1 1
-0.0383169135401661 -0.0382298037926803 1 1
0.055827371511784 0.0557850478253578 1 1
-0.0422874536525318 -0.042239924260484 1 1
0.164116845441767 0.163897886742311 0 0
0.0542321237768994 0.0541663644363279 1 1
0.116606831316434 0.11647635920831 1 1
-0.0569813163883599 -0.0569627695294206 1 1
0.0352514504252018 0.0351948591587967 1 1
-0.067145319446611 -0.0671065157391424 1 1
-0.0349036920401309 -0.0348581956477443 1 1
-0.0292484223897886 -0.0292195640901099 1 1
-0.102735576521885 -0.102626774535752 1 1
-0.0868538732028269 -0.0867851346717039 1 1
0.0560458965571165 0.0560221876349778 1 1
-0.0163531863348147 -0.0163411778761183 1 1
0.0367317408750043 0.0367095494390764 1 1
0.069863744359033 0.069770496310549 1 1
0.0221225851370323 0.022071841752258 1 1
0.0693054110077705 0.0692406371251615 1 1
-0.00690097022762943 -0.00690743887191517 1 1
0.0636392409851537 0.063580870441304 1 1
0.128665556844273 0.128531121498768 0 0
-0.0807005271195371 -0.080627283547528 1 1
-0.0410235236708566 -0.0409602129406805 1 1
0.00344247346661277 0.00346103628695316 1 1
0.0545697853921757 0.0544932529080177 1 1
-0.0638390622009931 -0.0637669103972936 1 1
0.00227777127703597 0.00226656536355158 1 1
0.00806411848219446 0.00803105930093363 1 1
0.0523493926920343 0.0522984698370903 1 1
-0.251162409513622 -0.250910007833767 0 0
-0.0353045770748494 -0.0352582661008361 1 1
0.0834199304221553 0.0833122530811353 1 1
0.061033753831905 0.0609769341478537 1 1
0.0473273592133213 0.0472813907408442 1 1
0.0196477218664251 0.0196526632173121 1 1
0.022262293579851 0.0222495494243517 1 1
-0.0732387285771466 -0.0731715315013837 1 1
-0.0640765562587642 -0.0640124263857336 1 1
0.101541834813845 0.101434485707337 1 1
0.0462059072405683 0.0461551047925456 1 1
0.00240546608557697 0.00239696095137332 1 1
0.146271090504984 0.146116227922909 0 0
-2.85814654108277e-05 7.34101820152461e-06 1 1
0.0820503177362501 0.0819710950807722 1 1
-0.0434282250443262 -0.0433776675013581 1 1
0.0203940468184639 0.0203594097709594 1 1
0.110185087574745 0.110089891908553 1 1
0.0236339369391964 0.0236034351924103 1 1
0.108137680035942 0.108039992640818 1 1
0.0147254760168002 0.0147168485345659 1 1
-0.0170727268489732 -0.0170285591756437 1 1
-0.12522652143465 -0.12512695225075 1 1
-0.00982526369524362 -0.00979982993175779 1 1
-0.0224931607567433 -0.0224622187299825 1 1
0.119458022489371 0.119327063789046 0 0
-0.169375910259517 -0.169217080808162 0 0
-0.00492751410036455 -0.0049334219453262 1 1
0.0856564923353593 0.0855748315027543 1 1
0.0600033600187016 0.059939247321932 1 1
0.0295006375064427 0.0294806331248516 1 1
0.0292547701897686 0.0292243055096717 1 1
0.00801134286192366 0.00800209638769777 1 1
0.0710769533695395 0.0709919650681049 1 1
0.022412338867731 0.0223727581311557 1 1
0.0292620289426187 0.0292159867163161 1 1
-0.113972412596316 -0.113875888881935 1 1
0.0267041540658566 0.0266732280459853 1 1
0.109786482395345 0.109678964063451 1 1
0.0651140838566926 0.0650103940025822 1 1
0.0382666982466495 0.0382123617169554 1 1
-0.0540255353768015 -0.0539623515351488 1 1
-0.112539933418692 -0.112397545920416 0 0
0.156967536435676 0.156798202295113 0 0
-0.00624697978950602 -0.00623342896483212 1 1
-0.0290073757873332 -0.0289935169891092 1 1
0.0840397341068311 0.0839403930978246 1 1
0.0593519838480829 0.0593120229819093 1 1
0.0129584340328014 0.0129168388829216 1 1
-0.0167469018370233 -0.0167705357162326 1 1
-0.0708267421132633 -0.0707510617100827 1 1
-0.0126088333640419 -0.0125921147456132 1 1
-0.00155014122248095 -0.00154106390165852 1 1
0.0804298718256309 0.0803564077359313 1 1
-0.0177294480692566 -0.0177085264080798 1 1
-0.00841800617433246 -0.00840964870504408 1 1
-0.108067744706757 -0.107953943919525 1 1
0.0315246416225291 0.0314773852484005 1 1
-0.0642627069466178 -0.0641929886240817 1 1
0.0261717325874099 0.0261353913188514 1 1
-0.049347656925443 -0.0492781301736744 1 1
-0.082129673186214 -0.0820585194344996 1 1
0.0822537880059541 0.0821537288509633 1 1
0.0718002350105963 0.0717281268025087 1 1
-0.115750711199379 -0.11559333502174 1 1
0.0642019934431372 0.0641132331817611 1 1
0.10915573041568 0.109045038224293 1 1
-0.0145247375155116 -0.0145097614180536 1 1
-0.114017710092915 -0.113879901904936 0 0
-0.0530424350501132 -0.0530252634504762 1 1
-0.0051568270220009 -0.00512726383166282 1 1
-0.030674109030525 -0.0306229094618235 1 1
-0.102221936329516 -0.102098668329813 1 1
-0.0500767534302692 -0.0500578071646794 1 1
0.0730751501449791 0.073027745752332 1 1
0.0839283340005484 0.0838430504523852 1 1
-0.0119075889807385 -0.011898733261877 1 1
-0.0349644680060167 -0.0349361439968675 1 1
-0.0198586185324301 -0.0198211011388359 1 1
-0.0037867500902261 -0.00379637853492958 1 1
-0.0604037776565277 -0.0603490148245699 1 1
0.0841925302716267 0.0841206909444696 1 1
0.152541498431473 0.152385466549856 0 0
-0.00736047741100056 -0.0073551151172969 1 1
0.0128459977585402 0.0128425181086617 1 1
0.129739072966155 0.129628541848162 1 1
-0.0318740979894232 -0.0318374675441078 1 1
0.102625123947699 0.102514319222756 1 1
-0.0176807538482463 -0.0176766111095401 1 1
-0.0162901339409059 -0.0162404207042737 1 1
-0.0666860636987719 -0.0666411947925996 1 1
-0.144493023893763 -0.144314676381107 0 0
-0.0243100817614421 -0.0242893619800821 1 1
-0.0281709343621466 -0.0281527604538662 1 1
0.144306333939885 0.144159566251064 0 0
0.0765297589857707 0.0764453076586827 1 1
0.0579407536169529 0.0578499792597918 1 1
-0.0731601982162691 -0.0730869118700624 1 1
-0.0144075909829571 -0.0144061604808073 1 1
-0.0124071490917078 -0.0123811314770824 1 1
0.0598970691840464 0.0598214119680534 1 1
-0.00423814194152787 -0.00426101402675856 1 1
-0.0620212826961014 -0.0619708602917912 1 1
0.00351686884300375 0.00352491646289178 1 1
0.0287528932847327 0.0287323592391131 1 1
-0.0131608979346481 -0.0131445435331891 1 1
-0.0238817973202759 -0.023888383704901 1 1
0.0317818811948005 0.0317410181529464 1 1
0.00833427327301519 0.0083358736496344 1 1
-0.152560544498453 -0.152371786957388 0 0
0.105661449701883 0.105567192038106 1 1
0.0858777461922343 0.0857941779725977 1 1
0.0106098761858079 0.0106308488296315 1 1
0.00878731807267868 0.00878960466821039 1 1
0.0903872370137289 0.090290930043375 1 1
-0.0918797809992625 -0.0917837702767681 1 1
0.0320921992226631 0.0320557379477072 1 1
0.078260977731164 0.0781904225705803 1 1
0.00560792344384321 0.00562704414418918 1 1
0.0545316977748288 0.0544731938291156 1 1
0.0131298397579659 0.0131101191612727 1 1
0.149598136749337 0.149412160635191 1 1
0.0565251844933505 0.0564588410839207 1 1
0.0498042432941255 0.0497275092780358 1 1
-0.0631139387575143 -0.0630038690030947 1 1
0.0408520504842921 0.0408018624557428 1 1
0.073680406144017 0.073578459985046 1 1
0.0359540595096384 0.0358985244810946 1 1
0.0280318746157554 0.0279999384769909 1 1
0.0394932939528083 0.0394283297580716 1 1
-0.061392770442002 -0.0613056245964749 1 1
-0.0475782519945849 -0.0475520574890957 1 1
-0.0797508873084443 -0.0796719901357278 1 1
0.0225841751167878 0.0225581872730961 1 1
-0.018557630519217 -0.0185309388982611 1 1
0.0170158219737964 0.0170026179201412 1 1
0.150509538008021 0.150358415065161 0 0
0.0274725873685923 0.0274340732057317 1 1
0.0685156308270446 0.068409771184638 1 1
0.0383349696091074 0.0382976403083726 1 1
-0.0541819570055767 -0.0541456852003548 1 1
-0.0774311222365953 -0.0773681110886301 1 1
0.0162316948034089 0.0161980245610575 1 1
0.0269200480065 0.0269116065681318 1 1
-0.0775889671998478 -0.0775073930498908 1 1
-0.0181306082190313 -0.0181398816501041 1 1
0.113067770731149 0.112938963158695 1 1
-0.0629886056904923 -0.0629302414817688 1 1
0.021975048991415 0.0219746907455303 1 1
0.0146716221509175 0.0146652067532477 1 1
0.0280460948831422 0.0280046414507679 1 1
-0.0760823863957242 -0.0760257370784611 1 1
-0.0551758021343897 -0.0551283049433129 1 1
0.00247507960883997 0.00250283209100727 1 1
0.205398042662971 0.205160576447043 0 0
-0.0555522938201695 -0.0555005525413838 1 1
-0.0178068016453801 -0.017808257403338 1 1
-0.0306697637476225 -0.0305933933682891 1 1
-0.00892532267119001 -0.00891796705097211 1 1
-0.052151101587812 -0.0520902429171239 1 1
0.0215863389668899 0.0215875087183735 1 1
0.0883782924763292 0.0882938961800076 1 1
0.0672839009320706 0.0672325330192258 1 1
-0.03214056419613 -0.0320985614984341 1 1
0.0220692593604147 0.0220692639248695 1 1
0.102612649456504 0.102522612768773 1 1
0.00463206297314377 0.00467698193027062 1 1
0.00645694940794293 0.00642647565931841 1 1
-0.0408149997491792 -0.0407900224405618 1 1
0.17189325294451 0.171739762418818 0 0
-0.0272949459598409 -0.0272680965058498 1 1
0.0571775030377975 0.0571199804923251 1 1
-0.00996763770995 -0.00993622284265218 1 1
-0.123720288243478 -0.12360240532339 0 0
-0.0219111642582768 -0.0219048981602802 1 1
-0.0208855632943843 -0.0209058335040248 1 1
0.0527275939873559 0.0526603775547423 1 1
0.0100271623612288 0.0100051793467473 1 1
-0.00197676926196202 -0.00198272897817757 1 1
-0.0634097021373951 -0.0633604677542627 1 1
0.040058513889665 0.0400258304439054 1 1
0.0477709023265818 0.0477387994302383 1 1
-0.00355538039295625 -0.00356491630546417 1 1
0.00793515951408088 0.00791741748524245 1 1
0.0241174977806857 0.0241054397161562 1 1
0.0860399932207394 0.085983902180277 1 1
-0.0971753191117253 -0.0970878407984742 1 1
-0.045078215668495 -0.0450626459021848 1 1
-0.0632102894463799 -0.0631557013634883 1 1
-0.0995541259417229 -0.0994411353825482 0 0
-0.00367714316984021 -0.00367054479097793 1 1
-0.00873909680613533 -0.00874893174828211 1 1
-0.0374427792036928 -0.0374064938865736 1 1
-0.103749906808943 -0.103638522292046 1 1
-0.00706706314577105 -0.00702983572103624 1 1
-0.0398866303366277 -0.0398315329571906 1 1
0.0803070263827649 0.0802038818652547 1 1
-0.00945741021301309 -0.00945022636675754 1 1
-0.0857741682055145 -0.0857223764957235 1 1
0.0550849624302318 0.0550260498611559 1 1
0.0622232352269357 0.0621756683998893 1 1
0.0554013162176961 0.0553109174612354 1 1
-0.0737216419420636 -0.0736529784471825 1 1
-0.133545372297911 -0.133399572382829 0 0
-0.05036958045347 -0.0503214165434192 1 1
0.0143863280643438 0.0143399986051521 1 1
-0.013690788693297 -0.0136877512233538 1 1
0.0415109161845787 0.0414865846229067 1 1
-0.0299868382135749 -0.0299594558115534 1 1
-0.00876095623895654 -0.00876355683403943 1 1
0.0157808259161486 0.0157760304717763 1 1
0.128298927892164 0.128185009076016 1 1
0.126273248864376 0.126138971521514 1 1
0.0707216851689801 0.0706529531466762 1 1
-0.0133518699663687 -0.0133571417378202 1 1
0.0936767666993256 0.093614930637619 1 1
0.0744239440791297 0.0743662429419762 1 1
-0.129659685864544 -0.129519233128653 0 0
-0.0484458971738835 -0.048408225042485 1 1
-0.0380234873425295 -0.03802206480903 1 1
0.00288594579832339 0.00289866636048669 1 1
-0.107750706790976 -0.107620355533466 1 1
-0.0716904038243051 -0.0716322362793922 1 1
-0.199602458836912 -0.199359310570061 0 0
0.0403049349662047 0.0402913147916608 1 1
-0.0248119033911516 -0.0247901928124807 1 1
0.0299148755477379 0.0298548442187077 1 1
-0.0806489782369935 -0.0805932168651616 1 1
0.0199978987873029 0.0199896278556033 1 1
-0.102252157301505 -0.102161843393192 1 1
0.111296599969782 0.111184307736387 1 1
-0.0316249344287757 -0.0315906776261435 1 1
0.0170858850367675 0.0170955052958681 1 1
-0.00111348331262057 -0.00111792799811532 1 1
-0.106106816031947 -0.10599196877303 0 0
-0.0031617083478396 -0.00317790425052233 1 1
-0.0675826431342455 -0.0675033777390782 1 1
-0.0597111480039284 -0.0596489061376868 1 1
0.167041111421484 0.166869561841894 0 0
0.0256415979785058 0.0256256452672238 1 1
0.0473928006171512 0.0473292732342407 1 1
0.129987248480373 0.129821245808754 1 1
-0.041021772418937 -0.0409712903302525 1 1
0.113296274036166 0.113166617411054 1 1
-0.0144068902154384 -0.0143988614920355 1 1
0.0957545536614916 0.0956500728323045 1 1
0.0709405656690237 0.0708677821252592 1 1
0.189329499640272 0.189144943005158 0 0
0.0471443486892289 0.0471229682393569 1 1
-0.00611562750403704 -0.00613544165400719 1 1
0.0729798999542227 0.0729050183037169 1 1
-0.0161749131766492 -0.0161647170692573 1 1
0.00929189534339037 0.00929324822850087 1 1
0.0422085440743003 0.0421580997308536 1 1
0.0564192482267536 0.0563665575658259 1 1
-0.0294313763766771 -0.0293752243360621 1 1
-0.0733138626050424 -0.073234615176004 1 1
-0.0185358884713953 -0.0185211465747212 1 1
0.0719877971859773 0.071929409179674 0 0
-0.113148093979119 -0.113056872056077 1 1
-0.0569051025505952 -0.0568643321603561 1 1
0.0327711704837861 0.032751806214871 1 1
-0.0504332460088012 -0.0503841780145348 1 1
-0.00541193482587685 -0.00543240724477886 1 1
-0.00922416628765359 -0.00922373424264619 1 1
-0.112912189014022 -0.112766940584817 1 1
-0.182619811608119 -0.182416380190921 0 0
-0.00626607735145045 -0.00628144550088359 1 1
-0.0472391821801725 -0.0471898926703125 1 1
0.0220030222964547 0.0219406513263444 1 1
-0.0152941980171886 -0.0153089680988513 1 1
0.0226511293053994 0.0226377211598059 1 1
0.0756133516374985 0.0755400932367897 1 1
-0.0942582999295543 -0.0941541482817267 0 0
-0.0605476978056694 -0.0604846414823746 1 1
-0.0246016038968624 -0.0245907086804315 1 1
-0.0353209660142391 -0.0352901228415827 1 1
0.0323667170212336 0.03233893493706 1 1
0.0521951727278904 0.0521665038483604 1 1
0.00602800151506703 0.00600554516491234 1 1
0.0354854071157003 0.0354634574317882 1 1
0.0455913460577398 0.0455602489548598 1 1
0.00102815853253735 0.00105266811106892 1 1
-0.0418680424768352 -0.0418001758687884 1 1
-0.03865179842936 -0.0385668440002911 1 1
-0.0435585890531696 -0.0435251424105078 1 1
0.0485674662201984 0.0485188544692742 1 1
0.0592315193164141 0.0591649280718162 1 1
-0.117350878811156 -0.117234318842806 1 1
0.0487755828993953 0.0487054222376681 1 1
-0.0531770473100493 -0.053115744395258 1 1
0.0583147562677891 0.0582426296646766 1 1
0.0403646710859518 0.0403276217234062 1 1
0.0077282980338319 0.00774263895639458 1 1
0.0559323603583942 0.0558904134001552 1 1
0.158196052645151 0.158027155749541 0 0
0.070099095397786 0.0700279749825739 1 1
0.0236969198938596 0.0236548709698958 1 1
-0.112976056871727 -0.112869782999553 0 0
0.0629137100429796 0.0628629760033601 1 1
-0.11232956716459 -0.112211339138506 0 0
-0.0956206277338028 -0.0955047212799329 0 0
0.0243070013992663 0.0242691111231824 1 1
-0.0896305134288702 -0.0895472357159605 1 1
0.0857059670808497 0.0856065938948303 1 1
0.0206416570618388 0.0206421079788512 1 1
0.10218093177058 0.102062603058519 0 0
-0.0430411388658159 -0.0429952271502714 1 1
-0.0692271086110758 -0.069162581447583 1 1
0.0688794459959341 0.0687643578309907 1 1
-0.090935709664872 -0.0908452107429283 1 1
-0.0420115680042928 -0.0419901878889353 1 1
-0.0541261025105432 -0.0540641432583132 1 1
0.120628937250444 0.120498327677605 1 1
-0.0183046010955841 -0.0182491144239264 1 1
0.0211087120928959 0.0210897252473249 1 1
-0.0482729768995266 -0.0482083465554554 1 1
0.0528852422662369 0.0528107666648856 1 1
0.0383346623075504 0.0382719316573609 1 1
-0.10840248756629 -0.108303176809559 1 1
0.0101460994138137 0.0101298417547176 1 1
-0.0191996258655654 -0.0191926440035365 1 1
-0.0891682074101908 -0.0890787017257067 1 1
0.030247140730785 0.0302097206694789 1 1
0.0402336524250814 0.0402135247038883 1 1
-0.0176608837104525 -0.0176694495143592 1 1
-0.0347547660337611 -0.0347250540536473 1 1
-0.0439428401837429 -0.0438975019472822 1 1
0.0767412460708403 0.0766357181622115 1 1
0.0664488016787792 0.0663790198620797 1 1
0.0140845315310239 0.0140926437242207 1 1
-0.00575896779405423 -0.00575890274089836 1 1
0.022694200559282 0.0226656680301876 1 1
0.0504187594962671 0.0503412489747043 1 1
0.0185096408094697 0.0185020912989878 1 1
0.0311833479501097 0.0311884150214389 1 1
0.0548374488417235 0.0547931294248484 1 1
-0.0543610265881777 -0.0542944411406969 1 1
-0.0458334304554167 -0.0457820653465582 1 1
0.0342633087873527 0.0342264664531771 1 1
0.0417474939442347 0.0416995342899586 1 1
0.1517240885537 0.151581967355288 0 0
0.0547141243315059 0.0546610952722578 1 1
0.00944876307183459 0.00943572663605501 1 1
0.0451802474609267 0.0451175181391146 1 1
0.0171583902143611 0.0171634662784019 1 1
0.0283910113108723 0.028356204976326 1 1
0.0810504861664284 0.0809703989290127 1 1
-0.031458468160248 -0.0314272070017525 1 1
0.0514988867121229 0.0514731442240657 1 1
0.0230504680959695 0.0230240737707111 1 1
0.0962419495832915 0.0961675225304429 1 1
0.0379059095008605 0.0378781073074975 1 1
-0.00550035676333925 -0.00547426962554393 1 1
0.0385528274872264 0.0385013823423023 1 1
0.12409128015806 0.123988726734463 1 1
0.0252777415705592 0.0252138293757996 1 1
0.0730300411769652 0.0729890343359884 1 1
-0.0148848636364324 -0.0148533603772235 1 1
0.130443180814624 0.13030566690238 0 0
0.0455830576191606 0.0455635877381151 1 1
0.0274402180938173 0.0273828473333636 1 1
-0.203263027615134 -0.203035669685456 0 0
-0.0544188784743905 -0.0543607338404413 1 1
0.0419805573717137 0.0419560019620214 1 1
-0.0422881195667315 -0.0422691211208245 1 1
-0.055376490352234 -0.0553344554173621 1 1
0.0362832965825825 0.0362460197675286 1 1
-0.0160685478167228 -0.0160636493944737 1 1
-0.0812610713707109 -0.0811451627783127 1 1
-0.0580560598424159 -0.0579984255222338 1 1
-0.00784390148530229 -0.00781874763163541 1 1
0.0156063043442311 0.0155992394370918 1 1
0.00936540372129534 0.00934455901832697 1 1
-0.00213369063603511 -0.00213451064054285 1 1
-0.0207675919662697 -0.0207186804008969 1 1
-0.0499952837665947 -0.0499432387881286 1 1
0.0638522189946937 0.0638022527700558 1 1
0.0402891819602586 0.0402357320391437 1 1
0.0813596059309569 0.0812810094403737 1 1
-0.11928527104539 -0.11916152608367 1 1
0.14413144090463 0.143916798303967 1 1
-0.043149647330795 -0.0430765811115235 1 1
0.0695430725327961 0.0695028127332766 1 1
-0.0422675765508734 -0.0421974017061897 1 1
0.0498343258065313 0.0497843224896719 1 1
-0.0833231780163344 -0.0832194455705774 1 1
-0.0150278013108038 -0.0150738750776387 1 1
-0.100721423287741 -0.100637205907831 0 0
0.0371093370704547 0.0370699242341969 1 1
-0.0264935298427552 -0.0264496400689246 1 1
-0.0254785691014991 -0.025444073112098 1 1
0.155428274122863 0.155270079736289 0 0
0.0177149636943445 0.0177138947230456 1 1
0.0384359713891349 0.038389736129238 1 1
0.0464507967625946 0.0464059712913636 1 1
0.00509029821388826 0.00509191749615404 1 1
0.0274124149780254 0.0273709905110342 1 1
0.0171489508330896 0.0171449601879847 1 1
0.0684679017513622 0.0683833957820606 1 1
0.0663804653815184 0.0663008222395271 1 1
0.0620629736491337 0.0619920519533067 1 1
0.136347436120438 0.136214845545229 1 1
-0.0670144673770189 -0.0669389146399429 1 1
-0.163822164887044 -0.163663966588667 0 0
0.0510345914399526 0.0510003606952493 1 1
0.00203431607749039 0.00202009370936988 1 1
-0.117271773564363 -0.117182990266165 1 1
-0.0499940756221248 -0.0499350646460039 1 1
0.0490333280676121 0.048975553027728 1 1
-0.0445130127915393 -0.0444356945409517 1 1
-0.0322854672958716 -0.0322589838103013 1 1
-0.0746887968973002 -0.0746016001738546 1 1
-0.0441469969900094 -0.0441129190226945 1 1
0.0206783494858549 0.0206602332740128 1 1
0.153450364758084 0.153273620184839 0 0
-0.00514247571861881 -0.00515372352612243 1 1
0.0468259176761299 0.0467931893652868 1 1
-0.0582426159029951 -0.0581888901938552 1 1
-0.0071048350594342 -0.00709065188246933 1 1
0.0996998208521603 0.0996376206719973 1 1
0.0267008573285611 0.0266735881372647 1 1
-0.0218148652394592 -0.0217872412053262 1 1
0.0300818530674628 0.0300501735995104 1 1
-0.0815178982603096 -0.0814432243635195 1 1
-0.0422144614006138 -0.04217176225201 1 1
0.0223467269218733 0.022327052649569 1 1
-0.0384043355714667 -0.0383720478987266 1 1
0.121333204702855 0.121206590502296 0 0
0.0740743123408561 0.0739861930438996 1 1
0.0605405231470721 0.0604776484781863 1 1
0.00468503921744052 0.00467979491023972 1 1
-0.0553238347079063 -0.0552687099101163 1 1
0.0561228429767534 0.0560505229143478 1 1
0.00167844693193038 0.00168092116070483 1 1
-0.00180110802572606 -0.00179660678016472 1 1
0.0417578181511747 0.0417061286823817 1 1
-0.0785010610283198 -0.0784494436933012 1 1
-0.134921424918726 -0.134776143484277 0 0
-0.0232858882236154 -0.0232896977951248 1 1
-0.0606715540697841 -0.0606173348330981 1 1
-0.137485565773159 -0.137325369281092 1 1
-0.0752252516652859 -0.0751212835418024 1 1
-0.0411998112843942 -0.0411837878141712 1 1
0.00108367148679767 0.0010864624164638 1 1
-0.077801663591195 -0.077714257941431 1 1
-0.158228598116711 -0.158019236570919 0 0
-0.00706967501879873 -0.00705611721888885 1 1
0.0167128075804547 0.0166641409572871 1 1
-0.0747690191528971 -0.0746847751369505 1 1
-0.141281671231508 -0.141117705484599 0 0
0.0071119876606289 0.00711549730053334 1 1
0.0168109578239076 0.0168213832166152 1 1
0.069080229975526 0.0690137650860425 1 1
-0.0770601423682388 -0.076991293723027 1 1
0.0537376681458899 0.0536643585952287 1 1
0.0429489772777204 0.0429020728231606 1 1
0.0313630873972227 0.0313150157310371 1 1
-0.1452386839501 -0.145077898243731 0 0
-0.0322005571582625 -0.0321757276956771 1 1
-0.0546663104544165 -0.0546265061612069 1 1
-0.0154170044949033 -0.0153818301353719 1 1
-0.0529486406909907 -0.0529102777146802 1 1
0.0092825969070444 0.00928503144216215 1 1
0.0748693789832837 0.0748064448717383 1 1
0.0292542376497856 0.0292430416687922 1 1
0.029453590914598 0.0293983204290735 1 1
-0.00569928092087815 -0.00569659905628117 1 1
-0.0385072423777052 -0.0384735946430177 1 1
-0.115669397257703 -0.11557507016727 1 1
-0.0840902514909849 -0.0839936908968423 1 1
-0.0883789368658029 -0.0882918216288141 0 0
-0.118327132292878 -0.11819789696106 1 1
-0.00936143361800127 -0.00935130061890342 1 1
0.060379829324472 0.0603335170911971 1 1
-0.00217555551514792 -0.00217962300221511 1 1
-0.0347782152583913 -0.0347562379361175 1 1
-0.00280534759268303 -0.00279208278121024 1 1
-0.0141277138562437 -0.0141217603351521 1 1
0.180398460455474 0.180192664803523 0 0
-0.0260862416958302 -0.0260676822760888 1 1
-0.0469974462503164 -0.0469639353108022 1 1
-0.0140809348233226 -0.0140644704017 1 1
-0.0524492612105153 -0.0523839326610969 1 1
0.0812405651221927 0.0811608533435382 1 1
0.040938758891028 0.0408981534814642 1 1
0.0876088625122487 0.0875083967520282 1 1
0.0245453613776047 0.024533520416693 1 1
-0.00576137136711324 -0.0057243859986973 1 1
-0.0221032156388493 -0.0221111416257278 1 1
-0.0192251931542488 -0.0192053117999841 1 1
-0.014554202280006 -0.0145160724844627 1 1
0.0697732781385676 0.0697137883781572 1 1
-0.0250469264679407 -0.0250291397246478 1 1
0.0486409577958545 0.0485971883805299 1 1
-0.100986498603561 -0.100915635551207 0 0
0.082219633267683 0.0821404342855394 1 1
-8.8644937457822e-05 -6.37908468379862e-05 1 1
0.0408310278148577 0.0408054737317327 1 1
-0.0867302139455411 -0.0866386679267428 1 1
-0.0155729123146958 -0.0155761367985166 1 1
-0.0375892428716477 -0.0375511662456935 1 1
-0.00571229923920964 -0.00572358214295573 1 1
-0.0476068355195254 -0.0475944925341031 1 1
-0.0246652696395394 -0.0246313304503177 1 1
-0.0517250556651492 -0.0516817753493113 1 1
-0.0558437028946869 -0.0557899993246987 1 1
0.0638034767137873 0.0637430315459092 1 1
0.00257496496707611 0.00258043635510637 1 1
0.146373731640853 0.146196590153105 0 0
0.089082100484261 0.0889910507204826 1 1
0.0364453533552259 0.0364139857560153 1 1
-0.135418373032696 -0.135293407765348 0 0
-0.0505729827243139 -0.0505508186556043 1 1
0.0784690280223051 0.0783752564214163 1 1
0.0314420733409796 0.031403486960746 1 1
0.0650689250032784 0.0650389549174521 1 1
0.016828061139383 0.0168211494070862 1 1
-0.0839551171217025 -0.083854887814542 1 1
-0.0912951389745087 -0.0912117953310928 1 1
-0.122696978683645 -0.122584502019733 1 1
-0.137449854408415 -0.137276589692023 0 0
0.0444033761205217 0.0443331147427489 1 1
-0.0882042074439819 -0.088105986882717 1 1
0.0184853041397089 0.0184788531965561 1 1
-0.0135863199945122 -0.0135877572200505 1 1
0.0334645008480455 0.0334370976226374 1 1
0.011101696189385 0.0110898508236066 1 1
-0.0747364279960515 -0.0746582578332242 1 1
-0.0337444338966899 -0.0336790310746447 1 1
0.00242554141127732 0.0024153866441276 1 1
-0.0824749189958549 -0.0823577533115591 1 1
0.0215950517605192 0.0215822491186339 1 1
0.0152586397646001 0.0152443975448832 1 1
0.0609720017755038 0.060887369195391 1 1
-0.0715238251127086 -0.0714344297182734 1 1
0.0035152441785926 0.00353267162060184 1 1
0.13075838078887 0.130640171139999 0 0
0.114683434969738 0.114558846363092 1 1
0.01201815927088 0.0120240619592231 1 1
-0.0710289268422235 -0.0709764089617452 1 1
-0.0663066751904952 -0.0662084592073564 1 1
-0.0996619530226825 -0.0995570539147742 1 1
-0.0145419904471111 -0.0144943331600488 1 1
0.0872959823071765 0.0872247598840471 1 1
0.170423950544109 0.170250009617334 0 0
0.0324489279508036 0.0324100291525407 1 1
0.0167658730715058 0.016744968487354 1 1
0.137782762888558 0.137612154753222 1 1
-0.0458730033285373 -0.045834669039167 1 1
-0.0392774136922441 -0.0392529728475652 1 1
-0.0466240236487398 -0.0465520107047528 1 1
-0.058056470194146 -0.0579823653147328 1 1
-0.070974681798691 -0.0708916422329074 1 1
0.108073490861084 0.107978354684668 1 1
0.0254871130969101 0.0254493884191888 1 1
0.0139958652951062 0.0139822042429503 1 1
-0.062259927700807 -0.0621977260415044 1 1
-0.0157713381736649 -0.0157493768407149 1 1
0.0194129231311703 0.0194129588019059 1 1
-0.0531593726549106 -0.0531026314440698 1 1
0.0936107349203339 0.093500321371497 1 1
0.0806277003597429 0.0805175040657211 1 1
0.0516532021874031 0.051610960737735 1 1
-0.0936563406430988 -0.0935524692717722 1 1
0.00846937100401845 0.00847962197163198 1 1
-0.0271434867924184 -0.0270982266241602 1 1
-0.124050762915905 -0.123926333467488 0 0
-0.142619027323425 -0.142496998627195 0 0
-0.0170128566181201 -0.0169534887784619 1 1
-0.00146107188110483 -0.00144507158069554 1 1
-0.0914253748268855 -0.0913391699125571 1 1
-0.255632601286567 -0.255368072356097 0 0
0.0181166692784796 0.0181105803326442 1 1
0.100576977882401 0.100494166648659 1 1
-0.177628577866926 -0.17741473363104 0 0
0.00159777123032511 0.00157911795048362 1 1
-0.0447290719581729 -0.0446829123088584 1 1
0.0568500070082364 0.0568079846811596 1 1
-0.0920069559569357 -0.0919027349700454 1 1
0.045518744813476 0.0454909570156102 1 1
0.0295853954032862 0.0295381091477314 1 1
0.0216254314014945 0.0216269441088744 1 1
-0.0785124807842091 -0.0784305003534241 1 1
-0.110225084806758 -0.110133811626078 1 1
0.0698147793421571 0.0697517636033728 1 1
-0.190545721939912 -0.190352198681921 0 0
0.0628502734396911 0.0627844566813513 1 1
0.0154964433651269 0.0154758086741968 1 1
0.00402199301409497 0.00400378147478892 1 1
0.0485635208066011 0.0485103515896713 1 1
-0.0476164473260174 -0.0475806731197621 1 1
-0.0710929716232593 -0.071017264950336 1 1
-0.0391352594769535 -0.0390944114160907 1 1
-0.0653886625264427 -0.0653154876513259 1 1
0.0101273689434574 0.0101531546160743 1 1
0.108151883487452 0.108037652400788 1 1
-0.0993251942020145 -0.0992381454620883 1 1
-0.0507394496203004 -0.0506924585664653 1 1
-0.029071218171786 -0.029026469655357 1 1
-0.0420698750320539 -0.0420102099774004 1 1
0.0873967610064327 0.0873522965730057 1 1
-0.0272546305519387 -0.0272237852263427 1 1
0.103101487229357 0.102979622755535 0 0
-0.116513624817193 -0.11638602232084 1 1
-0.00292432774743589 -0.00293341432100419 1 1
-0.018033031289087 -0.0180065436185359 1 1
-0.0684957779194514 -0.0684342318749568 1 1
-0.0342941070349881 -0.0342333386238076 1 1
0.128592763959229 0.128401562619069 1 1
0.0840904897615273 0.0840325771723733 1 1
-0.064640473344718 -0.0646000527833501 1 1
-0.0522080516910242 -0.0521426173403332 1 1
-0.159864493265059 -0.159704303479837 0 0
-0.0230714992916595 -0.0230593243745676 1 1
-0.0432922472596147 -0.0432384658951755 1 1
0.033821611780208 0.033805793865279 1 1
-0.0258755093237802 -0.0258477237036415 1 1
-0.0369897623446522 -0.0369446208159957 1 1
0.00173592136861497 0.0017353009315045 1 1
0.0827155563724468 0.0826198064813387 1 1
0.0246927911998207 0.0246839033161922 1 1
0.00788968187935838 0.00787605990570278 1 1
0.0200968973551043 0.0200422322672386 1 1
-0.0473848938265358 -0.0473429732703124 1 1
-0.0450619637625822 -0.0450232756918448 1 1
-0.0651956915981535 -0.0651441472644935 1 1
-0.129958638352197 -0.12983333187548 0 0
-0.0532762315155836 -0.0532394411045407 1 1
0.0845928346954715 0.0845289441177229 1 1
0.0420380400728006 0.0420046619676767 1 1
-0.149197820926707 -0.149047798659178 0 0
0.0483066729570087 0.0482627004544331 1 1
0.0992335286596884 0.0991470313714277 1 1
0.0247222021344228 0.0247123175981019 1 1
-0.0575471861133524 -0.0575077302664675 1 1
-0.0411408501666627 -0.0411206972026563 1 1
0.0364594513649594 0.0364241806840125 1 1
-0.0626961978810182 -0.0626312198840437 1 1
-0.0539108055761628 -0.053859757051662 1 1
0.00522857215623736 0.00520721145289495 1 1
0.0543478681993079 0.0543064115730319 1 1
0.0189716104768427 0.0189972645816741 1 1
-0.0898195176529727 -0.0897495371740556 1 1
-0.0500071059433186 -0.0499520953202189 1 1
0.0587290276568331 0.0587020695104457 1 1
0.0820949235985096 0.0820060594025361 1 1
-0.039708300732484 -0.0396696727459414 1 1
0.143424633144258 0.143276724865158 0 0
-0.0132984942057344 -0.0132954866692039 1 1
0.110872351843179 0.110764060272721 1 1
0.0826406102552173 0.0825699091549515 1 1
0.0851688966614674 0.0850981136718262 1 1
-0.1198733071342 -0.119747233864574 0 0
-0.0640003108627764 -0.0639214730280655 1 1
0.0333543864923019 0.0333357563389075 1 1
-0.109881349090878 -0.109756464249232 1 1
-0.111114733367934 -0.111027314809636 1 1
0.00167517129465704 0.00166190565149911 1 1
0.0803336679670917 0.0802444188727136 1 1
-0.0893695273057471 -0.0892906671486547 1 1
0.10568079529892 0.105574704735751 1 1
-0.0451815122891645 -0.0451320159034459 1 1
-0.00398309940878873 -0.00398464834476863 1 1
0.066059526979143 0.0659954886366 1 1
-0.110232923289299 -0.110123151401994 1 1
-0.0289783361497578 -0.0289301265573151 1 1
0.0676609873302626 0.0675913552311139 1 1
-0.0716511022328943 -0.0715761539828751 1 1
-0.051479262452933 -0.0514127558503194 1 1
0.0642469141272742 0.0641876210353005 1 1
0.0797650187816392 0.0796859473958935 1 1
-0.000197711019827181 -0.000188416674122605 1 1
0.0172181096965957 0.0172131973901453 1 1
-0.00859327536782132 -0.00859222898570543 1 1
-0.00289587123322037 -0.00287858888417158 1 1
-0.00676013121040053 -0.00674092117012939 1 1
0.113282307807797 0.113181521063754 0 0
-0.0302699814670821 -0.0302345062340404 1 1
0.0375264656133863 0.0375084865195414 1 1
-0.100054032346404 -0.0999789149046697 1 1
-0.0262855852755129 -0.0262750231565703 1 1
0.0208690147342925 0.0208099788138035 1 1
-0.158560908064877 -0.158409646170231 0 0
0.0651293113404375 0.0650711514001327 1 1
-0.068858081335728 -0.0687593200994945 0 0
-0.0644104184735797 -0.0643402448575779 1 1
0.0647387185747315 0.0646641795955561 1 1
-0.0488579208587191 -0.0487950519567667 1 1
0.0146116710204875 0.0145886468617468 1 1
-0.0384055460649129 -0.0383651216881375 1 1
-0.0378511334574181 -0.0378265271872613 1 1
0.118850655536975 0.118723510831871 0 0
0.0305471108792638 0.0305153332947731 1 1
-0.021416674692685 -0.0214138195753651 1 1
-0.0037095043009981 -0.00370348779870589 1 1
-0.152498320207478 -0.15233104740727 0 0
-0.00735875740899256 -0.00735034889721563 1 1
0.0119424290663153 0.0119139148659431 1 1
-0.0812343405366066 -0.0811390383770916 1 1
-0.119350879979794 -0.119226390008122 0 0
0.0291393673817667 0.0291048549801556 1 1
-0.00194200224367225 -0.00191009198922192 1 1
0.0627359730536741 0.0626811484366637 1 1
-0.00213532740155536 -0.00214581949204267 1 1
0.000275243685313549 0.000293393174666445 1 1
-0.0423249391032917 -0.0422935702460198 1 1
0.0478958600881756 0.0478619088639766 1 1
-0.00366987002410768 -0.00366021345599662 1 1
-0.0688584228869592 -0.0687869942451717 1 1
-0.0211544573622126 -0.0211358620242437 1 1
0.065610404552597 0.0655742283621815 1 1
-0.0404340022851144 -0.0403921527852301 1 1
0.104743995295005 0.104636855041879 1 1
-0.0777555490074377 -0.0776730418869947 1 1
0.0764791113062599 0.0764097359462048 1 1
0.0284894382902511 0.0284436343947749 1 1
-0.084008130029304 -0.0839416737600712 1 1
0.0859685347877038 0.0858928671732019 1 1
0.0891435157785966 0.0890542650866799 1 1
0.0203358004468461 0.0202994378386694 1 1
0.0726315618555448 0.0725851675322097 1 1
-0.0834862271469367 -0.0833921478620446 1 1
-0.0939614573499097 -0.0938194873359624 1 1
-0.080929533757307 -0.0808305714182231 0 0
0.0411375374717377 0.0410914805405217 1 1
0.0970796426878474 0.0969512732708707 1 1
-0.0585854177697737 -0.0585352067705059 1 1
0.0997372045840089 0.0996222913425363 0 0
-0.0101362322450215 -0.0101000164430349 1 1
0.0471682258542031 0.0470962018845904 1 1
-0.017684731104771 -0.0176428989298635 1 1
-0.00476890489361923 -0.00475559635622247 1 1
0.0130004847745603 0.0129321687779751 1 1
0.0647572797544881 0.0646725951297791 1 1
0.000236772612038497 0.000221846824221904 1 1
0.0706664808593513 0.0705991687203419 1 1
0.0287085414566567 0.0286532811857819 1 1
0.0499978182961431 0.0499477248517865 1 1
0.0142192332566882 0.014183142886698 1 1
-0.00434681427800155 -0.00435875867725315 1 1
0.024634581354312 0.0246284729440827 1 1
0.00401391629354967 0.00402690068019335 1 1
0.0257453228476999 0.0257345851348841 1 1
0.0508070643646641 0.0507324305393524 1 1
0.0178720161152377 0.0178656521893578 1 1
0.0649991058390113 0.0649314571588929 1 1
0.120605356886063 0.120477182568362 1 1
-0.051427030609869 -0.0513844735936541 1 1
-0.148010901831177 -0.147883394440185 1 1
-0.0478586226962645 -0.0477949700735673 1 1
-0.0485182932402559 -0.0484473675339762 1 1
0.0262742326419828 0.026249313960699 1 1
-0.00325145819735627 -0.0032514166204013 1 1
-0.0484231645311982 -0.0483736535865731 1 1
-0.0305725937827274 -0.0305521987786548 1 1
0.0790759349224522 0.0789913506103075 1 1
0.00277740448242538 0.00274991895584846 1 1
0.0464504524709272 0.0464011247282859 1 1
0.0473678864599562 0.0473044522691565 1 1
0.0414313849206714 0.0413982872541355 1 1
0.0504592106930112 0.0504049036945621 1 1
0.119511186606403 0.119378359640765 1 1
-0.0381977474898824 -0.0381904498813345 1 1
0.0390879987679829 0.0390569629219471 1 1
-0.0341239639146388 -0.0340876707686465 1 1
-0.0158349752364412 -0.0158039073824934 1 1
0.0927878243978264 0.0927001029958535 1 1
-0.000310449826724207 -0.000304203197068469 1 1
-0.147542830654426 -0.147413908124718 0 0
0.0330365366006519 0.0330148178571198 1 1
-0.0144619005994166 -0.0144483558688415 1 1
0.0159022265966155 0.01589189684988 1 1
-0.0601746766487618 -0.0600724561537545 1 1
-0.00612918977836918 -0.00614872431189305 1 1
0.018554278502898 0.0185382000978412 1 1
-0.024981169223417 -0.0249427344191169 1 1
0.00613649682058289 0.00613042291191413 1 1
0.0321009130847825 0.0320623676940991 1 1
-0.00969244240447485 -0.00968229857658938 1 1
-0.143175978804929 -0.143032874140484 1 1
0.0612006695584757 0.0611388453977518 1 1
0.00755328734136311 0.00755940826811607 1 1
0.0570607551351777 0.0570056260878819 1 1
0.0156086370126173 0.0155949320928352 1 1
-0.130112399252165 -0.130001069313787 0 0
-0.0378850476150488 -0.0378398867380626 1 1
-0.0222934072704948 -0.0222718614437474 1 1
0.0438584234490009 0.0438519589685301 1 1
-0.0096817181933736 -0.00964959177024718 1 1
0.0800902569763662 0.0800219740242804 1 1
-0.0734214291575757 -0.0733588253074046 1 1
-0.0348183990760288 -0.0347618501401009 1 1
0.00651087014038934 0.00653191218632509 1 1
-0.0887629108667489 -0.0886819223197088 0 0
0.0460705072085417 0.0460134887016232 1 1
-0.0302141928397407 -0.0301533093542332 1 1
0.0357419013527782 0.0357024922211912 1 1
-0.0308719583546618 -0.0308274044807119 1 1
0.0131329171149384 0.0131480860606314 1 1
-0.0888303853126379 -0.088725171739645 1 1
-0.0114999413422725 -0.0114986671440539 1 1
-0.00600133178801446 -0.00601980952024146 1 1
-0.0344571809994432 -0.0344201774660328 1 1
0.00360165643520677 0.00361019053644816 1 1
0.0734198777652973 0.0733517823243037 1 1
0.0260828095926072 0.02606334795426 1 1
-0.0613722478000129 -0.061315474920082 1 1
-0.0262829817829254 -0.0262474893468558 1 1
0.0173046427004748 0.0172724800772666 1 1
-0.0672991921034121 -0.0672088314545484 1 1
0.0521294137565727 0.0520832089890897 1 1
0.163737989816877 0.163571860255182 1 1
0.017071259533629 0.0170551702468835 1 1
-0.0789971480326036 -0.0788953198025334 1 1
-0.0367098042221844 -0.0366403737197053 1 1
0.0236853981773306 0.0236692932465019 1 1
0.0113585678918964 0.0113641528012491 1 1
-0.0342543422848353 -0.0342434650584607 1 1
0.0796559638345055 0.0795644010640883 1 1
-0.00735175013230175 -0.0073763077332649 1 1
0.000116462429116844 0.000132100518315715 1 1
-0.000596733504534406 -0.000610223233700935 1 1
0.0330376256114947 0.0330134805348587 1 1
0.0241365792891695 0.0241168694821761 1 1
-0.0576577517664787 -0.0575895460771891 1 1
-0.0100059647060695 -0.00998416019430613 1 1
-0.0332860132425965 -0.0332470288720023 1 1
-0.0231482836243776 -0.0231257001521322 1 1
0.0579888238199775 0.0578980822743814 1 1
0.0318183550376697 0.0317868400093038 1 1
-0.137623111271665 -0.137485093478884 0 0
-0.0147524547738795 -0.0147156542371417 1 1
0.0835862753684216 0.0835274764514887 1 1
0.0586077942127412 0.0585387945517632 1 1
0.00816137781644362 0.00815523245215332 1 1
0.00647233636532645 0.0064592810239581 1 1
0.0720301543310747 0.0719166425388556 1 1
-0.0286723701327782 -0.0286172776489437 1 1
0.00309706326162621 0.00308510853534115 1 1
0.0190534474647615 0.0190768001007791 1 1
-0.0253949579385413 -0.025357587875892 1 1
0.0254448152820111 0.0254146016205466 1 1
-0.144759491322317 -0.144593411259997 0 0
-0.000646239243193784 -0.00064043071324413 1 1
0.0313131999097431 0.0312550447981761 1 1
-0.000256646277301306 -0.00028297888974152 1 1
0.107192775749016 0.107070893595222 0 0
-0.0379399637103978 -0.0379014142261565 1 1
-0.0283082210091819 -0.0282923092764138 1 1
0.00740694182412148 0.00742366096378211 1 1
0.137079051226514 0.136938773385369 1 1
-0.089468520229787 -0.0893718221372574 1 1
0.023047038036938 0.0230310386212356 1 1
-0.096802214519776 -0.0966997037767009 1 1
-0.0259210030189534 -0.025884207960432 1 1
0.0140039290458288 0.0139942832640615 1 1
-0.147343403481779 -0.147194229272436 1 1
0.0437329938979292 0.0436995490202406 1 1
0.0262145853138852 0.0261757278775173 1 1
-0.0763254613500226 -0.0762257205473896 1 1
0.095059804163182 0.0949318177825648 1 1
-0.05148720251161 -0.0514604370398841 1 1
-0.0732441422668501 -0.0731743529675137 1 1
-0.124918645384084 -0.124777785096342 1 1
-0.0658570727012112 -0.0658031000513792 1 1
-0.0866222749847427 -0.0865584025519697 1 1
-0.0540941252312671 -0.05405074074901 1 1
-0.00062840695159967 -0.000610911705725923 1 1
-0.00807872020449176 -0.00807807120520458 1 1
0.0170095919765311 0.0170154775871777 1 1
0.080856872720151 0.0807965491938357 1 1
0.046419229270447 0.0463642577560204 1 1
-0.0171312777920582 -0.0171404482427516 1 1
0.0681959237599425 0.0681590076688469 1 1
0.0138827098174608 0.0138428000508766 1 1
-0.0492066285699885 -0.0491831461805699 1 1
-0.143325504042404 -0.14315405972959 0 0
0.050626480460639 0.0505999764356338 1 1
0.119523460688686 0.119402128412511 1 1
0.102288277690881 0.102174919062002 1 1
0.0336968374498633 0.0336582097741992 1 1
0.0177250562756898 0.0177159873287477 1 1
0.0142448745352821 0.0142168473049077 1 1
-0.0709017245481608 -0.0708117224046755 0 0
0.0600482711096576 0.059987008864883 1 1
-0.064710822288636 -0.0646224453140481 1 1
-0.0670702281040567 -0.0670158601387269 1 1
0.0970185056329422 0.0969089934441293 1 1
-0.0244960122902379 -0.0245209289738647 1 1
-0.029012277192526 -0.0289734329133004 1 1
-0.00573886933747483 -0.00575525074198924 1 1
0.0512919499106831 0.051241939853233 1 1
0.0417693215807665 0.0417194200089099 1 1
-0.0480810337803027 -0.0480470767003932 1 1
0.0439412395660354 0.0439285850298467 1 1
0.00202492708321593 0.00201688609314045 1 1
0.0800416866291167 0.0799570435120002 1 1
0.0569556454186599 0.0568914759246987 1 1
0.0289118861803652 0.0288714487188584 1 1
0.0828204962402639 0.0827169128027443 1 1
0.0432885851803659 0.043259006605467 1 1
-0.0253280620104316 -0.0252974867659553 1 1
-0.137591264439351 -0.137442998751987 1 1
-0.0126993751600078 -0.0127036318572865 1 1
-0.0336911861322372 -0.0336368095382432 1 1
0.000621864270931801 0.000635987589674316 1 1
0.171161014023868 0.170991069229314 0 0
0.0080445509405007 0.008062745772429 1 1
0.0462025116169043 0.0461602992445774 1 1
-0.00414258741458411 -0.00412433653812126 1 1
0.0874729884645576 0.0873631706682677 1 1
-0.00223169947354186 -0.00222579360029349 1 1
-0.00198285693817584 -0.00197560917515316 1 1
0.0151000246094196 0.0151044658856462 1 1
0.0259168304233658 0.0259232345212773 1 1
0.0879637571034803 0.087833281023765 1 1
-0.0676747033725704 -0.0676147030739626 1 1
-0.0703025006041831 -0.0702436702439737 1 1
0.0550459236068174 0.0549715678716742 1 1
-0.00403946652320493 -0.0040203113629455 1 1
-0.0935224152766002 -0.0934549009884745 0 0
-0.0586183946809084 -0.0585676986332707 1 1
-0.0447291812386756 -0.0446897453943833 1 1
-0.0985810255402005 -0.0984825474866534 1 1
-0.0448066572472331 -0.0447522941631955 1 1
0.0709610012827262 0.070897576253682 1 1
-0.0631259884405287 -0.0630446754657995 1 1
-0.0676590426426469 -0.0676080085551683 1 1
-0.0324624647082561 -0.0324550621593414 1 1
0.045622536764451 0.0455959115275787 1 1
-0.0475498659401594 -0.0474894251794301 1 1
0.0019840571054784 0.00196842528878321 1 1
-0.0343320661714676 -0.0342893998348381 1 1
0.0621868583287579 0.0620739037996125 1 1
-0.0789244246390186 -0.0788386591813857 1 1
-0.107102363031015 -0.107012425369566 0 0
0.020135287933471 0.0200994125198586 1 1
0.0245813149253398 0.0245651898882101 1 1
-0.0494238268506717 -0.0493899429424883 1 1
0.0592061145171674 0.0591666661585898 1 1
-0.129302008492093 -0.129168759380748 0 0
-0.0546970522549624 -0.0546576221185328 1 1
-0.0386435608219877 -0.0385880636156477 1 1
-0.0819008250849967 -0.0818120959408903 1 1
-0.0115611769596558 -0.011556888330542 1 1
0.00435834644576717 0.00434065263138738 1 1
-0.0188427904726925 -0.0188393307028575 1 1
-0.0218934029611132 -0.0218518300032804 1 1
-0.101712691705506 -0.10158952959159 1 1
0.0618657291923962 0.0618167408486806 1 1
0.119145837643908 0.119004153158679 1 1
-0.0981999456603349 -0.0981422118965431 1 1
0.120387881147438 0.120255773205572 1 1
0.0155921246196442 0.0155458184157397 1 1
0.00970288368295646 0.0096816227342506 1 1
-0.0623818502879324 -0.0623103179105404 1 1
0.0415626798845096 0.0415106145852409 1 1
-0.0988923941267822 -0.098787981271378 1 1
0.0273336847969918 0.0272841181350352 1 1
0.155594819666899 0.155458025706338 1 1
-0.0592361133038673 -0.0591788419436714 1 1
-0.166756270960184 -0.166577073715441 0 0
-0.0608239761172182 -0.0608086387030976 1 1
-0.0742121501614134 -0.0741384184309726 1 1
0.202695838814128 0.202467822158948 0 0
0.0339021952363784 0.033878934018778 1 1
0.0196492883405743 0.0196394529829723 1 1
-0.107650245883243 -0.107533766371195 0 0
-0.0199013974928066 -0.0198693446828213 1 1
0.0241696202396955 0.0241666689004913 1 1
-0.0452378011461471 -0.0452152743530606 1 1
0.0079031462708496 0.00788780705441756 1 1
-0.0779143191332161 -0.077825968253399 1 1
-0.0263229965341746 -0.0262755820559961 1 1
0.018406384183835 0.0183712070065034 1 1
-0.0941470490016827 -0.0940964255625218 1 1
0.095791918564786 0.0957020787770818 1 1
-0.0220381953607078 -0.0219843665280883 1 1
0.0753517731442192 0.0752708900225213 1 1
0.0277031982116205 0.0276938808630215 1 1
0.00321886770090118 0.00321291459901123 1 1
-0.111430230573895 -0.111294291439634 1 1
-0.0153771858357505 -0.0153485382909423 1 1
0.00674041763906823 0.00674281342826255 1 1
-0.0435927212831354 -0.0435561755650748 1 1
-0.0488483062979819 -0.0488053558622137 1 1
0.0520443579339422 0.0519779488337424 1 1
-0.0636579061151596 -0.0635530230248075 1 1
0.00656179906180608 0.00652637692598499 1 1
-0.0758931644779256 -0.075791316732752 1 1
-0.0672510879013412 -0.0671833413865923 1 1
0.11491263337651 0.11477997142962 0 0
-0.114017031499472 -0.113879707430071 1 1
-0.0550959929265822 -0.0550335655236914 1 1
0.00108264154641086 0.0010741921321565 1 1
-0.0410232474620515 -0.0409860144861292 1 1
-9.09775924349682e-05 -8.48712955483638e-05 1 1
0.00732011447892024 0.0073155917500737 1 1
0.0481167400540075 0.0480448588382272 1 1
0.00909193130689613 0.00907037147186723 1 1
-0.0357713224368862 -0.0357075337184711 1 1
-0.00613111715432541 -0.00613109253194013 1 1
0.00366984482596503 0.00361653339776417 1 1
0.0300441292050391 0.0299960932403199 1 1
0.0179632024018438 0.0179456164459605 1 1
0.0412209289234956 0.0411733259670832 1 1
0.0598122623397015 0.0597725053766709 1 1
-0.172027899027134 -0.171845357772684 0 0
0.0635461989360188 0.0634926875165486 1 1
-0.0207575096668273 -0.0207448217573131 1 1
-0.0768569176326549 -0.0767850217467997 1 1
-0.0210815868520112 -0.0210815628780668 1 1
0.0462148215367032 0.0461527202376128 1 1
-0.0278412579160406 -0.0278125220050896 1 1
0.0933828569612327 0.0932825005399207 0 0
-0.0613006942570527 -0.0612396176805174 1 1
-0.0397896694740675 -0.0397672571769113 1 1
0.013772587379805 0.0137531857700829 1 1
-0.0204233266006827 -0.0203897014351702 1 1
-0.0372707140931498 -0.037258410822089 1 1
0.0188191132143284 0.018797662162197 1 1
0.0149243410464316 0.014888548083498 1 1
0.104227368362974 0.104076609582603 1 1
0.0662050635158452 0.0661360422612064 1 1
-0.116255775281762 -0.116145608837875 1 1
-0.0103403851966941 -0.0103370698228336 1 1
-0.106690658080753 -0.106611978340007 1 1
0.0532096745386903 0.0531644449391947 1 1
-0.0196664078366854 -0.0196293030849203 1 1
-0.0473589916705622 -0.0473075299960794 1 1
0.10311514905676 0.103043821823859 1 1
0.0490354307955351 0.0489434814550912 1 1
-0.0134310197686604 -0.0134104163821934 1 1
0.0498942673193917 0.0498533632514218 1 1
0.117208745416897 0.117088748269605 1 1
0.0514681058256478 0.0513956853770243 1 1
-0.00318944559769267 -0.00320329512508662 1 1
0.157611418069332 0.157436495335203 0 0
0.102148739723087 0.102045934739017 1 1
-0.0104417803331759 -0.0104536930762042 1 1
0.136053035585489 0.135917064440992 0 0
0.0633941711930624 0.0633528996922897 1 1
0.00490046428866931 0.00490382415821094 1 1
-0.170773539951036 -0.170583005093251 0 0
-0.161711283500012 -0.161514518663383 1 1
0.0540337042478544 0.0539807629973128 1 1
0.0509968870148919 0.0509496903102399 1 1
0.0453679929041696 0.0452883009853271 1 1
0.0288213341740858 0.0288027475891562 1 1
0.0571192152205862 0.0570422417543556 1 1
-0.0572586526516317 -0.0572139164285796 1 1
0.00485752346837349 0.00485660604483284 1 1
0.0871437881919791 0.0870898869719153 1 1
-0.00391047767849759 -0.00387615328423564 1 1
-0.0793899749510569 -0.0792828886018045 1 1
-0.048032689330606 -0.0479673449652747 1 1
0.0365519376092015 0.0365087523788475 1 1
0.0576449443838602 0.0575814992689496 1 1
0.0121865299396085 0.0121573757023559 1 1
-0.0315003711159838 -0.0314959983329258 1 1
0.00784409431091193 0.00785022589468018 1 1
0.0339406779291799 0.0339195042865391 1 1
-0.102504054431526 -0.102388409929761 0 0
-0.0810976150938753 -0.0810012110882991 1 1
0.11639436375832 0.116285832272056 1 1
-0.0239972735834976 -0.0239880303739674 1 1
-0.0841511387440345 -0.0840557856889348 1 1
0.0557691667588168 0.0557159421371255 1 1
0.134527417515442 0.134362241777088 1 1
-0.00880196059662373 -0.00882713723260171 1 1
0.021533106392386 0.0215368026983067 1 1
-0.0117162654262127 -0.0117010228098673 1 1
0.0261959141784497 0.0261378822708205 1 1
-0.0807908681579109 -0.080705067766269 1 1
-0.0508643232871866 -0.0508411693297754 1 1
0.0632437846060041 0.0631865529951038 1 1
-0.0697406813499545 -0.0696552067996024 1 1
0.0452046271577964 0.0451619099691081 1 1
-0.0336042274063122 -0.0335886191809774 1 1
0.0630398078744109 0.0629919836588421 1 1
0.0376605969006624 0.0376487524678374 1 1
0.0350713594466636 0.0350664304570124 1 1
0.0228646464318015 0.022845424378735 1 1
0.0505072376932451 0.0504755372421518 1 1
0.076814781579972 0.0767235559453102 1 1
-0.00705049247371103 -0.00702540344889636 1 1
0.0485079776879185 0.0485020209778012 1 1
-0.0766461249022383 -0.0765709996293365 1 1
-0.0361156678110578 -0.0360728468337137 1 1
-0.0120558136351159 -0.0120820504065888 1 1
-0.0854297044237976 -0.0853269041083986 1 1
-0.0277063980488054 -0.0276889482438616 1 1
-0.0345411401578919 -0.0344993007669604 1 1
-0.0545322327803801 -0.0544998335220476 1 1
0.0691161704922732 0.069017986559579 1 1
0.0378147529348105 0.0378032124667415 1 1
0.0375384015219746 0.03752432049857 1 1
0.0378042684749261 0.0377322296171766 1 1
0.144845214391723 0.14466844037796 0 0
0.0657866121693361 0.0657226849599647 1 1
-0.0196872287505828 -0.0196810772009683 1 1
0.0314624586397228 0.0314312408859153 1 1
0.0595287210590086 0.0594831726869553 1 1
0.00600480608571216 0.00598675353282501 1 1
-0.0514802137832789 -0.0514322758736974 1 1
0.0668798549970033 0.0668232302990936 1 1
0.0468633483461799 0.0468236905890203 1 1
0.0670292388064546 0.066978383357039 1 1
-0.0701199321436731 -0.0700617767080368 1 1
-0.0445928880062635 -0.044539211814407 1 1
-0.0699483133189854 -0.0698758375664702 0 0
0.0221328238130241 0.0221069766890293 1 1
-0.0166193890671184 -0.0166185508977617 1 1
-0.0776279079970607 -0.0775384671542863 1 1
-0.00506038764595233 -0.00507402816373154 1 1
0.0376396719763638 0.0375822282061847 1 1
0.0180916289199963 0.0180743024746782 1 1
0.0335065725153936 0.0334538784030797 1 1
0.0483922526875334 0.0483504833143447 1 1
-0.0277659365441612 -0.0277211025538466 1 1
0.09771534173739 0.0976032170812822 1 1
-0.0546654850877175 -0.054623473877631 1 1
-0.0441034260979675 -0.0440858383082062 1 1
-0.0341942497034796 -0.0341675233388308 1 1
0.0259644815797627 0.0259581391254004 1 1
-0.0513819140402439 -0.0513351731695013 1 1
0.053678737250054 0.0536246097355845 1 1
0.0140847982608794 0.0140867818661595 1 1
0.0396260458132472 0.0395818037066089 1 1
-0.0254000167460457 -0.0253602285245672 1 1
-0.0259397908727373 -0.0259051525313226 1 1
-0.0172228436927884 -0.0171866052103433 1 1
-0.060527820586305 -0.0604603947161044 1 1
-0.0275750715029494 -0.0275308873854087 1 1
0.0549484688462925 0.0549004723473309 1 1
0.151944445566711 0.151798304172076 1 1
-0.0372723658075697 -0.0372601645299374 1 1
-0.0194668910331516 -0.0193957956774222 1 1
-0.101935779507364 -0.101827255545812 1 1
-0.031630448591057 -0.031576322321185 1 1
0.0671692549260568 0.0670878898437834 1 1
-0.00502337545605203 -0.00502291318008372 1 1
-0.110727458202782 -0.110611289121503 1 1
0.0132049293046835 0.013194205690677 1 1
-0.00450266433280131 -0.00447720707368723 1 1
0.121516862696515 0.121413180798868 0 0
0.0185681725841772 0.0185563330197444 1 1
0.0712553018672708 0.071179849005432 1 1
-0.00921963683479344 -0.00919994737742656 1 1
-0.0571012795233073 -0.0570517106486851 1 1
0.0479172277248537 0.0478724223018841 1 1
-0.116618416538336 -0.11649433898947 0 0
0.0463225741709332 0.0462674543108865 1 1
0.0166338870971325 0.0165879720061677 1 1
0.0475149428354711 0.0474602776899851 1 1
-0.0480307845896954 -0.048002645299265 1 1
0.0903221870688246 0.0902401280084053 1 1
0.0541291068729279 0.0540673208140554 1 1
0.0563931855456838 0.0563418329535178 1 1
-0.0211355154576733 -0.0211036512329479 1 1
-0.0987120388680423 -0.0986090358600009 1 1
0.0664673398838832 0.0663933891290688 1 1
-0.00267389502052382 -0.00266249365363125 1 1
-0.0479740893957566 -0.047904112984138 1 1
0.0684083749960793 0.0683417194567041 1 1
-0.0324102618369539 -0.0324025081403375 1 1
0.0745278056704219 0.0744486572781117 1 1
-0.0316623267901173 -0.0316106708172974 1 1
-0.0356334605318011 -0.0355999466917753 1 1
0.0359564378136977 0.0358907914155976 1 1
-0.0494845372233676 -0.0494439803619229 1 1
-0.00251422679807579 -0.00250712186479193 1 1
-0.0142303326487703 -0.014232478728287 1 1
0.0207883900623113 0.0207878401318169 1 1
-0.012972169495996 -0.0129480947894114 1 1
0.051504195016116 0.0514443919972489 1 1
-0.0174356530354448 -0.0173879137047913 1 1
-0.0123744489718221 -0.0123617441982066 1 1
-0.0578984485522979 -0.057835269927985 1 1
-0.0925821135796789 -0.0924694086503246 1 1
0.0728600202941853 0.0727560183836688 1 1
0.0195669882061278 0.019560276569746 1 1
0.0845546072226809 0.0844933099823856 1 1
-0.0168791314878541 -0.0168638918048354 1 1
-0.0295767861556827 -0.0295275824813098 1 1
-0.0680902252542374 -0.0680213348177698 1 1
0.068514431351187 0.0684455223202188 1 1
-0.00749482545674841 -0.00747272449269682 1 1
-0.0977144663893084 -0.0976219314908891 1 1
-0.0722549197902234 -0.0721835166316312 1 1
-0.0530431891564398 -0.0529882911027145 1 1
-0.0245899344087099 -0.0245611119396669 1 1
-0.0592949563202752 -0.059250510643148 1 1
0.0278108631595129 0.0277833524238872 1 1
-0.0429964655063974 -0.0429262450661568 1 1
0.0677883929656559 0.0677132227720771 1 1
-0.0997658414545751 -0.0996177537955399 1 1
0.075054023809823 0.0749953771235827 1 1
-0.00702980044929113 -0.00702762817367827 1 1
-0.0629980185077487 -0.0629289226895892 1 1
-0.0502132052181412 -0.0501608078428702 1 1
-0.0668260573890837 -0.0667334858927906 1 1
-0.107024465187436 -0.106943027855235 0 0
-0.102587553659442 -0.102486795776646 0 0
-0.0647041411219273 -0.0646348601075481 1 1
-0.0640772027526352 -0.0640026138530913 1 1
-0.00119786023577862 -0.00120091097008519 1 1
-0.0873904767240466 -0.0872938010406328 1 1
0.0582460874412341 0.0581917723521881 1 1
0.0541450567647002 0.054093841994549 1 1
-0.00891088376331972 -0.00889951225354182 1 1
-0.0476519586189558 -0.0476169478632302 1 1
-0.00875552788693745 -0.00875736731430139 1 1
0.0372935035980706 0.0372637208770509 1 1
0.0231908440170825 0.0231883694617012 1 1
-0.00516346536857451 -0.00518374969002197 1 1
0.101663919049517 0.101557226454328 1 1
-0.0836682133291746 -0.0835511022249381 1 1
0.0767214461185175 0.0766229328569956 1 1
0.048157133127537 0.0481384227325601 1 1
-0.0661841022337677 -0.0661232512615822 1 1
0.0116096558453386 0.011602893247363 1 1
0.0808247705064786 0.0807220030338067 1 1
-0.0649253302394051 -0.064832081490681 1 1
-0.0860754438789654 -0.0860036083357335 1 1
-0.0477887834591806 -0.0477368058694113 1 1
0.106264026775954 0.106169876228413 1 1
0.0401935079472558 0.0401457482669767 1 1
0.0308198121843013 0.0307731528616737 1 1
-0.0191240456602017 -0.0190940896332796 1 1
0.100134684109937 0.100030022576375 1 1
0.0574081427301411 0.0573061444983583 1 1
-0.136290376697423 -0.136151725547355 0 0
-0.0280580047432134 -0.028007551152069 1 1
0.101729569227325 0.101607434549659 1 1
0.0991132929290849 0.099028598123729 1 1
-0.0108878231642225 -0.0108639427856553 1 1
0.0677948419977864 0.0677147882072241 1 1
0.0655386218604505 0.0654913866530537 1 1
-0.10558606305241 -0.105448489312794 1 1
-0.0287834322890412 -0.0287465828839432 1 1
0.154196608566634 0.154036395812636 1 1
0.00975055291926734 0.00975594138838149 1 1
-0.0606199533201448 -0.0605350507331485 1 1
-0.0844916302797441 -0.0844086595487569 1 1
-0.0924590432674651 -0.092356151390032 1 1
-0.030984338775928 -0.0309726689122126 1 1
0.00316629623298748 0.0031763974990166 1 1
0.123241210451092 0.12311411768415 1 1
-0.00074671010235457 -0.000768896329569968 1 1
-0.0285012843392951 -0.0284715988252602 1 1
-0.00609686791049543 -0.00610107256115679 1 1
0.0215912419876658 0.0215729228806026 1 1
-0.0758827104927517 -0.0757885334291271 1 1
-0.0625138478885058 -0.0624574269510419 1 1
-0.0348580760648105 -0.0348303502379353 1 1
0.0261059007367886 0.0260981932105415 1 1
0.0341463148586504 0.0341405522073529 1 1
0.0239490984740726 0.0239160541677067 1 1
-0.0999245313137636 -0.0998057523356781 0 0
-0.0632530191180702 -0.0631735155646433 1 1
0.0274160975593921 0.027385498213015 1 1
0.0996750192438916 0.0995484347741873 1 1
-0.0239528042233622 -0.0238986273276235 1 1
-0.0812853610142939 -0.0811941280401119 1 1
0.072137614845609 0.0720916743108448 1 1
-0.103867103139795 -0.103706270354803 1 1
-0.0451765426677049 -0.0451468261869994 1 1
-0.0598494568854348 -0.0597777732110903 1 1
-0.0119642179457653 -0.0119702515810161 1 1
0.00187499704590455 0.00187302751069957 1 1
0.0356555374633121 0.0355914198089125 1 1
0.0527457931937738 0.0526932116866734 1 1
-0.0388515059157393 -0.0388048124816381 1 1
-0.0690285600652124 -0.0689595681617363 1 1
-0.0292862491743444 -0.0292342491371191 1 1
0.0403353254975001 0.0403128907859604 1 1
0.00666415524766318 0.00666582006619843 1 1
-0.0266403509448119 -0.0266119294539825 1 1
0.0800816903780862 0.0799788728081728 1 1
0.00884729666131714 0.0088249198302356 1 1
0.0756331446885726 0.0755469521564358 1 1
0.0890232355772303 0.088942502052054 1 1
0.0761244611705974 0.0760510619265853 1 1
0.0250458378772886 0.0250050862824745 1 1
0.0543688320684348 0.0542912224543405 1 1
0.00453405667283581 0.00454965229344152 1 1
0.0150150615130173 0.0150062043485924 1 1
0.0795748735997901 0.0794722673716323 1 1
-0.0044866168765286 -0.00449221187562962 1 1
0.0770178359487338 0.0769562909272878 1 1
0.00400711855493301 0.00400270761749395 1 1
0.012014468784793 0.0120062257981121 1 1
-0.0160285697092384 -0.0159907476560177 1 1
-0.00133686044848248 -0.00130545266296472 1 1
0.0272024735322776 0.0271559871051202 1 1
-0.0661190495869953 -0.0660442069129715 1 1
0.0464972669743811 0.0464296461119883 1 1
0.0969030666579196 0.0967820120161604 1 1
0.00119111654318492 0.00116796184132473 1 1
-0.0864318436191344 -0.0863374778304125 1 1
0.0319865992930245 0.0319620308446244 1 1
0.0790854219367005 0.0789721603040501 1 1
-0.0450933279048239 -0.0450355235612268 1 1
-0.0418146273902327 -0.0417869616954508 1 1
0.0722456958187032 0.0721638973965644 1 1
0.00629566046502145 0.0062870997178592 1 1
-0.0881552983318329 -0.0880677621915534 1 1
-0.0376887051339027 -0.0376698665351404 1 1
-0.119996799974413 -0.119885704667578 1 1
0.0333919805555428 0.033365184845361 1 1
0.0229000712049926 0.0228776902913986 1 1
-0.0849310722841341 -0.0848439494091945 1 1
-0.0565367431113305 -0.0564770749374861 1 1
-0.0686680333923843 -0.0686084983990294 1 1
-0.0135968026702408 -0.0135950191049137 1 1
-0.0330108299469734 -0.032985330383735 1 1
-0.00917046919211544 -0.00913772589170693 1 1
0.0871168834271248 0.0870200517147039 1 1
-0.0270369137568632 -0.0269839176042067 1 1
-0.0817321002940558 -0.0816506342455028 1 1
-0.147709908057647 -0.147543327448349 0 0
0.0557929557518093 0.0557279468676479 1 1
-0.0119882234932918 -0.0119469002777303 1 1
0.0184564565874777 0.0184315403872326 1 1
0.0421007069332935 0.0420186557862419 1 1
-0.0507478088797023 -0.0506790485010673 1 1
-0.0228284788848951 -0.0228081702984426 1 1
0.024305090334289 0.0242618293252074 1 1
-0.0393211644602318 -0.039276520374783 1 1
0.0313035637845772 0.0312836529475194 1 1
0.0269391760313312 0.0269145432537578 1 1
0.0329460830559708 0.0329114330886459 1 1
0.126908583776411 0.126808507485347 1 1
0.0771418306050529 0.0770550746148479 1 1
-0.00642653909182933 -0.00640644726582331 1 1
-0.149987462251159 -0.149857052944836 0 0
-0.0619616066415037 -0.0618829208951354 1 1
-0.076078059772453 -0.0759612688659433 1 1
0.0647726019078931 0.0646954409183094 1 1
0.0484835883390298 0.0484392620903067 1 1
0.070089354737655 0.0700072601613888 1 1
0.0283359370562528 0.0282899130649332 1 1
-0.0379879031766567 -0.0379576808010583 1 1
-0.0572020310402608 -0.0571508497942397 1 1
0.0234983174730924 0.0234842043284209 1 1
0.0240380300311132 0.0240277618198196 1 1
0.0268187356183437 0.0267918745592205 1 1
-0.0718159427839962 -0.0717444518734001 1 1
-0.0825820600052838 -0.0824920921295492 1 1
0.0278915697647959 0.0278903391813265 1 1
0.0327947133715667 0.0327851601211486 1 1
0.0662422112483462 0.0661866082677537 1 1
-0.0622253401957446 -0.0621588859235471 1 1
0.00158104293925815 0.00158604243769216 1 1
0.00824404368606237 0.00821596771354456 1 1
0.0156544714414932 0.0156249578692981 1 1
-0.0378792325403839 -0.0378608092297506 1 1
-0.0438193049983418 -0.0437965643577317 1 1
0.0651085911862701 0.0650461380702193 1 1
0.00844802991436151 0.00846265277183477 1 1
0.104456802768457 0.104347771614787 0 0
-0.109412017323725 -0.109289260116659 1 1
-0.153923279915154 -0.153780147821183 0 0
0.0831356274459845 0.0830439719648533 1 1
-0.0182063721313243 -0.0181910399738832 1 1
0.0564197897264116 0.0563438520139688 1 1
0.000696755592922771 0.000702113950646766 1 1
-0.0107807826519353 -0.0107637445833804 1 1
-0.00435516523338467 -0.00433079408784329 1 1
0.0325816051446994 0.0325704582136177 1 1
0.169801632973256 0.16963159882293 0 0
-0.055849525316817 -0.0557664683987369 1 1
0.00889590730310513 0.00888196796538279 1 1
-0.0693205836151906 -0.0692517247285303 1 1
-0.0371666646582561 -0.0371316286313903 1 1
-0.0481331889592411 -0.0480644502325317 1 1
0.0314849084390407 0.0314657687799452 1 1
0.118115194489737 0.117985645421135 1 1
0.0197771643297717 0.0197633767102177 1 1
-0.0207962267752457 -0.0207770474113752 1 1
0.146928794250757 0.146783978489089 0 0
0.0372000299506734 0.0371715499857468 1 1
0.0134331015771021 0.0134595774619327 1 1
0.112848567692435 0.112729725515206 1 1
-0.0414781624312019 -0.0414439778540736 1 1
0.0180384581047082 0.0180271691449197 1 1
0.0388629938913736 0.0388227453759045 1 1
0.0129186916605889 0.0128643449991113 1 1
-0.12695356555833 -0.126831521750457 1 1
0.0304122058214641 0.0304002270303775 1 1
0.0874121417304791 0.0873147797686041 1 1
0.0322576491556928 0.0322314407052407 1 1
0.144470249665048 0.144334905708442 0 0
0.00612770425760018 0.00608394934761969 1 1
-0.131451874731099 -0.131288272479891 0 0
0.0752482012512575 0.0751571143266883 1 1
0.0825268989441189 0.0824351319213655 1 1
0.0437986210364597 0.0437768487983256 1 1
-0.056994887933811 -0.0569352916198172 1 1
0.0314681786232968 0.0314829202258699 1 1
0.0142326477225769 0.0142597674553992 1 1
-0.036628336795395 -0.0366161301423054 1 1
-0.0422793757596675 -0.0422332536604305 1 1
0.0593905920583211 0.0593492538773524 1 1
0.0633872054448538 0.0633202579115488 1 1
-0.0117691476338594 -0.0117233882205036 1 1
-0.0662314385247711 -0.0661637720408833 1 1
0.103948617664477 0.103818751456071 0 0
-0.0427743230668383 -0.0427451149875219 1 1
-0.0114058593774507 -0.0113979239527393 1 1
0.0850111836048501 0.0848890977382304 1 1
0.00151702849821019 0.00152779048761452 1 1
-0.0566190640082265 -0.0565696865668899 1 1
0.0165108163879241 0.0164937070831404 1 1
-0.0293712036341871 -0.0293553144261144 1 1
0.00854574896406666 0.0085301401979191 1 1
0.000375935139761028 0.000356299461464558 1 1
0.0594036264587822 0.0593233465939782 1 1
-0.0724719318124107 -0.0723965037243002 1 1
-0.0114212190317695 -0.0114307264692456 1 1
-0.0965492411490236 -0.0964545381041156 1 1
0.0678856319176662 0.0677672401987899 1 1
0.0385261563667212 0.0384907348565178 1 1
0.0175859764656233 0.0175826529374032 1 1
0.0871638864589332 0.0870749111598407 1 1
-0.0758980879377067 -0.0758265326341576 1 1
-0.015790453008115 -0.0157699879167347 1 1
-0.0502877738497025 -0.0502477900925181 1 1
0.0627092567461144 0.0626805619634739 1 1
0.0259111835263309 0.0258878325133309 1 1
0.0774150977307266 0.0773351877003635 1 1
-0.0648204815488847 -0.06473299141318 1 1
0.0029772586306723 0.002958303039754 1 1
-0.0697684619653594 -0.0696944414986544 1 1
0.0202254838695169 0.0201465497857557 1 1
0.0971686701817678 0.0970437069866433 1 1
-0.115058415048501 -0.114939602327191 0 0
-0.0260513423712971 -0.0259945226580381 1 1
0.0542079416575422 0.0541474777407129 1 1
0.116023376347275 0.115872240688863 1 1
0.13944550935535 0.139279851263701 1 1
0.0858449198812363 0.0857574538787137 1 1
0.0419176678548292 0.0418419612978924 1 1
0.00127570671425276 0.00129171994343512 1 1
0.01154781076689 0.0115326078080405 1 1
-0.0543504823028124 -0.0542653855171249 1 1
-0.0302020151450224 -0.0301797835222567 1 1
0.0677104221377814 0.0676319907613973 1 1
0.0296582758852305 0.0296194034900647 1 1
-0.0330806916356761 -0.0330540525959464 1 1
0.0787474751308406 0.0786780301671046 1 1
0.0357665062131442 0.0357426932439409 1 1
0.0401179133391176 0.0400841659434323 1 1
-0.0339819759829301 -0.0339505503512109 1 1
-0.0284666405466019 -0.0284646709329937 1 1
0.111487740898497 0.111382621549596 0 0
-0.11232627430585 -0.112235937775121 1 1
-0.105491352400253 -0.105386230294396 1 1
0.0223214266909471 0.0223007957963623 1 1
-0.0874313033940201 -0.0873175039860876 1 1
-0.0353812723029793 -0.0353528731327716 1 1
0.037855906835066 0.0378265742766982 1 1
-0.0561461046238533 -0.056108962812365 1 1
-0.0595807047553878 -0.0595068823476538 1 1
-0.0332541516554008 -0.033178035354654 1 1
-0.0717379251131824 -0.0716557119451852 1 1
0.0558001766367367 0.0557358073675658 1 1
-0.0197455001664107 -0.0197365217695301 1 1
-0.0116545794363189 -0.0116383556338844 1 1
-0.0417112032256288 -0.0416842881694549 1 1
0.0166269674312577 0.0165829904431237 1 1
-0.0144511527581199 -0.0144137064618228 1 1
0.0506245984070156 0.0505769247123565 1 1
-0.0317331980721894 -0.0316910044310778 1 1
0.00607252651668965 0.00607028541063073 1 1
0.0428203257992836 0.0427601972070796 1 1
0.104848739006746 0.10471106543908 1 1
-0.0288861284355648 -0.0288601984268938 1 1
0.128464122777526 0.128332070570718 0 0
0.0348748645089611 0.0348034003936906 1 1
-0.0380795795365206 -0.038061004292754 1 1
0.0594757575161589 0.0594011086095069 1 1
-0.067107772416466 -0.0670469809953163 1 1
0.0246645668544796 0.0246447026874611 1 1
-0.211263715301814 -0.211049582597917 0 0
0.00696369017347447 0.00696027715900012 1 1
0.023635261798818 0.0236216568454019 1 1
0.0491631453742863 0.0491094012924657 1 1
-0.0165556303343612 -0.0165518279726448 1 1
-0.0142486652936185 -0.014207855879549 1 1
-0.0300937995758539 -0.0300601931001065 1 1
-0.0644890148678757 -0.0644111793478329 1 1
0.184370768643418 0.184169593712946 0 0
0.102464379281279 0.102374111975382 1 1
-0.139041238296644 -0.138888035078822 0 0
-0.0730894144774923 -0.0730221849017895 1 1
0.0528794827264654 0.0528249012529506 1 1
-0.0347014401541366 -0.0346631159542801 1 1
-0.190244903190975 -0.190027291551087 0 0
-0.0131680235555822 -0.0131744263657512 1 1
0.0104407802073634 0.0104312697548773 1 1
0.0801554669863005 0.0800832716757565 1 1
-0.00446635870452781 -0.00447030048774149 1 1
-0.123820116704075 -0.123699707289276 0 0
-0.0744202739216985 -0.0743150675251525 1 1
-0.0283443174222679 -0.0282943839755972 1 1
0.00491248053616749 0.00490383527868964 1 1
-0.00515787216235156 -0.00518091294675359 1 1
-0.0204945201045712 -0.0204733644984418 1 1
-0.0086981049896925 -0.00870414225156358 1 1
-0.089007446878572 -0.088923452398119 1 1
0.0198014635039839 0.0197416714192144 1 1
-0.0123207412594973 -0.0122703954320395 1 1
-0.0164541240747945 -0.0164509873061432 1 1
-0.0674941438027873 -0.0674431725812533 1 1
0.0530114910773577 0.0529360124616447 1 1
0.0422667563819494 0.0422294528864697 1 1
0.0372105583017381 0.0371453433585085 1 1
-0.019977143215955 -0.0199407701442071 1 1
-0.063745498379861 -0.0636665562122536 1 1
-0.0253730291620639 -0.0253494471267572 1 1
-0.00297648353612889 -0.002968773338881 1 1
0.000882877577967578 0.000878326077480811 1 1
-0.0353008708412252 -0.0352865392347339 1 1
-0.0773057164516911 -0.0772285099187025 1 1
-0.033479316320162 -0.0334342800849943 1 1
-0.0104189584009452 -0.0103989833190379 1 1
-0.0333816817828551 -0.0333540235408508 1 1
-0.0254505832625285 -0.025415840293185 1 1
-0.0252691135475072 -0.0252622466428583 1 1
0.0413143791323121 0.0412668302091661 1 1
-0.0236935618951506 -0.0236868922402602 1 1
0.0516016323563941 0.051554787994642 1 1
0.100657008033713 0.100531348592851 0 0
-0.00182383245592356 -0.00182819997295792 1 1
0.0185655207523768 0.0185377640144503 1 1
-0.00260459507762006 -0.00260429567498218 1 1
-0.162888944222075 -0.162718605956349 0 0
0.0630094379254387 0.0629131547850529 1 1
0.0396888168320057 0.0396573702764738 1 1
0.0185843848829242 0.0185438621166481 1 1
-0.0165809838444678 -0.0165377179592907 1 1
-0.00281725448746922 -0.00282269405593267 1 1
0.0311862214415436 0.0311162506265395 1 1
0.0101913566348905 0.0101984932273228 1 1
0.143100197434634 0.142935969389017 0 0
0.0869767880520243 0.0868954539148943 0 0
0.0406389928960637 0.040610842569447 1 1
0.123128076537283 0.123001053469242 0 0
0.0802009169756787 0.0801027529461066 0 0
0.0178281131709454 0.0178474767064978 1 1
-0.0204136457368328 -0.0204095875230751 1 1
-0.160220635213359 -0.160054921564166 0 0
-0.0827636901066878 -0.0826887480835175 1 1
0.0855420728163511 0.0854520263575442 1 1
-0.0460087961507989 -0.0459389255765688 1 1
0.0286085863983046 0.0285818870415711 1 1
-0.0272321914744486 -0.0272418404857691 1 1
-0.09632319616965 -0.0962280800329013 1 1
0.0923980787385015 0.0922982026106425 1 1
0.0217296869066718 0.021715061800337 1 1
0.0164029541963322 0.0163771184214859 1 1
-0.0455175165249028 -0.045443283601746 1 1
0.0943314014412431 0.0942063738051665 1 1
-0.0279506288824086 -0.0279025870116901 1 1
0.0119484492656498 0.01195974088855 1 1
0.0682565041982718 0.0681943830473104 1 1
0.00791729078172466 0.0078965180845363 1 1
-0.0436825446852323 -0.043610495381362 1 1
0.0341843035332313 0.0341704628123246 1 1
-0.0589128107496465 -0.0588639110994752 1 1
0.0338387979699949 0.0337845358947139 1 1
-0.0358803144818605 -0.0358526510940283 1 1
-0.0159073318032527 -0.0159225620354795 1 1
0.102870409368676 0.102779219923127 0 0
-0.0196642862003465 -0.0196407725777726 1 1
-0.0840031113532817 -0.083939190772324 1 1
0.0116899834045301 0.0116639258888061 1 1
-0.0555313118585836 -0.0555098223630835 1 1
0.0551991933438225 0.0551561125183968 1 1
0.0628640059415783 0.0627719693550994 1 1
-0.00535509949805952 -0.00534348079879598 1 1
0.140518765142077 0.14038319234752 0 0
-0.158223284416422 -0.158079265999523 1 1
-0.0199342758815279 -0.019919327022952 1 1
-0.0907401394617173 -0.0906279566395075 1 1
-0.0681763704727521 -0.0680916743705625 1 1
-0.127610082614773 -0.127487091535639 1 1
-0.00106063037248619 -0.00107733370583465 1 1
-0.010839189053743 -0.0108216613547871 1 1
-0.118304679007808 -0.118214271462805 1 1
0.0369268689199928 0.0369023400228668 1 1
0.0147576433774414 0.0147451548821788 1 1
-0.0296100708603305 -0.0295833179515011 1 1
-0.00119456948697209 -0.00116559542819559 1 1
0.124737627606394 0.124581560530193 1 1
-0.0436135656525874 -0.0435600681144719 1 1
-0.0468526003422157 -0.0467998040675246 1 1
0.0549210576679572 0.0548774735676239 1 1
-0.133718517377999 -0.133548269493911 0 0
0.023357352124674 0.0233120276325279 1 1
0.0426087268250689 0.0425831336804841 1 1
-0.0498587199547815 -0.0498018030556538 1 1
-0.0126068507762853 -0.012592454726131 1 1
-0.0142445491287741 -0.0142127522418018 1 1
0.00511606520164217 0.00509530875319503 1 1
-0.0704087376937382 -0.0703377602712094 1 1
0.0693621796193969 0.0692916249340968 1 1
0.105573375159039 0.105441385934555 1 1
0.0733324661689698 0.0732348315313801 1 1
-0.00649858186184543 -0.00646515315546532 1 1
0.0234793424336706 0.0234522240071232 1 1
0.0853114625699083 0.0851974324577798 1 1
0.175600892070008 0.175389238239709 0 0
-0.00580124762212806 -0.00581323645257199 1 1
0.0675996282381886 0.0675307939554368 1 1
0.0445332106907665 0.0444970932858672 1 1
0.141862020713816 0.14171135129808 1 1
-0.0294212751275501 -0.029415286115393 1 1
-0.00209979668439042 -0.00207992797616475 1 1
-0.0287602445878443 -0.0287103660154851 1 1
0.0373771600356393 0.0373890025258207 1 1
0.00110857539998411 0.00111719441994983 1 1
-0.0617217780010009 -0.0616450016834004 1 1
0.0580880995691969 0.0580319014639063 1 1
-0.054105944347755 -0.0540631359464336 1 1
0.0157105620020253 0.0156805620028547 1 1
-0.0977907009777352 -0.0977061183164903 1 1
0.0035961454955161 0.00359550439347377 1 1
0.041287387869419 0.0412387731385168 1 1
0.0584891819888421 0.0583910787448602 1 1
-0.0451412104474424 -0.0450823792887583 1 1
-0.0130788713600579 -0.0130848099313232 1 1
0.0525521646229334 0.0524855591469189 1 1
0.0147769699712096 0.0147386522634556 1 1
0.0414326532542007 0.041366576369653 1 1
0.0551656109757716 0.055093144269023 1 1
0.0924969937542955 0.0924336507590699 1 1
0.0432939869597907 0.043223134250244 1 1
-0.0493342504836991 -0.049291722672514 1 1
-0.088903012328075 -0.0888001081421307 1 1
0.00145383421523231 0.0014508901187477 1 1
-0.125583820407344 -0.125452871382 1 1
0.112203364421374 0.112087899422583 1 1
-0.079477952612524 -0.0793822172021452 1 1
0.0130671092422612 0.0130610516372698 1 1
0.086805110343062 0.0867226928619335 0 0
0.040985547280589 0.0409534596044547 1 1
0.0455957324994523 0.0455289247664379 1 1
0.0214368004723131 0.0213875511578773 1 1
-0.0312212061515192 -0.0311587243941413 1 1
-0.0211396179943323 -0.0211111756752288 1 1
0.040123724387933 0.0400906485947487 1 1
-0.0345080857889987 -0.0344712590769589 1 1
0.0706488066090893 0.0705869550298973 1 1
0.0844333954493059 0.08436836654025 1 1
0.096684103965524 0.0965787881498142 1 1
-0.0316568815433001 -0.0316290150839596 1 1
-0.0524251173323764 -0.0523658928026501 1 1
-0.0777535419655028 -0.0776255112830336 1 1
-0.0524798510012323 -0.0523939429911182 1 1
0.0842391931609292 0.0841241843556219 1 1
-0.115117617403808 -0.114990997719261 1 1
-0.00302598011203568 -0.00300540011962885 1 1
-0.0491490530463188 -0.0490673910655403 1 1
0.0414897761360926 0.0414586721788115 1 1
0.00320668694983545 0.00318912582939914 1 1
0.0255020100894496 0.0254720730881077 1 1
-0.0286063774674852 -0.0286016855679918 1 1
-0.0195337750348321 -0.0195335895616287 1 1
0.144271006396974 0.144102696443952 0 0
0.0835831664029058 0.0834830863815888 1 1
-0.0371440154051553 -0.0371015581529979 1 1
-0.0633781308427178 -0.0633332542522187 1 1
0.0469738386620651 0.0469482443139978 1 1
-0.0601078392469838 -0.0600165258443992 1 1
0.0382686971424192 0.038211634292541 1 1
-0.0210871491159491 -0.0210466345420622 1 1
0.0390320179404309 0.0389661670641071 1 1
0.0738161176127396 0.0737229291051277 1 1
-0.0752036667198018 -0.0751137962636129 1 1
-0.105338031339862 -0.105229125370307 1 1
0.0359916308753645 0.0359714450797448 1 1
-0.018113038602242 -0.0180849446684087 1 1
0.122794957218048 0.122660949540766 1 1
0.063283916366221 0.0632466153082289 1 1
-0.000726064028768266 -0.000717348012061731 1 1
0.0190415733839075 0.0190110463913116 1 1
0.0416823874996899 0.0416291780881584 1 1
0.0181922038672495 0.0181448146613221 1 1
0.0089999141468347 0.00899233438676772 1 1
0.0273809326840042 0.0273222374791751 1 1
0.0148784645481899 0.014868494762297 1 1
0.0127182746234652 0.0127039573117728 1 1
0.0822594684471519 0.0821897410513958 1 1
0.00357299802992648 0.00354205859724147 1 1
-0.0853182075106619 -0.0852396204620978 1 1
-0.0253332322522608 -0.0252884114311281 1 1
0.0199997959528365 0.019996880095091 1 1
-0.0146889833881306 -0.0146770112519614 1 1
-0.0391878524329821 -0.0391475676437199 1 1
-0.016428749516339 -0.0163924130739091 1 1
-0.10864171824138 -0.108498836996886 1 1
-0.157963115580397 -0.157752282707782 0 0
0.000965580586591151 0.000984850856904636 1 1
-0.104065660322474 -0.103940547468851 0 0
0.0718052481333461 0.071727446403981 1 1
0.0799140881654965 0.0798698257297133 1 1
-0.0373479509081882 -0.0372921860706414 1 1
0.000557256831975243 0.00054714833324734 1 1
9.31787178188072e-05 8.30421754958073e-05 1 1
-0.0758638372490043 -0.075765995490928 1 1
-0.0288147742001962 -0.0287627069976916 1 1
-0.00316870748028842 -0.00313317065024089 1 1
0.0321102177521339 0.032078560912973 1 1
-0.0289369350995173 -0.0289278580772661 1 1
-0.0100845215090354 -0.0100876983883696 1 1
-0.0699265471445311 -0.0698546846873341 1 1
0.123096905496421 0.122975571335606 1 1
0.0317900323780292 0.0317452456994245 1 1
0.00171782775874591 0.00170904970076957 1 1
0.0300192813728605 0.0299624996634719 1 1
-0.119048589642757 -0.11892690399215 1 1
-0.0564114163327379 -0.056333906979882 1 1
-0.143439825342338 -0.143312562697421 0 0
-0.00118100053709248 -0.00116166170759423 1 1
0.0370163287115082 0.0369798453315999 1 1
0.0971625384582909 0.0970488962648079 1 1
-0.010282635187782 -0.010263877511388 1 1
-0.0331689263446962 -0.0331302829693297 1 1
0.0999499754451444 0.0998658078044833 1 1
0.12216498936141 0.122032341197678 1 1
-0.0679151412284471 -0.0678477838584416 1 1
0.0793375098897074 0.0792628429865842 1 1
0.115306371674365 0.11520669216796 0 0
-0.0997916496962905 -0.0996861461547468 1 1
-0.0117162484551849 -0.0117230469399251 1 1
-0.0618992162083878 -0.0617982893439959 1 1
-0.0252951500998004 -0.0252746409397696 1 1
0.102355434268563 0.102225020119911 1 1
0.135182440399928 0.135034195908728 0 0
0.0869405060470942 0.0868452031933975 1 1
0.0431553379667033 0.0431363733401195 1 1
-0.00595418703686946 -0.00597536640713574 1 1
-0.0519411687108356 -0.0518707301762627 1 1
-0.00197204974571542 -0.0019552328847112 1 1
-0.0155846500241772 -0.0155645472035324 1 1
0.0157033805842827 0.015666769837743 1 1
-0.0708172051231885 -0.0707464811936897 1 1
0.0633945369840948 0.0633494962470027 1 1
0.00285010399386697 0.00284858730449939 1 1
0.0535222632339006 0.0534563705012357 1 1
-0.112135969245783 -0.112016244560354 1 1
0.0835537209439523 0.083497145862929 1 1
0.0567104662552849 0.0566591170811691 1 1
-0.00988787265255113 -0.00988146493407277 1 1
0.0778449757166285 0.0777627585744489 1 1
-0.0518901579693735 -0.0518119642596826 1 1
-0.0450041740131437 -0.0449311164514174 1 1
0.0434947421166144 0.0434911655828212 1 1
-0.0258289030877783 -0.0257873019058755 1 1
0.0139737236780865 0.0139713560041095 1 1
-0.0701546643043965 -0.0700885724059783 1 1
0.013208034622402 0.0131862231742207 1 1
-0.0238092322472966 -0.0237802540268035 1 1
0.0198846380321582 0.0198715275987227 1 1
0.0240063417532168 0.0239924865975304 1 1
-0.0358291125594094 -0.0357816614071893 1 1
0.0209376801373678 0.0208802306364132 1 1
0.0448061586257 0.0447235134978972 1 1
0.0476782605945337 0.0475875538353247 1 1
0.0328111136002594 0.0327695053997028 1 1
-0.000605087160522408 -0.000593589146982983 1 1
-0.00486799429936158 -0.00485872778370123 1 1
0.0540536543907255 0.0539922894637053 1 1
-0.0971672206124229 -0.0970807295862329 1 1
-0.0567422327011277 -0.0566780755472863 1 1
0.00396129183451139 0.0039604829408459 1 1
-0.0412776052890602 -0.0412320073761613 1 1
0.0907156223770189 0.0906412338987201 1 1
-0.128459543207881 -0.128297941443343 1 1
0.012419664984737 0.0123999643005219 1 1
-0.0143081257595203 -0.0142874826598927 1 1
-0.0445596421443104 -0.0445118984950182 1 1
0.0386512084111445 0.0386182573013057 1 1
-0.0530296363249856 -0.0529874057888672 1 1
0.000226954796835658 0.000243423728789428 1 1
-0.0166953168709395 -0.0166749539472227 1 1
-0.00903038625544819 -0.00900875347105234 1 1
0.0138903078751289 0.0138479576385419 1 1
0.0650934347171493 0.0650129820268791 1 1
-0.0327797621522245 -0.0327561617992792 1 1
-0.0390124345319834 -0.0389644761316217 1 1
-0.00726410692555738 -0.00725213359581659 1 1
0.0303034861944611 0.0302554232402256 1 1
-0.0608706519405064 -0.0608067413033272 1 1
-0.0431140727908746 -0.0430704385906216 1 1
-0.0619825936064234 -0.0618979543142781 1 1
-0.0796215802866529 -0.0795614900346134 1 1
-0.0198694426326833 -0.0198815110611573 1 1
-0.0532556098296799 -0.0531947087879362 1 1
0.0677786887274485 0.0676917593169513 1 1
-0.0204172117165018 -0.0203759560120799 1 1
0.0598782355678065 0.0598211026494462 1 1
0.0385698246389553 0.0385915978646305 1 1
-0.020937251267896 -0.0209292321020773 1 1
-0.0338296281277751 -0.0337626714299209 1 1
0.0561432384984209 0.056072586262051 1 1
-0.0478386857002141 -0.0477328410491704 1 1
-0.00206894971894017 -0.00207864227857931 1 1
-0.0323295532175895 -0.0322847014503995 1 1
0.0345914743459383 0.0345502326352858 1 1
0.0151577826215913 0.0151385012979567 1 1
-0.0705570433399286 -0.0705002491971699 1 1
0.0412923328022232 0.0412570912094989 1 1
-0.146468013157748 -0.146303744384654 0 0
0.0484365677195713 0.0484141520253668 1 1
0.0998172330789707 0.0997420792152307 1 1
0.0148805057759352 0.0148596612410064 1 1
0.0561960397680046 0.0561419115864704 1 1
0.0723680092176639 0.0723066359570362 1 1
-0.0042776985816756 -0.00429425618756025 1 1
-0.122011308506415 -0.121855985581564 1 1
0.0159754922169529 0.0159558893663488 1 1
0.0470376482921983 0.0470014918921805 1 1
-0.0398840990764446 -0.0398314053111706 1 1
-0.0538282885723743 -0.0537645021273569 1 1
-0.0543168646310836 -0.054260109684698 1 1
0.0967615642029405 0.0966538432625022 0 0
-0.103227896901791 -0.103130892663041 1 1
-0.07400473446683 -0.0739268658419433 1 1
-0.00122702369149466 -0.00123338246594874 1 1
-0.106039547198125 -0.105938145889685 1 1
-0.0577165376255475 -0.057675738396745 1 1
-0.0857939183434477 -0.0857106824953128 1 1
0.0626055784144348 0.0625494436031589 1 1
-0.0518231652386912 -0.0517511440195361 1 1
0.00602873484066961 0.0060333446498152 1 1
-0.00376553588169262 -0.00376885801751458 1 1
0.0900975624942719 0.0900133240454957 1 1
-0.117314273379718 -0.11719999692637 0 0
0.0572147422598216 0.0571711043655261 1 1
0.0745815443444282 0.0744842262400832 1 1
0.00131763697298732 0.00132704373541948 1 1
-0.0827833777734423 -0.0826832619022145 1 1
0.119948131611361 0.119811339875124 0 0
0.117219394738786 0.117090869650774 0 0
0.0384488840927361 0.0384239896819787 1 1
-0.0840001865662888 -0.0839180546029009 1 1
-0.147827695964959 -0.147611658052103 1 1
-0.0308345077684699 -0.0308355485203171 1 1
0.057518424414743 0.0574687570072564 1 1
0.0713971072612764 0.0713333324717716 1 1
0.105749633047736 0.105643004835378 1 1
0.0925213443164207 0.0924547201414036 1 1
-0.0211076605575936 -0.0211011837526703 1 1
0.0156796615413091 0.0156680174184731 1 1
0.00202488061229593 0.0020352211944535 1 1
0.0711241633122537 0.0710484986816772 1 1
0.0212785121546112 0.0212312631648324 1 1
0.0398693018621995 0.0398291706489029 1 1
-0.0211271371788677 -0.0210926313581747 1 1
-0.015406636720192 -0.0154002563895203 1 1
0.0329732786137922 0.0329519021333566 1 1
0.0968919841193652 0.0967604652332153 1 1
0.0693745324943586 0.0693069511058848 1 1
0.0214304095365324 0.0214058684125069 1 1
0.0755144602373906 0.0754195460618019 1 1
-0.0420150910542602 -0.0419669852457471 1 1
0.100614574999944 0.10052365248131 0 0
0.0212537297063478 0.0212167756374747 1 1
-0.032663754708588 -0.0326151201548163 1 1
-0.103559262209278 -0.103463218848156 1 1
0.0164633589358336 0.0164431318826247 1 1
-0.0373279630965473 -0.0373107482193364 1 1
0.0956959715577676 0.0956060797978726 0 0
-0.0306079353009005 -0.0305554825797358 1 1
-0.0691343012197522 -0.0690498819571259 1 1
0.0593928555148331 0.059309686129476 1 1
0.00167825704376182 0.00167725319705467 1 1
0.081679612196087 0.0815860865159666 1 1
0.0057457807701005 0.00573390514115768 1 1
-0.0547021225632101 -0.0546299203026867 1 1
-0.108052799797828 -0.107942051538917 1 1
-0.0513598352552139 -0.0513053419980347 1 1
0.050045231406448 0.0500086911979013 1 1
-0.0514612102511209 -0.0513980670730815 1 1
-0.17401727949493 -0.173810491292747 0 0
0.184958255134914 0.184746828076431 0 0
0.0193944097469048 0.01937585908988 1 1
-0.0103026894967992 -0.0102960345317359 1 1
0.0324991065077534 0.0324245646605238 1 1
0.0319383817745059 0.0318984611651729 1 1
0.00543620409800359 0.00543697365094335 1 1
-0.0075787972554659 -0.00755603940034914 1 1
0.0322814334235706 0.0322524155233145 1 1
0.0560006734359569 0.0559653939502089 1 1
0.0511610158472779 0.0510581722510111 1 1
0.10930052958762 0.109197409306331 1 1
0.132714298268924 0.132586056287425 0 0
0.0685874596467707 0.0684956358107136 1 1
0.106239495752653 0.106124258420975 1 1
-0.0500222954895984 -0.0499723687194391 1 1
0.0414656815991188 0.0414238186108556 1 1
-0.0825359473574692 -0.0824710741543589 1 1
0.0177122028731048 0.017715101120795 1 1
-0.103244932374461 -0.10311487842929 1 1
0.0599470288588497 0.059887658326449 1 1
-0.0614836037881594 -0.0613839072260367 1 1
-0.0320654298513014 -0.0320423339436235 1 1
-0.0719034320763286 -0.0718130606170273 1 1
-0.0186545623277212 -0.0186349612319463 1 1
-0.0694327680021461 -0.0693374837265667 1 1
-0.0318561115158433 -0.0318378405040794 1 1
-0.0156111037752611 -0.0156114352263113 1 1
0.0236732447223895 0.0236614558620818 1 1
0.0675493838186974 0.0674505657068186 1 1
0.108411514328071 0.108279475176164 1 1
-0.079567585883557 -0.0795237287133784 1 1
0.0570875439156347 0.0570145469001583 1 1
-0.0735981326091192 -0.0735001301377526 1 1
-0.0514748210011794 -0.0514287455802422 1 1
0.0203427004312476 0.02033162281555 1 1
-0.195640684649174 -0.195447145061397 0 0
-0.0570142142405732 -0.0569747530446137 1 1
0.0212669675542634 0.0212487079806222 1 1
-0.038745792498362 -0.0387217348068539 1 1
-0.025647273482695 -0.0256556084871698 1 1
-0.0289647163461655 -0.0289510929338489 1 1
-0.0187262994320101 -0.018692945931808 1 1
-0.0910049668022777 -0.0909148532476409 1 1
0.019523297263379 0.0195030446302843 1 1
-0.06013759030308 -0.0600941616607103 1 1
-0.0676054946634574 -0.0675437603772813 1 1
0.0379522382391124 0.0379194308071285 1 1
-0.0267374199833171 -0.0267048190995996 1 1
-0.0469633427848736 -0.0469264650111203 1 1
-0.0735099827611805 -0.0734522352059362 1 1
0.0258952778508195 0.0258680410818866 1 1
-0.0594777478577602 -0.0594203244789791 1 1
-0.0237053368578358 -0.0237052273393911 1 1
-0.0232631881583973 -0.0232226031264381 1 1
-0.0226488315470177 -0.0226030458159319 1 1
0.00396883422533592 0.003968323163868 1 1
-0.0207902644062053 -0.020786403041972 1 1
0.0487609218628954 0.0487023732358594 1 1
-0.0130906273883733 -0.0130914501708331 1 1
0.0098435507356116 0.00982012016962556 1 1
-0.0244430542835748 -0.0244240037012797 1 1
0.00107976144245058 0.00108664312687766 1 1
-0.00539852640813898 -0.00540541835587109 1 1
-0.0304874194735152 -0.0304732427128998 1 1
-0.0897835533725334 -0.0897135782476263 1 1
-0.0538739498790778 -0.0538313670970282 1 1
0.0684757519861739 0.068413706825093 1 1
-0.0181977726898986 -0.0181759118239308 1 1
-0.0957734927500366 -0.0956393447710053 1 1
0.0612279974358813 0.061186344876508 1 1
0.00808272069235122 0.00807830705040137 1 1
0.067283481223394 0.0672051416185536 1 1
-0.0520959983365063 -0.052047796308209 1 1
0.00664174253463411 0.00662029096407887 1 1
-0.0580338114504454 -0.0579553993074443 1 1
0.111223327656662 0.111108167406754 1 1
-0.0369858718948315 -0.0369480903202862 1 1
-0.0475974705428032 -0.0475515642640663 1 1
-0.0512358016489695 -0.051165569091677 1 1
0.060465698707235 0.0604041320231679 1 1
0.0291571111846731 0.0291174934299479 1 1
0.166101651685458 0.165921630487415 0 0
0.0835398350083494 0.0834475510845131 1 1
0.0616595767932882 0.0615716436221465 1 1
0.0594695058274601 0.0594014506872361 1 1
-0.0384992374242292 -0.0384518056788711 1 1
0.127640768333537 0.127486752510001 0 0
-0.118024559896634 -0.117903975441197 0 0
-0.112514303766616 -0.112418745192154 0 0
-0.101205483463076 -0.101081158506915 1 1
-0.00583791630718048 -0.00582889658022881 1 1
-0.0788249570058652 -0.0787403929023349 1 1
0.135729359724414 0.135587869099437 1 1
0.083631340286785 0.0835298885613582 1 1
0.109970178143139 0.109854998089413 1 1
-0.046325408754868 -0.046275157928993 1 1
0.0423275606548568 0.0423039305947695 1 1
-0.159649200422764 -0.159499157111675 0 0
0.0463493867472764 0.0463222454424197 1 1
-0.0390017562594931 -0.0389689912230123 1 1
0.0417618708527313 0.0417218759779743 1 1
0.0630203900510817 0.0629608708597349 1 1
0.0785621271803077 0.0785117128698996 1 1
0.0135176625825002 0.013495864580139 1 1
0.0240205019479108 0.0239950488185935 1 1
-0.0635072187139501 -0.0634665100303509 1 1
-0.093319804087556 -0.0932226097068122 1 1
-0.104351516823 -0.104252309680706 1 1
-0.0654979584559514 -0.0654361303657988 1 1
-0.0305571991035374 -0.0305445009185733 1 1
0.0159351804208249 0.0159080491992174 1 1
-0.0916825646190703 -0.0915994973766818 1 1
-0.0239055033158366 -0.0238713914988771 1 1
-0.146389090727413 -0.14623406467514 0 0
-0.125083784736583 -0.12497314935299 0 0
0.0235584998815976 0.0235207513334861 1 1
-0.103877916990606 -0.103760535780101 0 0
0.0421360672735869 0.0420959452901977 1 1
-0.0776687886698793 -0.077578057931914 1 1
-0.0340740226883063 -0.0340364788020374 1 1
0.0270065902193218 0.0269706699344703 1 1
-0.00333508847594679 -0.00331304293467235 1 1
-0.0646875906624404 -0.0645963434312359 1 1
0.0322761689848978 0.0322186169077719 1 1
0.0674608395750532 0.0673944889879612 1 1
0.0581853546765448 0.0581505224813443 1 1
0.0316742586679563 0.0316568774023257 1 1
0.000537166151129969 0.000536005421144891 1 1
0.0624595599670345 0.0624037316369968 1 1
-0.0995913450820482 -0.099481304438181 1 1
0.0474683103197679 0.0473941535550708 1 1
0.0443696298959534 0.0443096868862782 1 1
-0.0393013567261499 -0.0392592705236646 1 1
-0.0164312585973219 -0.0164090061168727 1 1
0.0155616422779341 0.0155521049168388 1 1
-0.0539901257381145 -0.053948461323835 1 1
-0.0180069813482699 -0.017975112353854 1 1
-0.115857425956081 -0.115718577030281 0 0
0.0984189133191872 0.0983170655151366 0 0
-0.0427711721074432 -0.0427462306064153 1 1
0.00395855182952694 0.00396522066708212 1 1
-0.0297306592930973 -0.0296961308932326 1 1
0.0688028714832028 0.0687089419960281 1 1
-0.0140726248649488 -0.0140616495521714 1 1
-0.0573663079815406 -0.0573225410806293 1 1
-0.0264113184241497 -0.026375976495588 1 1
-0.0569305506217378 -0.056860462971631 1 1
-0.00662279922812695 -0.00659687971580064 1 1
0.0594521491647753 0.0593997952491565 1 1
0.0702970421653078 0.0702279111891307 1 1
0.00153907349543837 0.0015236216221375 1 1
-0.0700461419535522 -0.0699852150618646 1 1
0.162912711535996 0.162781982192096 0 0
0.0035976282145259 0.00362293477065161 1 1
-0.0146172845496686 -0.0146175567173209 1 1
0.0377311014062381 0.0377053621339292 1 1
-0.0741501979188761 -0.0740559253867053 1 1
-0.0634455740632397 -0.0633689385127521 1 1
0.152511422315079 0.15237858665908 1 1
-0.00496905637582843 -0.00500140767413929 1 1
0.0668505381394198 0.0668017127278734 1 1
0.0809106151126573 0.0808340763268729 1 1
-0.0559066445754438 -0.0558231771413468 1 1
0.0839971249225786 0.0839142179187165 1 1
-0.0318247382219285 -0.031805727302312 1 1
0.0395075713590232 0.0394413759906091 1 1
0.00665968200141943 0.00667538249173949 1 1
0.0591685682840433 0.0590977232450647 1 1
-0.151228997801663 -0.151094772563762 0 0
0.0330942000583871 0.0330689144965995 1 1
0.0214937542528295 0.0214632391824768 1 1
-0.137633293714104 -0.137480989375182 0 0
-0.0525338846027253 -0.0524617581948301 1 1
-0.118595196866531 -0.118451926598105 1 1
-0.0364751819040321 -0.0364535504640556 1 1
0.083784025081612 0.0837101950121868 1 1
-0.0772719357924208 -0.0771775726356597 1 1
-0.0408883210688781 -0.0408402566473961 1 1
-0.0622891111887009 -0.0622367312421445 1 1
-0.00250148621478804 -0.00252813891600031 1 1
0.00888972023960366 0.0088642874505531 1 1
-0.0224561259557917 -0.0224491258524546 1 1
0.0288838061354029 0.0288774940100126 1 1
-0.0133961852932241 -0.0133996404812715 1 1
-0.0733139328902793 -0.0732531629609242 1 1
0.0164946738643053 0.0165023551740577 1 1
0.136443295082029 0.136327623616974 0 0
-0.0408861559771428 -0.0408296609316224 1 1
0.0193843227929255 0.019386112550693 1 1
0.0446084746660837 0.0445508627588586 1 1
-0.0327713138674955 -0.0327414784926085 1 1
-0.128643815178921 -0.128533935982666 1 1
-0.0189782390128503 -0.0189529096549916 1 1
-0.0142635220007293 -0.0142601440505797 1 1
0.0150814826401634 0.0150599103951652 1 1
-0.118877665087223 -0.118806695094642 1 1
0.0846891885672467 0.0846034621253231 1 1
0.029184574277472 0.0291310821956747 1 1
-0.0333579591455005 -0.0333024492728733 1 1
0.0701823163083811 0.0700988996992066 1 1
0.0235718766162464 0.0235363898582291 1 1
0.0848788673039226 0.0847792645518685 1 1
-0.0202777469153815 -0.0202417583087113 1 1
-0.0241556420064498 -0.0241348870962996 1 1
-0.073355082444456 -0.0732808803784932 1 1
0.0400316980381573 0.0400209227044036 1 1
-0.00467373005927861 -0.00467119630564508 1 1
0.0402917236129852 0.0402586502986019 1 1
-0.0338042170781272 -0.0337615979746013 1 1
-0.0665703840949872 -0.0665068946346623 1 1
-0.0474284402227828 -0.0473933943422866 1 1
0.0385680571109921 0.0385217218083789 1 1
0.0100392254412745 0.0100195123505595 1 1
0.0934424965100143 0.093349374484739 1 1
-0.069710165724761 -0.069616385275824 1 1
-0.0396730384700251 -0.0396426322453431 1 1
-0.0764721946241271 -0.0764181444665244 1 1
-0.0721099827933322 -0.0720267742412756 1 1
-0.0690927863152126 -0.068997478124725 1 1
0.133511541211372 0.133431065816606 1 1
-0.0386005101995325 -0.038571819261596 1 1
0.0602560271157635 0.0602006194870037 1 1
0.0464145444409964 0.0463632205392279 1 1
-0.0211938580241199 -0.0211565296679071 1 1
-0.0266501346725262 -0.0265992436673526 1 1
-0.126150198991792 -0.126015862156648 0 0
-0.0589911606668318 -0.0589284191210716 1 1
0.000409114573518897 0.000427825203088852 1 1
-0.022377399949131 -0.0223489785406575 1 1
0.0346003682249179 0.0345507213594518 1 1
0.0215578344970685 0.0214926078635365 1 1
-0.0859692868123225 -0.0858559422145956 1 1
0.012710722809778 0.0126992796304309 1 1
-0.0154240630579863 -0.01541687089682 1 1
0.0171393928191702 0.0171217297953348 1 1
0.0392404931590852 0.0391963586542795 1 1
0.0408436578077949 0.0407851951847723 1 1
-0.039567321735957 -0.0395394168129374 1 1
-0.0151106225077574 -0.0150978581015833 1 1
0.0659341054371039 0.0658609612758144 1 1
0.000931288411665381 0.000934169655275615 1 1
0.0124164341762654 0.012399986059425 1 1
0.0208987247287262 0.0208680423594946 1 1
-0.000717748324594401 -0.000725922650701986 1 1
-0.0207556705725269 -0.0207347062712151 1 1
-0.0235491871998506 -0.0234807868050837 1 1
0.0499040611814994 0.0498086932530843 1 1
-0.0715466131186637 -0.0714570300283384 1 1
-0.0342395984262046 -0.0342065332235539 1 1
0.039782217719804 0.0397526023057446 1 1
0.00876506585519428 0.00877445627698621 1 1
-0.0113637181482751 -0.0113634725770449 1 1
0.00605020761176529 0.0060755294594217 1 1
0.111419314939309 0.11133888652182 1 1
-0.0144055132166364 -0.0143869301443743 1 1
-0.0767352616176968 -0.0766667260549729 1 1
0.0406242351168261 0.0405938838118525 1 1
-0.0264583665390865 -0.0264263528058242 1 1
-0.0938703012090191 -0.093785023037353 1 1
0.0458301683880154 0.0457934085037673 1 1
0.00521021939522311 0.00519011959305123 1 1
0.125105946673274 0.124961802861984 1 1
-0.0300825204861039 -0.030075249786763 1 1
0.00842889762654557 0.00842387791676111 1 1
0.0211169424020529 0.0210712039376846 1 1
-0.00759847482171094 -0.00760262006199973 1 1
-0.0323531652832211 -0.0323112803519996 1 1
0.0426356528418772 0.0425677293762649 1 1
0.0179973724805621 0.0179513835717641 1 1
-0.0979216255968468 -0.0978172054407478 1 1
-0.0332427389712717 -0.0332148797064601 1 1
0.0339208353115594 0.03387715962685 1 1
-0.028277804767428 -0.0282237618037613 1 1
0.101731790300447 0.101594144536895 1 1
-0.0172424366100836 -0.0172391329730388 1 1
-0.0845854729941917 -0.0845011096067825 1 1
-0.19623614212177 -0.196082097336887 0 0
0.0220583229423254 0.0220479547821464 1 1
0.00293482021781803 0.00294740603957865 1 1
0.0352813462404645 0.0352842147959084 1 1
-0.0010961232985384 -0.00107711100297992 1 1
0.0787057030302074 0.0786160580694859 1 1
-0.0654445581329451 -0.0653816018421911 1 1
0.0444860721994602 0.0444380134345002 1 1
-0.00400802189749775 -0.00402359826536807 1 1
0.0254037168918171 0.0253451244668855 1 1
0.00557131510945212 0.0055667941636826 1 1
-0.00147363388233613 -0.0014742365072095 1 1
0.0130598940414602 0.0130230227273959 1 1
0.00778467902799487 0.00778733553837576 1 1
-0.0421079866872572 -0.0420834654939036 1 1
0.0995445239756517 0.0994716157028778 1 1
0.0417495347942541 0.0417030442462676 1 1
-0.0234923250285976 -0.0234379142792471 1 1
-0.00412667873466349 -0.00411230277844216 1 1
-0.00415148962121818 -0.00414140386529946 1 1
-0.0429579709639236 -0.0429087579967797 1 1
-0.144472672292755 -0.144327054279983 0 0
-0.073769472437144 -0.0737002378616915 1 1
-0.0456407916924883 -0.0456022637303263 1 1
0.0367478371426427 0.0367292036763172 1 1
-0.0585974724553707 -0.0585576302991261 1 1
0.0436316506881699 0.0435841233459677 1 1
0.0680159796187553 0.0679016541072332 1 1
-0.000233701807815512 -0.000203202205144783 1 1
0.0122619775735231 0.0122183214944588 1 1
0.0108240483841001 0.0108025133122241 1 1
0.0629258557461576 0.0628454767883577 1 1
-0.0811692582247029 -0.0811105302743733 1 1
-0.0842319375643179 -0.0841439629684698 1 1
0.126687579363793 0.126545888942635 0 0
0.113368147378526 0.113253207796393 1 1
0.113808765701712 0.113684858304844 1 1
0.00326060869880224 0.00327032414453842 1 1
0.0272471766326072 0.0271963044815628 1 1
-0.0574177273111 -0.0573755881162747 1 1
0.0413246490509226 0.0412844655556593 1 1
0.0966042231901333 0.0965243136783016 1 1
0.0497207455989315 0.0496645355178237 1 1
-0.0726354072114854 -0.0725622409650562 1 1
0.0480641403697398 0.048049012610718 1 1
0.124754054991637 0.124640851289395 0 0
0.155491139755736 0.155344978576463 1 1
0.120983937591618 0.120873786227489 0 0
-0.0298355470122531 -0.0297976859513265 1 1
0.0644108666896814 0.0643483242722269 1 1
0.0488472952265179 0.0488079155797976 1 1
0.0501738908137489 0.0501031505809356 1 1
0.0116129614396382 0.0116002313972029 1 1
0.0760059565789188 0.075955456340849 1 1
-0.0421101804876146 -0.0420846699445988 1 1
-0.0392602874091934 -0.0392080107629174 1 1
-0.000413296604793671 -0.000427608840549321 1 1
-0.0213181978042089 -0.021269920580713 1 1
0.0407668188536873 0.0407145264769968 1 1
-0.0913682234379974 -0.0913004863072694 1 1
0.0452558111193309 0.0452120071196984 1 1
-0.0676697354349823 -0.0676114815069732 1 1
0.022896588490968 0.022879412234878 1 1
-0.109836391221814 -0.109732812737078 1 1
0.0482496938836258 0.0481929611290798 1 1
-0.0160724514110771 -0.0160545695296751 1 1
0.118122494937258 0.117957914128764 1 1
-0.0558821443692107 -0.0558174253442084 1 1
0.0494027461664508 0.0493532993014131 1 1
0.00211531452615774 0.00209378318465666 1 1
0.0359465368384452 0.0359038390714262 1 1
-0.0329364835700416 -0.0328893052401706 1 1
0.0300355945413852 0.0299730232146331 1 1
-0.045195542173249 -0.0451320833130867 1 1
0.0516205418462308 0.0515573586536301 1 1
0.111976665274148 0.111821989887336 0 0
0.111030346846924 0.110898273493691 1 1
0.0466793717414936 0.0466167957568313 1 1
0.0134385417179474 0.0134143538543136 1 1
0.0476200641262199 0.0475838820754775 1 1
0.0585091881742779 0.0584417131688287 1 1
0.00363204761942594 0.00363642278917184 1 1
0.0139616346165437 0.0139714786261822 1 1
-0.0553538807268362 -0.0553258383883551 1 1
0.0267469212606889 0.0267378834856575 1 1
-0.0896344577091893 -0.0895493149765231 1 1
0.0326155395780455 0.0325823402686411 1 1
0.0270696615959058 0.0270437185063676 1 1
-0.0252887519807057 -0.0252657489569672 1 1
-0.0542186730883763 -0.0541584717995762 1 1
0.0818395137086613 0.0817770357721141 1 1
-0.0439685121227466 -0.0439172496411945 1 1
-0.0319887365359735 -0.0319760644233164 1 1
-0.000995564528091695 -0.00100439358367758 1 1
-0.0646526490245396 -0.0645776444725903 1 1
0.076348064145531 0.0762626775910913 1 1
-0.00366722160476727 -0.00363652881144239 1 1
-0.0228810331379871 -0.0228615712351652 1 1
0.00374209431674762 0.00372640692016289 1 1
-0.0283958251125497 -0.0283442362170557 1 1
-0.00503986780309595 -0.00501578917927677 1 1
0.0833285479801322 0.0832203516990492 1 1
-0.0854491581308594 -0.0853590905991385 1 1
0.117040085350023 0.116924194228085 0 0
0.0163879364301196 0.016389178945934 1 1
0.0135744053026288 0.0135394089203157 1 1
-0.0676686961605039 -0.0675436813352537 1 1
-0.0390374455177053 -0.0390028542186051 1 1
0.117476907817365 0.117381135984829 1 1
0.0847363235974408 0.0846513693119889 1 1
0.0297300011864369 0.0297024073635295 1 1
-0.0524608859682922 -0.0523763190016882 1 1
-0.0122544118351129 -0.0122598866806673 1 1
0.0321312562632759 0.0320967196439184 1 1
-0.0274978102445086 -0.0274900729676469 1 1
-0.0769062362505733 -0.0768516201343281 1 1
0.0863038290215923 0.0862341878078382 1 1
0.0963696957958092 0.0962767958468442 1 1
0.0224363454704206 0.0224020011184469 1 1
0.0193419215175457 0.0193185300616092 1 1
0.0888653597380227 0.0887762432327802 1 1
-0.112548350883362 -0.112416196041641 0 0
-0.0729596609956074 -0.0728950158290078 1 1
-0.065969719980578 -0.0659143304556477 1 1
-0.100760969297115 -0.100672689132264 1 1
0.0433226597564317 0.0432824148602752 1 1
0.0529957459060356 0.0529423321780125 1 1
-0.0215506944725102 -0.0214875848770077 1 1
0.107922899768186 0.107788330381882 0 0
0.0373301802526307 0.0372790163164003 1 1
-0.0817401297898904 -0.0816629727969968 1 1
-0.0879916826220101 -0.0878563030145511 1 1
0.0237743144153654 0.0238005920162088 1 1
0.0591909863058688 0.0591205222609477 1 1
-0.0575244758430059 -0.0574684222624487 1 1
-0.056076031412274 -0.0560015184836269 1 1
0.0543914243796219 0.0543400134492078 1 1
0.0377313817969677 0.0376784233107379 1 1
0.0220915657086076 0.0220654481937766 1 1
0.0411317876971922 0.0410589146698916 1 1
-0.0742317100497125 -0.0741374440210809 1 1
0.0872092710667729 0.0871142296015276 1 1
-0.0642008424873438 -0.0641472678499569 1 1
0.0886353553288837 0.0885463360679578 1 1
0.00419890474710482 0.00422490991158059 1 1
0.0778839584131876 0.0777717107379576 1 1
0.0727840521579284 0.0726834661671557 1 1
-0.0155476348562109 -0.0155226424986118 1 1
-0.0888764830616536 -0.08876441280026 1 1
0.0874242002168283 0.0873369207112814 0 0
0.142174342823114 0.14203643573891 1 1
0.0182698224753711 0.0182562290198215 1 1
0.0161532860647404 0.0161337626051424 1 1
0.0182144426105289 0.0182087532130227 1 1
0.010300855598408 0.0102826567206475 1 1
0.0231934972895591 0.0231729103658304 1 1
0.00602788500942199 0.00604108223584152 1 1
0.02688457157512 0.0268474758645414 1 1
-0.148001563154298 -0.147870883663398 0 0
-0.0191529240583501 -0.0191239417098693 1 1
0.14900161116121 0.148857829111508 0 0
-0.0644220118050008 -0.0643370269800974 1 1
-0.00927343036921391 -0.00923560196743224 1 1
0.042133216027527 0.042101511664247 1 1
0.165606527679947 0.165412704248975 0 0
-0.0841055584032032 -0.0839959389739666 1 1
0.0798195167388505 0.0797118255987354 1 1
-0.0574531157717634 -0.0573909633054686 1 1
0.0841113797677644 0.0840110051204927 1 1
-0.168652666863921 -0.16847632236826 0 0
-0.0504237213344433 -0.0504042962472448 1 1
-0.057556323640192 -0.0575097532610691 1 1
-0.0706193994918701 -0.0705678857779155 1 1
0.119794828714775 0.119645901377781 1 1
-0.0399765039023505 -0.0399297015540574 1 1
-0.038475365281396 -0.0384395663884566 1 1
-0.0350133680847253 -0.0349875776762975 1 1
-0.0510041178704326 -0.0509068788113499 1 1
-0.0364676078345251 -0.0364253146066096 1 1
-0.0315522075034534 -0.0315239589594877 1 1
0.05896954501328 0.0589028095602 1 1
-0.03120881744279 -0.0311460805797239 1 1
0.0724725281535471 0.0724165584553208 1 1
0.00914672705978405 0.00914823532878035 1 1
0.0816466005770221 0.0815730000015376 1 1
-0.119702747493356 -0.119598579368019 1 1
0.144585386384144 0.144447302929078 0 0
0.0176919309505811 0.0176815053236732 1 1
0.0189895235149024 0.0189591805175641 1 1
0.0878861868485721 0.0878108304777032 1 1
-0.00254114736409773 -0.002552447977649 1 1
-0.0759418601335245 -0.0758322259601892 1 1
-0.0720925583575829 -0.0720214552228329 1 1
-0.0574785204492875 -0.0574379208849005 1 1
-0.127327367262151 -0.127142911082467 1 1
0.011003195768084 0.0109900987189226 1 1
0.0610353424823258 0.0609597894548462 1 1
-0.0293943507793841 -0.0294054182787577 1 1
-0.0506572383301155 -0.0506263020359567 1 1
0.0755554267652425 0.0754713407467402 1 1
0.0541875409480165 0.0541084528830666 1 1
-0.057333043659826 -0.0572538547007283 1 1
-0.0688267677056171 -0.0687672078067365 1 1
0.0732566513654259 0.0731956672585816 1 1
0.0188666655379237 0.0188467586338599 1 1
-0.00577061772630028 -0.00574795549407057 1 1
0.0449040389385559 0.0448674207760394 1 1
0.0261513592798184 0.0261453558974235 1 1
-0.0822905409729929 -0.082193449242818 1 1
-0.0202985621755132 -0.02029940974733 1 1
-0.0851478677800303 -0.0850810767525771 1 1
0.197756463437273 0.19755615098526 1 1
0.114399471560709 0.114277394548419 1 1
0.0439105980171233 0.0438588965631109 1 1
-0.0731011672438797 -0.073005240716154 1 1
0.0382422701783543 0.038167314165999 1 1
-0.00442866835733287 -0.00442482167545103 1 1
-0.0438988023758919 -0.0438292227551084 1 1
-0.110656565194609 -0.110549428616403 1 1
-0.040081584957249 -0.0400604123660617 1 1
0.0407460110703226 0.040685757448988 1 1
-0.0331398303474112 -0.0331281613380079 1 1
-0.0920281154290036 -0.0919822241400917 1 1
0.00207956163849986 0.00204110501147947 1 1
0.0573957444573201 0.0573327569183336 1 1
0.0814241241526902 0.0813630506612593 1 1
-0.0769205293143607 -0.0768164730926029 1 1
0.0491325024679482 0.0490816367934091 1 1
-0.120624560743309 -0.120495700082023 1 1
-0.0130407501623244 -0.0130032513118644 1 1
0.00850304444295918 0.00851354380936353 1 1
0.0445134285256794 0.0444896315660352 1 1
-0.138396368084313 -0.138260789653297 0 0
-0.0426031365363226 -0.0425556959820556 1 1
0.0322488006306461 0.032207261146805 1 1
-0.0304855009930656 -0.0304457367691696 1 1
0.0118888914980504 0.011887147705371 1 1
-0.000842351991362227 -0.000811093291255734 1 1
0.0122055381751565 0.012188577891342 1 1
0.0558358424034078 0.0558180443179485 1 1
-0.0209122494775727 -0.0208501057368245 1 1
0.0212870813797338 0.0212557628203946 1 1
-0.0014984508375032 -0.00150070815166318 1 1
0.0253911108312577 0.0253636892064984 1 1
0.00436384725716829 0.00432662788400016 1 1
-0.00823711613303786 -0.00825884865808094 1 1
0.0471952326169704 0.0471685511163739 1 1
0.0142033657208276 0.0142044497967872 1 1
0.000591525529505969 0.000593598323974969 1 1
-0.0867028443194002 -0.0866180350725503 1 1
-0.100525830734061 -0.100436646171582 1 1
0.0297888579181795 0.0297653553945517 1 1
0.0907416242591931 0.0906656718995814 1 1
0.0325742043918037 0.0325588103506921 1 1
-0.015731259052954 -0.0157014003914682 1 1
-0.141746648348853 -0.141571093917165 0 0
-0.110522298087929 -0.110417165675466 1 1
-0.00608612825555776 -0.00607459308420621 1 1
-0.0273050545234853 -0.0272789381633045 1 1
0.0253094538361122 0.0253045456156983 1 1
0.013821839794587 0.0138120056860394 1 1
0.0545345616006862 0.0544683046178635 1 1
0.135892407304649 0.135768282984923 0 0
0.107722567585723 0.107631943873747 1 1
0.0752094899466235 0.0751345687104932 1 1
-0.0350187795257256 -0.0349919928322298 1 1
-0.045627755304317 -0.0455694798319563 1 1
0.0574252082753514 0.0573811944150066 1 1
-0.0672963756133071 -0.0672264004515158 1 1
0.0667270308020408 0.0666516403930037 1 1
0.0229238928378886 0.0228623134436712 1 1
-0.0384710922299135 -0.0384482828764459 1 1
-0.0175911882038769 -0.0176112819523624 1 1
-0.0277317285111511 -0.0276950880797584 1 1
0.116488592612898 0.11633531013679 1 1
-0.0371212952553529 -0.0370923261318956 1 1
-0.0433200210676118 -0.0432797281431014 1 1
-0.0646381418690404 -0.0645531749135243 1 1
-0.0270133582149922 -0.0269561518012973 1 1
0.115687721391192 0.115551758471505 1 1
0.0390727120935194 0.0390470231529748 1 1
-0.0158169406540583 -0.0157852772352418 1 1
0.0536832922480437 0.0536244532765946 1 1
0.0817531618338247 0.081668232306368 1 1
-0.0387763573404475 -0.0387066217111716 1 1
-0.0726578959450904 -0.0725658679902213 1 1
-0.0404983108538312 -0.0404485910143133 1 1
0.0455519288610752 0.0455141505244144 1 1
-0.0142633003538409 -0.0142559288256499 1 1
-0.0613350280825223 -0.0612472026494736 1 1
0.0686271096669185 0.0685584357372309 1 1
-0.0205106497043465 -0.0204922939144836 1 1
-0.0551156987636403 -0.0550689039270925 1 1
0.0432804354621375 0.0432359921958069 1 1
0.0268426482484852 0.0268011509786944 1 1
0.0122758209808382 0.0122490046917496 1 1
0.00956748183034113 0.0095466102726359 1 1
0.0111008264905664 0.0110811225826334 1 1
-0.0760172566050071 -0.0759373168502439 1 1
0.122105233645902 0.121945780896161 1 1
0.11834568851102 0.118206208650362 0 0
-0.00838456988921614 -0.00838935393346828 1 1
0.165403022969154 0.165208471153932 0 0
-0.0144391799834346 -0.0144319395839211 1 1
-0.121740896932759 -0.121599020767282 1 1
-0.0129723358279895 -0.0129773643384254 1 1
0.104871265085613 0.104739871386002 1 1
0.0934112986754801 0.0933245866877569 1 1
0.0267728731968854 0.026719511993578 1 1
-0.00345296594635222 -0.00344001818072626 1 1
-0.0721338199124487 -0.0720717409911509 1 1
-0.0461036382033247 -0.0460494911320719 1 1
-0.0802844480463396 -0.0801766515088594 1 1
-0.12612444511844 -0.125987245526969 0 0
0.0148889777209827 0.0148522039331015 1 1
-0.0511576788305757 -0.0511143696423351 1 1
0.0449984462508911 0.044930758909196 1 1
0.11859580018452 0.11847269966063 1 1
0.0238242619457059 0.0238202724048735 1 1
-0.0601968790207643 -0.0601784985190412 1 1
0.0963927920345355 0.0962778113272413 1 1
0.0123015047264028 0.0123081170054411 1 1
-0.060206314596537 -0.0601572680640741 1 1
-0.0391805387922745 -0.0391289411867683 1 1
-0.0414691291317708 -0.0414129391965353 1 1
-0.0240128446000378 -0.0239977227766623 1 1
0.0853991603054076 0.0853334192460308 1 1
0.0374517507143522 0.0373890219620394 1 1
0.00552834506649766 0.00553756537489945 1 1
-0.0254934815127761 -0.0254454168616604 1 1
-0.0951238707762876 -0.0950168875635602 1 1
-0.0029456447640973 -0.0029657547620829 1 1
0.0195028640639988 0.0194604175547609 1 1
-0.0515770373375709 -0.0515264072747531 1 1
0.137442432882679 0.137325010780447 0 0
-0.0343890163215973 -0.0343753103854341 1 1
-0.175264521499442 -0.175089055939818 0 0
-0.0337956093545951 -0.0337633632635407 1 1
0.0759871986583485 0.0758844036835085 1 1
-0.0312404370402847 -0.0312307681516572 1 1
0.00195012646198604 0.00194289902814203 1 1
0.0393771425732471 0.0393277980901016 1 1
0.0263622750412493 0.0263549622494712 1 1
-0.0640985854500871 -0.0640525770844236 1 1
-0.0611998317530635 -0.0611316693153499 1 1
0.0121119064831363 0.0121158942529238 1 1
-0.0363958537198111 -0.036319634670628 1 1
0.0145575649616197 0.0145456742556941 1 1
-0.0265020457989036 -0.0264854826222266 1 1
-0.0574005942223148 -0.057358349491494 1 1
0.055258582350549 0.0552038342854308 1 1
-0.0318079459010184 -0.0317701407006156 1 1
-0.0890565036558475 -0.0889564514532436 0 0
-0.00105478148507783 -0.00107829366537254 1 1
-0.0127898719828989 -0.0128099205853513 1 1
-0.0566644490099766 -0.0566023779245074 1 1
0.059807146741832 0.059765428651742 1 1
-0.0996944137274953 -0.0996066500860479 1 1
-0.0028081276969464 -0.00280966825929702 1 1
-0.112109993723853 -0.111992072864623 1 1
-0.149780164765222 -0.149637475227981 1 1
-0.000209629959578462 -0.000215661225861371 1 1
-0.0350184909158771 -0.03498380149964 1 1
0.0363595193961197 0.0363084989036095 1 1
-0.0662501637744326 -0.0662096520470339 1 1
0.074925227760241 0.074835926713966 1 1
0.0351644299083379 0.0351265027931253 1 1
-0.0880333003757089 -0.087928359823927 1 1
0.0398162024575913 0.0397790310106212 1 1
-0.0505625702349021 -0.0505181521275994 1 1
-0.00317833158039684 -0.00315783023570331 1 1
0.0270761303066975 0.0270700520738061 1 1
0.0161380646687555 0.0161499586229454 1 1
-0.0257254132112362 -0.0257153360783261 1 1
-0.0583862056773062 -0.0583357156669081 1 1
-0.0117535929854409 -0.0117436191204617 1 1
0.0620800027874589 0.0620084921817422 1 1
-0.0180275575245625 -0.0179964273026566 1 1
0.0021488277094513 0.00218539702511239 1 1
-0.0401039038261009 -0.0400630011426827 1 1
-0.000923278188630124 -0.000923044325891418 1 1
-0.0953443782025439 -0.0952225088691995 1 1
-0.0752190931791544 -0.0751343238897515 1 1
-0.0341084361201137 -0.0340807807261857 1 1
0.020242543596226 0.0202349828974919 1 1
0.0179775071769915 0.0179674658462587 1 1
0.0182302575486361 0.0182235719610877 1 1
-0.0471227372743089 -0.0470681226187017 1 1
0.0812233189172653 0.081161558793114 1 1
-0.0216456463384075 -0.0216287832458492 1 1
0.0133574806468561 0.0133518660346132 1 1
-0.160893929906238 -0.160733911262331 0 0
-0.0902917204491752 -0.0901756338775423 1 1
-0.0649641173825179 -0.0649047308931848 1 1
-0.00330592325394435 -0.00329498071038045 1 1
-0.104221611844367 -0.10409605841835 0 0
-0.0498735916636867 -0.0498284198396249 1 1
-0.0965193785191801 -0.0963927377084245 1 1
0.0051037459820133 0.00508464628605965 1 1
0.0588487850840483 0.0587967853781491 1 1
0.078334989981516 0.0782508200885685 1 1
-0.0145770506855669 -0.0145681196017982 1 1
-0.0738026964476644 -0.0737121881319973 1 1
0.0687194904251355 0.0686644080779494 1 1
0.0355703728774174 0.0355519067854085 1 1
0.00954677341261409 0.00953922082977696 1 1
0.0167851108457286 0.0167796125933489 1 1
0.126703712038796 0.126555173619582 1 1
-0.0608143762451826 -0.0607351236591303 1 1
-0.0230347822758203 -0.0230155311710266 1 1
0.000520461761646069 0.0005196388707605 1 1
0.086591491529507 0.0864798830295038 1 1
-0.0138043585248435 -0.0137776545013816 1 1
-0.0170415498866786 -0.017015038505304 1 1
-0.09955334658463 -0.0994572439416591 0 0
0.0958786996235236 0.095812282701764 1 1
0.0216923249925309 0.0217041957058775 1 1
0.0792033327142776 0.0791456697777512 1 1
0.133116760395824 0.13297873375665 0 0
-0.0491143525429952 -0.049056172539357 1 1
0.0994360474393504 0.0992998150867684 1 1
0.0215991016529717 0.0215753908887801 1 1
0.0727359744281579 0.072669642423113 1 1
-0.0600281737956354 -0.0599655213699761 1 1
0.042010313341269 0.0419619395877677 1 1
-0.0327317098740247 -0.032692601619956 1 1
-0.0307935515941784 -0.0307854752664429 1 1
-0.189935452057958 -0.189765456961475 0 0
0.0150704979982117 0.0150410694887878 1 1
-0.0994341646483795 -0.099358098726229 1 1
0.127897168937331 0.12778448528994 0 0
0.00790177302351539 0.00790937258190408 1 1
0.0612303675130211 0.0611965966715553 1 1
-0.0559411045241055 -0.0558718232720467 1 1
0.0483015868812272 0.0482367197777619 1 1
-0.0174590780554295 -0.0174530453862317 1 1
0.0569542607153076 0.0569173143736542 1 1
0.0192519892674815 0.019192781713192 1 1
0.0148715890056174 0.0148295469281967 1 1
-0.12585708153285 -0.125718246708288 1 1
-0.0465633727225283 -0.0465179729309849 1 1
-0.0308402624459376 -0.0308027856137035 1 1
0.032150167786042 0.0321129050091095 1 1
0.000231152966055789 0.000252473061024005 1 1
-0.00463389682765134 -0.00466429374857711 1 1
-0.0941499665343869 -0.0940583270324059 1 1
-0.0158997382323968 -0.0158884179259911 1 1
-0.0294384160178564 -0.0294294106947893 1 1
0.0255901807666294 0.0255326413470475 1 1
-0.0336964245038438 -0.0336868699991156 1 1
0.0878726170032447 0.0877959396951689 1 1
-0.052861373473027 -0.052827807836115 1 1
0.0362109255192766 0.0361722085295338 1 1
-0.025326288121373 -0.0252850658462231 1 1
0.0335720129937286 0.0335444315446508 1 1
-0.0777405600833482 -0.07767325632444 1 1
0.0531437527727212 0.0531030344282243 1 1
-0.0642261025371927 -0.0641379712792979 1 1
0.0476835858006761 0.047637119756564 1 1
0.0155152181875181 0.0155036827450221 1 1
-0.0701457028232866 -0.0701008736536664 1 1
-0.0467845921465581 -0.0467613678873518 1 1
-0.0239712435687857 -0.0239324372833057 1 1
0.0457594076508375 0.045703030798441 1 1
-0.0153658133293183 -0.0153782620129753 1 1
-0.0475956483735254 -0.0475673643380655 1 1
-0.0157243370455478 -0.0157153278066608 1 1
0.0239518030487961 0.0239322912781634 1 1
-0.0313633879211572 -0.0313292891839081 1 1
-0.0281376491458902 -0.0281152298009065 1 1
0.0623984813301616 0.0623497098659582 1 1
0.0413899568846119 0.041294654502048 1 1
-0.000313101660447516 -0.000296445616120612 1 1
-0.0258530082319091 -0.0257878562132693 1 1
0.0457324045519196 0.0456625369369814 1 1
0.0588108142505236 0.0587454988810994 1 1
0.161931624669012 0.161775137389414 0 0
0.0781974752070218 0.0781275942679451 1 1
-0.105267803542187 -0.105129612602424 1 1
-0.0158790654524322 -0.0158489641078836 1 1
-0.00459819535033112 -0.00458073134146844 1 1
-0.00932917497567554 -0.00929497474780905 1 1
-0.00578568968958062 -0.00576159801542135 1 1
-0.0159365670336297 -0.0159125601953662 1 1
-0.110229297915589 -0.110138870747355 1 1
0.0907121328387391 0.0906391267215789 1 1
0.0830212876030968 0.0829171440036909 1 1
0.00848606594479914 0.00848293356731891 1 1
-0.140141958463715 -0.140006302737798 0 0
0.0753770133439259 0.0753219403385316 1 1
-0.0720327697090053 -0.0719763441945584 1 1
0.0218563419674842 0.0218372089558427 1 1
0.0372465044666543 0.0372249071568823 1 1
-0.039768186440181 -0.039700965202539 1 1
-0.0324577263146136 -0.0324006001065218 1 1
-0.0928375082073829 -0.092739904314437 1 1
0.0179712665585485 0.0179547435625704 1 1
-0.0740705819537374 -0.0740036055638455 1 1
-0.0574730888417387 -0.0574019820941655 1 1
0.0256467439563507 0.0256221942848747 1 1
0.0291524212897281 0.0291200817905044 1 1
0.0182113679772915 0.0181880669509452 1 1
0.0684047018202451 0.0683295478171928 1 1
0.078340938110189 0.0782687803459138 1 1
0.119562518652469 0.119421700827168 0 0
0.0171136431207384 0.0170637847835099 1 1
0.0696539677640832 0.0696017932043687 1 1
0.0717233098552494 0.0716681775636248 1 1
0.0669668942068289 0.0668925455588968 1 1
-0.136052784868855 -0.135883457624737 0 0
0.0215016051135005 0.0214850514478375 1 1
0.0110358824105641 0.0110128234615425 1 1
-0.0336472492610311 -0.0335816880312269 1 1
-0.0378598403387822 -0.0378403310207046 1 1
0.0137308836639931 0.0137088717683112 1 1
0.0272941700979778 0.0272495500145028 1 1
0.0228753945618113 0.0228555322063748 1 1
-0.0119617450379836 -0.0119355075647495 1 1
0.134508813838638 0.134369776171127 0 0
-0.0558775854710472 -0.0558062806263845 1 1
-0.0436259625981417 -0.0435331402633241 1 1
-0.0577197440472591 -0.0576811541980635 1 1
0.0232376823450821 0.0231909229968628 1 1
-0.0448967859408621 -0.0448585606664044 1 1
-0.0906815136392874 -0.0906132524415534 1 1
0.0547125595461799 0.0546592719735659 1 1
-0.0364458018622468 -0.0364044551890346 1 1
-0.000111813861820281 -0.000103117032796664 1 1
0.0707792249556808 0.0707287481606286 1 1
0.0842165144030645 0.084134121487242 0 0
-0.141425959719838 -0.14128149773105 0 0
0.0992104444392926 0.0991306912364786 1 1
-0.0680185722532983 -0.0679529724331978 1 1
0.00683965175877371 0.0068078879803161 1 1
-0.0713515543656617 -0.0712790330128588 1 1
-0.0796838054755916 -0.0795762817771565 1 1
-0.0267871530434976 -0.0268003883389641 1 1
0.00159048019160164 0.00157122640577104 1 1
0.0541284084418501 0.0540644023460907 1 1
0.13114570130253 0.130992865555733 0 0
0.00633401428833659 0.00633561863218185 1 1
-0.0301341874096715 -0.0301192307389548 1 1
0.0787983974706762 0.0787032691051325 0 0
0.0307567312360527 0.030697847797117 1 1
-0.0576124078961315 -0.0575424374015954 1 1
0.0555620790364262 0.0554791396188266 1 1
-0.0717690709697191 -0.0717056538383358 1 1
-0.00680096523183358 -0.00681497160518714 1 1
-0.0393610619711697 -0.0393089285292711 1 1
-0.0728527516054012 -0.0727742361112131 1 1
0.0112985275233289 0.011301120230736 1 1
0.00425639950445115 0.00425847694018059 1 1
0.0287437566956974 0.0287273195961473 1 1
-0.163292457425493 -0.163137726934084 0 0
-0.106901813924957 -0.106789846630724 0 0
-0.0584939211746786 -0.0584147376193633 1 1
0.032238401422258 0.0321722527115393 1 1
0.0375377933865541 0.0375127761057144 1 1
-0.0327690499684827 -0.0327462915542261 1 1
0.0113826089797152 0.0113530541235214 1 1
-0.0803311445052852 -0.0802709741984681 1 1
-0.00308417797536143 -0.00305945340681626 1 1
0.0630937225593789 0.0630577741745853 1 1
-0.0301894311361848 -0.0301363686003042 1 1
0.00628346486467821 0.0062762180355711 1 1
0.0347956637921326 0.0347627697721621 1 1
-0.0540133257235438 -0.0539755722211194 1 1
0.00318761761954566 0.00318782140572589 1 1
0.0262207788261802 0.0261653910103077 1 1
0.0203643251332967 0.0203575429863567 1 1
0.139071601120782 0.13891223949089 0 0
-0.0698123686655251 -0.0697291908303391 1 1
0.054740206131717 0.0546841791386807 1 1
0.0734867138789195 0.0734480102723751 1 1
0.0363933013029647 0.0363350542535028 1 1
0.0752140209252665 0.0751024603008649 1 1
0.0650667191312418 0.0649711290011157 1 1
-0.00141930806411086 -0.00142622439330142 1 1
-0.0506252001226885 -0.05058918710516 1 1
0.0892941084289534 0.0891977686637021 1 1
-0.0147920517583763 -0.0147959740515409 1 1
0.0238297828782255 0.0238255742790845 1 1
0.00647632589242761 0.00644852434539698 1 1
0.0666312839458511 0.066552761358558 1 1
0.00908323121363852 0.00909243283274745 1 1
-0.0808914610504829 -0.0808003538466727 1 1
-0.107982893103162 -0.107875287662933 1 1
0.000732682754980531 0.000735090970975637 1 1
-0.109295032905037 -0.109155820504136 1 1
-0.00555794742605006 -0.00554979488624955 1 1
-0.036694686942888 -0.0366649739986869 1 1
-0.059606246989218 -0.0595344407742511 1 1
-0.0695303221146237 -0.0694599610488779 1 1
-0.024976262286151 -0.02496321730512 1 1
-0.0885690930244055 -0.0884910402378712 1 1
0.0566141225302813 0.056578591802319 1 1
0.08300374106252 0.0829062237613526 1 1
0.0335279470176374 0.0335045984038368 1 1
0.100237771568858 0.100147276975624 1 1
0.00973359622117652 0.00972177175224656 1 1
-0.00184718611292654 -0.00184618657060172 1 1
0.0117985212783328 0.0117667304142774 1 1
-0.0712083367122465 -0.0711484448715064 1 1
-0.0608693335493062 -0.0608278319278823 1 1
0.0121887959779302 0.012169646281656 1 1
0.0264030266380699 0.026343918605293 1 1
-0.00989786984709233 -0.00987696170717107 1 1
0.0779237064213401 0.077838632152799 1 1
-0.0156879841981096 -0.0156715273889671 1 1
0.00372706156249946 0.00369843052384345 1 1
-0.0277981678877084 -0.0277901882512839 1 1
-0.0471038703128481 -0.0470507692294699 1 1
-0.0274130884730939 -0.0273918850712973 1 1
-0.0488689444024484 -0.0488203508333501 1 1
0.0163823812233356 0.0163754642757368 1 1
0.0397801953100793 0.0396871040334399 1 1
-0.00595905283935853 -0.00592933344087896 1 1
0.0567359045056899 0.0566672644712356 1 1
-0.138836096482686 -0.138687020101192 1 1
-0.0418610270230778 -0.0418280485795997 1 1
0.0650312756655688 0.0649535131896078 1 1
0.05711094025706 0.0570551281301533 1 1
-0.0605599934769028 -0.0604769735006097 1 1
0.0709898987826437 0.070913494190529 1 1
-0.174541187679848 -0.174328791249796 0 0
-0.0855839189446295 -0.0854723752334483 1 1
0.0524375599944837 0.0523822593928347 1 1
-0.0364967804648027 -0.0364713221356495 1 1
-0.0937858640565825 -0.0937065398164708 1 1
0.0204236666804319 0.020371035406298 1 1
0.0170420407745265 0.0170401131567263 1 1
0.0402197285805519 0.0401917713853112 1 1
-0.0415881144337884 -0.041539105950757 1 1
0.0629551550855006 0.0628813428244441 1 1
0.118261740833935 0.118151506608034 0 0
0.00621513095073436 0.00620508526848735 1 1
-0.0544196004956901 -0.0543445791410748 1 1
-0.0251920155854324 -0.0251500251324561 1 1
0.0389614994544346 0.0389414745907845 1 1
-0.00390537683165618 -0.00389085252538604 1 1
0.00523072696226812 0.00521166970865448 1 1
-0.0762689498406389 -0.076185453657392 1 1
-0.0288949313472769 -0.0288723979992721 1 1
0.139232883167487 0.139078340919217 0 0
-0.0237782573449505 -0.0237819386075016 1 1
-0.065899546351339 -0.0658227667883223 1 1
-0.0721420166132169 -0.0720671499270497 1 1
0.121725057018995 0.121580418436593 1 1
-0.107375919550678 -0.107285481309578 1 1
-0.0340727255631876 -0.0340213588756067 1 1
0.014694727397458 0.0146396761079779 1 1
-0.0884916210102686 -0.0883978595132364 1 1
-0.0920836630064865 -0.0919897465967504 1 1
0.100478395365126 0.100371728079754 1 1
0.0409080414264852 0.0408850332836031 1 1
0.132588986265309 0.13247304048905 0 0
-0.0919447608498911 -0.0918380598089667 1 1
0.0467666335624525 0.0467257112939395 1 1
0.010325650784537 0.0103107696936647 1 1
0.0178536429508306 0.0178394060404958 1 1
0.14469360694408 0.144543667835877 1 1
0.0433432992899385 0.0433218609679169 1 1
-0.0397321544325315 -0.0396961697783028 1 1
0.0731000755429082 0.0730227752210862 1 1
0.0946347930695375 0.0945485462708118 1 1
0.0453255595333261 0.0452902615523168 1 1
-0.0264492269223036 -0.0264021468687629 1 1
-0.0401671120347869 -0.0401085478908429 1 1
0.00853164973494075 0.00852384281359265 1 1
-0.0837083273546042 -0.0836427365401106 1 1
0.0291335788981825 0.0290889511394839 1 1
-0.0659770817882828 -0.0659216813913731 1 1
0.00411065664427145 0.00413575128075926 1 1
-0.0396322229271038 -0.0396020839402851 1 1
0.0482074782511788 0.0481723191721686 1 1
0.0245504553307087 0.0245243142385676 1 1
-0.0544766561409212 -0.0544389831400932 1 1
0.051194262752654 0.0511350640801471 1 1
0.0589448063370763 0.0588873168731038 1 1
-0.0922500360076698 -0.092165159254071 1 1
0.0268164187079809 0.0267781101972731 1 1
0.052206278865795 0.0521236162982516 1 1
-0.0551855296809078 -0.0551122087298353 1 1
-0.0354587449282355 -0.0354405063977142 1 1
-0.1068743390878 -0.106771430892864 1 1
0.00310761282437225 0.00309926493811842 1 1
0.0200019820617241 0.019986240911921 1 1
0.0713490654170937 0.0712631091473108 1 1
-0.0733702892884246 -0.0732573155849109 1 1
0.0856452618549435 0.0855626127934793 0 0
-0.0154367690624149 -0.0154275505046099 1 1
-0.0764070539256347 -0.0763268088363218 1 1
-0.225169251520773 -0.224926931536945 0 0
0.0118441023814538 0.0118211400096363 1 1
-0.05208067526091 -0.0520388555221167 1 1
-0.122710910217443 -0.122597106591006 0 0
-0.0348582146024879 -0.0348356958886127 1 1
-0.0463582365349176 -0.046318599856793 1 1
0.0517302732913903 0.0516630167512726 1 1
-0.122645610261412 -0.122516016395733 1 1
-0.115261236571662 -0.115126116118965 1 1
-0.042794189070517 -0.0427646169813744 1 1
0.00304943611040021 0.00306643261927385 1 1
-0.003144259408819 -0.00312919136435151 1 1
0.0344386688991752 0.0344093356851064 1 1
-0.0346575226750907 -0.0345981408386811 1 1
0.149421128329182 0.149268328841822 1 1
0.11020328810036 0.110119797669919 0 0
-0.0298533869055789 -0.0298188603922682 1 1
0.0160296728700619 0.0160189572137548 1 1
0.0213943769018475 0.0213571659512038 1 1
-0.061110463014208 -0.0610594758706729 1 1
0.0155880455123667 0.0156010729731163 1 1
0.0534637440040153 0.0534091569533512 1 1
0.0711893835745839 0.0711579830781961 1 1
0.107203488207537 0.107052509984794 1 1
0.0502008822500463 0.0501419337466354 1 1
0.0660379088351535 0.0659887989197386 1 1
0.12396458143299 0.123851336149258 1 1
-0.0125183368756048 -0.0124811636324257 1 1
-0.0503498011450233 -0.0503184081587596 1 1
-0.0890171312714845 -0.0889128398143192 1 1
0.101083660433506 0.100985085731677 1 1
0.00227397787159655 0.00227689476478476 1 1
0.00942969087702682 0.00942565001474422 1 1
0.0880690527440027 0.0879611663236634 1 1
0.05382129090855 0.053780944344082 1 1
0.0321383509643162 0.032126487797369 1 1
-0.0675916019216515 -0.0675416519115567 1 1
-0.0727849492159818 -0.0726953421698244 1 1
0.135484554948208 0.135372949636431 1 1
0.0418275988200779 0.0417750156394681 1 1
-0.0449616773051241 -0.0449436135549126 1 1
0.00511135999373117 0.00509217926629953 1 1
0.00491145540919628 0.00488989314527566 1 1
0.0354909484345096 0.0354358427062955 1 1
-0.0220543400811661 -0.0220413906585131 1 1
0.0400830691259703 0.040032311406641 1 1
-9.47955382676613e-05 -9.88323301866836e-05 1 1
0.113696820267118 0.113570756850498 1 1
-0.0784491098893138 -0.0783549847919075 1 1
0.0153532730568729 0.0153483402524568 1 1
0.0292684676632096 0.0292388718693838 1 1
-0.0193116998488812 -0.019288182136982 1 1
-0.0451330758930352 -0.0450906321544607 1 1
-0.00846532525436304 -0.00843883079631247 1 1
0.0767841860417829 0.0766793605275624 1 1
-0.0201157256636141 -0.0200878697310816 1 1
0.00588188034455797 0.00586716244483123 1 1
-0.0463178521915745 -0.0462570075187762 1 1
0.088527838810231 0.0884687309052973 1 1
0.0986537727385678 0.0985771342743972 1 1
0.0272546285720146 0.0272432981480734 1 1
-0.106058554064982 -0.105945935844979 1 1
0.021359315362043 0.0213513920554985 1 1
-0.0758525129512634 -0.0757655495747524 1 1
-0.120664711735208 -0.120543847836312 1 1
-0.029449586894908 -0.0294408584041438 1 1
-0.00463295376316955 -0.0046469830327328 1 1
0.0956931316996574 0.0955830933939179 1 1
-0.057042222200934 -0.0570164139896094 1 1
-0.056348269335807 -0.0562851073731393 1 1
0.0629762041067497 0.0629265623902579 1 1
0.0179012658957637 0.017881761153937 1 1
-0.0108117862415082 -0.0108063710132661 1 1
0.00763070087717201 0.00760451108511723 1 1
-0.0297563266491683 -0.0297048295952986 1 1
-0.135950258667762 -0.135830969728169 1 1
-0.106799446254761 -0.106674584287697 0 0
-0.0860396290520258 -0.085938687940305 1 1
-0.0286775464826581 -0.0286207568398218 1 1
0.01145424955063 0.0114121701169404 1 1
-0.0906756969128532 -0.0905919060104024 0 0
0.0839232648621672 0.0838224019329748 1 1
0.000298345989844261 0.000306798769085969 1 1
-0.0533422767847487 -0.0532627699534896 1 1
0.128363795199244 0.12824636540409 0 0
-0.0971310089340089 -0.0970531538351421 1 1
0.0693668233917315 0.0692949654450938 1 1
-0.0130028033974826 -0.0130054600589132 1 1
-0.0019192365580222 -0.00191340582719853 1 1
-0.113971318147829 -0.113868244981119 0 0
-0.112678729523452 -0.112536554465803 0 0
0.128822648284661 0.128691387776705 0 0
-0.0682254841099073 -0.0681705547629309 1 1
-0.0337786117154198 -0.0337398453514991 1 1
-0.0110707203036158 -0.0110781890451868 1 1
0.0234629033816824 0.0234086185674888 1 1
-0.0442024779783118 -0.0441710028640052 1 1
-0.00198767518672566 -0.00199188824236256 1 1
-0.210620695008836 -0.210389558067609 0 0
-0.0511505460796865 -0.0511121078294628 1 1
-0.140667452997965 -0.140526232804746 0 0
0.0387587666263098 0.0387115495952238 1 1
0.0123513197036387 0.0123607034764086 1 1
-0.0589939422364138 -0.0589621563230612 1 1
-0.0698645968242193 -0.0698041061853526 1 1
-0.0423933012472256 -0.0423780323502696 1 1
0.0525295504855086 0.0524565019919805 1 1
0.0229601299110113 0.0229376751519358 1 1
0.0148690034552581 0.0148315086929859 1 1
-0.0802572075985429 -0.0801665398253623 1 1
0.0775468090639084 0.0774888211488301 1 1
0.0643183891339888 0.0642500401325675 1 1
0.0177360803308391 0.0177117372625304 1 1
-0.0452241802875202 -0.0451628095706751 1 1
-0.0977773164723416 -0.0976865075115742 1 1
-0.0147722339954352 -0.0147797295976685 1 1
-0.0176316522624207 -0.0176061029881646 1 1
0.0123381724889045 0.0123084662185589 1 1
0.000607372583752749 0.00060542910254898 1 1
0.0353869462537097 0.0353461779317312 1 1
-0.0509814113756597 -0.0509131338889786 1 1
0.0724470335045933 0.072348441139564 1 1
0.0770755587271169 0.0770150453761647 1 1
-0.0876635974247574 -0.0875898226453387 1 1
-0.0713303283222873 -0.0712703645129436 1 1
-0.00517177468222021 -0.0051833347284029 1 1
-0.0843053082685245 -0.0842399901189036 1 1
-0.0397298640083328 -0.0396926041299632 1 1
0.112967888176498 0.11284845115203 1 1
0.0251643750504104 0.0251378638399151 1 1
-0.062513435444717 -0.0624492483683602 1 1
-0.067247729334905 -0.0671961083009941 1 1
0.106707610006271 0.106624303064559 1 1
0.0896380662748992 0.0895473417830966 1 1
0.14052548231047 0.140354849919359 0 0
0.0186067813029415 0.0185677887694113 1 1
0.065246843060664 0.0651731509162199 1 1
-0.11731416934206 -0.117199607623502 0 0
0.0787147195513938 0.0786076880957585 0 0
0.0747159390476565 0.0746404366757881 1 1
0.089780789640136 0.0896825252404464 1 1
0.0577720584003233 0.05768690731033 1 1
0.0175209967046574 0.0175191279564879 1 1
0.0438602714474352 0.0438285091475337 1 1
0.0364077887846948 0.0363927401572746 1 1
-0.102404262880975 -0.102288137957969 1 1
-0.129084867417823 -0.128929740474927 1 1
0.104208677880942 0.104108975215794 1 1
-0.0468628476175645 -0.0468405393491353 1 1
-0.0651558936459768 -0.0650751971137598 1 1
0.100258971316432 0.100173313998303 1 1
0.00923039597750048 0.00920543899017609 1 1
0.0931357413413505 0.0930190403707493 1 1
0.0492253462685905 0.0491980283616123 1 1
0.0477681412327122 0.0477154507665682 1 1
0.0641145799589345 0.0640155912167215 1 1
0.12816372791104 0.128005763407919 1 1
-0.0334610081528529 -0.0334263505987006 1 1
-0.0207644050649254 -0.0207139562606499 1 1
0.017671898566481 0.0176487139382529 1 1
0.129566263698954 0.12945165297376 0 0
0.0834870802899393 0.0834010539083652 1 1
0.0636009818977125 0.0635611044086916 1 1
-0.0996564321892278 -0.0995676992569137 1 1
-0.0870070729706245 -0.0869012687187349 0 0
0.0509208281351521 0.0508672400898864 1 1
0.082282022399527 0.0821907914797086 1 1
0.0172224596298257 0.0172147434613049 1 1
-0.0318629023917562 -0.0318434362116775 1 1
0.0270202243587978 0.0269933695696613 1 1
-0.00924683553453404 -0.00922835621814676 1 1
0.0289118710595983 0.0288897400959647 1 1
-0.0519009265656468 -0.051863376826259 1 1
0.0998570097301567 0.0997477754399629 0 0
-0.0305596109935168 -0.0305372587928 1 1
0.00677043504199923 0.00677113536416098 1 1
0.0651661875624033 0.0651132598786172 1 1
0.0913125294337077 0.0912133167695542 1 1
0.118000526479558 0.11790591103503 0 0
0.0574779249033133 0.0574236746221404 1 1
0.0744204415993068 0.0743521368157396 0 0
-0.0667523884439309 -0.0666960246378425 1 1
-0.0364312575199431 -0.0363914393451262 1 1
-0.0686618410575612 -0.0685812730687349 1 1
0.026321315416411 0.0262575021773971 1 1
0.0319314800843621 0.031890238016043 1 1
-0.0716123433970274 -0.0715131214288267 1 1
0.0329434691423557 0.032926393219639 1 1
0.0459833723195117 0.0459578406805953 1 1
-0.0814431338397285 -0.0813543728748063 1 1
0.0733985165591 0.0733193417800863 1 1
0.0320705145555602 0.0320349549248164 1 1
-0.0540355757713087 -0.0539859461306972 1 1
0.0104115684426312 0.0104015250526911 1 1
0.0811720681124603 0.0810802218788928 1 1
-0.046788210220001 -0.0467100747930689 1 1
-0.0337361705468557 -0.0337100242358152 1 1
0.0553967828537168 0.0553267583014899 1 1
0.0315003435481597 0.0314816603504074 1 1
0.00599849864073848 0.00596499585895891 1 1
-0.00745891058145485 -0.00743096844569071 1 1
0.0808199922134637 0.0807339450271614 1 1
-0.0420515974509971 -0.0419945959019599 1 1
0.00471645813787081 0.00468782848036773 1 1
-0.00529888099551785 -0.00530246760007733 1 1
-0.0717875280740941 -0.0717084553133082 1 1
0.108933342640414 0.108846098641873 1 1
-0.0456995164549798 -0.0456411579006113 1 1
-0.0483196460275489 -0.0482867257982683 1 1
-0.0641216728631691 -0.0640748448071437 1 1
-0.00523368074040593 -0.00522880936488294 1 1
0.145231552876598 0.145069471688735 0 0
0.0491332249057187 0.0490893554957138 1 1
-0.169483479422019 -0.169336237212894 0 0
-0.0292148744883924 -0.0291681372663829 1 1
0.0970864477551514 0.0969577733817455 1 1
0.0308756923886253 0.0308390636779747 1 1
0.135230602808436 0.135101546744569 1 1
0.0337473396369102 0.0337132846303502 1 1
0.0100322654794928 0.0100233211535022 1 1
-0.00773342859373722 -0.00773595526685142 1 1
0.0470842219848189 0.0470099149004809 1 1
0.0601095900570462 0.060036088983432 1 1
-0.0617312540957047 -0.0616683629163651 1 1
-0.00145950190378512 -0.0014640631172287 1 1
0.0374985076918033 0.0374780247148306 1 1
0.0252198911203121 0.0252087693017176 1 1
0.0453385466837645 0.0453188390256274 1 1
-0.0308394510525868 -0.0308127099835516 1 1
0.0763663227471579 0.0762601545871196 1 1
0.039892684529592 0.0398082532493583 1 1
0.0759303151863554 0.0758368626038079 1 1
-0.111136348206122 -0.110972238044434 1 1
-0.0928292301048994 -0.0927275996748203 0 0
-0.107086594438475 -0.106973898274887 1 1
0.0284283676707061 0.028375765715453 1 1
-0.066502518112105 -0.066425117253036 1 1
-0.0720054473948699 -0.0719290284598775 1 1
-0.00944101654111401 -0.00939735055264577 1 1
0.136255203225259 0.136122973364424 0 0
0.0901157052501637 0.0900200852500186 1 1
-0.0512905249488056 -0.0512391124230726 1 1
0.0624641919404739 0.062402715855815 1 1
0.0566068375659782 0.0565336919410298 1 1
0.122171756134885 0.122043431548032 0 0
0.00257953475679847 0.002611939844267 1 1
-0.00476830350408522 -0.00476929598941598 1 1
-0.00834704966521708 -0.00835648995093358 1 1
-0.0499776717440102 -0.0499235952068223 1 1
-0.10812975223964 -0.108033565872557 1 1
0.0108868245531627 0.0108431351971978 1 1
-0.0801911499936037 -0.0800997768754993 1 1
-0.0232654310939767 -0.0232446839964536 1 1
0.0494888397368046 0.0494151182624881 1 1
-0.0642040237107553 -0.064146321082587 1 1
-0.0179727218572334 -0.0179574424167491 1 1
-0.032046938524229 -0.0320119281146002 1 1
0.0523280753802803 0.0522462457398794 1 1
-0.0991218913215139 -0.0990037129640446 0 0
0.0557333760820722 0.0556625985834446 1 1
-0.0621872502039967 -0.0621361759755812 1 1
-0.101730906272273 -0.101633210524031 1 1
-0.061938427277465 -0.0618814277454471 1 1
-0.0201789830994848 -0.0201652141599572 1 1
-0.0853894015487038 -0.0853038116531613 1 1
0.00538425080136046 0.00538989324034384 1 1
0.0961875159294952 0.0960646448845317 1 1
0.0200091365488416 0.0199728245972127 1 1
-0.134440413103578 -0.134288241003393 1 1
-0.0789753177088186 -0.0789052902231069 1 1
0.000396518546348605 0.000396608832160186 1 1
-0.0790274053065742 -0.0789479229737364 1 1
0.0467861290011366 0.0467587127891898 1 1
0.0109082600403785 0.0108928387724637 1 1
-0.0757299009684313 -0.0756569764885511 1 1
-0.00739971119784904 -0.00740638515979202 1 1
0.0261071325712025 0.0260972853199102 1 1
-0.0474847538647032 -0.0474553189895851 1 1
-0.10963511024698 -0.109552788778608 1 1
-0.0788873298632229 -0.0788427234796153 1 1
-0.0677892795097931 -0.0677319368750233 1 1
0.0777357300285902 0.0776614382880039 0 0
-0.110503346426322 -0.110408768351423 1 1
0.0857827255791119 0.085688463856875 1 1
0.0625459570237235 0.0624915799716241 1 1
-0.0860413118985262 -0.0859637781073477 1 1
-0.0572639997832354 -0.0572089034430213 1 1
-0.00897642717190926 -0.00897146878120255 1 1
0.0410186889314451 0.0409785059550447 1 1
0.0460550322082498 0.0459874247589352 1 1
-0.109382401280917 -0.109271494704411 1 1
0.142313916374372 0.142125060004011 1 1
-0.072372367075496 -0.0723145790974236 1 1
0.0404534070063445 0.0404026904252208 1 1
0.0589410064001325 0.0588928956222282 1 1
0.118862407359244 0.118757979362182 1 1
-0.0219908423148738 -0.0219431602381559 1 1
-0.0410659925833013 -0.0410390451783235 1 1
-0.0547631182052356 -0.0547282262819077 1 1
-0.00748566994422278 -0.00745405132982723 1 1
0.0314288747118029 0.0313911026474808 1 1
-0.0948975231388905 -0.0947890402300855 1 1
-0.0689621659472963 -0.0688904258547982 1 1
-0.111385533153746 -0.111262299729079 1 1
-0.0887643022823872 -0.0886920130055355 1 1
-0.0726230765789373 -0.0725462633420281 1 1
-0.0396256716209561 -0.0395634831098474 1 1
-0.0683550161448973 -0.0683005129396812 1 1
0.0569739363186698 0.0569076787385324 1 1
0.0133774884533855 0.0133390180117778 1 1
-0.0609076056731454 -0.0608448644587445 1 1
-0.0388168750436131 -0.0387779097505688 1 1
6.28087019833301e-05 3.56430393284764e-05 1 1
0.0706199311686139 0.070551801611084 1 1
0.00639829790032105 0.00636433122428966 1 1
-0.0588672112115579 -0.0587774166549525 1 1
-0.0790100730786884 -0.0789376303378582 1 1
0.0226664640514259 0.0226724558372748 1 1
-0.0114064255841902 -0.0113988459238679 1 1
0.00743871307077383 0.00742602798226743 1 1
-0.0126750577476208 -0.012676564986929 1 1
-0.0871669576206342 -0.0870973729247947 1 1
0.0869411743535947 0.0868552349817398 1 1
-0.0112903193617711 -0.0113094515638868 1 1
-0.0545776003842859 -0.0545547229173651 1 1
0.0222574054561379 0.0222434425308635 1 1
0.0296897430551886 0.0296432073221966 1 1
-0.0348633576671081 -0.0348283161137606 1 1
-0.030554968973635 -0.0305350379475399 1 1
-0.00797556119047463 -0.00796342814571151 1 1
-0.0176315363254659 -0.0175914989459763 1 1
-0.0462080364891052 -0.0461570074223632 1 1
0.0346425476597844 0.0345625703490671 1 1
-0.156778719615625 -0.156619605484831 0 0
0.00117727040328012 0.00117201161060722 1 1
0.053859582715951 0.0538032067162821 1 1
0.0340856613032469 0.0340574689209823 1 1
0.023089552137919 0.0230613688297595 1 1
0.122609902735458 0.122505999890833 0 0
0.00951330204383242 0.00948531659418776 1 1
0.0218295246563784 0.0218186471595362 1 1
-0.0332487327255809 -0.0332138737063545 1 1
0.0180250410643106 0.0180337691928007 1 1
0.0266393710043426 0.0266150541866579 1 1
0.084928898860296 0.0848663585152844 1 1
-0.0313630263206156 -0.0313349980216479 1 1
-0.0378565047098507 -0.0378240982060886 1 1
-0.10987253412469 -0.109745968276806 1 1
0.0454800819566027 0.0454452899057014 1 1
-0.0245472509046694 -0.0245220002606725 1 1
-0.014543094340664 -0.0145182424208298 1 1
0.150856385277571 0.150687620962103 0 0
-0.0657937750216977 -0.0657493924695553 0 0
-0.00128935304739492 -0.00127289956064318 1 1
-0.072067973996508 -0.0719809593761365 1 1
0.0610718270726568 0.0610212494533584 1 1
-0.0536253274493603 -0.0535585995891626 1 1
-0.020497333890729 -0.0204715059299914 1 1
0.0605035968476252 0.0604244227631023 1 1
-0.04283031788175 -0.0427812588771716 1 1
-0.026653031898996 -0.02660785636586 1 1
0.0325408313812734 0.0324704685828617 1 1
-0.0205788175995873 -0.0205627935506507 1 1
0.0981166999342009 0.0980081350018467 1 1
-0.110114520657294 -0.110003682378765 1 1
0.128976577232501 0.128820257347101 0 0
0.0103008888179527 0.01028279564409 1 1
0.0208144616208399 0.0207894871925241 1 1
-0.0468646350377382 -0.0468464206459742 1 1
-0.00543427723032484 -0.00543239802291771 1 1
0.0498367850772933 0.0497683008839252 1 1
0.0226780385958631 0.0226968458265173 1 1
0.0163749993787176 0.016362750893767 1 1
-0.0480917631082483 -0.0480415952157181 1 1
-0.0227796148790644 -0.0227727746484756 1 1
-0.0816213893467793 -0.0815241082332666 1 1
-0.185544272625 -0.185391554391711 0 0
-0.0408499275885763 -0.0408239537747662 1 1
0.0394790055816795 0.0394438296633542 1 1
0.110881520612946 0.110759889393169 0 0
-0.08872766371762 -0.0886517739276916 1 1
-0.0408948723224599 -0.0408410751966084 1 1
-0.0426043190964127 -0.042573533672921 1 1
-0.0144355646180507 -0.0144173920411406 1 1
0.00713854848977516 0.00713700853250176 1 1
0.0161924604392462 0.0161634822994401 1 1
-0.0293453010338922 -0.0293302285300869 1 1
0.0168060580554892 0.0167611034475766 1 1
-0.0484740545185601 -0.0484508006159639 1 1
-0.0744549922037063 -0.0743907496639166 0 0
0.0266955403057288 0.0266782526363742 1 1
-0.0362549638559356 -0.0362065249086319 1 1
0.0691617615639269 0.0691070726405208 1 1
-0.0856301502086565 -0.0855013418388327 1 1
-0.0655720003155643 -0.0654869354640764 1 1
-0.0408222904754521 -0.0407769806376095 1 1
0.157281224649347 0.157135677236036 0 0
0.0822363227417155 0.0821607449985035 1 1
0.041979291111909 0.0419382797023684 1 1
0.00210158670774292 0.00206592190071878 1 1
0.042890188832622 0.042869601841577 1 1
-0.0263169702827734 -0.0263062987977241 1 1
0.00186043520906286 0.00185782820568008 1 1
0.113730264412783 0.113634969634606 1 1
0.120802074975469 0.120672687432246 1 1
0.0932014509840077 0.0930930438971988 1 1
-0.0304197968066116 -0.0304041129586468 1 1
-0.11648865802098 -0.116346702943858 0 0
0.0622952059629967 0.0622262975400023 1 1
0.0959373699075628 0.0958626187997508 1 1
0.0109038073102768 0.0109174494194508 1 1
-0.0190240641310226 -0.0190085030559418 1 1
0.0482649615655031 0.0482241140754364 1 1
-0.0165852135652832 -0.0165572731100532 1 1
-0.116781733794838 -0.11665268693223 1 1
0.0385678587353183 0.0385404734982043 1 1
-0.0383542758151968 -0.0383187269616498 1 1
-0.0193974300840515 -0.0193948988136333 1 1
-0.00431860530803108 -0.00431374556890951 1 1
-0.0496697735651045 -0.0496099553637767 1 1
-0.0072095870820309 -0.00721430406472721 1 1
-0.0315904974351674 -0.0315600588287837 1 1
-0.0312075227806358 -0.0311507397194135 1 1
-0.155034719730913 -0.154887205400778 0 0
0.0198036662259718 0.0197859750507404 1 1
-0.0255601047470398 -0.0255361198282974 1 1
0.00670528857430076 0.00668183297318295 1 1
0.0145052359147454 0.0145004043433275 1 1
0.0477745023078371 0.0477120313816676 1 1
0.0220575469546317 0.0220314334278419 1 1
0.0391268908689505 0.039068588459219 1 1
0.0703947949471509 0.0703202471099311 1 1
-0.000430230003060909 -0.000422429831115533 1 1
0.0182612993104003 0.0182514783986177 1 1
-0.159733122983283 -0.159582044613307 0 0
0.073448046544739 0.0733839895513107 1 1
0.0462393480785073 0.0462029074590001 1 1
-0.0776514257973009 -0.0775784631237155 1 1
-0.0290586118085325 -0.0290528798997348 1 1
0.0887455213997631 0.0886567560348287 1 1
0.0196570757023649 0.0196501601884656 1 1
0.0201642291883923 0.0201342858318104 1 1
0.19684648683245 0.19663641267029 0 0
-0.0224059411694233 -0.0224013168468706 1 1
0.020832287769017 0.0208299909166688 1 1
-0.0766695919599567 -0.0765787136130334 1 1
0.0907066785389216 0.0906185396879306 1 1
-0.0391484751702667 -0.0390902356053281 1 1
0.00352124537163579 0.00351060738438388 1 1
0.0246876727007268 0.0246729278803988 1 1
-0.0256710344859661 -0.0256407090354642 1 1
0.0732410942037539 0.0731659132884223 1 1
0.0472842847669125 0.047205911891405 1 1
0.0344164895671381 0.0343644670392263 1 1
-0.0161567250074485 -0.0161373107982421 1 1
0.0183902833767852 0.0183425327140687 1 1
-0.0126367225149917 -0.0126186788777098 1 1
-0.0249703425917939 -0.0249607840111345 1 1
0.00592110949328233 0.00588774339968674 1 1
-0.0592361568405712 -0.0591676197445314 1 1
0.0253817710649055 0.0253392829507522 1 1
-0.0294711924910119 -0.0294545439043962 1 1
-0.120480384576617 -0.120355801800018 1 1
0.0351539242653292 0.0351307055287956 1 1
0.0289845324878907 0.0289556770752232 1 1
0.100163581724436 0.100060517538987 0 0
0.0104718532226358 0.0104487395732118 1 1
0.0108482459396137 0.0108380373703823 1 1
0.00777998594810978 0.0077554541681249 1 1
-0.0281063287782452 -0.0281106671896026 1 1
0.0538958403649396 0.0538241678733195 1 1
-0.0372235463271068 -0.0371706347375312 1 1
0.0320482006842103 0.0320499318027983 1 1
-0.0586568243766955 -0.0585857674480565 1 1
0.0787609716868186 0.0786839918214851 1 1
-0.0154780536992839 -0.015468725565759 1 1
-0.0256230910109137 -0.0255857692653711 1 1
0.0158553621790278 0.0158431857405064 1 1
0.0387548502335218 0.0386968928279763 1 1
-0.0350187693589941 -0.0349706629780663 1 1
0.0187241609725798 0.0187411104101858 1 1
0.00381481038614741 0.003822495443662 1 1
0.0132744693677902 0.0132625753000921 1 1
-0.136799117504908 -0.136674342072023 0 0
0.0645186555284756 0.064440931305015 1 1
-0.0458622048288956 -0.0458270372292954 1 1
0.14708035008906 0.146917778387865 0 0
-0.085238267713908 -0.0851475684623078 1 1
-0.0681632995147775 -0.068069116322709 1 1
0.0818371367951917 0.0817622028821423 1 1
0.0407908764783976 0.0407614967133401 1 1
0.0651202065052065 0.0650321598852421 1 1
0.0392790173668942 0.039241083281389 1 1
0.041237009522409 0.0411860712632051 1 1
0.125426784555205 0.125326617440712 1 1
0.0370241323210818 0.0369861289759331 1 1
0.0454002955541421 0.0453506667742349 1 1
-0.0604321585310341 -0.0603641840023824 1 1
0.0119124546653502 0.0118974216267436 1 1
-0.00606293208139785 -0.00606669121620625 1 1
0.00732656533624094 0.00733432546110592 1 1
0.0823644466059496 0.0823053077996804 1 1
-0.14502201208135 -0.144911438076317 0 0
-0.0639654543454901 -0.0638997478994598 1 1
-0.0690585552856426 -0.0690052150226036 1 1
-0.0149822750937738 -0.0149402210615399 1 1
-0.0164360599036665 -0.0164340208186796 1 1
0.0256013786022394 0.0255577198047782 1 1
-0.0190958326386481 -0.0190857723702679 1 1
0.0207365895144419 0.0207454566551165 1 1
-0.110442720158251 -0.110314114374212 0 0
-0.110219729712505 -0.110123471809758 1 1
-0.0555845661937576 -0.055517617623249 1 1
-0.0932319149920389 -0.0931579122099467 1 1
-0.19484790034529 -0.194659132927258 0 0
0.0104308794245178 0.0104300627835425 1 1
0.0412176286259704 0.0411458231872022 1 1
0.00611030826600252 0.00613387146154291 1 1
-0.0242976551301744 -0.0242718598830097 1 1
0.0165203721624475 0.0165042743923707 1 1
0.0428802329782179 0.0428533219184234 1 1
0.172040405582414 0.171855973337131 0 0
0.0220717232775775 0.0220163616354424 1 1
-0.0806566042796809 -0.080557005851548 1 1
0.0926708516068313 0.0925981962930802 1 1
-0.0832847950437717 -0.0831993991743047 1 1
0.0324140730652651 0.0323681084751341 1 1
0.0583003666980754 0.058219432429245 1 1
-0.130433237551487 -0.130302287580293 0 0
-0.0502816959603834 -0.0502544837289641 1 1
0.0332911659849863 0.0332455067109362 1 1
-0.0240454633329064 -0.0240160506971667 1 1
0.0384187632362818 0.0383790524240543 1 1
0.0206099346999284 0.0205966090683573 1 1
-0.073312132437707 -0.0732230682333229 1 1
-0.08601881134607 -0.0859294128397814 1 1
0.0564377215192712 0.0563551365664145 1 1
-0.0124946665405841 -0.0124830425289991 1 1
-0.0210926297591338 -0.0210393833376677 1 1
-0.0779219580163065 -0.0778112947556627 1 1
0.047187680861181 0.0471628782008968 1 1
-0.0457224955871102 -0.0456689291886724 1 1
-0.0727278157017439 -0.0726302591239757 1 1
-0.093482332879468 -0.0934005565343588 1 1
0.0422561366265618 0.0422115467863662 1 1
-0.0357289272058666 -0.0356897196350897 1 1
-0.0649631575201623 -0.0648944270437948 1 1
-0.0957487409656282 -0.0956200760717678 1 1
-0.0223437294249934 -0.0223211325735364 1 1
-0.0368364620722363 -0.0367792654888951 1 1
0.0708177700831609 0.0707276428488145 1 1
0.0455515060900541 0.0455304374161717 1 1
0.00215167327949365 0.00214202398772712 1 1
-0.108323614526834 -0.108221225205184 1 1
-0.0618734923522382 -0.061816202260843 1 1
-0.069385172259623 -0.0692518703852631 1 1
0.0357377768078771 0.0356945117649077 1 1
0.00384866004183353 0.00384102126709327 1 1
0.0188885364223432 0.0188695107048528 1 1
0.00780887534166196 0.00779635248863817 1 1
-0.0405338035674639 -0.0404978822729521 1 1
0.0226626524973339 0.0226261964317213 1 1
0.086354557864828 0.0862615345613871 1 1
0.0218294595851885 0.021839602326799 1 1
0.0121183306065305 0.0121060457987494 1 1
-0.0379600537802238 -0.0379574852353694 1 1
-0.00360330956186981 -0.00359691244128553 1 1
-0.0179452992430777 -0.0179184826443933 1 1
-0.0146023610101822 -0.0145817541888907 1 1
0.0654513072094395 0.0653548924303179 1 1
0.0757496661345609 0.0756673927523793 1 1
-0.0589934716741079 -0.0589535956829514 1 1
-0.155133519784248 -0.154979001764188 0 0
-0.0213666546227991 -0.0213252855680207 1 1
0.0399187452488834 0.0398874413489126 1 1
0.0409554390814667 0.0409500909811568 1 1
-0.0612764363338237 -0.061243146411153 1 1
0.0578371169457641 0.0577607440756609 1 1
0.0430749727947887 0.0430424242382799 1 1
0.0493657690344465 0.049293128105999 1 1
-0.077262405218385 -0.077160784057724 1 1
0.0639229590946499 0.063843864134482 1 1
-0.000574320985567062 -0.000588090114685323 1 1
0.0781464046502544 0.0780446037260231 1 1
-0.010431564572728 -0.0104014498304694 1 1
-0.116429286993184 -0.116285444298575 1 1
0.112668163301927 0.112576020654817 1 1
-0.0378200258904787 -0.0377719856692862 1 1
-0.0541997634446962 -0.0541427024442546 1 1
0.00270220159709184 0.00269855284756739 1 1
0.0624687185512482 0.0623734239515797 1 1
0.0761664493049024 0.0760938515059237 1 1
0.061905776834888 0.0618659049471398 1 1
0.0274664355145992 0.0274501803095374 1 1
0.0466724662488978 0.0466205748080791 1 1
-0.0247647015059762 -0.0247198902979327 1 1
-0.125105572922955 -0.124975720494765 0 0
-0.0325921160181209 -0.0325787519162123 1 1
-0.135638162373077 -0.135477393382806 0 0
0.000723556824695474 0.0007257159768558 1 1
-0.0799098187003706 -0.0798021594440817 1 1
-0.0245552230834676 -0.0245521502222265 1 1
-0.0238708092046563 -0.0238446433993654 1 1
-0.0571888658633867 -0.0571198543168872 1 1
-0.0229430090836133 -0.0229346413885321 1 1
-0.0100517514323873 -0.0100661469602438 1 1
0.0126979551341688 0.0126880064660534 1 1
-0.12308504915179 -0.122980611281203 1 1
-0.0514315962979242 -0.0513875597333734 1 1
-0.0121738149623021 -0.0121928257192538 1 1
0.17565701535403 0.175417057013408 0 0
0.055916715861861 0.0558378759247518 1 1
0.0434708045310657 0.0434122615034082 1 1
0.0297975619688537 0.0297367609260042 1 1
-0.0345716851098269 -0.0345627819356648 1 1
0.00721133471881876 0.00721157429392526 1 1
0.0567096085940942 0.0566605183979744 0 0
0.0683607581767409 0.0683061712482008 1 1
0.109248826125729 0.109142228243188 1 1
-0.00885696024581004 -0.00884209880577393 1 1
0.09387356442197 0.093775651681845 1 1
0.00562245570054996 0.00559132241348243 1 1
0.0310564116231898 0.0310284025138893 1 1
0.0101207172385931 0.010097022505899 1 1
0.0262567235324829 0.0262468031762018 1 1
-0.136751342729837 -0.136591226881682 1 1
-0.0871793604493275 -0.0871024998824367 1 1
0.031314827219945 0.0312704381408402 1 1
-0.0722737368164661 -0.0722097937222127 1 1
0.0396407306497866 0.0396179410538497 1 1
-0.101341673542981 -0.101239057588129 1 1
0.0637501623383244 0.0637068196487112 1 1
0.128041572048697 0.127891882233535 0 0
0.0324108292464022 0.0323932214181549 1 1
0.0247133026193366 0.0246901313012192 1 1
0.0252637482746207 0.0252240372229602 1 1
-0.0283561809426182 -0.0283266800953503 1 1
0.047726425695733 0.0476697168878536 1 1
-0.00877311127631732 -0.0087424871186426 1 1
-0.0116992452782741 -0.0116443697898781 1 1
0.0508460361822112 0.0507818871936016 1 1
-0.0304878367714659 -0.0304217209826886 1 1
-0.0444568379606296 -0.0444021944719708 1 1
-0.0264616300559268 -0.0264282806343509 1 1
-0.0213681957825203 -0.0213420799448167 1 1
-0.00419980707920427 -0.00420458809231451 1 1
0.088945789659255 0.0888558102001761 1 1
0.0211043397911819 0.021068740404118 1 1
0.0397367601286982 0.0396787146377232 1 1
0.0235437873437455 0.023519734336408 1 1
-0.0790437159688532 -0.0789596678685006 1 1
0.113109098495898 0.112959571997599 1 1
-0.0513430556173247 -0.0513465235806511 1 1
0.0306318094058387 0.030590136954438 1 1
-0.0316782849356106 -0.0316545830180395 1 1
-0.0226363418062079 -0.0226195927213288 1 1
0.0779796485100058 0.0779075151495168 1 1
-5.88655724234124e-05 -4.58284012670798e-05 1 1
-0.0282149395780068 -0.0281728912419576 1 1
-0.00181356198960925 -0.00184247863507814 1 1
0.0517263350159917 0.0516312774853461 1 1
0.0119345428925125 0.01187428730078 1 1
0.0324052849274674 0.032366090007752 1 1
-0.0471821563838796 -0.0471263779608087 1 1
-0.0639762273879548 -0.0639180504093574 1 1
-0.0416127365745164 -0.0415649041333261 1 1
-0.00442095294062904 -0.00443566032670503 1 1
0.00481188749193047 0.00478141671215393 1 1
0.0613934331197033 0.0613255652937378 1 1
0.0274703748128694 0.0274550473672082 1 1
0.128153167368498 0.12800858990971 0 0
-0.0928265263216279 -0.0927239374772143 1 1
-0.0203645525481181 -0.02034602441955 1 1
0.000934418346698818 0.00096042675735749 1 1
0.0410805618438991 0.0410496047178781 1 1
-0.121907225355777 -0.121787269756633 1 1
-0.165834948435184 -0.165620702194142 0 0
-0.051053045322434 -0.0510185361064247 1 1
0.0778281897451449 0.0777412476558169 1 1
-0.231845102929404 -0.231602990190716 0 0
0.0401749164552075 0.0401316312833544 1 1
0.0815966240630227 0.0815236565608742 1 1
-0.0295818647150164 -0.0295317734184199 1 1
-0.0512357185881361 -0.0511942505365432 1 1
0.0246205140167035 0.024619998633834 1 1
0.0130787426360039 0.0130539055581366 1 1
-0.0506773141204389 -0.0505977876950498 1 1
-0.068440275286893 -0.068360560320957 1 1
-0.0560324799241695 -0.0559833919608732 1 1
0.0290492806124611 0.0289783163389438 1 1
-0.0532938368228822 -0.0532372566650007 1 1
-0.0749328716816768 -0.0748910521173184 1 1
-0.131924798968051 -0.131799451351232 0 0
-0.12612517585995 -0.125994839049831 1 1
0.0855661728452588 0.0855081576093127 0 0
0.107854632933752 0.107746700769144 1 1
0.0302230480085624 0.0301983617418657 1 1
-0.0245193305771153 -0.0245003483512009 1 1
0.01654398273939 0.0165503709454588 1 1
0.0342531113152609 0.0342031332132386 1 1
-0.129916378202934 -0.129753904465901 1 1
-0.0336244666383167 -0.0335979695423627 1 1
0.125496779310522 0.125345498892047 1 1
-0.173604821777317 -0.173415973230769 0 0
0.0821012193052903 0.0820047383294963 1 1
0.120297031451093 0.120196250446484 1 1
0.0985596867866155 0.0984575158078023 0 0
0.108460426576473 0.108353321873516 1 1
-0.0469388128441472 -0.0468869694284778 1 1
-0.00222060381790564 -0.00219131235411709 1 1
-0.0800524084220161 -0.0799394476399434 1 1
0.054555969701983 0.054497927231823 1 1
0.0820517943777915 0.0819675286099315 1 1
-0.055105515763769 -0.0550350328883762 1 1
0.0223192801280842 0.0222741304840664 1 1
-0.0426052979593618 -0.0425652292231034 1 1
0.05204994353622 0.0520031771203973 1 1
0.00287285118478977 0.00288738076292073 1 1
-0.0330021075320393 -0.0329860382269115 1 1
0.120567246617022 0.12042448084156 0 0
0.0884293524874236 0.0883476680550361 1 1
0.0189906533883386 0.0189582025293779 1 1
-0.00995532239343084 -0.00995353194320188 1 1
-0.0325003413422269 -0.0324518115684372 1 1
-0.082732668237336 -0.082645535851286 1 1
0.00275099139798385 0.00275042501862272 1 1
-0.184801728440863 -0.184584944338826 0 0
-0.0726761376810146 -0.0725956710397921 1 1
-0.00986412597160253 -0.00987431126864891 1 1
0.0397314525116636 0.039702122101763 1 1
-0.139549682053981 -0.139419339564127 1 1
-0.00537820726903609 -0.00538040796596359 1 1
0.0367542112770111 0.0367177025351645 1 1
0.0220245239903701 0.0220125399755527 1 1
-0.133479450645531 -0.133328944112709 0 0
0.0830983266277231 0.0829695659045316 1 1
-0.0538617524370719 -0.0538188060233051 1 1
0.0294846781132429 0.029438118470747 1 1
-0.145447124002334 -0.14532287827316 0 0
-0.0913976577991212 -0.0913189929297203 1 1
0.0444783968084941 0.0444479266042416 1 1
0.0651415497995529 0.0650814565393903 1 1
-0.0104313312845587 -0.0103874368043649 1 1
0.032755245085803 0.0327410164479238 1 1
-0.0417410976196693 -0.041704787044015 1 1
-0.119868548524701 -0.119738603310606 1 1
-0.0718042191350315 -0.071731361178654 1 1
-0.0819453613361718 -0.0818538580539478 1 1
-0.0291567156282616 -0.0291523322539095 1 1
0.0245903334217477 0.024558844336786 1 1
0.00160528181821243 0.00163079092328683 1 1
0.0409586586197835 0.040972750613467 1 1
-0.0545154992539586 -0.0544760225297929 1 1
0.0152464771142498 0.0151946766279581 1 1
-0.0117171751410713 -0.0117130343828808 1 1
0.0171704093214302 0.0171656251627364 1 1
0.0115608204460827 0.011542541066829 1 1
0.0875147083472387 0.0874003897358579 1 1
0.0271326944304548 0.0271249938551418 1 1
0.0490697399788751 0.0490055597202622 1 1
-0.000488439916458698 -0.000514988168046722 1 1
-0.0829675594625299 -0.0828937641312253 1 1
0.0981171549734312 0.0980097250420302 0 0
-0.00644953717817874 -0.00645478544157307 1 1
0.0326601735663592 0.0326471436494212 1 1
-0.1330951409684 -0.132925462405417 1 1
0.0432762708534451 0.0432104796670874 1 1
0.105814439218778 0.105704377308027 1 1
-0.0432999013924034 -0.0432483857264684 1 1
0.0553347728374078 0.055301143056744 1 1
0.0173118250584757 0.0172859151677539 1 1
-0.064404540079672 -0.0643632152689965 1 1
0.0659911905139118 0.0659710419322608 1 1
0.0227718547254086 0.0227673782708793 1 1
-0.0182137385775284 -0.0181884522434673 1 1
-0.137189154982218 -0.137048002315451 0 0
-0.129207000026905 -0.129048069409752 1 1
0.021936246199438 0.0219033823957738 1 1
0.062994530689828 0.0629242290261417 1 1
-0.0415025611839499 -0.0414679967110228 1 1
0.116489706964192 0.116360527087624 0 0
-0.038222471768625 -0.0381647453272177 1 1
-0.00145030065837465 -0.0014576943482417 1 1
-0.00655034974421178 -0.00651975345116498 1 1
-0.0725807895144924 -0.0724873267939473 1 1
-0.0494560147796008 -0.0493876528594903 1 1
0.0359716338036457 0.035964837503948 1 1
0.0590384163084073 0.0589682475734441 1 1
0.0786101304738672 0.0785276430621519 1 1
0.0075334837828297 0.00753349953712237 1 1
0.0749786635958669 0.0749199094705499 1 1
-0.0315441481177014 -0.0315090777017433 1 1
-0.0316495924246121 -0.0315770207327154 1 1
-0.014518787340801 -0.0145204624957799 1 1
0.0424258426219444 0.0424156957301022 1 1
-0.0208386742934782 -0.0208291551208278 1 1
-0.0109563893186768 -0.0109225341614469 1 1
0.0263796119196462 0.0263557371369282 1 1
-0.0471147257895011 -0.0470618864663929 1 1
-0.0154180782345031 -0.0154192968817424 1 1
-0.126661956379844 -0.126534150757964 0 0
-0.0100107357866516 -0.0099895212398458 1 1
0.0461001386816953 0.0460425826478044 1 1
0.0740005076131777 0.0739266415242975 1 1
0.0226959699084467 0.0226751286310608 1 1
0.0675623500605128 0.0674884445924607 1 1
0.0381932534673907 0.0381514747058863 1 1
0.0538601818265024 0.0538006400907819 1 1
-0.114260671904831 -0.114135052693871 0 0
-0.0854846141452931 -0.085418247333077 1 1
0.015647570431831 0.0156484985713894 1 1
0.0832374103247659 0.0831335551950682 1 1
-0.00889950784430572 -0.00888556616232085 1 1
-0.0106194478399724 -0.0106084027025113 1 1
0.0431625821456993 0.0431313344001071 1 1
-0.0381116486163174 -0.0381031479781599 1 1
-0.0520139516568122 -0.0519449561544118 1 1
-0.0401332372282515 -0.0400922060626336 1 1
0.273264071394739 0.272988614102907 0 0
0.0310158865651033 0.030979045580657 1 1
0.0728705067380965 0.0728250347983282 1 1
0.04364761636155 0.0436057060069911 1 1
0.0436757711600447 0.0436229782259312 1 1
0.0426017404902457 0.0425583397419226 1 1
-0.0642355074027256 -0.0641947321439141 1 1
0.0298386616485839 0.0298155027177108 1 1
-0.124694523275126 -0.124571258891347 0 0
0.0637496583866785 0.0636882898098874 1 1
0.0868220182162173 0.0867454230472667 1 1
-0.0330734153471093 -0.0330512776273971 1 1
0.00647829750976633 0.00647617291256979 1 1
0.0219940685040552 0.0219628587083511 1 1
0.0242677367425103 0.024236854418226 1 1
0.0357723940517853 0.0357466195673897 1 1
0.110295188756596 0.110172613641194 1 1
0.0776685137216027 0.0775839481302218 1 1
0.0187803491068707 0.0187694426492391 1 1
-0.039993590722537 -0.0399948967362617 1 1
-0.0109825506646184 -0.0109723778074131 1 1
0.0440211046470514 0.0439882836019496 1 1
0.0146072985080565 0.0145877847087937 1 1
-0.0205880627550148 -0.0205459640602985 1 1
-0.000413491948160473 -0.000425022939542062 1 1
0.0176510730267759 0.0176599020059128 1 1
-0.0195491757999108 -0.0195503487697566 1 1
-0.0780026165564463 -0.0779002896573443 1 1
0.0274114050058395 0.0273788325659723 1 1
-0.044853583857013 -0.0447861213218801 1 1
-0.118454249284665 -0.118325703208091 1 1
-0.0496162033629681 -0.0495511633064553 1 1
-0.0255671565801417 -0.0255373154923286 1 1
-0.100102352303752 -0.0999839523453764 1 1
0.0290256563261182 0.0289879908889194 1 1
0.0532217332836888 0.0531561430878612 1 1
-0.0745578542946573 -0.0744687660066956 1 1
-0.0107063904343365 -0.0107015574886229 1 1
0.0604161340491149 0.0603712172270092 1 1
0.00862467015683046 0.0086003061225138 1 1
0.0810659505407146 0.0809453342323668 1 1
0.013356124887815 0.0133306368836015 1 1
0.0892160275570596 0.0891188650417972 0 0
-0.0376264135538446 -0.0375470338584677 1 1
-0.0268887583936123 -0.0268675923695554 1 1
0.126888194009998 0.126789682208815 1 1
-0.0581048209677668 -0.0580187874216401 1 1
-0.0276865662584468 -0.0276723315000436 1 1
-0.0830498804083001 -0.0829438252759021 1 1
-0.00102175641052526 -0.00103420457335206 1 1
0.141969612498599 0.141805014910051 0 0
-0.0102891254556809 -0.0102632482269944 1 1
0.0368396180108786 0.0368100370257324 1 1
0.0645468954399627 0.0645085432355769 1 1
-0.121584189479082 -0.121463515333616 0 0
0.00138352687453104 0.00136853817103316 1 1
-0.0635771182544499 -0.0635301178048349 1 1
0.0291916489849748 0.0291687955254802 1 1
0.00407747439170653 0.00408463832773814 1 1
0.0799806020263745 0.0799088477331939 0 0
-0.106813442447885 -0.106681449090132 1 1
-0.0878650880780936 -0.0877820758459844 1 1
0.079625537912728 0.0795367272086738 1 1
0.0742594050029438 0.0741783841094622 1 1
-0.168362552658493 -0.168192101190796 0 0
0.1134130621719 0.11330586037546 0 0
-0.062389020699516 -0.0623398433889868 1 1
0.00384856384311778 0.00383484627518625 1 1
0.080746566979699 0.0806900400897922 1 1
0.072030510629281 0.0719512937500656 1 1
-0.102954809309597 -0.102839613112148 1 1
-0.0051280836350855 -0.00508930270499493 1 1
-0.0327613319250612 -0.032743432943545 1 1
0.103939392817589 0.10384145992202 0 0
-0.0769065329655663 -0.0768341262211547 1 1
-0.0329386721090692 -0.0329002046749497 1 1
-8.08959484601586e-05 -8.62783102740725e-05 1 1
-0.0652624988528576 -0.0651707937647989 1 1
0.0320066223641595 0.0320030240584881 1 1
0.0970325226070586 0.0969145926805911 1 1
-0.112589033918344 -0.112434147866727 0 0
-0.0559325051191647 -0.0558857393470995 1 1
-0.0183539551889946 -0.018305881116749 1 1
0.0759671426276746 0.0759091686456083 1 1
0.0736584228099731 0.0735744294605034 1 1
-0.025850031340051 -0.0258397186429194 1 1
0.0410024467862363 0.0409651965763921 1 1
0.00231974791554865 0.00231678426310365 1 1
-0.00733681022411091 -0.00731334023056507 1 1
0.0658675979002613 0.0657615671088898 1 1
0.041257336103932 0.0412201435494344 1 1
0.0281174164899369 0.0281232779986238 1 1
0.0466300190160252 0.0465923541039468 1 1
-0.0379460220523838 -0.03791411157143 1 1
-0.0319250868310435 -0.0318963727750214 1 1
0.108559679411883 0.108463689370585 1 1
-0.0877627276256759 -0.0876837656583786 1 1
-0.142679616994407 -0.142518485883701 0 0
-0.0692102090156443 -0.0691209157546825 1 1
-0.152779446707666 -0.152617435803542 0 0
0.0111262766355575 0.0111118028058616 1 1
0.0858784047154078 0.085795368793555 1 1
0.023385375864635 0.023343858424939 1 1
-0.0529671021970524 -0.0529275849954313 1 1
-0.113491362353214 -0.113362873456023 1 1
-0.139096443957447 -0.138957143957311 0 0
0.111627652014002 0.111492316991176 1 1
-0.0414994548334425 -0.0414527374938028 1 1
-0.0566454056599014 -0.0565490743106142 1 1
0.0152277681748598 0.0151982872161647 1 1
0.0453411527131899 0.0452687225094079 1 1
0.0522389232422584 0.052204580072815 1 1
0.0936443723488708 0.0935497918283956 1 1
0.0386934039009124 0.0386610238109195 1 1
-0.0161743841976662 -0.01616421430022 1 1
-0.0285191525302566 -0.0285093762287385 1 1
0.00202199882079389 0.00201690399310646 1 1
0.00520468113925783 0.00518936667131022 1 1
0.036741639163746 0.0367096482674375 1 1
0.0753451184771159 0.0752267274681188 1 1
-0.115473765242916 -0.115344319117899 1 1
0.0930257037577751 0.0929060073304331 1 1
-0.0808513950282233 -0.0807967084273328 1 1
-0.1045901321148 -0.104511150779314 1 1
0.0823361467670172 0.0822705096007446 1 1
-0.0301198051206127 -0.0300960391357079 1 1
7.69731836355043e-05 3.41871016401962e-05 1 1
0.116669686681832 0.116536619079294 0 0
-0.0485687775976422 -0.0485216640860497 1 1
0.00275495924049809 0.00277446169899077 1 1
0.0645484376090507 0.0644770106724468 1 1
0.130407598201895 0.130296154386142 0 0
0.0162131070269366 0.0162234378114964 1 1
-0.0704213813836355 -0.0703599307310195 1 1
-0.0606384712995685 -0.0605681475852684 1 1
0.0151938678125085 0.0151857473239762 1 1
0.0133680916610033 0.0133661946914999 1 1
-0.0914633283874075 -0.0913630923848708 1 1
-0.0377063508887142 -0.0376966683534351 1 1
-0.0905573694180565 -0.0904618191383962 1 1
-0.0598471103890098 -0.0597613283822015 1 1
0.11773769003841 0.117612253078726 1 1
0.0426583164896672 0.0425779665314234 1 1
-0.0175519283320105 -0.0175061105133085 1 1
0.0480521636056986 0.0480061258320596 1 1
0.0111115328768556 0.011102464748337 1 1
0.198157056900312 0.197946794784399 0 0
-0.130577514956756 -0.130447577188513 1 1
-0.0172739319299133 -0.0172451762827508 1 1
-0.0120636135158707 -0.0120693819678447 1 1
-0.0806491215673693 -0.0805767182463482 1 1
-0.0497302782217158 -0.0496674573352107 1 1
0.0402322786559489 0.0401905907605798 1 1
-0.014997055063964 -0.0149702161852097 1 1
0.0143735935230478 0.0143679346084865 1 1
-0.0424510083386013 -0.042422357149509 1 1
0.231061356339151 0.230811668595784 0 0
0.0380731008870512 0.0380545566155696 1 1
-0.0155997400748741 -0.015582929826533 1 1
0.0247387006178711 0.0247010125802117 1 1
-0.0543221497844358 -0.0542460787936241 1 1
-0.00741246774552129 -0.00739244907346806 1 1
0.00251572008106431 0.00248927891420934 1 1
0.0853591201167527 0.0852786390766158 1 1
0.0264812402501255 0.0264532731607442 1 1
0.0385554252646399 0.038525640514075 1 1
0.127569984001929 0.127435105511767 0 0
-0.0667810532662619 -0.0667099198266242 1 1
-0.0143512620324176 -0.0143340706238364 1 1
-0.00782610478515567 -0.00785991959769639 1 1
-0.0336554298223534 -0.033607416406078 1 1
-0.0797189395422053 -0.0796370629229164 1 1
-0.0444200673643752 -0.044375599696242 1 1
-0.093076096521593 -0.0929688482653155 1 1
0.0128476551458719 0.0128165657783522 1 1
-0.00243976080443084 -0.00245494281401696 1 1
0.0677606224704472 0.0676902206704981 1 1
-0.0270012170370745 -0.0269716676146993 1 1
-0.0927712949187903 -0.092671589075127 1 1
0.12451476348059 0.124376688944798 1 1
-0.0195269135127678 -0.0195046245703998 1 1
-0.0200670250784978 -0.020019643638419 1 1
-0.0431874239758548 -0.0431283923415508 1 1
-0.0581368712942773 -0.0580767815441233 1 1
-0.0472352989785999 -0.047170601329493 1 1
0.000122783332091772 0.000120496764397043 1 1
-0.0830605749136895 -0.0829578318423271 1 1
-0.0244602191961282 -0.0244315394291738 1 1
0.0659668411074733 0.0659022187150953 1 1
0.0245051348286176 0.0244632988158878 1 1
0.0672224786220339 0.067170595900436 1 1
-0.0198510929239176 -0.0198062634603697 1 1
0.0824888294660842 0.0824083908419222 1 1
0.0135248953215405 0.0134980876145895 1 1
0.0521742450658859 0.0520891550204266 1 1
0.0761205657430027 0.0760214600897378 1 1
-0.0989755876435891 -0.098860188522666 1 1
-0.00473529247596475 -0.00471588427192873 1 1
0.122485709879156 0.122344036282065 0 0
-0.0343605623516417 -0.0343300141633462 1 1
-0.0831694207631508 -0.0830830276461876 1 1
0.0664683435782512 0.066395949720369 1 1
0.0548488388114195 0.0547645053807427 1 1
0.0630509735200468 0.063005542277345 1 1
-0.156258376495651 -0.156093424112104 0 0
-0.0472209728774498 -0.0471527988873907 1 1
-0.0349273939432975 -0.0349015996218904 1 1
-0.0182578797128296 -0.0182497640983261 1 1
0.154499326686375 0.154344159563859 0 0
0.10763759918922 0.107528336748617 1 1
0.0396047265246084 0.0395773776460671 1 1
-0.0966734738008374 -0.0965785590580525 1 1
-0.131329051028042 -0.13120090539009 0 0
0.0173565750232814 0.0173652105748443 1 1
0.0318699541898832 0.0318478727470844 1 1
0.0527282080925696 0.0526736955028659 1 1
0.0666137043314061 0.0665660171644921 1 1
0.0486900760318695 0.0486395025940755 1 1
0.100376234789482 0.100248081245068 1 1
-0.0809579517090068 -0.0808718558747234 1 1
0.0406737608694618 0.0406329658671467 1 1
-0.054894260922015 -0.0548404090253225 1 1
-0.107456121985158 -0.107343895204025 0 0
0.0894206094733152 0.0893290787780634 1 1
0.04082749942589 0.0407948322738845 1 1
0.0211026254624578 0.0210700440947863 1 1
0.0323909768386447 0.0323687837506139 1 1
0.0127815935913627 0.0127854796922433 1 1
-0.0832890880668041 -0.0831844712318203 1 1
0.065873055232353 0.0658011754418603 1 1
0.0669996409784335 0.0669405663358316 1 1
0.0596650844909796 0.0595941494570186 1 1
0.033444806357734 0.0334179506530543 1 1
-0.0351342446314915 -0.0350880819923251 1 1
0.153777848127659 0.153630405317083 0 0
-0.0321762969958174 -0.0321567139151261 1 1
0.0308127343772144 0.0307896121156729 1 1
-0.0597676532925489 -0.0596955430850338 1 1
-0.0336828117646382 -0.0336467353407855 1 1
0.0829750569482927 0.0828988009587456 1 1
0.00979967702653993 0.00978223116928735 1 1
0.058292639010799 0.0582352659951014 1 1
-0.037527929884975 -0.0374756043322482 1 1
-0.00948933336787338 -0.00946386232127636 1 1
0.0765771901176979 0.076482761738333 1 1
0.0147249944672396 0.0147453845198222 1 1
0.0194758533559182 0.0194596432342932 1 1
-0.0966171078104569 -0.0965192499304199 0 0
0.0767869511822226 0.0767080049128163 1 1
-0.0574023205484456 -0.0573479305327907 1 1
0.0960887920058759 0.0959801928165176 1 1
0.039158062801387 0.0391212247074752 1 1
0.0481420606069073 0.0480614313676078 1 1
-0.016738840366419 -0.0167302732908841 1 1
0.0808279528821085 0.0807331877761413 0 0
-0.0660239924134293 -0.0659627298708941 1 1
0.0287237583068008 0.0286963204334386 1 1
0.10348429526717 0.103357525140452 1 1
0.0494060626613153 0.0493411879309129 1 1
-0.0239224992326183 -0.0239259932645746 1 1
0.0226362071013158 0.0225926064187801 1 1
0.100202276073068 0.10011362915761 0 0
-0.0736077638136545 -0.0735402954358151 1 1
-0.0580273714663106 -0.0579898701254004 1 1
0.0893122597297329 0.0892039904867524 0 0
0.114103320864766 0.114003588367672 0 0
0.027602606453383 0.0275789998283983 1 1
-0.100533290436929 -0.100420065120371 0 0
0.0424770284631522 0.042451147781981 1 1
-0.166669288219795 -0.166484485813553 0 0
0.0956193336686327 0.0955328867357779 1 1
0.00612679049945569 0.00611426431185309 1 1
-0.139478562758755 -0.139366651786402 0 0
0.0353980108104787 0.0353548942237377 1 1
-0.0908272933584067 -0.0907421582663477 1 1
0.0208435735816691 0.0208291590087205 1 1
-0.0484791499027351 -0.0484352840307227 1 1
0.0739667960590846 0.0738632547611178 1 1
-0.000270011024698995 -0.000289073118598446 1 1
0.0432295757412919 0.0432112325984267 1 1
0.105164110628745 0.10502479945747 1 1
-0.0512284691977056 -0.0511546813329251 1 1
-0.0346291977475025 -0.0346133312003637 1 1
2.83605095034202e-05 4.03393159028875e-05 1 1
-0.0423957340584291 -0.0423639311455481 1 1
0.116591516838019 0.116476258124704 0 0
-0.00515310925268198 -0.00515072818313719 1 1
0.057596396478723 0.0575612737615879 1 1
0.0407357017619535 0.040729758430218 1 1
0.0738939387375994 0.0738222917292753 1 1
-0.0407341333695511 -0.0407223603047982 1 1
0.0542717396091294 0.0542301072511608 1 1
-0.00763598606472277 -0.00761732303289491 1 1
0.0799185749307134 0.0798311612049318 1 1
-0.0471087210520414 -0.0470697261058265 1 1
0.106107598771492 0.106004739400823 1 1
-0.0409888579931216 -0.0409424647927395 1 1
0.0662630796286666 0.0661721039595507 1 1
-0.0299205150216543 -0.0298774705976934 1 1
0.130976232730386 0.13084002924728 0 0
0.0759653847877357 0.0758724789834372 1 1
-0.0825199740584693 -0.0824336992198897 1 1
0.0697546034517166 0.0696440847588336 1 1
0.077587301177125 0.0774871821776003 1 1
-0.00342327302746773 -0.00342482698255436 1 1
-0.0131669520869117 -0.0131619501232224 1 1
0.0354584181843181 0.0354307521995217 1 1
0.0602161617602346 0.0601668831186129 1 1
-0.0361039697891272 -0.036060136084734 1 1
0.178671061450534 0.178436469951405 1 1
0.0598405986757422 0.0597753323810259 1 1
-0.098094854907481 -0.0979752395579354 1 1
0.0325443130041056 0.0325047099205504 1 1
-0.0187206367581699 -0.0187167426748409 1 1
-0.00548445180199659 -0.0054737219857753 1 1
0.0817998350378154 0.0816960564736893 1 1
-0.0409631003927647 -0.040942382169575 1 1
0.0899762960480807 0.0899071919147249 1 1
0.0596485021199556 0.0595899214984231 1 1
-0.171893754701171 -0.171705767029443 0 0
-0.0863554823826021 -0.0862726483822974 1 1
-0.105775617601778 -0.105690178372172 0 0
-0.159826323471303 -0.159653803614483 0 0
0.0153189927686429 0.0153097411692681 1 1
-0.00349375659048912 -0.003494811900929 1 1
0.164415603219481 0.164239189823981 0 0
0.0810377021388273 0.0809164650999805 1 1
0.0284461957494643 0.0284150022858508 1 1
-0.0226419380118092 -0.0225905127597581 1 1
0.0898717686609616 0.0897429297848814 1 1
-0.0201389514405317 -0.0201087117422268 1 1
-0.0304637186864392 -0.0304251806480548 1 1
-0.0301510732965237 -0.0301023757235341 1 1
-0.00450867636821727 -0.00451134132551837 1 1
0.03820028241812 0.0381549039778086 1 1
-0.150150999440486 -0.14997708273248 0 0
-0.00231638539614654 -0.00231788473195674 1 1
-0.0115457374357576 -0.0115377026620627 1 1
-0.0605484134073514 -0.0604824061419324 1 1
0.0873723577211206 0.0872701884806909 1 1
-0.0396006349478962 -0.039538979500912 1 1
-0.0711761620283537 -0.0710625125292703 1 1
-0.0727170999704817 -0.0726633682894626 1 1
0.0143918753091771 0.0143958453197071 1 1
-0.103676322429795 -0.103539246875473 1 1
0.0490392210401401 0.0490080495062041 1 1
0.0399662003695562 0.0399073292698519 1 1
0.0338533320487243 0.0338047933821359 1 1
-0.022094907859215 -0.022064259679483 1 1
-0.0233813619958525 -0.0233470002643125 1 1
-0.0202277814279936 -0.0201993320839933 1 1
-0.077716421149957 -0.0776295138945482 1 1
-0.0694441357125911 -0.0693444741982904 1 1
0.0696259530989339 0.0695459534541376 1 1
-0.00513481846364585 -0.00512698414127408 1 1
-0.0214647412272175 -0.0214571634448398 1 1
-0.00890755249323677 -0.00888731850924567 1 1
0.0510171563120091 0.0509694618495936 1 1
0.0294809931002829 0.0294475890711971 1 1
0.0910152442188998 0.0909235857182751 1 1
0.0146923388723203 0.0146732862368509 1 1
0.0386543784973763 0.0386117351737201 1 1
-0.0520899790261553 -0.0520445354438812 1 1
0.00945647231249 0.00945260565311051 1 1
-0.0497698289278925 -0.0497005020940842 1 1
-0.0109992639068817 -0.0109771922694112 1 1
0.00936871856467524 0.00933377894870029 1 1
-0.0509683645661592 -0.0509176708109634 1 1
0.0788695740343767 0.0787986082514178 1 1
0.0391715470165443 0.0391323692407195 1 1
-0.0513267088710539 -0.0512971606060228 1 1
0.0117290433995409 0.0117004443567864 1 1
-0.016445330201131 -0.0164367471829652 1 1
-0.000419014916319955 -0.000388540527770756 1 1
0.119317927162579 0.119200689036734 1 1
0.0364486723966208 0.036397044134441 1 1
0.0836306578885527 0.0835352709780833 1 1
0.0314341685693799 0.0314137153379275 1 1
-0.0245655932826576 -0.0245394555223082 1 1
0.0264405472081048 0.026389236387277 1 1
0.0979558995793176 0.0978828204641504 1 1
0.0813496665705325 0.0812888905878401 1 1
-0.121318713715584 -0.121169685816941 1 1
0.0208499288246808 0.0208032242252291 1 1
0.0348143363380553 0.034806761208073 1 1
0.00313067743442231 0.00312931676609071 1 1
-0.128100058330755 -0.127950874583509 0 0
0.0215829499273619 0.0215551667630902 1 1
-0.00283384543491776 -0.00283559082706017 1 1
-0.0688275822385474 -0.068731079901051 1 1
0.0789555470955859 0.0788726525079692 1 1
-0.110001732418184 -0.109893732988291 0 0
-0.0990286403878877 -0.0989317731820697 1 1
-0.00583213140571406 -0.00582420723140763 1 1
-0.0233892275160418 -0.0233817610129003 1 1
-0.0473783022927481 -0.0473064455394345 1 1
0.00153582447341704 0.00154474061865213 1 1
-0.042000596696863 -0.0419587498258335 1 1
0.101390257422286 0.101296821857161 1 1
0.0566214666787083 0.0565478141398133 1 1
0.0683859003025009 0.0683243149385867 1 1
-0.197104565642856 -0.196932585618723 0 0
0.0313671191169905 0.0313404100617701 1 1
0.0502122192668045 0.0501404759061558 1 1
-0.0446920922571173 -0.0446444655162009 1 1
0.0437266285736571 0.0436688753339792 1 1
-0.00599919581709874 -0.00597771526112152 1 1
-0.125320454775271 -0.125182604010146 0 0
-0.0252548945733868 -0.025220276290095 1 1
-0.000807143713692144 -0.000805299727954299 1 1
0.11901422042445 0.118889304211195 1 1
0.0488122337337095 0.0487545019032568 1 1
0.0482174407339205 0.0481716188266011 1 1
-0.144641627542788 -0.144496926289529 0 0
-0.029158189402995 -0.0290830781305311 1 1
-0.0483411080000327 -0.0482653684015441 1 1
-0.0420655937784326 -0.0420055490429298 1 1
0.0817737983438233 0.0816846365930877 1 1
0.00276708430107393 0.00275140607130445 1 1
0.126615509643695 0.126480479689984 1 1
-0.147075792550155 -0.14691741352064 0 0
0.129870866701108 0.129755919279827 0 0
-0.0486281370080521 -0.0485622870870332 1 1
-0.0737716178946545 -0.0737123313014202 1 1
0.0274985705700838 0.0274758553726569 1 1
0.0381904323355462 0.03812258669743 1 1
0.039573125067781 0.0395039103291845 1 1
-0.0113808159437791 -0.0113892236207028 1 1
-0.051338695875304 -0.0512974630790071 1 1
-0.00800259903748047 -0.00800545808120998 1 1
0.0245904201377076 0.0245307325765472 1 1
0.00133734994532554 0.0013211550947524 1 1
0.000242101489538708 0.000248232608860795 1 1
0.10436446057026 0.104280970083257 1 1
-0.0311189114869898 -0.0310830048148147 1 1
0.0585311922982568 0.0584847385424707 1 1
0.0953205515245701 0.0952291151586504 1 1
0.055775406959286 0.055746126701206 1 1
-0.0509429754525016 -0.0508790587292796 1 1
-0.0152447171981108 -0.0152368961330215 1 1
-0.112287911521869 -0.112194015241662 1 1
0.0931634274922606 0.0930921662490382 0 0
-0.0451977108087088 -0.045165774461307 1 1
-0.0561717560943944 -0.0561184697029028 1 1
0.0166586855959646 0.0166207343372821 1 1
-0.035562020684597 -0.0355548500557712 1 1
-0.0460197492650949 -0.0459835259057114 1 1
0.0471223256526689 0.0470984177396721 1 1
0.0345334193216834 0.0344869826201462 1 1
-0.00635866200855251 -0.00634906119731652 1 1
-0.0398989107293037 -0.039884687202821 1 1
-0.258501482497329 -0.25824857472379 0 0
0.0685799755760451 0.0685039353076578 1 1
0.0226247762916725 0.0225917181420963 1 1
-0.0452320524556451 -0.0452019987670093 1 1
-0.0586683828340274 -0.058609605034286 1 1
-0.0116789717911076 -0.0116625041295823 1 1
0.00158341942748907 0.00157458657033611 1 1
0.169014479961134 0.168859231633968 0 0
-0.0739386790188141 -0.0738636650412303 0 0
0.334196833723466 0.333884516199473 0 0
-0.0387231829685882 -0.0386983287385396 1 1
0.119067398425778 0.118949459880092 0 0
-0.0416396975580922 -0.0416094852670837 1 1
-0.00822369909421919 -0.00819056526191365 1 1
0.021872009458291 0.0218597022850001 1 1
-0.0119145687467501 -0.01191191796502 1 1
-0.0433859469013579 -0.0433593562623776 1 1
-0.0260973648639888 -0.0260894768552767 1 1
-0.127574428463425 -0.12745125615009 1 1
0.0484818785429597 0.0484167465235906 1 1
0.060045671746138 0.0600194348129946 1 1
0.074099485955866 0.0740323067712525 1 1
-0.0429178973265599 -0.0428796641825558 1 1
-0.0216109686880331 -0.0216162291347805 1 1
-0.061236661151633 -0.0611901091862919 1 1
-0.0993850562724796 -0.0992854806458868 0 0
0.0512430498116461 0.0511987291453338 1 1
-0.291288568381879 -0.290963130909048 0 0
0.0343852415587549 0.0343673277084233 1 1
-0.0156753063248396 -0.0156677527530379 1 1
0.0361791528283289 0.0361592063589585 1 1
0.052559533192532 0.0524848829654719 1 1
-0.0986582492590837 -0.098541857186609 1 1
0.0997875210486725 0.0997058673079413 1 1
0.009399072848337 0.00942867194826189 1 1
-0.175230929576419 -0.175064141878113 0 0
0.128298201387959 0.128168158257951 1 1
-0.0128628644585968 -0.0128395442388277 1 1
0.00319315932953374 0.00322244498225641 1 1
0.0346184241260017 0.0345797788920931 1 1
0.00327578594704564 0.00323497522754954 1 1
-0.025178227333121 -0.0251647002121445 1 1
0.129137685728712 0.129017854473975 0 0
-0.0429811559100623 -0.042906734054513 1 1
-0.00880880944057588 -0.00878390217427896 1 1
-0.0102896124064503 -0.0102904924446506 1 1
-0.0974699680461478 -0.0973484042087139 1 1
0.174899060275054 0.174717853503124 1 1
-0.0544289214492179 -0.0543739867250778 1 1
-0.0136691135244425 -0.0136508164488538 1 1
0.0756946942418903 0.0756339869711802 1 1
0.00974024101677377 0.00972804150673161 1 1
0.0514938266449178 0.051426304270203 1 1
-0.0736137855091105 -0.0735238884388941 1 1
0.12300267802142 0.12287296878242 0 0
-0.108215152397407 -0.10807836555315 0 0
-0.119193998861165 -0.119043258595825 1 1
-0.0103913524991885 -0.0103879180500835 1 1
-0.0383160138241398 -0.0382489378129999 1 1
0.0565474992582957 0.0565089122775653 1 1
0.00825779557924295 0.00824348400923302 1 1
0.0578012396971121 0.0577169527735033 1 1
0.0884290644483794 0.088347516466184 1 1
0.030345272940457 0.0303227961182637 1 1
0.0270146530655411 0.0269780155767247 1 1
0.0899637476855742 0.0898461642572534 1 1
0.0123143701865697 0.0123158853549501 1 1
-0.0864668117863413 -0.0863642002749635 1 1
-0.0457373608952335 -0.0456841930361524 1 1
0.089835903771752 0.0897747799331286 1 1
0.0102292448792668 0.0102228159620679 1 1
-0.0541601749494007 -0.0541010438489161 1 1
0.118971782572924 0.118842135438718 1 1
-0.111883478436668 -0.111746424728246 0 0
-0.0528884586387552 -0.052829026062854 1 1
-0.104142209353424 -0.104021189057578 0 0
0.048115803197983 0.0480854830098756 1 1
-0.0807996085074098 -0.0807198177396931 1 1
-0.0124685710632319 -0.0124704182668773 1 1
0.064582539934915 0.0645202466804725 1 1
0.148578868401049 0.148400866593266 0 0
0.023310386358157 0.0233056259108622 1 1
0.018595989501019 0.0185295979065483 1 1
-0.0320727535803646 -0.032041931725254 1 1
0.110322112487198 0.110202732027291 0 0
0.0334929817295654 0.0334531155742495 1 1
0.0391776711706662 0.0391461300605993 1 1
-0.108288543467506 -0.108169049210359 1 1
-0.143598343922052 -0.143442002136304 0 0
-0.0157244587168275 -0.0156956275391189 1 1
0.0191708449992473 0.0191367304034534 1 1
0.0113533861096434 0.0113479576282204 1 1
-0.0800152807094278 -0.079943103144723 1 1
0.0175074540662358 0.0175100691089272 1 1
0.0403895879936499 0.0403252913911604 1 1
0.059779196124839 0.0597471033382597 1 1
-0.0108126795105267 -0.0108190837064555 1 1
-0.0663065234107821 -0.0662238162964577 1 1
0.0369926967996398 0.0369428658189122 1 1
0.171414037875991 0.171249934594825 0 0
-0.0875126772526151 -0.0874315117966686 1 1
0.0390497438647564 0.0390171339444001 1 1
-0.101559131740212 -0.101452657987435 1 1
0.0754581603268958 0.0754002795289021 1 1
-0.0663331937065782 -0.0662531506807454 1 1
0.0435716280190214 0.0435441976515287 1 1
0.0349308890021415 0.0349101018664139 1 1
-0.0409424670674545 -0.0408653301299197 1 1
-0.056799595936979 -0.056728856685579 1 1
-0.0107244819178826 -0.0106896512760338 1 1
-0.00888599803555596 -0.00889180489346892 1 1
-0.0391115281120953 -0.0390854000651667 1 1
-0.0417821822999635 -0.0417337041900933 1 1
0.108823059060614 0.108707872749096 0 0
0.00222496735991852 0.00223227719477555 1 1
0.062953627001722 0.0628600929283037 1 1
-0.0349987769001488 -0.0349607065351756 1 1
0.0352148939248428 0.0351638067121129 1 1
-0.0631273132144829 -0.0630541752956808 1 1
-0.0374904714034317 -0.037448996556844 1 1
0.0472779478689374 0.0472190722436866 1 1
-0.0468471950192199 -0.0467973992254737 1 1
-0.0170358035936531 -0.0169953676727764 1 1
0.0500011135032104 0.0499811869288416 1 1
0.0665466403321024 0.0664760091326246 1 1
-0.0164728704962212 -0.016423016386781 1 1
0.00151712290716526 0.00150735078511233 1 1
-0.0727004069526681 -0.0726127644819182 1 1
-0.131813390299612 -0.131669597885517 0 0
-0.0754916198546458 -0.0754422300326588 1 1
0.0239601441038568 0.0238960141728493 1 1
0.113832409606084 0.113734479050829 1 1
-0.0118638573191409 -0.0118546518121008 1 1
0.0479538017726993 0.0479012702045582 1 1
0.0299119741102172 0.029891841605886 1 1
-0.0727430273620952 -0.0726754325090553 1 1
-0.128566362510193 -0.128428211770755 0 0
-0.01149445133975 -0.0114992636676419 1 1
0.0210084817346622 0.0209780987862625 1 1
-0.01886108071369 -0.0188437750226219 1 1
-0.0178450601778327 -0.0177923384175429 1 1
-0.0665250479138656 -0.0664839763371088 1 1
0.0510376739514958 0.0509970956420595 1 1
-0.0120238486143926 -0.0120028724861036 1 1
-0.0908216891248788 -0.0907616591694876 1 1
0.0544593283861472 0.0543825320287356 1 1
-0.0712050366356641 -0.0711065837374843 1 1
-0.0265826186067066 -0.0265121744841071 1 1
-0.0856675261676176 -0.0855816652754052 1 1
-0.0485672021909677 -0.0485264407454477 1 1
-0.119108840025845 -0.118987781911042 1 1
0.0209117594177946 0.0208695132566875 1 1
-0.108194303570752 -0.108097160432683 1 1
0.0580176426404006 0.0579236844929551 1 1
0.0914343543447278 0.0913125158917777 1 1
0.0133219799209498 0.0133120810471291 1 1
-0.0216862530074293 -0.0216657470955319 1 1
0.0394871588976121 0.0394531645826099 1 1
-0.0785535020947758 -0.0784889394895109 1 1
0.0608165015687792 0.0607623560404256 1 1
0.0125396221641326 0.0125210973292117 1 1
-0.103160233146316 -0.103074197826429 1 1
-0.0517501152698612 -0.0517357670140518 1 1
-0.0091398575234973 -0.00911605398145121 1 1
0.0315430311353623 0.0315206257542348 1 1
-0.0198179985749475 -0.0197808215719947 1 1
-0.0572109085371803 -0.0571784650064047 1 1
-0.0762842081545046 -0.0762055056016795 1 1
0.0926325210546247 0.0925575301873554 1 1
0.0342600287575816 0.034183046346023 1 1
-0.0144889256897704 -0.0144905902622518 1 1
-0.0908757193537029 -0.0907939119664868 1 1
0.0504429854106003 0.0504277954838505 1 1
-0.117105739429024 -0.116975557883008 0 0
-0.0758899168449883 -0.0757964008652678 1 1
0.150032918717197 0.149879515680201 1 1
-0.0372000285019756 -0.0371595270461053 1 1
0.0420527835133266 0.0419801999594693 1 1
-0.0195005894220765 -0.0194657555035771 1 1
-0.0578499185721658 -0.0578058929664676 1 1
-0.0270252139541981 -0.0270033497885226 1 1
-0.0752840495737406 -0.0751848105266366 1 1
0.0764210488184358 0.0763443786188863 1 1
-0.0247560418821064 -0.024713918271863 1 1
0.0215883057490497 0.0215876533062553 1 1
0.027272369615474 0.0272915773243208 1 1
0.0263863367680941 0.0263618308901262 1 1
-0.050011388467576 -0.0499879380124464 1 1
0.0770481865315786 0.0769637923406149 1 1
-0.104918506901719 -0.104818553250363 1 1
0.0164059214468452 0.0164040862341639 1 1
0.0402305738838538 0.0401856653428234 1 1
0.0948660959661418 0.0947818165963922 1 1
-0.0178709049414889 -0.0178480016060852 1 1
0.0871531352262508 0.0870511331598359 1 1
-0.0160095443170516 -0.0159838032195256 1 1
-0.00589759192314752 -0.00588217955109189 1 1
-0.150561119495235 -0.150374288360144 0 0
-0.0197713368451115 -0.0197417381612895 1 1
0.102643966177357 0.102547475651265 1 1
-0.0496939348892366 -0.0496453037702375 1 1
0.00689469119709669 0.00688372758342945 1 1
0.00125891481555399 0.00124144730419087 1 1
-0.0446667542712224 -0.0446185625381297 1 1
0.0959185958528182 0.095838956756946 1 1
0.028165551447464 0.0281266152382393 1 1
-0.0378711085199728 -0.0378421429567345 1 1
0.0227035155661694 0.022678556685404 1 1
0.00435585131170919 0.00435163261533566 1 1
0.0761048347292979 0.0760200059922892 1 1
-0.044232659199056 -0.044158471503871 1 1
-0.146129370535965 -0.145978260831962 0 0
0.0755997734350153 0.0755322162357931 1 1
0.00694268183365127 0.00695276506973611 1 1
-0.148477735362824 -0.148327333614495 0 0
-0.06188945947393 -0.0618018725825687 1 1
0.060224919653512 0.0601609839600744 1 1
0.139831560948983 0.139709035547921 1 1
0.0247620023377162 0.024714160955369 1 1
0.173793369689844 0.173611609711073 0 0
-0.0184780101565674 -0.0184935170534235 1 1
-0.133236721250853 -0.133097818557307 0 0
0.0837847060178001 0.0837218019871399 1 1
0.0343950114127415 0.0343569593189497 1 1
0.00867087395728299 0.00866203745432163 1 1
0.0141839467047237 0.0141749313101213 1 1
0.00670917918815439 0.0067044642605109 1 1
-0.135417780847598 -0.13530623650218 0 0
-0.00498106959303432 -0.00499025633959098 1 1
0.00749635282242048 0.00748219634853091 1 1
0.0318018567672691 0.0317706591004751 1 1
-0.0374723988719409 -0.0374443102378117 1 1
0.00955576979528341 0.00956004167093403 1 1
-0.0483651270272761 -0.0483012359453868 1 1
0.12851969585876 0.12840049457313 1 1
0.0132983122955444 0.0132598859294989 1 1
0.0526121031160124 0.0525707262292039 1 1
-0.0866187139170801 -0.0864992774279836 1 1
-0.126148073091859 -0.126049297277656 0 0
0.00759352523558567 0.00759072411173293 1 1
-0.0181041225972715 -0.0181212707072019 1 1
0.162516596109499 0.162366078759733 1 1
0.00393110660978799 0.00392999009012284 1 1
0.0734169817721528 0.0733688083288857 1 1
0.00828670824158928 0.00828129262954064 1 1
-0.100593107710968 -0.100476770561289 1 1
0.0230148876777853 0.022960028376403 1 1
-0.00780368282599485 -0.00780041460296418 1 1
0.0871188584538427 0.0870379081078466 1 1
-0.112065859696761 -0.111968131445905 1 1
-0.0551248469843363 -0.0550741477175301 1 1
-0.0947955011999285 -0.0946996957866081 1 1
0.0328278066271321 0.032797759645623 1 1
-0.0626800892106398 -0.0625970139236768 1 1
-0.0465366105459903 -0.046510781592655 1 1
0.0418791452637638 0.0418514537979992 1 1
-0.0107005995347466 -0.0107170155479819 1 1
0.116000459080752 0.115894766353944 1 1
0.117971641496775 0.117837002666373 1 1
-0.0773279313933876 -0.0772622863821106 1 1
0.0270469903122825 0.0270293484380048 1 1
-0.044350725832306 -0.0443229270142094 1 1
-0.0278699443482443 -0.0278509521200515 1 1
-0.0634289023155544 -0.0633817110070476 1 1
-0.0334858340614526 -0.0334383250389364 1 1
0.0481162877853689 0.0480641587540192 1 1
0.0816065671604443 0.0815072070793775 1 1
-0.0352357205937012 -0.0352005420604641 1 1
-0.0461280647905977 -0.046073828131707 1 1
0.1560418139287 0.15589542466201 0 0
0.00402139535058022 0.00400520411517471 1 1
-0.038794200753244 -0.0387479569566907 1 1
-0.0687251481283802 -0.0686580709102148 1 1
0.0846856172040246 0.0845895179969118 1 1
0.00992317608336882 0.00993774388148592 1 1
-0.0528074466651101 -0.0527541434343022 1 1
-0.0388016127635946 -0.0387463216065672 1 1
0.00389152234258458 0.00387691460471678 1 1
0.0477949929002722 0.0477408289494399 1 1
-0.0247269115968726 -0.0246685198963963 1 1
0.0229865022242487 0.0229642608936525 1 1
-0.0382527410956511 -0.0381901857245846 1 1
-0.0327364470037116 -0.0326468101298626 1 1
0.0580238406959898 0.057926907130958 1 1
-0.0779065513354515 -0.0778274761904667 1 1
-0.126397651604951 -0.126263449065658 1 1
0.0711522367771692 0.0710843604136583 1 1
0.0558052518770105 0.0557526126761557 1 1
-0.0309310249013137 -0.0308825318573698 1 1
0.022934283639307 0.0228915875584194 1 1
-0.067908645558546 -0.0678379458446646 1 1
0.0671454776520767 0.0670756411703084 0 0
0.10810215608846 0.107997746323101 1 1
0.0426438454726372 0.0426027816365579 1 1
-0.107980482243001 -0.107885158794158 0 0
-0.0562470795601769 -0.0561639713452245 1 1
-0.0179080026352491 -0.0179011870843545 1 1
0.0376211976554325 0.0375779565644792 1 1
0.119649634338546 0.119529557241502 0 0
0.0674521305053665 0.0673838933569149 1 1
0.0942608848509813 0.0941750291374404 1 1
0.0601641700680173 0.0601040147550415 1 1
-0.080671384813291 -0.0805757470899658 1 1
0.00987647959961556 0.00988297253705875 1 1
-0.0108102414077666 -0.0107958876592954 1 1
-0.051477081436022 -0.0514296566065118 1 1
-0.0184741426538672 -0.0184586281849301 1 1
0.0465794472976079 0.0465241180472786 1 1
0.122055642762957 0.121887647329154 0 0
-0.00948071361471122 -0.00949312412730554 1 1
0.050116586424747 0.0500654684977334 1 1
-0.0322174393253867 -0.0321799096636038 1 1
0.0266559556922741 0.0266460024102633 1 1
0.013517642276435 0.0135423970487923 1 1
0.0583729969914521 0.0583256765254162 1 1
0.0489035357736062 0.0488561498438643 1 1
-0.0147077706077087 -0.0146830158685957 1 1
0.169970987018466 0.169810271691488 0 0
0.158973337046244 0.158811339944858 0 0
-0.0857982654422827 -0.0857228395141728 1 1
0.0536670183156072 0.0536131679341455 1 1
0.108780545958348 0.108678440331839 0 0
0.0448731799559505 0.0448359338937262 1 1
-0.0600191114689786 -0.0599517609632548 1 1
-0.0504031681176686 -0.0503504829712347 1 1
0.0385947916957114 0.0385357149320103 1 1
0.0349457427786213 0.0349359663506 1 1
-0.0560039135462955 -0.0559451461399127 1 1
-0.00146180205809509 -0.00146886051202935 1 1
0.00466931905640669 0.00466614234696726 1 1
-0.0411539687465528 -0.041107340542972 1 1
-0.000824429072764609 -0.00080787422820058 1 1
0.0203071322765667 0.0202882335717673 1 1
-0.00225376711472904 -0.00225043563317005 1 1
0.0691577487602575 0.0691163043888047 1 1
-0.131124545700312 -0.130980652633256 1 1
0.129559586189753 0.129456574844218 1 1
-0.0652545652379453 -0.065176849226183 1 1
0.00486056630071888 0.00484566874924053 1 1
0.149688015506001 0.149523865744309 0 0
-0.036290634528408 -0.0362627664979795 1 1
0.0371217752072279 0.0370686552689872 1 1
0.0935224074051136 0.0934437113298753 0 0
0.0546417601834639 0.0545990133468712 1 1
-0.0239851122268976 -0.0239615780231754 1 1
-0.0328990237542054 -0.0328520843214072 1 1
0.0385292713550121 0.0384979838909545 1 1
0.0298898261582192 0.0298449134187218 1 1
0.0218294600472679 0.021811002366031 1 1
0.0064024811308908 0.00639022103216768 1 1
-0.0829214944132622 -0.0827923038138921 1 1
-0.0726143278768161 -0.0725265633915997 1 1
-0.128544741503071 -0.128401652000336 0 0
0.00867081587033999 0.00867066631067835 1 1
0.0340886729756986 0.0340620579967641 1 1
0.0773826836091491 0.0772951751545512 1 1
0.0405967398284908 0.040543174298739 1 1
0.0505044743078381 0.0504378160026747 1 1
-0.0540362717162905 -0.0539688150825132 1 1
-0.000245515585643924 -0.000214808779368445 1 1
-0.088161910423493 -0.0880811233301321 1 1
0.171427242388735 0.171240153214125 0 0
-0.0296562496132211 -0.029627397407365 1 1
-0.010519057339418 -0.0105078813486064 1 1
0.0655619359707135 0.0655128146969966 1 1
0.114804497019829 0.114709051971256 0 0
-0.00463697719171069 -0.00462003127893526 1 1
0.0216009342444653 0.021602258748418 1 1
0.0568239942005146 0.0567818510152501 1 1
0.0201785718460746 0.0201669945556137 1 1
0.109171066036634 0.109066755877307 1 1
-0.0137783764640075 -0.0137490067930538 1 1
-0.0307746354663843 -0.0307310577422669 1 1
-0.0527356064563464 -0.0526887007114524 1 1
0.0891700717869018 0.089079782762695 1 1
-0.0294531617448793 -0.0294162136702357 1 1
-0.0861805645377055 -0.0860787822880462 1 1
-0.00703003651088923 -0.0070064434761518 1 1
-0.00548219748777413 -0.00550605149512512 1 1
-0.0372939763754342 -0.0372519304508275 1 1
-0.0403298732206241 -0.0402988527810226 1 1
-0.052838833584737 -0.0527852200339126 1 1
0.0490378063436632 0.0489641683794285 1 1
0.157575542291534 0.157391567597561 0 0
-0.00601973049280884 -0.00598975590230851 1 1
-0.0170416604715273 -0.0169969751882321 1 1
0.0678051676587514 0.0677383180974282 1 1
-0.0315783315337543 -0.0315560591571454 1 1
0.0598311677960689 0.0597952857495678 1 1
-0.0886585706495127 -0.0885850824479657 1 1
-0.0332247824387905 -0.0331603639476387 1 1
-0.0924832711812019 -0.092408789846055 0 0
-0.108178067146771 -0.108058554294478 1 1
0.00945878426259586 0.0094163946192432 1 1
0.00369346437489794 0.0037005835915423 1 1
0.00935955454803347 0.00931840451407325 1 1
-0.0685345193190705 -0.0684572300170779 1 1
0.0427204266931809 0.0426620951043181 1 1
0.0360232238408427 0.0359837491362066 1 1
-0.0027960490994618 -0.0027957732801899 1 1
0.00340303487003427 0.003435360867269 1 1
0.042188025740498 0.0421601959188848 1 1
0.0303202902781758 0.0302634789638643 1 1
-0.094683618136128 -0.0945584676370898 1 1
0.08045959928266 0.0804011752775989 1 1
0.00479581308105342 0.00476374637563755 1 1
0.0676012610247052 0.0674989778558003 1 1
-0.12969364171145 -0.129545536165567 0 0
0.0967293054114221 0.0966692272820704 1 1
0.0348060750500487 0.034751707940824 1 1
0.0801192272746844 0.0800178274072138 1 1
0.0187339734911899 0.0187024840058918 1 1
-0.0503195679218432 -0.050237795792116 1 1
0.036401649218297 0.0363839662928407 1 1
-0.0335973846989965 -0.0335487448732609 1 1
0.0296541348482201 0.0296168338621343 1 1
-0.0485515024284453 -0.0484937797253436 1 1
-0.0270742622144562 -0.0270270499116435 1 1
-0.00827693777083429 -0.00829030365974348 1 1
0.0670380265279456 0.0669640872398352 1 1
-0.0117522742878619 -0.0117618365429965 1 1
-0.00547547264277161 -0.00545600964001506 1 1
-0.0121202817767546 -0.0120982834027293 1 1
0.00828975571982432 0.00828114867117138 1 1
-0.0193388734663836 -0.0193312980841543 1 1
-0.0694267526869899 -0.0693412257918827 1 1
-0.0651498300611113 -0.065076305594422 1 1
0.036586109713301 0.0365741826913822 1 1
-0.24687960360555 -0.246640768129312 0 0
0.0549844660731194 0.0549515172142422 1 1
0.00768761797095363 0.0076963102103962 1 1
0.032692027656988 0.0326617951241985 1 1
0.0566601094051412 0.0566184292031289 1 1
0.0834153950469987 0.0833496946551848 1 1
-0.109244323714705 -0.109127017173937 0 0
0.084758014327457 0.0846794906304668 1 1
-0.0492934672509767 -0.0492592039435309 1 1
0.00565839525555888 0.00564911844387725 1 1
0.0572359473595964 0.057194783380094 1 1
0.0717456060710839 0.0717141814203345 1 1
-0.0888369066314162 -0.0887487766981888 1 1
0.0182472377641722 0.0182332013899866 1 1
0.0276669500953578 0.0276421638491885 1 1
0.0593842757850878 0.0593398781959874 1 1
0.0730760054992032 0.0729872398523646 1 1
0.0440405027987306 0.0439723599392082 1 1
-0.0571062133922123 -0.0570266946322339 1 1
0.112771409749278 0.112680294984896 1 1
-0.0340718481474211 -0.0340333628643404 1 1
-0.0279048302173426 -0.0278514119910763 1 1
-0.00590093954277912 -0.00587123478024957 1 1
0.0734931033848322 0.0734220526427975 1 1
0.0103115832538103 0.0102940416900138 1 1
0.0322663528804268 0.0322268893711516 1 1
-0.0753641052396347 -0.0752793975461221 1 1
0.00261862321492699 0.00260210761500881 1 1
0.0313800095703893 0.0313506796935402 1 1
0.041250548133264 0.041178856482273 1 1
-0.00689476056086544 -0.00687369554271572 1 1
0.0703814248343715 0.07034035988008 1 1
-0.0787912263302771 -0.0787078554412881 1 1
-0.000843633009601184 -0.000826111940150665 1 1
0.0531309537146585 0.0530832944997651 1 1
0.0411111106094161 0.0410674889209516 1 1
0.0365585602377827 0.0365148780865326 1 1
0.0687627981368507 0.0686850833118987 1 1
-0.00828358165333835 -0.00824909136884274 1 1
0.0669752698136069 0.0669359711499328 1 1
0.0115040525922379 0.0114731401493171 1 1
-0.0823574037628205 -0.082268946358257 0 0
0.04629206407165 0.0462404638143708 1 1
0.11412623080729 0.114006983002631 1 1
0.162568636220948 0.162368822628499 0 0
0.0509848572012696 0.0509121001298843 1 1
0.0932366228399659 0.0931219507894373 1 1
-0.0502449462826162 -0.0501858276762319 1 1
0.0510055192730505 0.0509692765072181 1 1
0.0891726779801125 0.0890824166006392 1 1
-0.114742137216948 -0.11457866824392 1 1
-0.045384513852077 -0.0453366279253184 1 1
0.0187597166796729 0.0187446413981939 1 1
0.079880894476887 0.0797816464467695 1 1
0.0278644667934101 0.0278388323515864 1 1
0.0625409520241766 0.0624695803551698 1 1
-0.00965835793602123 -0.00966593178793817 1 1
0.0454076687328201 0.0453611964189351 1 1
-0.0244656665728477 -0.0244217064056197 1 1
0.0728878708231609 0.0728153645306983 1 1
-0.0494817924350318 -0.0494051266896934 1 1
-0.0703003761619191 -0.0702216066632851 1 1
-8.0639894802597e-05 -6.76310538033197e-05 1 1
0.0630847914157502 0.0630238102021317 1 1
0.0267070048121896 0.026696338461117 1 1
-0.0695478049999395 -0.069447757176804 1 1
-0.0870403093628623 -0.0869770514025586 1 1
0.00621071821581699 0.00620964414943812 1 1
-0.024040295335172 -0.0240342796687582 1 1
0.060481797399416 0.060406008195347 1 1
-0.00659583199143104 -0.00656780169309198 1 1
-0.048089130760536 -0.0480507173043428 1 1
-0.0978943329540158 -0.0977996596575132 1 1
0.0487672204424391 0.0487465871912064 1 1
-0.00391597241652188 -0.00394301813792781 1 1
0.0585455497553604 0.0584862726417934 1 1
0.128202888976159 0.128078918970918 0 0
-0.0526656012610007 -0.0526098810639978 1 1
0.0285624553175017 0.028528478000687 1 1
-0.0212338729260342 -0.0212062067784727 1 1
0.0100859199578303 0.010094702966228 1 1
0.0842795704741513 0.0842247411392327 1 1
0.151858780004878 0.151715778544902 0 0
-0.00723885775943153 -0.00724918266408792 1 1
-0.0898050202535055 -0.0896757993574391 1 1
-0.0277839916743408 -0.0277398369353359 1 1
-0.127311683468517 -0.127187139984867 1 1
-0.0311621616010141 -0.0311017175226404 1 1
-0.0625233127154021 -0.0624770788752068 1 1
-0.0328329410879755 -0.0327675409296523 1 1
0.0144952698494833 0.0144744851684013 1 1
-0.0587348615239322 -0.0586780033397194 1 1
0.0834408063200721 0.083312095724765 1 1
-0.0137475650227201 -0.0137597976039239 1 1
-0.063768258246376 -0.0636986170380488 1 1
-0.00944919653856564 -0.0094580122124727 1 1
0.031573484811813 0.0315180922715725 1 1
0.105423126893316 0.105324872003213 1 1
-0.0879864820958916 -0.087904617384538 1 1
-0.0877830907075353 -0.0877104969135928 0 0
0.0154238682587798 0.01541855538923 1 1
0.109047012954241 0.108931032244958 1 1
-0.0368962780832104 -0.0368644997094244 1 1
-0.123504554357024 -0.123368913706392 1 1
0.0105437975684499 0.0105297341968969 1 1
0.076078618854207 0.0759968811792057 0 0
0.116968337127462 0.116833697234899 1 1
-0.106580213973054 -0.106470567859744 1 1
-0.0825816569118363 -0.0824900606238683 1 1
0.0571972548658562 0.0571490317391371 1 1
0.0486734654062621 0.0486173180025201 1 1
-0.0270055536723087 -0.0269377021518965 1 1
-0.0558569360659762 -0.0557890803714928 1 1
-0.0446962633878349 -0.0446519522140028 1 1
-0.0152380553190314 -0.0152030561559128 1 1
0.0203381281239951 0.0203196873043138 1 1
0.0577544406898442 0.0576833528318998 1 1
0.088352024796706 0.0882880001779695 1 1
0.0602852502877546 0.0602019949140974 1 1
0.0700681039785455 0.0700069829777973 1 1
-0.00639969812960271 -0.00637626005283484 1 1
-0.166773787806744 -0.166604703736415 0 0
-0.036433749995365 -0.0364010536873361 1 1
-0.121469801996715 -0.121326485338644 0 0
0.100013662642391 0.0998887968710305 1 1
-0.0235877322006558 -0.0235391900718336 1 1
-0.0727910192091108 -0.072694687080082 1 1
0.0698868165602739 0.069814653901093 1 1
0.0246796476952917 0.0246484320487369 1 1
-0.0611973299983277 -0.0611209933040124 1 1
-0.0451116468756039 -0.0450392796168313 1 1
0.00465690149560464 0.0046569880734146 1 1
0.0376978149516101 0.0376348563513223 1 1
-0.0345249747518502 -0.0344990960792681 1 1
-0.082383098127162 -0.0823420919022066 1 1
-0.0459699959326937 -0.0459043747897421 1 1
0.0756366924742017 0.0755959373086716 1 1
-0.0992346723937129 -0.0991539328004277 1 1
-0.0476897239506261 -0.0476377514164868 1 1
-0.0930253918273458 -0.0929218437268478 1 1
0.0247056824367709 0.0247075821693047 1 1
-0.0863415464283729 -0.0862637775264402 1 1
0.129590977250266 0.129457895717689 1 1
0.0348519241646398 0.0347991823176076 1 1
0.0115404017041103 0.0115144411228101 1 1
0.00857993299643566 0.00857886546611107 1 1
0.0117268028454782 0.0117149186149288 1 1
0.0976744443381405 0.0975340554445661 1 1
-0.00245742551934134 -0.00246004703587638 1 1
0.0769579482322736 0.0768829552845219 1 1
-0.0166907082221946 -0.016646034604399 1 1
-0.109544778754198 -0.109431358781897 1 1
-0.0659070099414717 -0.0658497338943882 1 1
-0.0191731846461819 -0.0191427180894898 1 1
0.0765820497204948 0.0765072375503902 1 1
0.0146326232790716 0.0145697130890666 1 1
-0.0300736631262647 -0.0300500372738062 1 1
-0.040721182116595 -0.0406793843272579 1 1
-0.0144878898549208 -0.0145060454745299 1 1
-0.0196873354351613 -0.0196803617587226 1 1
-0.00533369671343914 -0.00532953005868248 1 1
-0.0393650348889991 -0.0393133427757256 1 1
-0.0301601420313337 -0.0301357999505403 1 1
0.0290132238272074 0.0289562760818635 1 1
-0.00401396114688011 -0.00402188398594636 1 1
0.0462544207570915 0.0461974738487096 1 1
0.00656236378121682 0.00656601491864203 1 1
0.0489186222101294 0.0488336837878738 1 1
0.0669998865150877 0.0669351479092776 1 1
-0.0345489145945799 -0.0345247478308781 1 1
0.00749703694746089 0.00748533329609598 1 1
-0.0446779123957554 -0.0445943812983443 1 1
0.0548361759500889 0.0548203545692584 1 1
-0.0530870931573718 -0.0530472534285321 1 1
-0.0900954690868477 -0.0900229163761977 1 1
0.0193062668348536 0.0193066851853696 1 1
0.0707641340449162 0.0706756715800207 1 1
0.100944955657344 0.100863630352483 1 1
0.051924610358972 0.0518510469332326 1 1
-0.0711701721696762 -0.0711123063784279 1 1
-0.0801996772560487 -0.0801217550062437 1 1
0.0393642057589765 0.0393343606588971 1 1
0.01841527709107 0.0183791503343794 1 1
0.0680212216035447 0.0679715299485444 1 1
-0.0240389886409311 -0.0240397088525502 1 1
0.0320679623040489 0.032021290005558 1 1
-0.00569991302637643 -0.005692945310726 1 1
0.0533571166131645 0.0532884964167158 1 1
0.0624172119454539 0.0623463798716693 1 1
0.0482822925471235 0.0482466457825411 1 1
0.00717828532151792 0.00718447264603178 1 1
0.00889478892396082 0.00892049961588321 1 1
-0.00864830045611993 -0.00863002838511451 1 1
0.158067845629533 0.157879189575497 1 1
0.0523922135013008 0.0523293279300737 1 1
0.0440507905927861 0.0440083387313919 1 1
0.0010455085954073 0.00103410781615158 1 1
-0.0627499738109801 -0.0626988403337661 1 1
0.00532045460892835 0.00530640945575728 1 1
-0.0233222944831018 -0.0233037970491968 1 1
-0.0538470313974272 -0.0538059686511222 1 1
0.0299876124674658 0.0299648167244789 1 1
0.0904902478401971 0.0904120483614988 1 1
0.118900748005564 0.1187818139476 1 1
0.0572063998973424 0.0571769598371964 1 1
0.133612111636619 0.133464000213309 1 1
-0.0752832327827487 -0.0751956402030837 1 1
0.106106002996001 0.105995009211099 0 0
0.00499865298545285 0.00501556630286309 1 1
-0.134316701754228 -0.13417223585195 1 1
0.0743763582917834 0.074282221954084 1 1
0.0923072114252025 0.0922014132167166 1 1
0.0367439977288584 0.0366939733501511 1 1
-0.0284285448252387 -0.0283915467826426 1 1
0.0239313058748088 0.0239281225130165 1 1
-0.0667983200600263 -0.066730433325529 1 1
0.0233365441605751 0.023303212013945 1 1
0.0964919501875432 0.0964234352844578 1 1
0.156202350154937 0.15602802561646 0 0
0.0740219963911286 0.0739290649069564 1 1
0.049184347232808 0.049156649994769 1 1
-0.0273648672747151 -0.0273494927708223 1 1
0.013458125717413 0.0134490619433008 1 1
-0.00829330303491529 -0.0083028489454913 1 1
0.0308901518610207 0.0308233191992421 1 1
-0.100941287937339 -0.100821254596641 1 1
-0.0076658128731382 -0.00768499269221625 1 1
0.0956617454940409 0.0955621191839019 1 1
-0.166142020626036 -0.165953463851039 0 0
0.0982636322285366 0.0981419417458749 1 1
0.0641696983372324 0.0640676930774967 1 1
0.0421141339306484 0.0420561092057921 1 1
-0.0608909859986174 -0.0608441979915752 1 1
-0.00951097302418354 -0.00947918547274535 1 1
0.0441580333454601 0.0440980841057709 1 1
-0.0401082962463245 -0.0400926981334496 1 1
0.108340588894376 0.108206847618175 0 0
-0.0218762791309661 -0.0218605995791077 1 1
-0.0126739358119228 -0.012656466328965 1 1
0.065834399001346 0.0657848083197306 1 1
-0.087282681451571 -0.0871726023352851 1 1
0.0695496566589648 0.0695049143339146 1 1
0.00446714128507403 0.00444873957075603 1 1
0.131531245722098 0.131403848127564 1 1
0.00551709307802982 0.00547689858295756 1 1
-0.025979950438356 -0.0259556286110032 1 1
0.0518182072181156 0.0517485818630816 1 1
-0.049306200477809 -0.0492520241939038 1 1
-0.098216430558013 -0.0981236176820993 0 0
0.00913538949510882 0.0091187360663412 1 1
0.0861480150019389 0.0860747702043171 1 1
-0.0935532939799778 -0.0934380426002488 1 1
-0.0636563058383339 -0.0635820527025284 1 1
0.0301664557152205 0.030128516527753 1 1
-0.0598368670154587 -0.0597796874856463 1 1
0.0752557584545603 0.0751652916827592 1 1
-0.0335833598723757 -0.0335375628476819 1 1
-0.0939781552371065 -0.0938871731296927 1 1
0.00881935106217123 0.00881576760340787 1 1
0.0421032396790819 0.0420625543322231 1 1
-0.0270714426842826 -0.0270530158249483 1 1
-0.0920882069251534 -0.0919888456531311 1 1
-0.0437465718217093 -0.0437007431511887 1 1
0.0458810551344374 0.0458583637212188 1 1
0.0348748705168369 0.0348187630830858 1 1
0.0984115131355352 0.0983521895784376 1 1
0.110449178989094 0.11037374446173 1 1
0.0774024401562439 0.0773268591296353 1 1
-0.098572466649478 -0.0984775090092449 1 1
0.0526124934599471 0.0525686842613502 1 1
0.083468564410514 0.0833807986936529 1 1
-0.00521423240328354 -0.00518431978729712 1 1
-0.058854040222592 -0.0587858550280663 1 1
0.0272258475193078 0.0272031495802852 1 1
-0.0540909289685876 -0.0540483725881232 1 1
-0.0685377178700079 -0.0684880695275862 1 1
0.0281493511288218 0.0281647272977129 1 1
0.0148547499711561 0.0148079742271739 1 1
0.0498063513786091 0.0497499325626151 1 1
-0.0306681494704034 -0.030604515309866 1 1
0.249257965085236 0.249044501800746 0 0
-0.0365939084660315 -0.036560396668397 1 1
0.0230433634526635 0.0229989032664699 1 1
-0.102637014620769 -0.102545122918076 1 1
-0.0912324656837302 -0.0911308957263692 0 0
-0.079543968166572 -0.0794620220881234 1 1
-0.138803751567977 -0.138666665046109 0 0
0.0120733993538073 0.0120546052543211 1 1
0.0857895077067026 0.0857031537277314 1 1
0.0839695124444982 0.0838687970953273 1 1
-0.10805726978998 -0.10795503355662 0 0
-0.0185742859138844 -0.0185404461899143 1 1
-0.0557867505703301 -0.0557133433889709 1 1
0.0413747934022249 0.0413132661073517 1 1
-0.00513437612136739 -0.00514594901614539 1 1
0.0126148668393853 0.0126053902739717 1 1
-0.0383755039906727 -0.03834317486814 1 1
-0.0138299654368944 -0.0138537663327747 1 1
0.0493591715118685 0.0493292075309256 1 1
-0.0266733251332823 -0.0266416145430591 1 1
0.00610040392483387 0.00608925541273109 1 1
0.0471488046007597 0.047054804251106 1 1
-0.0580546483145259 -0.0579960607385418 1 1
-0.00450702087689459 -0.00450728816580189 1 1
-0.0391852493279301 -0.0391503036435646 1 1
-0.0556250109955975 -0.0555572249822515 1 1
-0.13410322612198 -0.133930623698712 1 1
-0.0286923982232813 -0.0286462814666675 1 1
-0.038943677077727 -0.0388803807289265 1 1
-0.00210961939106664 -0.00211547256626516 1 1
-0.11349888682323 -0.11337651951021 1 1
-0.0793474446422554 -0.0792464629581898 1 1
-0.0816591000924995 -0.0815794941063428 1 1
-0.106501167252061 -0.106364593838755 1 1
-0.0900380126623481 -0.0899470713837877 1 1
0.11488059830484 0.114737362778759 0 0
-0.00568865296006366 -0.00568800132651326 1 1
0.000559206213854902 0.000526783334966766 1 1
0.0638511230392516 0.0637702385741472 1 1
0.0832662161851303 0.0831704571586566 1 1
0.037950311314754 0.0379068357370659 1 1
0.100887139637113 0.100771449307786 1 1
-0.0074723018005412 -0.00743812979703507 1 1
0.0217012169726428 0.0216826826787614 1 1
-0.0593826322168932 -0.059274884516534 1 1
0.086368282506866 0.0862612302713235 1 1
-0.119882694245283 -0.119724069926372 1 1
0.0036832728316304 0.00367532020685188 1 1
-0.0786742346451682 -0.078611296787887 1 1
0.0352563405684079 0.0352319324309737 1 1
-0.0985276275831043 -0.0984175481776983 1 1
0.0866453583583073 0.0865720163062824 1 1
-0.03269868881038 -0.0326664804043493 1 1
0.0128699718750304 0.0128577892204263 1 1
0.0583918858521132 0.0583442865170877 1 1
-0.0657308531824716 -0.0656613196766091 1 1
-0.079781625438307 -0.0797206949275635 1 1
0.0956766665225457 0.0955268290547914 1 1
0.125920747427771 0.125796017249199 1 1
-0.0161078192089597 -0.0160990372017152 1 1
0.0917397326707828 0.0916414573620467 1 1
-0.0276062518613283 -0.0275505707914866 1 1
0.0287202844752243 0.02868764763003 1 1
-0.0558188222442098 -0.0557556095427218 1 1
0.0591094784619021 0.0590484963448899 1 1
0.00251030247284757 0.00250037103021756 1 1
0.0215770278923429 0.0215335914779904 1 1
0.0170448233457587 0.0170060392435608 1 1
0.0435976289545988 0.043556041449464 1 1
-0.0655785522645205 -0.0654966206444678 1 1
-0.00602890785348496 -0.00602997699459036 1 1
-0.108988232955457 -0.108873811498188 1 1
-0.0415859979421386 -0.04156469476727 1 1
-0.108899435724812 -0.10879393446847 0 0
-0.0781835481937971 -0.0780912590056144 1 1
-0.0834687356462296 -0.0833775218552154 1 1
-0.0293233174700483 -0.0293081536751026 1 1
0.036670170623185 0.0366123289313127 1 1
-0.0911832390053156 -0.0911030338724816 1 1
-0.0182582296586562 -0.0182704116014848 1 1
-0.0298925121056784 -0.0298862394956905 1 1
0.0580366070184982 0.0579775082958672 1 1
0.0887194846040687 0.0886282537336703 1 1
-0.123707204871787 -0.123600703195371 1 1
0.0189971680571035 0.0189907729047816 1 1
0.0607408353807316 0.0606534736774587 1 1
0.0573704609227071 0.057279928025327 1 1
-0.12311225523727 -0.122996140365687 1 1
0.027421241835164 0.0273719051505601 1 1
0.0345591861036327 0.0345032782360036 1 1
-0.105037582293969 -0.104960602475077 1 1
0.0490907841992579 0.0490275167334916 1 1
-0.0636078761080022 -0.0635376200333305 1 1
0.0345468238723354 0.0345160465373014 1 1
-0.145711477876976 -0.145559592917609 0 0
-0.123980560654854 -0.123802201579963 1 1
0.0449308225864815 0.044895373162817 1 1
0.0169575254659961 0.0169617284496623 1 1
-0.0929840677285987 -0.0928890532079184 1 1
0.0404364779281248 0.0403828800057503 1 1
0.0353313373541029 0.035288639183477 1 1
0.0133103964169865 0.0132672385588376 1 1
0.113467331208461 0.113347149543982 1 1
-0.117973665352255 -0.117863991517421 1 1
0.0316582785188864 0.0315904416743479 1 1
-0.0407564786576373 -0.0406976028078789 1 1
-0.061434777272843 -0.061365255007099 1 1
0.0391767590435278 0.0391178125381483 1 1
-0.0624788390131922 -0.0624329654081227 1 1
-0.0335400288005672 -0.0335019849709369 1 1
0.0430042052962922 0.0429389996935907 1 1
-0.117483858758565 -0.117374184362212 1 1
0.143696322523498 0.143544558307548 0 0
-0.00930217535723993 -0.00930587120453679 1 1
-0.0791871686456461 -0.0791053117684846 1 1
-0.06198269249329 -0.0619076836024282 1 1
-0.115838694651537 -0.115734113693666 0 0
0.054879432524837 0.0548436062356751 1 1
0.0489806198763538 0.0489218631076351 1 1
0.0146251762897669 0.0146321390678044 1 1
0.155727879424804 0.155598560407674 0 0
0.0365884776283195 0.0365456221820591 1 1
0.0835427366149647 0.0834741449009371 1 1
-0.0877231158991389 -0.0876556482581603 1 1
0.0572560972559461 0.0572086112950273 1 1
0.00573400406213026 0.00573597338142247 1 1
-0.118033561237462 -0.117901092708071 0 0
0.0057535712866528 0.00577699235044917 1 1
0.0529860493613092 0.0529488581742333 1 1
-0.086349693175833 -0.0862203597442624 1 1
-0.0963735362206765 -0.0962951764837797 0 0
-0.0893852817809655 -0.0892581655710348 1 1
0.0645412836834184 0.0644471210268865 1 1
-0.00254131672203538 -0.00255319755592201 1 1
0.0603624119201022 0.0602990721181653 1 1
-0.00491909209287733 -0.00488851877458353 1 1
-0.0235005853593974 -0.0234792208136477 1 1
0.0157185950200504 0.0157295955239343 1 1
0.124940358670151 0.124817119240789 1 1
-0.00262604127040037 -0.00263830151862906 1 1
0.0388650936588075 0.0388112066383811 1 1
-0.0895757400215757 -0.0894553957158837 1 1
-0.162495665139502 -0.162348434318046 1 1
-0.00764656631504251 -0.0076431284794586 1 1
0.134534189223245 0.13440752873244 1 1
-0.0346288989335392 -0.034593513100278 1 1
-0.0112060399108784 -0.0111668831030796 1 1
-0.0423582649602981 -0.0423027068770555 1 1
-0.0768240059872652 -0.0767260362524765 1 1
0.0702653488053392 0.0701995876983238 1 1
-0.113991033559356 -0.113843690249576 1 1
-0.0192654646495518 -0.0192431651403309 1 1
-0.166739763947821 -0.166569961956572 0 0
-0.182469506116694 -0.182301688166242 0 0
-0.0598022172869741 -0.0597277954875155 1 1
0.0903488622135959 0.0902454801166992 1 1
-0.00821550589572226 -0.00822350870054962 1 1
0.0182205762731279 0.0181722157194364 1 1
-0.0207249596988749 -0.0206969592234784 1 1
0.0570392339220544 0.0569832244005961 1 1
0.0675125950386113 0.0674424140923695 1 1
0.0374553660001987 0.0374334859023334 1 1
0.0509443837268922 0.05089647889356 1 1
0.0314216368834308 0.0313730853356241 1 1
-0.0122463255671475 -0.0122306056006632 1 1
0.147338872938923 0.147183416655998 0 0
-0.0831457491003363 -0.0830573750109284 1 1
0.21241973198818 0.212213214472119 0 0
0.122870286440984 0.122734285931719 1 1
-0.0312318140827704 -0.0312005735904229 1 1
-0.0183169524821019 -0.0183058914613252 1 1
0.0624427726393538 0.0623806449940546 1 1
0.114326692557648 0.114172851897775 0 0
0.0298551842037857 0.0298237526425679 1 1
0.0186568672135155 0.0186273830525004 1 1
-0.0224564082412437 -0.0224632484533021 1 1
-0.00416184573387528 -0.00416443021868544 1 1
-0.044121347017696 -0.0440304249032691 1 1
0.0105931511045763 0.010579626163083 1 1
0.0475239450515233 0.0474509069676246 1 1
-0.10596858803431 -0.105862683591255 1 1
-0.0615937263878301 -0.0615461800554852 1 1
-0.0218941760775004 -0.0218813418098691 1 1
-0.0413866385029788 -0.0413379759121408 1 1
0.0925486312459049 0.0924583249138243 1 1
-0.0390434245752715 -0.0390040823165651 1 1
-0.00866726860258739 -0.00865463209677213 1 1
0.0900355558052441 0.0899431517375139 1 1
0.0507750166516808 0.0507314718192593 1 1
0.0831078991756655 0.083020990609889 1 1
0.00798020241729314 0.0079941330658643 1 1
0.0250670726764029 0.0250482362425254 1 1
-0.0537624891596667 -0.0536868179269516 1 1
0.0161864560494373 0.0161659710006057 1 1
-0.0351306582871885 -0.0350956533131432 1 1
0.0418217758044513 0.0417951849029814 1 1
-0.135917448524122 -0.135765941960605 1 1
-0.120256187543089 -0.120136773107932 0 0
-0.0694967613078079 -0.0693958826538195 1 1
-0.0181412262075574 -0.0181295747913171 1 1
-0.138273982693829 -0.138162563117068 0 0
0.070122486413584 0.070052786904365 1 1
0.0455402174979268 0.0454977031571904 1 1
0.0813491627373848 0.0812490895681737 1 1
0.0551291141528071 0.05506202978266 1 1
0.00556409489426943 0.00556633351775274 1 1
0.0295584882295733 0.029513304677283 1 1
-0.00632687855338383 -0.00631374168815671 1 1
0.162110876266078 0.161936837146619 0 0
-0.0612275068923509 -0.0611763667038955 1 1
-0.0938120505446142 -0.0937474742449608 1 1
0.0385630819438385 0.0385172390404799 1 1
-0.0464375955152464 -0.0463902762040736 1 1
-0.00562815260724448 -0.00563358188061002 1 1
0.197578017801255 0.197374028703342 0 0
0.0611708867289611 0.0611178772292049 1 1
0.0963263959742655 0.096212656406238 1 1
0.0870137607707596 0.0869519443178691 1 1
0.0060074675061691 0.00599181791629138 1 1
-0.0349453183723981 -0.0348857027945389 1 1
-0.0103552116829339 -0.0103445907862857 1 1
0.0287084336843784 0.0286832046911781 1 1
0.0954900296072222 0.0953855734657789 1 1
-0.0238628614383053 -0.023840352611921 1 1
0.00568497756348211 0.00566423027735291 1 1
-0.0580497481809369 -0.0580041759913531 1 1
-0.0283345583926342 -0.0283091397611841 1 1
-0.104518381233892 -0.104399340108895 0 0
0.0393044975275609 0.0392526003866419 1 1
0.0709544281917638 0.070857469129309 0 0
0.0475433510130827 0.0475015481388656 1 1
-0.074807810052898 -0.0747265978249937 1 1
-0.0516515471293725 -0.0516089809731853 1 1
0.0650210115113597 0.064957868600924 1 1
0.0138860881215803 0.0138741644251183 1 1
-0.0332101949027869 -0.0331731301847599 1 1
-0.00797042034339769 -0.00794260356323603 1 1
0.0451660367469751 0.0450957067217158 1 1
-0.043422096759941 -0.0433565524336035 1 1
-0.0549838360927456 -0.0549355465748209 1 1
-0.0304416564904438 -0.0304159507087709 1 1
1.42151314332789e-06 -2.50417574045956e-05 1 1
0.106624243263117 0.106546474103857 0 0
-0.193357297571585 -0.193153539057874 0 0
-0.0603922833192556 -0.0603100518078287 1 1
-0.0317646280928603 -0.0317437066161719 1 1
0.0182281385053838 0.0182048802074491 1 1
0.0499010005882026 0.0498464881931928 1 1
0.030633142011357 0.0305885810927888 1 1
-0.137630681733583 -0.13746121560845 0 0
-0.0424381477646582 -0.0423856044426045 1 1
-0.00917885119033515 -0.00915434069341115 1 1
-0.0635113485513408 -0.0634773198242534 1 1
-0.0658053894754346 -0.0657314300149957 1 1
-0.0233956244698246 -0.0233696431152555 1 1
-0.0442831954656141 -0.044245895037641 1 1
0.0294195825217104 0.0294013186598211 1 1
0.0268791169672005 0.0268640943887818 1 1
0.0533710051237424 0.0533124510548841 1 1
-0.0744989846275012 -0.0744152664668479 1 1
-0.0946064143381442 -0.0944894745360292 1 1
0.00524236206256997 0.00527071219736336 1 1
-0.00630907520217921 -0.0063118312860874 1 1
0.0527020784581057 0.0526200916426253 1 1
0.0289684299822632 0.0289435424589916 1 1
0.0501070401662431 0.0500633581209625 1 1
-0.0276402173311339 -0.0276023757258938 1 1
0.109278219184074 0.109172555820727 0 0
-0.0889071658744197 -0.0888150316906693 1 1
-0.0395155061341938 -0.039488723722947 1 1
0.050779890627407 0.0507259068685539 1 1
-0.1249637833972 -0.124827112824056 0 0
-0.0659030569632661 -0.0658341668046978 1 1
0.0202280115696622 0.0202267382719694 1 1
-0.0412810388462815 -0.0412630690655344 1 1
-0.0110925021689432 -0.0110514955845438 1 1
-0.0288926852772365 -0.0288545511451503 1 1
-0.0152622960391298 -0.0152659857082752 1 1
-0.00769048626182347 -0.0076892410630788 1 1
-0.040770370972527 -0.0407513584199822 1 1
-0.167572621606696 -0.167386480719249 0 0
0.212883622128441 0.212660114704166 0 0
-0.0617666679286655 -0.0616806266707938 1 1
0.0650676210852233 0.0649893650002493 1 1
0.0135502025162645 0.0135308432777473 1 1
0.0385129348465938 0.0384626548714936 1 1
-0.149545534552398 -0.149385388004337 1 1
0.0294903822681813 0.0294891788641192 1 1
0.00887385389755916 0.0088352225358795 1 1
0.132965515754898 0.132822878698977 1 1
0.039085346972113 0.0390350666263178 1 1
0.00738318418821896 0.00737348200838957 1 1
-0.0205148398507062 -0.0204872594072457 1 1
-0.00489427399405417 -0.00487588770057841 1 1
0.0207157954244243 0.0206814279247436 1 1
0.0319571193597177 0.0319314995101525 1 1
-0.0888657413270287 -0.0887609571274869 1 1
0.0469844819599089 0.0469003221260504 1 1
-0.0104635517055805 -0.0104818637029917 1 1
0.0779009123872964 0.0778370632198928 1 1
0.0298123892904944 0.0297909508333965 1 1
0.0324670211736366 0.0324148373273745 1 1
0.0382431383019568 0.0382224909028225 1 1
0.0614671240885478 0.0613736635202364 1 1
0.175676480236488 0.175533090669219 0 0
0.00552451060384289 0.00550635462349815 1 1
-0.0351149630663798 -0.0350764405510419 1 1
-0.0359768727141036 -0.0359832658118839 1 1
-0.0174385335668225 -0.0174155499835499 1 1
-0.0353332439792202 -0.0353331463793223 1 1
0.0297734156923861 0.0297345802029768 1 1
0.0483166462728397 0.0482620749683603 1 1
-0.153002039616936 -0.15283823028426 0 0
-0.0336868900428948 -0.033637504005633 1 1
0.0785760150721677 0.0784840659370686 0 0
0.0151303248642681 0.015158013399215 1 1
0.0198298449332386 0.0198106840469483 1 1
0.0941778812751732 0.0940848548645832 1 1
-0.0541081638174806 -0.0540341134383124 1 1
-0.0694471926631203 -0.0694120889115944 1 1
-0.0354514933190012 -0.0354043748610767 1 1
0.145873044798826 0.145731977097886 1 1
0.0250138265912945 0.0249929648965722 1 1
-0.0139389072304001 -0.0139136659758647 1 1
-0.108926831346027 -0.108804556096323 0 0
-0.0865719264878306 -0.0864993302988528 1 1
0.0989923487241801 0.0988842296369081 1 1
0.0576599717677581 0.0575993361797347 1 1
0.0151237381659702 0.0151046044555698 1 1
-0.0523083804297347 -0.0522496168661238 1 1
0.0179102567696052 0.0179174370779981 1 1
-0.0574916856037651 -0.0574677748369193 1 1
0.0114744429834671 0.0114457390478465 1 1
-0.0938328226451723 -0.0937257426926568 1 1
-0.00533720443152504 -0.00532030575871925 1 1
0.0155536741182663 0.0155226272143578 1 1
-0.0887729077029527 -0.0886510472628581 0 0
-0.0784277794895333 -0.0783464982847975 1 1
0.00810784794284952 0.0081067193571816 1 1
0.124631386205111 0.124530825930176 1 1
0.0926750097257896 0.0925804652246189 1 1
0.0150433282027075 0.0150014986699301 1 1
-0.0207145196671344 -0.0206858641140898 1 1
-0.09013887376759 -0.0900574304955676 0 0
-0.015147467144516 -0.0151198316863732 1 1
-0.0211225191170924 -0.0211250958646383 1 1
-0.0935891136311894 -0.0935221301825439 1 1
0.113223219586309 0.113108075750609 0 0
0.048673049231832 0.0486292556632586 1 1
0.0180497629396788 0.018011482561963 1 1
-0.0251608165960458 -0.0251224209267044 1 1
0.0316633382105146 0.0316220162370932 1 1
0.0944727114167981 0.0943616132015591 1 1
0.0494719673571173 0.049436278152764 1 1
0.0741715969127308 0.0741214891683243 1 1
0.0115314143099845 0.0115218633158663 1 1
0.0708777262688777 0.0707908685643885 1 1
0.0318689630425626 0.0318336123460374 1 1
0.0325030541934213 0.0324602616456251 1 1
-0.00111228438898131 -0.00112051191046947 1 1
-0.102064987004161 -0.101947157290436 0 0
0.0264994632006484 0.0264696378094548 1 1
0.00576376066255446 0.00573475064547613 1 1
-0.0938598563801412 -0.0937656316275908 1 1
-0.0326039709755315 -0.0325854889568077 1 1
-0.0354529239396503 -0.0354329380462726 1 1
0.00203968498457592 0.00203593769826035 1 1
-0.0105591107732841 -0.0105550204720816 1 1
0.113340612936237 0.113223495772733 1 1
-0.0755689567724837 -0.0755010370278852 1 1
0.0234765730414088 0.0234737607911071 1 1
0.0213487643849673 0.021322535376218 1 1
0.020293125013132 0.0202522996467322 1 1
0.0360932938923766 0.0360670760602433 1 1
-0.0100470430493322 -0.0100408929963512 1 1
-0.0633028405361568 -0.0632551628149115 1 1
0.0259123072533763 0.0258976445923677 1 1
0.016167270204807 0.016134847488821 1 1
0.0709902738063584 0.0708855510581748 1 1
0.146468046777957 0.146310790467929 1 1
-0.029475803577812 -0.0294474154217167 1 1
0.0671622234245312 0.067085059787078 1 1
-0.143555989841132 -0.143422396682539 0 0
0.00436502225989892 0.00437609731560108 1 1
0.0520714195590201 0.0519859164977954 1 1
0.0624564500953012 0.0624139057894695 1 1
-0.146001860195552 -0.145834278124809 0 0
-0.0288327350873598 -0.028797253537583 1 1
-0.0409627809977115 -0.0409059846883453 1 1
0.0125240111053031 0.0124942314840958 1 1
-0.0354642130853393 -0.0354423165985855 1 1
0.0758681650283505 0.075774987426844 1 1
0.0187195940751629 0.0186961558336221 1 1
0.000705570330012754 0.000709758890156439 1 1
-0.0210252382377533 -0.0209875223804457 1 1
-0.0240883077103567 -0.0240491814503217 1 1
-0.00845481311719318 -0.00846329297844231 1 1
0.0282050086641413 0.0281721984346804 1 1
0.10151197245231 0.101407105672421 1 1
-0.0196616851414817 -0.0196409884614381 1 1
0.0163765803807314 0.0163373961578031 1 1
0.0476238428475184 0.0475786633180404 1 1
0.0447147586943743 0.0446688936809866 1 1
0.0260832672020861 0.0260609774214356 1 1
-0.0156441393731211 -0.015612889306712 1 1
-0.154490640600541 -0.154343978538108 0 0
0.041880767916764 0.0418389467455599 1 1
-0.115180780298198 -0.115050676652533 1 1
-0.0727645477279079 -0.0726989130242855 1 1
0.064346282170468 0.0642985936840599 1 1
-0.0308688637874257 -0.0308299041024735 1 1
0.0116854536045434 0.0116741922513534 1 1
-0.0784314768478944 -0.0783546723387258 1 1
0.00901718283257351 0.00905007169528723 1 1
-0.0340375335108638 -0.0339808590662681 1 1
0.0368771516882867 0.0368188513983884 1 1
0.0101225722592643 0.0101306102858287 1 1
0.12136171333597 0.121262861239728 1 1
-0.0156440724473051 -0.0156455663491385 1 1
-0.0174044401733928 -0.0173901593574629 1 1
0.0741412015826486 0.0740277331319854 1 1
-0.0861813670043863 -0.0860942644073952 1 1
0.0657424229426467 0.0657021758104685 1 1
-0.0167956242841846 -0.0167774618410296 1 1
-0.0559615448228073 -0.0558689804500907 1 1
0.0491636752869139 0.0490590860611228 1 1
-0.146740753119219 -0.146584520162689 0 0
-0.0486420891418062 -0.0485735559317238 1 1
0.0916982298755371 0.0916220684821398 1 1
-0.0678777940259103 -0.0677877324302379 1 1
0.0215969443459364 0.0215753660354009 1 1
0.0305213558115703 0.0304828740427505 1 1
0.0892157448060965 0.0891167305920126 1 1
-0.0359995292583473 -0.0359598220921503 1 1
-0.091084979548896 -0.0909928166138351 1 1
-0.0198699876458599 -0.0198615741880515 1 1
0.0768500603405761 0.076767379284622 1 1
0.0766939710378439 0.0765723026522088 1 1
-0.0103803314650311 -0.0103649062774986 1 1
-0.0364039178321839 -0.036375089949616 1 1
0.0193053839585712 0.0192820044139028 1 1
0.0359126992694855 0.0358797074126558 1 1
-0.00204011347897391 -0.00203277494314096 1 1
-0.112550563403986 -0.112448850558587 1 1
0.0438129343336918 0.0437759727021738 1 1
0.0479094998689659 0.0478490774946972 1 1
-0.0285243089757474 -0.0284883540335823 1 1
-0.031511510284135 -0.031513260582288 1 1
-0.044142164512949 -0.044115443229455 1 1
0.0655079965753744 0.0654684178285188 1 1
0.0221586758926785 0.0221247618806054 1 1
-0.00719855347184255 -0.00717376797173819 1 1
-0.0151672504738409 -0.0151549249686321 1 1
0.00194350115442282 0.0019347664811791 1 1
0.0577301459330395 0.0576863731758119 1 1
-0.0326438855961626 -0.0326115618543807 1 1
0.141280762451124 0.141136402929234 0 0
-0.058168368188693 -0.0580913082405703 1 1
0.0522893171853258 0.0522328463366221 1 1
-0.0153387096898089 -0.0153208083782478 1 1
0.104555001970364 0.104485175405849 1 1
-0.00677427489182918 -0.00675747086114779 1 1
0.026005711627323 0.0260071443763089 1 1
-0.0992670430523426 -0.0991558845521024 1 1
0.0196825211826874 0.0196466684612048 1 1
-0.00853064943274104 -0.00849662388351374 1 1
0.101504960026894 0.101367531003536 1 1
0.00746727835539316 0.00748263455213595 1 1
0.064508027385718 0.0644308806079682 1 1
0.0221139324790308 0.0221109366658225 1 1
-0.127983249931205 -0.127807001696897 1 1
0.0471885080030846 0.0471248441055592 1 1
-0.0312165318614453 -0.0311983489927928 1 1
0.0519264884520191 0.0518645567635414 1 1
-0.0568728056635142 -0.0567879721638621 1 1
-0.0150246079494357 -0.0150191248198456 1 1
-0.0518678009970409 -0.0518321950159274 1 1
-0.0259832800640079 -0.0259624709704831 1 1
-0.051786412264566 -0.0517192383424425 1 1
-0.00986503608508043 -0.00982704530358208 1 1
-0.0768060426590875 -0.0767109472545517 1 1
0.0621830279896624 0.0621187610046719 1 1
-0.117472881852799 -0.117346011415333 1 1
-0.0303619955551349 -0.0303470678699015 1 1
0.0627164496556088 0.0626612952032704 1 1
-0.000649659633408132 -0.000626567195274638 1 1
0.023663023924784 0.0236465407668783 1 1
0.0317670081094358 0.0317701989434202 1 1
0.021874226161399 0.0218481743688548 1 1
0.0387377876343598 0.0387061664701484 1 1
0.0297761529392164 0.0297310745849616 1 1
-0.0223593343427946 -0.0223295275090831 1 1
0.0523023800057762 0.052205198323491 1 1
-0.0961775400960624 -0.0960644030011905 1 1
-0.0587064887869608 -0.0586327504990074 1 1
0.119492115921449 0.119362731006097 0 0
0.0853645163945705 0.0852902922846629 1 1
-0.0754464616698953 -0.0753781256680066 1 1
0.036303466133365 0.0362735257330953 1 1
-0.0649509003549646 -0.0648958645441726 1 1
-0.0507516649984602 -0.0507114420781417 1 1
-0.0348927244776389 -0.0348420181236678 1 1
-0.0301172093004084 -0.030115365255432 1 1
0.0134300134032578 0.0134251155633353 1 1
-0.0603595818557596 -0.0603001935579251 1 1
-0.00643242908434343 -0.00643526617465759 1 1
0.0743817837370718 0.074320361920793 1 1
-0.148218938382679 -0.148058783028512 0 0
-0.11158056327941 -0.111480242837037 0 0
0.0681634257091162 0.0680892640981395 1 1
0.107940839988121 0.107831303627967 0 0
0.0642123710485786 0.0641681847299644 1 1
-0.0655277382292643 -0.0654553893379188 1 1
-0.0957889074312227 -0.0956903122341073 0 0
0.0155962931664924 0.0156102918281528 1 1
-0.0690924857470246 -0.0690124949785775 1 1
0.0139886196828219 0.0139701544836761 1 1
-0.0714682538688797 -0.0714010425044452 1 1
0.0706660187413611 0.0705997494253082 1 1
0.0367494402526253 0.0367111022452591 1 1
0.0412768053698174 0.0412319432122537 1 1
0.0336646090546885 0.0336420783306856 1 1
-0.0418543960878997 -0.0418058262225984 1 1
-0.0969325136379417 -0.0968317195901656 1 1
-0.0257338528506955 -0.0256939883937779 1 1
0.0464000522566532 0.0463345065463084 1 1
0.0572624770256067 0.0572133967355375 1 1
0.0866877458857238 0.0865716685719637 1 1
-0.00883280686851411 -0.00883928395835465 1 1
-0.0493639875804784 -0.0493216386543082 1 1
0.108852369437439 0.108733636709691 1 1
0.0957306352226953 0.0956334617984599 1 1
-0.0892266995285353 -0.0891143653545048 1 1
-0.168451677544609 -0.168277061030782 0 0
-0.0104076421900122 -0.010415136870052 1 1
0.0688554571694356 0.0687634987414775 1 1
-0.0601786932345073 -0.0601314589234928 1 1
5.88085629018541e-05 7.3253174875304e-05 1 1
-0.00461446587847326 -0.00463140280057608 1 1
0.0264376429959046 0.0264030255465445 1 1
0.066840745601144 0.0667479890843696 1 1
0.0508662181252151 0.0508437826005395 1 1
-0.000790426994236995 -0.000782589529412056 1 1
-0.0444800432704126 -0.0444463807726243 1 1
0.00460651857784812 0.00461833554763185 1 1
0.105553229807153 0.105418524345086 0 0
0.0343322735251348 0.0343084357626718 1 1
0.0282367861750264 0.0282232244782501 1 1
-0.0248892861208119 -0.024868851125483 1 1
0.108535091679868 0.108411092926778 1 1
-0.0426553411534982 -0.0426254316034549 1 1
-0.0308457618158429 -0.0308061911111519 1 1
-0.0177681790861087 -0.0177471656376802 1 1
-0.0816719731361759 -0.0816056965522239 1 1
-0.00610658360298436 -0.00610150547409256 1 1
0.000189640482790005 0.000196468010795477 1 1
-0.0649860905825947 -0.0649260701701932 1 1
0.120481578485634 0.120350381280824 1 1
0.0936991348890398 0.0936000660113571 1 1
-0.127208808453042 -0.127098776305725 0 0
-0.0540514604899568 -0.053969470048928 1 1
-0.0281043931581296 -0.0280912727847714 1 1
-0.0684754244216615 -0.0684116698659 1 1
0.163376874468124 0.16321424004982 0 0
-0.0266659686661567 -0.0266582059897968 1 1
-0.0917761479215326 -0.0916932361484393 1 1
-0.0109642764167833 -0.0109360823233781 1 1
0.0105093917316296 0.0104983006570692 1 1
-0.0549184619511319 -0.0548560728926653 1 1
-0.0660903155910032 -0.0660556051530984 1 1
-0.0402988188826449 -0.0402708364233966 1 1
0.108633173705669 0.108465815089784 0 0
-0.0117155678378766 -0.0117098935268 1 1
0.00670602630984035 0.00668769517656838 1 1
0.0152572424033823 0.0152541028986378 1 1
0.030027285732403 0.0300123376396524 1 1
0.0335689693148606 0.0335246062706773 1 1
0.0290642650907239 0.0290447891074898 1 1
0.0674000085990233 0.0673326532361365 1 1
0.00776281953642164 0.00776412435066238 1 1
0.122075574447994 0.121943197363499 0 0
0.140035886602041 0.139885040762462 0 0
-0.0120207686991092 -0.012047295371655 1 1
0.041042278735316 0.041018970075913 1 1
-0.107820496519588 -0.107730478640593 1 1
0.0158217907453097 0.0157998769139999 1 1
-0.022716946785006 -0.0226692448074472 1 1
-0.0567363451022767 -0.0566606984018943 1 1
0.063976043797201 0.0639176320479679 1 1
-0.183550758234674 -0.183360373403828 0 0
-0.0599740523370861 -0.0599116517368824 1 1
-0.0881812299907724 -0.088084600678863 1 1
-0.0440856980231348 -0.0440305027366135 1 1
-0.0148058128430312 -0.0147642159303631 1 1
0.0122612647334887 0.0122210171002784 1 1
0.0357301487581021 0.0356988011638258 1 1
0.0461338222608246 0.0461043816795943 1 1
0.031207904396019 0.031164389734081 1 1
0.103934011160026 0.103811434925044 1 1
0.121265399447701 0.121161572588496 1 1
0.0281370058419756 0.0281015055599852 1 1
-0.0600086808377724 -0.0599665037578883 1 1
0.0269356149725726 0.0269333577998588 1 1
-0.0293428583914284 -0.029334974294573 1 1
-0.0366176904387846 -0.036560075192214 1 1
0.0827486763604302 0.0826781533100756 1 1
0.0763810131921637 0.0762981228242442 1 1
0.0546661492350604 0.0545906099159971 1 1
-0.0413589242231556 -0.0413197889080883 1 1
-0.00436857292096056 -0.00440007988084555 1 1
-0.0737598579529898 -0.0736778168183419 1 1
0.113742657059807 0.113613737907652 1 1
-0.0433847864832688 -0.0433474913084611 1 1
0.0844824839720278 0.0843978374083768 1 1
-0.00808863228552845 -0.00807899152731031 1 1
0.032117468029952 0.0320930618191205 1 1
-0.0221655019933007 -0.0221479875107778 1 1
-0.00525275081147334 -0.00525091759031494 1 1
0.101183310098586 0.101090554449738 1 1
-0.092709192770649 -0.0925806156855796 1 1
0.074887362482033 0.0748150741992029 1 1
0.101149952696018 0.101045142762955 1 1
0.03317577641314 0.0331383355696739 1 1
0.0539204646234329 0.0538616382270681 1 1
-0.06665844624981 -0.066593711909978 1 1
0.0216048935746316 0.0215953404636077 1 1
-0.0259460274939937 -0.0258968908958485 1 1
-0.107620004078435 -0.107521591270636 1 1
0.0749782284457234 0.0748562079558803 1 1
0.00209607842812487 0.00208487608246421 1 1
-0.00294871304667502 -0.00293222011525587 1 1
-0.0203400106563505 -0.0203171241017838 1 1
0.0165393251781062 0.0165142718771962 1 1
-0.0583403253443399 -0.0582727154140407 1 1
-0.0054367872391861 -0.00542499833847197 1 1
0.0611367531750306 0.0610495357720749 1 1
-0.0316179122528375 -0.0315570876046698 1 1
0.0202676962185677 0.0202587500413878 1 1
-0.0292630315774771 -0.0292332770970676 1 1
0.071404495290503 0.0713196073676848 1 1
0.00985460475189049 0.00984148323115607 1 1
0.194765046344327 0.194569891078748 0 0
-0.0603305690568727 -0.0602420867198177 1 1
-0.132706369014313 -0.13255136601869 0 0
-0.0181380996402253 -0.0180980934782167 1 1
-0.0725157472695762 -0.0724752079092854 1 1
-0.0106244741748213 -0.0106222256190438 1 1
0.0722870919812011 0.0722311754040658 1 1
-0.0625727613077525 -0.062523113550059 1 1
-0.0830074467054409 -0.0829220930989251 1 1
0.0389867907968123 0.0389572336355684 1 1
0.0608070062767958 0.0607433689608234 1 1
0.0305786013474312 0.0305344708732941 1 1
[truncated: 27,620 more chars]
