# Supplementary material for: Bias caused by sampling error in meta-analysis with small sample sizes
Source: PLoS One. 2018 Sep 13;13(9):e0204056. doi: 10.1371/journal.pone.0204056 (PMC6136825; doi:10.1371/journal.pone.0204056)
Supplement: S4 File — (ZIP) [file pone.0204056.s004.zip › results N = 10 theta = 0 tau = 0.5 sz = 10-20.txt]

"cohen.dl.theta" "hedges.dl.theta" "cohen.dl.cp" "hedges.dl.cp"
-0.246087968272192 -0.234311842105409 1 1
-0.10685867363465 -0.099744225977043 1 1
-0.214521516406678 -0.20611313733331 1 1
0.141083231914162 0.124224506759615 1 1
-0.272183829185013 -0.257448004830446 1 1
0.2147948701174 0.201572925372763 1 1
-0.155759981032256 -0.14546046504416 1 1
-0.194682799680706 -0.193747642361701 1 1
-0.269734537066825 -0.249494855218635 1 1
0.183604994380863 0.172524568062654 1 1
0.107481276717283 0.102369909905033 1 1
-0.273564203245391 -0.259096798567617 1 1
0.0763610802718219 0.0787428414526732 1 1
-0.166727001827167 -0.163284330633627 1 1
0.142821647644136 0.136935465228479 1 1
0.265988243457814 0.244998888376613 1 1
0.484178307718908 0.460785624609088 0 0
-0.226268632356873 -0.223624411517995 1 1
-0.0258473181578898 -0.022749072915484 1 1
0.208795734991251 0.190609294074501 1 1
-0.0823827462919978 -0.0777143790531463 1 1
0.127745607986531 0.121687668421969 1 1
0.0486987583040016 0.0402529782217554 1 1
-0.34266644296123 -0.331950340541668 1 1
-0.121207568012722 -0.123450544644776 1 1
0.496678198132063 0.473780337515423 0 0
0.0667561704606281 0.070954136427397 1 1
-0.0999081455276381 -0.0959313879683904 1 1
0.190781044529127 0.18200617800652 1 1
0.148754069527729 0.15289436646929 1 1
0.0862388438201077 0.0792952922877268 1 1
-0.334172494486 -0.318920163877458 0 1
-0.385779794642637 -0.36675757449407 1 1
0.252512683305329 0.247744936852695 1 1
0.30106028682511 0.28839745861797 1 1
-0.0260727811248402 -0.0294721994173355 1 1
-0.317870045454486 -0.307117887355591 1 1
0.1643547501964 0.164676082518153 1 1
0.344287825406662 0.319101377795016 1 1
-0.287047678085332 -0.270196851966451 1 1
0.206041022002469 0.191611628224084 1 1
-0.369948756572649 -0.352705495374426 1 1
0.311187906635773 0.292670363604978 1 1
-0.196448586984056 -0.189696723048427 1 1
-0.287932381438019 -0.271450282302728 1 1
0.307180297148154 0.297643063067646 1 1
0.490324406962591 0.45792582017631 0 0
-0.167380912872414 -0.163257821406631 1 1
-0.249307354501297 -0.230459707971984 1 1
0.22427783132823 0.210783861543998 1 1
0.382370023814217 0.364079946257999 1 1
0.288462169905499 0.269897102879262 1 1
0.0708507004999439 0.062807678485471 1 1
0.0536926428163322 0.0590857034462249 1 1
0.102323111441129 0.100737333838779 1 1
0.187841069348149 0.178569766556596 1 1
-0.168005951836816 -0.164265336467288 1 1
0.179139830731554 0.168688216354534 1 1
-0.149532445848891 -0.146559558855312 1 1
-0.377084086175459 -0.358285327524073 1 1
-0.0147188542135439 -0.0180054173362565 1 1
-0.00684904638351342 -0.00824660320094781 1 1
-0.101947002683575 -0.0997638701180557 1 1
-0.347392260934871 -0.331697542198608 1 1
-0.00161030442254217 0.00174906563236196 1 1
0.309779034038705 0.293813692621184 1 1
0.51051465811662 0.481355293905042 0 0
-0.166104770521925 -0.160152903832993 1 1
-0.190696137853385 -0.176852428654804 1 1
-0.143413970474836 -0.132601180695737 1 1
0.26313217795156 0.244375373091233 1 1
0.0319468968220537 0.030382242563381 1 1
0.0379368605937665 0.0384420965035433 1 1
-0.243031727880161 -0.224967667865595 1 1
-0.0289615297806734 -0.0265810618000342 1 1
0.146456274692958 0.13664530074998 1 1
0.127745164192914 0.124170083115229 1 1
0.307512903585343 0.294160602303684 1 1
-0.167167191517364 -0.164087946391087 1 1
-0.117293922684291 -0.112688819552232 1 1
-0.00173790081621287 -0.00243727383601204 1 1
-0.243508926342778 -0.234421370406731 1 1
-0.0881654942883594 -0.0834837236714928 1 1
0.200244247249511 0.186673793116427 1 1
0.100867489927489 0.086705816203365 1 1
-0.0867012719100877 -0.0710129310134824 1 1
0.16706208591507 0.160766182497575 1 1
0.043932266567589 0.0417621049914666 1 1
0.165774523540704 0.153001826775602 1 1
0.262558076107487 0.252255751461383 1 1
0.348983200533297 0.33096759335538 1 1
0.00469053393771375 0.00926978824724238 1 1
-0.264954419099029 -0.249349815833867 1 1
0.612395743415812 0.580197028572062 0 0
0.133213276982256 0.123001414901608 1 1
-0.0921821091502571 -0.0871688840554668 1 1
-0.133857111590004 -0.13212506923196 1 1
0.112648086990302 0.116949430135494 1 1
-0.210839200117307 -0.199402395035408 1 1
0.0204364153233196 0.0119752006493678 1 1
0.55523035143473 0.529802212660364 0 0
-0.14208076817537 -0.135260821818266 1 1
0.123943922740384 0.121680157417846 1 1
-0.132293310674233 -0.12716274678383 1 1
-0.303195474033146 -0.282058827390173 1 1
0.33174646158761 0.332631269155419 1 1
-0.15687480423982 -0.148942133745988 1 1
-0.23559043329736 -0.225636859447363 1 1
-0.584230824964808 -0.548666703793672 0 0
-0.0108292146600647 -0.0126470401621907 1 1
0.20060563737392 0.182919153638751 1 1
0.101245736002905 0.0978895715160474 1 1
-0.166993402063196 -0.162936428569132 1 1
0.0743946929312373 0.0686393324913906 1 1
0.124249234770166 0.118369607712534 1 1
-0.0203310760587374 -0.0180883703801073 1 1
0.132106493829017 0.130222784940023 1 1
0.115033136644935 0.105182056239107 1 1
0.178598273673374 0.171975397536393 1 1
0.110867448571555 0.105940214396028 1 1
0.0193934290402343 0.0157457648891647 1 1
-0.24941852757447 -0.23651475092765 1 1
0.473762543260658 0.452453017394698 1 1
0.0127311182860511 0.0146512272298092 1 1
-0.310779271716452 -0.286398195283273 1 1
0.0729441299247491 0.0676259419398514 1 1
-0.195533005488746 -0.193210449693841 1 1
-0.474891642671845 -0.460358382254102 1 1
0.00761846424827969 0.00543618955468159 1 1
0.138027958035828 0.133404914577592 1 1
-0.105081704260593 -0.0972515915481923 1 1
0.251298829468276 0.241985975000062 1 1
0.342382507207333 0.328994570172226 1 1
0.0223496917344978 0.0193454108253922 1 1
-0.320910399427986 -0.31183569503699 1 1
-0.208625762850664 -0.198691844665775 1 1
0.256593305074489 0.243693527600679 1 1
0.0460649717878876 0.0368234472758603 1 1
-0.0435488033488622 -0.0452532931603457 1 1
0.0398926552307081 0.0355315172827164 1 1
0.170582026131488 0.164123451749242 1 1
0.281952202981545 0.271379384027101 1 1
0.233684325156705 0.222915505833558 1 1
0.457956508484269 0.43433779432861 0 0
0.219190761529638 0.214821102984771 1 1
-0.28509212179986 -0.269422015438808 1 1
-0.135855847703816 -0.130721008635415 1 1
-0.03178514342928 -0.0221568163715085 1 1
0.41036887557116 0.389181559766835 0 0
0.118603671803487 0.0997362913983086 1 1
0.114335139972263 0.118906992835626 1 1
0.424658657292572 0.397401153148105 1 1
0.0352630866587532 0.0367815854908653 1 1
0.329006284412263 0.313403783005467 1 1
-0.186221259436881 -0.184637698813851 1 1
0.383415767855276 0.376227921925602 1 1
-0.267963833109149 -0.249232653789397 1 1
-0.288447424820075 -0.277658083604803 1 1
-0.0645928221595803 -0.0663311816525078 1 1
0.185708819795744 0.185628160528114 1 1
0.190736513905128 0.194987974198437 1 1
0.227397630244088 0.21703409279518 1 1
0.191810805623364 0.183832932733337 1 1
-0.363369102095977 -0.341442900657554 1 1
-0.116988787203153 -0.107456730513624 1 1
-0.0522392973125741 -0.0572697242511627 1 1
0.595532210733334 0.575685079282837 0 0
-0.0566617409238022 -0.0502896117205191 1 1
0.0191736475039526 0.0186780942824882 1 1
0.257361653023877 0.241443971396363 1 1
-0.0337192357039083 -0.0306343261847052 1 1
-0.131302185188442 -0.127675008078966 1 1
0.121439090240826 0.110341803981054 1 1
0.177655234092466 0.171063307979824 1 1
-0.114236901913115 -0.107600546679707 1 1
-0.124474877416013 -0.120113955743748 1 1
-0.185249629427706 -0.178671274066327 1 1
-0.214678352247037 -0.208618162072583 1 1
0.00231310648496244 0.00520739243805954 1 1
-0.347669101464994 -0.332474990950963 0 0
0.0286642479091905 0.0286305687789675 1 1
-0.205603044137057 -0.188618875178378 1 1
0.165639004587837 0.157841882554103 1 1
-0.0741352702881142 -0.0673751059069663 1 1
-0.0695375272004449 -0.0624002617775572 1 1
0.244929843403495 0.226661552104837 1 1
0.115046593627121 0.10787747553195 1 1
0.0400634975397161 0.0458737793929895 1 1
0.213206262499361 0.201129245678437 1 1
0.0374598011761183 0.0353252152199428 1 1
-0.221783792981082 -0.211764977123667 1 1
-0.0292541143002652 -0.0306262101526969 1 1
0.122146767606847 0.119065016672437 1 1
0.453074189652967 0.437261970275346 1 1
0.107292829515542 0.103840896212894 1 1
0.0317145533625234 0.0246476817523623 1 1
-0.165311918355341 -0.159782455267325 1 1
-0.0788065637105848 -0.0705997005122467 1 1
0.0595268051956215 0.0544840116994048 1 1
0.194510235886803 0.191986204247547 1 1
-0.239114092149903 -0.228275903285021 1 1
-0.239660785019624 -0.236149205967657 1 1
0.168837402713919 0.161356690533564 1 1
-0.128881011656391 -0.122399189074028 1 1
0.436199338742977 0.412711098443563 0 0
-0.0364391176826441 -0.0282634537093043 1 1
-0.346112159824856 -0.33032542229017 0 0
-0.00626764528392999 -0.0057440650364177 1 1
-0.23064187768136 -0.218904937971082 1 1
-0.000983639668683554 -0.00515811177887501 1 1
0.0574843197867107 0.0517119709600906 1 1
0.405011892143669 0.388915198893445 1 1
-0.0843353124905962 -0.0951188230228502 1 1
-0.171084973602331 -0.167749180711563 1 1
0.169686416841585 0.164030389063161 1 1
0.372245794730765 0.342501889117465 1 1
-0.139304885328999 -0.119202203839786 1 1
0.18146316391458 0.162430123202465 1 1
-0.157455530340195 -0.150985466791187 1 1
0.413471110621072 0.397514691624196 1 1
-0.162196351472981 -0.159273999923663 1 1
-0.0457515187601118 -0.0482324855745573 1 1
-0.0761137263175042 -0.0806161933527681 1 1
-0.0996435736534925 -0.0984392362564711 1 1
0.269806500417518 0.258679043471224 1 1
-0.232163039064041 -0.22432308581619 1 1
-0.444924677513592 -0.418188067633695 1 1
0.0550072491967135 0.0545713590538767 1 1
-0.0225199035783707 -0.0193775928943172 1 1
0.0835277498829518 0.070057364589137 1 1
0.323674787953571 0.313645208042745 1 1
-0.0476123137498647 -0.0494730474812134 1 1
-0.189268813742913 -0.174268956049029 1 1
0.108374651906524 0.101490943400484 1 1
-0.218949315931736 -0.21254771815937 1 1
-0.025102228407221 -0.0145939269173992 1 1
0.114696483089469 0.104070792518804 1 1
-0.18703684334647 -0.177727896835135 1 1
0.539854628779398 0.519534743223279 1 1
0.0325613155645886 0.0348940523956041 1 1
0.383359284618942 0.364876438254885 0 0
0.12396183265551 0.104622816841068 1 1
0.257767751781586 0.254079464393871 1 1
-0.165681469200287 -0.151161838729907 1 1
-0.167191049970479 -0.157746257310973 1 1
-0.000741910102351626 0.00444803075328475 1 1
0.109262247482634 0.109175357352373 1 1
-0.0720353431169435 -0.0673524555305134 1 1
0.174382241019666 0.158212495200087 1 1
-0.159124383827488 -0.143017648070983 1 1
-0.0808433729620462 -0.0853930658589195 1 1
-0.0920574663968252 -0.0940213192579657 1 1
0.225287395224838 0.206611297958285 1 1
0.501460534479195 0.469237587780612 0 0
0.355861616293884 0.331787992062268 1 1
0.469861867826041 0.448552205253206 1 1
0.406662776570802 0.385824276598749 1 1
0.186047955583354 0.172444776992642 1 1
0.240282196765815 0.227429342068238 1 1
0.153385093007457 0.112451601480838 1 1
-0.0237985576043181 -0.0195828761217965 1 1
0.334988111161002 0.320847266823162 1 1
-0.23297808754114 -0.224389137341529 1 1
0.505061711161542 0.478855236417392 1 1
0.100473340412635 0.0967975945976715 1 1
0.0840155142687793 0.08967317303546 1 1
0.06542183051956 0.0651285031702469 1 1
-0.0950876962417873 -0.0900408561110123 1 1
-0.083966073918361 -0.0796952731006072 1 1
-0.0408115931642315 -0.0288416609954394 1 1
-0.12012905560362 -0.115362135415068 1 1
0.182769729038844 0.166859496635917 1 1
-0.155809833874405 -0.146529409492113 1 1
-0.28362583084536 -0.274818447972455 1 1
0.194077789261854 0.188016871970774 1 1
-0.067120119304003 -0.0665772429815897 1 1
0.500687317281814 0.47384549280321 1 1
-0.312650486653383 -0.296615798612305 1 1
0.47514233399806 0.455968018339075 0 0
-0.278561528297247 -0.270189471115667 1 1
0.035552873309971 0.0336912798869282 1 1
-0.0830737411901534 -0.0792233688868017 1 1
0.0359785102184928 0.0330404376061063 1 1
0.394344918254616 0.375730087512878 0 0
0.116809191839585 0.106176047852462 1 1
0.0668713103068734 0.06665498823532 1 1
-0.00241751948345876 -0.000156884482376895 1 1
-0.151694065947015 -0.146016428193971 1 1
-0.0967238585437148 -0.0913039380406664 1 1
0.216332071588907 0.210438936197277 1 1
0.154808281149776 0.147410010392666 1 1
-0.123721758716154 -0.123514844390132 1 1
-0.359662468926872 -0.34456822733461 1 1
0.530477517862809 0.502317430587062 0 0
-0.283054156677604 -0.268330940103448 1 1
-0.559029527476354 -0.530399503363739 0 0
0.210622652904927 0.203325789396436 1 1
-0.0802008054044927 -0.0641907025152351 1 1
-0.0404330469839182 -0.0447065295002434 1 1
0.108543606766501 0.099949253588232 1 1
0.162895072232917 0.157247618734059 1 1
-0.124594965598984 -0.121143306395821 1 1
0.276783842368217 0.263000394126168 1 1
0.0272135396647176 0.0244655081468703 1 1
-0.162142922572201 -0.156389684923625 1 1
0.125960361774435 0.120036385305769 1 1
-0.0937837297927451 -0.090201249728784 1 1
0.210237894834873 0.200596126913401 1 1
0.0270705194852048 0.0331567697471884 1 1
0.15157424352296 0.138619313683491 1 1
0.439852448713082 0.423473826526052 1 1
-0.175537295297667 -0.164544720443538 1 1
0.210315675110808 0.204124533491208 1 1
0.115761351779766 0.107782903081477 1 1
0.148654617794273 0.13449845456034 1 1
-0.04291492577361 -0.0389275776545463 1 1
-0.11651019373907 -0.108255993139367 1 1
0.0966271117138644 0.0837299741130793 1 1
-0.359970614188129 -0.341067050064018 1 1
-0.289341910987407 -0.273726098853297 1 1
-0.175341419202469 -0.164146890542803 1 1
-0.035104716604352 -0.0304929767748264 1 1
0.298187112565768 0.281522383392894 1 1
0.670456159836985 0.641094894810463 0 0
0.136097916470744 0.1313724094808 1 1
0.277043533511477 0.271196773415966 1 1
0.00251677037148851 0.0128445195570299 1 1
0.306648073462574 0.290126827859931 1 1
0.267610867252214 0.257141952039961 1 1
-0.558537157033893 -0.530375499239923 0 0
-0.201475322443539 -0.19971338237213 1 1
0.138824081910504 0.126234803463069 1 1
0.12792722650444 0.127283206691625 1 1
0.121108524353981 0.110237136769378 1 1
-0.122594947653667 -0.115768770231495 1 1
0.278695062977192 0.268514263982984 1 1
0.072206622638709 0.0643068436523282 1 1
-0.112370549157608 -0.110677407870442 1 1
0.54967594654039 0.523555399778265 0 0
0.220236276811037 0.202115442348659 1 1
-0.0332213925437108 -0.0366214373721801 1 1
-0.286380993890894 -0.279383879393751 1 1
-0.465609778012996 -0.446034649446187 0 0
0.311693915440218 0.301790836943025 1 1
0.202370021317924 0.199204996824628 1 1
0.164784385881062 0.156701079387861 1 1
0.137663069975463 0.13220574435421 1 1
-0.177011750325207 -0.169808093660175 1 1
-0.0403980808095767 -0.0328368142762468 1 1
0.442376467413257 0.418979077381 0 0
0.251930148727995 0.240417274725029 1 1
-0.0654188471693 -0.0573295569557276 1 1
-0.0803590698104448 -0.0808499662726835 1 1
-0.0499827658926234 -0.0509755905602679 1 1
-0.111817996818354 -0.110908026018054 1 1
0.141942790111579 0.135832430808392 1 1
-0.143086826175355 -0.138332812990046 1 1
-0.318511332205503 -0.296070337853809 1 1
0.0156059293452294 0.0156673788315236 1 1
-0.360155303083365 -0.342552532119606 1 1
-0.0270644639410634 -0.0261088840048269 1 1
0.497739578432519 0.469444537631929 1 1
-0.0934945656820413 -0.0887038493025734 1 1
-0.344782440589879 -0.333658113053351 1 1
0.149787609899028 0.140459791638779 1 1
-0.077881387516152 -0.0648000706539279 1 1
-0.143517448551747 -0.140399482486622 1 1
-0.185750218068316 -0.175660925429307 1 1
0.277017153288027 0.277833538092932 1 1
-0.365118670790567 -0.346808469506327 1 1
-0.467241702986368 -0.439225479364794 0 0
0.0552053407422681 0.0514479256457477 1 1
0.1009409062092 0.099267954264863 1 1
0.235533004839524 0.221578893857792 1 1
-0.0915793622101301 -0.0886490428116998 1 1
0.243549088110974 0.237285255941418 1 1
0.187791891402481 0.175754976661211 1 1
-0.0586630836094166 -0.0534427893178252 1 1
0.0612456229406231 0.0586143535587094 1 1
-0.0508064888689642 -0.0449673205688051 1 1
-0.314965871376558 -0.300995339024163 1 1
0.0643487853408018 0.057919579201922 1 1
-0.142118102091906 -0.132720073553952 1 1
-0.313220446591216 -0.301131227961871 1 1
-0.235953722658804 -0.22167804901024 1 1
0.464856795185021 0.436033743298404 1 1
0.0485575293049623 0.0348759221033057 1 1
0.25419731788704 0.233787062485384 1 1
-0.425035095939165 -0.401096142318884 0 0
0.205461634935421 0.199348986102195 1 1
0.0204863874496166 0.0208324513719735 1 1
-0.141801961588108 -0.136226607317738 1 1
0.17395665584755 0.172750472936267 1 1
-0.0214243583400064 -0.0148409966187174 1 1
0.10983332115385 0.0982713178097053 1 1
0.0634239009508892 0.0543462441843891 1 1
-0.0865192386182025 -0.0605205853501931 1 1
-0.129843886390367 -0.12370813843933 1 1
0.1748593968409 0.168470422618486 1 1
-0.2123514372351 -0.198145399948334 1 1
-0.00473497821008696 -0.00684293233403319 1 1
-0.0325683363559477 -0.0336927524016073 1 1
0.381577321867938 0.364573470555699 0 0
0.261978710801788 0.251765117644392 1 1
0.2910168793561 0.276621429418163 1 1
0.245465931709086 0.236318723437308 1 1
-0.0371649465431527 -0.0376949716124482 1 1
0.061173198796796 0.0577062779466829 1 1
-0.0755380860837553 -0.0691701776011711 1 1
0.0630571259212731 0.0620322101080802 1 1
-0.00892783650854645 -0.0063999249068907 1 1
0.261724687072876 0.258157061431389 1 1
-0.0561957675776287 -0.0555599149706194 1 1
-0.188781378356027 -0.169294996451584 1 1
0.0760148225057461 0.0701384822049398 1 1
0.261327666367529 0.258837268590885 1 1
0.265993879451033 0.258015875352279 1 1
-0.123004430791737 -0.118673724888675 1 1
-0.0166062328477583 -0.0138277040375238 1 1
0.0418236158100114 0.0419736196461261 1 1
-0.199734743474547 -0.1884703852882 1 1
0.0568958536244973 0.0518098114437719 1 1
-0.180604748410133 -0.173167403513163 1 1
-0.25452115707001 -0.245029840064407 1 1
0.0136049292001003 0.0099576928772062 1 1
-0.112561682642204 -0.11585004154246 1 1
-0.148885489212708 -0.141251379376688 1 1
0.00402608439866058 0.00945489336542845 1 1
-0.0160296665601927 -0.0114732584136849 1 1
0.195218759025165 0.190114577755263 1 1
-0.332785924083448 -0.311618486475444 1 1
-0.297247083705338 -0.28947588299383 1 1
0.0998574475837406 0.116072324511198 1 1
-0.0692734156896613 -0.0634210873766439 1 1
0.40743974084058 0.389045797616534 0 0
0.428168646415664 0.402027725655415 1 1
-0.00639847547493894 -0.0066830763392859 1 1
0.0170508297082734 0.0113188731415362 1 1
0.11511806009021 0.106137386077878 1 1
-0.240016937777026 -0.231375202111284 1 1
-0.187052966477037 -0.181550494266127 1 1
-0.100621935740572 -0.09404872402598 1 1
0.131483203013769 0.125404821462234 1 1
0.292509623151683 0.28426807328194 1 1
0.383450247108987 0.35972209070076 1 1
0.0821444988440698 0.0819463078506013 1 1
0.302450216939121 0.291575718920942 1 1
-0.195626559063777 -0.188650093821602 1 1
0.0285681696935235 0.028483972111768 1 1
-0.0577626158774591 -0.0563881759568412 1 1
0.198134520954108 0.189903205347371 1 1
0.0446055280403951 0.0424926397050952 1 1
0.429668513583016 0.402791699866404 1 1
-0.208161039105227 -0.196578324867967 1 1
-0.165991774767998 -0.160355398578416 1 1
-0.00178491147158077 0.00268974750882321 1 1
-0.235653736907269 -0.226147162093171 1 1
0.416772351747688 0.400278627960235 1 1
0.470761181011733 0.447601711751883 0 0
0.224363276173016 0.215313906565123 1 1
0.337379221222293 0.320019751624767 1 1
0.123266256524408 0.11472438063575 1 1
-0.234946381552297 -0.223478412469604 1 1
0.132617083752877 0.120612637456103 1 1
-0.280210875082172 -0.275456699264013 1 1
0.177711016483847 0.173342155869364 1 1
-0.278056956502962 -0.263939542688295 1 1
0.182577735590603 0.165295597509511 1 1
-0.218751387919568 -0.20353846104539 1 1
0.0208873904908397 0.0217863545690327 1 1
0.0422517083684465 0.0336364644178496 1 1
0.307898440710926 0.286201878039444 1 1
0.308030461382229 0.296264824166009 1 1
0.0235960831313657 0.0321503700512556 1 1
-0.149736416379316 -0.145383410755262 1 1
0.299961451572195 0.288180311769658 1 1
0.0280103720600156 0.0246092308762286 1 1
0.0406936861112826 0.0406184644975181 1 1
0.404839269072989 0.378774567809391 0 0
0.0562955302177888 0.049335742228323 1 1
-0.0415242121961834 -0.0385396205594735 1 1
0.110960537551304 0.105618269012428 1 1
-0.29594262570168 -0.28411295320376 1 1
-0.581672802525818 -0.555539705639733 0 0
-0.171820028186862 -0.166637890438446 1 1
-0.142509856501484 -0.128027436983389 1 1
-0.100143190515518 -0.0927625640668347 1 1
0.0206852832744308 0.0223448034227129 1 1
0.128170703185147 0.118772214391149 1 1
-0.0140245838482799 -0.0134211533865565 1 1
0.0721132541177119 0.0700596784815103 1 1
0.44130335798223 0.417757056142977 0 0
-0.260597342142902 -0.249265879620189 1 1
-0.451561372832883 -0.417498158774162 0 1
0.114218440386687 0.104880081322185 1 1
0.155779680597512 0.151371151554375 1 1
-0.124747252355346 -0.125608663195067 1 1
0.245431891003782 0.233456137416798 1 1
0.0931534802360632 0.085533383465702 1 1
0.1123966880381 0.112719859337929 1 1
0.0766546277440026 0.0702945849397707 1 1
-0.182678393563873 -0.173039306711814 1 1
-0.0563767843622872 -0.0539455994305658 1 1
-0.248123039264479 -0.236363590193802 1 1
-0.0708260959123796 -0.0694464495511339 1 1
-0.165459064795445 -0.148532513068562 1 1
-0.0102079641271945 -0.0113242887550828 1 1
-0.188142175505383 -0.183485720070583 1 1
0.0855365174015474 0.0828271977304594 1 1
-0.200628150988741 -0.189160841470829 1 1
0.24607004940707 0.249373555860393 1 1
-0.0262673729019894 -0.0245250101423236 1 1
-0.263766466634175 -0.250332177060109 1 1
-0.299514425718524 -0.280699668308145 1 1
-0.00617307918376747 -0.0041907172098609 1 1
-0.0688937629168724 -0.063157810163163 1 1
0.385256727043336 0.363524615721351 1 1
-0.0808080799715475 -0.0767126165236053 1 1
-0.336201420516234 -0.318184690021588 1 1
0.349850069021414 0.334461923960108 0 0
0.166579091386643 0.158928389051544 1 1
0.209953451711724 0.203897672065501 1 1
-0.046309155366899 -0.0508068587559818 1 1
0.0273942113162214 0.0333296814117177 1 1
-0.218801190445213 -0.218107003421905 1 1
0.345608472766074 0.325115324976148 1 1
-0.16767536260237 -0.162649486922781 1 1
-0.0813916947012305 -0.0806646536985523 1 1
-0.073636771020732 -0.0651228339467598 1 1
0.1431128207675 0.136409436342068 1 1
-0.226754852057224 -0.218680872817477 1 1
-0.197918706807878 -0.186033920131026 1 1
0.192794916279597 0.176365377897019 1 1
0.0430791690990319 0.0445707638387513 1 1
0.148987326395186 0.136046441207787 1 1
-0.56104869296523 -0.531906142925069 0 0
0.414076571665296 0.399761623571215 1 1
-0.175124748646974 -0.158489011551189 1 1
-0.0346223457008053 -0.0411813324677725 1 1
-0.409023452867713 -0.409600167963603 1 1
-0.226804980731235 -0.207033945182392 1 1
-0.098071940284824 -0.0972875976015555 1 1
0.00590985819441516 0.0106150029003655 1 1
-0.209948232192452 -0.202801581860535 1 1
-0.0712950483128184 -0.0639407421887555 1 1
0.315284545171908 0.294204671344522 1 1
-0.0497738228231209 -0.0442109567936946 1 1
0.105003875650478 0.102113403027235 1 1
0.189838236525087 0.17475028588364 1 1
-0.0552093171776515 -0.0501362832944637 1 1
-0.0603390120365451 -0.053567765851113 1 1
0.151521720315228 0.148323386361206 1 1
0.00463941035812546 -0.00197242107461468 1 1
0.621214367936736 0.599070123382246 0 0
-0.070151984395693 -0.0581530378748059 1 1
-0.253046921010961 -0.242780660100357 1 1
0.0642259782668252 0.0630952692767541 1 1
-0.34414117625091 -0.327405348826024 0 0
0.216180211037131 0.19194457042676 1 1
-0.16032873327261 -0.150669507991926 1 1
0.489923653973514 0.462111259441062 0 0
0.327791100677259 0.312997110693393 1 1
0.298295804194039 0.280925633047767 1 1
0.315379085237417 0.298100868929665 1 1
0.0804817543126942 0.0748921867765122 1 1
0.213950988135403 0.195269868056611 1 1
0.031856809720252 0.0233951276077901 1 1
0.135188564188276 0.127544575118201 1 1
-0.278084712843869 -0.255564926848632 1 1
-0.0939847320048839 -0.0913607915455286 1 1
0.154180045487085 0.143873835595874 1 1
-0.167038929434463 -0.154978009555927 1 1
0.0510841341588953 0.0502464569793754 1 1
-0.501173626354677 -0.477350156886925 1 1
0.01825780496353 0.0148806373756133 1 1
0.0194940241543921 0.014306403022453 1 1
0.281937350228714 0.270072452127435 1 1
0.0128654940425233 0.0110350529391779 1 1
-0.200351424759849 -0.189105796443375 1 1
0.216602267518171 0.205958425705484 1 1
-0.0287350739941373 -0.0286775411536845 1 1
-0.315900464671664 -0.298124259927837 1 1
-0.0195087207085827 -0.0278184988459426 1 1
0.42216197763525 0.404733617437025 1 1
0.0396838561237112 0.0424804063478407 1 1
0.123415504338588 0.128728038057885 1 1
-0.131904747291198 -0.128516723065319 1 1
-0.162896732291549 -0.157656129889501 1 1
0.166534963698469 0.158157058777072 1 1
-0.00382058152707956 0.00330229599771596 1 1
-0.166987237660172 -0.163627132360077 1 1
-0.30145370299279 -0.279654490523919 1 1
-0.324800474271075 -0.313321823218776 1 1
0.485717563128652 0.465272762286779 0 0
-0.478935678272116 -0.453583638767674 0 0
-0.364236790081272 -0.346693768065791 0 0
0.052665892293625 0.0391078623925974 1 1
-0.0403655795857483 -0.0238102604633178 1 1
0.00857951014232541 0.0156357123076873 1 1
-0.125743739067924 -0.116244377030182 1 1
0.0852792829040508 0.0865890601867035 1 1
-0.177656833082606 -0.169035378091407 1 1
0.207169944255943 0.19981636769984 1 1
-0.117373514191776 -0.108739927529004 1 1
-0.275179224760329 -0.271591291250972 1 1
0.349474255319423 0.327267090670685 1 1
0.143675815469539 0.137738805449501 1 1
-0.058872744512356 -0.056154427794024 1 1
0.147696158755013 0.132838864244183 1 1
0.0502941618554495 0.0502095301486918 1 1
0.242988858827835 0.226186905090033 1 1
0.0472017124830839 0.0400195705473587 1 1
-0.100177183069699 -0.0898339975995354 1 1
0.299173943181649 0.282105357662151 1 1
0.0336478257181999 0.0352624410779879 1 1
-0.0233704513582197 -0.0149230570967666 1 1
0.0601963378392754 0.0534918673970583 1 1
-0.268981401971057 -0.249457627616962 1 1
-0.0298059013866841 -0.0220415927285816 1 1
0.254484784771371 0.252086780875144 1 1
0.0865801096421856 0.0735406409053438 1 1
-0.0510179284905864 -0.0431059003477267 1 1
0.287532250215852 0.275270690187964 1 1
-0.16408848094012 -0.157728128420225 1 1
0.0775614837314931 0.07386449854652 1 1
-0.0355368874859741 -0.0294174125264793 1 1
-0.0339536052691371 -0.0406062858680188 1 1
-0.124451094005832 -0.120777927413455 1 1
0.438190801955039 0.415003368180046 0 0
-0.431344363188283 -0.40179121032613 1 1
0.0674187942889479 0.0605117724710055 1 1
0.240872714550547 0.236555645212345 1 1
0.271468059552621 0.256834492308934 1 1
-0.0404063378886059 -0.0349763271814084 1 1
0.0843810463561182 0.0763232880493831 1 1
0.136370856155557 0.126674621878761 1 1
-0.091909294013348 -0.0874637156559036 1 1
-0.173016867849996 -0.160208837002312 1 1
0.397356294153562 0.379762104480819 1 1
-0.339924729946652 -0.31951824632319 0 1
-0.400668500519967 -0.387878566326739 1 1
0.268227774212219 0.254913032933194 1 1
0.48181255326337 0.461787081239492 0 0
0.02360979043705 0.0214997439719656 1 1
-0.0481174460953194 -0.0510010796097962 1 1
-0.27038921503475 -0.257236493996923 1 1
-0.184622777868748 -0.179447657470254 1 1
-0.267886350228876 -0.26127257177584 1 1
-0.0129256499889512 -0.0101473403276004 1 1
-0.512210762595111 -0.487764771316184 1 1
0.073934647969264 0.0742517262978707 1 1
0.127064701696946 0.129529577955304 1 1
0.417149251849121 0.396975239775524 1 0
-0.142969403947705 -0.138487750242484 1 1
0.219921199961081 0.204140900733166 1 1
-0.28279802146364 -0.271684198401907 1 1
-0.177153350399149 -0.167386520839987 1 1
-0.0151098441877552 -0.0194278946239091 1 1
0.0385631135018266 0.0404070495888971 1 1
0.0683782366172366 0.0643086570662224 1 1
0.0812052533191588 0.0729397957208892 1 1
-0.129705398448357 -0.119501735339249 1 1
-0.264860963174342 -0.246925298112797 1 1
-0.033358697114383 -0.0325545285443243 1 1
0.00320987009411665 -0.00198880967175716 1 1
-0.273586555734847 -0.2623261318767 1 1
-0.0303361897936707 -0.0304506016946116 1 1
0.153479102665724 0.145260494424747 1 1
0.257839560905182 0.250871186243311 1 1
0.151349276205898 0.143664049558483 1 1
-0.380380245132261 -0.358863291858126 1 1
-0.303784851192182 -0.288254252434457 1 1
-0.435936978566975 -0.416260889091348 0 0
0.277326511289454 0.279407538255542 1 1
-0.43109858941545 -0.40980366907209 1 1
0.111802299296739 0.107232521342136 1 1
-0.287415073854815 -0.274887943238176 1 1
0.401116115366328 0.385420302115643 0 0
0.0952987380192833 0.0921759285255114 1 1
0.237056628532829 0.227894414328274 1 1
-0.151977716656135 -0.14283107229772 1 1
0.370301502038787 0.353836255913331 1 1
-0.165054064244048 -0.154585835706362 1 1
-0.116860020307106 -0.10243962034651 1 1
0.0217321472551813 0.0229975052119749 1 1
0.614976276839303 0.58240767596695 0 0
-0.0251892865404926 -0.0253392925711246 1 1
-0.00651415802685532 -0.00941467227757651 1 1
-0.0799380382184231 -0.0803848974805831 1 1
-0.11055708480079 -0.0953326104506933 1 1
-0.0934850237688083 -0.079547497079844 1 1
0.0926891602382149 0.0878789417763345 1 1
0.165351024585794 0.159700819579483 1 1
-0.125210228571385 -0.125032873133542 1 1
0.408941294269005 0.388477541251001 0 0
-0.153213263509765 -0.149769210704394 1 1
-0.0813771693904567 -0.0772695172438576 1 1
-0.308051879396733 -0.2945420742032 1 1
0.207186284611964 0.202231319090279 1 1
-0.473563618905869 -0.454791811427553 1 1
0.0990268762805796 0.0888370098095515 1 1
0.168914926244804 0.155838178309467 1 1
0.29487331370421 0.285629850416567 1 1
-0.100918774399724 -0.0960084312872489 1 1
0.0414415477119999 0.0333985189314945 1 1
0.121423515461897 0.116583127107794 1 1
0.134043087614475 0.127927191494655 1 1
0.221659839248009 0.210362190491621 1 1
-0.00514213825982275 -0.0125849380851583 1 1
-0.142120622626769 -0.139140522573995 1 1
0.0187356046558402 0.0255327162963203 1 1
0.166225310144919 0.148172279117149 1 1
-0.196365504046007 -0.1827216558261 1 1
0.152429120595936 0.149604512720651 1 1
-0.210775798452162 -0.203156070646183 1 1
-0.0173952396053306 -0.0121734093644188 1 1
-0.418001988162592 -0.398239488583385 1 1
0.178400257849565 0.1750087705303 1 1
-0.460075965812918 -0.449544988920239 1 1
0.114477916107433 0.116054340256806 1 1
0.165544126517157 0.160979885774617 1 1
-0.296652445370731 -0.281367834830571 1 1
-0.173633868325184 -0.163734955398645 1 1
0.0754009742564554 0.0720558786001079 1 1
-0.0277884054842847 -0.0273739442169758 1 1
0.34448612673718 0.33157954670383 1 1
-0.114479941969909 -0.109707622401631 1 1
0.119878693900518 0.116481646282611 1 1
0.334416217520794 0.319848464941108 1 1
-0.309877057610481 -0.293690090655156 1 1
0.185768612024666 0.176922433522401 1 1
-0.163273568616754 -0.156985163523683 1 1
-0.00619570160670624 -0.00464594015188065 1 1
-0.00166552536506941 -0.00287791125112898 1 1
0.240197865732491 0.230321842890028 1 1
0.189374642503341 0.181313396587941 1 1
-0.00556913723015945 -0.00413836593740954 1 1
0.137023065307854 0.137495800526827 1 1
0.10000615197775 0.092892363701593 1 1
-0.0222489903204408 -0.0168982615028106 1 1
-0.23396637790928 -0.223031075670069 1 1
-0.119310019828751 -0.109776486204899 1 1
0.114731952451471 0.11050329065919 1 1
-0.302144334182415 -0.284547585504862 1 1
-0.179856731664218 -0.166681251515631 1 1
-0.0228050828274168 -0.0245684809980684 1 1
0.269494818516294 0.258888562608531 1 1
0.561730403945669 0.531560475838403 1 1
-0.204271546407717 -0.194320100114278 1 1
-0.0229037823563956 -0.0228718893730807 1 1
0.3477066657002 0.32895187622684 1 1
0.030502552013199 0.0330983727036644 1 1
-0.0456071504154887 -0.0400823327240513 1 1
-0.0644533284355976 -0.0601715818330487 1 1
0.309618803740256 0.299509305195326 1 1
0.13012645918145 0.127265562306081 1 1
0.267260606487485 0.249836786409382 1 1
-0.455142340920546 -0.425503263870748 0 0
-0.269164086379422 -0.26163708867621 1 1
-0.308013622915262 -0.296250453551362 1 1
0.0946285215178243 0.0895793586973293 1 1
0.0926358531484323 0.0859117184197295 1 1
-0.154926489794206 -0.148163624403935 1 1
0.117826836129026 0.108917865135143 1 1
0.209838488591971 0.206618108860539 1 1
-0.0189671731318458 -0.0216705489484251 1 1
-0.336015410253224 -0.318598875661153 1 1
0.0983914907852777 0.0861413612954435 1 1
-0.105221100081879 -0.0985335938313407 1 1
-0.45175188287584 -0.435753360011371 1 1
-0.304041612660186 -0.295321928841787 1 1
-0.17780727814118 -0.178596877047027 1 1
-0.0795464294901401 -0.0764668725421426 1 1
0.247719968158416 0.244270517457219 1 1
-0.306850103901968 -0.28882065494741 1 1
-0.381248202306326 -0.369269703130788 0 0
0.36110884843582 0.33396560440935 1 1
-0.228105335413475 -0.218879028527611 1 1
-0.143364782131081 -0.139232717485122 1 1
0.000207260968261309 -0.00162060945391113 1 1
0.0307853137646875 0.0332413764527879 1 1
0.149501570244122 0.121572352802504 1 1
0.381250409198346 0.365587977087402 0 0
-0.206432234948226 -0.210555354649387 1 1
0.041848302116494 0.0430400916472927 1 1
0.215647676936596 0.208730686409573 1 1
-0.117021574113899 -0.118144151857111 1 1
-0.195995270473888 -0.184660081973259 1 1
-0.0530748982555636 -0.0483429641553075 1 1
-0.17682127143063 -0.1651971757128 1 1
0.0367697635879533 0.0307660378459412 1 1
0.498478712408631 0.469630299083102 1 1
-0.227124487305158 -0.215230408329635 1 1
0.262220105691239 0.253553755950783 1 1
0.362137115701118 0.349139597720883 1 1
0.247423927405858 0.2337795962392 1 1
-0.151007704359514 -0.139463469850078 1 1
-0.0965236359898096 -0.0987997713069755 1 1
-0.318495459258877 -0.303902999151595 1 1
0.0943663183223543 0.0831700497619678 1 1
-0.222490396393092 -0.216881299454267 1 1
0.436356246001386 0.417571430883376 1 1
-0.229177162640511 -0.215900203753312 1 1
0.120241046504004 0.111829935827717 1 1
0.0650886302289752 0.0695135094709404 1 1
0.2991981624532 0.280599249779785 1 1
-0.146861249349685 -0.148170533145469 1 1
0.0699216877406931 0.065148824087414 1 1
0.230876186885102 0.221086067351529 1 1
0.0118580728654454 0.00761076708558719 1 1
-0.192034564426935 -0.185498501911683 1 1
0.0841302119965455 0.082472507999296 1 1
0.0654045980356124 0.068723122981114 1 1
-0.0556523473304691 -0.056617843665303 1 1
-0.00518131065228915 -0.0076471974837158 1 1
-0.287483815781468 -0.268447358782409 1 1
-0.320330855315135 -0.310891469721152 1 1
-0.298834144019131 -0.287474308383871 1 1
-0.132569844552578 -0.132282370085066 1 1
-0.156097182865609 -0.152341090553583 1 1
-0.0303164794594232 -0.0339327320516904 1 1
-0.201115011230222 -0.192677276697588 1 1
0.262457063403582 0.24538823732195 1 1
0.197228461646583 0.184141886692773 1 1
0.0422068039881166 0.0440490794755392 1 1
-0.197964677164386 -0.197615992067868 1 1
-0.223571060162904 -0.210205645021766 1 1
0.284219505702905 0.269242726897005 1 1
0.187640882879458 0.178538814983143 1 1
0.0173064492624151 0.0271604701756886 1 1
0.245427370317428 0.230881901574697 1 1
0.000574960483217771 0.00474824591737044 1 1
-0.421461253453716 -0.411301527067354 0 0
-0.449710206697701 -0.433488447456903 1 1
0.174855552783997 0.165157852205963 1 1
0.377591528302405 0.361109978854377 0 0
0.553544411358894 0.523192171443253 0 0
-0.00882192650985354 -0.0011742658336716 1 1
-0.096456656544112 -0.0941736498643798 1 1
-0.346235353022963 -0.324292848003778 1 1
-0.132290644372902 -0.126208408366966 1 1
-0.158929692280093 -0.151855053285418 1 1
0.320985298431289 0.297096071861056 1 1
-0.274156656397299 -0.260119091279841 1 1
0.0849020896235533 0.0736560853857772 1 1
-0.420642273959979 -0.395056758348461 0 0
0.0837218914216438 0.0671325918470681 1 1
0.498609767444427 0.47326573763039 0 0
0.0469643653757896 0.0416947810798502 1 1
-0.113461115109792 -0.108588444428 1 1
0.0705007714413555 0.0731413555564294 1 1
0.0303682291005306 0.0262502482196202 1 1
0.129425468592483 0.126977723664208 1 1
-0.0527723960397781 -0.0481451845916368 1 1
0.0316271475247729 0.0246415542305192 1 1
-0.139411554574981 -0.133131845709954 1 1
-0.233740784975312 -0.216795366480362 1 1
-0.287635561315185 -0.275340477405117 1 1
0.109835781862543 0.1021211516543 1 1
0.151757794216064 0.146664009709119 1 1
-0.209674369874277 -0.196304881440094 1 1
0.227732819211969 0.215925198468049 1 1
-0.478758604489964 -0.454341418590408 1 1
-0.258056536074647 -0.246760770609905 1 1
-0.0806520306256951 -0.0805252128627197 1 1
-0.198074649681225 -0.17740483230619 1 1
-0.226963633291183 -0.215762994265413 1 1
-0.525425506599184 -0.503511896554805 0 0
0.199276766687665 0.191398378250056 1 1
-0.000449604469479864 -0.00147105114080304 1 1
-0.235583908196474 -0.225219074860379 1 1
0.0159311357935655 0.0163534510485885 1 1
-0.00481729855571451 -0.00431318418647783 1 1
-0.0709098755048644 -0.0757631268910786 1 1
-0.0303290024960278 -0.027733792557741 1 1
-0.0516487758475205 -0.043217990292258 1 1
-0.392888101942907 -0.377777001554896 1 1
0.134426650593493 0.135079605328673 1 1
0.367716574990905 0.34862987111123 0 0
0.283776495134122 0.271962958367626 1 1
0.163315833044636 0.164433229234321 1 1
-0.0156155400092016 -0.0134238093766874 1 1
-0.0443593845230778 -0.0518921656095707 1 1
0.103095466089367 0.0951439042786714 1 1
-0.336399291583833 -0.326567993743184 1 1
-0.53825053921607 -0.515171797947139 1 1
-0.547814712969598 -0.520569697572027 0 0
0.0440719169119308 0.0466451281044761 1 1
-0.10335249641793 -0.112381788543126 1 1
-0.171360155616026 -0.153153572652457 1 1
0.219919023073527 0.201216551385028 1 1
0.0469529246522101 0.0407929183093276 1 1
0.0149913105075136 0.0168366349178136 1 1
-0.282094036514991 -0.271382068088416 1 1
-0.132738026882495 -0.131593162063478 1 1
0.250245066544301 0.240243597424191 1 1
-0.560824009221138 -0.535280843408099 0 0
0.0564001660756395 0.0507499648024644 1 1
-0.248718830310914 -0.237573155136824 1 1
0.149149171368835 0.144343458600536 1 1
-0.0026760679084457 0.00340106358795897 1 1
0.0813217302620815 0.0803360994820677 1 1
0.0545940051283796 0.0552678286484213 1 1
-0.0113859320571424 -0.00826519755174386 1 1
0.24066490762574 0.232820164167724 1 1
-0.145359060296597 -0.132906433974609 1 1
-0.0236861938990995 -0.0294931521167977 1 1
0.0785605386001288 0.0690471724306353 1 1
0.196817263884364 0.184586434704972 1 1
-0.112890456814585 -0.108820863267558 1 1
-0.425840771416962 -0.403596399140339 0 0
0.0530815403808567 0.0510502112911962 1 1
0.408265916667752 0.38456795372069 1 1
-0.122344541762058 -0.12084155590375 1 1
-0.176631801217911 -0.171755329294278 1 1
0.123359230460326 0.114884320193832 1 1
0.0668774203065712 0.060569962713649 1 1
-0.492167990018489 -0.473921834466701 0 0
0.241614649515964 0.236418879876686 1 1
-0.0715654655050913 -0.0734270407751642 1 1
-0.362776215433353 -0.350088156386017 1 1
-0.209744857988232 -0.195465496906125 1 1
0.00856605110908474 0.00881124370688806 1 1
-0.271346597623155 -0.258998456171405 1 1
-0.235045407571866 -0.216904403911562 1 1
-0.0672722269003259 -0.0689736125810696 1 1
0.229889790167317 0.21448073802653 1 1
-0.22388156627868 -0.216077200588972 1 1
0.251122911922155 0.241572346992275 1 1
-0.287006142645457 -0.268291043832191 1 1
-0.00914224543621005 -0.0192403412506458 1 1
-0.206925062817982 -0.197126015046387 1 1
0.138438486041454 0.119381762498737 1 1
-0.357066226724294 -0.347211414289799 1 1
0.254528975036797 0.243123061798976 1 1
-0.404798078662122 -0.386531755440053 1 1
-0.071131332922121 -0.0660822372191915 1 1
0.429094832786678 0.4096905482916 0 0
0.0621765771229926 0.0552290307672613 1 1
0.191641518855062 0.193025154349817 1 1
0.10910828370575 0.110195295871024 1 1
0.232128917406204 0.218611752891776 1 1
-0.158245755208529 -0.147901991464806 1 1
-0.131608697987404 -0.119305390026679 1 1
0.0870118502306886 0.0847795953485369 1 1
0.32471914316139 0.304777888670072 1 1
0.181879843327133 0.168971613205281 1 1
-0.379063341213239 -0.365546016886339 1 1
-0.201976001976216 -0.190405439430868 1 1
0.181751255780228 0.169326639053661 1 1
0.0980037820350008 0.0925555409378086 1 1
-0.0237990412235275 -0.0254729978016021 1 1
0.0314201355690334 0.0269573169959149 1 1
0.12102748117707 0.118384862641208 1 1
-0.2226946117335 -0.210735958487274 1 1
0.550170666207803 0.519448316670899 1 1
0.230897404419441 0.218031246930527 1 1
-0.207811890529539 -0.19225229680989 1 1
0.192267187787609 0.179193398921567 1 1
-0.0242722362867209 -0.0178469098274233 1 1
0.123955411574977 0.121468118125507 1 1
0.0716335250338399 0.0649755443339228 1 1
-0.276293214954336 -0.266680341730971 1 1
-0.073392358189678 -0.082095821322948 1 1
0.0114667864353509 0.00918111696628855 1 1
0.157642325937532 0.152139118610448 1 1
0.0861111743232066 0.0839097632144234 1 1
-0.202515184877865 -0.180477191312841 1 1
0.111676368390034 0.11086263330346 1 1
0.0353008640672784 0.0354732873317441 1 1
-0.0764122860789065 -0.0653290024661798 1 1
0.25440081815082 0.241099210272079 1 1
-0.194783687004897 -0.177401664209417 1 1
-0.0370430344384475 -0.0294635999268688 1 1
-0.14055489457767 -0.132678507562129 1 1
-0.301944875712991 -0.284465454127391 1 1
0.0314184344923676 0.0378198634375864 1 1
-0.251864900420579 -0.242954196703252 1 1
0.852242729967584 0.80826581792669 0 0
0.0738575044646436 0.0779704691710834 1 1
-0.0538243089548909 -0.0501750245916796 1 1
0.35841163509326 0.351748737983355 1 1
0.202008531306257 0.194902840448312 1 1
0.178230946432754 0.166112565588993 1 1
-0.202200721777252 -0.191869229134676 1 1
-0.130804334687032 -0.127446842914613 1 1
0.000202101115501691 0.0112453696558144 1 1
0.104139937512368 0.101270168611014 1 1
0.0931469394683988 0.095301739289014 1 1
-0.158421764016457 -0.153386083997743 1 1
0.166253219105797 0.15700418031568 1 1
0.18532383826013 0.170977879288726 1 1
-0.101016563068554 -0.083699066254047 1 1
-0.108143035910134 -0.101991254648257 1 1
-0.232970190523771 -0.217930596238926 1 1
0.0119966427409195 0.0118590663257965 1 1
-0.157902196456105 -0.155253810408439 1 1
-0.246449368426897 -0.241000419350581 1 1
0.167677659757878 0.164773646485468 1 1
0.441626415124024 0.413564249335556 0 0
0.13446671788501 0.124347141863177 1 1
0.21829861673006 0.206940981518549 1 1
-0.0729244981280954 -0.0939384382238511 1 1
-0.101707020050489 -0.0932561526715473 1 1
0.179426619122948 0.172522676571251 1 1
0.299365079302547 0.27699537951922 1 1
-0.182651072403387 -0.177793605775568 1 1
0.515531790145064 0.486716459024291 0 0
-0.0160586531649427 -0.00555641350598016 1 1
-0.202868210688521 -0.189161911672383 1 1
0.10070748106666 0.096603941982911 1 1
0.422358753218718 0.398123396452179 0 0
-0.112268615603461 -0.102342708054384 1 1
-0.09815364262085 -0.0997647415534337 1 1
0.0424623828995388 0.0451368746369693 1 1
0.137973434945897 0.131018369538488 1 1
-0.0583075076249804 -0.0557765757240271 1 1
0.52096939620603 0.499292069144549 0 0
-0.275684676740412 -0.264694128639439 1 1
-0.104638813439191 -0.0902211593544149 1 1
0.219289696900403 0.21124600351373 1 1
-0.116825805832009 -0.107376959152281 1 1
-0.0722015737617337 -0.0710518208563353 1 1
0.0183637171838004 0.0192314923882443 1 1
-0.344608286368443 -0.333722727068678 1 1
-0.116437265303878 -0.109830171260468 1 1
-0.270026451786972 -0.258575792145195 1 1
0.178399243836247 0.16528870121495 1 1
-0.579803272965264 -0.553838239731737 0 0
0.0554527046335337 0.0519706267222701 1 1
-0.248238084789697 -0.23679193971663 1 1
0.170321122418217 0.162342131457206 1 1
-0.08405076592489 -0.077167794059325 1 1
0.102292857945717 0.0997296419460826 1 1
0.076683470410153 0.0818248852106402 1 1
0.209837035534413 0.203373871501331 1 1
-0.13114301386187 -0.119022629654034 1 1
-0.215180845160217 -0.201445620123111 1 1
-0.157110454532093 -0.1534033456685 1 1
0.0173429316192716 0.0239221034539813 1 1
0.27610772231428 0.263135927781992 1 1
0.170021824325076 0.166688668503535 1 1
-0.0213162256823992 -0.0139897173469936 1 1
-0.0312994129337715 -0.0318063253616144 1 1
0.23727168318158 0.225476109402778 1 1
-0.156981913684663 -0.140428095442896 1 1
0.0656509056785936 0.0530181785022904 1 1
0.0569046150063728 0.0525662521815601 1 1
-0.157675871667639 -0.152091838119399 1 1
0.920274225998321 0.869193607350705 0 0
-0.114625353242447 -0.10899441415626 1 1
0.494665596704174 0.478744466606752 0 0
-0.457328702351323 -0.437148305487079 0 0
-0.104325763979141 -0.102033662865517 1 1
0.095394824606004 0.0878370561126809 1 1
-0.0735424231845085 -0.0697841037915665 1 1
0.0789978750452053 0.0729713723914451 1 1
-0.0909795431698074 -0.105718093736394 1 1
-0.100780757367713 -0.0985707097518344 1 1
0.141865135114942 0.133854494083916 1 1
-0.0188571918049295 -0.0156121307696425 1 1
-0.166109632232721 -0.148891114285698 1 1
0.0358733337863977 0.0444722841166284 1 1
0.014070122072198 0.0130218898887906 1 1
-0.205207479223458 -0.203013889606615 1 1
0.289916740322455 0.271005290689461 1 1
0.100433147684308 0.0955809622238777 1 1
-0.0305915594955373 -0.0294783516416555 1 1
-0.101128544251112 -0.0909401576973405 1 1
0.0299145453646646 0.0214932697099036 1 1
0.224540665292796 0.208050351834961 1 1
0.0524872044161167 0.0512831282964729 1 1
0.221642356245706 0.210649555276921 1 1
-0.285093101993296 -0.271791777998999 1 1
-0.076480325917262 -0.068085156899278 1 1
-0.408865325736697 -0.383001759152983 0 0
-0.092057294109336 -0.0895260010984171 1 1
0.0168360424577514 0.015344681720076 1 1
0.0533635034882519 0.0579221532749849 1 1
0.208340817797078 0.199248463609045 1 1
-0.0360755101142523 -0.0352833982499678 1 1
0.10356815345513 0.10460946351297 1 1
0.0307257038207696 0.0299661864397697 1 1
0.065430695590859 0.0636968325033778 1 1
0.108070647055556 0.101943280103742 1 1
-0.144252558778067 -0.134702651504502 1 1
-0.122794816320941 -0.112868171099291 1 1
-0.188005655910816 -0.175216850071634 1 1
-0.160141087993472 -0.151317964651033 1 1
-0.0817367229541411 -0.0762884133508669 1 1
0.573660187446987 0.546649689140795 0 0
-0.0559527317551814 -0.0461578833499373 1 1
0.237743962894724 0.222065671471189 1 1
-0.0551322371803748 -0.056888334659453 1 1
-0.450066021553111 -0.416135171083478 1 1
0.294562114745332 0.285015968454023 1 1
0.268516487826896 0.259947654311779 1 1
-0.191106312632264 -0.184937898360919 1 1
-0.198433056618362 -0.187923012532451 1 1
-0.0144859992614174 -0.0180555316374252 1 1
0.184109759122941 0.17395126559565 1 1
-0.0440078039546571 -0.0432177060720488 1 1
0.399587268817237 0.382955311241085 1 1
0.164721651881555 0.162607289646075 1 1
0.108978844710212 0.0977008806975757 1 1
0.312527586457658 0.296218131815227 1 1
-0.110918420419104 -0.106056380795882 1 1
-0.110439693884595 -0.104040614609999 1 1
0.0508045013659583 0.0494019228592114 1 1
-0.11743279209155 -0.108460520442042 1 1
0.117364744635703 0.109009698004217 1 1
-0.0633755768996202 -0.0592120939705959 1 1
-0.201721589080628 -0.194317796831469 1 1
-0.0808199044944279 -0.0768852565746053 1 1
-0.265438476410562 -0.254597239415623 1 1
0.293689480860835 0.2753752948486 1 1
-0.371700506870353 -0.35539540923241 1 1
-0.0361217422706864 -0.0339158775743904 1 1
-0.105990429671502 -0.093927409183366 1 1
-0.185020502427398 -0.175375157699994 1 1
0.0889484656517987 0.081016207114641 1 1
0.0305687181989272 0.0255441137405072 1 1
0.148685438313548 0.138635925988271 1 1
0.0783152764064438 0.0748005688343288 1 1
-0.00137259863943541 0.00746130576006437 1 1
0.384761260735797 0.361861171218876 0 0
-0.298761840308613 -0.281413830044837 1 1
0.33015068155308 0.31059178374258 1 1
-0.22424090563238 -0.213038119755 1 1
0.112595334122171 0.112858036851814 1 1
-0.187390422190552 -0.177866342075783 1 1
0.019515723221137 0.0301873859090123 1 1
0.172678231659241 0.160489414434456 1 1
-0.373106878780366 -0.356773060775608 1 1
-0.176277034094156 -0.16515537139854 1 1
-0.0780378356991863 -0.0734696215895466 1 1
-0.342312030482194 -0.328227209341066 1 1
-0.110106011655647 -0.0994340334581045 1 1
0.2459277989924 0.231665233115006 1 1
-0.0901611606102588 -0.087888538624825 1 1
0.0511334799799076 0.0534735894460711 1 1
0.254967115215616 0.241605928240717 1 1
-0.0397179424176769 -0.0379492286509448 1 1
0.142864569835768 0.135356087814965 1 1
0.0146785933073441 0.0174263406262148 1 1
-0.0152765163703506 -0.0190674316865409 1 1
0.113978483391807 0.109118960568593 1 1
0.45072474423289 0.432785027020501 1 1
-0.0541848029887539 -0.0528162024942941 1 1
0.104598101746701 0.0971908526591644 1 1
0.358233985341297 0.336149055628617 0 0
-0.204253242578203 -0.187065290393007 1 1
0.315695549322012 0.297728864803244 1 1
-0.0809345282056717 -0.075733308971014 1 1
-0.0623319614314096 -0.0614470633526945 1 1
-0.137339182060391 -0.131923985666077 1 1
-0.199065286953151 -0.187945340295464 1 1
-0.206527403787246 -0.208246999136023 1 1
-0.103422704225879 -0.100087325064183 1 1
-0.168398726002096 -0.158878283683672 1 1
0.325942264960094 0.305340167010496 1 1
-0.0406971642547622 -0.0295040752921718 1 1
-0.0289556853577994 -0.0325887008447032 1 1
-0.149986469305932 -0.144175308218802 1 1
-0.0371144184817757 -0.041045525905959 1 1
-0.0341980462838501 -0.0311199300092551 1 1
0.0527754272624346 0.0497953144110349 1 1
-0.0959626579998271 -0.0872953895240534 1 1
-0.115139247963708 -0.105491950255428 1 1
0.00735029108182601 0.00933036142325704 1 1
-0.0160908188466745 -0.0182028282021943 1 1
-0.143568620541229 -0.133143720568266 1 1
0.191911357007673 0.182155233771538 1 1
-0.299604902027733 -0.28859404901146 1 1
-0.175432366763518 -0.16289966027789 1 1
-0.342803160275118 -0.32761806381386 0 1
-0.0930756060660622 -0.0894940714112213 1 1
-0.240454915090421 -0.23327334252629 1 1
-0.351569580517316 -0.335893507944923 1 1
0.185606553315531 0.180669069678954 1 1
-0.213007671932041 -0.197834882415084 1 1
0.235060205170422 0.236843498738538 1 1
-0.0781133408964399 -0.0720196866294672 1 1
-0.0154275838212374 -0.0179501783079148 1 1
0.29524128554992 0.280225840402688 1 1
-0.0546125124233929 -0.0479744526746226 1 1
-0.316719477140948 -0.30552801214404 1 1
0.189396952691509 0.180755162469713 1 1
0.119077892496174 0.1097998137534 1 1
-0.0487789222671455 -0.0409163121627713 1 1
0.0126565152115504 0.00409454958257378 1 1
-0.203048043314945 -0.195905695236138 1 1
-0.0311276189840367 -0.0254991615207564 1 1
0.39009181409117 0.370215922300227 1 1
-0.0425556013286394 -0.0419103656805135 1 1
-0.169777292180593 -0.162290015667137 1 1
-0.0336444121858463 -0.0357504025875977 1 1
0.292916812949397 0.277346660216576 1 1
0.135812277950678 0.13218397785857 1 1
-0.0323091693520801 -0.0274958592332888 1 1
-0.237653351057408 -0.223922054176204 1 1
-0.411788544242319 -0.387333827983855 1 1
0.247989018268689 0.23285090609754 1 1
0.0742097514471914 0.0704812470800738 1 1
-0.240388916768588 -0.224593022789489 1 1
-0.334130492529368 -0.318300427106234 0 1
0.369395849598213 0.357542956066554 1 1
-0.0451276276952157 -0.0435722255940043 1 1
-0.226449419338459 -0.215080107972299 1 1
0.28416038841948 0.277632887438478 1 1
-0.164908315603626 -0.15900414039576 1 1
0.0856680469496121 0.0751715991162966 1 1
0.0480819176408738 0.0488699211488385 1 1
-0.327551841970156 -0.312462320326863 1 1
-0.340735526934478 -0.322061686135975 1 1
0.00496366669357426 -0.00493654140664758 1 1
0.0997082884516041 0.0919321556313346 1 1
-0.279168105950994 -0.257924558168976 1 1
0.0681133835272817 0.0640802009374263 1 1
0.0497016092452208 0.0465925684958072 1 1
0.333377017719051 0.314115487434615 1 1
0.161753555462481 0.155320544077951 1 1
0.195783450556959 0.173667559609385 1 1
-0.248314064516891 -0.23613250817933 1 1
0.0347624619826417 0.0363222920490427 1 1
0.0925685812406602 0.0956071685731405 1 1
0.0522665765542408 0.0536582574067111 1 1
0.125536618422904 0.115519797571699 1 1
0.12362545225911 0.112937513896768 1 1
0.292683667728606 0.277623018296186 1 1
0.249881741884262 0.23675128625786 1 1
0.323013779615101 0.309267373475996 1 1
-0.216314274743408 -0.199580402947427 1 1
0.202682169581465 0.199862318842997 1 1
0.107703222076006 0.104417498904816 1 1
-0.051254882441985 -0.048908190754257 1 1
-0.248240784248652 -0.227979652554791 1 1
0.21631847688834 0.211577637718476 1 1
0.170519207627681 0.165014213134781 1 1
-0.146908586980397 -0.140844756520099 1 1
0.0508092718826078 0.0403392407671793 1 1
0.249787327753495 0.245609352845017 1 1
0.218233172739105 0.207789414018984 1 1
-0.136936080770439 -0.127080222702696 1 1
0.103503315686942 0.103552857137999 1 1
0.0520882888743941 0.0498319976430132 1 1
-0.0425593515961567 -0.0485433159246982 1 1
0.211870017044227 0.191317099977145 1 1
-0.400045250175259 -0.383107447578399 1 1
-0.0994639523074061 -0.0953759120226205 1 1
0.0717762519427691 0.0662247965590153 1 1
-0.279272041049113 -0.270146422396592 1 1
0.139494788472504 0.134989510254797 1 1
0.13495326483687 0.126452855362463 1 1
-0.156391824493349 -0.147332788269648 1 1
0.0371408553874742 0.0278878669154646 1 1
0.133996118248192 0.135489260109588 1 1
0.391492578651844 0.37473834037278 1 1
-0.190729298338744 -0.182729778717575 1 1
-0.515029136384102 -0.49507004708973 1 1
-0.18367429834973 -0.174986234214301 1 1
0.173822683136108 0.167298179566127 1 1
-0.159034455493038 -0.150173298865571 1 1
-0.421465004480466 -0.403626615067512 1 1
0.382277405531703 0.369617918992484 1 1
0.0383805187467501 0.0421501167973271 1 1
0.0183177756607073 0.016991742891988 1 1
0.286269475888512 0.280202282388052 1 1
-0.0348235098124641 -0.0273301399058255 1 1
-0.14335586986999 -0.136206407825841 1 1
0.139891180572802 0.130706580001654 1 1
0.121439668294409 0.116609845381988 1 1
-0.0778580992532948 -0.0658335474837603 1 1
0.175845520299601 0.170464314796931 1 1
-0.0912386432492118 -0.0881868970216139 1 1
0.21317444000166 0.204979321117779 1 1
0.187573314368842 0.177462138886156 1 1
0.319984505454289 0.307209138964162 0 1
0.364292911389458 0.340694539428642 0 0
-0.300711073541795 -0.28071188903962 1 1
-0.00983110944388521 -0.0130077617846868 1 1
-0.341259462476947 -0.331103287306276 1 1
0.138310089513033 0.13293362779317 1 1
-0.00452056154997521 -0.00271241940759753 1 1
0.113900136757326 0.110803918461175 1 1
0.266042071376217 0.258684802574976 1 1
0.0984476105255068 0.0909551682407423 1 1
0.220018584020557 0.200781798262568 1 1
-0.0355928535818667 -0.0347503509707465 1 1
0.0705688027295045 0.0643054432467897 1 1
-0.179801083924744 -0.165749992667485 1 1
-0.128316243773174 -0.112275702529243 1 1
0.0688954741820248 0.0623807678450022 1 1
-0.0121871095932836 -0.0116728643821293 1 1
-0.295993950602973 -0.283830899983542 1 1
0.0628949528362218 0.0545883084976016 1 1
0.198877290348509 0.189549708796812 1 1
-0.299251515659831 -0.292575070030535 1 1
0.281154292314246 0.269686292966954 1 1
0.204585585963741 0.18932028647981 1 1
-0.252039766740732 -0.24554602724478 1 1
0.479584391325553 0.45246103181356 1 1
-0.126235698448599 -0.117671819013046 1 1
-0.424380568064668 -0.403111747088901 1 1
0.0242242166019189 0.0192594997013924 1 1
0.396110463858057 0.380283505429918 1 1
0.243849407917874 0.238114133344047 1 1
0.222267229276448 0.201857099704684 1 1
0.246035887114385 0.229310573503092 1 1
0.150313636459135 0.144330236979154 1 1
-0.235742454747708 -0.233927121993648 1 1
0.205085647609938 0.19947177981285 1 1
-0.0747326914953615 -0.0692974407933019 1 1
-0.15650519937919 -0.146406562471441 1 1
0.275397409684902 0.262290762063381 1 1
-0.0574122186837759 -0.0597012227873918 1 1
0.282497024726059 0.270714705844864 1 1
-0.401558029216086 -0.386945715663491 1 1
0.342862464422443 0.32853390639956 1 1
-0.252823358989595 -0.243031073997539 1 1
-0.0584457935650915 -0.0503293488799298 1 1
0.372339030464824 0.351345223586244 1 1
-0.475555069668127 -0.443156700475479 1 1
0.130149979632456 0.122587616039597 1 1
0.0499661742817132 0.0563669357451163 1 1
0.114562075941112 0.113131326455039 1 1
-0.212469805727132 -0.209659239533824 1 1
0.334687503117253 0.317263888338153 1 1
-0.026286238178687 -0.0211020335448905 1 1
-0.227110834180044 -0.223085061765961 1 1
-0.406211420694735 -0.387792867519482 0 0
0.082272502905593 0.0797468321233394 1 1
-0.0526144320030006 -0.0514700640047151 1 1
0.172874904888669 0.172304947115268 1 1
-0.581122956393661 -0.558527569255909 0 0
-0.0792821095320762 -0.072227198805806 1 1
0.00682028261554368 0.00413718100058905 1 1
-0.129548777436599 -0.112808846195987 1 1
0.075335195278439 0.0702779863318302 1 1
-0.228181991801579 -0.219137047117448 1 1
-0.0823088843011104 -0.0773126444271917 1 1
0.130076895504556 0.12339992646072 1 1
0.509542836639206 0.490389115347325 0 0
-0.570903788939858 -0.546658229443003 0 0
-0.0392964629224977 -0.0354968229420475 1 1
0.332657410945086 0.311713797732156 1 1
0.512266513763101 0.480264607859059 1 1
0.353299908207581 0.339666293570938 0 0
0.0427343472893022 0.0287447062647294 1 1
-0.223787423067908 -0.21390220356126 1 1
0.217113805989709 0.208421496060867 1 1
0.229309393038857 0.223057371380115 1 1
0.345253851859523 0.327802452101372 0 0
-0.567157298091633 -0.530078706470452 1 1
0.509864587457246 0.490848971720519 0 0
0.0881048379626096 0.0787501247322203 1 1
0.0849648646965587 0.0710090995084153 1 1
-0.549858565801603 -0.521993219469568 1 1
-0.321353001407804 -0.300981844836724 1 1
-0.176009856950098 -0.163616477855715 1 1
-0.257234526714437 -0.242137316713983 1 1
0.211370323984093 0.203117749671822 1 1
0.0600794518404975 0.0555754762253285 1 1
0.123314845613274 0.120345484963776 1 1
-0.0621709298076326 -0.061959849058153 1 1
0.142556706176828 0.127506319066412 1 1
0.0476413506128234 0.0480923572602658 1 1
0.0214240232485161 0.024377902908349 1 1
0.189595180389425 0.185436750464667 1 1
-0.119152207800324 -0.11833950989384 1 1
0.0328721981924141 0.0592468228198372 1 1
0.662275468149813 0.625758396247195 0 0
-0.376678559808156 -0.364835271545693 1 1
-0.250434772286273 -0.237396185134039 1 1
0.0861239103615728 0.0856191527213321 1 1
0.17757449732897 0.171590281968482 1 1
0.331526711301062 0.321318609374326 1 1
-0.0922003002436859 -0.0881509261634894 1 1
-0.10437357356164 -0.0864895848654226 1 1
0.00109972510066395 -0.00671321684393451 1 1
-0.153923929589422 -0.143631948978604 1 1
-0.0682062192482469 -0.0628553364656571 1 1
0.627258211185366 0.605032821061577 0 0
0.309705915620882 0.297373911840518 1 1
-0.469510411877599 -0.446243070824027 1 1
0.0886747221138333 0.0740218559183587 1 1
0.351365061463932 0.337243390119903 1 1
0.0265841633456819 0.0170273232007447 1 1
-0.161164086108265 -0.152620958176775 1 1
0.0158400662715343 0.00915630563856469 1 1
0.281238166308334 0.271215214623728 1 1
0.286678392083623 0.273074590697613 1 1
0.227580885679315 0.213835649109219 1 1
0.00665380507341121 0.00869934102902772 1 1
-0.456709482581385 -0.438477626621903 0 0
-0.347686211012373 -0.335863988736446 1 1
0.0305951736563024 0.031866395180533 1 1
-0.0852652902332297 -0.0814144727217966 1 1
0.0291560218497329 0.0305337155281234 1 1
-0.0670766310298924 -0.0661237486351251 1 1
-0.116320787503844 -0.109884038463788 1 1
0.14186498432879 0.132337425079343 1 1
0.21660320512629 0.210865133478696 1 1
0.13858833294634 0.13343376945219 1 1
-0.222970287728811 -0.208254940748741 1 1
-0.0781876399705312 -0.074771009037768 1 1
-0.134194826003828 -0.140842432109317 1 1
0.0391752776811855 0.0435444450036952 1 1
0.408272418367557 0.398578027310175 1 1
-0.199385536478484 -0.18480269291223 1 1
-0.103071922946671 -0.100715102097221 1 1
0.00219853939874799 -0.00131226601495613 1 1
-0.0204988151894392 -0.0234960340414333 1 1
0.374419207405983 0.354537499742866 1 1
-0.166622548665138 -0.161107480298985 1 1
0.543597341040051 0.508373474776987 1 1
0.217669329627292 0.210572453120136 1 1
0.170678614984108 0.160549518676071 1 1
0.0944852539943308 0.0933039871507452 1 1
-0.0648302320179712 -0.0541431794245354 1 1
0.161857146136925 0.162073212002664 1 1
-0.187833477565697 -0.173928201805778 1 1
0.179220864811173 0.171857952504486 1 1
-0.255396988317093 -0.242148052529034 1 1
-0.245849789982586 -0.234834288164342 1 1
0.333861257578464 0.326618227119154 1 1
-0.0594807775270492 -0.0478096536786461 1 1
-0.134236166240449 -0.126310131335431 1 1
0.0550604111728793 0.0426878955835274 1 1
0.117566181429676 0.115645466110584 1 1
0.203669906033875 0.193305933379351 1 1
-0.345257314316451 -0.324591690818305 1 1
-0.30799333923775 -0.288891004824625 1 1
0.195456803782047 0.173730092366672 1 1
0.206825578959638 0.187358304015263 1 1
-0.300961786246734 -0.290153189413314 1 1
-0.242569541606741 -0.226627965506196 1 1
0.198207727941818 0.177586831183604 1 1
0.00173373462636147 0.00411589312378289 1 1
0.215345233901925 0.206663649725184 1 1
-0.0820564095636925 -0.0826377642585648 1 1
0.264559972547985 0.252875844914042 1 1
0.184088103197358 0.169167773473468 1 1
-0.197950080903908 -0.194392978959762 1 1
0.177140942889653 0.169648733460519 1 1
-0.180413078122759 -0.175371393363169 1 1
0.00590756806743312 -0.00115824067653997 1 1
0.157039821924972 0.14766340306226 1 1
-0.130165311871703 -0.130209326245588 1 1
0.00734124520071947 0.00738921236841009 1 1
-0.169472283433492 -0.161988741156213 1 1
-0.00748356409315971 -0.00541614859179962 1 1
-0.0446445902295869 -0.0429294720254539 1 1
0.674392447645818 0.642375511239105 0 0
-0.34333334978076 -0.33006670319684 1 1
-0.234862165157189 -0.223859665101642 1 1
0.249998837345211 0.245862919043741 1 1
0.15355192525548 0.149366773660917 1 1
-0.0834623057601338 -0.0831343759259814 1 1
-0.149177367436308 -0.136845602381561 1 1
-0.0672372891476648 -0.0492957077667913 1 1
0.272997299183567 0.255649578472118 1 1
0.263585221207994 0.251282519248256 1 1
-0.0237823919700264 -0.0233756446761438 1 1
-0.660686552287747 -0.621835150256664 0 0
-0.161264212492305 -0.153237086681875 1 1
0.180139911738235 0.17204026453541 1 1
0.152509066083705 0.153986455539095 1 1
0.132888234917755 0.12794704323871 1 1
-0.0712140753451071 -0.0581665163799272 1 1
-0.251604261489714 -0.238100842055553 1 1
0.0555250821672028 0.0634292073279394 1 1
-0.00644942811591924 -0.00565712819934643 1 1
0.33289974382719 0.310075579559381 1 1
-0.084107183287418 -0.0809847224306336 1 1
-0.333542681492139 -0.315819632504848 1 1
-0.145767457058766 -0.14015951162512 1 1
0.0665199906979535 0.0729588382757961 1 1
-0.292649433356567 -0.277902679223873 1 1
0.0654658919832344 0.0602892838782213 1 1
-0.174232937831833 -0.172473298198836 1 1
-0.0928101183989113 -0.0867346095992629 1 1
0.237979841811036 0.225321601717718 1 1
0.00646314829670079 0.00233882842278818 1 1
0.159308755500116 0.153470202083296 1 1
0.00558953261011023 0.00845550612531379 1 1
-0.127069695543066 -0.12051792586668 1 1
0.181839581591424 0.172139845888352 1 1
-0.297620563380552 -0.280687840220498 1 1
0.282550150557851 0.267288833493938 1 1
0.179300391696807 0.173167045990247 1 1
-0.00892251490045945 -0.00289664778301321 1 1
-0.0540738333847694 -0.0479431752484843 1 1
-0.119555037430434 -0.122958793510325 1 1
0.319597494838211 0.306550186101695 1 1
-0.162893046005917 -0.141101498541522 1 1
-0.0796242946895274 -0.0726756432201421 1 1
0.0987580220690219 0.0912090811170478 1 1
-0.0190512504388674 -0.0114658472667932 1 1
-0.0415189374256025 -0.0406803256643637 1 1
0.358191079285489 0.341870195966143 1 1
-0.0454740002510239 -0.0407829123017593 1 1
-0.0437985358086065 -0.0514601640334712 1 1
-0.0905683532324389 -0.0843308548099959 1 1
0.172706821963391 0.162777520903593 1 1
0.184573999145631 0.18057352319621 1 1
-0.295842819042266 -0.275284133508381 1 1
-0.24600697995847 -0.240781446177326 1 1
0.161063130279464 0.163290865979288 1 1
0.0581021576033996 0.0553504366426884 1 1
-0.0135667347889104 -0.012485742652042 1 1
-0.295896927305511 -0.282710889417853 1 1
-0.210089051170774 -0.18938820591981 1 1
0.241872801774502 0.23710820245352 1 1
0.176472314945326 0.171651271714403 1 1
0.0745101233709737 0.0673537164959051 1 1
-0.0609666461096693 -0.0634413619097968 1 1
-0.100453456121342 -0.093052261473742 1 1
-0.189326530119099 -0.178732336011907 1 1
-0.162311324675333 -0.162896229701106 1 1
-0.226778102028699 -0.227295102011355 1 1
0.082037717662556 0.078166981623119 1 1
0.159156506655474 0.151961342922959 1 1
0.639947374748519 0.608356757740722 0 0
0.31492299713329 0.303176949526139 1 1
0.0534452499702998 0.042067546035842 1 1
0.404487701911684 0.377769364027729 0 0
-0.169576324501977 -0.161827379865826 1 1
-0.176946490246307 -0.160447977500184 1 1
-0.0796072167315272 -0.074657000331688 1 1
0.447642435057849 0.428178815687899 0 0
0.073561245861428 0.0661556086847229 1 1
0.142335122103034 0.130874888170111 1 1
0.0336199478158204 0.0266719242633611 1 1
0.451786938625394 0.432610356874366 0 0
0.0126904459916547 -0.000806203412334561 1 1
-0.0218085982512808 -0.0140754542170767 1 1
0.0231589048136655 0.0227552694714588 1 1
0.178345080409405 0.165667239454401 1 1
-0.270959920851842 -0.25621091392719 1 1
0.0891272499823878 0.0841538862374959 1 1
-0.454514343567461 -0.436095990175929 1 1
-0.0448518644939038 -0.0510656635688608 1 1
0.109597964626801 0.10128979297453 1 1
-0.114991831845101 -0.102688066062977 1 1
-0.0218365252021307 -0.0254730810320226 1 1
-0.316945755476806 -0.309034056708521 1 1
0.0350467180116785 0.0347894836825033 1 1
-0.388611442567779 -0.368325319850756 1 1
0.108763484167246 0.105212183514799 1 1
0.770943270089943 0.73194833008299 0 0
0.00676450595410011 0.00673609837465472 1 1
-0.176497799227949 -0.175457314012794 1 1
-0.0587619939497425 -0.0544388378651751 1 1
0.108891107943141 0.105063496065484 1 1
-0.0402588117185489 -0.0361225633327623 1 1
0.158265209529552 0.150452424613254 1 1
0.101258355933849 0.0994672235468955 1 1
0.0994205250638128 0.0963151850695634 1 1
-0.171545940983269 -0.157739396256495 1 1
0.359167936777991 0.34492243370332 1 1
0.0204556206210316 0.0189126159145733 1 1
0.073641582006973 0.0685231434328371 1 1
0.0901962943968642 0.0847855942834954 1 1
-0.197550357316357 -0.188107855746381 1 1
0.388198366835168 0.372088846362528 0 0
-0.315825778989364 -0.299915759332998 1 1
-0.345847700575598 -0.327104665765137 0 1
-0.227959375347613 -0.222448832514463 1 1
-0.165667786777543 -0.160514540692448 1 1
0.0742486945830651 0.0690224690775313 1 1
0.121121170543665 0.112363201239809 1 1
0.228651826355987 0.215663196136932 1 1
-0.108306449508036 -0.106908526913997 1 1
0.194546909725903 0.193295968590738 1 1
0.233857256054827 0.224218547102658 1 1
-0.0892072723376476 -0.0822938540781752 1 1
-0.226906073984848 -0.220989133308898 1 1
0.26508634839234 0.250626984901908 1 1
0.00541237544200157 0.00705878948479449 1 1
0.0563594159966197 0.0521974297971689 1 1
-0.0106659834675587 -0.00652252083077088 1 1
-0.0890773531411118 -0.0837266250473065 1 1
-0.211015508514835 -0.198416287094148 1 1
0.0161474957936827 0.0073399095221119 1 1
0.0949960487665356 0.0860684402588807 1 1
0.0905752559436607 0.0815354586754343 1 1
-0.164118880611821 -0.150111233636827 1 1
0.375996322451822 0.35813765228241 1 1
0.117290274083555 0.114730545177735 1 1
0.0728899344799116 0.0685884090454784 1 1
0.0322173029456875 0.0322860175661867 1 1
0.163784773234942 0.162309711661056 1 1
-0.191943459753962 -0.186503439855382 1 1
-0.383506394454875 -0.359640139520097 1 1
-0.22236207664422 -0.210124161044681 1 1
0.0752952852792934 0.0698505654158642 1 1
-0.143627193326329 -0.130383077374588 1 1
-0.0171210972278411 -0.0137430487923555 1 1
-0.223951664030877 -0.216174810400192 1 1
0.372888712730458 0.359337783292432 1 1
-0.150152133534365 -0.147006404325355 1 1
0.258177421136468 0.25147103800526 1 1
0.518653812178367 0.4859076866756 0 0
-0.143395401366365 -0.137523470518439 1 1
-0.0943622585170675 -0.0868570730595018 1 1
-0.237799605757932 -0.228159032200825 1 1
0.0714506760735975 0.0689393936831387 1 1
0.111209516112119 0.103402476096862 1 1
-0.378404137806903 -0.361592550899149 1 1
0.307062522128114 0.292374813616769 1 1
0.0193645419124455 0.020109128933822 1 1
0.232069544143384 0.229811532610391 1 1
-0.0278025452054764 -0.0280703953442113 1 1
0.30536802076246 0.284773078113286 1 1
0.111431266920957 0.122777155920758 1 1
0.044916258634782 0.040554170577018 1 1
-0.162049129849222 -0.152703467501818 1 1
0.041850907200192 0.0358035896265174 1 1
-0.190301915765674 -0.176090294212828 1 1
0.163157861848702 0.156191542896353 1 1
0.0536410335523771 0.0546037511173115 1 1
0.156323312699632 0.141542127142981 1 1
0.242209315724884 0.221932736021107 1 1
-0.0918375280404294 -0.085293139947786 1 1
0.344276071273996 0.328400682515223 1 1
-0.043735728977303 -0.0394613624352867 1 1
0.325605981147182 0.308216566471543 1 1
0.156949317719815 0.150597373419151 1 1
-0.130813082402176 -0.111675589866592 1 1
-0.0282032580227716 -0.0247680610826077 1 1
0.168149230976135 0.155991543318298 1 1
0.0396886108995365 0.0352325941859377 1 1
0.320489294703037 0.299309588765474 1 1
0.177645666902877 0.160528679264339 1 1
-0.221911036602713 -0.205531832930272 1 1
0.355768293040479 0.339631571779994 0 0
0.124000229991657 0.116431743611329 1 1
-0.149954925204138 -0.151832123721329 1 1
-0.260848863453672 -0.242966327831883 1 1
-0.10461399723762 -0.0873611979776305 1 1
0.296629785717628 0.290429406526148 1 1
0.218195392630259 0.214391530085527 1 1
0.593166803635285 0.570416520631908 0 0
0.19893883935336 0.193445684793285 1 1
0.0553916931250712 0.0402719166165208 1 1
0.22202042763457 0.211306748515564 1 1
0.108625545384234 0.106716258340222 1 1
-0.01279985926901 -0.0175342429840247 1 1
0.172287254099408 0.163661864970433 1 1
0.158203370609784 0.157188881520691 1 1
-0.0590970951331558 -0.0539612233559876 1 1
0.00307419759093176 0.00558649836586001 1 1
0.190434849554366 0.182508004165419 1 1
-0.208737874453767 -0.199170569270947 1 1
0.226685962716174 0.218764954722285 1 1
0.0583502677788132 0.0564694705416753 1 1
0.375548050906878 0.355805240571524 1 1
-0.368419506349477 -0.354741251455146 1 1
-0.125830550928978 -0.118861300845437 1 1
-0.455990625323519 -0.427990852886404 1 1
-0.260924838643446 -0.252733501247696 1 1
-0.0139919056826558 -0.0118270915953592 1 1
-0.0671232847106302 -0.0515543988215157 1 1
0.101203624626547 0.101970412056799 1 1
-0.197352801875701 -0.189764713834855 1 1
-0.100941125912948 -0.0945582878107227 1 1
0.177846307543684 0.172940012976705 1 1
-0.144006532928679 -0.128837066908168 1 1
0.169279617804086 0.15748791247084 1 1
-0.0517911013140859 -0.048463975712575 1 1
0.211914083806214 0.203412839842182 1 1
-0.203879957012309 -0.193121392183691 1 1
0.193426487787063 0.184395588309352 1 1
0.0888669892384733 0.0859935289511888 1 1
0.453459968211473 0.436140135432527 1 1
-0.279235421388883 -0.26652791049882 1 1
0.168680192859393 0.159994209895722 1 1
0.217523882763297 0.205353832563295 1 1
-0.226183574886696 -0.219616180363489 1 1
0.093387098538242 0.0914600593887696 1 1
-0.249416373698533 -0.239088943780733 1 1
0.23440639859641 0.231627113864152 1 1
0.149954145895622 0.142495028237346 1 1
0.0552224558659265 0.0477402964057896 1 1
0.221547171399706 0.209683092031775 1 1
0.11119067703718 0.0993937139945001 1 1
-0.350992428518091 -0.337515390984697 1 1
-0.129358962979894 -0.120129720829988 1 1
-0.0113425116182665 -0.00559399542905724 1 1
0.13019094055002 0.129229889627719 1 1
0.225016106074709 0.216374180020131 1 1
-0.372681064087005 -0.356997393991696 1 1
-0.266382236834624 -0.257707223077889 1 1
0.153538434591754 0.147282648472463 1 1
0.169741125480601 0.16325617840661 1 1
0.154178985148339 0.147270255688692 1 1
-0.305283783272239 -0.303638004906864 1 1
-0.193293334113635 -0.175342994401713 1 1
-0.195138822231548 -0.193109565118413 1 1
0.410610505660639 0.393721198853571 1 1
-0.0703836226096913 -0.0669336070699591 1 1
-0.0242467223363974 -0.0156621485258306 1 1
0.285276233462179 0.270174646919749 1 1
-0.155576640228412 -0.147547147734075 1 1
-0.46603744714141 -0.440464043081601 1 1
0.407038518797746 0.38800638579933 0 0
-0.266686841668092 -0.251605195476848 1 1
-0.426746021586138 -0.411124487973632 0 0
0.0865789357098705 0.0811285158619484 1 1
-0.19047302603405 -0.183000024049788 1 1
-0.103963741039404 -0.10152665051507 1 1
-0.128671629438447 -0.11549257839245 1 1
-0.408156318987998 -0.387305120795709 0 0
-0.233707907349226 -0.232216368586852 1 1
0.218958450493615 0.208013082219836 1 1
-0.2261419599373 -0.214291376448035 1 1
-0.256533510601468 -0.235466821565718 1 1
0.34941364953281 0.326475331219129 1 1
-0.143614221935377 -0.133208972678313 1 1
0.00509730668166178 -0.00313018334838197 1 1
-0.0572347135354875 -0.0574246892210383 1 1
0.0948664274326632 0.0868073334110476 1 1
0.0772625812017186 0.0712223822416034 1 1
-0.131837329210772 -0.123919722213119 1 1
0.0755277790920675 0.0586604710369113 1 1
-0.0725392905499879 -0.0659398411104202 1 1
-0.0270387932275678 -0.0286663794106458 1 1
0.466323864878492 0.435510770875492 0 0
0.0947931123116318 0.0918051658600379 1 1
-0.0671037679938468 -0.0616502114891043 1 1
-0.175500094270837 -0.175690698079473 1 1
0.148768403195756 0.141997018852627 1 1
0.187098578754544 0.181983851597509 1 1
-0.0307248287679217 -0.0352772473887253 1 1
-0.0598758920275987 -0.0580321391939843 1 1
-0.0790894550278546 -0.0779767825884731 1 1
0.250911450955036 0.241974127921702 1 1
0.16625281789047 0.160365323654213 1 1
-0.114642963393456 -0.107252605901245 1 1
0.312232368459137 0.301119675811831 1 1
-0.771085152389759 -0.73176963425744 0 0
-0.130536894535684 -0.12681569369965 1 1
0.0433741221878738 0.0515557139175044 1 1
-0.27833580906773 -0.271267467768192 1 1
0.139800848817402 0.130882737171368 1 1
0.171734053752574 0.164972087217951 1 1
-0.285638670887484 -0.277995170492801 1 1
-0.0377429651924769 -0.0312373349021322 1 1
-0.109694560865381 -0.107781641298226 1 1
0.0648229665740762 0.0566765930663976 1 1
-0.0832645545543959 -0.0740918295505952 1 1
0.221549417254588 0.212204680070832 1 1
0.43731723194031 0.41829931420401 0 0
-0.0665328443469495 -0.0689871517360827 1 1
0.249482455038852 0.228810483565887 1 1
0.145187845235852 0.130965593991217 1 1
-0.141127350722101 -0.141728344542897 1 1
0.423620958342583 0.398265476220531 1 1
0.503166011759831 0.477153828139996 0 0
0.169904553371722 0.156603516910239 1 1
-0.17301815400622 -0.160544056597691 1 1
0.156302583731743 0.149668852937373 1 1
-0.341752121127258 -0.321098736877766 1 1
0.196032822225935 0.183007841343828 1 1
-0.0112777245211217 -0.016718429438786 1 1
-0.438815647735775 -0.422694669243944 0 0
-0.0310460722147613 -0.0650327864587935 1 1
0.241922153156557 0.225460699465448 1 1
-0.153282308622502 -0.138819662813885 1 1
-0.289067404978139 -0.278291518359005 1 1
0.165737948266946 0.15677614359186 1 1
0.232287726041898 0.220132461137767 1 1
-0.349570613466039 -0.326126698866301 1 1
-0.134107353873835 -0.125727831491594 1 1
0.0364615922413783 0.0382373340043313 1 1
-0.0664195894962095 -0.0698429151627771 1 1
-0.000874847726907699 -0.0015741668299272 1 1
-0.194230301326633 -0.184191120917532 1 1
0.0559487630667288 0.0441545068679547 1 1
0.222375552363116 0.213252443890424 1 1
0.0825452488858438 0.0806223388161999 1 1
0.221921636975979 0.216210660951106 1 1
-0.24411855679148 -0.227726198316613 1 1
-0.260519595043897 -0.255304805686649 1 1
-0.126881025583213 -0.12522741923501 1 1
0.0620154818791545 0.0603679937917246 1 1
0.261382059490663 0.240867592133218 1 1
-0.0600422520528718 -0.0530636254549348 1 1
-0.51765232456698 -0.483091533669582 0 0
0.0329789942289004 0.032642407164063 1 1
0.133000768825556 0.127753519983201 1 1
-0.0116310435746541 -0.00640289183845084 1 1
-0.205564322476736 -0.192069044593727 1 1
-0.010166585417689 -0.0106185922399476 1 1
-0.177990873963523 -0.171948793504366 1 1
-0.142674433980512 -0.13867103422316 1 1
0.226333296384726 0.211377099554871 1 1
0.28360148534065 0.269935180482505 1 1
0.567128585195513 0.546834702380368 1 1
0.258916113994497 0.248800412033519 1 1
0.203393175107065 0.182502452271554 1 1
0.17579158215842 0.165145777225995 1 1
0.352888677108326 0.334551653908824 0 0
-0.321759720941075 -0.311069733140032 1 1
-0.182626812073298 -0.174190666492092 1 1
-0.1872150159429 -0.175756278857989 1 1
-0.136444639026065 -0.132466037120915 1 1
-0.00845683010223165 -0.00464758516261318 1 1
-0.00913911477875751 -0.0160966323020276 1 1
-0.127511926039492 -0.13250296566409 1 1
0.126675504734549 0.124956517318126 1 1
-0.163551878581079 -0.15367525584058 1 1
0.100743881587984 0.089758880462171 1 1
0.0357625286262285 0.0332038242689906 1 1
-0.648793812769852 -0.615404877888546 0 0
-0.239349277885874 -0.220334370064334 1 1
0.167620339624906 0.157566429124907 1 1
0.103597615175019 0.102938022115573 1 1
-0.20168970740579 -0.187002384739036 1 1
0.0291010044609354 0.0297919073447889 1 1
-0.388390383441955 -0.370352195089348 1 1
0.105467119696105 0.103433415570272 1 1
0.0925227960704042 0.085742509371199 1 1
0.219090348071121 0.20107581324783 1 1
0.0630595392422003 0.0683718741968503 1 1
-0.514264179245473 -0.487667651632134 1 1
0.196853796684283 0.182966168116035 1 1
0.204066811991184 0.195826568321369 1 1
0.164278426060403 0.152169506390276 1 1
0.405140855225108 0.376529093288472 1 1
-0.0436988512062292 -0.0456639054399085 1 1
-0.0538103163716432 -0.0521520959578671 1 1
-0.0194347431984159 -0.0112643035863613 1 1
0.157898191836579 0.152699523931829 1 1
-0.176674632567516 -0.163009930101406 1 1
-0.153029640521524 -0.138482727297463 1 1
0.0682547929531631 0.0684404884105017 1 1
0.0424964121864365 0.0391031559110622 1 1
-0.0290254226954616 -0.0236526199680312 1 1
-0.456352702296109 -0.424558189342414 1 1
-0.21391393147328 -0.224124243206398 1 1
-0.340703422659901 -0.326788822238863 0 0
0.331520027591374 0.317847467287157 1 1
0.0787837209143291 0.07371990374847 1 1
-0.126297687730051 -0.120125596916694 1 1
0.191691360757522 0.183048850600929 1 1
0.103774001031179 0.0911162114088085 1 1
-0.157026938554324 -0.152558932619521 1 1
-0.0698298371812933 -0.0631361760561044 1 1
-0.047512129277439 -0.0436114480929663 1 1
0.239638399674591 0.233599639044338 1 1
0.0794191819105681 0.0763271065452906 1 1
0.250871835083533 0.22202694471741 1 1
0.00242503376051403 0.00373797229947789 1 1
0.039180247836451 0.042638997164374 1 1
-0.225749605811274 -0.224681055130481 1 1
0.0456076457553936 0.0400665232820093 1 1
0.14889480054181 0.143287317777068 1 1
-0.225271427619947 -0.221472747627467 1 1
0.151986937209362 0.143003457984923 1 1
0.160136319883335 0.151288343821391 1 1
-0.577498523928418 -0.555164747406237 0 0
-0.124924948830676 -0.120095403271818 1 1
-0.0494510173815986 -0.0477876631316315 1 1
-0.0506216705018283 -0.0537015053592754 1 1
0.140663657105404 0.134352494352464 1 1
-0.225962381398512 -0.205030226632379 1 1
0.0474391766990665 0.0472079297581196 1 1
0.370821650792131 0.358148270063129 1 1
-0.0829767752377904 -0.0808132010270129 1 1
0.53783104978923 0.514416462677094 0 0
-0.194088300364551 -0.184257980217447 1 1
0.188118656500683 0.174839217726809 1 1
0.278118133235341 0.270371013325782 1 1
-0.193000497659203 -0.180688864106407 1 1
0.160419911056766 0.153668503301944 1 1
-0.0395012827389237 -0.0430888692346844 1 1
0.06692587469798 0.0556097747169713 1 1
-0.165646930692025 -0.15712002059394 1 1
-0.119979818010434 -0.117575999037751 1 1
0.356203222586735 0.343462395082906 1 1
0.0807878991754082 0.0720639958667368 1 1
-0.189755278790561 -0.181482393038184 1 1
-0.0728796798430867 -0.0688791717220777 1 1
-0.0949817070675524 -0.093070523104329 1 1
-0.343519880753046 -0.327191858764246 1 1
0.548508349841723 0.523784046676094 0 0
-0.074413550800999 -0.0740844153736223 1 1
0.396449858685704 0.374337889575436 1 1
-0.203823129210193 -0.177601912340352 1 1
-0.340418197889822 -0.319894760131908 1 1
0.220589653840309 0.214356706466479 1 1
0.00171931202919876 0.00476858548639095 1 1
-0.0119947079420555 -0.0120835895046736 1 1
0.132458919188141 0.124361633310121 1 1
-0.114841655414476 -0.109200577892835 1 1
-0.335639229959903 -0.321413360309021 1 1
0.24299886318537 0.230527218241168 1 1
-0.0768123976668843 -0.06054180790646 1 1
0.17675906090485 0.172702727722956 1 1
0.152862770415466 0.15234210251561 1 1
-0.224792499609368 -0.214794583500479 1 1
0.124048840920618 0.125421189761771 1 1
-0.11126081071989 -0.10057480124064 1 1
0.18404762805115 0.167665132413192 1 1
-0.320251820715352 -0.313420030350984 1 1
0.172229823974689 0.163665240282383 1 1
0.242710181478402 0.235745316286774 1 1
-0.269146435715407 -0.271072110607266 1 1
-0.152699651978714 -0.145802957958632 1 1
0.193704138203513 0.188833086884066 1 1
0.045031372131136 0.0427413814615765 1 1
-0.272196788314435 -0.259100558201861 1 1
0.146915820755313 0.139543107443078 1 1
0.135590703661447 0.138798313586802 1 1
-0.430214917791664 -0.416299422216983 0 0
-0.0731233138702587 -0.0665237442805405 1 1
-0.20049458202199 -0.170030019114577 1 1
-0.124520803712464 -0.115861291482729 1 1
-0.0888925473797565 -0.0851718782537638 1 1
0.220597665704611 0.215324886962889 1 1
-0.2716360273525 -0.250339593674434 1 1
-0.0322037565400657 -0.0287726612382091 1 1
0.187224869137337 0.176936252693934 1 1
-0.399957488434834 -0.376623359760356 1 1
0.0178882492887671 0.0210277289776174 1 1
0.154582252131146 0.141103406084481 1 1
-0.520550132255956 -0.495140868426686 1 0
-0.0226873427720824 -0.0227995338498743 1 1
0.131679089732631 0.126474850980002 1 1
-0.210725274834607 -0.206773397347493 1 1
0.275814987509233 0.268927587737946 1 1
-0.0917986663183045 -0.0861926852847557 1 1
0.387933335015515 0.370299477578915 1 1
-0.421307690552125 -0.398032548570929 1 1
0.0724670751635465 0.0718866657272131 1 1
-0.320640673412936 -0.308852561507592 1 1
-0.15688492175737 -0.146452799392794 1 1
-0.0615033071677855 -0.0541588066675931 1 1
0.0451410923987652 0.0420280600067246 1 1
-0.168083179101946 -0.161830215668945 1 1
-0.04787052040651 -0.0448403400578941 1 1
-0.252488388629575 -0.234420329043502 1 1
0.172686063947201 0.171953584522146 1 1
-0.139489203026148 -0.134036014888444 1 1
-0.163804948381832 -0.155842692402921 1 1
-0.0130226800520034 -0.00872677250267543 1 1
-0.0998003451278199 -0.0945048568241236 1 1
-0.207396472838451 -0.196405256979478 1 1
0.32815001757395 0.312016926789263 1 1
0.266611849905415 0.257501674310496 1 1
0.305698419132345 0.285134460366901 1 1
0.592471753149245 0.556852332808654 0 0
-0.459924011855814 -0.433997236561631 1 1
0.288097957041105 0.274390788803241 1 1
0.250083253347454 0.238274308599676 1 1
0.388356290211024 0.371070344813882 1 1
-0.446550541855586 -0.425264431454486 1 1
-0.276359911857033 -0.264031297329267 1 1
-0.0216568697423062 -0.019636892491501 1 1
0.250116160650875 0.242167245651771 1 1
-0.0620837995730388 -0.066283783935938 1 1
-0.254116042541713 -0.240408579289575 1 1
-0.609270233809145 -0.578801752449365 0 0
-0.0334896432321317 -0.0336656384340328 1 1
0.247412807660362 0.228401025555871 1 1
-0.129355207640378 -0.119567988138479 1 1
0.167410796615969 0.15948291721455 1 1
-0.292187367677626 -0.281217573976313 1 1
-0.144350722856914 -0.133787231215955 1 1
0.39589408574283 0.382571022822862 0 0
-0.244024543457465 -0.231614472748343 1 1
0.153472248702843 0.140384587875055 1 1
-0.0706467602312113 -0.0665481329477092 1 1
-0.403914579995543 -0.387907228794391 1 1
0.00291109262652501 0.0134575277367153 1 1
-0.0243462548393494 -0.0282050052572186 1 1
0.0107422410635262 0.00253637753777127 1 1
-0.127098837245977 -0.122125213397831 1 1
0.145899383508954 0.147400912013194 1 1
-0.345404656090534 -0.327214772029734 1 1
0.158057282737324 0.148772047871447 1 1
-0.277616349350748 -0.264290546924943 1 1
0.308689757956748 0.291839191712083 1 1
-0.0671901917954146 -0.0638244069931195 1 1
-0.0179197319465116 -0.0198761921676341 1 1
-0.178460688785461 -0.165025609603502 1 1
0.0290471375442645 0.028225748103886 1 1
0.259782301086827 0.260045401747977 1 1
0.00385253823007552 0.0031722536821282 1 1
-0.311276879934458 -0.294480175522643 1 1
0.00922610636557057 -0.00134134322437766 1 1
0.249104423722895 0.235863995601301 1 1
0.564578922845385 0.542744882603251 1 1
-0.212141856154219 -0.205323707436927 1 1
0.0453492227192855 0.0386111402679899 1 1
0.283418700293217 0.276780974691338 1 1
-0.112955750380571 -0.102943982582875 1 1
-0.142150945051312 -0.144344405294267 1 1
0.166595848063034 0.160160245066139 1 1
-0.261155775528691 -0.251969364870807 1 1
-0.211196625103121 -0.203164030788653 1 1
0.132099567653538 0.124125717493754 1 1
0.229290929859695 0.218730527773911 1 1
-0.301412753399964 -0.29502379788569 1 1
-0.276610849468034 -0.257015124409613 1 1
0.398888829373277 0.382705290883171 1 1
-0.000351497495050784 0.00197318586049838 1 1
0.0216110806150541 0.016474682499406 1 1
-0.108442911947695 -0.104090495348809 1 1
-0.186728742190915 -0.16790507326654 1 1
-0.00680931264634366 -0.0105277682195723 1 1
-0.149597681400734 -0.128776555579818 1 1
-0.00176882613554737 -0.00443567784447015 1 1
-0.006107653385789 -0.00567646002198791 1 1
0.426809151929035 0.409423513436588 0 0
0.213351724796199 0.204775943408139 1 1
-0.252840753231724 -0.238920410478198 1 1
0.113565120712276 0.107146877192266 1 1
-0.0865953814199 -0.0865627172635716 1 1
0.0890144490557148 0.0895126809146102 1 1
0.387151832866084 0.377223667842212 1 1
-0.347560025436924 -0.328618151087977 0 1
0.374252634413817 0.357340504862329 1 1
0.404320862654676 0.39872618274193 1 1
-0.150345264429096 -0.151714218937383 1 1
-0.23519760877753 -0.22261912746929 1 1
0.13751969956261 0.124949694513908 1 1
0.0990913213429613 0.0931161485429878 1 1
0.237416967646547 0.225031795619031 1 1
0.0751639415059207 0.0697936455207034 1 1
0.537538260054088 0.511758525571683 0 0
0.412664356835111 0.396452571105198 0 0
-0.144529330058393 -0.140429473796965 1 1
0.343764985719847 0.331003348123214 1 1
0.295545175699388 0.279234910921693 1 1
0.362503402895479 0.338227441295573 1 1
0.00280999591394841 0.00221402582294501 1 1
-0.216757730577317 -0.20949313379211 1 1
0.129937803795298 0.122777548564111 1 1
0.00059571521641049 0.00630043161302409 1 1
-0.0463549560171978 -0.0464130424825641 1 1
0.195412968357531 0.184904984719019 1 1
-0.161205328600876 -0.146808792836451 1 1
0.189133376654474 0.175305850974527 1 1
0.431700719517998 0.41216207843792 0 0
-0.0493830815244941 -0.0518871968138248 1 1
0.256829520545083 0.248730981669956 1 1
-0.274536636358884 -0.266213955099849 1 1
-0.0542481400089894 -0.047164599715531 1 1
-0.510023761944452 -0.490364029866127 1 1
-0.0833690484066303 -0.0869202380504882 1 1
-0.18593374700421 -0.177277131212377 1 1
-0.235906776427558 -0.226185604106398 1 1
-0.0959422594302657 -0.09632663489054 1 1
-0.0879194942379136 -0.0701186033342474 1 1
-0.537986319501901 -0.51371618412281 1 1
0.551779697306908 0.521152054382592 0 0
0.0712949168844975 0.064840488869466 1 1
-0.252945748489643 -0.243347622733311 1 1
0.337651987017214 0.321741047134461 0 1
-0.28667987784619 -0.277931316313438 1 1
0.0268424484848857 0.0259841713344764 1 1
0.730061756121604 0.688008487230193 0 0
-0.169902698777363 -0.166357217306524 1 1
0.132116845037847 0.129265337705914 1 1
-0.167893111759506 -0.157437120263223 1 1
0.0435844960505281 0.0360371091119813 1 1
-0.0703899296896575 -0.064618978444891 1 1
0.0343352190481385 0.0303755977614618 1 1
0.156664325210071 0.137631836705273 1 1
0.248316781978933 0.238066369182145 1 1
-0.0420627262209632 -0.0428802934153492 1 1
-0.303808480904992 -0.285523774366544 1 1
0.195598836248702 0.159110312504369 1 1
-0.341195861194357 -0.324884898264684 1 1
-0.0108320406291493 -0.0118223010886844 1 1
0.0812239482294909 0.0749006862621737 1 1
0.247972360810414 0.235334372754625 1 1
-0.264841393985341 -0.248235313877167 1 1
0.0927758930703747 0.0839645537760863 1 1
-0.281207274713351 -0.267858787395598 1 1
-0.034326546036729 -0.0236406353676846 1 1
0.195699037173498 0.186216653041147 1 1
0.0750960320977375 0.0695947566843414 1 1
-0.244276566049961 -0.240088806499753 1 1
-0.0559721410490346 -0.0537394270176606 1 1
0.400648354786276 0.386480719403027 0 0
-0.12123096469741 -0.115416529898294 1 1
0.224050988390143 0.214425315823679 1 1
-0.177280379262027 -0.171858716269135 1 1
-0.24191284544326 -0.229114792865415 1 1
0.116566271730943 0.108902281455867 1 1
-0.00575806795325708 0.0131296671086223 1 1
0.515434943294411 0.498051462692556 1 1
-0.355716979799188 -0.339514367891316 0 0
0.0601336215181962 0.0464963630074671 1 1
-0.309445030089234 -0.297242333046676 1 1
0.00660925865058723 0.0097847971610624 1 1
-0.0883638006448853 -0.0852400061972679 1 1
0.085088151782711 0.0764562960311921 1 1
-0.0580322443790159 -0.0574864626891617 1 1
-0.112841900375456 -0.109062061557815 1 1
0.106051830336018 0.0938731084156575 1 1
-0.196683799103076 -0.187886984097241 1 1
0.15896830803299 0.148739822115334 1 1
-0.0597529215370893 -0.0562676470533692 1 1
0.313921656401155 0.295158192117066 1 1
0.220628911518241 0.21002882175644 1 1
-0.0711132993342352 -0.0653774401499258 1 1
0.0454498585853164 0.0469396777699836 1 1
0.0205277760314678 0.0293603067899151 1 1
-0.289018157966096 -0.276425547683638 1 1
0.131968669169569 0.122083819250214 1 1
-0.216769795289762 -0.207260825396249 1 1
-0.111670715724919 -0.10336173550923 1 1
-0.0513776876892652 -0.0617605221989481 1 1
-0.279483820622291 -0.262979155802005 1 1
-0.0729357920496179 -0.073621178235025 1 1
-0.0490562714075911 -0.0444135622576714 1 1
-0.613716987389617 -0.583599505845741 0 0
0.289663646884523 0.273387916403259 1 1
0.299294375877822 0.2836579640281 1 1
-0.535514352911089 -0.516788780031291 0 0
-0.0344177065211334 -0.0289427731443521 1 1
0.101475786539893 0.10412088572183 1 1
-0.254250963570774 -0.240018846512401 1 1
0.291089686027562 0.282310919691055 1 1
-0.31400796652891 -0.291264714078487 1 1
-0.21980734994153 -0.217927571977409 1 1
0.394081415206714 0.377569624948326 1 1
-0.222614265924916 -0.21071433650965 1 1
0.0935480053550706 0.0888084232427445 1 1
0.0321023162704701 0.0224095220477238 1 1
-0.00934934037955813 -0.00687898395141937 1 1
-0.183919270795349 -0.175075499255005 1 1
0.455951089722697 0.436059534857793 0 0
0.172095500590289 0.16092043909734 1 1
-0.502571703164933 -0.475939704897113 0 0
-0.302727811017314 -0.284941502479863 1 1
-0.0519749760829538 -0.0492111277512109 1 1
0.328566107753362 0.31870988864934 1 1
0.242034561947688 0.231960878771854 1 1
-0.301131705047013 -0.288222612951604 1 1
0.0222630253649162 0.0190841505106551 1 1
0.103577255469901 0.100742508147638 1 1
-0.0150372493205196 -0.0161025855766971 1 1
0.252337020088381 0.243300877461189 1 1
-0.14101397904345 -0.128328306804899 1 1
-0.193156383685503 -0.190951630274847 1 1
0.0100167957875053 0.00574823177710303 1 1
0.121429983463455 0.112866711841037 1 1
0.0600550001460036 0.0469936349255276 1 1
-0.0265239956807993 -0.0217870074125829 1 1
-0.189620604865985 -0.180353268579525 1 1
0.254036366830704 0.238192473874188 1 1
0.0378372776806088 0.0419044482893888 1 1
0.212165686804556 0.20438954131589 1 1
0.418291667297276 0.397191947518513 0 1
-0.0949635097979793 -0.0920783161242297 1 1
0.828857030625151 0.789115308136771 0 0
0.113242541367259 0.0993786001204909 1 1
0.471183976563778 0.452004063998814 0 0
0.119381119613745 0.118391221176191 1 1
0.0590646828321645 0.0552886918047649 1 1
0.250559816627278 0.244358598202643 1 1
-0.0222588205753134 -0.0204530807234386 1 1
0.352535957699579 0.330994324247447 1 1
0.710199690474046 0.681639307937123 0 0
0.208535483872459 0.199546650170155 1 1
-0.174564900259192 -0.166221442724251 1 1
-0.134798284557091 -0.117956515763552 1 1
-0.492499794287321 -0.469374033010143 0 0
-0.383278874345384 -0.358932971960527 0 0
0.121440567058768 0.115612274918958 1 1
0.233812780424467 0.219460813561977 1 1
-0.219696887348415 -0.214349543439976 1 1
-0.386621595629753 -0.373366265690599 0 0
0.181180783250497 0.167928804430965 1 1
0.297584363676416 0.282312959265646 1 1
-0.0702576539989581 -0.0653552661443745 1 1
0.285050093770448 0.259341707560711 1 1
0.142512757908473 0.129923974815494 1 1
-0.285871121013669 -0.271344911093918 1 1
-0.279530948559741 -0.260384977234587 1 1
-0.0786476162668163 -0.0724117809537582 1 1
-0.354443625447729 -0.337576382410182 1 1
0.100534179901877 0.0937729340151399 1 1
-0.475300471438652 -0.455595678562988 0 0
-0.458575115617102 -0.436711756447463 1 1
-0.18929244759163 -0.182895538217076 1 1
-0.229171757265036 -0.218278271375971 1 1
-0.0393675148496262 -0.0376941456589314 1 1
0.0198871941891153 0.0195235491346614 1 1
0.269970862094833 0.256627104805471 1 1
-0.321939346708145 -0.304087796530779 1 1
-0.16733093072458 -0.154873483657356 1 1
-0.290033652359179 -0.271279864112261 1 1
0.0707083325820167 0.0711424267515361 1 1
-0.259393765336432 -0.231030499863951 1 1
-0.0508281290211168 -0.0464861961949529 1 1
0.0541489899108761 0.0443052305796932 1 1
0.374094176733015 0.3571697252062 1 1
0.224702485028335 0.225046542221694 1 1
-0.10433234958095 -0.0956738462667546 1 1
0.0228039218783836 0.0225609612110632 1 1
-0.3111869358286 -0.29298680319247 1 1
0.177841265055814 0.172929074826788 1 1
0.105798097909699 0.109758260213452 1 1
0.101854834771492 0.0975980913729879 1 1
-0.069464533957858 -0.0624009119058827 1 1
0.100552842288088 0.0962236863223089 1 1
-0.158536667849034 -0.156252544558099 1 1
0.132898292851982 0.127077428789897 1 1
-0.200388549197086 -0.191800409768663 1 1
0.0413727860496996 0.0393046226312665 1 1
0.0383501933906008 0.0464246807820517 1 1
-0.214073604965459 -0.207714192215669 1 1
-0.335334030650205 -0.319465760237687 0 0
0.291951920802455 0.275932403729654 1 1
0.512377982010704 0.48827985094157 0 0
0.286945348273962 0.27603103074723 1 1
-0.261830226388059 -0.243801332739525 1 1
-0.138114760546192 -0.131167175403601 1 1
0.0798018035852436 0.0754643342412896 1 1
0.0630431977133133 0.0685907946376779 1 1
0.22459993074955 0.210366172686441 1 1
-0.242064705702047 -0.226359612168376 1 1
0.0636574153908324 0.0533925557696199 1 1
0.0665928374357301 0.0630367884033079 1 1
0.225803891308372 0.216425901402272 1 1
-0.491449754216303 -0.46564884624875 0 0
-0.0357192519491611 -0.0348382479021686 1 1
-0.478290051870518 -0.454264541413774 1 1
-0.0389660327012904 -0.0338410712503203 1 1
0.0788973698218404 0.0829634807012482 1 1
0.0345653741158323 0.0346949244947883 1 1
0.156254296522585 0.15052972172372 1 1
-0.268991999768154 -0.254792663530296 1 1
-0.161706093761481 -0.147253573250548 1 1
-0.157902366182077 -0.148676934098948 1 1
-0.370542547141116 -0.337374588300838 1 1
0.324555731839415 0.314704358105584 1 1
0.0604010383260602 0.0577278719574738 1 1
0.145873968334086 0.139147336834709 1 1
0.240339052123756 0.228967053485479 1 1
0.11530834706782 0.101767943052262 1 1
-0.129378638742573 -0.129176668799261 1 1
-0.0141405535351496 -0.0153020447517647 1 1
0.277815261175699 0.269484170856118 1 1
-0.0402876835729761 -0.0312692336704593 1 1
0.132484716821786 0.120444836010887 1 1
0.225551900591167 0.216562526325223 1 1
-0.0924228424843465 -0.0751800862015046 1 1
0.263181510891544 0.247441307459091 1 1
-0.199030724158399 -0.185405415413862 1 1
0.0229178747608031 0.0302114292680463 1 1
0.0149279889494972 0.0136169020026314 1 1
0.0700995770752046 0.0698425209894425 1 1
-0.312562370852506 -0.297668997118395 1 1
-0.0768255412024004 -0.0726698155161001 1 1
-0.13837611614545 -0.123754050125064 1 1
0.25295608734931 0.245268833258799 1 1
-0.309034008018455 -0.297329918169413 1 1
0.126922413253459 0.110312692718875 1 1
0.188954696011985 0.175091396600972 1 1
-0.0998425405150289 -0.096883729073982 1 1
0.421811946762757 0.395476562715741 0 0
0.165678641842768 0.152465953223273 1 1
0.463684379663991 0.438378410334983 0 0
-0.16329228215255 -0.162988881110122 1 1
-0.0246510519450264 -0.0251273081913034 1 1
-0.0777438424278491 -0.0740520802678129 1 1
-0.110378017517443 -0.107497482565189 1 1
-0.20963293646626 -0.196896450752095 1 1
0.138293131107698 0.136626507475018 1 1
0.107553699422096 0.101749809618302 1 1
-0.0747827301720359 -0.0724396749698882 1 1
-0.302314493474559 -0.287133888024081 1 1
0.152686637909404 0.14555430993847 1 1
-0.244099234461818 -0.224445944004672 1 1
-0.097087612072596 -0.0895639299188438 1 1
-0.059775822766572 -0.0620732933764781 1 1
0.259913209810628 0.249057683526021 1 1
0.0370043695819358 0.0371084118476973 1 1
0.0273720006922698 0.0260858205585694 1 1
0.44173134062283 0.420722456683753 1 1
-0.109999457399784 -0.106437993975947 1 1
0.126308678349444 0.127309823370299 1 1
0.0518812515838292 0.0439631530509886 1 1
-0.119019799549861 -0.116386450199002 1 1
-0.0178431568505404 -0.0101367095566796 1 1
-0.21862108426432 -0.20209763168072 1 1
0.236728465056256 0.226798863577967 1 1
0.038243396806576 0.0344156698147926 1 1
-0.0958274225723246 -0.0810545701281531 1 1
-0.19909084377888 -0.187382510308141 1 1
-0.26994893941172 -0.254431907863326 1 1
0.0623710577283372 0.0503968238532032 1 1
-0.0318339972340503 -0.0290885205355788 1 1
-0.29561928841815 -0.284265612421572 1 1
0.0162907359393309 0.0123003005579619 1 1
0.00893969254394199 0.00571073227852137 1 1
-0.0847769320926509 -0.0806876677899759 1 1
0.0987344633252961 0.089238466795494 1 1
0.115323189186973 0.106616192759201 1 1
0.219436668744335 0.212996664044082 1 1
-0.117554741230994 -0.11238456415552 1 1
0.0424678340604073 0.0384266213802254 1 1
0.0339354065741542 0.0309190556888767 1 1
-0.00735984816875099 0.000535216170646585 1 1
0.324326324433154 0.30926249848598 1 1
0.0629468193462016 0.0456248858888773 1 1
0.239173138476554 0.223364085851183 1 1
-0.248478492257707 -0.232844703679185 1 1
-0.108711784399954 -0.102509447043134 1 1
-0.073764172282632 -0.078454676632808 1 1
0.362355443911051 0.346736483624137 0 0
0.157970921537029 0.151189027133696 1 1
0.177120226060952 0.172002498132216 1 1
0.186004676488273 0.16854722415347 1 1
0.302447621834569 0.281539984936265 1 1
-0.1436371620239 -0.136620208467326 1 1
0.0400046159760056 0.0456948526355558 1 1
0.315896970620922 0.29592475128798 1 1
0.0696020121802092 0.0679477393237128 1 1
0.131805991751978 0.135093696960528 1 1
-0.497077342513894 -0.469276490038229 1 1
-0.031120125496428 -0.0189355278162718 1 1
0.349869351866479 0.328332388726979 1 1
0.0842706524207037 0.0771063327484959 1 1
-0.19996234542001 -0.180943599612209 1 1
-0.0263571407196014 -0.00841375842873678 1 1
0.302803536699215 0.284852521242588 1 1
0.221832649215094 0.205808638007732 1 1
-0.605143670682406 -0.571591409655446 0 0
0.261478307126875 0.251213432785145 1 1
-0.123397003474574 -0.108495510228877 1 1
0.0983275012798005 0.0923882488504642 1 1
-0.429073976855033 -0.41279394324195 0 0
0.293416549170841 0.28523928089689 1 1
-0.080801855306936 -0.0698341839221453 1 1
0.252374178770068 0.246457489856661 1 1
-0.027162971350165 -0.0242777806338243 1 1
-0.430057825794011 -0.403591306173327 1 1
0.0362528389459347 0.0330416423399523 1 1
0.0666245645956887 0.0620456223797404 1 1
-0.213017158343201 -0.210681347922048 1 1
-0.196412513066481 -0.193090882114497 1 1
-0.221667800222778 -0.209623246241356 1 1
0.163884391772408 0.157012304494806 1 1
0.143243871232209 0.134428327615143 1 1
-0.151230436097394 -0.146836967336982 1 1
-0.0040907879208412 -0.000368752197450908 1 1
-0.154804565821332 -0.142377284445542 1 1
0.11417011734287 0.105106471695635 1 1
-0.304491470228127 -0.282880780376753 1 1
-0.25660637177202 -0.239809384838282 1 1
0.197095002886052 0.188557377275513 1 1
0.21258088996551 0.201888396817918 1 1
0.205434534728072 0.19625338131018 1 1
-0.125238866829623 -0.107618706699308 1 1
0.00454878434976153 -0.00183015182655688 1 1
0.13715345187883 0.122452469483307 1 1
0.0580958338775594 0.0470126632571415 1 1
-0.120263796910499 -0.106862338028202 1 1
0.142102757598079 0.138367733394952 1 1
-0.0236210944276142 -0.0301241697469637 1 1
0.216787507482581 0.205344544281688 1 1
-0.268173987574286 -0.251951119867026 1 1
0.255372770122987 0.234084533101222 1 1
0.199526930395775 0.193709357703647 1 1
-0.181664240405299 -0.169327236456488 1 1
0.0520033978313627 0.0487814844366291 1 1
0.122883847321607 0.113438588478619 1 1
0.575543480182863 0.537278092550518 0 0
-0.0562048293413699 -0.0525633786899971 1 1
-0.19482898846523 -0.187411249513621 1 1
-0.118835723379575 -0.11410655594557 1 1
0.538270756008136 0.516297913567991 0 0
-0.130197779210421 -0.122582876747908 1 1
0.353110896987817 0.33004812700313 1 1
0.142876938795499 0.128787760869374 1 1
0.186005667207105 0.176067681189841 1 1
0.0195199463236981 0.0215395161079111 1 1
0.0963523359718802 0.0904248152992304 1 1
0.0165280486076433 0.0231321190612592 1 1
0.107107937134483 0.102882096995427 1 1
-0.176987201838971 -0.168389753815169 1 1
0.0207703439761375 0.018196392156328 1 1
0.197148516253419 0.186964450770667 1 1
-0.111123546035164 -0.11346018741488 1 1
-0.0532103472803229 -0.0491734246782125 1 1
0.0406478198642219 0.0195916149983938 1 1
-0.207926962730807 -0.203425686543965 1 1
0.233706237868562 0.222339805999886 1 1
-0.179731102526433 -0.171329787908485 1 1
0.0824906059418262 0.0856037307237516 1 1
-0.345110795745267 -0.324152964702323 1 1
-0.116950962155923 -0.106858976396627 1 1
0.124084951900681 0.119270319705065 1 1
-0.20000414790398 -0.186322692854838 1 1
-0.187749882879645 -0.169134422948166 1 1
0.00602141510725694 0.00826553311198713 1 1
0.272241611186451 0.266246343472495 1 1
0.270014624469122 0.258754787447679 1 1
0.0319967481402721 0.0293567551544136 1 1
-0.0981847822426729 -0.0928918134158803 1 1
0.0415661394880818 0.0411631934117507 1 1
-0.206247176608184 -0.188348348409365 1 1
0.488702004955037 0.461917448645577 0 0
0.179240608386142 0.171914663697865 1 1
-0.28878719305012 -0.287944007767195 1 1
0.194226011817617 0.175168822450675 1 1
-0.165210937925336 -0.154806342872415 1 1
-0.0252972632702412 -0.0224217302697457 1 1
0.0341578523731069 0.0290186181346126 1 1
0.155794764534863 0.148153830845984 1 1
0.131761446626625 0.127004120143452 1 1
-0.574061576361556 -0.552141218696459 1 1
-0.0102940105083843 -0.0128289676052441 1 1
-0.152135753439297 -0.144559973725772 1 1
0.165737523202381 0.155961258499492 1 1
-0.0841185675877592 -0.081112921357038 1 1
-0.131436442339793 -0.127328061435569 1 1
-0.139730962429726 -0.129734408732708 1 1
-0.158130753254043 -0.147416810071003 1 1
-0.233979338944001 -0.215280278067057 1 1
-0.132809588639374 -0.127874125466762 1 1
-0.189243752509366 -0.182703187088648 1 1
0.229892150968671 0.217509268234195 1 1
0.0634717701640975 0.0619209770881576 1 1
-0.242887431989106 -0.232430341223586 1 1
-0.192629924389314 -0.181492123140938 1 1
0.228803788873491 0.214008283703149 1 1
-0.238914184211464 -0.225832846294996 1 1
0.137236861422548 0.132140339850676 1 1
-0.156481680264503 -0.153230590310564 1 1
-0.143392803218993 -0.133706035222522 1 1
-0.166402643196424 -0.169154312644806 1 1
0.140495332095695 0.140014298447772 1 1
0.135369753570545 0.131048893758814 1 1
-0.156702933914749 -0.146770841374607 1 1
0.41431535170971 0.392612335683584 0 0
-0.201961877416639 -0.196838023121178 1 1
-0.0828533161654962 -0.0781838609039443 1 1
0.247246622102863 0.226638175037406 1 1
0.0877465742309906 0.0804928641214198 1 1
0.622062189943195 0.593043516813195 0 0
0.123847837654464 0.120164819517686 1 1
0.0546103170051631 0.0480495452658849 1 1
-0.0102931162261592 -0.00909182903395823 1 1
-0.17992082454943 -0.169543848964114 1 1
-0.27515698322887 -0.258464562751392 1 1
-0.203878438830864 -0.187520584719801 1 1
-0.268322758993406 -0.253539444666011 1 1
-0.628920935302845 -0.598528159301653 0 0
-0.202066339347547 -0.197673840065558 1 1
0.162476581563735 0.150316507192882 1 1
-0.112261869244205 -0.117676207168774 1 1
0.169669111154253 0.165754137273934 1 1
0.128673723072157 0.117329519927366 1 1
-0.106765419406956 -0.0974817275236764 1 1
0.119739073430938 0.10793362337673 1 1
0.0409378318193543 0.0351982446357572 1 1
7.01856861588246e-05 -0.0128644979378162 1 1
-0.209100125797797 -0.193325671930885 1 1
-0.0697058077926378 -0.0664466359704676 1 1
0.180857976279429 0.17436816302801 1 1
-0.327407520872522 -0.311021064778974 1 1
0.4618651799188 0.437291506748038 0 0
0.0122094902087733 0.0163101852678614 1 1
0.483279108495329 0.464163418480575 1 1
-0.0522200031131037 -0.0458875547357726 1 1
0.679351085372563 0.646460929153631 0 0
-0.423167472799058 -0.409842466143668 1 1
0.1030755790694 0.0973973277966403 1 1
-0.13635719262523 -0.130063913045417 1 1
0.234526486589777 0.219916112331631 1 1
-0.529692389381923 -0.506421125290077 0 0
0.192951456805643 0.178814235671375 1 1
0.0998693330219542 0.0930856704362472 1 1
0.0266409330030003 0.0244838984436953 1 1
-0.184731507340444 -0.178866402253976 1 1
0.0771394699389474 0.0713600681040359 1 1
0.0375429886537855 0.0336374570785573 1 1
-0.171223371375792 -0.164831692405346 1 1
0.0791170823869836 0.0715675204003283 1 1
0.240000003537171 0.214455481098477 1 1
-0.0298055248488927 -0.0302517121855895 1 1
-0.101101957856318 -0.0966757617710913 1 1
-0.284138074086722 -0.26946070763208 1 1
-0.104384448347816 -0.100868139770709 1 1
-0.125878540404817 -0.118062761683971 1 1
0.0309267363902059 0.0345523816173493 1 1
0.0930449054887894 0.0904392603206284 1 1
-0.0433997123075746 -0.0410874522437978 1 1
0.0145985963073158 0.0150126479483175 1 1
0.0458323289133563 0.0425771478975841 1 1
0.0678589517208291 0.0632026945634769 1 1
0.0273359822642395 0.0307510465182635 1 1
0.0601247276146355 0.0586070216272759 1 1
-0.0656491991607928 -0.0529502225398533 1 1
-0.082861825962314 -0.0795501972045852 1 1
0.223624657281321 0.215931484697939 1 1
0.0707133091575008 0.060705899656465 1 1
-0.123677925506054 -0.113570214365214 1 1
-0.118246393110627 -0.112397920651909 1 1
-0.0309962238577972 -0.0445452378183504 1 1
-0.0649326361584533 -0.05546074371491 1 1
-0.00115859934643113 0.000551989119913408 1 1
0.0582571483118414 0.0569926505093302 1 1
0.0826438275881765 0.0830876147946313 1 1
-0.067120178766009 -0.0660809332392356 1 1
-0.688002330180824 -0.652907535342359 0 0
0.343070152885858 0.317770512309348 1 1
0.179494576219756 0.1690434456347 1 1
0.585749859366896 0.559533606716622 0 0
-0.451319200261808 -0.424067548035752 0 0
-0.185448836675202 -0.179495511397679 1 1
-0.0611009034522275 -0.0638807079393315 1 1
0.108278832805569 0.097194295824122 1 1
-0.120360959948163 -0.109780048935483 1 1
0.277821769827943 0.269379799198627 1 1
0.10188215875347 0.0992211413091903 1 1
-0.313375449498968 -0.304748443202121 1 1
-0.0332383136768557 -0.0316024092236174 1 1
0.196037005856364 0.17854416597268 1 1
0.384095182343206 0.366396273307585 0 0
-0.0331867609532529 -0.026253482290725 1 1
-0.145613619152095 -0.145209436602946 1 1
0.0525258701893331 0.0429661410314907 1 1
0.368235310342918 0.356816627321717 1 1
0.130060843966992 0.12323204847878 1 1
-0.167366801407695 -0.158363937512913 1 1
-0.0941794044591586 -0.0879163013026984 1 1
-0.212291086898681 -0.202458275119114 1 1
0.0253850512921713 0.0232988382346848 1 1
0.096819931136376 0.0979474253480838 1 1
-0.0472484969421278 -0.04791937954274 1 1
0.388035329895064 0.3714719132676 1 1
0.123619591138021 0.109135314082391 1 1
0.123531484100059 0.118911429257665 1 1
0.044480389351557 0.0409932890869108 1 1
0.233879638723304 0.216634407494078 1 1
-0.121317413301294 -0.114278048451579 1 1
-0.105442430308169 -0.109018628715021 1 1
0.164851653614109 0.154095616788838 1 1
0.486155947386666 0.453068257886 1 1
-0.0489275721980539 -0.0484940874658981 1 1
-0.157736968460826 -0.155419082837124 1 1
0.0527502030393601 0.0558230655644657 1 1
0.00163740791463864 -0.000467883902428044 1 1
-0.126562900929281 -0.116572762851862 1 1
0.012736223150289 0.0148112540674035 1 1
0.130834563049297 0.126311269241937 1 1
0.226005304584648 0.215032666722387 1 1
0.0831882992877444 0.0777807042057432 1 1
-0.404023070139092 -0.388440042328639 1 1
0.00810241048705825 0.000505386902175168 1 1
-0.15311448420044 -0.1409971277817 1 1
-0.0920417225253694 -0.0841344581401496 1 1
-0.107568625257641 -0.0987429309470625 1 1
0.119530360383123 0.102989832114569 1 1
0.240754755851569 0.229672186049172 1 1
-0.281533370305793 -0.267383061200253 1 1
-0.0122349862171398 -0.00802195849849613 1 1
0.108995798462552 0.103346198117075 1 1
0.0951882535396588 0.0936495403821577 1 1
-0.201870384517046 -0.197354021290886 1 1
0.103578046651107 0.0883760322763103 1 1
-0.0326188158334385 -0.0299329720836915 1 1
-0.0711717250015236 -0.0698843978212227 1 1
0.0691945315151058 0.0710705860609258 1 1
-0.160379414029399 -0.158925611174562 1 1
0.248162307079767 0.240615442604088 1 1
0.306233727454291 0.28850663169681 1 1
0.0552625555075096 0.0514473715305218 1 1
-0.242073854027656 -0.226722719262304 1 1
-0.108292824342948 -0.113258109526463 1 1
-0.152155090873178 -0.152103719784752 1 1
0.214828943608243 0.210650061996179 1 1
0.481173083572505 0.456202956785497 0 0
-0.125953155390967 -0.118756130255673 1 1
-0.152414880706109 -0.141442030354881 1 1
0.161155066763117 0.151579507879307 1 1
-0.0296257446699164 -0.0284972220744819 1 1
0.409482187431559 0.390601846908038 1 1
-0.120999172828166 -0.119319627598078 1 1
0.186744381127604 0.17933217161605 1 1
0.230211094549688 0.217816475350655 1 1
0.257480013975491 0.279658999508831 1 1
0.169084977709883 0.155820855806403 1 1
-0.139146262130566 -0.13184763096456 1 1
0.182647163107825 0.164355392236647 1 1
-0.0557976769622302 -0.0454882463693467 1 1
-0.178622011595182 -0.17819664160169 1 1
0.12739387245236 0.114967830915554 1 1
-0.282259251108522 -0.27134188231698 1 1
0.225771406149758 0.212296058442478 1 1
0.118075432705703 0.101406870901426 1 1
-0.0461381053435907 -0.0410309123294567 1 1
-0.0984955965901665 -0.0951246690485933 1 1
0.0767418058966559 0.0598555183123319 1 1
-0.172104077429598 -0.169005354424712 1 1
-0.119688071096831 -0.119202879974554 1 1
-0.203228217832548 -0.201173953226368 1 1
0.133498947961311 0.125003789142734 1 1
0.0530687481927616 0.0511069169362171 1 1
0.0344646360861627 0.0285100080873622 1 1
-0.0143970065079898 -0.0151273087718836 1 1
-0.33336238273641 -0.319790166485843 1 1
0.0817276721377323 0.079585903007397 1 1
0.210874894374945 0.19860261246072 1 1
-0.184470983346786 -0.173021435857185 1 1
-0.165860127062994 -0.15831958660497 1 1
0.0809339842016139 0.0788939214302736 1 1
-0.26801905362119 -0.256411133331317 1 1
-0.0244012443201553 -0.0279003171932118 1 1
-0.161787664197075 -0.154758346828327 1 1
0.285940091245119 0.280146665709236 1 1
0.428720912742986 0.403648785439795 1 1
0.208386378819642 0.197845782430145 1 1
0.227984422152408 0.226151563682099 1 1
-0.150361612917817 -0.138954942184502 1 1
-0.384170817411462 -0.362226643293358 1 1
-0.601204316786862 -0.57784981295579 1 1
0.130523183367998 0.12745264153725 1 1
-0.218086718893089 -0.212154371432752 1 1
0.164792531160381 0.156379163737343 1 1
-0.0984042759006125 -0.0944331606916744 1 1
-0.130651271169391 -0.123209989936875 1 1
-0.0722695826193428 -0.0756782125777907 1 1
0.348128037171838 0.330298846992859 1 1
-0.228389121115575 -0.217894083286542 1 1
-0.226497812776718 -0.21549415885678 1 1
-0.369251139136559 -0.347064614817077 0 0
-0.0174797431363444 -0.0210390729201003 1 1
0.286071072411969 0.280006361407773 1 1
0.0201229869533799 0.0215917942510404 1 1
-0.103201902554964 -0.101208482719494 1 1
0.32855652043167 0.317941632297198 1 1
-0.2376621718369 -0.227558136259167 1 1
0.394375264685007 0.377951027748032 1 1
-0.380979676005936 -0.363921933587119 1 1
0.403157880002659 0.38875699667728 0 0
0.220096550458803 0.212766276441327 1 1
-0.303470538919929 -0.291410711784906 1 1
-0.388910509850209 -0.376561863328006 0 0
0.0385980760602791 0.0390316879082527 1 1
0.11263386857668 0.110179954699617 1 1
-0.135163689323327 -0.131551754483934 1 1
0.279214987568166 0.257812733868204 1 1
-0.108093577205965 -0.106959460668347 1 1
-0.537447524827814 -0.508021946273116 0 0
-0.105529788844538 -0.0987819037798448 1 1
0.147667956937151 0.136305436817283 1 1
-0.0642801577109949 -0.0566623980563235 1 1
0.278813669382454 0.255319682839723 1 1
-0.280492946877738 -0.269445722584033 1 1
0.0444637193973467 0.0363837437969803 1 1
-0.332713686646489 -0.313747457328066 1 1
-0.176062697625499 -0.160918056857778 1 1
0.392355660369885 0.37280322767837 1 1
0.0212907421613278 0.0172714180187415 1 1
-0.26450142919855 -0.245007813795859 1 1
0.228378097646962 0.220929916815693 1 1
0.477226150392243 0.463029845049816 0 0
0.113035638102101 0.113983157656073 1 1
0.15010380023997 0.138693694849831 1 1
-0.133754766920654 -0.121095005641247 1 1
0.0209770920586799 0.0218820211855563 1 1
-0.0729851916307553 -0.0678502288089187 1 1
-0.201725762150789 -0.190715463156214 1 1
-0.387764042943957 -0.38325358653965 1 1
-0.186852505974172 -0.180800708346147 1 1
-0.349024939241036 -0.338656984031885 1 1
0.125823095727474 0.111235751736993 1 1
-0.380890936885204 -0.356870214816345 1 1
-0.0146644729583748 -0.0183940566733713 1 1
-0.118365267043733 -0.108797148973479 1 1
0.166792529092367 0.15807648516452 1 1
0.32879574726269 0.310592980290794 1 1
-0.108139340327695 -0.101149592676611 1 1
0.11759336200514 0.109951497640233 1 1
0.108011931677112 0.100205966504412 1 1
0.541119928205825 0.517854535705578 0 0
-0.151161769375292 -0.144838203276911 1 1
-0.194274312839899 -0.180403278743437 1 1
0.177012209242069 0.171911419773912 1 1
0.300398209737356 0.286072492418065 1 1
0.572059357488819 0.546053565018998 1 1
0.379671411527536 0.364615229606919 0 0
-0.194285656115334 -0.187027028367126 1 1
0.261761142260015 0.247768810751745 1 1
-0.0287399637122892 -0.026523603032176 1 1
0.377558003835705 0.350053081951581 1 1
0.0893830747770858 0.0833711571692684 1 1
0.345575496144926 0.336729451351103 1 1
0.0990157874465683 0.0920873312996769 1 1
0.306858268031507 0.29160351683035 1 1
0.188212330994449 0.177365949307184 1 1
0.27397815478189 0.26159550731714 1 1
-0.260990601830177 -0.240723172668552 1 1
-0.392884891956927 -0.371642314865296 0 0
0.214393162258334 0.202920575532666 1 1
0.0273556718887851 0.0405339685556504 1 1
-0.0266914365642534 -0.037707469255833 1 1
-0.0593262063608491 -0.0555475421498475 1 1
0.312667993623408 0.295195692577583 1 1
0.231635329297717 0.220462677031556 1 1
-0.00431413130949021 -0.00883874966744661 1 1
0.313454187891663 0.298434270827304 1 1
-0.499251524116455 -0.473057603874866 0 0
-0.0595124317798095 -0.0566549549375402 1 1
0.0116072021148096 0.0123683795863726 1 1
0.17423823074472 0.171844078143283 1 1
-0.03262695946296 -0.0292792389787304 1 1
0.0820083518791308 0.0747039732098954 1 1
-0.243935246066944 -0.244398580907079 1 1
-0.280324881213716 -0.263717971214781 1 1
-0.233079727864859 -0.222494347059449 1 1
-0.245231963028862 -0.231068891296728 1 1
0.167221733223186 0.17005861084933 1 1
-0.0755722732073746 -0.0752651932304336 1 1
0.504138519445197 0.463979835245486 1 1
-0.106154442459171 -0.0948012195058334 1 1
0.226193792276763 0.221410451599839 1 1
0.132320672283481 0.133386219367933 1 1
-0.230221603261003 -0.22611600258168 1 1
-0.133725119923224 -0.13072649809701 1 1
0.0229393587756994 0.0179019835207461 1 1
0.0113628102942276 0.0147909421309974 1 1
-0.0716422441996604 -0.0603554629116282 1 1
-0.0421484293169291 -0.0384157030645221 1 1
0.201756676527104 0.188140996977891 1 1
-0.523287538115292 -0.503668419672406 0 0
-0.0314532198636499 -0.0328913076530229 1 1
-0.394376256467826 -0.375993159637655 0 0
0.364421463242457 0.342623989675603 1 1
0.35380093060722 0.346056908595306 1 1
-0.147136568724562 -0.147132415392125 1 1
-0.359208741589064 -0.351712034157147 1 1
0.453462792645851 0.431410664698859 0 0
-0.452742869160859 -0.428337800922075 0 0
0.0986189453196334 0.0861453378300208 1 1
-0.13653521034063 -0.132152600536032 1 1
-0.132804571734706 -0.124877367037246 1 1
-0.0166806762437319 -0.00245836837602407 1 1
-0.26846758996409 -0.253398132507998 1 1
-0.197589177310996 -0.185329456901294 1 1
-0.443573013402964 -0.427768428117722 0 0
0.224286353916289 0.210082182978237 1 1
0.148349079562087 0.133951962616299 1 1
0.0831165728726444 0.0719671770431368 1 1
-0.12205810899638 -0.121509540230873 1 1
-0.123160535017187 -0.120718036739212 1 1
-0.0300800750485664 -0.0311476188197011 1 1
0.0564809676546928 0.0503363170745485 1 1
-0.2444560050706 -0.243527692026558 1 1
-0.297814863827519 -0.273053490013461 1 1
-0.312029610196893 -0.300515007589142 1 1
-0.146448287376969 -0.142260041271784 1 1
-0.244475560130188 -0.236750313615015 1 1
-0.0589619079395721 -0.0528123004589991 1 1
-0.169098491330022 -0.158256586239806 1 1
0.00483081459923255 0.00767149363411739 1 1
-0.000130983405067786 -0.00143074631428647 1 1
-0.169199093967238 -0.159819907847538 1 1
0.113778753437535 0.109457470086062 1 1
0.0606224999527946 0.0622348423067594 1 1
0.423147054825466 0.398623423124697 1 1
0.0556204375191675 0.0472431941005129 1 1
0.340304516385643 0.319133501320619 1 1
0.228887875317695 0.213502419372471 1 1
0.159507488486102 0.14960009327417 1 1
0.247149432621014 0.239052185128592 1 1
-0.00841105497312552 -0.00581308877568361 1 1
-0.0381111484250925 -0.039964755316848 1 1
-0.0054727926990076 -0.0049222157627376 1 1
0.114484434663995 0.106021537121624 1 1
0.0444034294631094 0.0445239301103121 1 1
0.0286865718799493 0.0243018114524341 1 1
0.315089445858939 0.305185765225866 1 1
0.305018002546469 0.291816478259869 1 1
-0.0666343110078095 -0.0562296837964123 1 1
-0.180323445660101 -0.169722074625371 1 1
0.141423430742173 0.139560364932492 1 1
0.234760996227554 0.223141979404965 1 1
-0.0589847630557461 -0.0566388008691895 1 1
0.0369979946933431 0.0357552115527878 1 1
0.428779003020152 0.407202374996588 1 1
-0.145927704733009 -0.141844350152681 1 1
0.123182133338283 0.112765804533099 1 1
-0.00447360948218762 -0.0135542522699863 1 1
-0.296406915840338 -0.287736623699164 1 1
0.142476962066647 0.131035818345649 1 1
-0.300337039791503 -0.28568641380026 1 1
-0.00882314912080776 -0.0189231208629743 1 1
0.349432057014056 0.333203734774016 1 1
-0.437231577873346 -0.417066135289002 0 0
-0.0264683410466479 -0.029235097062453 1 1
-0.11494216859267 -0.111503326343071 1 1
0.0461318269636019 0.0430791319162714 1 1
0.0308711197036329 0.0307389535156016 1 1
0.154203585440746 0.142135642607525 1 1
0.24247942209522 0.232849170856208 1 1
0.146768446760221 0.141827082962861 1 1
-0.307549474152016 -0.292181515084804 1 1
0.077181401141042 0.0698994303719739 1 1
-0.295005573407182 -0.278332089868005 1 1
-0.2418458345232 -0.231683252378742 1 1
0.160893927437709 0.152846475150233 1 1
0.515941413641722 0.48742678874528 0 0
0.110416234353666 0.111625508018861 1 1
0.185462275153695 0.184669305751032 1 1
-0.324366762689135 -0.308915640257041 1 1
0.407880075932415 0.389619760715115 0 0
-0.0505607773522571 -0.0482877095580196 1 1
-0.099304519367179 -0.0902456451268213 1 1
-0.218673425279133 -0.205312117496427 1 1
0.446791233042459 0.425089464844705 1 1
-0.299358543391831 -0.283145869255341 1 1
0.354403751473001 0.33800284362595 1 1
-0.0697474789097103 -0.0712812476657432 1 1
0.190030210289861 0.183630656917487 1 1
-0.114065765282162 -0.111814496733361 1 1
-0.00453671182349018 -0.0107477012743314 1 1
-0.0755938727710522 -0.0729400196059162 1 1
0.158214194581182 0.154301367034446 1 1
-0.0820161177577644 -0.0788807915836263 1 1
0.13634756730266 0.144567652503449 1 1
-0.244333580258827 -0.240701693085894 1 1
0.318727305291886 0.299377970592804 1 1
-0.0025936612601674 0.000227550552808514 1 1
-0.430617103089229 -0.405846571897528 1 1
-0.200379233874092 -0.19254514058708 1 1
0.0588317775819146 0.0636244856206745 1 1
0.226244822532258 0.213358171332895 1 1
-0.288128353185456 -0.274486002099124 1 1
0.22239017226307 0.215703077689367 1 1
-0.145118788737225 -0.142898713658505 1 1
0.0775086421588421 0.0780644087864089 1 1
-0.270971314041872 -0.260831690674785 1 1
-0.0318957043205636 -0.0318305759700389 1 1
0.266534286404589 0.256346111989456 1 1
-0.0920790583037982 -0.0827983456051428 1 1
-0.0304083396421555 -0.037114010788669 1 1
0.0814556385721361 0.0737242904634304 1 1
-0.102741085697064 -0.0902195094102919 1 1
-0.109440664044594 -0.100716616660164 1 1
0.234508397628794 0.214554337048397 1 1
-0.0139673449497788 -0.0155745173152807 1 1
0.196420206376456 0.185316393329419 1 1
-0.0939979449864458 -0.088805051814985 1 1
0.116470362848387 0.114129658992101 1 1
0.0784387235167706 0.073741712393899 1 1
-0.144656049363776 -0.139162597431506 1 1
-0.190505844570504 -0.177965447712434 1 1
-0.331364204474785 -0.309307919524289 1 1
-0.106237336561614 -0.104623633670618 1 1
-0.0126290856819789 -0.0140250480052878 1 1
0.340428649687157 0.3290990841545 1 1
-0.211638315168344 -0.207940667983347 1 1
0.558293768496085 0.529419010236945 0 0
-0.229604915987476 -0.210808062454972 1 1
-0.0372220452065326 -0.0284326532895198 1 1
0.151685368418902 0.146773070725408 1 1
0.126474232357243 0.125329299742 1 1
-0.00142317119445569 0.000816433794983945 1 1
0.223227651146342 0.215159077695249 1 1
0.0650089517714846 0.0662208409752375 1 1
-0.255482463850816 -0.244731659104235 1 1
0.391827685338776 0.377527735777385 1 1
0.363033132360726 0.347981173152046 0 0
-0.171431880305634 -0.167733795763104 1 1
0.231125533810336 0.222893193952312 1 1
-0.162103527381944 -0.157863289842779 1 1
-0.0655136607375875 -0.0560364286292363 1 1
0.0313088192730455 0.0378428344993526 1 1
-0.231511326703085 -0.227202680159191 1 1
0.18889771998055 0.175609293420706 1 1
0.294423516706811 0.273322064465774 1 1
-0.48882942551723 -0.470050444609674 1 1
0.170012170985856 0.165598717091442 1 1
0.0533769037817771 0.0450585208214903 1 1
0.0633195135684808 0.0594512641410302 1 1
0.185743350730095 0.179059768165585 1 1
-0.0908991594969386 -0.0970136422225759 1 1
-0.171109870251929 -0.158337176086502 1 1
0.445218777063577 0.418971346282455 1 1
0.10867534994954 0.117700997451225 1 1
0.172853049711216 0.16855822567523 1 1
-0.407106573547368 -0.378132655777979 1 1
-0.510061184328334 -0.485247843794477 0 0
0.00459997726946079 0.00261960021390623 1 1
-0.247126507144912 -0.229899291279788 1 1
-0.273896460876665 -0.267821917701561 1 1
0.0708960663121246 0.0633587863294761 1 1
0.233625905518771 0.22039889799823 1 1
-0.222434732397235 -0.208374450085672 1 1
0.169790496969746 0.16270431929689 1 1
0.320119941961418 0.307733145121705 1 1
-0.282378295537076 -0.261722706022674 1 1
-0.0046889705677155 -0.00303536890645975 1 1
0.00887544467350841 0.0108073278765211 1 1
-0.321199508347346 -0.317600074465748 1 1
0.174898370788876 0.171888907307522 1 1
-0.104516358728915 -0.0969042636142513 1 1
0.0934777105326505 0.0869735147092662 1 1
0.0231295419894819 0.0254345311342398 1 1
-0.0424764960509916 -0.0416417005060776 1 1
-0.16117381929327 -0.148270914040637 1 1
-0.0011575310047824 -0.00279758005150707 1 1
0.378804410938042 0.361713174840645 1 1
-0.0833032774850305 -0.0878773072736988 1 1
0.253868355062144 0.246086350950053 1 1
-0.0478578001507478 -0.0506798084099591 1 1
0.0859240119903371 0.0832664506428274 1 1
-0.0781269763333446 -0.0861104305053117 1 1
0.0648869042230096 0.0667451993252058 1 1
-0.499441482874295 -0.475464900683358 0 0
-0.533211724925933 -0.509029990429179 0 0
-0.229128122115246 -0.211834344562412 1 1
0.107507139607176 0.105603889538601 1 1
0.286676154145263 0.278691959477816 1 1
0.15388935468696 0.147730144275034 1 1
0.140558015059421 0.127541917578493 1 1
0.297770193075727 0.276721363351372 1 1
-0.024431893328277 -0.0306104803680458 1 1
0.133443496586628 0.12534693269248 1 1
-0.0387539995986095 -0.0374963216147619 1 1
-0.256329442650372 -0.253352094009324 1 1
0.0716381916134054 0.0732550889706803 1 1
-0.216065456581846 -0.207753961201007 1 1
-0.098616052895385 -0.0934095262485673 1 1
0.00722776884022415 0.00963156505600269 1 1
0.124867490401955 0.121240560817169 1 1
0.0490939256355904 0.046704699052698 1 1
-0.218065293413538 -0.203639533183309 1 1
0.327110609974072 0.301845807361858 1 1
0.123247321173059 0.115663985425612 1 1
-0.249749647480233 -0.237688135785839 1 1
-0.0620904185419812 -0.0614331541608161 1 1
-0.0764890072188145 -0.0700005619149019 1 1
-0.0095877249461449 0.00843564824236248 1 1
-0.0775033046629643 -0.0789052014325052 1 1
0.081050831603878 0.073346388450808 1 1
0.226081715997226 0.215456930189487 1 1
-0.0036012710389356 -0.00907421580836285 1 1
-0.144520250831123 -0.137664126745284 1 1
0.097220497774194 0.0843653154412009 1 1
-0.077514390787113 -0.068405997363984 1 1
-0.031749612169409 -0.0257154567474971 1 1
0.41502778615229 0.393714283223253 1 1
0.119977357864567 0.115614783998331 1 1
0.722262660338556 0.675447336602162 0 0
0.257522360071987 0.249113190119539 1 1
0.0386066967475951 0.0270035362473034 1 1
-0.0745082581462386 -0.0614500507337401 1 1
0.345485512538203 0.332958783704926 0 0
-0.117346747657335 -0.11645934137563 1 1
0.183782731262449 0.183541719473084 1 1
0.207370252339506 0.205368856867058 1 1
0.0388378420302651 0.0379640298759085 1 1
-0.187212584086855 -0.181489388475601 1 1
-0.166467852035373 -0.156505630751973 1 1
-0.174949936622796 -0.164746398093818 1 1
0.117595081967792 0.116313238949328 1 1
0.0224032659881531 0.0272495920554414 1 1
0.499827328187293 0.475228964040902 1 1
0.058720188328639 0.0553460242789056 1 1
0.132016859331619 0.131660759549224 1 1
-0.162571813921217 -0.154890933506844 1 1
0.166287654975385 0.154801838646297 1 1
-0.199334070203283 -0.190711713425374 1 1
0.319755797644526 0.303441720769736 1 1
0.464297516849703 0.436189129969191 1 1
-0.0791536236391897 -0.0730004483148559 1 1
-0.11204986281012 -0.0983792846777548 1 1
-0.0537918909949761 -0.056274097408278 1 1
-0.0732226986895925 -0.0572560409903476 1 1
-0.435076094355164 -0.412320127841945 0 0
0.00288923895241659 0.00487008390556469 1 1
0.359788078670355 0.336167934353798 1 1
0.253685985188301 0.234544468914872 1 1
-0.187505144740143 -0.180247152826627 1 1
0.316884262642506 0.308317724480246 1 1
0.0059921266388641 0.00305547663792713 1 1
-0.0951530888350878 -0.0876864300553755 1 1
0.299357540134032 0.283507527727185 1 1
0.0807241638011001 0.0745528091261308 1 1
-0.117745095183835 -0.110863406180263 1 1
-0.261178629632663 -0.249396949714859 1 1
-0.0166993240266838 -0.0193929562343945 1 1
-0.422053780401006 -0.40249606614402 0 0
0.0868836584508327 0.0852998270989046 1 1
0.227185979477056 0.205806376997942 1 1
-0.200679033269726 -0.189013257388635 1 1
-0.107831272886298 -0.106347926831568 1 1
-0.335780181298667 -0.318387582838226 0 1
-0.367512524569559 -0.345083635829819 1 1
-0.0544183406712113 -0.0513892322316725 1 1
-0.0997394355639454 -0.0969651635187366 1 1
-0.431163769220928 -0.403328571149739 1 1
0.0330727310933949 0.0274290652925018 1 1
-0.0012325582821664 5.6057221282102e-06 1 1
0.391302374136564 0.361747848597093 1 1
0.066499824748258 0.0571205638832664 1 1
-0.153698768946612 -0.150457157431337 1 1
0.097227289785701 0.119910489665702 1 1
0.305506995485685 0.290354389983115 1 1
0.184523564252294 0.173345264466525 1 1
-0.289080197689846 -0.276043008552759 1 1
0.207675905330878 0.191982955915011 1 1
-0.331337180170578 -0.315475162720323 1 1
0.313826420790468 0.296102606176737 1 1
0.37350560470271 0.351759000026392 0 0
-0.137217084053149 -0.131392304884288 1 1
0.0551481730281117 0.0499444375488548 1 1
-0.11309435119857 -0.106160233707681 1 1
-0.262250777823449 -0.255116759312477 1 1
-0.139749575767733 -0.137250386229168 1 1
0.550742211904064 0.519912712485589 0 0
0.0478919749382432 0.047215110809108 1 1
0.10346445370526 0.0987385803327334 1 1
0.0929438648567235 0.0852322174732038 1 1
-0.537378134126464 -0.502591841225746 0 0
-0.12315217712568 -0.119188124254059 1 1
0.322290249888288 0.308389552597086 1 1
0.0423152568080227 0.0444550266677742 1 1
0.169144417696739 0.161732722404234 1 1
0.290149000304148 0.282022962987443 1 1
-0.0113752756751824 -0.00921112173778518 1 1
0.254355611177705 0.241343336593028 1 1
0.320566916435595 0.306840989410105 1 1
0.449971274714952 0.430798433395808 1 1
0.404905260880558 0.377877964852862 1 1
-0.565236598997734 -0.535208864399117 0 0
-0.0758546307301415 -0.0671762062114526 1 1
-0.244020073504213 -0.233929166474889 1 1
0.391793040425656 0.377947234490707 1 0
0.0296349342532713 0.0198646723864257 1 1
0.0320268409818898 0.0376367224957307 1 1
-0.0111107931931792 -0.00908311116915658 1 1
-0.0733683077993605 -0.0685500689624882 1 1
-0.130367737014408 -0.11842703913555 1 1
-0.181129178229259 -0.161257254928511 1 1
-0.158378264703649 -0.150867475847311 1 1
0.200672577572068 0.203466476794471 1 1
0.0577372994696543 0.0478205524808533 1 1
-0.0746373955078958 -0.0695760419314921 1 1
-0.176340588351258 -0.160970775902294 1 1
-0.00750997034644057 -0.0108455001429264 1 1
0.0296790129443658 0.0277705738060721 1 1
-0.235579254654665 -0.224618086533542 1 1
-0.0498088945279707 -0.0484974169209935 1 1
0.799908224354425 0.75333750733646 0 0
0.0299028932891929 0.0254582229384678 1 1
-0.0846595622835776 -0.0811150917160201 1 1
-0.348948693223716 -0.333726894468946 0 0
-0.0837673034859606 -0.080188619688554 1 1
-0.230672520080684 -0.227060033313902 1 1
0.370758296121396 0.348626247806176 0 0
0.0324085674224764 0.0352687226399962 1 1
-0.147242072064086 -0.135870275737442 1 1
0.086059722885342 0.088408147395014 1 1
0.348706550090144 0.324278793761884 1 1
0.422537662251773 0.388811661357072 1 1
0.0459935505529203 0.0481614852112791 1 1
-0.325871565700055 -0.314841478564016 1 1
-0.270533106596393 -0.260826925363689 1 1
0.0363062450235491 0.036938325703769 1 1
-0.2276985179938 -0.21092513639892 1 1
0.0234738342104159 0.0164957106985691 1 1
0.137765392907525 0.138018429327821 1 1
-0.666573662249243 -0.630106472136224 0 0
0.0216657322518948 0.0349001011028328 1 1
0.118144021191714 0.11891474656371 1 1
-0.352656736948556 -0.328021141247469 1 1
-0.0375920665879996 -0.0430959561056841 1 1
0.0925630779279424 0.0875729113451719 1 1
-0.170413517622452 -0.161179988593949 1 1
0.117461858608066 0.113864763262434 1 1
-0.133674399790871 -0.126089629620027 1 1
0.021797920211125 0.0154101736521099 1 1
0.00249888393082743 0.00312846989587233 1 1
0.00952773474726315 -0.00421797941252189 1 1
0.101437624173032 0.0923249357330647 1 1
-0.177995328358537 -0.174932550777593 1 1
-0.0262873350162816 -0.0216673004397425 1 1
-0.206473664767771 -0.196113181025664 1 1
-0.205429625964336 -0.192987409739566 1 1
-0.0782362148164883 -0.0851668600019731 1 1
-0.299989468764904 -0.27498532253507 1 1
-0.117346922559638 -0.10262382128127 1 1
0.337407104263068 0.325424073133189 1 1
-0.313538255909109 -0.302315817859432 1 1
-0.3723973800795 -0.355300503885076 0 0
-0.159621947456226 -0.171136313319912 1 1
-0.667684615830722 -0.630059946602738 0 0
0.189105169562539 0.17611897289101 1 1
-0.113401076715604 -0.113115243842915 1 1
0.329173694543377 0.309241118566585 1 1
0.234117801984675 0.222210857930751 1 1
-0.499762865622379 -0.479962066600092 0 0
-0.0465063818466091 -0.0366230500199267 1 1
-0.216173280162426 -0.214269076280577 1 1
0.13535221621521 0.129876209623104 1 1
0.13918298681581 0.13217481720166 1 1
-0.0572028572116821 -0.0577406516580539 1 1
0.16113701906509 0.15944022434408 1 1
-0.45011972088525 -0.436957167011029 1 0
-0.126478288527638 -0.122023957412682 1 1
0.26951405760538 0.258560973025387 1 1
-0.0497411355470393 -0.045752807889274 1 1
-0.308093976203506 -0.287778716547682 1 1
-0.137242322073937 -0.133238734713292 1 1
0.179126940223242 0.16921326690581 1 1
0.402006955711668 0.39022556347514 1 1
0.066612638499973 0.0638242003031783 1 1
-0.0185095713946428 -0.0169695977718375 1 1
-0.543382748560888 -0.517323221422884 0 0
0.0680926210653686 0.0598416724773643 1 1
-0.210242785499558 -0.196539590965865 1 1
-0.106419849455244 -0.100543732446255 1 1
-0.000885487976560496 0.000843403684181072 1 1
-0.107554261610898 -0.114879291799727 1 1
-0.107367314108563 -0.106738505248465 1 1
-0.00311881635331648 -0.00436759043436998 1 1
-0.0239049789726741 -0.0232998962892208 1 1
-0.133013133005985 -0.12434676919552 1 1
-0.173322810336718 -0.162618877311518 1 1
0.297666197020196 0.287763785936843 1 1
0.289902689004897 0.271841842771722 1 1
-0.625768878236171 -0.595794249063126 0 0
-0.00373478489590307 0.000461494695586191 1 1
0.279799362105416 0.268868909097341 1 1
0.160185767781955 0.16288852404354 1 1
0.201080157942047 0.192000406140404 1 1
-0.388751784973669 -0.376961512044427 1 1
0.114559563162834 0.10634109236273 1 1
-0.0545130144669661 -0.0513580249429637 1 1
-0.125831350019015 -0.113877913284794 1 1
-0.0493609883306471 -0.0396326310058149 1 1
-0.158331950037392 -0.146240276134144 1 1
-0.0548812602640933 -0.0664577726558707 1 1
-0.150564590129383 -0.13872755294974 1 1
0.164891788144917 0.159420570286337 1 1
0.337066129770503 0.326260677495012 1 1
-0.260716144538364 -0.248957384967799 1 1
-0.490550129816187 -0.471519570591848 1 1
0.170938885052981 0.150335584729441 1 1
0.06036483846666 0.0575538829847521 1 1
-0.048980530296234 -0.0516305615034989 1 1
-0.279177279707119 -0.271539648051391 1 1
0.0953118491193216 0.0911280108579232 1 1
-0.355486538227804 -0.339196140207972 1 1
0.0533469564741705 0.0482345437855943 1 1
0.137164511786138 0.131383192037002 1 1
0.105813447407351 0.0947774038299942 1 1
-0.169623566053239 -0.16470085886288 1 1
-0.200861642561861 -0.187261697604424 1 1
-0.300899446106189 -0.288751345463395 1 1
-0.428696671077053 -0.404240289275355 1 1
0.0853435486305675 0.0825797759405012 1 1
0.0750981153538115 0.0674458366769146 1 1
-0.0908651936504995 -0.0750313704570744 1 1
-0.322735150991798 -0.307015505942632 1 1
0.0119304911312254 0.0121507541128568 1 1
-0.110467186098243 -0.101316373110437 1 1
0.140929392504034 0.139026698714502 1 1
0.0541877412216183 0.0516490841788863 1 1
-0.0654767317899523 -0.0622418306007882 1 1
-0.229737474477592 -0.218186432075143 1 1
0.120111720851562 0.108655706196446 1 1
0.00951826310868324 0.0155218221933299 1 1
0.114841768070679 0.115814790753968 1 1
0.00306049399862732 0.00269503330019263 1 1
0.147160169532589 0.137988075497721 1 1
-0.173846870167675 -0.165332091178524 1 1
0.160633703164352 0.146821800924286 1 1
0.330056840081743 0.311897504026675 1 1
0.11086111017278 0.104942871646949 1 1
-0.0900899376202032 -0.0798869365171199 1 1
0.0435829146279087 0.0459418464186108 1 1
0.0210621053297183 0.0118265002639725 1 1
-0.109475126588591 -0.10822991817746 1 1
0.233211925676225 0.214452819282366 1 1
-0.444999557552322 -0.435126931823282 1 1
0.181127272196235 0.184977505276046 1 1
0.176305174725895 0.160336421302183 1 1
-0.189311432821585 -0.18061955709272 1 1
-0.167094384885231 -0.163398863867992 1 1
0.00598313935425181 0.00840651780666861 1 1
0.470322355521372 0.455354221068909 1 1
-0.148112031457481 -0.134554112171527 1 1
0.25625724419162 0.245823506536003 1 1
-0.0665688472956473 -0.0695360201119375 1 1
-0.115638210608722 -0.117592720868685 1 1
0.12087232269967 0.123086064191975 1 1
-0.208117793631541 -0.195879467206918 1 1
0.0927579717892424 0.0766025769211897 1 1
-0.0065518141433813 -0.00531520776504255 1 1
-0.360731629981988 -0.3433467549271 1 1
-0.112973156279046 -0.10680031041127 1 1
-0.297820177434109 -0.270441077068064 1 1
-0.432488539877332 -0.410828956180032 1 1
0.0561814767575407 0.059157341276874 1 1
0.079715233903653 0.0733706641035441 1 1
-0.533297918498365 -0.512021120937704 0 0
-0.0360295296697366 -0.03645890482405 1 1
0.511125201022697 0.48586705419891 0 0
0.422214608863151 0.401335973554611 1 1
-0.0104004689933595 -0.00894490929593057 1 1
0.0703766691394435 0.0555998364110225 1 1
0.0193014300225215 0.0214533008956451 1 1
-0.0693698605889389 -0.0672761578002562 1 1
0.188051941318818 0.171974771638973 1 1
-0.290429300372125 -0.274550120366023 1 1
-0.1541633276476 -0.151781402182572 1 1
-0.00917709658232364 -0.0112686356929255 1 1
0.0275670324936941 0.0249078635408936 1 1
-0.222313705301868 -0.210925420431007 1 1
-0.28832736801779 -0.281806477286752 1 1
0.450499060533588 0.43535302799737 0 0
-0.00346490961058091 0.000151567547232508 1 1
0.0903951742974436 0.0887235950387091 1 1
-0.14959955580133 -0.143225338562505 1 1
-0.0226718492823598 -0.0171564389985644 1 1
-0.147106752334044 -0.143708442050994 1 1
0.291443767979574 0.275733158978313 1 1
-0.155234751844624 -0.143658526273992 1 1
0.0560193902828431 0.058751260682085 1 1
0.0640559228047646 0.0635950789797408 1 1
0.0730574815395039 0.0741911530865084 1 1
0.184850782946134 0.175220087117173 1 1
-0.327941927696479 -0.3065190421035 1 1
-0.24090196781123 -0.227103414009721 1 1
0.319829255292077 0.29122228334689 1 1
-0.103058217850451 -0.0918484717666172 1 1
0.335353505440618 0.320060134991962 1 1
0.355549104497671 0.340470831174241 1 1
-0.13660325550553 -0.136412847535619 1 1
0.277314639940483 0.27135867873173 1 1
0.0734015282741865 0.0717149642862109 1 1
0.10711906949341 0.104971954920379 1 1
0.18240266011635 0.194801730751702 1 1
0.183254945593615 0.17216228713282 1 1
0.00265942683246309 0.004864685038162 1 1
-0.172604813874138 -0.162139348361061 1 1
-0.277308537437897 -0.26061296333129 1 1
-0.303399512820567 -0.285472651624433 1 1
-0.0155833575802447 -0.0145996346293984 1 1
-0.298000062082235 -0.288047064971037 1 1
0.354835396630231 0.334763692928751 0 0
0.0381550807395768 0.0358495717806996 1 1
0.359424296056221 0.340554567878059 1 1
0.43463720753153 0.414220314037847 0 0
0.305441008539547 0.292500508284516 1 1
0.36898091862675 0.351155715141866 1 1
-0.121158959426066 -0.125622261436442 1 1
-0.0711445551130466 -0.0618412952406249 1 1
0.257974100965921 0.247698720532637 1 1
0.0568265142798592 0.0580451024133175 1 1
0.106510363487738 0.0966588405744643 1 1
-0.0953589141270832 -0.0922894944789561 1 1
-0.00852369937099431 0.000157201503137763 1 1
-0.18566215331345 -0.177947302858543 1 1
-0.0917595279677533 -0.0822680784275417 1 1
-0.38934990871241 -0.37089771121851 1 1
-0.362647684450688 -0.346375615495198 0 0
-0.178663094626413 -0.161723974469231 1 1
-0.262969344173488 -0.245994507607364 1 1
-0.11865698103007 -0.104265940531724 1 1
0.105292015711408 0.0982518645301102 1 1
0.0744655219702473 0.0751433970190231 1 1
0.00100526820902233 0.00461776138629448 1 1
-0.251085676674853 -0.233619951563978 1 1
0.501224499366616 0.484245859637328 0 0
-0.178245819495349 -0.164980508753719 1 1
0.00328543867798537 0.00549026353729264 1 1
-0.0638932410737261 -0.0578969668240337 1 1
-0.185000983238793 -0.184711965035418 1 1
0.0475016580325436 0.0423266014388163 1 1
-0.216204164822295 -0.19249722588714 1 1
-0.052239272247809 -0.0505909532411647 1 1
-0.200844719362708 -0.192133817334838 1 1
-0.165113043809319 -0.158812457556832 1 1
0.158265136493011 0.152434410305618 1 1
0.241086798094131 0.231310774831626 1 1
0.291331615905133 0.268635532734573 1 1
0.0167500674913872 0.0138891102408837 1 1
-0.149608289445065 -0.146653184011982 1 1
0.000970890699701204 0.00368656583453097 1 1
-0.0708421999042165 -0.0603574261526015 1 1
-0.104299840523167 -0.104190666347533 1 1
0.646997974059728 0.61649919813243 0 0
0.281597727903189 0.27659971474067 1 1
0.17658407019308 0.16590964591355 1 1
0.0346957661303066 0.0329433934860226 1 1
0.480259177835905 0.448077122260119 0 0
0.334871550302331 0.318727830543221 1 1
0.402513152904135 0.382007140593881 1 1
0.406532836474014 0.393332421019684 1 1
0.526369432909266 0.501150566098455 1 1
0.14940661100054 0.153531517908248 1 1
0.158092149337775 0.152121204631471 1 1
0.149553767525559 0.142538434147288 1 1
0.0187278777989536 0.0161030217122117 1 1
0.105232157302945 0.101898164497691 1 1
0.359642451547108 0.335418950086667 1 1
-0.250185357696062 -0.243598245608102 1 1
-0.0575237777921137 -0.0516833536288982 1 1
-0.0737855682401859 -0.0661767041336012 1 1
-0.293121942058955 -0.280763215967137 1 1
0.0344807616761363 0.0353394289908608 1 1
-0.185301894330147 -0.177935246761138 1 1
-0.127199078418816 -0.122924354881132 1 1
0.459619382956091 0.440227984655656 1 1
0.122461262546631 0.111904817616007 1 1
-0.252234145831396 -0.242397882348306 1 1
-0.208023663455991 -0.19812095246215 1 1
-0.0634969620756047 -0.0629627844302574 1 1
0.248122128596224 0.235975460862503 1 1
0.216139147692036 0.207719421346112 1 1
0.128974330001856 0.119142070882603 1 1
-0.00536616592206633 -0.00893877624343892 1 1
-0.133468691264384 -0.130095490366802 1 1
0.140330371048307 0.134014382844745 1 1
-0.521683285268346 -0.498216410006443 0 0
-0.0340575794788632 -0.0338691781494715 1 1
0.0167057068183266 0.025218693694551 1 1
-0.281368246236707 -0.265531191342134 1 1
0.128921290889375 0.122054125825557 1 1
0.280292318090776 0.266514040692871 1 1
-0.0144523773924202 -0.0151287594504437 1 1
-0.130211446678583 -0.128167629834761 1 1
0.20039445493059 0.19058939919245 1 1
0.11772839184076 0.114206064558868 1 1
0.185924080182935 0.18013093988851 1 1
-0.129384293065739 -0.112304887374193 1 1
0.203422732356073 0.189910405386204 1 1
0.183793683837776 0.179729905725813 1 1
-0.289024970667842 -0.272209688842994 1 1
-0.0675300626313851 -0.0553613610933827 1 1
0.189297775922904 0.176965221557174 1 1
-0.10064384278586 -0.0908499206527589 1 1
-0.458815979529417 -0.424654704887466 0 0
-0.413057993257052 -0.401846399701875 1 1
0.0743210809511602 0.0638696550779837 1 1
-0.0867392187070763 -0.08934076069337 1 1
-0.131352626469677 -0.127085263720971 1 1
0.0306308645372945 0.0317385324878956 1 1
0.0982994980138658 0.0922361460671764 1 1
0.251593879551349 0.238089789894181 1 1
0.193464729857287 0.182119345249369 1 1
0.208346839527273 0.194914916218908 1 1
0.16234931505503 0.158500463506297 1 1
-0.0511125082014127 -0.0483989620950882 1 1
0.0914867500685296 0.103230094663372 1 1
-0.07645591892259 -0.0749682055332485 1 1
-0.112649273587301 -0.108547162918337 1 1
-0.38592074808717 -0.366321684812411 0 0
0.0846554643742182 0.0809214327268131 1 1
0.260008703135871 0.249014945550903 1 1
-0.118889848311592 -0.106834616774199 1 1
-0.196195081233892 -0.187483168031222 1 1
0.282520184677515 0.260873917880221 1 1
0.140836526031354 0.142817709516867 1 1
-0.0700866613207527 -0.0654940991261041 1 1
-0.24130100126091 -0.233594417733364 1 1
0.264179955006088 0.251922725311485 1 1
-0.00607425282043352 -0.00142110432473201 1 1
0.0678348405407162 0.066846701320572 1 1
-0.149449139637204 -0.148713911801948 1 1
-0.166619170281157 -0.155775370270711 1 1
0.0246216972665121 0.0184549133727124 1 1
0.0847640504269008 0.0805648005993159 1 1
0.407254756321998 0.389970918897596 1 0
0.133121638017989 0.12891959097603 1 1
0.376552061445818 0.354841230646203 1 1
-0.140699484649777 -0.137913382282918 1 1
0.304891859348664 0.290472898162353 1 1
-0.219096616025627 -0.204888055225643 1 1
0.123190962187229 0.114350715528854 1 1
-0.431893709317459 -0.402650365762316 1 1
0.0383614482479156 0.0348043669261212 1 1
-0.281672983960609 -0.269532928907717 1 1
0.224330916734575 0.217489766302046 1 1
-0.335784310628061 -0.319496347178455 0 1
0.0842612823566028 0.0702618257676438 1 1
-0.0945296958225968 -0.0927994923839573 1 1
-0.167974350501881 -0.162294891888221 1 1
0.225604422882223 0.209740146845443 1 1
-0.122183260683523 -0.11941536182109 1 1
0.421359920847349 0.397761893373636 1 1
0.117628784875117 0.112490878350604 1 1
-0.124860147779166 -0.118430304663117 1 1
-0.0621555163998164 -0.0690077280135993 1 1
0.246958296720486 0.234618456382965 1 1
-0.215978608350342 -0.212309071325616 1 1
-0.183459590694909 -0.179568989110483 1 1
0.0510585517672265 0.0328155102115273 1 1
0.0430407380732823 0.0482062468456094 1 1
0.36508332645677 0.34881351776189 0 0
-0.263299612117088 -0.257751013170028 1 1
-0.218342950613174 -0.202403773167227 1 1
-0.0157083012824557 -0.0199282340013556 1 1
0.204140634570792 0.189769882856294 1 1
-0.340068506962418 -0.322285626879831 0 1
-0.267159156737045 -0.263485353694227 1 1
-0.419428059101741 -0.412658225778331 1 1
0.375975340057418 0.364722627600556 1 1
-0.000412530263429495 0.00433789846244046 1 1
-0.274256689629389 -0.254836974601476 1 1
0.0659198011236519 0.0670047870202949 1 1
0.232076225583854 0.213563419258205 1 1
-0.121403761700507 -0.141136647068542 1 1
-0.230009370070701 -0.220435081490945 1 1
-0.238902133174795 -0.215510723343326 1 1
0.0194546295311297 0.0191130082794288 1 1
-0.223900131783235 -0.210938855003872 1 1
0.0320620801654232 0.0264539238575898 1 1
-0.0181183940737032 -0.00683212282495996 1 1
-0.134778453534667 -0.131673340560953 1 1
-0.0463719337389526 -0.0503528572639519 1 1
0.308702810265188 0.293290760573482 1 1
-0.217415503799009 -0.208963701049185 1 1
-0.0296637329031249 -0.0321913026156263 1 1
-0.435733982533986 -0.420179532707141 1 1
-0.221327299867089 -0.20929384954203 1 1
0.153517475212202 0.141162670701174 1 1
-0.319807968047039 -0.299677715147309 1 1
-0.137280621493113 -0.138333138713512 1 1
0.114554110403355 0.109790604320034 1 1
0.185923293807489 0.179579513297045 1 1
-0.0271827469165306 -0.0237615113815098 1 1
0.317196208215546 0.3184010923171 1 1
-0.410934552226048 -0.386452195885899 1 1
0.225448409413749 0.22006720346978 1 1
-0.135505712194009 -0.130687436439005 1 1
-0.0489199069245349 -0.0448307830185544 1 1
0.0733024755867166 0.0677989476907211 1 1
-0.115544642794208 -0.109264853931152 1 1
-0.0111307434318123 -0.0021172902206712 1 1
-0.134843923197342 -0.132995154804844 1 1
0.0146331156396175 0.0129992209347898 1 1
-0.166895647094809 -0.158904807292968 1 1
0.184295942638957 0.183232811924052 1 1
0.178205089667799 0.177348953545025 1 1
0.598862710735982 0.570829262430745 0 0
0.313157602875101 0.293542355946662 1 1
0.281947547139178 0.268012152987193 1 1
-0.581541832154727 -0.553425178893644 0 0
-0.319963168167016 -0.306638221878513 0 1
0.0583177206189651 0.0551764273987009 1 1
-0.196414823541084 -0.187296200128287 1 1
0.0739625459548715 0.0682209702025299 1 1
0.00709757690865686 0.00891324191342054 1 1
0.135277771161124 0.129218644356982 1 1
-0.358694585611134 -0.340361731204632 1 1
0.382552554081022 0.362515803687996 1 1
-0.0602576982177742 -0.0595393578683989 1 1
0.237605417963386 0.226377738807247 1 1
0.171499275242717 0.16594998195683 1 1
-0.371649134195516 -0.360092220384905 1 1
0.182531883449377 0.177313509054427 1 1
-0.251491669229225 -0.236543556929403 1 1
-0.234446340242826 -0.233132655813641 1 1
-0.347056834668913 -0.33329989969391 1 1
-0.417232542711356 -0.392159047643986 1 1
0.100297823045564 0.127828072461892 1 1
0.00487985861564598 0.0073248639543041 1 1
-0.114688975157941 -0.110706011470018 1 1
-0.699837453048738 -0.668299250482919 0 0
0.111820009684189 0.107931438157501 1 1
0.191694467642099 0.189783804014499 1 1
-0.0978690325776529 -0.0853222213219888 1 1
-0.0547363983815747 -0.0606627910312954 1 1
-0.116965155373963 -0.105564468716745 1 1
-0.0430068376773178 -0.0400405236454973 1 1
-0.0373446675417709 -0.0387789213196936 1 1
0.00599865661922781 0.0026530735271096 1 1
-0.250046452529482 -0.239002788768917 1 1
-0.212329627191188 -0.208328981382712 1 1
0.182150192469807 0.175767413602509 1 1
0.294112073754459 0.280455980774761 1 1
0.514842377731347 0.487890182806883 0 0
-0.0581929753792511 -0.0446200319997428 1 1
0.130438115485112 0.126481730779135 1 1
0.332692510846232 0.324065207876381 1 1
0.148684327876414 0.139749646327248 1 1
-0.503479615504386 -0.476346750898392 1 1
-0.177430243645851 -0.169712893669668 1 1
0.108386429055296 0.105154404615531 1 1
-0.223069434684051 -0.214830056288528 1 1
-0.32817643042371 -0.305344766321581 1 1
0.494605524957237 0.467410963974385 1 0
0.216707888666029 0.215672516781736 1 1
-0.148688250882841 -0.146076158919445 1 1
-0.0960224235947534 -0.0866365355542936 1 1
-0.020674485840621 -0.0346349426159368 1 1
0.186839070688486 0.176287255234258 1 1
-0.163720239929961 -0.15054058166315 1 1
0.0124880077132511 0.0100116397119946 1 1
0.117423016476294 0.111981946690531 1 1
-0.219121770638419 -0.205472534802527 1 1
0.0741140270226267 0.0752165990753887 1 1
0.171553744721053 0.164485469775393 1 1
-0.357376657584647 -0.343182527959251 0 0
-0.0130604223482895 -0.00876308919685084 1 1
-0.178076652003148 -0.170509966555152 1 1
-0.160184855122851 -0.150501096190153 1 1
-0.0478806922901357 -0.051406755058868 1 1
0.0911486608177765 0.0925078777525026 1 1
0.13456700628564 0.126976925834453 1 1
0.218393886766349 0.206242939089121 1 1
0.179784388821706 0.166942476383232 1 1
-0.0877270236534746 -0.0889801934292299 1 1
-0.0556101173829475 -0.0631597027375923 1 1
-0.231943158145659 -0.219426684074056 1 1
0.228739036713255 0.215750919833768 1 1
-0.142090638504578 -0.134466087122783 1 1
-0.238095085520777 -0.223217233596945 1 1
0.291672085006221 0.27545863754158 1 1
0.0877813953703401 0.0819498103917321 1 1
-0.21848963786808 -0.213081988385905 1 1
-0.272755629745635 -0.264049784955055 1 1
0.0920552333912347 0.094158336954733 1 1
0.262918959382051 0.238874977594067 1 1
0.206504025900563 0.207583443221399 1 1
0.0922579781512926 0.0924984111520068 1 1
0.190981258657732 0.179479098467528 1 1
0.420806449576875 0.397129727562682 0 0
-0.0185718818554241 -0.0182798767947332 1 1
0.0832360152001193 0.0750661310340037 1 1
0.113659489740926 0.0991076106438933 1 1
-0.324062006906564 -0.308934923877633 0 1
-0.0764007872701729 -0.0666567796917926 1 1
0.0612631328994223 0.0596919686156435 1 1
-0.141332433697566 -0.132077872573352 1 1
-0.0974048856187511 -0.0900765377538534 1 1
0.0664502660146825 0.0611362882570059 1 1
-0.214171927538865 -0.208983749317154 1 1
-0.153188509586458 -0.14790052340336 1 1
0.454181852646171 0.44054112852651 1 1
0.204183500650834 0.194393827949678 1 1
-0.265502686675774 -0.248637541732765 1 1
-0.183906308067585 -0.178643938578337 1 1
-0.0785950468191633 -0.0747392963411784 1 1
0.0396471593526242 0.0465295393773827 1 1
0.121673880975174 0.116679197639206 1 1
0.0701370604391014 0.0644023207314141 1 1
0.49259359610984 0.473846099856356 1 0
-0.268868570173239 -0.257953590472699 1 1
-0.21503192506864 -0.198873588747279 1 1
-0.1580803026513 -0.150832909441748 1 1
0.067758810624445 0.0640268256276799 1 1
0.0435264487319896 0.0499317904483935 1 1
0.474328657489813 0.44283588918254 0 0
-0.782150629635149 -0.737355890331136 0 0
0.13314783253373 0.127454097468628 1 1
0.368161568203601 0.369365698777779 1 1
-0.352070886175949 -0.332803187259092 1 1
-0.0568101838611044 -0.0554386056702291 1 1
0.0213684209369661 0.0196888925676259 1 1
0.0314451341371756 0.0418302495896463 1 1
0.0193239579873288 0.0198511897545446 1 1
-0.383812778092857 -0.367405793644341 0 0
-0.0797316987785989 -0.073313055731647 1 1
0.194977729199317 0.190235619993767 1 1
0.16709771195372 0.155386287079233 1 1
0.259750860950984 0.252202609328172 1 1
-0.148448348342844 -0.14480128164234 1 1
0.205482587004691 0.194540485288308 1 1
-0.131797254693574 -0.124852921858504 1 1
-0.495010492780607 -0.46152631506192 1 1
-0.0924575974330088 -0.0904390583775226 1 1
-0.236925050278951 -0.219025541224311 1 1
-0.461749588207905 -0.438438515554647 0 0
-0.100114279759986 -0.0978649973623113 1 1
0.388509279864831 0.376555528878322 1 1
-0.0111860041453978 -0.0118899552282918 1 1
-0.00707835726648119 -0.00923236684358611 1 1
-0.152938257451112 -0.1485432463633 1 1
0.0640580787141704 0.0577767889369496 1 1
-0.0644057301843533 -0.0625639378530432 1 1
0.192742552692214 0.191553099850363 1 1
0.304966178059922 0.294076680210489 1 1
0.210207383929659 0.196578495058766 1 1
0.107472383426924 0.105288305649748 1 1
0.0809463906098777 0.0802287593229694 1 1
0.236005096510516 0.228629406366791 1 1
-0.0856476969272902 -0.0813879471437238 1 1
0.0672217228595084 0.0661067200803997 1 1
0.0932664258101683 0.0881301677459982 1 1
-0.256627577600523 -0.242781840399907 1 1
-0.244800468691545 -0.238075245756313 1 1
0.211672890410748 0.205128195733281 1 1
-0.213185594742205 -0.216023406596172 1 1
-0.300506343087365 -0.286441412606591 1 1
-0.104318847790599 -0.0955489750292339 1 1
0.355670789506763 0.339538847718925 1 1
-0.292968866331268 -0.269618375390022 1 1
0.408358783299798 0.390819770496941 1 1
-0.197151123807196 -0.185533791782258 1 1
0.0936769243714466 0.0831518568961475 1 1
0.0360071569134071 0.0323892587317012 1 1
0.0873357334754136 0.0837164919629765 1 1
0.0321887584010138 0.0356989736959012 1 1
0.0614090116293161 0.0561804647032247 1 1
0.830615504958973 0.782841181659279 0 0
0.309865699696583 0.286759723429442 1 1
0.255964391379985 0.24250072396341 1 1
0.217213617519993 0.207433716289291 1 1
-0.475385959442015 -0.455036081445069 0 0
0.0712220891375431 0.0687427691562856 1 1
-0.0346422592688213 -0.0350805731146848 1 1
0.0596522863132633 0.058275693610634 1 1
0.0352169950057091 0.0267090678537334 1 1
0.168201491420631 0.164075756301112 1 1
0.220844547608794 0.210304805759485 1 1
-0.35933754227724 -0.343489104503329 1 1
0.10615098057692 0.0998103934943355 1 1
-0.051751705856481 -0.0398553573483337 1 1
-0.143971005449166 -0.131493578535749 1 1
0.0751589849848823 0.0681829750958138 1 1
0.268758287255419 0.251263839773068 1 1
-0.205584423495192 -0.192530282040989 1 1
-0.18854221543445 -0.179433225787983 1 1
-0.34034041363918 -0.319136488474494 1 1
-0.138158059479391 -0.124661367340655 1 1
-0.00574531925026594 -0.00608951047400003 1 1
0.269978291571244 0.258367268840046 1 1
-0.362927326323913 -0.347795780346878 1 1
0.00872560725762736 0.0106433030296295 1 1
-0.202179167458536 -0.187653061488704 1 1
0.223045174164445 0.212482025488102 1 1
-0.261097338218813 -0.247677741788636 1 1
0.0215263214725447 0.0195779964187118 1 1
0.227851653811884 0.203653587257453 1 1
0.432247607355115 0.415702365379774 0 0
0.390014652458168 0.372835993196356 0 0
0.219074511142389 0.209107908549392 1 1
0.0231637365570753 0.0271519592634555 1 1
-0.107682001526998 -0.106081347996978 1 1
-0.501796318395331 -0.467863364023015 0 0
-0.0313335728740666 -0.0318817511281209 1 1
-0.0440325660842859 -0.0416944209515039 1 1
0.30068430716356 0.285541151022834 1 1
-0.221851794975128 -0.209770006396116 1 1
-0.0382170553690561 -0.0426429503937363 1 1
0.130249078317778 0.133256067655627 1 1
-0.232886204420812 -0.221054798888634 1 1
-0.27768985181068 -0.26536435069869 1 1
0.0297781290708565 0.0318507633766519 1 1
0.26053402848339 0.240824866592991 1 1
-0.465806573061837 -0.451977553949238 1 1
-0.149428020865134 -0.136085044742652 1 1
-0.134023512508851 -0.129488014623281 1 1
-0.48769090835223 -0.476552995223707 0 0
0.0467362318062905 0.0460424667481398 1 1
0.109054414498324 0.104590015719415 1 1
0.334390640036022 0.306726080994623 1 1
-0.020777993960528 -0.0184843144770248 1 1
-0.381082525299308 -0.363922738045582 1 1
0.0395465985002824 0.0414981993840426 1 1
0.000535705508115256 -0.00274386175229776 1 1
0.0559809405941094 0.0504013000170444 1 1
0.312512111963789 0.295134231423525 1 1
-0.1437358562724 -0.135738740975058 1 1
0.00883362105669366 0.0129016290980305 1 1
-0.32280420064977 -0.299324121319633 1 1
-0.136235760148372 -0.127897742770621 1 1
-0.400170094072754 -0.372772904777352 1 1
0.00451712755241379 -0.00652381985298338 1 1
0.384418044020332 0.365588679073148 1 1
-0.0737027348328571 -0.0731946881103629 1 1
-0.112720819384885 -0.108829509047965 1 1
0.0728478623872385 0.0621769195271926 1 1
0.163131192326344 0.161888272051273 1 1
-0.167088095632791 -0.159747682811028 1 1
0.0982786524081492 0.0884579106572623 1 1
-0.0498716775258841 -0.0487174579258409 1 1
-0.0606450899142861 -0.0518786113010176 1 1
-0.387670627542409 -0.355610574157383 1 1
-0.147205920045037 -0.140113613325161 1 1
0.0425482985294129 0.0395574377574105 1 1
0.447161461658884 0.433380149692739 1 1
-0.124545824415578 -0.119210585745739 1 1
0.17013388622729 0.151772031514723 1 1
-0.238758780788175 -0.221034651154737 1 1
0.0134397197313791 0.0131599708565684 1 1
0.364076233362361 0.345627103748738 1 1
-0.0828319245975979 -0.0785062376584214 1 1
0.175133018089482 0.173640576360283 1 1
-0.185915292421909 -0.177059216608417 1 1
0.398653417916569 0.386016576066008 1 1
0.39168773278795 0.366435819540696 0 0
0.257190193327687 0.239441670256512 1 1
-0.188529767580041 -0.18221060049057 1 1
0.167865196904573 0.170361670005033 1 1
0.0545097832464954 0.0547823647049436 1 1
0.131316763793919 0.121829944333115 1 1
0.354431038375208 0.34189985951111 1 1
-0.123417453117011 -0.116448988333308 1 1
-0.0386068848976282 -0.0374269876629782 1 1
-0.507732077054978 -0.476632967556048 1 1
0.379613332620246 0.360910996924179 0 0
0.132855564926425 0.129130880985585 1 1
-0.178286616061184 -0.171923320028702 1 1
-0.0764679612615314 -0.0798294859618005 1 1
-0.0385785717583588 -0.0362608457627672 1 1
-0.170351070566038 -0.168743066539182 1 1
0.0412463281698761 0.0375875812580724 1 1
-0.153903316407024 -0.151951691504926 1 1
-0.199266661262212 -0.195634409529598 1 1
0.317372545852823 0.300856678861165 1 1
-0.344051234816956 -0.329411443153138 1 1
0.154961167284728 0.148412867763294 1 1
-0.0816866652080376 -0.0744336355660517 1 1
0.145779370907409 0.139814548846326 1 1
-0.0750730541011128 -0.0706283197381328 1 1
-0.151488128430782 -0.144262711691994 1 1
-0.330630498390346 -0.313164444667851 1 1
0.169980804613689 0.15446671743069 1 1
0.0911968116053084 0.0942819182447553 1 1
0.00611992403426916 -0.0318604580155477 1 1
-0.123211067687254 -0.125873256055591 1 1
0.117701676267323 0.106465304903319 1 1
0.0336625412821109 0.0199851530808178 1 1
-0.384674212877179 -0.362889039179888 1 1
-0.0497704473589273 -0.0401045641715301 1 1
-0.272650434688765 -0.260804246510278 1 1
-0.222394350498525 -0.213784771903884 1 1
0.174043333152661 0.17364897958098 1 1
0.00494841434326462 -0.00125180594900513 1 1
-0.0156062474999289 -0.0153594698588667 1 1
0.200536101194081 0.195029145578719 1 1
-0.0839270937901004 -0.0771908447928967 1 1
0.0104365220985634 0.00777363230998352 1 1
-0.202362447322627 -0.197126334684177 1 1
0.240332641663946 0.234696282908837 1 1
0.0237340446629896 0.0178788771683725 1 1
0.101080950698737 0.0979631489517857 1 1
-0.144524346827768 -0.134103528194449 1 1
0.305338136563435 0.290030519242428 1 1
-0.385077516582538 -0.369053055881454 0 0
-0.299435604754087 -0.289296368303009 1 1
-0.491497177344219 -0.466055893896092 1 1
-0.103036110923094 -0.10070688714358 1 1
0.300152407099055 0.285949962608474 1 1
0.057979939022061 0.0541917952487301 1 1
-0.0205136035072935 -0.0190995082441931 1 1
0.368323935953745 0.341473346133971 1 1
0.0374503654915209 0.0454461302081624 1 1
-0.312991336561425 -0.296922841037811 1 1
-0.175440471703404 -0.177781214131227 1 1
-0.338569148063289 -0.314903415937957 1 1
-0.372539126929203 -0.353215206075281 1 1
0.0223226664168356 0.0280364578431338 1 1
0.490523158485057 0.466872934822071 1 1
-0.0240035775593286 -0.0266665964800492 1 1
-0.382116565492467 -0.377012295583761 1 1
-0.0887578552278386 -0.0685326755837328 1 1
0.00356839432023601 0.00536160558273736 1 1
-0.170310922520296 -0.163779910804497 1 1
-0.252822182081501 -0.245855727532231 1 1
-0.373488776061009 -0.346769760403947 1 1
0.161777764208234 0.146605485038239 1 1
-0.341718966095678 -0.33806042885669 1 1
-0.0285698441260114 -0.02968429400296 1 1
-0.00973918484313657 -0.0067325036589513 1 1
-0.0971798730696983 -0.0893261685141613 1 1
0.237863678911463 0.228806947268382 1 1
0.144062200814678 0.131385931915108 1 1
-0.114264605782404 -0.111026895274102 1 1
-0.0530749737909672 -0.054423893543611 1 1
-0.067538054949389 -0.0636267295647494 1 1
-0.108366281098891 -0.100970383378885 1 1
-0.0134819847702671 -0.00928164621639744 1 1
0.030927276513069 0.0230602226869158 1 1
-0.0817791177184854 -0.0793022458104405 1 1
0.0307399962778878 0.0269838922123068 1 1
-0.192114889757741 -0.186214398994064 1 1
0.0475128887344048 0.0442579530601535 1 1
-0.0263153931111102 -0.0222620943723362 1 1
0.18935489967648 0.180711580463305 1 1
-0.26107830835214 -0.249391942688536 1 1
-0.201391460498143 -0.19375441301412 1 1
-0.103842525754771 -0.0843654425886738 1 1
-0.202874312530921 -0.190569846028108 1 1
-0.0680125978110186 -0.0605759352926054 1 1
0.155098604741817 0.150846217541085 1 1
0.0439285333453898 0.040449914325314 1 1
-0.353357311939571 -0.339736398028981 1 1
0.0273122009854082 0.036978874727361 1 1
0.471094180766007 0.453965110756746 1 0
0.178986630776154 0.172411493920699 1 1
-0.0923433251458282 -0.0862086092197137 1 1
-0.257019887605911 -0.247423168066101 1 1
0.19196154934233 0.182206191006644 1 1
-0.105517253568795 -0.105582937396179 1 1
-0.0759306725020546 -0.0691053858939351 1 1
-0.245340946332578 -0.23957549914056 1 1
-0.167430308336579 -0.162351491374927 1 1
0.193716447855162 0.183580126362287 1 1
0.0958505200366601 0.0925219388031257 1 1
0.027900434419435 0.0250886885181413 1 1
-0.0435688235527639 -0.0383921784863137 1 1
0.0828847610089022 0.076233983836693 1 1
0.041706109397414 0.0410440207443251 1 1
-0.213816980540139 -0.190568550431969 1 1
0.241813147823335 0.233041786259476 1 1
0.0814298254410756 0.0744938322145238 1 1
0.265485376865399 0.237079752092654 1 1
-0.182427676189904 -0.175553174714448 1 1
0.405484046737776 0.385770387505876 0 0
-0.033547377273048 -0.0287844017796872 1 1
0.143724859798469 0.141795531099631 1 1
-0.220840310498248 -0.213548234927609 1 1
0.168914207891906 0.153644007665239 1 1
0.0366965739078094 0.0413080997398728 1 1
-0.0785690850898012 -0.0736461625302754 1 1
0.124567030374554 0.114368053106922 1 1
-0.0947284653874553 -0.0900282133872786 1 1
0.0759607912486067 0.0668099936157258 1 1
0.0166882449261097 0.0138999927562634 1 1
-0.0220571602611623 -0.0208158273614063 1 1
0.333984550321673 0.319194885456692 1 1
0.0543227949232215 0.0550450965070831 1 1
0.121540964878485 0.117507779998564 1 1
0.0829441400645773 0.0784862829640569 1 1
-0.0507256480548805 -0.0442735844644305 1 1
-0.0644286187554825 -0.055863547180592 1 1
0.0613218736653396 0.061903278617101 1 1
-0.137789506483256 -0.12455089428874 1 1
0.207943584884902 0.186984500362317 1 1
0.0749959847322624 0.0714655369213532 1 1
0.453127338314049 0.428051182026846 0 0
0.038650476136583 0.0247739217019409 1 1
-0.0894123960455714 -0.0885704618953811 1 1
-0.270631232820909 -0.263241944401487 1 1
-0.0972600290741673 -0.0928853726998996 1 1
-0.0754293538689175 -0.0735187777641785 1 1
-0.219921236644023 -0.20801328589045 1 1
-0.104702321635517 -0.108409973907734 1 1
-0.350960317966786 -0.328798300102192 1 1
0.125121222799337 0.114828571317712 1 1
0.142959767148889 0.141820817984974 1 1
0.17155585471054 0.153764393614596 1 1
0.290212337881126 0.271440862905049 1 1
-0.0631335520876348 -0.0541612415156685 1 1
0.32751827541245 0.314535738304672 1 1
-0.0777072848845471 -0.0797299244957472 1 1
0.159663004434797 0.153798850652235 1 1
-0.316633970330899 -0.30076733118767 1 1
0.231093229974729 0.222909929056868 1 1
-0.265942078268656 -0.253252062249577 1 1
0.0711048069658929 0.0695303809946334 1 1
-0.205350345104912 -0.199464755791375 1 1
0.063609835514593 0.0561179264285359 1 1
0.0976685147951118 0.0869546379595834 1 1
-0.0270450663813064 -0.0249816081323326 1 1
-0.74640777230246 -0.711924600489104 0 0
0.0737245789256523 0.0713040111383358 1 1
0.255204467393678 0.230537005477942 1 1
0.145605996938651 0.140028475778618 1 1
0.466739413982719 0.435668346366047 1 1
0.141873658267785 0.127263391891592 1 1
0.122898311078747 0.117088524261152 1 1
-0.106084225074155 -0.104110978045445 1 1
-0.191610795411438 -0.177786667178838 1 1
0.241444332594699 0.234020431020289 1 1
0.0186624584242707 0.0206465597465537 1 1
0.0621829085078506 0.0572689127716922 1 1
0.329495765243534 0.317799606122728 1 1
-0.00335935781084562 0.00273631742257049 1 1
0.487317081260331 0.460699841318212 0 0
-0.10345045795539 -0.0984304362683116 1 1
0.237704152028135 0.217120081157869 1 1
0.652301751226649 0.622316573297535 0 0
-0.0451394903930581 -0.0460984932924312 1 1
0.387702155212178 0.370538664602113 1 1
0.104665039337837 0.0982126468747752 1 1
-0.198537379754 -0.183483075896059 1 1
-0.506039841799469 -0.482405738483388 0 0
0.276529491418761 0.257682301695655 1 1
-0.0584948562111174 -0.0594093325465108 1 1
0.43909584896847 0.417021448738551 0 0
-0.285012349134253 -0.275567745620191 1 1
-0.0404360627244697 -0.0408613884322189 1 1
-0.0585198229117495 -0.0552551179120548 1 1
0.140163711177938 0.133787910066084 1 1
0.0164686569232288 0.00677905172832605 1 1
0.574410845103574 0.539324661676636 0 0
-0.128933109223259 -0.117326855455362 1 1
0.400119560013601 0.383237078724874 1 1
0.108810331795391 0.102334653971001 1 1
0.136342256802799 0.123998184820373 1 1
-0.332179944250083 -0.317339310848584 1 1
-0.112521473755642 -0.106361866422711 1 1
0.299553461046445 0.27994027855534 1 1
-0.0433917644074144 -0.0514662523267055 1 1
0.15933305506356 0.151038786936253 1 1
-0.458240554656808 -0.43245529455511 1 1
-0.0139758130496796 -0.0170770194083253 1 1
0.401097082938471 0.376980337743889 1 1
0.0476308308530729 0.0562268959629366 1 1
-0.0859984512918777 -0.086542312826859 1 1
0.0214365843907767 0.012287256017265 1 1
0.338424055189485 0.3239422279737 1 1
-0.204368542004396 -0.195630290000573 1 1
-0.0236426178753835 -0.0257228533549256 1 1
0.189340238141242 0.180902389497247 1 1
-0.330081453760062 -0.311754340842553 1 1
-0.165848887782359 -0.157303562019994 1 1
-0.0753111461527378 -0.0659814847735925 1 1
0.111720846728124 0.105569555498824 1 1
-0.0973299320152012 -0.090438389686979 1 1
-0.136361579522266 -0.134754590669071 1 1
-0.0376355325220076 -0.0369487854998078 1 1
-0.180341970945899 -0.171954979068805 1 1
-0.00998750744523238 -0.00519014811497197 1 1
0.11919297388891 0.111380090645466 1 1
-0.104971673267689 -0.103723914116006 1 1
0.158447629584002 0.147943009637501 1 1
0.183939711376886 0.171009974641228 1 1
-0.414189216352163 -0.400371038297111 1 1
0.272551583485611 0.255156554797835 1 1
0.189909700192787 0.173470808269536 1 1
-0.0636003355202239 -0.0572187579544239 1 1
-0.236492266988336 -0.221190038047085 1 1
0.030909065784029 0.0298716237312532 1 1
-0.0727962997635028 -0.0673442436605532 1 1
-0.0531202411057253 -0.0481266499491674 1 1
-0.111210322120464 -0.10738681938774 1 1
-0.397574594897262 -0.383955813562505 1 1
-0.13286027131125 -0.120002897215893 1 1
0.00696907536677055 0.00268650556432247 1 1
-0.00686095914631685 -0.00711609653517417 1 1
0.0566630090566275 0.0541729251921016 1 1
0.272967051459227 0.262570634684182 1 1
0.246896472612596 0.233646787033386 1 1
-0.0727813821398587 -0.063688574232047 1 1
0.426508148569041 0.407133861857721 1 1
0.408383896658457 0.392064805058927 0 0
-0.0757070992153311 -0.0679043124787107 1 1
-0.0434976768197598 -0.0412331811553957 1 1
0.177433240745077 0.168269256660737 1 1
0.0236448463081445 0.0137749260102434 1 1
0.172313088346753 0.156789775704508 1 1
-0.0915268223827421 -0.0938981327539359 1 1
-0.19400008379583 -0.180262873992191 1 1
-0.340250693187497 -0.326405424513973 1 1
-0.299812361270555 -0.281205636610917 1 1
0.0304570301801551 0.0304236440723786 1 1
0.111239289573384 0.108257382276917 1 1
0.152859510812581 0.149928932991833 1 1
0.01476018188449 0.0133236847701464 1 1
0.252788154121399 0.225444988286006 1 1
0.00807140302769646 0.00163809440804524 1 1
-0.112028396163115 -0.105175502317979 1 1
0.0726996222447196 0.0743870643270508 1 1
0.0634792668517275 0.0562796324435394 1 1
-0.199805517143608 -0.18816376006786 1 1
-0.0626968077489918 -0.0650298240562394 1 1
-0.0191604481449004 -0.0123812303725637 1 1
-0.164331639190723 -0.158912508225781 1 1
-0.072920101002894 -0.0643522316025188 1 1
-0.30850716637737 -0.298444818026479 1 1
0.165653794332182 0.157192977117734 1 1
0.0733014679617756 0.0640335141785008 1 1
-0.213720957099553 -0.195014133679677 1 1
0.469177733519584 0.450588743041776 0 0
0.177692027080102 0.175631114540514 1 1
0.00221901221626617 0.0142063228271415 1 1
0.0121177129610322 0.0102969414927352 1 1
-0.0444920630271271 -0.0441290765791966 1 1
-0.150106848894625 -0.141326777905837 1 1
0.290533588206224 0.275551081151352 1 1
-0.0098139192841605 -0.00996218490080542 1 1
-0.141394146497217 -0.130537866255329 1 1
0.280348979669285 0.280068028864949 1 1
-0.0468656009476012 -0.0455661170280083 1 1
0.0964524463783916 0.0861420725330184 1 1
-0.115021330783973 -0.101324153848605 1 1
-0.00207418628312349 -0.00564726325759259 1 1
-0.132380116055569 -0.120819339070206 1 1
-0.0540498292835921 -0.0503563614091889 1 1
-0.0188039487199136 -0.0221523682197649 1 1
0.112224632201759 0.108511700620608 1 1
-0.0477928217293803 -0.045439893024839 1 1
0.164151132057888 0.1550140791433 1 1
0.0527404016159716 0.059754869827168 1 1
-0.153323981236135 -0.144989114246459 1 1
0.0453189829468534 0.0487981024790279 1 1
-0.0164220660625557 -0.0224055447354601 1 1
-0.06917855662388 -0.0589983110856286 1 1
0.358996595890977 0.341266501528344 1 1
0.198803359262516 0.209929442683902 1 1
0.248573456694474 0.238859906879595 1 1
0.0499478126829088 0.048847725408365 1 1
-0.119341723690793 -0.109841473718528 1 1
-0.140412595180365 -0.137181289725546 1 1
0.0671401545770551 0.0529607252164259 1 1
-0.0288598471455561 -0.0311785830900431 1 1
0.173338122880214 0.169849545343117 1 1
-0.0140444200705378 -0.0111292739826449 1 1
-0.268087262453111 -0.266872019281016 1 1
0.000693610128880986 0.0040603770970252 1 1
-0.181772505942494 -0.170915517352553 1 1
0.211251107519346 0.203005775215448 1 1
0.249544861088386 0.241314466272172 1 1
0.128311202237156 0.11449229484624 1 1
-0.0246764718051036 -0.0318553344371796 1 1
-0.369117526147163 -0.346762942799633 0 0
-0.109215839830829 -0.106655226393096 1 1
0.607895553998958 0.570101141381373 0 0
-0.301973984679567 -0.292165700146442 1 1
-0.0803376375949432 -0.0747977857403606 1 1
-0.101387866238298 -0.089002399339428 1 1
0.158080052118088 0.146136241157614 1 1
-0.231357495775129 -0.219014673767959 1 1
0.0491528169954489 0.0479303941330013 1 1
0.244927456188615 0.234892432346246 1 1
0.126274620442237 0.120299082920909 1 1
0.119959880723173 0.115274462635732 1 1
0.014346607990651 0.0223206224248698 1 1
0.258920961508529 0.247761040818151 1 1
-0.0126255898463826 -0.0104602201466881 1 1
0.308923886516472 0.286885005708941 1 1
-0.263059328000431 -0.257032580736186 1 1
0.406438824277323 0.385721009504521 1 1
-0.266188921096001 -0.249317644797399 1 1
-0.0135833979937719 -0.0120893012319559 1 1
0.245751947074459 0.231875429145221 1 1
-0.299182798346061 -0.280939245795266 1 1
0.11071630742344 0.105936638566823 1 1
0.0380487032862335 0.0321467013604461 1 1
-0.00941329186544028 -0.0114595456391568 1 1
-0.0358721676892988 -0.0415560119402147 1 1
-0.341088740722608 -0.320603506032816 0 0
-0.460182465686614 -0.441910179992729 0 0
0.33662847447164 0.319000826019198 1 1
0.152197952236801 0.145385081534221 1 1
0.202381836772932 0.188475664657732 1 1
-0.0865254199682119 -0.0843624624899916 1 1
-0.00804896545702263 -0.0100741265735554 1 1
0.204323228005384 0.201250391024325 1 1
-0.1660890751018 -0.15360837617363 1 1
-0.216606442176871 -0.211945589209253 1 1
-0.285243528666965 -0.275008981160314 1 1
-0.204695683126902 -0.172877863518078 1 1
0.00174715940411863 0.00405035826082667 1 1
-0.24220066075181 -0.234107436688093 1 1
0.0276530780862054 0.0284582290971621 1 1
-0.429610871288391 -0.416453121876143 1 1
0.154773364238737 0.15285272928677 1 1
0.110737606478453 0.106881387938014 1 1
0.636432099942077 0.596592805869795 0 0
-0.127504064303423 -0.116074981760427 1 1
-0.271866286357566 -0.263902261451657 1 1
0.305014938722177 0.290900543185547 1 1
-0.0149917795467516 -0.00676583153970563 1 1
0.0549290701586432 0.0499854719487625 1 1
0.0430679539436103 0.0419872794025151 1 1
-0.373694496454804 -0.352029810815838 0 0
-0.0950858164080296 -0.0977119228729424 1 1
0.205496943061227 0.178988769217371 1 1
0.0999267393726657 0.0951465745244778 1 1
0.169688163312457 0.16733657304716 1 1
-0.345826690949378 -0.324082375318623 1 1
-0.296134482327529 -0.279354146687089 1 1
0.0258052386140984 0.0244855345401631 1 1
0.39917744650944 0.382081224942961 1 1
0.149678593826897 0.144825003248486 1 1
-0.00783580747905219 -0.00662978596197732 1 1
-0.197094205274618 -0.184132298699515 1 1
0.177248733918151 0.171435489656112 1 1
0.0168519903503523 0.0278157696880332 1 1
-0.391147271323347 -0.376858686436031 1 1
0.00532450801856648 0.00742546545283447 1 1
-0.305863557004356 -0.299273129259958 1 1
-0.102711492232091 -0.10304286904193 1 1
-0.220501238570518 -0.21220774597793 1 1
-0.167593474040069 -0.159485195738283 1 1
-0.204789079478719 -0.188141653762575 1 1
0.308108315387046 0.292522268045903 1 1
-0.262612080631079 -0.253223970549126 1 1
0.0398782579864523 0.0324143527819569 1 1
-0.325494183795301 -0.316982012065729 1 1
0.165555036984491 0.157533663739312 1 1
-0.0537507482581591 -0.0533738359474008 1 1
0.382315739542592 0.375846148548965 1 1
-0.101177318123398 -0.0980685028094166 1 1
0.290773959146292 0.281769916202463 1 1
0.17581213452373 0.165659399843144 1 1
-0.263814381179365 -0.24746376680492 1 1
0.0201286933933893 0.02417818647589 1 1
-0.163651475390605 -0.157523115853198 1 1
0.206130513658077 0.199974040820735 1 1
0.242488888187377 0.23293056870207 1 1
-0.118060778636429 -0.111979162335974 1 1
0.122868986806259 0.117944189067394 1 1
0.213236849272035 0.198902354171573 1 1
-0.348620273182087 -0.334040043589778 1 1
0.360229223959144 0.33811247824849 1 1
0.00439942030219774 -0.003077012671909 1 1
-0.164268452525707 -0.153876185490504 1 1
0.399806413923488 0.381649633104108 1 1
0.171475965900586 0.164982310095313 1 1
0.104017977315789 0.111956574399204 1 1
-0.177390187376559 -0.175324275386936 1 1
0.178988149198833 0.165258521541441 1 1
0.142763902827607 0.132542442531819 1 1
0.0440742317589216 0.0338613468830733 1 1
0.137957337893402 0.129369155358929 1 1
0.091253307712289 0.0642679497925802 1 1
-0.171261216065542 -0.161283879151764 1 1
-0.112042659936485 -0.10619265360215 1 1
0.0602700941362506 0.0599720464353653 1 1
0.329178076945635 0.307108571748614 1 1
-0.376429314233752 -0.363236735775191 1 1
0.100402425396078 0.0890569903191251 1 1
0.108953175951109 0.107596389402461 1 1
-0.196517107223083 -0.18849195623567 1 1
0.337622253478735 0.321442984119114 1 1
-0.0759301320570336 -0.0746322483525966 1 1
0.109545713188698 0.111862062829128 1 1
-0.567715631782573 -0.539539377479766 0 0
-0.0752533209887672 -0.0707314027050261 1 1
-0.380320722103532 -0.365482915225158 1 1
0.00810723266530151 -0.00457013839207816 1 1
0.237438484476955 0.219300668421861 1 1
0.450658117763212 0.432242008482634 0 0
0.342275201493156 0.324274157184343 1 1
-0.30878051068002 -0.29815731008779 1 1
0.013357143298874 0.0186493545659388 1 1
0.266339908590536 0.244623204789811 1 1
-0.346946475882624 -0.326850691997316 1 1
0.0795113648029858 0.0801977856495789 1 1
0.0652120901360294 0.0653542966248224 1 1
-0.354847707043381 -0.338089535817569 0 1
0.287432241291456 0.27505537242269 1 1
0.041683881806254 0.0407209329675695 1 1
0.0702388077642094 0.0627800200268046 1 1
-0.230359358565646 -0.213782144151979 1 1
0.251512468224851 0.252526662064904 1 1
-0.0556066118709 -0.0592951055217186 1 1
0.226275020595261 0.212047200232793 1 1
0.175573826257806 0.161871759718518 1 1
-0.470469107103796 -0.454460964519996 1 1
0.158446542126433 0.143711192685974 1 1
-0.337986568884221 -0.323312346455095 0 1
0.553201750112457 0.518880717198915 1 1
0.251396184351193 0.246526811145006 1 1
-0.0195889711635065 -0.0157215198168029 1 1
0.44953908328214 0.421247456508318 1 1
0.300665576017994 0.285984275950734 1 1
0.0840595563156314 0.078268512768325 1 1
0.0107845098536341 0.00230070073295283 1 1
-0.360996160954737 -0.340663626666466 0 0
0.246897607036104 0.236930474807858 1 1
-0.344242342691359 -0.322133944116789 1 1
0.018350572278326 0.0194667180094359 1 1
0.165941172975181 0.154645657549488 1 1
-0.239713299080852 -0.225013188098158 1 1
-0.183154582310087 -0.180514930711121 1 1
0.049235745577125 0.0526083719847471 1 1
0.441678447102017 0.419240274566356 1 1
-0.212968480764571 -0.201639130877925 1 1
-0.278796815226197 -0.27581051754991 1 1
0.420949263227885 0.395046768605638 1 1
-0.446090555136596 -0.424642723649007 1 1
-0.0259646130953095 -0.025643684260075 1 1
0.0878920791066825 0.0933048167553037 1 1
0.186560753134566 0.178631841032657 1 1
0.0191561825579896 0.0252887490198625 1 1
-0.0143898887269721 -0.0171419803966318 1 1
-0.22396222259626 -0.208077966271639 1 1
0.286557669177444 0.269799751071598 1 1
0.328008233463844 0.309154445525936 1 1
-0.154205063133003 -0.145957441734166 1 1
0.0690971486942506 0.071512403568201 1 1
-0.631190074684135 -0.586323123712589 0 1
-0.124208359003369 -0.124757922122556 1 1
0.145942466108186 0.140045544766142 1 1
0.132307368662898 0.120656500133779 1 1
0.00821673359362639 0.00621220526990286 1 1
-0.0324468013908173 -0.0382479834771297 1 1
-0.129968130212267 -0.118782427408911 1 1
0.225000110075369 0.218596643080766 1 1
-0.162755363294542 -0.154536505945147 1 1
-0.0391918282786395 -0.0390193945105015 1 1
0.173337747385974 0.165959905717649 1 1
0.245936555205321 0.229482006114496 1 1
-0.0249358341196096 -0.0256667440601678 1 1
0.0207077115650522 0.0208315767061516 1 1
-0.0597855422423464 -0.0502786527744404 1 1
0.19975645830528 0.192992235226304 1 1
-0.25539434588231 -0.244884068908804 1 1
-0.0870024887242984 -0.0839879180357935 1 1
0.0294969028903343 0.028644864868717 1 1
0.257924065184594 0.259834046707062 1 1
0.703480147400391 0.674255641362258 0 0
0.135180521804637 0.123893566649479 1 1
0.0785366809849245 0.0801902964669197 1 1
0.120169517728784 0.113269762551376 1 1
0.0757674250069037 0.0771620353944201 1 1
0.270687821577279 0.260056454634806 1 1
0.164139711254637 0.152441914794205 1 1
0.109561591903627 0.0995856793457785 1 1
0.268699319767311 0.253553977667584 1 1
0.164241835109319 0.156163193514766 1 1
0.144918171670841 0.141321629700785 1 1
0.231962277270641 0.22321976982179 1 1
-0.15083155053508 -0.139120386626041 1 1
0.268916654181858 0.257260491231344 1 1
-0.229367711581074 -0.211070351961606 1 1
-0.195487160492904 -0.195517722485121 1 1
-0.163130172401206 -0.149361048930135 1 1
-0.0639573357326209 -0.0602723830669605 1 1
0.219933973026277 0.212889496639185 1 1
0.179031990190342 0.181319551255572 1 1
0.111832354628567 0.100754201531176 1 1
-0.449448813989923 -0.426156564720458 1 1
0.0645461163270999 0.0630942523661482 1 1
0.429888782419951 0.40842037960383 0 0
-0.0926287106772858 -0.0923805517690381 1 1
-0.164891349827925 -0.155698383030332 1 1
0.0914364584021763 0.0797818163928656 1 1
-0.0536940440217017 -0.0539995577460883 1 1
0.120202605821586 0.126058651453815 1 1
-0.241204056663411 -0.233447492738691 1 1
-0.0680560239803901 -0.0614841699705296 1 1
-0.248932780723267 -0.239344058472467 1 1
0.0663508739197896 0.0595636610931859 1 1
-0.0858503652464456 -0.0805091089597369 1 1
0.056364307419025 0.0617465880147738 1 1
-0.373855601451344 -0.359833511812867 1 1
0.23993270271304 0.232281925592512 1 1
-0.0469128160993109 -0.0469432079972564 1 1
0.2681294747839 0.253689321584513 1 1
-0.375955056132284 -0.353129068130321 1 1
0.0621848801142554 0.045722025917908 1 1
-0.100277350517495 -0.080100108050396 1 1
0.10118195845846 0.103179223352671 1 1
0.0419636263274898 0.0251064295609604 1 1
0.115451333569508 0.107246364960503 1 1
-0.184639312018957 -0.178682568934993 1 1
-0.434247680030384 -0.412929377163436 1 1
-0.18911614906331 -0.184259317526572 1 1
0.169788063848717 0.160375244874987 1 1
-0.161742385585459 -0.138910527661742 1 1
-0.171937634835734 -0.157275251277565 1 1
0.419842142332779 0.3990685091328 1 1
-0.0518788118059675 -0.0505044500941615 1 1
0.365119000513233 0.35536246839581 1 1
0.569090643293603 0.534914818006356 0 0
-0.27610692094029 -0.262020691927957 1 1
0.141492974272697 0.134233044549937 1 1
0.173900229805263 0.166823868069357 1 1
0.309853026282492 0.294886079083117 1 1
0.0340992966106789 0.03793192251254 1 1
0.517150607127751 0.496192755909056 0 0
0.304583722872039 0.285784733929034 1 1
-0.0430496786572809 -0.0388203375523819 1 1
-0.452825236120118 -0.430511209075703 0 0
0.0533087979352626 0.0504130624454969 1 1
-0.0323858657671437 -0.0320988300485024 1 1
-0.186063102446051 -0.183877514714492 1 1
-0.0189247315952913 -0.0156715837789327 1 1
0.0988316320981075 0.104214281183769 1 1
0.0729643833290156 0.0696143821375047 1 1
-0.10484276214813 -0.101322164764161 1 1
-0.126750429856083 -0.113467352776338 1 1
-0.0729609050038073 -0.0694271100561068 1 1
0.367510504478093 0.344201454261581 1 1
0.224692726528338 0.211916145484733 1 1
0.0402924569027105 0.0288566041680319 1 1
0.195871860563852 0.187592586425857 1 1
0.216740326236763 0.20354166109613 1 1
-0.0945353694933061 -0.0873766431724058 1 1
0.447009598603905 0.429803398713339 0 0
-0.208705395401787 -0.196237859323978 1 1
-0.141204817391664 -0.126639113697645 1 1
-0.210168081837941 -0.201734754766713 1 1
0.275431916042672 0.266615344983671 1 1
-0.0446624354361336 -0.0432359487601663 1 1
0.076092984446745 0.0720474202690082 1 1
-0.411746031515604 -0.389177809058407 1 1
0.105898558924641 0.0997451854063033 1 1
0.104973521740741 0.0975658322535765 1 1
-0.159076344404241 -0.149744710305961 1 1
0.0424886503140501 0.0396060383600147 1 1
-0.144051842176738 -0.136493979153341 1 1
0.217928152168128 0.210724710152521 1 1
0.152397471571346 0.143352670051301 1 1
-0.125427691039002 -0.118056998185998 1 1
0.101839664489314 0.0982896674310296 1 1
-0.219773138961406 -0.211860644564142 1 1
-0.297129188414969 -0.286774830995888 1 1
-0.226502307947137 -0.221915812272623 1 1
-0.165215468535454 -0.147607160468473 1 1
-0.346954655708228 -0.321310367982961 1 1
-0.410683228819909 -0.383204685525978 1 1
0.00675543919426635 0.00397692776161636 1 1
0.157450632031201 0.15017845230221 1 1
-0.0128377352854124 -0.0113768698313724 1 1
-0.0365967009410361 -0.0316814827982676 1 1
-0.014049772828249 -0.0127996328592582 1 1
0.161209296122132 0.146584007595709 1 1
-0.0407573607140772 -0.0437026755718131 1 1
-0.226684398826681 -0.210424957673441 1 1
0.233545848567753 0.224883598744224 1 1
0.0298643147209229 0.0200368712919222 1 1
0.396010099639211 0.374262525876022 1 1
-0.0778164116331923 -0.065816584941942 1 1
0.212410434045059 0.205053925231773 1 1
0.113761018350997 0.104565268662181 1 1
0.0444989232819909 0.0357555110996828 1 1
-0.298056417796501 -0.286225585971074 1 1
-0.289530807550165 -0.279070306518444 1 1
-0.061221186658928 -0.0623023790618804 1 1
-0.314618359359 -0.298147402485324 1 1
0.0693967053627672 0.0643481710519882 1 1
0.224512314520687 0.20963375427969 1 1
0.0501830473013109 0.0573523123919409 1 1
0.0471833116361849 0.0471750476379849 1 1
0.0977425510017014 0.0916096752581643 1 1
0.143075700319765 0.135214597068726 1 1
-0.20782073326102 -0.200141895865529 1 1
-0.0765955460711971 -0.0778241593127081 1 1
-0.107012094746009 -0.100155896172884 1 1
-0.444186660369542 -0.419856574562922 0 0
-0.50935563866382 -0.48130930691983 1 1
0.203961921508342 0.199585167347921 1 1
0.243129961002279 0.233043140534472 1 1
-0.0711231442971907 -0.0667938213825349 1 1
-0.303419007255317 -0.293352336612776 1 1
0.190918306974905 0.179428158882924 1 1
0.0682156933699554 0.0625139780180855 1 1
0.666915936146269 0.634421576580899 0 0
0.380568977014157 0.362247103089916 0 0
-0.19194981415156 -0.190466004334399 1 1
-0.337421805080245 -0.315564296483305 1 1
-0.535153513715971 -0.503879389820529 0 0
0.331139141544687 0.318513934069019 1 1
-0.0220053591706182 -0.0208873804547675 1 1
0.00445525237557787 0.00469309508284849 1 1
-0.0701294799024116 -0.0613539342823127 1 1
-0.00765713740041675 -0.00290469428015436 1 1
0.0849241607620913 0.0808188479264665 1 1
-0.158346395747661 -0.143661686906995 1 1
-0.0748628763079308 -0.0755382265236673 1 1
0.449662780733219 0.435349417116924 0 0
-0.141462335498739 -0.135964974963218 1 1
0.43001416453551 0.417424080904103 1 1
-0.262581218068093 -0.252862836084699 1 1
0.287493155540511 0.273745729901333 1 1
-0.074152525872325 -0.0710082289590329 1 1
0.19415764967401 0.181910144891137 1 1
-0.153985006422923 -0.149845694459648 1 1
-0.308005736797111 -0.296584063788737 1 1
-0.0565551992123258 -0.0575274028945252 1 1
0.0921031680671622 0.0847940068843963 1 1
0.056024570953571 0.0443344693600294 1 1
-0.00613301240046209 -0.0103338241913501 1 1
-0.0430777521406404 -0.0444417992438768 1 1
-0.355356466085393 -0.341145731985742 1 1
0.0637327413159775 0.061988182960936 1 1
0.257777643043992 0.238781383468355 1 1
0.466509816138906 0.43495550471474 1 1
0.0295502091418478 0.0293942051944507 1 1
0.0656951951430161 0.0608028472999304 1 1
-0.224838203803466 -0.216448157231708 1 1
-0.408598899751511 -0.402233831739908 1 1
0.285612883712167 0.266083796667746 1 1
-0.339217509251307 -0.321947794846976 0 1
0.29315644834245 0.278421770481035 1 1
0.347944275089005 0.334726565410775 1 1
-0.41075983781958 -0.392888227321886 1 1
-0.217104323097356 -0.205432333858353 1 1
-0.143289708306476 -0.148545163756073 1 1
-0.498738382331199 -0.477914733557978 0 0
0.0761181843960574 0.0628826186120275 1 1
-0.0680274737606577 -0.0616977423187376 1 1
-0.30374319616785 -0.289236533997935 1 1
-0.125732343798418 -0.117621630364332 1 1
-0.338193202295675 -0.319448037820416 1 1
-0.150679908949663 -0.134764978746827 1 1
-0.204235893792463 -0.198718224478107 1 1
-0.148091155773357 -0.139750066550807 1 1
0.256575409525463 0.246788097577281 1 1
-0.0863040953054063 -0.0740741236272112 1 1
0.11208301817633 0.112303719495011 1 1
-0.172758976994557 -0.162241026138955 1 1
-0.036821476554525 -0.0419574064469383 1 1
-0.270633646541021 -0.258048480467514 1 1
-0.000732808563562455 0.00778693236121551 1 1
0.236786887227051 0.225109502012988 1 1
0.405305930540405 0.386341616535738 0 0
-0.10402089622467 -0.0959995008969941 1 1
-0.265851070349403 -0.257868580812999 1 1
-0.211034966687656 -0.203786387357343 1 1
-0.233927979724537 -0.224586424820532 1 1
0.130279909528098 0.134246453495081 1 1
0.242309177312119 0.23387327739216 1 1
0.61147991436328 0.577147609741176 0 0
0.241354166445656 0.225157936642844 1 1
0.106023160375099 0.0985622295337366 1 1
0.17749270125735 0.160048756813472 1 1
-0.306894572382325 -0.295445724914089 1 1
0.0529901392772191 0.044140665849269 1 1
-0.0637189487008075 -0.0596738810711464 1 1
-0.0881764052224705 -0.0755564555098223 1 1
0.223462745391936 0.203939811047312 1 1
0.256012531827961 0.249256017538163 1 1
0.0866921061752158 0.0816640056004695 1 1
-0.290021146045201 -0.280162505981339 1 1
-0.212432237596399 -0.20650241570997 1 1
-0.317075549521515 -0.290316714110501 1 1
0.144330093079989 0.13785431608582 1 1
-0.163657632225113 -0.155464831592573 1 1
0.384757467273136 0.360845483199445 1 1
0.0531208272442692 0.0549431605452352 1 1
0.290954444480996 0.273406510393541 1 1
-0.146488509526288 -0.141073453922307 1 1
0.103595483117189 0.100019062271295 1 1
0.171626035197038 0.169803380812862 1 1
-0.500807650573656 -0.469196025895337 0 0
-0.318632457325365 -0.307049477109298 1 1
0.151113150267671 0.142351802412759 1 1
-0.0232717057878935 -0.0116527189686926 1 1
-0.452307937766064 -0.426887500753364 1 1
-0.664017051895628 -0.629850549539681 0 0
-0.196844594107914 -0.18461144580646 1 1
0.469779753627809 0.448943225138028 1 1
-0.377744994610973 -0.356916763397037 0 0
-0.239704195944881 -0.229175308629938 1 1
-0.164215657323103 -0.147748056575814 1 1
0.141252854249705 0.136534670786562 1 1
-0.415302327947775 -0.402137203299876 1 1
-0.0785988768647178 -0.0725159348317999 1 1
0.394109824773513 0.365299420853965 1 1
0.0536420728501525 0.056821677144992 1 1
-0.525109039362362 -0.515727811496804 0 0
-0.46377716921614 -0.44621581199144 1 1
0.119272520258362 0.109673131449917 1 1
-0.19543121309689 -0.178755437211855 1 1
0.164665723265951 0.168280895720802 1 1
-0.0464580894018809 -0.043026148859068 1 1
0.02351955365289 0.0167640596390807 1 1
0.0321100581419347 0.0305041670857987 1 1
-0.0453228378305555 -0.0543519683355293 1 1
-0.100536246386875 -0.0947051847076979 1 1
-0.12249972026407 -0.116864540423348 1 1
-0.267192046214027 -0.250869989079695 1 1
-0.0273665176664585 -0.0219118707091547 1 1
0.236221897756281 0.22512514559695 1 1
-0.204189297863226 -0.192953347631078 1 1
-0.0144450882950406 -0.0129539165367288 1 1
0.0798410483930146 0.0784953268318333 1 1
0.000776020662966892 0.00221955599482684 1 1
0.0341909980233787 0.0384436843004569 1 1
0.0107762326694373 0.0167087099645079 1 1
0.0986979770348812 0.0932218527403017 1 1
-0.336498222751028 -0.314788231513593 1 1
-0.120569315780433 -0.111167097449465 1 1
-0.146233457286472 -0.137800036438791 1 1
-0.212743701992892 -0.204201280978078 1 1
0.240007732614305 0.226922350949789 1 1
0.387503152086899 0.367454642451725 0 0
0.226520038025061 0.221875977192102 1 1
-0.0374680132874904 -0.0389656109501844 1 1
-0.331848703248339 -0.307237243890044 1 1
-0.402765051275469 -0.383897751602702 0 0
0.0861174011474884 0.0770472806746626 1 1
0.0173627752452645 0.0196887570986598 1 1
0.339632080845462 0.32632857211614 1 1
-0.0767416544864286 -0.0661203072246751 1 1
-0.0381022881651084 -0.0410151688573873 1 1
0.184503590282787 0.176876714705407 1 1
0.521476369748232 0.493489741497839 0 0
-0.341806430925014 -0.310348343048591 1 1
-0.0607962836074958 -0.0602421971388973 1 1
-0.0422945036590984 -0.0501822797956996 1 1
0.103212002198055 0.0897114812309374 1 1
0.110652277828902 0.100483525039595 1 1
-0.0657698508900431 -0.0693598524261548 1 1
-0.232602711455348 -0.215362869777268 1 1
-0.143593652393862 -0.139986867998095 1 1
-0.0313912296578605 -0.0286874200205463 1 1
0.0463513531899571 0.0409555488659945 1 1
-0.110563765427011 -0.110497882078539 1 1
0.0672888480306143 0.0601851078292365 1 1
0.103961145160143 0.108449514853805 1 1
0.300953419049689 0.286387188393704 1 1
-0.0340352738681212 -0.0376404521956249 1 1
0.0999719693822112 0.0983634710427907 1 1
0.289203940458415 0.272768202029533 1 1
-0.282554363407906 -0.271331737993232 1 1
0.096372216750604 0.0940701877115794 1 1
0.0685363867068258 0.065556361006714 1 1
0.192138038149265 0.183959285767649 1 1
-0.209941491071261 -0.194585736879976 1 1
-0.177846718494164 -0.173156688376009 1 1
0.0507563182510739 0.0484408128830148 1 1
0.0948551342233029 0.102647798099391 1 1
0.0295415949355272 0.0306499916233032 1 1
0.0126155827720736 0.0101187883728377 1 1
0.263820901521178 0.254747366077215 1 1
0.0247376574339834 0.025684168022681 1 1
0.240446855839231 0.227807598690579 1 1
0.205184603694099 0.197571523769709 1 1
0.0219450210637781 0.0286811275100111 1 1
-0.479176006323659 -0.45350233761825 0 0
-0.0207985774282371 -0.0224289959303851 1 1
0.165281216784586 0.163162834521499 1 1
-0.179695636667419 -0.165329416326768 1 1
-0.323094754220691 -0.307996849684944 1 1
-0.359577464029016 -0.339663466587238 1 1
0.0844925865893403 0.0880044489612509 1 1
-0.393511691284771 -0.378924738798696 1 1
0.277722611869608 0.266888422890619 1 1
-0.177091862353326 -0.169043277774527 1 1
-0.0401194335067773 -0.0403036697615162 1 1
0.306830740779436 0.287474455003772 1 1
-0.152588473257757 -0.151060772915646 1 1
-0.26275525435086 -0.253690801106434 1 1
-0.0666939583694171 -0.0555858161521202 1 1
-0.289421873975808 -0.275380660658254 1 1
-0.159091672197222 -0.148502538547231 1 1
0.0313211237726971 0.0287132558805691 1 1
0.156387762614909 0.149298376121371 1 1
-0.117122920125878 -0.108932799935564 1 1
0.169590915858838 0.15696892169239 1 1
0.230952242441844 0.217995419689998 1 1
-0.0396238756343267 -0.0389666284909761 1 1
-0.00930956267762542 -0.00954563996278557 1 1
0.206219213706903 0.200800956337635 1 1
0.105880659055953 0.108450225606521 1 1
-0.0472027272250422 -0.040133091362128 1 1
-0.317486392331166 -0.306619928011736 1 1
0.000293132052404832 -0.000980749488904448 1 1
-0.0108192000076404 -0.00989367429650461 1 1
-0.204113376812854 -0.197418200277994 1 1
0.0792719865744953 0.0739238227653098 1 1
-0.0158634314571387 -0.0168858735404063 1 1
-0.279224556253666 -0.262303618359641 1 1
0.176073861875643 0.170209659607194 1 1
-0.00352091085495201 -0.000388573929859085 1 1
-0.0611076247262237 -0.0594756980119573 1 1
-0.0231461753945951 -0.0277272049419571 1 1
0.0225589655952132 0.0197039412289513 1 1
0.288050427591493 0.273319445202485 1 1
0.210772421366816 0.195574527531846 1 1
0.0753574209178082 0.0689103465027003 1 1
-0.00564879798921748 -0.00693150659274679 1 1
-0.293525936801142 -0.289231319455846 1 1
-0.202862640074436 -0.191851146460378 1 1
0.234801486224782 0.212894360622579 1 1
0.1616969609117 0.166118927612639 1 1
-0.178735187557033 -0.175266448845927 1 1
0.0502394076141391 0.0406950527915114 1 1
-0.197115219774176 -0.180829384913998 1 1
-0.268206959618248 -0.254907587897337 1 1
-0.0726891815546546 -0.0706474160694899 1 1
-0.0118908803399565 -0.00885672295209192 1 1
0.0284032948114857 0.0250006655143833 1 1
0.167372724725588 0.164151099523412 1 1
0.208081807454126 0.197170385506274 1 1
-0.185775152428489 -0.172617987962774 1 1
-0.17853102528091 -0.167603630223018 1 1
0.0425279121161736 0.0411555360294697 1 1
-0.0248191730656596 -0.0241334682786926 1 1
0.27294316572021 0.258724724320584 1 1
-0.0614090780575186 -0.0553923513043863 1 1
0.178984457401328 0.170912306881306 1 1
0.297535789868588 0.280370735525429 1 1
-0.707640858243724 -0.671402605668276 0 0
0.0482301621863189 0.0506402478323908 1 1
0.305789230528006 0.28927553498932 1 1
0.322171900587511 0.29970556434389 1 1
0.455655042785414 0.436347484870088 0 0
-0.363148917450454 -0.343966337725021 1 1
0.109710066640675 0.104524280771551 1 1
0.0286714239472987 0.0314401288389385 1 1
0.108103647603637 0.0964717267574716 1 1
0.0730842127902569 0.0755605069745724 1 1
-0.0411515584231246 -0.0416428690945918 1 1
0.535948111692421 0.503331322965337 0 1
0.0790912405877595 0.0802119940456234 1 1
0.128086309606844 0.116644072888098 1 1
0.199963901043432 0.187059089562502 1 1
-0.280071777688809 -0.261098439938242 1 1
-0.0612596485331132 -0.0700031679060208 1 1
0.47424863859221 0.449445574296269 0 0
0.136474768312319 0.127801751211913 1 1
0.222627619814384 0.209091925137528 1 1
0.387204757066827 0.368509623115177 0 0
-0.06828594098018 -0.0579311178213797 1 1
-0.125972130297147 -0.118756781818564 1 1
0.0693844288839793 0.0652387568844159 1 1
0.114768858502376 0.103153072209491 1 1
-0.128810234291567 -0.12067005194498 1 1
0.258256523598375 0.244306938105414 1 1
0.152504246779709 0.134787436113631 1 1
0.314854798222763 0.302019662352945 1 1
0.44100996538183 0.417752002719157 0 0
0.253381651866483 0.243867348265888 1 1
-0.205044750470548 -0.197117762861974 1 1
-0.163236261773089 -0.157769736238931 1 1
-0.399311460541332 -0.373252761485867 1 1
-0.0118894310602564 -0.0164336087294723 1 1
-0.347308775270397 -0.332269555912996 1 1
0.0652048874538192 0.0641180104128535 1 1
0.0595278498517272 0.0572052908854563 1 1
-0.268828908252952 -0.254717352220825 1 1
-0.134765522127101 -0.126045549954949 1 1
-0.104144461011925 -0.102238687542819 1 1
0.348981807793059 0.333121921088847 0 0
0.124865217796185 0.121528812672603 1 1
0.0531663226830392 0.0536792597124823 1 1
0.213019023310685 0.202624134428587 1 1
0.337963890986769 0.315192828297354 1 1
-0.135467250230666 -0.137301276861027 1 1
0.640182884533405 0.608655962126371 0 0
0.00831005145832318 0.00686030180006325 1 1
0.226914624740125 0.21865795164658 1 1
0.0711096521279908 0.0684990740175999 1 1
-0.00743308391275167 -0.00369749355523946 1 1
-0.385141937441292 -0.36719664441208 0 0
0.116185869551608 0.114819286843549 1 1
-0.0873458445147882 -0.0857050226154974 1 1
0.102998488259273 0.101645416142909 1 1
-0.284023944795694 -0.277086311850267 1 1
-0.0751778637247355 -0.0732939906934353 1 1
0.212346177393907 0.204537084056891 1 1
-0.034691563571646 -0.0352415731608438 1 1
-0.0105789708872353 -0.00583369712328219 1 1
0.188657314465708 0.176447891379071 1 1
0.0872705630172489 0.0787539594263201 1 1
-0.510716274508934 -0.489119878395089 0 0
-0.0419460406502379 -0.047179652744413 1 1
0.045709867614331 0.046600149309698 1 1
0.246014606699489 0.230568758250198 1 1
0.00521686726165624 0.00566605066638458 1 1
-0.430125605388294 -0.409186896065489 1 1
0.15919344940058 0.153023972224799 1 1
-0.226448742383055 -0.219917743271409 1 1
-0.199753582618337 -0.185769627728845 1 1
0.122440800131144 0.118911527700762 1 1
0.317085862891144 0.303766048383559 1 1
-0.216644308504997 -0.209996284954758 1 1
0.0602878627699084 0.0578635127663363 1 1
0.338644261968975 0.330592652910552 1 0
-0.278198539066046 -0.272449180991091 1 1
0.32882773073274 0.316787282477431 1 1
0.0112493860214324 0.0229887917589538 1 1
0.188503012655824 0.180120493611526 1 1
-0.149921519379819 -0.142165859121746 1 1
-0.0520386020815223 -0.0483756780901232 1 1
-0.151050693939514 -0.143183712182871 1 1
-0.0430258638206221 -0.0397166900209236 1 1
-0.0342294530532754 -0.0184225202372339 1 1
-0.0532127653962867 -0.0509461252464149 1 1
-0.079339758572861 -0.075390599741436 1 1
0.290317218560578 0.274084805064987 1 1
-0.069380162934997 -0.06452239794071 1 1
-0.330398859963963 -0.311174046046417 1 1
-0.127367293649679 -0.120790722206521 1 1
0.0899454014423786 0.0800854927786531 1 1
-0.00775952104514162 -0.000568686357376538 1 1
0.0681129993070502 0.0670311132561815 1 1
0.28813181108489 0.275998678030032 1 1
0.0962288525820916 0.0917427199640106 1 1
-0.205998013268659 -0.197977661763101 1 1
-0.107876078179379 -0.0986674295983821 1 1
0.155539802960406 0.146179798212898 1 1
-0.197366065525797 -0.181112873953754 1 1
-0.138788052304619 -0.136612254032473 1 1
0.377130888386327 0.363008135516401 1 1
-0.115602831678666 -0.116862019168011 1 1
-0.117105432653438 -0.108552761507532 1 1
-0.257508181236156 -0.239594417392805 1 1
0.0413995318361972 0.0337029702820345 1 1
0.0677111694688414 0.0689731221799804 1 1
-0.269074552525351 -0.251515766650543 1 1
0.210568711109975 0.207066047018428 1 1
0.101208655705048 0.0929394319487614 1 1
0.222824494344002 0.210602286662594 1 1
0.266536901838562 0.244208497521252 1 1
0.0388475917525568 0.0456202944051767 1 1
-0.269718942376635 -0.26049145488129 1 1
0.0439812691937713 0.0413434980407462 1 1
0.29256124547881 0.276783433221158 1 1
0.35219952347963 0.331762051759454 1 1
-0.123776002093081 -0.115859038859316 1 1
-0.100733358116789 -0.0986272030601283 1 1
0.247368311578959 0.227293295798156 1 1
-0.322095876746974 -0.315696408106278 1 1
-0.13239038351498 -0.126013565368743 1 1
-0.214861928197313 -0.189904982302264 1 1
0.126598595108679 0.119459033788532 1 1
0.0324138284785462 0.0286142775019719 1 1
-0.156108147492702 -0.144900358674632 1 1
0.466972499916534 0.44701636830556 0 0
-0.0644394087618915 -0.0571597642518339 1 1
0.038834216441534 0.034428007477085 1 1
0.323085984705077 0.304760914483018 1 1
-0.146262551537663 -0.13598445747572 1 1
-0.1639188933352 -0.145584729411311 1 1
-0.135717946841181 -0.12944820953592 1 1
0.197268638034018 0.195023539846702 1 1
-0.242236689229338 -0.230384398480654 1 1
0.0790761226872642 0.0695902484269928 1 1
-0.061810579112777 -0.053853465136145 1 1
-0.217569557598262 -0.204119123822467 1 1
0.0383245529166459 0.0324385366524393 1 1
-0.227394172163924 -0.210465010987887 1 1
0.286531078542205 0.272238084221769 1 1
0.0660991762774887 0.061741948818791 1 1
-0.272933729541867 -0.268063617303788 1 1
0.150618165323876 0.143595646013015 1 1
-0.378677602045874 -0.361880027512971 1 1
-0.122093365596955 -0.120100965797289 1 1
-0.0628223998281911 -0.0561380908346226 1 1
0.0620532832644269 0.0585050211366393 1 1
-0.212784838356136 -0.211798647914789 1 1
-0.415817378960997 -0.400812376352893 1 1
-0.00897111959773596 -0.00150197618130522 1 1
-0.393388467238092 -0.373775788186571 1 1
0.199578441821475 0.191202767536757 1 1
0.352405586604483 0.325617218168252 1 1
0.342791151040262 0.322425570964154 1 1
-0.319588153098643 -0.310201571263831 1 1
0.501531898368002 0.479717727228431 0 0
-0.241889922054671 -0.237789515114663 1 1
-0.216880937632813 -0.212254575120153 1 1
-0.108093700532474 -0.101736744564435 1 1
0.337258135313058 0.322884681026873 1 1
0.699793637958555 0.663558273856003 0 0
0.371116474518311 0.358162223258543 1 1
0.00713037300971802 0.00914213387209289 1 1
-0.0748972364744534 -0.0725674263373291 1 1
-0.131962647344604 -0.127697302951308 1 1
-0.115287382173348 -0.107327462435206 1 1
0.294552611687961 0.281799279968361 1 1
-0.166183828537972 -0.154821890573465 1 1
-0.0956117696678174 -0.0940515877761529 1 1
0.450295214062284 0.430175842412892 0 0
0.0110656166506846 -0.000112507479633612 1 1
0.235367791708881 0.224222305293483 1 1
-0.188911983371733 -0.184329020848025 1 1
0.00181108297561916 0.00830942163065986 1 1
0.0951490901387934 0.0889621740627919 1 1
-0.362905976172842 -0.349800247723608 0 0
-0.0630803972439149 -0.0847593136559971 1 1
-0.132775751708875 -0.126684507206038 1 1
0.131231986740733 0.127033871543163 1 1
-0.43558969334871 -0.416726083851576 0 0
-0.10790972708511 -0.103831977083059 1 1
-0.0204725998138366 -0.0222103651620175 1 1
0.25364675122347 0.24396370553546 1 1
0.0837691914884418 0.0772136641435386 1 1
-0.287030665680349 -0.269428715062573 1 1
-0.041041728633181 -0.0390095848301114 1 1
-0.344158670466459 -0.313290338802405 1 1
-0.0877381167546635 -0.0825644483009103 1 1
-0.0521255214833264 -0.0608030218065753 1 1
0.0907351604305359 0.0894115460797514 1 1
0.0396607182611601 0.0420049882278727 1 1
-0.0368590621131488 -0.0281617193486388 1 1
0.147396924809075 0.137755312268593 1 1
0.0518958483861434 0.0559946556000971 1 1
0.376042296958784 0.364422107467403 1 1
0.0698212537975808 0.0671686770729324 1 1
0.035887214253299 0.0321823338782948 1 1
0.122361767165111 0.100913054145629 1 1
-0.302036226572115 -0.291400432706686 1 1
-0.464643998466779 -0.44381213093935 0 0
0.257359050107931 0.250445018029408 1 1
0.0768999635706518 0.0815276108618404 1 1
-0.587612656534326 -0.562752306165961 0 0
0.310861180375681 0.296009268534035 1 1
-0.58987471226202 -0.557603537344606 0 0
-0.158154246200798 -0.148984260739834 1 1
-0.185306216271029 -0.172483211888484 1 1
0.123943875376819 0.120636111130231 1 1
-0.17744197348173 -0.168636038613367 1 1
-0.149550063858674 -0.147449768152332 1 1
-0.0871327759821019 -0.0876012637925545 1 1
0.197349044330951 0.18786632962293 1 1
-0.333879115564739 -0.316026770987073 1 1
0.161766452866847 0.1536195251076 1 1
0.138026386269929 0.135885898550452 1 1
0.277991692818787 0.283360520462404 1 1
-0.243288903996627 -0.240072670253951 1 1
-0.617928712256122 -0.588311265311396 0 0
0.00271361599911558 -0.00568322584824328 1 1
0.293182369054841 0.277726123424619 1 1
-0.102443088476986 -0.103192821869835 1 1
0.277343277701297 0.264060383177094 1 1
0.106614397863599 0.0964955118157293 1 1
-0.388587737246247 -0.37465209403073 1 1
-0.130238098543536 -0.112724527276265 1 1
-0.399537868843374 -0.382364579506826 1 1
-0.0426384248665981 -0.0375373720993559 1 1
0.138303356197721 0.127274450582516 1 1
-0.0818490286731389 -0.0846504514886644 1 1
0.28537975461189 0.270642934123971 1 1
-0.0383641734438639 -0.0442615472960771 1 1
0.39765386958467 0.381263691792258 1 1
0.204606695593738 0.197152430205999 1 1
-0.143185412326164 -0.138379056389826 1 1
0.196651687405471 0.186048231516416 1 1
-0.0831759856081449 -0.0858867289443685 1 1
-0.0381166980937209 -0.0406240659439473 1 1
-0.162159254709815 -0.152035822135526 1 1
0.0623583832248281 0.0532939981413453 1 1
-0.233802395099929 -0.231533783184365 1 1
-0.176917872028107 -0.17540799585609 1 1
0.149292085581448 0.139273849167066 1 1
0.0584152770059945 0.0499172259138375 1 1
-0.378125178455928 -0.360996615000184 1 1
-0.21733581298348 -0.210878580936896 1 1
-0.104863793948177 -0.098077194212513 1 1
0.334173681158369 0.312585147235363 1 1
-0.163262897556279 -0.151895081166305 1 1
0.315284530442521 0.301956599515359 1 1
-0.204609063672991 -0.189070688626554 1 1
-0.192151670465138 -0.192020377572865 1 1
-0.0582448566129587 -0.051304083775921 1 1
-0.273843555680961 -0.254944567490366 1 1
0.234240392124591 0.225816184023702 1 1
-0.0500063499534342 -0.0461872566547686 1 1
0.113168384298389 0.113782507177169 1 1
-0.217873268947565 -0.214170977044259 1 1
-0.454585333361064 -0.438502774960874 1 1
0.106589209894728 0.100618401405567 1 1
0.232456091740067 0.236235292123946 1 1
0.419123735149267 0.398626415720431 0 0
-0.00876841659485599 -0.00680904687798002 1 1
0.272947817488301 0.260001836385557 1 1
-0.0790581000658213 -0.0743710158948191 1 1
0.0627879111467406 0.0617583948701725 1 1
-0.333705390468466 -0.319269540309855 0 1
-0.11314670177043 -0.109455800597318 1 1
-0.0344885103876455 -0.0329743712304839 1 1
0.0212212629799463 0.0128491795398237 1 1
0.11552819534338 0.101302662305756 1 1
-0.266976972966452 -0.262693667359046 1 1
-0.170413598211266 -0.16024857035285 1 1
0.072886719592278 0.0656341953503426 1 1
0.443824960246341 0.421213435891993 0 0
-0.194794381407553 -0.171631188779867 1 1
0.0188873997275975 0.0222265051341335 1 1
0.0419064808232413 0.0386916875032378 1 1
0.187147943372568 0.175001299335443 1 1
-0.544542545546354 -0.522045942197498 1 1
0.134987706254992 0.13048084229305 1 1
0.0202900381811921 0.029705585601134 1 1
-0.000603737315857 -0.00788567153790887 1 1
0.184232217532795 0.179116508836807 1 1
0.0529731951011267 0.0476281089588622 1 1
-0.177690607336428 -0.178468650184022 1 1
-0.0698031372656016 -0.0668072121801628 1 1
0.265397664730811 0.246477640179883 1 1
0.254981107267123 0.230175493270197 1 1
0.108073139390501 0.102475425206801 1 1
-0.285419561891365 -0.264333367921184 1 1
0.210971186376345 0.201221792453935 1 1
-0.13206148104262 -0.120207083668204 1 1
-0.113597471893835 -0.108704451426603 1 1
0.125135802415222 0.111858211502778 1 1
0.142725649830172 0.138290319175103 1 1
-0.197880574924012 -0.186063096417718 1 1
0.430893168504321 0.412416765683901 0 0
0.0147068905929071 0.0130704978862736 1 1
-0.0462228633161944 -0.0477085957277306 1 1
0.247065356931875 0.235293579689164 1 1
0.114788821768883 0.110279992775095 1 1
0.0824070383460486 0.0872545960198311 1 1
-0.168348798780319 -0.164267779503411 1 1
0.359273989055866 0.341668560272311 1 1
-0.067353695354384 -0.0723813414042007 1 1
0.281951363683109 0.266277665849828 1 1
-0.117268791305653 -0.116341417055943 1 1
0.291966758279966 0.282118605350414 1 1
-0.0903012502522273 -0.08598164714727 1 1
0.253328015107378 0.242600070565419 1 1
-0.188423051869402 -0.177909329122654 1 1
0.00408301689375137 0.00584647448333833 1 1
0.459921580052646 0.446211886423163 1 1
0.0384140218246648 0.0166463760661211 1 1
-0.1764081481282 -0.166619173782438 1 1
0.512109554323013 0.488355136371935 0 0
0.287506145425824 0.272485922218015 1 1
0.187628279418036 0.174414103100769 1 1
-0.0848440206393162 -0.0816528188427434 1 1
0.0492066786789978 0.0450234962549254 1 1
0.528397604936033 0.494832566324228 1 1
-0.193995797207012 -0.188602109648571 1 1
0.582176224047839 0.550633370326524 1 1
-0.184629289952876 -0.165183782137888 1 1
0.119028888902867 0.119313842306446 1 1
-0.0956001441548573 -0.0927580977052047 1 1
-0.367148428292835 -0.336198200899475 1 1
-0.0413752849848451 -0.0431467912000758 1 1
-0.0132995303594545 -0.0182803828852553 1 1
0.334866254093555 0.316062897295912 0 1
-0.213229682676146 -0.200861612673805 1 1
0.238051319027648 0.222885174579452 1 1
-0.00302999573694302 -0.00941721796881868 1 1
-0.0924617423599422 -0.0904147391266638 1 1
0.267075438132428 0.261645827529234 1 1
0.102635981299284 0.101275412323372 1 1
-0.0847991559423097 -0.0832723828084948 1 1
0.245266169572619 0.235836228638142 1 1
0.305167302333515 0.283111575574741 1 1
0.0890526172342066 0.0868774728692984 1 1
0.220474760618264 0.206855534572739 1 1
-0.199075309110954 -0.186547446213538 1 1
0.00790059033730847 0.00689781862914792 1 1
0.0532050738053983 0.0522359534310138 1 1
-0.372621596518723 -0.356398991584405 0 0
-0.0405268678397909 -0.0327162156636191 1 1
0.438267101602815 0.420189288229183 0 0
-0.287492490471376 -0.274438473981704 1 1
0.27964533124769 0.25650918199016 1 1
0.335095254617246 0.322703365209308 1 1
0.304766482203614 0.284593714599633 1 1
0.116184015899661 0.105042206859505 1 1
0.171740248798234 0.164256479969433 1 1
0.308612037850908 0.292195980120482 1 1
-0.0504703916017059 -0.0521708061929354 1 1
-0.542695855019763 -0.514436622885487 0 0
-0.319417549588415 -0.306153752031363 1 1
0.228405632613401 0.225973626099132 1 1
-0.189799013622956 -0.179610128959415 1 1
0.100369663837601 0.101104051790831 1 1
-0.0933028083842496 -0.0906649657451329 1 1
0.225217447838725 0.21873330650612 1 1
-0.0605558385384772 -0.0573618825620375 1 1
-0.0380295012060675 -0.0365963872380859 1 1
0.073105233699117 0.074156609345916 1 1
-0.0298955650453298 -0.0289427499186765 1 1
0.270437226790384 0.254792497097201 1 1
0.0817174964703039 0.0820172941143651 1 1
0.16446354259572 0.163890449902292 1 1
-0.175838511208484 -0.166311102254814 1 1
-0.251436858994287 -0.243180410978812 1 1
-0.061419541948993 -0.0567621297537726 1 1
-0.292032543167284 -0.27487989401446 1 1
0.209710553197745 0.198901676449416 1 1
0.0210093771698861 0.00209786109905891 1 1
-0.336172430699363 -0.326723219235941 1 1
0.161831108645294 0.152372311654981 1 1
0.257503316944251 0.247904028057321 1 1
0.116520882510679 0.121251357339833 1 1
-0.0299683234347844 -0.0358296752322891 1 1
0.426592349492837 0.401197821496607 1 1
0.196018765985774 0.181919175629896 1 1
-0.201169476087628 -0.190822407806222 1 1
0.355492597935746 0.339686787924489 1 1
0.386877175578418 0.361556937389776 1 1
-0.0666589300395707 -0.0666219884978869 1 1
-0.0717291270789919 -0.0729069998992481 1 1
0.150478850318387 0.144377759229825 1 1
0.201941327446126 0.195939661877265 1 1
0.119350522014345 0.113446232567864 1 1
-0.120328780683978 -0.106799730359873 1 1
0.026417004811004 0.0266226953517492 1 1
-0.304373520294216 -0.289996541807504 1 1
-0.0266241115302465 -0.0288711397698363 1 1
-0.00787982372924602 -0.00672040982322395 1 1
-0.199037489954965 -0.186491884427414 1 1
-0.237995654097672 -0.228562180154321 1 1
0.108416076805367 0.0934387695710427 1 1
0.230692998223336 0.213021858339738 1 1
-0.174979665707896 -0.170101585315509 1 1
-0.0573159645462316 -0.0522895526893171 1 1
-0.113794114567555 -0.0973539055226877 1 1
0.0639393165173136 0.0547460627803385 1 1
-0.0314484651535338 -0.0352424846852779 1 1
0.105232492672519 0.0990093363122783 1 1
0.164788317101025 0.155044627897487 1 1
0.124202726230621 0.119687030698406 1 1
-0.0541974256774631 -0.05654612412409 1 1
-0.146910639658699 -0.14138155176709 1 1
0.358764349874956 0.342512893419325 0 0
0.0178751803503026 0.013422242980388 1 1
-0.0800607487298729 -0.069469290103433 1 1
-0.310502039732326 -0.297702192200175 1 1
-0.164728820257802 -0.149731998818584 1 1
-0.241235479689128 -0.225493778365933 1 1
0.105298668400155 0.101648140423448 1 1
-0.0319602605968457 -0.01602088581498 1 1
0.563756992413036 0.530530819128309 0 0
0.02469780319706 0.0188172800726161 1 1
0.114383265971482 0.113183107748763 1 1
-0.0144547403528082 -0.0180153929385307 1 1
-0.265879654916499 -0.253354951309103 1 1
0.0849716806220857 0.0775536906442372 1 1
0.00217556328856497 0.0125923949477305 1 1
-0.103194452948384 -0.105225623644469 1 1
-0.00792680669824264 -0.00656289669790761 1 1
0.0548434895222066 0.0539945594499257 1 1
0.204743658451299 0.198058669778383 1 1
0.263699616224319 0.249859256575617 1 1
-0.328489249227061 -0.316522752007848 1 1
0.0509523025938581 0.0491793831107674 1 1
-0.113808046553061 -0.107951605398282 1 1
0.167904059952551 0.157724166437776 1 1
-0.195822500480432 -0.188389937014353 1 1
-0.213390753658119 -0.207014057360889 1 1
0.0794895747583048 0.0664753950946471 1 1
0.170191215543899 0.158694870608053 1 1
-0.0960114665163364 -0.0988167533201553 1 1
0.368887187799775 0.35313499165586 0 0
0.0236285813902932 0.0241870134071256 1 1
0.0433911583493801 0.0386472955321537 1 1
-0.106249909562514 -0.0976730291955332 1 1
-0.251344277232939 -0.232711122890266 1 1
0.134011875686418 0.131990085898241 1 1
0.0390555181559468 0.0382812037897741 1 1
-0.402055461309666 -0.362556820683669 1 1
-0.0637443406919588 -0.0580072654378153 1 1
-0.306882971247629 -0.298038079258686 1 1
0.190793152689452 0.185931325181526 1 1
-0.261708613494375 -0.249551347689706 1 1
-0.440120129319613 -0.420032828484157 1 1
0.293131301176991 0.283691031960746 1 1
-0.143476584757143 -0.1230952713775 1 1
0.0243317580418909 0.0227931250169632 1 1
-0.0591448093109544 -0.0569525125230146 1 1
0.104124473122315 0.0980818566226437 1 1
0.301980390819628 0.288815344509158 1 1
0.127669385568782 0.1203901534726 1 1
0.239989308642382 0.230917230404178 1 1
-0.21656161400146 -0.207969723684088 1 1
-0.270486982592783 -0.258815358690715 1 1
-0.063909769435035 -0.0615605326850595 1 1
0.360834245525506 0.342402710330241 1 1
0.518459920951232 0.492029616651099 0 0
0.333747587566044 0.317093106231152 0 1
-0.228916370492343 -0.218964608756213 1 1
0.0741951100267177 0.079157830833446 1 1
-0.340442089550316 -0.321536831626701 1 1
0.0382149926649667 0.0356786945130642 1 1
-0.0120256182269159 -0.00889109214313887 1 1
-0.134713826439464 -0.13109557843367 1 1
0.084825406703971 0.0757513124335837 1 1
-0.127565603807339 -0.119897792368492 1 1
-0.234107571001804 -0.223990753521931 1 1
-0.113591048028573 -0.108098457074354 1 1
-0.300466533208176 -0.283260319993396 1 1
0.024529086035513 0.0243213406259167 1 1
-0.154744343664228 -0.145764354973265 1 1
-0.237122217808753 -0.212931001507554 1 1
0.1455223609372 0.138838382877541 1 1
-0.202565035983427 -0.193402705126558 1 1
0.0478190092810021 0.0470785926056773 1 1
0.103806381031196 0.103174554063609 1 1
0.077438544942724 0.077305597289341 1 1
-0.179602056187436 -0.177319696072765 1 1
-0.232547961385313 -0.223565815748511 1 1
-0.137377068791902 -0.132606691969732 1 1
-0.142511518453201 -0.133543844856219 1 1
0.300249630716812 0.287383394571713 1 1
-0.372627132728841 -0.355380225056438 1 1
0.0291087796105237 0.0260118339466174 1 1
-0.110120111296498 -0.0986942188452363 1 1
0.0390921806062164 0.0437640248870942 1 1
-0.423819652929053 -0.409773410942761 1 1
0.126801732730408 0.11642400572338 1 1
0.214494633128747 0.208623255018842 1 1
0.206483965991811 0.194728622512307 1 1
-0.0505746561657754 -0.0486850504596811 1 1
0.374470341293185 0.35678144074162 1 1
-0.20517729360824 -0.19280985424687 1 1
0.104104759983802 0.0979305506249193 1 1
0.469738633358677 0.444738214989315 1 0
-0.388198901267183 -0.368334493323742 1 1
0.209437930836528 0.199470566491482 1 1
0.261452427654118 0.248178555231089 1 1
-0.134161908733412 -0.125154482949189 1 1
-0.199900660392531 -0.196189507045783 1 1
-0.412368142132941 -0.380023134672696 1 1
0.329052754681677 0.318015168491457 1 1
0.0657476752917285 0.0571381717464499 1 1
-0.061871601007734 -0.0621387562491817 1 1
-0.0537680968462598 -0.0518559665494974 1 1
0.037814142909814 0.0445149278574022 1 1
0.0673225657962279 0.0595190295810227 1 1
-0.426445913109074 -0.395097025198078 1 1
-0.110153382701908 -0.0956966984437016 1 1
-0.126708304649442 -0.125035236993966 1 1
0.299830150217866 0.283064873552664 1 1
0.165366538679125 0.155544117148723 1 1
0.170791989923386 0.151508749988738 1 1
0.372160780897564 0.354228479577024 1 1
-0.497760659097823 -0.473333920275504 0 0
0.212520470709813 0.201756278480896 1 1
0.261730668875365 0.253078596116376 1 1
-0.372288952384274 -0.352091400861512 1 1
0.220398332804925 0.216947670055919 1 1
-0.251638443734292 -0.239031836184335 1 1
-0.387431507580725 -0.368897378262259 1 1
0.022952621515805 0.0131732810036651 1 1
0.27543609144423 0.269169826252185 1 1
0.178878831276446 0.169235393942269 1 1
-0.292710753799777 -0.279596028793911 1 1
-0.0148652274515884 -0.0169078204156711 1 1
0.155192192558005 0.161522887470635 1 1
-0.174012421703409 -0.156346244185707 1 1
0.0541906093512521 0.0568696983798348 1 1
-0.148536674273013 -0.141852185331265 1 1
-0.109050204277149 -0.101021323826019 1 1
0.199599018459953 0.191809898335685 1 1
-0.0201092422441688 -0.015719243667836 1 1
0.0521667943418499 0.0496683787218989 1 1
-0.385674151020365 -0.361963913933162 1 1
-0.0900531918495129 -0.0885964982345112 1 1
0.113238132313713 0.10420669075591 1 1
0.342342271822628 0.319783907986891 1 1
0.0891565547091293 0.0938754626731878 1 1
-0.204336766561526 -0.195731509147696 1 1
0.160796912360546 0.160490926886102 1 1
-0.116764499148498 -0.102217386978198 1 1
0.0139886247369094 0.00954374274200056 1 1
-0.44210838502875 -0.432446362875811 1 1
0.183189799906222 0.176924125421157 1 1
-0.0746844168228346 -0.075351319119484 1 1
0.0315864947235752 0.0328656413708599 1 1
0.332866297696076 0.320918947352273 1 1
0.0157866697655389 0.0137181179188189 1 1
0.0227512898639644 0.021128965748365 1 1
0.157401834881971 0.149066036451965 1 1
-0.0124492865483783 -0.00861042685128523 1 1
-0.196499332939777 -0.185779579099002 1 1
0.262596137391573 0.256308794874548 1 1
0.350182466202606 0.326009673225526 1 1
0.45290808159307 0.42603062879919 1 1
0.270290145831948 0.259493505924532 1 1
-0.126421176599724 -0.116631028488459 1 1
0.378406136254777 0.363579956099469 1 1
-0.258145287190038 -0.250607468491754 1 1
0.0785252017425134 0.0693526981538803 1 1
-0.0581937170779396 -0.0506552325811924 1 1
-0.0606777547264472 -0.0553748989151368 1 1
0.418594689139019 0.397925751002393 1 1
0.473079670426145 0.463681791097228 1 1
-0.0642843477587493 -0.0659703009532644 1 1
0.168106118802775 0.161194725179358 1 1
0.096541411405232 0.0898400778052778 1 1
-0.0822354377345298 -0.071771099123035 1 1
-0.125337432938315 -0.112256098320373 1 1
0.228320178625975 0.204218813921963 1 1
-0.000345218522286243 0.00209261889100742 1 1
-0.181330636154305 -0.174143906456747 1 1
0.328448640911819 0.311326677877328 1 1
-0.0709574222339379 -0.0721247630625061 1 1
-0.25916424126625 -0.239006491375533 1 1
0.108345684452335 0.105011898733708 1 1
0.0901301745639401 0.0846894722311966 1 1
0.110452599335789 0.117914693229868 1 1
-0.123983859083453 -0.123907219826743 1 1
0.133786547259269 0.127767962814738 1 1
-0.232691549754272 -0.218475298172606 1 1
-0.323677353046092 -0.313735355520644 1 1
-0.336360917441163 -0.325006378643119 1 1
0.0999364908902149 0.0906532560700171 1 1
-0.324280173341076 -0.296187927947765 1 1
0.0906839740677426 0.0872511657621173 1 1
-0.096892362227827 -0.0983193453638272 1 1
-0.177834697305342 -0.167368613763918 1 1
-0.323509177077657 -0.314437197576467 1 1
0.125570272513978 0.121243420447635 1 1
-0.144574303535405 -0.133523190733744 1 1
-0.267448322684249 -0.248228392822785 1 1
0.0595465204588405 0.0630167329195433 1 1
-0.087686583114659 -0.0741049148519048 1 1
0.0946648689095419 0.091620729200601 1 1
-0.579941621966148 -0.570360150658093 1 1
0.0959534845229531 0.103414202137911 1 1
0.243347066238525 0.239105504208213 1 1
-0.291207576465802 -0.277934087474121 1 1
0.253422023248636 0.237726051737227 1 1
0.0507406320759567 0.0489891684961087 1 1
0.0257099202821353 0.027930222023077 1 1
0.149425559897099 0.143209116866624 1 1
-0.394063170742781 -0.371454875206721 1 1
0.343740677697511 0.325221675080889 1 1
0.033412528937412 0.0297697240842707 1 1
0.160144253182031 0.149202607782474 1 1
0.198609380608156 0.19507921768049 1 1
0.091709999216041 0.0995334744024604 1 1
0.143864908812708 0.134038890814478 1 1
-0.450501033928586 -0.424131538048671 0 0
-0.155947127831733 -0.14918372897058 1 1
-0.281375633089736 -0.264690161577166 1 1
0.197075366266232 0.178896274868102 1 1
0.0598228789140815 0.0599889322816179 1 1
0.180738769305556 0.17661553120272 1 1
-0.0857158949318892 -0.0815011015148956 1 1
-0.0958324432741798 -0.0949156043447227 1 1
-0.0830759725721877 -0.0796381728861089 1 1
0.0449720645928044 0.0426046563428822 1 1
0.14151287588236 0.137188215690013 1 1
-0.0820464823308457 -0.0830294601861341 1 1
-0.0221000268480063 -0.0328514563352582 1 1
-0.412277490564465 -0.397130854994 1 1
0.145745840787872 0.135835488363011 1 1
0.20799565664623 0.198358215338774 1 1
-0.134195597078249 -0.127290194573552 1 1
-0.271768477907545 -0.261323350160139 1 1
-0.224494803288608 -0.207719886353537 1 1
-0.313869352178549 -0.298496577785478 1 1
0.0468073821274949 0.0395494799192347 1 1
-0.414015272473258 -0.399683649465118 0 0
0.31657717981068 0.294084602055409 1 1
0.0278714574125884 0.0289066906128443 1 1
0.133647404353829 0.131669443082714 1 1
0.112324741599855 0.103883476195062 1 1
-0.21543026186671 -0.206539378218748 1 1
-0.200916680694108 -0.198610393810729 1 1
0.504719430932658 0.475425058233323 0 0
-0.158842247407102 -0.151731435037316 1 1
0.150386614007349 0.144692237295847 1 1
0.208535534243356 0.20492663915322 1 1
-0.0644325888525635 -0.0581899646203746 1 1
0.0812534049283132 0.0733102326361728 1 1
0.156684455291709 0.147766915254435 1 1
0.348200751325494 0.332026883216631 1 1
0.236539767990431 0.227804418249442 1 1
-0.029124750225345 -0.0260268770127276 1 1
-0.0522099881528925 -0.0586883994129651 1 1
-0.316322039005359 -0.299034599863607 1 1
-0.00819011638379931 -0.00845045455811216 1 1
0.506877910924513 0.480405302862707 0 0
0.0418089383345385 0.0454767150203075 1 1
0.0240327038013507 0.0272955905038059 1 1
-0.0761981459022544 -0.0726612098592735 1 1
0.274882792938243 0.261018027959254 1 1
-0.0223836803962328 -0.0300256579023944 1 1
0.0156221080304467 0.0115415624760748 1 1
0.167302073887836 0.161906388127858 1 1
-0.271229676075463 -0.258406996126378 1 1
-0.227577090727333 -0.228296787761067 1 1
0.530652639217464 0.500757125226541 1 1
0.0114839852066968 0.010353062114058 1 1
-0.287874797775723 -0.278134543476618 1 1
0.125254580150234 0.12496583695369 1 1
0.43311128622879 0.41447604755486 0 0
0.00461960924103459 0.00413648458158071 1 1
0.433159933110023 0.411150583062455 0 0
-0.0497826056969629 -0.0572777251958917 1 1
-0.0764400154309577 -0.0729350125007164 1 1
0.212486159423233 0.198729930838386 1 1
0.202037253430857 0.192865859188846 1 1
0.102583357630595 0.10338651109825 1 1
-0.081991295593456 -0.0746738199082173 1 1
0.0997170691890394 0.100152466134384 1 1
0.251794078004492 0.247058525043405 1 1
-0.0614881740399957 -0.0586182595602019 1 1
-0.172261787818196 -0.161094792057799 1 1
-0.0162238243457653 0.000999043013617959 1 1
-0.0330373486578038 -0.030480759925924 1 1
0.00681904101279476 0.0175676117817374 1 1
-0.00781770904197152 -0.0072858327286661 1 1
0.116208720152536 0.107183532607619 1 1
-0.246084339865687 -0.233976222395883 1 1
-0.142991470681123 -0.132575168049754 1 1
0.37958536976646 0.36635690737245 1 1
-0.164567431679979 -0.157270756521452 1 1
-0.128081695686064 -0.126427894009922 1 1
0.0962532472382232 0.0939493252298703 1 1
0.00407970464694317 0.00089211691721832 1 1
0.122021774650724 0.124444826675332 1 1
0.0551073097575565 0.054866207829847 1 1
0.381269862432494 0.359828060974974 0 0
-0.198724140815893 -0.179148553665258 1 1
0.289874972978225 0.268402778407308 1 1
-0.31782446554076 -0.303413770926862 1 1
0.129832475162158 0.124005190615763 1 1
-0.198095067921742 -0.188332884095609 1 1
0.163829031521669 0.159011119637949 1 1
0.201461013444857 0.191234719851989 1 1
-0.300846542615129 -0.282020319659629 1 1
0.0558449374199683 0.0501810798251829 1 1
-0.0954743278172829 -0.092640828604915 1 1
0.112425171047448 0.113440046133434 1 1
-0.0666269557827615 -0.0629828172346 1 1
0.353788192684913 0.339687676252129 1 1
-0.0671362158310304 -0.0628830843889435 1 1
-0.0822493415559884 -0.0863255937773734 1 1
-0.151992669330572 -0.140118721190913 1 1
0.0353346630731051 0.0260722774561194 1 1
0.231098499497966 0.220225339950252 1 1
-0.194687306940023 -0.181334269778271 1 1
-0.228190596030898 -0.217667330482087 1 1
0.00594489491509831 0.00541814756609382 1 1
0.295887392213029 0.280682761472344 1 1
0.294438808461171 0.284395465427771 1 1
0.26033216595514 0.252059302141278 1 1
-0.0716259221301977 -0.0724411678574387 1 1
-0.00971800678893736 -0.00593009384265496 1 1
0.169334885546299 0.159135195920883 1 1
-0.172666530173449 -0.159264668426486 1 1
-0.109357385915939 -0.108854378246772 1 1
-0.016614472858356 -0.0203364315198372 1 1
-0.0297365613092438 -0.0362939613300266 1 1
0.175724115580574 0.169488366988437 1 1
0.286129038624053 0.273780968334674 1 1
0.0340654647965651 0.0319753329016297 1 1
0.176405457706108 0.167957445058501 1 1
0.0252472484522815 0.0249927303905414 1 1
0.0732084287456522 0.0586693068649747 1 1
0.363672247577377 0.345266798058867 0 0
-0.00577517681713804 -0.000820293666747837 1 1
-0.145923000912227 -0.13124699063188 1 1
-0.275173061878653 -0.260776630060289 1 1
-0.231515229213965 -0.216313975231426 1 1
0.064815475086783 0.0551576721966081 1 1
-0.0829224408673777 -0.0785969028276936 1 1
0.0508250495303641 0.0450921711250736 1 1
-0.470029837534282 -0.443474368887108 0 0
-0.297830379851452 -0.268958823460013 1 1
-0.139033968203232 -0.130930911099318 1 1
-0.281194965303572 -0.270166948893711 1 1
-0.0419988352260003 -0.042065716603712 1 1
-0.133602210545159 -0.12614074515534 1 1
-0.137374667115115 -0.140025067688342 1 1
-0.085198003547814 -0.0946046054441169 1 1
0.12753350968296 0.116142601096789 1 1
-0.21330117604056 -0.196331448314982 1 1
-0.420925836764321 -0.395912166656942 1 1
-0.0568144979337881 -0.0569059694792393 1 1
0.241577436601837 0.233476253607923 1 1
0.245121509037086 0.233302970960851 1 1
0.0141862724503905 0.0102889862702705 1 1
0.346131882706778 0.339211927012353 1 1
0.270070040511107 0.252711594589919 1 1
-0.115925968401537 -0.111856967220018 1 1
0.15223249410973 0.144121317999637 1 1
0.0213029500095503 0.0163161176129191 1 1
0.206317441767928 0.193439729716168 1 1
-0.470359905456272 -0.444829621754761 0 0
0.172932063372535 0.165016614650006 1 1
-0.0481611769049767 -0.0389665382209022 1 1
-0.104591613135511 -0.0920409257624271 1 1
-0.0905783106613161 -0.0853638036270054 1 1
-0.0259042179619519 -0.0257139697742104 1 1
0.145185240504423 0.141614681107139 1 1
-0.0714794793662704 -0.0728271423088764 1 1
0.331829912123002 0.308212578704963 1 1
-0.055975554991608 -0.0364437211674617 1 1
-0.00557038063295984 -0.00819978777851632 1 1
0.18875012231215 0.17849420184324 1 1
-0.028215195217307 -0.0234827693376099 1 1
0.341356022120058 0.320426667647179 1 1
-0.396119391210773 -0.371008530240123 1 1
0.130879739883034 0.128392609310135 1 1
0.0449618583629139 0.0423605784158413 1 1
0.136948685611662 0.141877219560231 1 1
-0.251918554634439 -0.240986180851951 1 1
-0.612513911775271 -0.582846231124318 0 0
-0.171456252983364 -0.161898021899765 1 1
-0.131621196639168 -0.12320358669531 1 1
0.180394938476048 0.173645745106985 1 1
0.0904026067368599 0.0799962119564622 1 1
-0.147543993597676 -0.133513566790733 1 1
-0.186895034370852 -0.176404128752016 1 1
-0.0468936560538546 -0.053623596553076 1 1
0.145466610319475 0.133778775176082 1 1
0.0560748468384362 0.0650990900801612 1 1
-0.0253211359044275 -0.0245961569280565 1 1
-0.280867399123848 -0.261571372183497 1 1
0.511434416003331 0.481026904425024 1 1
0.361343458699455 0.342521557359876 1 1
0.0521609893661739 0.0457194662279075 1 1
-0.184818477702945 -0.171411692251751 1 1
-0.231350803348391 -0.247049798123553 1 1
-0.00125476002238509 0.00652692138310212 1 1
0.0556962439456011 0.0553041982105199 1 1
-0.12399860117974 -0.122077787527803 1 1
-0.090517730802252 -0.0863020594137563 1 1
0.00794239818496029 0.00587504616107175 1 1
-0.263456128290635 -0.24992282865214 1 1
-0.305080320959263 -0.292694249133811 1 1
-0.0257577514286688 -0.0248485812888275 1 1
-0.0639297155723761 -0.0622254282549739 1 1
-0.0616422503991108 -0.0610088493404942 1 1
0.18007396626534 0.171082348725964 1 1
-0.0205555051604418 -0.0145337400351196 1 1
0.141790985086305 0.130858235723738 1 1
0.0512109645110504 0.0473566267093365 1 1
-0.185073045916843 -0.174143018050077 1 1
-0.0951030364422061 -0.0907713637972594 1 1
-0.111398309949297 -0.111165075747112 1 1
-0.530375255212513 -0.51077780462589 0 0
0.361533484992715 0.32979034611649 0 1
-0.0609503210606798 -0.0567943176448487 1 1
-0.127751242679481 -0.126580337505576 1 1
-0.00725707154615764 -0.00420334337649724 1 1
-0.173344278846272 -0.162084271922701 1 1
-0.0138386073898418 -0.0233098589260463 1 1
0.145895982283473 0.142005833768211 1 1
0.272545581337611 0.260844597362946 1 1
0.0884119264943704 0.0844726381977294 1 1
0.0198227661650285 0.0254716853948734 1 1
0.213998453688054 0.19488368338101 1 1
0.216530942723071 0.204933342501145 1 1
0.0392231706318437 0.0450319294894845 1 1
-0.04179131592296 -0.0372837053886106 1 1
-0.70985404461214 -0.674077385597321 0 0
-0.118417594331608 -0.113504561432739 1 1
-0.0498290751187719 -0.0453669091761821 1 1
0.199172655659905 0.194901088289048 1 1
0.427029183953969 0.401631577849988 1 1
0.13798484577472 0.12652775480283 1 1
0.0227632563625652 0.0328141992620569 1 1
0.353345608758451 0.330948549572135 1 1
-0.0359389259434426 -0.0352496101236249 1 1
-0.121423641868875 -0.108879609961331 1 1
-0.0289735215600355 -0.0264150162924601 1 1
0.210581939246869 0.185972936305822 1 1
-0.162979656032792 -0.14726937079399 1 1
-0.0617285850600581 -0.0522945810148712 1 1
0.00620919143317162 0.0175154495074202 1 1
-0.300843777934806 -0.278178830946441 1 1
0.101672015080855 0.10578895732502 1 1
-0.1146450496121 -0.10797529614806 1 1
0.0435650027465544 0.0398118674031432 1 1
-0.0195235276601391 -0.0268977286614564 1 1
0.130460277023052 0.142038750757176 1 1
-0.0675446132595216 -0.0711367822815135 1 1
0.239837048664646 0.227257526573601 1 1
0.0295137057946836 0.0252774038342896 1 1
-0.163022647929611 -0.154274535592402 1 1
0.0362083995590789 0.0367673075369531 1 1
-0.202788983639792 -0.191573309357875 1 1
0.208811467649686 0.203526003431265 1 1
0.0840737330420697 0.0850263056188488 1 1
-0.140510376705073 -0.125931895507702 1 1
-0.0119445371267067 -0.0124373416469349 1 1
-0.307619009627409 -0.291990696297791 1 1
-0.208373332200857 -0.199561748677335 1 1
-0.0626901820798512 -0.0699487583674376 1 1
0.29464731224755 0.281600534731022 1 1
-0.287862759071763 -0.27227976189548 1 1
-0.191232597216842 -0.186109612878963 1 1
0.156357154789025 0.151391382409773 1 1
-0.29778691217831 -0.282062392123535 1 1
0.043590431207244 0.0518094292972118 1 1
-0.229966106137262 -0.213108854094825 1 1
0.204832012223145 0.193740009501594 1 1
-0.0251604246301068 -0.0161368214678669 1 1
0.357139851453912 0.338436221425479 1 1
0.266562545963522 0.244269117289548 1 1
-0.0714723872524864 -0.0625452255665362 1 1
0.215805716368715 0.206506883463057 1 1
-0.0705186086432803 -0.056948366799583 1 1
0.044211697374535 0.0395404249762339 1 1
0.208358792066058 0.201581420334827 1 1
-0.490878237486983 -0.460724780996238 1 1
-0.0561816131917568 -0.0479457356065569 1 1
0.0627747164164793 0.0627025895820628 1 1
-0.37131866781196 -0.360384492828262 1 1
-0.206176882581328 -0.198130300795733 1 1
0.247895764317958 0.235867471489809 1 1
0.159101743713648 0.156715093156009 1 1
-0.025446010906382 -0.0245127032876112 1 1
-0.0273720150054074 -0.0164269848014817 1 1
-0.3497496075618 -0.329891409363763 1 1
-0.165739418214914 -0.15873168092573 1 1
0.594329211231599 0.566524059438229 0 0
-0.124987432361155 -0.119851220289334 1 1
0.170669744450463 0.163959902926322 1 1
0.172442747268339 0.163657824391712 1 1
0.332428220373289 0.317779088310498 1 1
0.28523815743294 0.259332603146029 1 1
0.046780263905034 0.0438812813697942 1 1
0.14780485613532 0.141551691684387 1 1
0.277318648320926 0.267682425874584 1 1
0.0734469107185885 0.0718339099334918 1 1
0.247959699423191 0.237684581148177 1 1
0.257891260388935 0.25276164357545 1 1
-0.0830307320719117 -0.0793021676823539 1 1
0.0276029518238045 0.0225183437842605 1 1
-0.464890234521466 -0.443679725803383 0 0
0.215604884343902 0.20776570218646 1 1
-0.0765071595666162 -0.0703262709633285 1 1
-0.0767926923827434 -0.0829634579274286 1 1
-0.137209319845521 -0.122759395290815 1 1
-0.333156792431102 -0.318606320377103 1 1
0.201916120334381 0.194519076907608 1 1
-0.247917848370721 -0.232143743490094 1 1
-0.0413866907917534 -0.046565004091031 1 1
0.0366381150559032 0.0302650807560831 1 1
0.301675052472163 0.291513768268463 1 1
0.270430013575526 0.255151557557993 1 1
-0.00819189049447604 -0.00922127204711617 1 1
-0.166257107113482 -0.158892178371257 1 1
-0.183565857863357 -0.17823351906885 1 1
-0.377427773102878 -0.356557857925534 1 1
0.363041520109802 0.340256022771509 1 1
-0.178428271350131 -0.166046929823886 1 1
-0.300425492661478 -0.293224762145882 1 1
0.260770088782044 0.248007259180526 1 1
0.301127737382032 0.289790822290662 1 1
0.417592636568106 0.395806398833292 1 1
0.433740994070171 0.40392013224887 1 1
0.120177240920718 0.125479666413643 1 1
-0.00545304901608886 -0.00664015031009797 1 1
0.402722212952727 0.386363923282055 0 0
-0.236612365131394 -0.216817497872617 1 1
0.448011755743245 0.42911284191525 1 1
0.263124457223832 0.255982203273945 1 1
0.0966510569765333 0.0906082415152991 1 1
0.0125445244239874 0.0151846325325705 1 1
-0.152805417934803 -0.144511835073521 1 1
0.381425930432185 0.371261602774929 1 1
0.0605234254102248 0.0574266360529282 1 1
0.360488100461793 0.345027833190849 1 1
-0.165047677676097 -0.169086845272417 1 1
-0.0252932342998152 -0.0202068982070993 1 1
0.17933500729041 0.174628014052135 1 1
0.0287532744766658 0.0286435595206772 1 1
-0.032896024407157 -0.0329910786559558 1 1
0.169782864730278 0.156572370000337 1 1
-0.134597566730805 -0.130345558809708 1 1
-0.0247517772884463 -0.0256930856556544 1 1
-0.0952521123460286 -0.0872131154085967 1 1
0.333815139329319 0.316521641067782 1 1
-0.0613216750059834 -0.047689743352959 1 1
0.012687055218452 0.0199917806898791 1 1
0.464722638236801 0.44332364274019 0 0
-0.115541952769976 -0.107891647802414 1 1
0.104363093441252 0.100772890684509 1 1
-0.309868507438194 -0.28580925658189 1 1
0.135172748177593 0.130062446545991 1 1
0.140856307054552 0.139176746840137 1 1
-0.414586686390449 -0.399765235955038 1 0
-0.379091912162317 -0.355352049748538 1 1
0.112182251698078 0.107925286315284 1 1
-0.0841631565166435 -0.073406823570422 1 1
-0.105196905032137 -0.104423640525388 1 1
0.0925635859080504 0.0960782034065745 1 1
-0.0384889863193692 -0.0382493361014341 1 1
-0.0857152951828127 -0.0878146251838334 1 1
0.0641013786130075 0.0539800568137362 1 1
-0.375369086083395 -0.35632355690657 1 1
-0.0391400961804226 -0.0347741828520835 1 1
0.0559256542002109 0.0547515809502834 1 1
-0.17925362931264 -0.160218846084493 1 1
-0.252523064479505 -0.248756330823288 1 1
0.250346936338495 0.239289815157777 1 1
-0.0234396897659977 -0.0239131732044518 1 1
-0.275838667838279 -0.264933156647329 1 1
0.0714225868537731 0.0695095505471408 1 1
-0.0986152700450336 -0.0965585563605743 1 1
-0.164329439300324 -0.161309686502873 1 1
-0.224207092262542 -0.218773033436832 1 1
0.0511612757718389 0.0577429193076791 1 1
0.0348255137224648 0.0336602446702668 1 1
-0.252078480262111 -0.229842527438717 1 1
0.00216597554553687 0.0107497325782339 1 1
-0.162034826876078 -0.150589182215218 1 1
0.308959002058018 0.290409617272355 1 1
0.594705253312035 0.565003068445349 0 0
-0.0271336546476599 -0.0280694826174694 1 1
-0.0588985508576283 -0.0625934716666348 1 1
-0.125758075093799 -0.119624603707967 1 1
-0.154052924062417 -0.144390913424331 1 1
-0.0201753618623213 -0.020424732266055 1 1
-0.0990890412925139 -0.0920928645280645 1 1
0.140117701717794 0.130431709578358 1 1
-0.239381022394644 -0.229562188683251 1 1
-0.0780028629241092 -0.0798310354508249 1 1
-0.0153729198738331 -0.0188086149944227 1 1
0.512014334284029 0.486607457639279 1 1
0.165256376611842 0.161156105612236 1 1
0.0217750314873216 0.0207896130819046 1 1
0.0615530020797493 0.0533755275237819 1 1
-0.357217856325587 -0.33857729132311 1 1
-0.321521095937387 -0.303166417400246 1 1
-0.257581591921153 -0.247098192085785 1 1
0.151585860690518 0.147869503649892 1 1
0.179433510065595 0.177729243512486 1 1
0.433405343357583 0.408577582845678 1 1
0.223802642419494 0.21039114398059 1 1
-0.0885708020153891 -0.0859184209520571 1 1
0.221548014260295 0.217939452216844 1 1
0.282727075592526 0.271410243756391 1 1
-0.460799985191653 -0.439379864497728 0 0
0.0276512607010045 0.0280100343238632 1 1
0.142336829003092 0.134014700800156 1 1
-0.274337093415348 -0.262784043996373 1 1
-0.197799840635787 -0.193169858138499 1 1
-0.107157760989696 -0.0885773271057565 1 1
-0.190125095025934 -0.173604238129997 1 1
0.0412346566980432 0.0336505060429141 1 1
0.0727519539061474 0.0650779847368558 1 1
-0.0352099123522821 -0.0390844167493943 1 1
-0.0384762089663448 -0.0321695294995588 1 1
-0.152633822994006 -0.145243939118084 1 1
-0.203569462593841 -0.188622925994191 1 1
0.277727930594979 0.260154694415852 1 1
0.0199552898855777 0.0232916497716356 1 1
-0.180128202641126 -0.175853845654542 1 1
0.0186082854227793 0.018226612888985 1 1
0.138967642039949 0.136133755467073 1 1
0.100913562866533 0.0996801005462918 1 1
-0.0678022169838889 -0.0650460474885425 1 1
-0.150613081765775 -0.137762106272575 1 1
0.242762393676698 0.233688737930896 1 1
0.348150215504294 0.331657528598353 1 1
-0.211292243269113 -0.205690368764224 1 1
-0.244404369873384 -0.232550583628738 1 1
0.0729856040709423 0.0732729907411753 1 1
-0.205606690757657 -0.223139213108579 1 1
0.0544764149197787 0.06534779092645 1 1
0.267314211268356 0.255629240923138 1 1
-0.137780893722969 -0.130755864018135 1 1
0.211591569893872 0.199128371784044 1 1
-0.0460454143451162 -0.0477169120924996 1 1
0.308123994252644 0.287014975782112 1 1
0.148522662754977 0.146995202233363 1 1
-0.129478666848114 -0.119780928114989 1 1
-0.0228474710157737 -0.0238626369298426 1 1
-0.269735578105568 -0.258153814046418 1 1
0.1078305853727 0.102220155030592 1 1
0.0623165154556617 0.0487571762136705 1 1
-0.0632524490099406 -0.0705008794276994 1 1
-0.150733870033771 -0.143932607435082 1 1
0.171663620684566 0.16661657493409 1 1
0.232928371389801 0.209546962289686 1 1
-0.255627833082066 -0.241412245882892 1 1
0.130238721693867 0.11887190665884 1 1
-0.289607646042727 -0.273327029877054 1 1
-0.364228401760229 -0.347602301864286 1 1
0.393190168110608 0.376739445108382 0 0
-0.127249208713648 -0.121453787150012 1 1
0.0187430396726283 0.0203269524907865 1 1
0.0405562399718337 0.042491319841327 1 1
0.0493532790170796 0.0493781240734 1 1
-0.0170836633824816 -0.0160672795496009 1 1
-0.342040923600817 -0.286216529375374 1 1
-0.0378912073501417 -0.0350995726379071 1 1
0.00547368661613998 0.00698721897153792 1 1
-0.17616376124583 -0.16756123081703 1 1
0.00276652955665935 0.00303619308396157 1 1
0.0992574952074742 0.0912012630159434 1 1
-0.0612042163276165 -0.0540856858707275 1 1
-0.270189075104097 -0.259004799299528 1 1
-0.0162577245032142 -0.0152792758956805 1 1
0.0837903473435671 0.082188675524346 1 1
-0.0368760747375492 -0.031518149996249 1 1
0.0530373578792452 0.0491171909074543 1 1
0.0996246504908058 0.0998334277726158 1 1
-0.209451109273539 -0.17775042621276 1 1
-0.203376177346387 -0.197854532951097 1 1
-0.0491405444193038 -0.0497488613285262 1 1
0.201592691602271 0.220184189278809 1 1
-0.103588029558354 -0.0988730524700317 1 1
-0.0118327871801333 -0.012761459957801 1 1
0.155281744344688 0.15438920168955 1 1
0.0484727687882677 0.0460787730434088 1 1
-0.126550995865249 -0.116369447790279 1 1
0.304974373112201 0.28482871753396 1 1
-0.150723265729351 -0.125569400427197 1 1
0.124210897040744 0.124215168586113 1 1
0.196484314469888 0.186682207372368 1 1
0.132987160043979 0.124670185549422 1 1
0.194980866851289 0.172794719298866 1 1
0.0345855918059313 0.0203570577303737 1 1
-0.0384411356081808 -0.0286300746051711 1 1
-0.352036223019241 -0.327229477840798 1 1
0.212586806755511 0.204157683173972 1 1
0.285679845416275 0.275954112657052 1 1
-0.234950033571675 -0.221555623080057 1 1
0.319299295039696 0.305392718826407 1 1
0.352381107806062 0.329838296637792 1 1
-0.208300634107358 -0.201052169388169 1 1
-0.283939618917516 -0.268472935885051 1 1
-0.284941994156061 -0.265387427274085 1 1
-0.140744527958374 -0.130615266900734 1 1
-0.127133242229363 -0.120354978967003 1 1
-0.33355735653794 -0.312719206568965 1 1
-0.183139228980675 -0.180722162424279 1 1
-0.00841015721637964 -0.00227759271120713 1 1
-0.198387002029826 -0.19547111261958 1 1
-0.0248076544124666 -0.0242386922312966 1 1
-0.506954018879016 -0.490575004439265 0 0
-0.256833106037105 -0.241065611438101 1 1
0.23134885819917 0.213625408505879 1 1
0.118249965516027 0.112654945479162 1 1
0.216059306540816 0.2060680998751 1 1
0.0316599004063875 0.0262146510878192 1 1
0.181437506405668 0.172863870903487 1 1
-0.1121439665189 -0.110296501717975 1 1
0.382244725467975 0.357983814297195 1 1
-0.320682525360007 -0.311641052880908 1 1
0.0322687416289499 0.0340813391681281 1 1
0.0237686105311981 0.0219396880336886 1 1
0.0605618889380393 0.0578607849993043 1 1
-0.193946615338067 -0.182406329865341 1 1
0.305425384928318 0.281417941031352 1 1
0.119798231424212 0.121232509993432 1 1
-0.000160008046058438 -0.00665699731280223 1 1
-0.146387198219459 -0.143069437771525 1 1
-0.373829989184577 -0.346839741036587 1 1
-0.00687851553123547 -0.0143875606131471 1 1
0.270472420462346 0.25981998009396 1 1
-0.102781661461664 -0.0973975649552425 1 1
-0.0284227482657407 -0.0238387456310917 1 1
0.109331482901036 0.103893213828329 1 1
0.114235060583642 0.109798794786412 1 1
0.103852642039644 0.0945503643658763 1 1
-0.284320588642223 -0.268587717915606 1 1
0.223182071835268 0.211188991634603 1 1
-0.351050476870296 -0.334687894423365 1 1
0.0128030022170368 0.0159223394530534 1 1
-0.146221035631671 -0.135126771292142 1 1
-0.226557867734381 -0.216541142350859 1 1
-0.145191113656951 -0.141596136132241 1 1
0.111021974849733 0.104228730165307 1 1
0.551454990452143 0.521306530512844 1 1
-0.0344306349659681 -0.02277729454369 1 1
0.0262020483875928 0.0275538465661102 1 1
0.0958423204813123 0.0902053468900069 1 1
0.354934186640054 0.338836713972357 1 1
0.14090030841482 0.127550877775881 1 1
-0.191794924206312 -0.179484081586487 1 1
-0.43865440524468 -0.425328929970295 1 1
0.203962560173229 0.190735212937225 1 1
-0.392014209441271 -0.377021503295055 1 1
0.109574384604346 0.101781481687386 1 1
-0.141046294010465 -0.131110313667344 1 1
-0.0486812728220712 -0.0478119781552188 1 1
0.312151334971106 0.294974008437734 1 1
-0.153786706373818 -0.148953268672808 1 1
0.0284838040803118 0.0320150822090266 1 1
-0.128935642837514 -0.122287033565041 1 1
-0.191632289243733 -0.180704935757696 1 1
-0.264896324278381 -0.25447635518223 1 1
-0.471597759667284 -0.448061293402986 0 0
0.0450675872781056 0.0390841255706967 1 1
0.0130601390956331 0.0173188745171187 1 1
-0.230819066295907 -0.219884427310915 1 1
0.162580329283722 0.150118677816545 1 1
0.269376398706275 0.256035043444038 1 1
-0.0521589369880186 -0.0524628197347257 1 1
-0.0780408137551015 -0.0778380581749513 1 1
-0.126410920853527 -0.125247726772357 1 1
0.294687559736403 0.286034532604068 1 1
0.270208556718124 0.255540297881794 1 1
0.20553424357896 0.196247908758056 1 1
0.29310180782749 0.289622919540103 1 1
-0.0292251157668465 -0.0342073937964813 1 1
0.109574041973576 0.106931050314409 1 1
0.394640289432462 0.371200194296159 0 0
0.083809987006487 0.0688743320452484 1 1
0.0911903457295984 0.0930349418701526 1 1
-0.027902542087024 -0.0260811784819202 1 1
-0.0648472915117457 -0.0667957153063944 1 1
-0.17549661772768 -0.167531138823166 1 1
-0.273481022353968 -0.26351935536379 1 1
-0.579630422576284 -0.552167137286374 0 0
0.038131570327068 0.0385488396150445 1 1
-0.17721936723012 -0.166190880921304 1 1
0.0831499664789196 0.0766211635719565 1 1
-0.150589403929382 -0.143109872481797 1 1
-0.297098835313626 -0.278227795834229 1 1
-0.0499395228283872 -0.0453351760476533 1 1
0.107258114663683 0.0991632178280682 1 1
-0.0137496332802629 -0.0148322417312539 1 1
0.0211458010133809 0.0194203571383226 1 1
0.161155761403991 0.15492459643518 1 1
0.0875445937909322 0.0994165021313408 1 1
-0.359502738459028 -0.349433395452095 1 1
0.104165437811497 0.0998621128618846 1 1
-0.247819619919468 -0.231212983023557 1 1
-0.11404769036585 -0.105530409647589 1 1
-0.00410934078765687 -0.0032028941357671 1 1
-0.431219744614501 -0.41034544881107 0 0
-0.102241660510212 -0.0967914321289805 1 1
0.121730629805553 0.122333550305867 1 1
-0.39315968447798 -0.37540632819708 0 0
-0.153401020867812 -0.146496547169124 1 1
-0.327491930522743 -0.314873301308162 1 1
0.329286174201115 0.318524702602881 1 1
-0.0290691356334958 -0.0333700182802486 1 1
0.18817555172495 0.179348340361252 1 1
0.0295383853924238 0.0211319344280494 1 1
-0.292772968766298 -0.281421892327841 1 1
0.126706723619269 0.119209571572309 1 1
0.0290772342996509 0.0233349311748011 1 1
-0.279878249510618 -0.269643737175612 1 1
-0.0367986857829587 -0.0330847154291585 1 1
0.0189794476079221 0.0173770575034763 1 1
0.0196664972437694 0.0220727095362291 1 1
-0.0923028810606643 -0.0854313874840925 1 1
0.111731672093668 0.117663751437509 1 1
-0.134126189939771 -0.126118400503709 1 1
-0.0518750967290798 -0.0459642979145467 1 1
0.122206587172616 0.116829531688774 1 1
-0.408367500440361 -0.396091874144675 1 1
-0.0918742304507197 -0.0939166062714819 1 1
0.133698849896376 0.124202504781761 1 1
0.233478857901111 0.21741495353321 1 1
0.0837043871201464 0.0844130926939991 1 1
0.0512817357010123 0.0409764333508751 1 1
-0.215977512559994 -0.184601292824127 1 1
-0.111166721468165 -0.104734367309407 1 1
-0.421774608318828 -0.393346376240744 1 1
0.122820252065854 0.120834764372353 1 1
-0.0614100273655438 -0.0526922438956036 1 1
-0.280376304033459 -0.264449686518717 1 1
-0.219842362004707 -0.203685897645119 1 1
0.264747540077999 0.258195841343913 1 1
0.484441378603799 0.450966268197454 1 1
-0.058634397179656 -0.0548180579071966 1 1
-0.0191322700484196 -0.0204933207030409 1 1
0.0986133639458289 0.0947198533906249 1 1
0.246943896252468 0.237242729548147 1 1
0.0522330709604979 0.0483978870677126 1 1
0.2005545817503 0.192021005815296 1 1
-0.0830302349045589 -0.0753716495867816 1 1
0.000644016800430918 -0.00720212552644801 1 1
-0.16557985990765 -0.155000694299613 1 1
0.502933437383063 0.468428969319747 0 0
0.179321514151224 0.170059422361368 1 1
-0.0453646804145446 -0.0419492588915659 1 1
0.257217832997395 0.242853891110953 1 1
-0.0219860698385099 -0.0202616005754449 1 1
0.494414268383847 0.461124364808569 1 1
-0.229457993676713 -0.219433025661975 1 1
-0.117281525784061 -0.11120257005226 1 1
-0.0379300253022551 -0.0300133283273054 1 1
-0.140536488882938 -0.135472777465645 1 1
-0.343163247083345 -0.322701180487429 1 1
0.0464476175230577 0.0455063575422142 1 1
0.214172606335361 0.199902616652544 1 1
0.095468678815249 0.0895913694077402 1 1
-0.289303208071999 -0.275089859360484 1 1
0.332430069138068 0.321845734739665 1 1
-0.308700766217063 -0.293280034545287 1 1
-0.229947050502751 -0.217959314873514 1 1
-0.245424809298527 -0.233645741855954 1 1
-0.0405858564148069 -0.0336458515580479 1 1
-0.0217248850513386 -0.0207835592480414 1 1
-0.0269970570427142 -0.0224227178961468 1 1
0.171963549655362 0.162558748461142 1 1
0.257389075332938 0.248428272041484 1 1
0.270434319207264 0.254529746615651 1 1
0.0636656991227861 0.0649212203046155 1 1
-0.354994880710849 -0.333841912118086 1 1
-0.344936674023242 -0.330574997162579 1 1
0.0155210498803902 0.0181550114117747 1 1
-0.0739765546283585 -0.0744647098003875 1 1
-0.17312541095478 -0.164652462821362 1 1
0.000622596252070895 -0.0049922352674711 1 1
-0.352500022639088 -0.323670013762061 1 1
-0.382655917716409 -0.362885497277993 0 0
0.279023491104166 0.260038523397051 1 1
-0.260614441647532 -0.245471206638657 1 1
0.4280923994515 0.403606323553577 1 1
-0.516313296418755 -0.488782502828422 0 0
-0.371844611001941 -0.354859406122549 1 1
0.057513914288278 0.0581022137819164 1 1
0.0505620013924365 0.0500680121955513 1 1
-0.175625421148306 -0.161531188157027 1 1
0.00163444350402144 0.00400995193077722 1 1
0.219343756528734 0.208861941319157 1 1
-0.0990487109278259 -0.0929882646910404 1 1
0.0942106435325274 0.0937315579692367 1 1
0.0499860613217903 0.0491704935887157 1 1
0.379407339181707 0.364489114135532 1 1
0.00712445785971003 0.0153392368242229 1 1
-0.19551732704843 -0.194731056727413 1 1
-0.0702260460289151 -0.0734387387877938 1 1
0.00158926359733592 -0.00306743904767755 1 1
0.0364846456120715 0.0349825472439769 1 1
-0.230729505647172 -0.208719411331872 1 1
-0.292486283442356 -0.282810324028819 1 1
0.0285476832847447 0.027436298865567 1 1
-0.177831752266011 -0.167602253186784 1 1
0.319241486363819 0.305449083700131 1 1
-0.27856063043215 -0.270138907542759 1 1
0.0983469621776931 0.0942028605386857 1 1
0.0113253119696058 0.0106990984104344 1 1
0.335406229705327 0.32785238427758 1 1
-0.111989812868062 -0.101075848029969 1 1
-0.0771886118096212 -0.0748764251035637 1 1
0.0142447805764147 0.0172110359747182 1 1
-0.295779299488886 -0.277750918629225 1 1
0.0674917867641804 0.0667586514827714 1 1
0.375254435365602 0.359540915988939 1 1
0.41905544344753 0.410026062176019 1 1
-0.080285666375376 -0.081317888318643 1 1
0.073358639247885 0.0741191533428353 1 1
0.265536717235129 0.254427812885511 1 1
0.370916861277876 0.357414452300336 1 1
-0.253901905364404 -0.242701982816481 1 1
0.0547270113129412 0.0474098102402073 1 1
-0.0766379914616362 -0.0771960155797483 1 1
-0.103574305028665 -0.0993804768014696 1 1
0.274877741568156 0.266402068643573 1 1
0.0361494104633508 0.0347100733120543 1 1
0.291169792357182 0.280482475929592 1 1
0.516821258822715 0.494392779141392 1 1
0.0994784323721464 0.0936287387175865 1 1
0.187917091762595 0.178325885664917 1 1
-0.144415281356285 -0.139657873802359 1 1
0.391388734880561 0.364732676253689 1 1
0.142499475288441 0.140791454718171 1 1
0.288112646504221 0.275003168677093 1 1
-0.445691553039016 -0.428269247226462 0 0
0.14151741401533 0.133565007309975 1 1
0.158110785965341 0.147396389963324 1 1
-0.409066569941823 -0.392787778312138 0 0
-0.159540639633963 -0.143729608786781 1 1
-0.254421153011462 -0.232492778138412 1 1
0.000763334904338306 0.00692964721960269 1 1
-0.0150266690759058 -0.0114708556598628 1 1
-0.183740344320538 -0.174645298069316 1 1
-0.0598556992479357 -0.0548756314065918 1 1
-0.234038839073224 -0.222133543039715 1 1
-0.116087380614327 -0.111190110208501 1 1
0.186569021712777 0.166618407144955 1 1
0.0631750334048206 0.0586434035311685 1 1
0.24261908222705 0.233483780269049 1 1
0.262378425191597 0.249028570962039 1 1
-0.083591957661987 -0.0791642341275207 1 1
-0.020320387995933 -0.0158462333520062 1 1
0.310908301168594 0.307237321257757 1 1
-0.00550624386624879 0.00366079909596734 1 1
0.122448842048286 0.116418373617129 1 1
0.147700212517105 0.143883211378363 1 1
0.353074996167239 0.334435841921747 1 1
-0.226224146059735 -0.216993096415239 1 1
-0.00239844106167723 -0.00250295883912716 1 1
-0.0727420964105774 -0.0710803082199162 1 1
0.0433589764476297 0.0377557376462809 1 1
-0.240178573492012 -0.228524206997688 1 1
0.403705644033748 0.383724544619482 1 1
-0.17403655676986 -0.158939082755033 1 1
0.0646548066319673 0.0620234413528498 1 1
0.123962499660882 0.115976203818895 1 1
0.140273983777712 0.131588735207661 1 1
0.193738043920128 0.182371059368074 1 1
-0.0477717582743957 -0.0439119758186114 1 1
-0.118861477186403 -0.109144720846476 1 1
-0.259853667823343 -0.246824356556649 1 1
0.13236704762108 0.128305609852184 1 1
-0.191290800304783 -0.182890437000287 1 1
0.00148153386091385 0.00504691298150269 1 1
-0.00225893515811013 -0.00269984858777237 1 1
-0.184611278297968 -0.176858772199966 1 1
0.0224515104264541 0.0236299177968599 1 1
0.366869747340097 0.347369151838367 0 0
-0.0791914445676412 -0.0769607398141079 1 1
0.373798907490106 0.359581419835853 0 0
-0.219654514273574 -0.206595672159585 1 1
0.0394152985215523 0.0396752143316178 1 1
-0.384085829530228 -0.36511244940265 1 1
-0.179398587075051 -0.175010550971842 1 1
-0.0611645787431532 -0.0542562663696275 1 1
0.433661770113519 0.420875864849775 0 0
0.202505726764447 0.217219116009207 1 1
0.213790472274208 0.20463089392907 1 1
0.296709945844388 0.285019625035239 1 1
-0.100469133138699 -0.0856345790141708 1 1
-0.163686122245115 -0.152828081662675 1 1
-0.314424110407831 -0.30201455276949 1 1
-0.196839108967152 -0.182369325832355 1 1
0.0101720063680649 0.00886346247808508 1 1
-0.159336045637843 -0.141874286363508 1 1
-0.147972494910061 -0.145874550045479 1 1
0.350908011616896 0.323243676499216 1 1
0.430280002512169 0.411656816696891 0 0
-0.026976331025056 -0.0299450125987121 1 1
-0.0376775476337763 -0.039662398169866 1 1
-0.115668077223145 -0.107592767955681 1 1
0.406172044156197 0.391154252412874 0 0
-0.0102793551438117 -0.0141678552858821 1 1
-0.178511829053552 -0.171374784306252 1 1
-0.00970474596027566 -0.00900319978645485 1 1
0.491989916148906 0.457880040195662 0 0
-0.0912570404892502 -0.0840262360768892 1 1
-0.0147508611043893 -0.0171242181776498 1 1
-0.116411600826155 -0.113256440437925 1 1
0.0217675711232663 0.0203545551386304 1 1
0.232306733712253 0.222824268421267 1 1
0.331823648978 0.306149642427156 1 1
0.221287757063855 0.195159542036642 1 1
-0.192857284819123 -0.18575591513849 1 1
0.165991465664131 0.159218507127202 1 1
0.359090449963874 0.340976950534106 1 1
-0.15981403549454 -0.151173757202935 1 1
-0.0567015881676795 -0.0568087631090186 1 1
-0.0764770426331091 -0.0703902708829983 1 1
0.113954016527507 0.114507296468969 1 1
-0.0180901622490926 -0.0166293966356624 1 1
-0.326155961465198 -0.308906754767887 1 1
0.177023139422428 0.171243040745612 1 1
-0.193109046847473 -0.173349861119796 1 1
-0.311634565875688 -0.301023456510004 1 1
0.0952406939668914 0.0876954581654491 1 1
-0.358389006392142 -0.341791070042961 1 1
0.459398000139323 0.432730183683107 1 1
0.0339923409686183 0.0283643842523833 1 1
0.108931343879506 0.103854622870202 1 1
0.275015243651153 0.27243495186488 1 1
-0.319329124354668 -0.309202713798172 1 1
-0.0813129967459779 -0.0747055481673373 1 1
0.206545719113657 0.195377308571773 1 1
0.170332909504285 0.16000112580402 1 1
-0.207777440165675 -0.197036724682056 1 1
0.204526769596258 0.195174839445938 1 1
0.151748768172226 0.13657577940813 1 1
0.306475129249565 0.290232369527959 1 1
-0.0988543326594758 -0.0956302480156227 1 1
-0.223212619287796 -0.219597216525909 1 1
-0.0937979518695618 -0.0926964163847259 1 1
-0.597974409161753 -0.581036712372418 0 0
-0.358667721899692 -0.336178504489017 1 1
0.227488144612903 0.224190663413681 1 1
-0.167633876060089 -0.152535027556448 1 1
-0.0507166606615629 -0.0447725137530656 1 1
0.124517843348175 0.122479792504213 1 1
-0.134966241670075 -0.127127047026766 1 1
0.292258555306185 0.283483041312856 1 1
-0.0462106520321054 -0.0564076356908301 1 1
0.0220289688375616 0.00993165093201345 1 1
0.360673945111554 0.343333875722539 1 1
-0.207600495012687 -0.196787156336476 1 1
0.18032036034303 0.160810361322377 1 1
0.303144122199112 0.291798837378172 1 1
-0.30063203776293 -0.285068853420661 1 1
0.234176272028219 0.226199239807613 1 1
0.585584768281741 0.556135838544781 1 1
-0.110497776575236 -0.0998546724277441 1 1
0.121898827257586 0.116562186226707 1 1
-0.134367064884535 -0.126374087202702 1 1
-0.0644906863860768 -0.0632300341840713 1 1
-0.400916419915124 -0.388007976722 1 1
-0.424725679346363 -0.405153750489463 1 1
-0.283860745321133 -0.266148101827223 1 1
0.220106363117129 0.21131605440403 1 1
-0.223232665389573 -0.210857859423352 1 1
0.13244006284648 0.131336644911101 1 1
0.294694890121481 0.270426618798279 1 1
0.164816145343314 0.158590441600297 1 1
-0.0807076963201243 -0.082490020074889 1 1
-0.0373190043458622 -0.0290012203666279 1 1
0.0588671672223684 0.0482178612290149 1 1
-0.311584261351626 -0.295990095240372 1 1
-0.15099267739953 -0.143143788078235 1 1
0.367293458587489 0.345929516406702 1 1
0.335253591969586 0.316658946278279 1 1
-0.217814233045712 -0.208650038765907 1 1
-0.0280045823535714 -0.0278923695860081 1 1
-0.00441426499293929 -0.00300906200498042 1 1
-0.294750601898601 -0.286084881796861 1 1
0.0073317427765326 0.00700378023136812 1 1
0.374334252893307 0.360974083959493 1 1
0.0458110033031193 0.0364916398418191 1 1
0.0113262151418021 0.024242603228089 1 1
0.171214970633443 0.163323293943187 1 1
0.31252348349618 0.296440298696935 1 1
0.20869666253086 0.196699532212446 1 1
0.175847319036347 0.170529044032521 1 1
-0.0995758966664993 -0.098248238194214 1 1
0.115713430870385 0.110910547581752 1 1
0.250665041820297 0.244010856102179 1 1
-0.363354004588338 -0.349702744390339 1 1
0.165492016098612 0.160154089113257 1 1
0.111348489943935 0.108182825137068 1 1
-0.0316631935499954 -0.0339043213406982 1 1
0.145343170635827 0.145503773169566 1 1
-0.20534955393073 -0.20042575849385 1 1
-0.196191178544254 -0.186345943792393 1 1
-0.412910733142845 -0.391945885862979 0 0
-0.186647044628607 -0.180972407514291 1 1
0.246095645919697 0.229702681069187 1 1
-0.50979235232734 -0.475524609832297 0 0
0.0406375120430569 0.0379237024947738 1 1
-0.477528518080357 -0.462649786657353 1 1
0.142729808665406 0.146338243461357 1 1
0.164670980986433 0.158656779935372 1 1
0.548605623249572 0.557223628738563 1 1
-0.356704786546013 -0.34327503159747 0 0
0.036003343154159 0.0346610217625287 1 1
0.220744724034542 0.201416685037209 1 1
-0.00604227276341801 -0.010258931764717 1 1
-0.02100852821707 -0.0257152173106926 1 1
-0.0729034802955941 -0.071785662940937 1 1
-0.189137245548303 -0.182579474035808 1 1
0.0933131385984714 0.0854761359700817 1 1
0.145833294443748 0.137145035543039 1 1
0.410092514512223 0.387856044109618 0 0
0.0959075123282798 0.0877483436121075 1 1
0.228983767635696 0.2130284805238 1 1
0.236985043071666 0.228384279356971 1 1
0.00423417120065796 0.00516742876159093 1 1
-0.0604774754579182 -0.0498300832039317 1 1
-0.267477785031036 -0.245866347075482 1 1
-0.0533315079133225 -0.0482808364189075 1 1
-0.240199042684736 -0.223543305983432 1 1
-0.0785301613389044 -0.0789992284641614 1 1
0.172864635168815 0.166264877312281 1 1
-0.0996972088092227 -0.0956583030421953 1 1
-0.0353632708114403 -0.0298324384866962 1 1
-0.229614500513484 -0.209186324427571 1 1
0.204746920989379 0.196580044142746 1 1
-0.197557195430171 -0.187588733868761 1 1
-0.117251205677014 -0.114657883651099 1 1
-0.0284617902542411 -0.0306603701876187 1 1
0.0486121287165987 0.0388217931134481 1 1
0.482865501621814 0.46084868176068 0 0
0.192130503862209 0.1779583438066 1 1
0.312651104321529 0.296985141260123 1 1
-0.0887478222412682 -0.0877640350682521 1 1
-0.307390918097435 -0.290522087175935 1 1
0.0940900691996724 0.0873985984921904 1 1
-0.0184602547591694 -0.0202980078813165 1 1
-0.270332256638346 -0.256745555823185 1 1
0.107091764618064 0.101701178110163 1 1
0.306330820360686 0.293464286279605 1 1
-0.054004466849686 -0.053987692101613 1 1
-0.109041888364753 -0.0968767143749626 1 1
-0.158923350924034 -0.149799256054242 1 1
0.40624606823364 0.392870858747176 0 0
0.0113827228337149 0.00996909983864833 1 1
0.144686281797089 0.135565626546123 1 1
-0.482751479121595 -0.448159825147398 0 0
-0.204300164926761 -0.194757472502005 1 1
-0.104341443555458 -0.0955889580863203 1 1
0.122498078387537 0.113095478436535 1 1
-0.0327407955758255 -0.0375638126026407 1 1
0.555091809994024 0.529405013697694 1 1
0.181519736421559 0.170032091433676 1 1
-0.0877005692364115 -0.0918287552662158 1 1
0.236227731468312 0.226639953215337 1 1
-0.137035515614229 -0.124927199499422 1 1
-0.286796520054531 -0.269628289310889 1 1
-0.284216399607381 -0.275877917508569 1 1
0.233067859702965 0.220672786768273 1 1
-0.386505144411592 -0.372069135185728 0 0
0.071030938984858 0.0685526799506457 1 1
-0.162242677994066 -0.152983093380896 1 1
0.125045894681649 0.127299720090266 1 1
0.251951181647557 0.232812458196485 1 1
0.0207198304552933 0.0232629763539887 1 1
-0.42844295611578 -0.413769756123357 0 0
-0.311481009942628 -0.292907021702153 1 1
-0.0433789286390911 -0.0344465564378929 1 1
0.12835594646942 0.122084164848202 1 1
-0.253467984000676 -0.244657855903701 1 1
-0.097146122341392 -0.0875450063880885 1 1
0.247392885526982 0.235373681248673 1 1
-0.0827528505524374 -0.0833383625455705 1 1
-0.184579527804774 -0.179314710267324 1 1
0.141987736234442 0.132272773249941 1 1
-0.319459784048501 -0.318564946705406 1 1
0.116264567249511 0.117508798956609 1 1
-0.0837727033285449 -0.0845107606919328 1 1
-0.0370915723321831 -0.0307268287733385 1 1
-0.324843003225535 -0.29568132344035 1 1
0.0491430667316526 0.0386497305293999 1 1
0.17353795355027 0.165878029344979 1 1
-0.344755107784895 -0.328022264236414 1 1
0.0745176328507326 0.0778658072074319 1 1
0.37879914509341 0.353862094119563 1 1
0.441879976415089 0.417237269356465 0 0
0.261231369273341 0.238389978413519 1 1
0.288140159045875 0.271841914590936 1 1
0.265002866372263 0.250988334845722 1 1
0.00954804019887238 0.0108670838124666 1 1
0.293747199904065 0.285992734828704 1 1
0.134963820922077 0.129001107452558 1 1
-0.133138936128177 -0.121945432897214 1 1
-0.560137420808195 -0.531063961277751 0 0
-0.09906184888729 -0.0901075036428454 1 1
0.36084235271544 0.341572988645787 0 0
-0.296928550623417 -0.288105820699798 1 1
0.221136301541774 0.209665015680873 1 1
0.0254880872614156 0.0323389493296324 1 1
0.470756136406802 0.439874307518032 0 0
0.137049167485083 0.137465053836401 1 1
0.00815380161229344 0.00347098727012541 1 1
0.0385208172984412 0.0376396935632785 1 1
0.0592795558738499 0.0585183156448155 1 1
-0.468934242960863 -0.464365706889931 1 1
-0.0973563739780937 -0.1020055269073 1 1
-0.299511878764034 -0.286877352096198 1 1
-0.173185318579287 -0.162305026906274 1 1
0.345630967134762 0.331358984321717 0 0
-0.00539437100955964 -0.00365194073099824 1 1
0.0546963469937267 0.0554136538534893 1 1
-0.0774416902198226 -0.0720385781447293 1 1
-0.00603463457360686 -0.00740012290473489 1 1
-0.270357674188076 -0.254794513192878 1 1
-0.142103816658772 -0.130006111275521 1 1
-0.0882658876346179 -0.0851632751494906 1 1
-0.0183505017626336 -0.00924871358079246 1 1
0.143298172651782 0.141746727515583 1 1
0.0200212935681179 0.0157591021173552 1 1
0.342460544432939 0.32751162120473 1 1
-0.335996243431951 -0.327611702245394 1 1
0.282789146496355 0.269613401730711 1 1
-0.0919456014754871 -0.0850037075188563 1 1
0.0862721897656609 0.0777166833002764 1 1
0.11723235053999 0.123191849580072 1 1
-0.0228487257077865 -0.0200953252834239 1 1
-0.448626173903655 -0.439345635825059 1 1
-0.0878070688128497 -0.0858880467815464 1 1
0.16336143627146 0.154919033066089 1 1
-0.0200389210228026 -0.0152953299542643 1 1
-0.183492295326479 -0.175451753655283 1 1
0.0892305352312599 0.0748168935795867 1 1
-0.146272690678424 -0.143864869826844 1 1
-0.267871093094588 -0.245525770466615 1 1
0.367361701167296 0.355896720016178 1 1
0.0517908522635142 0.0411455280939668 1 1
-0.159053201890819 -0.152442688414824 1 1
-0.0744335834604328 -0.0696541447977454 1 1
0.315691474402155 0.297805340728818 1 1
0.168761208369293 0.151590848182376 1 1
0.225569578284266 0.219361189177249 1 1
0.10748745492515 0.101366598945223 1 1
0.171984492577325 0.166813676221518 1 1
0.0037542556519017 0.00995121200696374 1 1
-0.103191311411615 -0.0929889279079571 1 1
-0.11052855488544 -0.109370910715901 1 1
0.358269210277472 0.343863404685016 1 1
0.0919127924538763 0.0951686570526641 1 1
0.195398441588403 0.188810136457984 1 1
-0.0671191326176503 -0.0626931167409132 1 1
0.0733667207961167 0.061766236550207 1 1
0.169045827595942 0.161300190159361 1 1
0.0358809085435283 0.0410283425682179 1 1
-0.0794959804689809 -0.0786088979622212 1 1
0.125329125022174 0.115294365298206 1 1
-0.0331690204348845 -0.0292062137926388 1 1
-0.0919774793539881 -0.0931548205080378 1 1
-0.0767746474086548 -0.0779107742024212 1 1
-0.0544171242957662 -0.05180915060797 1 1
0.293606278816668 0.272004070574339 1 1
0.333419142773424 0.322577336152272 1 1
-0.150774597967554 -0.145226069194087 1 1
-0.00705736593998682 -0.00501765599814034 1 1
0.167889717822408 0.157516612323995 1 1
0.0129612328336886 0.017638515936016 1 1
0.0812968015030084 0.0811454731829471 1 1
-0.0559838650783848 -0.0541282413443818 1 1
-0.361771040540199 -0.331605552320168 1 1
-0.155039992519111 -0.149952907718811 1 1
-0.0161442924507584 -0.0267995694804199 1 1
0.259902084415325 0.247125976503022 1 1
0.084457346527558 0.0757916100833794 1 1
0.191928205974078 0.187878929618067 1 1
0.215482195880245 0.205550120858759 1 1
0.339572649959742 0.326661166135009 0 0
0.192313346027495 0.180699036323172 1 1
0.11343788922329 0.107609718558019 1 1
-0.0243930690382335 -0.0286372767035789 1 1
-0.334261342838708 -0.317318273678063 1 1
-0.235778924957207 -0.232059075439122 1 1
0.110834359112694 0.106671462380923 1 1
0.245719614110613 0.237427320696404 1 1
-0.0496727508310173 -0.0411030184987655 1 1
0.08881343988014 0.081197357487122 1 1
-0.215123578520162 -0.205840088693787 1 1
0.0159278790652246 0.00734755924734631 1 1
0.088041367053869 0.0876594755335031 1 1
0.0591526859168227 0.0637005364675843 1 1
0.26166339829126 0.252921608001028 1 1
-0.299880386389287 -0.285432539683751 1 1
0.13838862915603 0.137786387788719 1 1
-0.310629193499488 -0.291786212272765 1 1
-0.111119077257896 -0.100476982386537 1 1
0.163038898092593 0.148885844387761 1 1
0.248358199321584 0.240664317173858 1 1
-0.0998850353212679 -0.0917272387259871 1 1
0.0865161399232482 0.0791450965406103 1 1
0.313867952241521 0.300152715649106 1 1
0.0524339166247888 0.0558955451839005 1 1
0.195686626257764 0.183696410418446 1 1
-0.0816858963495725 -0.0804420371896788 1 1
-0.173235943389242 -0.165901940203386 1 1
0.344814611548286 0.325842027608008 1 1
-0.277088318287441 -0.262756359888428 1 1
0.0913285758382428 0.0779528191396231 1 1
0.0258406011060966 0.0181417705669534 1 1
-0.0874081366976891 -0.090589036089141 1 1
-0.173929345656159 -0.175320372128237 1 1
0.104756686177245 0.100066749314867 1 1
0.288681175433242 0.285018043376131 1 1
-0.418969762099892 -0.398345077033636 1 1
-0.191778284252155 -0.184831642352043 1 1
-0.197372325876803 -0.19222857999822 1 1
-0.0854145952990656 -0.0665695215819066 1 1
0.649198064869584 0.605882259678933 0 0
0.19529517121409 0.185738637012428 1 1
-0.166301230771794 -0.156668038112553 1 1
0.08777105240278 0.0780559579936098 1 1
-0.111954119354543 -0.106761643058598 1 1
0.0306537288247733 0.0300539844288929 1 1
-0.315962478085956 -0.29292983105198 1 1
-0.114647256955274 -0.110276036827597 1 1
0.129248604529398 0.125581668516464 1 1
-0.316677493754328 -0.275343544971549 1 1
-0.308306761750441 -0.278983452828892 1 1
0.00726571784207857 0.0153653184855095 1 1
0.105056562906364 0.0930762078259762 1 1
-0.301833825179488 -0.292105396996426 1 1
0.0070342938551851 0.007769261118307 1 1
-0.128206023833913 -0.123229545376959 1 1
-0.125928907503505 -0.120184983137775 1 1
0.102142218550517 0.0941640383790174 1 1
0.0997539591333614 0.0883437839093837 1 1
-0.0763068237301174 -0.0690103881299293 1 1
0.225350682992288 0.219052631633914 1 1
0.366159656587075 0.341380421639221 1 1
0.00571210609689683 0.00738535824055092 1 1
0.310361677849286 0.305408606205704 1 1
-0.259777073533184 -0.248758042479907 1 1
-0.0744974583590824 -0.0724156451199507 1 1
-0.234489573802435 -0.236661538352082 1 1
0.124061371558864 0.114963240122642 1 1
0.239782392103704 0.237529374615362 1 1
0.0570637823809296 0.0483221370025783 1 1
-0.243551377055193 -0.23851469605467 1 1
-0.140564719686994 -0.137464726474174 1 1
-0.0270138090890427 -0.0266323231431148 1 1
0.0453186103435562 0.0487825792324711 1 1
-0.640911676457528 -0.607201977460001 0 0
0.164844042038621 0.150069133664548 1 1
-0.272658047441259 -0.260888221774203 1 1
0.0817495694922957 0.0722594992526523 1 1
0.0354626293835936 0.0331639292610126 1 1
0.140330853843649 0.128857176018114 1 1
-0.161638100333929 -0.151619458860298 1 1
0.331342700683364 0.313488996672491 1 1
0.0728844463297459 0.0726130895368174 1 1
0.0362110613950542 0.0363168150807492 1 1
-0.0642205425594053 -0.0547863105449939 1 1
-0.00967227273791885 -0.00991813674921391 1 1
-0.23791112184841 -0.22945906732699 1 1
0.311011823177514 0.297711681328975 1 1
-0.226079004089983 -0.216259149696145 1 1
-0.33052296540195 -0.311432057449476 1 1
0.26302181623855 0.255802522159256 1 1
-0.11742618504357 -0.113180558013628 1 1
-0.123073095658183 -0.126093013729647 1 1
-0.157076841008659 -0.156085323725738 1 1
0.233757139808338 0.223140195354325 1 1
0.377221247667935 0.36424072143943 1 1
0.078028052350839 0.0721251169037803 1 1
-0.498131068019937 -0.474100468215145 0 0
-0.1190749405921 -0.119260709396652 1 1
0.0273323512416882 0.0263850795201851 1 1
-0.0319110098891602 -0.0360086314092362 1 1
0.120063558394637 0.115330914419469 1 1
0.261658990424801 0.249841376439307 1 1
0.0659859309743488 0.0649635210270321 1 1
-0.410702123454315 -0.390795883671184 1 1
-0.0458994560718278 -0.0458740953744394 1 1
-0.150831123783201 -0.144110977887298 1 1
0.330703892849368 0.321907817541747 1 1
0.114417971863634 0.107226722074349 1 1
0.23907369586183 0.224649958205121 1 1
0.0336330045452856 0.0307680613746408 1 1
0.177191998944566 0.171160670280932 1 1
-0.0216378455363453 -0.023043860087149 1 1
-0.4306279184154 -0.404525865908237 0 0
-0.0591239006777506 -0.0524823518879923 1 1
-0.125863419315746 -0.12753036013333 1 1
-0.290617060708579 -0.274286128543466 1 1
-0.052578990642607 -0.049556875914088 1 1
-0.258209739764884 -0.249676357087643 1 1
-0.0959218534442973 -0.0838355138978929 1 1
-0.224397013365285 -0.21415185500578 1 1
-0.465301841482851 -0.444137493128037 1 1
-0.0177561253947966 -0.0200253749604003 1 1
0.106887727684885 0.0986405588546783 1 1
0.0632204261584399 0.0534974052344734 1 1
-0.180897853344012 -0.176590998138954 1 1
0.142424183857287 0.137281053554074 1 1
0.0136356675367254 0.0106860251230773 1 1
-0.121802886915282 -0.110680238978948 1 1
-0.0374845999894135 -0.031841181639694 1 1
-0.181488980541272 -0.173678126901051 1 1
0.0881254047406058 0.0877450691643085 1 1
-0.108655738253333 -0.112333483292273 1 1
0.40928976516613 0.392267604554115 0 0
0.231822742981269 0.213670832812249 1 1
-0.259673662742894 -0.252443830532557 1 1
0.0799042876768237 0.0692808904859329 1 1
0.175243544942299 0.159012758827178 1 1
0.0726843110000963 0.0782975045845619 1 1
-0.119083926413968 -0.102153053157425 1 1
0.150798692590883 0.143513959507499 1 1
0.0555167943166738 0.05386573847789 1 1
-0.153139306868412 -0.145720615338788 1 1
-0.0316213611428355 -0.0274680635337421 1 1
-0.157898109502868 -0.156994630278976 1 1
0.1076440143111 0.0986966208699564 1 1
-0.115273220983123 -0.106495506672339 1 1
-0.137531891530715 -0.126653521166806 1 1
0.0785674539421068 0.0755349473379284 1 1
0.205828558728373 0.194527942514304 1 1
-0.289683975430794 -0.282173478452666 1 1
0.275423026311365 0.26650027829491 1 1
-0.516683419732382 -0.502582615093094 1 1
-0.273938713500236 -0.265401792397649 1 1
0.201639068425532 0.185800871482398 1 1
0.0556140511144953 0.0557843269220348 1 1
0.109280548016091 0.109842145288143 1 1
-0.180020948560442 -0.169611293183014 1 1
0.0979532994694418 0.100764963215452 1 1
0.145382995635549 0.139634299774464 1 1
0.324539669644771 0.313305339962004 1 1
0.219326829286673 0.210711036982671 1 1
-0.0285433634092787 -0.0159817440522834 1 1
-0.304296068584996 -0.290048209169519 1 1
0.111706301562501 0.112487633576824 1 1
0.153723271441013 0.151577679924435 1 1
0.183844378912691 0.171551264207903 1 1
0.163289274211207 0.157821141744757 1 1
0.602430794976165 0.563813257259647 0 1
-0.537108259686529 -0.502902343582321 1 1
-0.143909401161638 -0.135052477269278 1 1
0.0542138523786759 0.0548298802758954 1 1
-0.00319784558949177 0.000690696357612416 1 1
-0.185535550397192 -0.176904831505002 1 1
0.0138402391141588 0.0141437571641322 1 1
-0.370422939230589 -0.349558882029122 1 1
0.296158782213052 0.28914430722332 1 1
0.437668899217272 0.418052098275867 1 1
0.278056102111006 0.263427751397387 1 1
0.238368038173576 0.234666801173868 1 1
-0.244577448841981 -0.22842050764162 1 1
0.29961999541012 0.278371320238473 1 1
0.291457315248965 0.27663825415969 1 1
0.452122257213076 0.428197583228065 1 1
0.0554671829473052 0.0529404496527391 1 1
-0.245530156734421 -0.238681540455135 1 1
0.0229080867193338 0.0281522038104159 1 1
-0.185473937167337 -0.184339456421514 1 1
-0.32050604881189 -0.30643918189801 0 1
-0.0991733559647201 -0.0945034907471248 1 1
-0.18007866100102 -0.178653257196784 1 1
0.251943233213088 0.24931682168483 1 1
0.245424373958573 0.232753446735147 1 1
0.240036317099377 0.230815802194033 1 1
-0.267250037781228 -0.258466199980477 1 1
-0.0356267569909391 -0.0391601172045335 1 1
0.10160087272142 0.0899974844881505 1 1
0.0519005543440871 0.0522578608249917 1 1
-0.0994675079322183 -0.0992615366068913 1 1
0.00301552748589996 0.00234895031625533 1 1
-0.136734042249847 -0.128334117998837 1 1
-0.0683022475505378 -0.0568967626546185 1 1
0.0341810376887692 0.0322120270912673 1 1
0.0350866168760473 0.0333316841255981 1 1
-0.249486428037023 -0.241465578325634 1 1
0.0644552063457395 0.0632372078281257 1 1
-0.241510134838899 -0.227134379262219 1 1
-0.043331810184447 -0.0478673787186901 1 1
-0.0925431839368336 -0.0855657475723355 1 1
-0.464929384233543 -0.449942189248211 1 1
-0.0943284154742363 -0.0950484336127669 1 1
0.0501236717027249 0.0430023005715309 1 1
-0.162233556862611 -0.151186071610942 1 1
0.251299601914852 0.237388080806651 1 1
-0.181463070466771 -0.169235389151653 1 1
0.148905740962314 0.145444055222042 1 1
-0.476273969824116 -0.449157867043645 0 0
-0.104321261916648 -0.101140870195568 1 1
0.08576510491428 0.0889313461450405 1 1
-0.341726014792712 -0.321754171758354 0 1
0.315704065534779 0.294613348148792 1 1
-0.0608533592905251 -0.0696251780473524 1 1
-0.256429869116234 -0.249710115871523 1 1
0.0985455533795402 0.0968739983993973 1 1
0.00524286949266498 0.00704386490718431 1 1
-0.133103192754208 -0.130261151624949 1 1
-0.0415056529484518 -0.0521252051316774 1 1
0.200133196698727 0.195131800071817 1 1
-0.0256950619138195 -0.0223914601490256 1 1
-0.182201008335338 -0.179004624187188 1 1
-0.16274756836337 -0.16213847569624 1 1
0.146681835657733 0.146524898063348 1 1
0.150858709214424 0.138529769929192 1 1
-0.0398706587295255 -0.0334423241837668 1 1
-0.210650341669371 -0.208862488102269 1 1
0.167147422186757 0.160744984986724 1 1
-0.0466127283969101 -0.0437856344037922 1 1
0.422213466377695 0.400288747895524 0 0
0.0563122050522277 0.0531692136043224 1 1
-0.486162161334802 -0.46764301702452 1 0
0.0365037913877191 0.0354220103925515 1 1
0.0956674942590761 0.0837816598557441 1 1
0.107972998491548 0.108327489863995 1 1
0.409767715587853 0.384050181909343 1 1
0.247701378978263 0.236778417529114 1 1
-0.36915206061618 -0.349792798038627 1 1
0.11329727026009 0.111655294036394 1 1
0.122921516974892 0.120395276403997 1 1
-0.0745379798065279 -0.0732865304072856 1 1
-0.27168714471271 -0.256562344456717 1 1
-0.00440214678871303 -0.00290179544288564 1 1
0.157421279898617 0.141425728736597 1 1
0.25702108806945 0.24232295345697 1 1
0.154127287178988 0.151208455343852 1 1
-0.156239935475205 -0.138943033043435 1 1
-0.195368825617113 -0.183997725949964 1 1
-0.161754031732155 -0.149693336043899 1 1
0.152557251941737 0.142797913719863 1 1
-0.138715702371342 -0.127374316303509 1 1
0.0446762934824953 0.0415164579954287 1 1
-0.175493114351031 -0.163687523010685 1 1
-0.128638661467564 -0.122023113374208 1 1
0.169471504923975 0.15412799836597 1 1
0.0285845284552215 0.0357625456970486 1 1
0.174779956140089 0.171413289376369 1 1
0.321466723639156 0.298379695137195 1 1
0.108078534690117 0.118556140871358 1 1
0.133886192671543 0.121231334232178 1 1
0.297232662345214 0.288889417474413 1 1
-0.151112477155304 -0.144025997635625 1 1
-0.338586241943325 -0.311997056211928 1 1
-0.0656708774291608 -0.0620889290758368 1 1
-0.0946497848286839 -0.0867381178728285 1 1
-0.06938677868989 -0.0707458746789807 1 1
0.00436575505450638 0.00739469857391489 1 1
-0.00096364236914738 0.0060194090217724 1 1
0.387143313774427 0.365141039979513 1 1
-0.162502426133834 -0.156980131066503 1 1
0.286441612838149 0.275805111396036 1 1
0.269705271118499 0.258850316675915 1 1
-0.114459694309105 -0.0997765169623929 1 1
0.0443700451366174 0.0540340554431262 1 1
-0.132161150988198 -0.12756752695832 1 1
-0.156382141440842 -0.149428823011942 1 1
-0.024515640848991 -0.0231145780431327 1 1
-0.379846271158684 -0.367201880650738 1 1
0.161214179780754 0.156480680748526 1 1
-0.158934645392719 -0.155426907041445 1 1
-0.143220230870389 -0.13575427582726 1 1
0.327862853656733 0.313682635219735 1 1
0.315505707285079 0.302526226992898 1 1
-0.508050649809592 -0.479010738135491 0 0
0.107156730764414 0.114294896862139 1 1
-0.412439160542485 -0.389324293805928 1 1
0.0162048363542241 0.0215400476434495 1 1
-0.362083827297637 -0.339678391634377 1 1
0.162346734262765 0.160950646250607 1 1
-0.273835527421696 -0.264431080674568 1 1
0.00244433835130496 -0.00574729466817334 1 1
0.309330054551064 0.296303307460622 1 1
0.237868093343286 0.227489126090516 1 1
0.0376761223425286 0.0388184317386138 1 1
0.125451590019222 0.119154406926976 1 1
0.162025835272853 0.153736756459707 1 1
0.0892983549871189 0.0792054210371693 1 1
-0.0788004818178643 -0.064917720789972 1 1
0.011897294449781 0.00681657088361345 1 1
-0.0502248500236619 -0.0515819407285555 1 1
-0.287430674409572 -0.26798973781823 1 1
-0.147491840081466 -0.133810797806786 1 1
-0.301529011332209 -0.278602027560219 1 1
0.0801992795518865 0.0751774837648441 1 1
0.227504970891683 0.214289382428706 1 1
0.307851809403021 0.297556011259461 1 1
-0.604469301890035 -0.578815374554222 0 0
-0.432803980348373 -0.413550602369468 0 0
-0.0506809121919388 -0.0457639391433932 1 1
0.0565424262582852 0.05481118357448 1 1
0.086952710540268 0.0872814870238348 1 1
-0.316326516638012 -0.30175415285849 1 1
0.0367323899784339 0.037526301742027 1 1
-0.46122525768851 -0.443288845234998 0 0
0.0582291410614047 0.058788347836299 1 1
-0.016122345037418 -0.0042458107276012 1 1
0.0573164025563122 0.0546128139036575 1 1
0.231730780557284 0.221879596252292 1 1
0.196032313208352 0.185855362195142 1 1
-0.100974952379774 -0.106927068966214 1 1
0.138160621512014 0.134139971720977 1 1
-0.0218953734032001 -0.0142154203457275 1 1
0.0670151734915671 0.0679074883543886 1 1
0.268769046327946 0.25408920441335 1 1
-0.0380127891949908 -0.0447566739614743 1 1
0.0651100567548399 0.0665086682168494 1 1
0.0279586314471896 0.0224537986872706 1 1
-0.0700920104450323 -0.063214682394426 1 1
0.214751380207932 0.203363556817216 1 1
0.173836670984494 0.159589920975661 1 1
-0.27718935976816 -0.267106921656986 1 1
-0.00403586823753672 -0.00778955155910087 1 1
-0.0621926396054719 -0.0617284870858801 1 1
-0.293139888703075 -0.27311697653882 1 1
0.401918274508064 0.390433144412745 1 1
0.378271429054379 0.351130456605542 1 1
0.175456641309784 0.166227089906688 1 1
-0.158893725786892 -0.144173153734578 1 1
0.111491787154624 0.104384034585909 1 1
-0.11038805267526 -0.107835877271881 1 1
-0.00640817487632017 -0.000849127105917391 1 1
-0.176933324493234 -0.171660008031165 1 1
-0.0345984924663004 -0.0362475677587165 1 1
0.0428083836942018 0.0406292257833757 1 1
-0.0449012274722412 -0.0498831411533775 1 1
-0.0175771971395017 -0.0066760053815613 1 1
0.0311355570116836 0.029589482236594 1 1
-0.277191538024155 -0.262397065514478 1 1
0.0079810180409728 0.00797565214780982 1 1
0.269554471668506 0.245139036401342 1 1
0.216276862907982 0.203031744863435 1 1
0.27925894055558 0.268388028162368 1 1
0.151194823509281 0.132626470187557 1 1
0.184281124640843 0.175203285453543 1 1
-0.103274520645999 -0.105242689107965 1 1
0.296561819271456 0.28200675912234 1 1
0.259343313730253 0.239455334540001 1 1
-0.0615013975055568 -0.0665019572777807 1 1
-0.106305183040696 -0.0975183992768101 1 1
0.280945292622649 0.261175325427727 1 1
0.124936429350354 0.115703335250945 1 1
-0.362308882513527 -0.341905870822558 1 1
-0.0891504882699706 -0.0827060843174472 1 1
0.084297474443732 0.0844454603877252 1 1
-0.117376510065204 -0.113908573482755 1 1
-0.301311393840958 -0.279654887798837 1 1
-0.404610633552766 -0.385996536616283 0 0
0.166640295926674 0.155660680262461 1 1
-0.250331099133169 -0.230174238197675 1 1
-0.00804946136430123 -0.00381241282522077 1 1
0.184431364442539 0.164503911943856 1 1
-0.468059463037385 -0.446815684463776 1 1
-0.265751515220642 -0.2630780916241 1 1
0.0450027716668904 0.0409331308931689 1 1
0.187374605891772 0.180217222913212 1 1
-0.10464013493116 -0.0976174074313584 1 1
0.21061655049928 0.199898108518578 1 1
-0.384762282836644 -0.362699314745899 1 1
-0.182351645396487 -0.167412659053234 1 1
0.225322239038959 0.215827836572815 1 1
-0.371948417375054 -0.355879733100081 0 0
-0.463196564265313 -0.440002226238979 0 0
0.243309583859882 0.232862755987274 1 1
0.12069537964085 0.115134779382837 1 1
0.46855580126008 0.442155716939684 1 1
-0.09844480651169 -0.0934138376094476 1 1
0.0600372610125619 0.0576546540465971 1 1
0.559536756539563 0.530463727132907 0 0
0.115424046596545 0.0958453721380677 1 1
0.081701101019272 0.0882093712526674 1 1
-0.294283761719628 -0.279224707514152 1 1
0.275530509171787 0.265326865586105 1 1
0.15613375388337 0.153632663857567 1 1
0.129878242997189 0.123964196750672 1 1
-0.268474731589828 -0.250109726882068 1 1
0.154803101914474 0.143328976511762 1 1
0.379049413375423 0.359670752507302 1 1
0.0502725196992446 0.0437281615580191 1 1
-0.0216995461261584 -0.0209334750960851 1 1
-0.373636805480714 -0.35407068689047 1 1
0.261574593239751 0.245004087734805 1 1
-0.318486217050116 -0.303831453716633 1 1
-0.217768091358551 -0.2055752122657 1 1
0.170437933800341 0.160174910262935 1 1
0.145844301675418 0.143060565888668 1 1
-0.274223391963491 -0.260461288853033 1 1
0.496885172692406 0.475432875263516 0 0
0.196464888407823 0.199875033511033 1 1
0.31586924096377 0.300630997210461 0 1
-0.260547265838746 -0.245714374306159 1 1
0.394195915957861 0.371987002848639 1 1
0.0154478574535177 0.0142361183800321 1 1
0.146009784974085 0.140567429260339 1 1
0.338679608187758 0.329230730412394 1 1
0.156177627645038 0.151252310808655 1 1
0.381141967687901 0.370124030555775 0 0
0.274597619190813 0.255447811755389 1 1
0.105581605152461 0.102931701316858 1 1
0.139850687234131 0.133340493195822 1 1
-0.412096008151869 -0.380710487199698 1 1
0.0675335474852975 0.0671050835997977 1 1
0.020989905403571 0.0196786940429121 1 1
-0.271162043322497 -0.259231822801969 1 1
-0.0822674667379901 -0.0717115068349629 1 1
-0.176308807733218 -0.167792973517449 1 1
0.133166054123148 0.130326022340272 1 1
-0.169873507773199 -0.16963667298052 1 1
0.0795017607544616 0.0724732767188074 1 1
-0.0965977753018691 -0.0917920149521051 1 1
-0.253826965527514 -0.242923554667177 1 1
0.211666051146802 0.200174154402563 1 1
0.156211522836575 0.156207518604439 1 1
-0.402172431186947 -0.384470072568211 1 1
0.379815636713021 0.358669098792643 1 1
0.19313424008824 0.189688981959884 1 1
-0.0858263042871399 -0.0807183967875403 1 1
-0.147376285832753 -0.141535462941028 1 1
0.293846038008441 0.271105300580394 1 1
-0.281313994748201 -0.257672851905059 1 1
-0.0212789250780932 -0.0214819987487834 1 1
0.10170255161155 0.0892627471696776 1 1
-0.220606711397521 -0.204541267859224 1 1
0.087528549743604 0.0811556283343031 1 1
-0.0135438848554948 -0.0122385578637759 1 1
-0.379703886355751 -0.365627365859951 0 0
-0.487119456822447 -0.464230576896055 0 0
0.2361854316673 0.218009334673255 1 1
0.0408432431371247 0.0382913933307144 1 1
-0.246641890220234 -0.235142934493237 1 1
-0.0782840320162136 -0.0707915980046698 1 1
-0.0838471244265838 -0.0789307206289597 1 1
0.0837748208902091 0.078178373145001 1 1
-0.182584735211657 -0.175274997659899 1 1
0.190339142528928 0.184793795538297 1 1
-0.409108134303151 -0.383557891737911 1 1
-0.0582880076401583 -0.0486439889016702 1 1
-0.131810774071096 -0.120687052417937 1 1
0.138630747126269 0.132918393559369 1 1
0.157680322461075 0.153860301584349 1 1
0.589414178104291 0.556217266199912 0 0
0.189749093841833 0.181860644022553 1 1
0.0172879010071126 0.0233479147641264 1 1
0.081789016803394 0.0743666751721091 1 1
0.102643953504271 0.10401162619607 1 1
-0.166418533516616 -0.156590622729325 1 1
0.108135868224389 0.111568412811723 1 1
0.42850016185403 0.415883327942365 1 1
0.401741285258544 0.387218745732099 1 0
0.0584743754491503 0.0500102870259574 1 1
-0.267811753975847 -0.2557800269344 1 1
0.21340322321117 0.209420182594922 1 1
-0.113711298779748 -0.104028831800852 1 1
0.149424277636849 0.142100348491507 1 1
-0.189957770021407 -0.17818024933844 1 1
0.133985112313424 0.123915344491861 1 1
0.680517087169549 0.6518594751587 0 0
-0.130718254696686 -0.122884922565334 1 1
0.020151922707961 0.02387692676145 1 1
0.172145576272951 0.162833483699141 1 1
0.192540467889124 0.183655506130345 1 1
-0.149794499431941 -0.146457280671769 1 1
0.120759455311207 0.111203204722285 1 1
0.00652091085795064 0.00837233763596714 1 1
0.162887129220535 0.159837323475908 1 1
0.292871749925196 0.281217058547108 1 1
-0.229403832557504 -0.224316178350776 1 1
-0.503441831841796 -0.47591815420711 0 0
0.051350066498272 0.0482395573398347 1 1
-0.140734249694182 -0.138092087416177 1 1
0.14700878895444 0.145081408495482 1 1
0.316162338156916 0.300346790120437 1 1
-0.126284053697348 -0.125334488713736 1 1
0.376404354431594 0.356588521076773 0 0
-0.170264010581338 -0.160056075839425 1 1
0.364324171259613 0.349149332367163 0 0
0.2397336966086 0.226739131430148 1 1
0.290349324854452 0.273004091305003 1 1
-0.275675587008387 -0.263032773430365 1 1
-0.105053220742134 -0.0978041176038659 1 1
0.190184543570794 0.170985155873964 1 1
0.0395208181480419 0.0350335551357811 1 1
-0.138077675697892 -0.132937572721856 1 1
-0.0624351719119783 -0.0577294116307177 1 1
0.301483217038808 0.281950462309818 1 1
0.199225703153472 0.195972340409516 1 1
0.0821266647856693 0.0778310734521626 1 1
-0.461356839998213 -0.437171857827049 1 1
0.0395713009975397 0.0490247556044865 1 1
-0.29965830106007 -0.282712246336859 1 1
0.208884325044488 0.195198077493256 1 1
0.170270825954579 0.155571737423912 1 1
0.0729866313344769 0.0688319995435615 1 1
0.259692295150738 0.242042418394812 1 1
-0.146166481494696 -0.144993352934659 1 1
-0.0986816685761172 -0.0958995309132357 1 1
0.0833139361263108 0.0817243445589443 1 1
0.0861911168707123 0.0828061906638368 1 1
-0.139688581573079 -0.135281851084965 1 1
0.116110521219334 0.100259394385803 1 1
0.14624367601317 0.143743413280437 1 1
-0.353043805858698 -0.340537025252307 1 1
-0.0200607467451915 -0.0124890235825836 1 1
-0.173235531217882 -0.161901755604458 1 1
-0.303321415475573 -0.284324550641532 1 1
0.0951978427283512 0.0840656756118552 1 1
-0.163093673471263 -0.157713870605668 1 1
-0.00879890714937303 -0.00812524095406591 1 1
-0.413834816997844 -0.387172658784561 1 1
-0.29643409303289 -0.273414789776679 1 1
0.435525283109242 0.414466683883964 1 1
-0.346915902982071 -0.326036189777183 1 1
0.30852052674389 0.298454165341858 1 1
-0.19665923115181 -0.195232174651516 1 1
-0.0625429582830732 -0.0576338830125116 1 1
-0.302249642573982 -0.28080013335586 1 1
-0.374303979532166 -0.355942308621093 0 0
0.0855235667175597 0.0838694921665053 1 1
-0.508060926947757 -0.487023424093006 1 1
-0.36344402572965 -0.351287904219564 1 1
0.244500481112324 0.230230635856291 1 1
-0.174174206969124 -0.175863062486335 1 1
-0.0978641022862435 -0.0954847943522819 1 1
-0.101864449352422 -0.0977855225629739 1 1
-0.473158695860251 -0.450348568647356 1 1
0.0287129785923416 0.0217369289624921 1 1
-0.324500820481771 -0.312034371391488 1 1
0.121324563375148 0.118071912566045 1 1
0.133532580984739 0.127896419436305 1 1
-0.169917582662266 -0.164996904548752 1 1
-0.175450479066573 -0.176055274992414 1 1
-0.451298580609737 -0.427808964534684 1 1
-0.0550241756777015 -0.0561466960921113 1 1
0.156410614191545 0.146182451797648 1 1
0.177719436565875 0.161155357039174 1 1
-0.139484367495171 -0.134433224964009 1 1
-0.0314523145790461 -0.0245678212288674 1 1
-0.193797496253138 -0.183359487282294 1 1
0.230400894039589 0.217251167795547 1 1
-0.195291212981204 -0.181070620172988 1 1
-0.344863872813531 -0.327947882312869 1 1
-0.0480514134146202 -0.0510641047228668 1 1
0.180311776112653 0.177137820963528 1 1
-0.145265895723871 -0.136385157964137 1 1
-0.200967575921269 -0.189650373243419 1 1
-0.0265369650673579 -0.0295094278992324 1 1
-0.382556168272908 -0.365460602886119 1 1
-0.066203331926464 -0.0693228109445795 1 1
0.118781572626179 0.11325261500565 1 1
-0.279639713638737 -0.267746091593151 1 1
-0.171376442269064 -0.161824767096302 1 1
-0.0477129323295992 -0.0469060986493402 1 1
0.1319218301426 0.119832460813767 1 1
0.211398833266244 0.205712133094675 1 1
0.275683834835348 0.257607879493418 1 1
0.293647417145649 0.281386907990553 1 1
-0.0821838908889718 -0.0786964055573088 1 1
-0.159617219693188 -0.154252290674506 1 1
0.0795254929810884 0.076233789488466 1 1
0.219743767831034 0.210208253007564 1 1
0.367918389462575 0.351713666046666 1 1
0.0042809492075603 0.00307759800320654 1 1
0.126654008973718 0.118106079971314 1 1
-0.453001768404979 -0.428744072611661 1 1
-0.01034164662828 -0.00424880911782763 1 1
0.216032047774545 0.202704937207015 1 1
0.0159669264127298 0.0132817232428575 1 1
0.271835820816329 0.264009634456646 1 1
-0.100667955844262 -0.101244873051749 1 1
0.0545410240046534 0.0604537421758151 1 1
0.0250040788757092 0.0164569479265586 1 1
-0.433770902344539 -0.410827547428987 0 0
-0.113022910700786 -0.104145673579056 1 1
0.286068155460722 0.273591785576537 1 1
-0.0752192892101621 -0.0729961543295893 1 1
-0.465141833329308 -0.433859950532706 1 1
0.270234548761439 0.260472993050905 1 1
-0.0985590732795167 -0.0900421450383962 1 1
0.0267562836077512 0.0253187617826241 1 1
0.0451489484300488 0.0445439484590742 1 1
-0.0635491100907575 -0.0610317088489266 1 1
0.464830964583003 0.423125813745881 1 1
0.135059063640537 0.125620217122077 1 1
-0.167706660374427 -0.161871854762746 1 1
0.00958349456088258 0.00679375785018117 1 1
-0.0444901351263771 -0.0389160968732574 1 1
0.444304136146581 0.421794051412401 0 0
0.26392814657089 0.250006075216359 1 1
0.140895691769545 0.132926387819464 1 1
-0.195941893510504 -0.193740956271189 1 1
0.00975178950576191 0.00975890164459167 1 1
-0.0196490766780535 -0.0193097891944766 1 1
0.106931034434496 0.104850789479026 1 1
-0.0803650191488038 -0.0517500152166721 1 1
0.0521090557907256 0.0440310370309142 1 1
0.117270199302434 0.106237344006589 1 1
-0.159831102967819 -0.148492208709585 1 1
0.309988103420821 0.293850131370007 1 1
-0.299253149619505 -0.287502486348797 1 1
-0.0200509170962483 -0.0143226564173577 1 1
0.0631808785542356 0.0631811282017945 1 1
0.0995548429516412 0.101245077666712 1 1
-0.0260708915497007 -0.0261524934202157 1 1
0.295188051429049 0.275169120518068 1 1
-0.0495254382529462 -0.0465703526907412 1 1
0.238281919633658 0.224217907567879 1 1
0.340281468846328 0.327535338051101 1 1
-0.0911984059590115 -0.0884351910342841 1 1
0.0635779077904662 0.0592215998652644 1 1
0.0519929209630266 0.0497908140388545 1 1
0.208437857311067 0.195057575465873 1 1
-0.182906736907059 -0.175213280622995 1 1
-0.222965547722443 -0.208893837733286 1 1
0.0153518657335286 0.0141899382020523 1 1
0.0158803932862768 0.022387601560927 1 1
-0.0637867275076965 -0.0616619849957002 1 1
0.315905204265338 0.301638477196217 1 1
0.105228783172108 0.108667696849415 1 1
-0.144591568919157 -0.144299318406238 1 1
-0.0254618365225221 -0.0200033093888001 1 1
0.35266395308357 0.33042242343257 0 1
0.00266419395800513 0.0131764057430689 1 1
0.0427393535982319 0.0415754459746205 1 1
0.0923151750211472 0.0748092490588553 1 1
0.0528241345845951 0.0487339786492877 1 1
-0.0822573260686778 -0.0832287245565629 1 1
0.16734618570898 0.158781649675953 1 1
0.18295432680425 0.195317708682611 1 1
0.139782179339574 0.135781858976922 1 1
-0.246846770997982 -0.23659176115794 1 1
0.0351424880339395 0.0353441231898679 1 1
-0.138875176431721 -0.13157083384566 1 1
0.312666598317574 0.299808267618795 1 1
-0.150353360120916 -0.137092118499208 1 1
-0.329062710314482 -0.312324116455195 1 1
-0.194822882280084 -0.18483493732498 1 1
0.0105892895138275 0.0110513171083233 1 1
0.644764522358973 0.610805638180599 0 0
0.0383634744114252 0.0345114344676536 1 1
-0.711758535835255 -0.692836619508391 0 0
-0.435381691109461 -0.416028306706214 1 1
0.357132975702965 0.339787833398612 1 1
0.17519599546819 0.166060249169426 1 1
0.314372990457586 0.302427931585845 1 1
-0.092121471790581 -0.090806543512744 1 1
0.0393084159758166 0.0347346664067252 1 1
0.0440241142307318 0.0437365983708616 1 1
-0.00802874215226271 -0.0147932798698636 1 1
-0.0817564361463332 -0.0727025770404144 1 1
0.249222353877201 0.241101462669323 1 1
0.0163581703734707 0.0129858309581148 1 1
-0.0756702278739202 -0.067644312548058 1 1
0.0184269543985542 0.0141978419919283 1 1
0.00822397475188407 0.00613124253562042 1 1
-0.159260875001814 -0.146271138226321 1 1
0.304968847581531 0.286864175405597 1 1
-0.160652348819544 -0.155919849775617 1 1
0.120066428749974 0.115868501861772 1 1
-0.0533618444722807 -0.0464006882254523 1 1
-0.313244653606049 -0.298818720553476 1 1
-0.0749589802696799 -0.0661865443105197 1 1
0.090898840159068 0.0840451738689019 1 1
-0.337244427280076 -0.317082126361877 1 1
-0.413880279871438 -0.400614866485958 1 1
-0.105380303299796 -0.0909046596736099 1 1
0.278653411264382 0.263235769874932 1 1
0.0672539697972966 0.0615396331568577 1 1
0.16138285579432 0.150230461666128 1 1
0.0195517732944463 0.0201895834539951 1 1
0.566513988179809 0.526165678490354 1 1
0.225510404511919 0.221227391789567 1 1
-0.146911339151238 -0.131827211227019 1 1
-0.0867739591458657 -0.0832595638125487 1 1
-0.059729772977498 -0.0525861309554507 1 1
-0.271806431793847 -0.256932227061167 1 1
-0.234185348331597 -0.222255745112092 1 1
-0.313515753340896 -0.313418174962958 1 1
-0.0602110370955813 -0.0567505888578715 1 1
-0.164801333990555 -0.159062972787088 1 1
0.40087467587045 0.382319793223824 0 0
0.00131444345905445 -0.00838329701961146 1 1
-0.2267341844447 -0.219116963619485 1 1
0.0955072502876823 0.0935790764542411 1 1
-0.0656689673659012 -0.0542020434697977 1 1
-0.361660400483875 -0.344847726514277 0 0
0.0482759004685021 0.0436732648672959 1 1
-0.294168871835086 -0.286451635013047 1 1
-0.308667916948161 -0.29462024784869 1 1
-0.00840212609840229 -0.0128338174925111 1 1
0.0368248498434456 0.0310929729568233 1 1
-0.0989382185085421 -0.0933205624663817 1 1
-0.122539209529115 -0.104111358543781 1 1
0.127861072756664 0.118556989595868 1 1
0.0130228668427208 0.0126252411649622 1 1
-0.417815903508755 -0.396093568705488 0 0
-0.353000060737226 -0.336959126311609 1 1
-0.0583594253204401 -0.0520588553660888 1 1
-0.0923014175985534 -0.0882688299876685 1 1
0.150884161640917 0.145920845227197 1 1
-0.0111157766137874 -0.0104307746322483 1 1
-0.219465408030984 -0.210469395891936 1 1
-0.000350187332354493 0.00611632827817037 1 1
-0.204355547046216 -0.188222706633244 1 1
-0.0567828340895572 -0.0522781158524698 1 1
-0.357187643231882 -0.343053025677542 0 0
-0.143395110901867 -0.144755241654158 1 1
-0.112887351075371 -0.103883276612579 1 1
0.0625025847774369 0.060228251934461 1 1
-0.438467086213148 -0.417730504021568 1 1
0.16342873401431 0.151138155621644 1 1
-0.030327445611365 -0.0273383883176988 1 1
-0.31275692992906 -0.298785678565083 1 1
-0.09466103667181 -0.0896177676389882 1 1
0.0533438410903146 0.053567393962587 1 1
0.0624997183509256 0.0585323738105642 1 1
0.316964833931056 0.299557388408543 1 1
-0.393135264615951 -0.373963513490446 1 1
0.251840432864875 0.234700152760396 1 1
-0.23650566730914 -0.227883785925241 1 1
0.0323446999262496 0.0285943835907315 1 1
0.0816632675373089 0.0824708186072723 1 1
0.596443283282757 0.569651541539974 1 1
0.0426226698558735 0.0495955491683661 1 1
-0.237310666212708 -0.220731257066957 1 1
-0.535362185284335 -0.506168224163936 1 1
0.0483544701220372 0.0446716696706322 1 1
-0.314814748315809 -0.301562476664522 1 1
-0.399383953262868 -0.372519608962195 1 1
-0.0316106329647801 -0.0260749932260459 1 1
-0.0106040932974283 -0.008772357368458 1 1
-0.0868310158751838 -0.0831980168758448 1 1
-0.116432318887662 -0.115143707385323 1 1
-0.310359227644162 -0.289360443419662 1 1
-0.0822832399183229 -0.0783757696251573 1 1
-0.155789833718655 -0.150853219955647 1 1
0.355287390012889 0.337592740826523 1 1
-0.278014783735259 -0.264380205943124 1 1
-0.179517569582942 -0.166638370688152 1 1
-0.0724987162949086 -0.0680964339394232 1 1
-0.10967751812474 -0.106748132602843 1 1
0.0668578202681938 0.0634146459043835 1 1
-0.2563968092575 -0.247420690432726 1 1
-0.144577912422595 -0.136888340381621 1 1
0.316906295175461 0.298849508941609 1 1
0.114469662574991 0.106356740561152 1 1
0.304826272645163 0.288685869948721 1 1
0.0580144817671794 0.0570931381605894 1 1
-0.252227773126523 -0.228830153464508 1 1
0.40670765328577 0.386281739954378 1 1
-0.341652834687898 -0.325973395091801 0 1
-0.510199382356609 -0.491090004037783 0 0
-0.0733593396414309 -0.068292203125304 1 1
-0.151715854440436 -0.133122917258737 1 1
0.422665106118061 0.395922299766733 1 1
-0.165469568328319 -0.16511726350047 1 1
-0.232662159008866 -0.222890937209963 1 1
-0.0690118872659948 -0.0527539104332715 1 1
-0.586224183078434 -0.556696010274946 0 0
0.179575664116831 0.166409465950935 1 1
-0.372981537264447 -0.355091569808603 1 1
-0.0707945752642241 -0.0690478231649198 1 1
-0.221641957339629 -0.217120160533086 1 1
-0.113738670008203 -0.108193721472278 1 1
-0.122347298134602 -0.10870504571027 1 1
0.543624574444662 0.516128698143436 0 0
-0.19705102996942 -0.195173683894223 1 1
0.154425409359616 0.150848407005273 1 1
-0.08332362897196 -0.0803403798065001 1 1
-0.100823753919615 -0.0890009565751068 1 1
-0.0473000092285097 -0.0435841624450941 1 1
0.360925960607961 0.352490368909017 1 1
0.0185578204049554 0.0244784301143048 1 1
-0.0488585612315121 -0.048342945877468 1 1
-0.149637637041102 -0.143741028024786 1 1
0.183729383590235 0.17535448695713 1 1
0.0983750740413162 0.0982300802518276 1 1
-0.324227152345688 -0.301403198731321 1 1
0.194520348176655 0.187212486460191 1 1
0.0132804868229092 0.00698322718026949 1 1
-0.0706800257340713 -0.0665538236134249 1 1
-0.204399045598764 -0.195705003850003 1 1
0.174684923722022 0.167636895547091 1 1
-0.141507201462413 -0.132915245731384 1 1
-0.290277485976327 -0.277781980460257 1 1
0.0905580398334969 0.0891151493983657 1 1
0.00278869726114072 0.00405455426973707 1 1
-0.282373313298388 -0.269349606637791 1 1
0.0641804481760163 0.0508903977565568 1 1
-0.0648321926909782 -0.0662583149550949 1 1
0.0209139597068451 0.0224753758781422 1 1
-0.514623328961997 -0.499319633531782 0 0
0.275162252747159 0.255110095129471 1 1
-0.191906489625488 -0.174304367447214 1 1
-0.0763016572955313 -0.0694017167012117 1 1
-0.204660692598198 -0.203951383074 1 1
0.193343448292188 0.190502827618274 1 1
0.205897484560214 0.189355520724462 1 1
0.23513792988999 0.225636753693845 1 1
0.0285547977120461 0.0327977685000908 1 1
0.118718185474214 0.10464923891413 1 1
-0.0766089843628825 -0.0792394303847169 1 1
-0.212045161014216 -0.202405682305042 1 1
-0.245794281063979 -0.240713034317657 1 1
-0.0927668096660559 -0.0856729952505169 1 1
0.0395000664775796 0.0330094209433342 1 1
0.451281125293396 0.428453553733112 1 1
-0.0449687248799868 -0.0451830141923798 1 1
-0.133119632391716 -0.12487450556773 1 1
0.00063985661278762 -0.00868104798166054 1 1
-0.171820833258185 -0.165982276506907 1 1
-0.318590847156862 -0.306538226514647 1 1
0.0726532020487064 0.0667676140390213 1 1
-0.0753570779068214 -0.0765767926537548 1 1
-0.165629383826425 -0.155837272804044 1 1
-0.142547882340153 -0.139786006526471 1 1
-0.268354562916907 -0.254998519813841 1 1
-0.0215529208015373 -0.0113828474803745 1 1
-0.0709574149444561 -0.0606003836512942 1 1
0.333455180438937 0.319313679518203 1 1
-0.127418954795636 -0.118382879815748 1 1
-0.0762130996881398 -0.070907578437607 1 1
0.0103822374292606 0.0159848726603563 1 1
0.610187529089986 0.598991011563064 0 0
0.443266167667423 0.422274010151881 0 0
0.343374413342121 0.323541039897987 1 1
0.00462424514487246 -0.0096030475599838 1 1
0.120289506669291 0.115963725927773 1 1
0.115857365687281 0.107846941390693 1 1
0.0527117582619951 0.048731547076547 1 1
0.281201030491452 0.276131433377105 1 1
0.400788615745558 0.378919497082031 1 1
0.34938358371568 0.326084735633826 1 1
-0.173807565107395 -0.171712989851951 1 1
-0.481706596180053 -0.451027919669729 0 0
0.374964011682451 0.361781947489704 1 1
0.221844379062467 0.212798144563093 1 1
0.104486690838932 0.108349736749312 1 1
-0.0927376526826171 -0.0861747461879234 1 1
0.402940062703143 0.386357628072157 1 1
0.260626156615106 0.247779184758668 1 1
0.0753756976485326 0.0737656046150715 1 1
0.0370203661123087 0.0305152792781362 1 1
0.0407995185771989 0.041134569653502 1 1
-0.0918324084646541 -0.0891904354843219 1 1
0.0703458080519335 0.0679437216139417 1 1
-0.413168816314795 -0.399533977965304 1 1
0.250378237023965 0.237661990410756 1 1
-0.00435430060952526 -0.00913935613380114 1 1
-0.115506225913574 -0.115766988366068 1 1
-0.303358577396128 -0.282948468567691 1 1
-0.178934550033019 -0.164643185878252 1 1
0.115908653796263 0.107948769158682 1 1
0.159783120947928 0.150983802391248 1 1
0.114402318347545 0.108817607365575 1 1
0.106219333490197 0.100036856750543 1 1
0.364537879855223 0.346443765350827 1 1
0.114534081810613 0.107302376378292 1 1
0.268943917737941 0.251581751109629 1 1
0.252782773317396 0.242911981863989 1 1
0.167987404624007 0.161140638779318 1 1
-0.371615408731394 -0.350746709634058 1 1
0.0812281294900435 0.0837744857215138 1 1
0.312035772321541 0.300391871442774 1 1
0.138796539473105 0.136373208234741 1 1
-0.456698366228409 -0.437196593142606 0 0
0.321142613942299 0.306985887657107 1 1
0.0348273319794671 0.0279017759071041 1 1
0.111830955114628 0.101626367470624 1 1
0.361344528908407 0.344895601864454 0 0
-0.319205379921718 -0.307309361576391 1 1
0.0345724788061552 0.0393604593598022 1 1
-0.0194621144839418 -0.017079558512222 1 1
0.303749703128069 0.286789896647686 1 1
0.143967755451 0.139951109898825 1 1
0.0122782894968319 0.011627313159389 1 1
-0.115058926760865 -0.0948952193069569 1 1
-0.0237806371419248 -0.0255220009939797 1 1
0.251252930500691 0.234049539881615 1 1
0.17670915728475 0.165055215012891 1 1
0.0374241797039175 0.0573501399360742 1 1
0.0804092498946103 0.0808207185779606 1 1
0.0142355131619505 0.00906050123424007 1 1
0.0027649754896187 0.00328204930934531 1 1
0.0610471416736441 0.0594961892460362 1 1
0.111343731635839 0.105300678480238 1 1
-0.176374058258853 -0.162364170571042 1 1
-0.239828444276302 -0.229251166554413 1 1
0.159585506640299 0.159012037537298 1 1
-0.188776630670528 -0.175270039785959 1 1
-0.0918747075153027 -0.0851096244485589 1 1
0.324933301675434 0.309701058381271 1 1
-0.0895544494401355 -0.0901788371555254 1 1
0.0455479308078336 0.0392886920499301 1 1
0.0826882371016029 0.0715001369947128 1 1
0.277909873587418 0.26022041019626 1 1
0.214190805307497 0.19588112891753 1 1
0.0798355486664306 0.0716819118039345 1 1
0.0611044314764483 0.0650372633287798 1 1
0.128415633104505 0.131643741130786 1 1
-0.140105277783514 -0.13175715001485 1 1
0.0654689029031416 0.0540997494890751 1 1
-0.131267881340902 -0.124528535409016 1 1
0.0416763292303213 0.0379041986020265 1 1
-0.0755813989917019 -0.0671131039110924 1 1
0.192643991822232 0.18825136522603 1 1
-0.0132655727327734 -0.0143014116911335 1 1
-0.211550049364428 -0.200086046073026 1 1
-0.0863351032202542 -0.084026560353416 1 1
0.113311005024404 0.108059070761734 1 1
0.175894874536537 0.164743540375898 1 1
-0.0211355223207039 -0.0189836412671513 1 1
-0.0476294136427499 -0.0490771141531143 1 1
0.107497188265109 0.104298198815271 1 1
-0.364990962167106 -0.345174739512993 0 0
-0.463277593461416 -0.432391926630707 0 0
0.0314149203522163 0.0279147502514046 1 1
-0.00973673715601329 -0.0105972762716689 1 1
0.24512268678575 0.229640617503102 1 1
-0.0211822534808602 -0.0139235254619694 1 1
0.309681174026061 0.290989611401934 1 1
0.148748414482781 0.142666542843075 1 1
0.31821129225152 0.29958227229782 1 1
0.0871714568033401 0.0881795197795054 1 1
0.215371731424147 0.204862366019348 1 1
-0.217198448563196 -0.207529207117462 1 1
0.135967969420969 0.123723803050483 1 1
-0.0487244524803649 -0.0468518844915489 1 1
0.270499226799923 0.26248639891752 1 1
-0.392295959347596 -0.374614420521654 0 0
-0.137700802604266 -0.126960068660508 1 1
-0.338083857015487 -0.326208186604474 1 1
-0.0632810040904122 -0.0525589060481169 1 1
-0.251276094703211 -0.238042488880583 1 1
-0.148533658289228 -0.145451506733747 1 1
-0.192644826394595 -0.183699650713784 1 1
0.128504019857629 0.117542401276435 1 1
-0.682266323633616 -0.647409357651213 0 0
-0.377694540811398 -0.342042831804321 1 1
-0.185533423687664 -0.17689198749386 1 1
-0.137748128792629 -0.133333244148271 1 1
-0.256083529647835 -0.23834394492301 1 1
-0.257740797359636 -0.253909504249832 1 1
0.176750404734679 0.171537904505137 1 1
0.341064986083687 0.325120652034435 1 1
0.0737303858843432 0.0759299227226113 1 1
0.0182447626719828 0.0197983234904245 1 1
-0.0890571951788664 -0.0888901225083113 1 1
0.083290530544614 0.0818313419738613 1 1
-0.213551200892846 -0.205381489409006 1 1
-0.221627830558721 -0.213850920132363 1 1
0.0521388534515914 0.0524538569763472 1 1
0.0258822903539042 0.0213406285756379 1 1
0.143289882279784 0.14274754678002 1 1
0.22004644757635 0.209837106074937 1 1
-0.297620269547418 -0.284572603979509 1 1
-0.316830733260322 -0.308172714289625 1 1
0.259369092252652 0.242731399087009 1 1
-0.0687214050645301 -0.0629911796779703 1 1
0.0410056324414546 0.046244517075127 1 1
0.00619917895249766 0.0121236864786475 1 1
-0.0137957842214055 -0.0134444234681381 1 1
-0.315676589753908 -0.299805136412473 1 1
0.38797716103126 0.361672836900002 1 1
-0.163061150391296 -0.160060899715949 1 1
-0.10913867586254 -0.101853275740684 1 1
-0.587742509892693 -0.547689089126738 0 0
-0.12742764670085 -0.117039933457513 1 1
-0.0223581348869079 -0.00620026678200733 1 1
-0.155457240697343 -0.146962455098341 1 1
-0.191027578894307 -0.187656919069339 1 1
0.0898828164973882 0.0855657815657407 1 1
-0.175554851320073 -0.169837337159363 1 1
-0.153959908755891 -0.147003255733938 1 1
-0.222922977162281 -0.215067939127895 1 1
0.108844978848982 0.101885610335492 1 1
-0.0505640635506447 -0.0470332319579262 1 1
0.111513583934921 0.105315252599649 1 1
-0.0365738189820168 -0.03613403062918 1 1
-0.000859808765211023 -0.00191024952053026 1 1
-0.379166591487261 -0.364447134876778 0 0
-0.396695376859635 -0.375885506986732 1 1
-0.190294518104908 -0.18268357573819 1 1
0.182173587080966 0.170782801706708 1 1
0.276870398142397 0.26704619782752 1 1
-0.169328577630589 -0.159208369751847 1 1
0.125440777121404 0.120527514886839 1 1
-0.0737555306616247 -0.0753274352990951 1 1
0.131927867565011 0.122868947818434 1 1
0.218378393675716 0.201076346944666 1 1
0.328473135287665 0.317147078568986 1 1
0.187030560122097 0.181147824823452 1 1
-0.212593573202245 -0.207973508874837 1 1
0.0469924052229692 0.0442095421478206 1 1
-0.0750648674231214 -0.0839193149243442 1 1
0.0236382625870826 0.0228632358761708 1 1
0.391081838137936 0.385911834629323 1 1
-0.0444346139748334 -0.0267488955282062 1 1
-0.388684212468748 -0.377393529230144 1 1
-0.00325637274589019 0.0022074460681086 1 1
-0.0787628703566025 -0.0741967200629161 1 1
-0.003678344954269 0.00235181547964936 1 1
0.169541734795943 0.164047638940229 1 1
-0.705227309271911 -0.673135222223728 0 0
0.240932650415729 0.231574963740879 1 1
0.138894695069076 0.133349707192066 1 1
0.275830547489628 0.265708036708752 1 1
-0.00548289546188342 -0.010742655683326 1 1
0.425880419372545 0.399817041017388 1 1
-0.0868340515547165 -0.0785433211319568 1 1
0.129129902433373 0.119688052374466 1 1
0.444665391900924 0.426438963190314 0 0
-0.577529053383481 -0.542329098696077 1 1
0.457899327328561 0.438727839983223 0 0
-0.223718940755609 -0.210191874407058 1 1
-0.371738470799866 -0.381666887827848 1 1
0.0214095194550898 0.020001546713223 1 1
0.264030451896879 0.234422446676736 1 1
-0.0263219058764537 -0.0275809567926684 1 1
0.109982301119034 0.0915672712455685 1 1
-0.145700651636144 -0.137821726279426 1 1
0.0248933039685033 0.0221888773051045 1 1
0.181528181186304 0.177580912142426 1 1
-0.223196638776388 -0.213721085383087 1 1
0.0213535733063631 0.0182801056701648 1 1
-0.341310144700483 -0.325756373232504 1 1
0.00740557701863659 0.00724198914825 1 1
0.00999647700210327 0.0107475462040508 1 1
-0.0733491432454278 -0.0780592129444425 1 1
0.0128910489709154 0.00668476968589956 1 1
-0.0151530386824151 -0.0125944084988063 1 1
0.024906511140386 0.0201685145228702 1 1
-0.400916920334623 -0.382072746093248 1 1
0.0689494760874889 0.0620215122971601 1 1
-0.0835520729627207 -0.0868453742128256 1 1
0.111825398111754 0.104630371885053 1 1
-0.25996169893594 -0.253720076741214 1 1
0.522693125538751 0.485776160680173 1 1
0.0502224033946882 0.0462883400112708 1 1
-0.0836594834565299 -0.0791143170213599 1 1
0.00143448460217397 0.00326242805415343 1 1
-0.188140821859878 -0.18608956986903 1 1
0.0718787455922131 0.0645830445078264 1 1
0.183301065718237 0.173468704716996 1 1
-0.0657313725961934 -0.055648687361193 1 1
0.108070696553749 0.107580237511255 1 1
-0.153067372404506 -0.14244470093319 1 1
0.19097158410446 0.17678214240759 1 1
0.0123961840897383 0.0128480976763241 1 1
0.0128126511005324 0.0163717710849363 1 1
0.0569229852225441 0.0527781493546129 1 1
0.0887733291459641 0.079476452760684 1 1
-0.358183938025008 -0.333686519458809 1 1
-0.0287131570978063 -0.0301592619097088 1 1
0.174113115544848 0.155913078672959 1 1
-0.174146955417104 -0.168173885386721 1 1
0.172114828507866 0.166145397231423 1 1
-0.106181878858997 -0.100942419519106 1 1
0.142112530482703 0.137607254030162 1 1
0.430076569059524 0.408597230222693 0 0
-0.0175730788529001 -0.0144813165949125 1 1
-0.0569544756154711 -0.0456204617604268 1 1
0.142016461927334 0.129422300036668 1 1
0.0321572197486806 0.0279305985049065 1 1
-0.242971647526987 -0.228446565287508 1 1
-0.140470791827811 -0.139776750349712 1 1
0.186850205968327 0.185808008168648 1 1
0.251851555720097 0.22969515144697 1 1
-0.168748985940536 -0.14550300217446 1 1
-0.0857474297386459 -0.0784254319586659 1 1
-0.0635827631458998 -0.0612101363289183 1 1
0.0219299883079109 0.0178182002023881 1 1
0.0380356325284597 0.0387732941013894 1 1
0.0392473606653955 0.0436361809015581 1 1
0.326538795492078 0.308537730187428 1 1
-0.00722944510738484 -0.00772249883038502 1 1
-0.00470893768553959 -0.0119007612512681 1 1
-0.482439793440259 -0.456658850940307 1 1
0.0955583685313126 0.088485407282018 1 1
-0.294768219652442 -0.294060661906191 1 1
-0.197935480150008 -0.190029475570094 1 1
0.034901595786064 0.029297255474733 1 1
-0.149072176049481 -0.144234066544115 1 1
0.419731514389925 0.401122608215269 0 0
-0.195624402982955 -0.208578712574886 1 1
-0.292957096258775 -0.27857454858111 1 1
-0.0997775790390602 -0.0985142221818984 1 1
0.155433701826882 0.136312355239189 1 1
-0.0676199241618406 -0.0741798293229202 1 1
0.280207281877615 0.278835890031698 1 1
-0.0350213586411372 -0.0415203188371563 1 1
-0.340503675703849 -0.319888998312629 1 1
0.416600384218557 0.389999531634956 1 1
-0.0356617446593292 -0.0382730101175812 1 1
-0.0128057638130759 -0.0192305803287458 1 1
0.191394365160569 0.184968740010278 1 1
0.289106845718173 0.287283867952789 1 1
0.129778730020049 0.119939945066024 1 1
0.252878825633619 0.242873977432175 1 1
-0.216771619849407 -0.206423239808864 1 1
-0.00336533912146878 0.00744501130259911 1 1
0.185998323049825 0.17524400258823 1 1
-0.189698453417455 -0.180363660494012 1 1
-0.183403186966904 -0.173573846680656 1 1
0.116265239667135 0.106986272100236 1 1
0.277799740321853 0.262929422415936 1 1
-0.549066577197476 -0.522480345027958 0 0
-0.2422219887955 -0.22688407686331 1 1
0.37101606965516 0.354641410837471 1 1
-0.248002677380616 -0.23284957109821 1 1
-0.185317443494192 -0.173024305404626 1 1
-0.117913216809481 -0.106812372886622 1 1
-0.100964748097067 -0.094342254293709 1 1
-0.328983195162895 -0.306134683643042 1 1
-0.0424756103987837 -0.0465578475037833 1 1
-0.171207537270343 -0.160407952520929 1 1
0.0839366835773526 0.067137198788798 1 1
0.0673127956678523 0.0628509630850367 1 1
0.0588003543176184 0.0575891881811899 1 1
-0.261365251813619 -0.249463079455104 1 1
-0.227592735144536 -0.22061631562872 1 1
0.246939270827019 0.239923980653403 1 1
0.372424992122246 0.35703727241166 0 0
0.0583758732197091 0.0554384616206858 1 1
-0.126731043936108 -0.124555642789572 1 1
0.060588022661289 0.0579970473622208 1 1
0.225510796689585 0.20928997783334 1 1
-0.295029137291545 -0.279141949996747 1 1
0.107152579621459 0.0994750116276357 1 1
-0.078204120827779 -0.0652504775945407 1 1
-0.338202160347829 -0.312730507701123 1 1
-0.0142393467673156 -0.0176628496584339 1 1
-0.103015181726311 -0.101914875318094 1 1
0.298667844766646 0.28653484256553 1 1
0.169218742378264 0.159019575114383 1 1
-0.174788628988038 -0.16352975428261 1 1
0.153075140021771 0.154173269940838 1 1
-0.283252080995054 -0.26179835983932 1 1
0.162927995694535 0.152433936469838 1 1
0.123565788198966 0.124162543978771 1 1
0.0627758626456813 0.0605089936263621 1 1
0.00255941831076029 0.00107825298400331 1 1
0.0706461965320431 0.0648474779915442 1 1
-0.00576163975432406 -0.0116410033145003 1 1
0.325286176573426 0.309456817794234 1 1
-0.424776486034895 -0.406662022363338 1 1
0.257950816246535 0.244231180560916 1 1
0.219880076570096 0.210293344968863 1 1
0.205824283576824 0.188007021075767 1 1
-0.0825884052753485 -0.0762468437320649 1 1
0.0227197190449432 0.0215068461177245 1 1
-0.223813635805748 -0.214462992438579 1 1
0.0190254951529449 0.0185805590426541 1 1
-0.0735448499705496 -0.0633584493042775 1 1
-0.485836181394104 -0.458372513070148 0 0
0.017876033350142 0.0112165908360552 1 1
-0.018794548861754 -0.0216680251999065 1 1
-0.00557219973856658 -0.01438696541976 1 1
-0.319088579208467 -0.301050722938225 1 1
0.180231214938522 0.164578477183764 1 1
0.0207790234032208 0.020320398911965 1 1
-0.366826413417568 -0.348149255930391 1 1
0.0361882574220858 0.0439336558849834 1 1
-0.206791320315459 -0.195811302258835 1 1
0.0998763855313833 0.0951916973595966 1 1
-0.212935952586413 -0.200061736765899 1 1
-0.0370851695845371 -0.038666074700904 1 1
0.196722631002208 0.192375288475936 1 1
0.0632751401566954 0.0629011186272888 1 1
0.091048286343487 0.0907487641279286 1 1
0.0679488876174377 0.0697889706363201 1 1
-0.249501252828702 -0.247082869491609 1 1
-0.27880146805053 -0.261209594265759 1 1
-0.195622527649671 -0.184026944335404 1 1
-0.341403620994218 -0.330278496721125 1 1
0.0642747351502612 0.0640048410734167 1 1
0.418241643227203 0.404910417554741 1 1
0.0370929438066405 0.0393878311229346 1 1
0.272272357631828 0.269229530917248 1 1
-0.550108528431659 -0.523283516386538 0 0
-0.327305491741675 -0.319458143205755 1 1
0.0309745371669909 0.0257497029550437 1 1
0.355069847915812 0.333401576812586 0 1
0.281566610902342 0.268556111347292 1 1
0.626363848001143 0.597143056789303 0 0
-0.0326499690101797 -0.0310530237167693 1 1
0.211259144451973 0.19993948608888 1 1
0.183282170851037 0.176631287736182 1 1
-0.443191054655564 -0.42147167673413 1 1
0.114408599818832 0.102187469134399 1 1
-0.342679231308769 -0.326564656293539 1 1
0.109357235534275 0.109843780982269 1 1
-0.800194244271081 -0.764218059115149 0 0
-0.122068526583585 -0.122444641928268 1 1
0.263358229540568 0.24743452162091 1 1
0.223180872743956 0.218584243042256 1 1
-0.112496745172488 -0.102126215680526 1 1
-0.0640583679478474 -0.0595930056936559 1 1
-0.0855318898087955 -0.090187577016937 1 1
-0.255726374635583 -0.239266182627356 1 1
0.0822563728618254 0.0881929614775501 1 1
0.114692575664246 0.109503956737475 1 1
-0.422611870654524 -0.396127686851894 1 1
-0.306780485754262 -0.286763410891061 1 1
0.0964382229416278 0.0833204767417663 1 1
0.0383977222697187 0.0288246939582501 1 1
-0.138682331175935 -0.134315785583274 1 1
0.453092933701326 0.43231218987719 0 0
-0.230561504516064 -0.208308271359639 1 1
-0.0870823484656752 -0.0850121444886757 1 1
-0.183195152065055 -0.165251801693571 1 1
-0.0303075421658731 -0.0240528736801361 1 1
0.0519590698196548 0.0476984184327384 1 1
0.171018292777981 0.162216441081122 1 1
0.0299901445588485 0.0219041945691317 1 1
0.19963244877914 0.185255195082805 1 1
-0.0366516339085195 -0.0265798131075343 1 1
0.0210924770440265 0.0247659382872968 1 1
-0.336946334306253 -0.322811395595639 1 0
-0.170448153268998 -0.152782228529847 1 1
-0.223164521894722 -0.212841571423946 1 1
0.268773832170805 0.262158274935306 1 1
-0.0879503655430653 -0.0864393774190796 1 1
0.0397137648738801 0.0467192111774174 1 1
-0.204878937971145 -0.191858376042908 1 1
-0.178125338819909 -0.161320299820173 1 1
-0.0188633249038225 -0.0251909166996667 1 1
-0.282514827678684 -0.269284549795399 1 1
-0.142687602670505 -0.140656205349935 1 1
0.0019654092697373 0.00679255155798687 1 1
0.524156960617598 0.493820780806337 1 1
0.0168259367736712 0.0161287544554618 1 1
-0.0276973883277518 -0.0151873706426 1 1
0.288722950410537 0.278350336292684 1 1
0.257714104651559 0.246645673224988 1 1
0.0598026248651758 0.0596100679474896 1 1
0.0614746923164177 0.0489412287418868 1 1
0.165178870749176 0.152464090966391 1 1
0.303342915956037 0.294151588810653 1 1
0.021580334345942 0.0222454313333056 1 1
-0.0459768945614623 -0.0407147075641516 1 1
0.0484365724439129 0.0484179909953831 1 1
-0.000795074064118884 -0.00651463862767863 1 1
0.121496394737944 0.121180173233845 1 1
-0.459722577435613 -0.439375239088091 0 0
0.340800942157401 0.324529331922107 1 1
0.139203978706713 0.129720752844219 1 1
0.719116767354198 0.689590236668202 0 0
0.0634758499182609 0.0590111582102936 1 1
-0.0763628055126731 -0.075762264918351 1 1
-0.145132113836409 -0.143815059480642 1 1
-0.355176833384176 -0.335146621385038 1 1
-0.0614475774602814 -0.0509379089685281 1 1
-0.264753476820663 -0.261559686627979 1 1
0.0524200495118303 0.0498837563247666 1 1
-0.171198310952569 -0.160174062626412 1 1
-0.0243417524164043 -0.0283663328423908 1 1
0.0808516077874911 0.0668663293611077 1 1
0.0754799932070704 0.075126496003326 1 1
-0.033823922449277 -0.0331838172739736 1 1
0.228156402127346 0.215925907940675 1 1
0.644976142494587 0.618412417376122 0 0
-0.145675488951929 -0.137269582540983 1 1
0.600202702269874 0.569100764614717 0 0
-0.384802955945516 -0.374024796874622 1 1
-0.00326991205991114 -0.00145112958111059 1 1
0.182901921087335 0.174884947095924 1 1
-0.0259413069272048 -0.0240886395127774 1 1
0.109762731679633 0.106956409324558 1 1
-0.186947758009205 -0.178024793892805 1 1
0.19059512907318 0.187884425391297 1 1
-0.218621048354176 -0.204278914671805 1 1
-0.242260940346623 -0.222538342079533 1 1
0.0190723288728653 0.0147890460372763 1 1
-0.0148894772366444 -0.0299037622891553 1 1
-0.0261002525103868 -0.0291525382938085 1 1
-0.0490586097845044 -0.0484889941966434 1 1
-0.0203310771292996 -0.0175850808688823 1 1
-0.426114959775337 -0.401157528956203 0 0
-0.103516230007683 -0.102183609733945 1 1
0.409875596231121 0.384697719120729 1 1
-0.0404905477223765 -0.038540707785784 1 1
-0.263910834810884 -0.252933690707837 1 1
0.202142324301251 0.189968153743937 1 1
-0.0294137444810219 -0.0293580592728482 1 1
0.0914577751593329 0.0847944052238778 1 1
0.358621405014418 0.337015663235208 1 1
0.0776425680790644 0.0753616173425453 1 1
-0.0410553738356707 -0.0283590712190002 1 1
-0.401756887312124 -0.375942231014522 1 1
0.286215396198947 0.269735594055929 1 1
-0.0911085041966169 -0.105754402133572 1 1
-0.160291793478986 -0.167305686498534 1 1
-0.282612185806185 -0.278330433585338 1 1
0.014653730278431 0.0117450306894517 1 1
0.280704252340074 0.270215552875886 1 1
-0.189146785277862 -0.179185927036413 1 1
0.0318362386688037 0.0312471617566983 1 1
0.0573523582296722 0.0501275316490449 1 1
-0.219524923117301 -0.205202179324467 1 1
0.0929957659652788 0.0826610834125775 1 1
0.136938928750603 0.127681411350237 1 1
0.130977670931703 0.125304384765642 1 1
-0.0690880154777964 -0.0705284304248542 1 1
0.255751281533864 0.240568180783921 1 1
-0.131420291518197 -0.125000459587704 1 1
-0.210956455854349 -0.209903783958382 1 1
0.123973354200622 0.123727286843341 1 1
0.177603016516146 0.175408366357703 1 1
-0.267505278111765 -0.25742531181159 1 1
0.129677126244299 0.126277827883058 1 1
-0.899482263064036 -0.85400259249738 0 0
0.047978512964356 0.0407989727194581 1 1
0.509214491457453 0.48187077713241 0 0
0.435090859215843 0.41534900790071 0 0
-0.130402364430164 -0.119428281961353 1 1
0.0873777088153383 0.091322176920185 1 1
-0.0706981313155826 -0.0720516623144517 1 1
0.446656336925814 0.428007077992051 0 0
-0.239350523546625 -0.232841160102093 1 1
-0.0355624346940329 -0.0364598894458939 1 1
-0.103207401921347 -0.113137298746511 1 1
-0.363791288674934 -0.344796549168479 0 0
-0.267067925502711 -0.25603269511573 1 1
0.444524196298455 0.421102841409603 1 1
-0.0932710837544754 -0.0766130752370152 1 1
0.0488611064035983 0.0457090115594063 1 1
-0.173526392616615 -0.162780464547788 1 1
0.0811905385296002 0.0756064871776393 1 1
0.0286193620855465 0.0214552756605172 1 1
-0.286486989333135 -0.272165669398871 1 1
0.101138024075435 0.0996497064130014 1 1
0.0412277180237068 0.0438294838787172 1 1
-0.391103574846578 -0.384488857060212 1 1
-0.116581990761393 -0.107047510203029 1 1
0.356092548263183 0.341118215881043 1 1
0.242952341508752 0.236669045572285 1 1
0.124372102627618 0.115099360759229 1 1
-0.205284147108198 -0.196978777167361 1 1
0.0920005275449416 0.0875178614955294 1 1
0.456026132205007 0.431715973800332 0 0
-0.541241976824257 -0.517242078852634 0 0
-0.497279336875562 -0.465163065019511 0 0
-0.398205227272218 -0.375931451452853 1 1
-0.115141295978363 -0.111102408458121 1 1
-0.179092593808232 -0.170950572740505 1 1
0.0129509484475556 0.0121290063180838 1 1
0.0722380521163976 0.069220840723785 1 1
0.0937955486267976 0.0773080430387691 1 1
-0.196107243546222 -0.185053731902725 1 1
-0.523310282191016 -0.507248268332891 1 1
0.0491508932148203 0.0455997492786162 1 1
-0.347307175211753 -0.325267882574291 1 1
-0.185921236103358 -0.165221082080972 1 1
0.0319254611938029 0.0310608925603057 1 1
0.0544442637993942 0.0506771084319421 1 1
0.112389972505243 0.109750852204864 1 1
0.346723820216658 0.330151478167255 0 1
-0.130547534256988 -0.118778232982209 1 1
-0.306866993792461 -0.290062112839451 1 1
-0.0519821744843307 -0.0588951451848551 1 1
-0.138812104197611 -0.140878959291996 1 1
0.0155301151041555 0.0096589861940535 1 1
0.155278513989461 0.14835790840851 1 1
-0.00711472107478195 -0.0132159957187542 1 1
-0.208221985918529 -0.20211466847451 1 1
0.0315553593331179 0.0316658122521586 1 1
-0.51893279878728 -0.50343833573135 1 1
-0.0441893284453073 -0.0489806666595795 1 1
-0.0831644434071173 -0.0792052294703282 1 1
-0.0328070993250018 -0.0389081040684267 1 1
-0.25438917060509 -0.241426425877868 1 1
0.0918411656819672 0.0876770386788086 1 1
-0.116139713968641 -0.109685769510366 1 1
0.0971805450212566 0.100079121323735 1 1
0.0261901316754681 0.0231639603677138 1 1
0.557512626850161 0.534164557089107 1 1
-0.15220419120706 -0.13939575453314 1 1
-0.191181094393556 -0.178414174055339 1 1
0.00192118321871767 -0.00381330536532713 1 1
0.204515721980736 0.186842662232883 1 1
0.109341200244089 0.0981368697834746 1 1
-0.116425642096713 -0.108384608737629 1 1
0.039905051413354 0.02957366003449 1 1
0.0426571454906184 0.0468950372188583 1 1
-0.128757801786599 -0.124032708890392 1 1
0.205298908092181 0.183606921675683 1 1
0.067931599149713 0.0578661780613121 1 1
0.18909225978899 0.18764256005619 1 1
0.254394983072618 0.23647989483639 1 1
-0.0306513254323011 -0.0326921678720839 1 1
0.54390891921109 0.518675790965877 0 0
-0.161806373851645 -0.15326354512981 1 1
0.356105521224598 0.337219746110968 1 1
-0.0300970997187823 -0.0307364321466703 1 1
-0.166149270230213 -0.167664517819397 1 1
-0.0217323852473705 -0.0145018733937183 1 1
0.0278180836332549 0.0275761822128598 1 1
0.171058869844424 0.171351440424958 1 1
0.263085157376729 0.244440540936036 1 1
0.0999125196295992 0.0937084049951816 1 1
0.54589502587317 0.522201705463206 0 0
-0.0716580958289942 -0.0675759471385353 1 1
-0.487034315916679 -0.464152273994447 1 1
-0.316957622010198 -0.302613695470139 1 1
0.0246500785845859 0.0239371986004201 1 1
0.0495660035565554 0.0431873525708441 1 1
-0.184279937676133 -0.175005332473256 1 1
0.127785061963504 0.125195164029199 1 1
-0.0903596064969729 -0.0808264940215898 1 1
-0.0338795945575069 -0.0314071637916868 1 1
0.546965029562896 0.512263525268981 0 0
-0.0064095585968533 -0.00692838194045513 1 1
-0.119377961092728 -0.11185271603153 1 1
-0.263991185929294 -0.254377189459189 1 1
-0.0358183803057752 -0.0412895692980101 1 1
0.0982238188608156 0.0976276829989414 1 1
-0.299236662380944 -0.281044695354524 1 1
-0.26980678965776 -0.249577876614257 1 1
-0.072459307316402 -0.0748694226136322 1 1
-0.112376570694592 -0.116252157704026 1 1
0.431161467389964 0.411060224739149 0 0
-0.18786908250219 -0.182325080835481 1 1
-0.326344985762421 -0.325077979263003 1 1
0.516913820149748 0.477939117415709 1 1
0.0684469706818464 0.0702107737559973 1 1
-0.0266539976190733 -0.0254907256824014 1 1
0.180351194868247 0.168975048251962 1 1
-0.0249362491364962 -0.0189601105283608 1 1
0.00106639821631793 0.00257271011441307 1 1
-0.23131824187904 -0.218454618500917 1 1
0.093891334071383 0.0882842259012969 1 1
-0.183422382510088 -0.174670399484935 1 1
-0.0713316567419267 -0.0713158084612352 1 1
-0.178994530054307 -0.169469640574938 1 1
-0.137576527303069 -0.122492483167781 1 1
-0.523142175736907 -0.494336397884283 0 0
0.420000382853415 0.396744095979789 1 1
0.298147819837757 0.284679912756021 1 1
-0.0871589782545356 -0.0942488352699087 1 1
0.0833090888123216 0.0746657285062037 1 1
0.0359062089546835 0.0318808452542905 1 1
-0.195458933530882 -0.179680668296739 1 1
0.205531869853894 0.188272344462311 1 1
-0.163095027691653 -0.155986002052515 1 1
-0.249600348375633 -0.238992072601106 1 1
0.126954835787119 0.118833976231562 1 1
-0.0335735261264578 -0.037043573348097 1 1
0.177009095142429 0.177196841406915 1 1
-0.63004588388738 -0.603605901204641 0 0
0.167290897976446 0.156786083154587 1 1
-0.158653436742646 -0.152479465822877 1 1
0.30559165211271 0.29968367035856 1 1
0.23133415914777 0.224698766696949 1 1
0.120175641542764 0.113393566808588 1 1
0.353033137446549 0.342639089942708 1 1
-0.309909272294018 -0.291071462385107 1 1
-0.375457729955481 -0.355405663249699 0 0
0.276624596864141 0.265133744462154 1 1
-0.374481349667931 -0.354802296102591 1 1
0.19435975700426 0.179322972087904 1 1
0.0748467124528978 0.0785677225310077 1 1
-0.0655446471363739 -0.0624640274087306 1 1
0.414782475475717 0.378883611745047 0 0
-0.353018608180134 -0.33704749311095 1 1
0.0834014730424011 0.0868370837261225 1 1
-0.0415771374269687 -0.0369399618207729 1 1
-0.265119534508396 -0.250460785749603 1 1
0.374204247824745 0.35475197872122 0 0
0.28197995762492 0.274996584013752 1 1
-0.0378615441467908 -0.0356865334127544 1 1
-0.0586830784800118 -0.0542754926148936 1 1
0.181831434989685 0.173901640694956 1 1
-0.233105838170459 -0.216654054154527 1 1
0.332029061610072 0.31459347315512 1 1
0.424905358600971 0.405951736613046 1 1
0.0937853279267912 0.0860814370044452 1 1
-0.157897125315386 -0.161214532490914 1 1
-0.159302135518889 -0.152258773660999 1 1
-0.093137666787192 -0.0865507004441244 1 1
-0.0291550160663707 -0.0307782371224492 1 1
-0.0722422657083364 -0.0694369744180252 1 1
-0.0614227866473805 -0.0521826154879695 1 1
0.077486505312321 0.0739148718831216 1 1
0.0837746495272097 0.0819773654859279 1 1
0.0701681174718152 0.0704392547719665 1 1
0.233223564375559 0.223610848125731 1 1
-0.176361863629163 -0.161386472030279 1 1
-0.273832312274855 -0.256888992846673 1 1
-0.0284971953738325 -0.023580769526758 1 1
0.107205077925737 0.109495305108977 1 1
-0.353104969761086 -0.337215865741783 1 1
-0.205156310694565 -0.195813231576523 1 1
0.33534910959631 0.330587905528462 1 1
-0.263720324306165 -0.251706626932706 1 1
0.195138376499174 0.186913923774593 1 1
0.169327271788715 0.163248990793653 1 1
0.234272784623134 0.209711512243317 1 1
0.272805636272812 0.26189518102069 1 1
0.377243048426662 0.355887351021156 0 1
-0.350449054266248 -0.336162111041549 1 1
0.0190148247591931 0.0168369104713707 1 1
0.231203859154109 0.208192929803624 1 1
0.398691924758368 0.37970497966247 1 1
-0.348373316940769 -0.333028411565555 0 1
0.197499313389538 0.191624173993212 1 1
0.217570346804714 0.205858670036765 1 1
-0.518563542252419 -0.497750693664642 0 0
-0.285334101209142 -0.277488544321254 1 1
0.263704606346768 0.252937162225894 1 1
0.318254302221201 0.306287715971126 1 1
0.12262981631814 0.114570692142119 1 1
-0.207735949396752 -0.195044546318914 1 1
0.262026093899183 0.252225125344027 1 1
-0.268578418531743 -0.249726030134855 1 1
0.418989970694316 0.399395582321475 1 1
0.0920435900023228 0.0804398436705054 1 1
-0.592089489151383 -0.566090981222637 0 0
0.173051174349222 0.16452035278834 1 1
-0.178748541389484 -0.167434251678407 1 1
0.184906568084195 0.174078033433875 1 1
-0.188867528937075 -0.182003745370704 1 1
0.146657578435388 0.148646796238995 1 1
-0.102709408449895 -0.0956855042263265 1 1
0.0667767160080601 0.070665986871722 1 1
0.0716283954668492 0.0697527568453316 1 1
-0.0712497414506656 -0.0714577487180293 1 1
0.00988697116581688 0.0172909233339916 1 1
0.0481579656752576 0.0514522375729954 1 1
0.105572218393199 0.101346306773203 1 1
-0.0340411160169105 -0.0331625426657951 1 1
-0.237295729702967 -0.224835753459663 1 1
0.271875597002369 0.263389863856124 1 1
0.149093586793886 0.150224282289952 1 1
0.15436075467385 0.138656457276206 1 1
-0.0635812444443723 -0.0605802959465954 1 1
-0.0989958444490692 -0.0897597542326393 1 1
0.240419638321741 0.230009699624022 1 1
0.37452240888437 0.35294283307448 1 1
-0.381673810264786 -0.36813215961732 0 0
-0.0566759351985587 -0.0409980932132088 1 1
-0.0899143121019739 -0.0842930780589816 1 1
0.14219013266115 0.128686283401268 1 1
0.160953438900241 0.147234788273644 1 1
-0.0663178781327863 -0.0597766646130455 1 1
-0.200012741825812 -0.197540844203888 1 1
-0.00179168248621808 -0.00838976101957074 1 1
0.0864812888061576 0.073037933245 1 1
0.0353769560222184 0.0322525888684999 1 1
0.0172948149094684 0.0113544690981817 1 1
-0.0764268484563421 -0.0779446338350357 1 1
0.0979452916642543 0.0935855599474632 1 1
0.126384014136277 0.117707890150831 1 1
-0.270381378415245 -0.25405180008111 1 1
0.121031979274353 0.113918481330665 1 1
0.410296637355614 0.394916556138148 1 1
-0.24450041218436 -0.228691377560464 1 1
0.00220543896205453 0.00269878229585596 1 1
0.0252110898837049 0.0197949222802103 1 1
0.0403691041854005 0.035455292129619 1 1
0.124467755743434 0.117291210576774 1 1
-0.181560053276613 -0.17367313448409 1 1
0.37406815388802 0.358030757993493 1 1
0.275014230057374 0.268398829911843 1 1
-0.290832340619121 -0.271176030321349 1 1
-0.307338264001803 -0.296972584049833 1 1
-0.276593141441917 -0.268698972037904 1 1
-0.350913181152331 -0.335001161216446 0 0
0.0448358511474723 0.0489495665546409 1 1
0.0734573290591671 0.0708509378465507 1 1
0.196601167321095 0.179334451626354 1 1
0.366120161589656 0.343628389914595 1 1
0.231683543772471 0.220898686347391 1 1
-0.0248820705714463 -0.0196524322622624 1 1
0.350998707924572 0.326187623782335 1 1
0.0492631821952406 0.0510028341554086 1 1
-0.0719961338604101 -0.0690032321533797 1 1
-0.209994078008407 -0.197903733429329 1 1
0.147092232488083 0.141469800882998 1 1
-0.0305936926845687 -0.030464925973353 1 1
-0.0685544152981555 -0.0601286613863393 1 1
0.288040252848214 0.281009000338671 1 1
-0.208604221260698 -0.20054926037893 1 1
-0.0967253982121179 -0.09114749107571 1 1
0.367820056935489 0.347786950021919 1 1
-0.263940720680733 -0.256889310569869 1 1
0.167202089024448 0.159833700203097 1 1
-0.557937323718134 -0.536894584950626 0 0
0.138095506824409 0.133511401310157 1 1
-0.157966571614797 -0.149907397329428 1 1
0.0588486602268702 0.0605802657473692 1 1
0.0649414633883668 0.0597275516620059 1 1
-0.0820499586610529 -0.0783209073768454 1 1
0.172793886864061 0.15755584015572 1 1
0.240290032864267 0.22495135843985 1 1
0.195521148289522 0.188771026969307 1 1
-0.0130449155832365 -0.0133175777467214 1 1
-0.106225305717919 -0.0877579358465535 1 1
0.142335215666652 0.134611664352222 1 1
-0.0942442706374935 -0.0910703167850271 1 1
-0.0753700999389277 -0.0678703311788784 1 1
0.333559506162738 0.314531728295349 1 1
-0.0111337246363261 -0.0109636779126923 1 1
0.223030196972961 0.211237591215376 1 1
0.428997290187397 0.416863840938584 1 1
0.152334331926871 0.146629687159816 1 1
0.268722934808085 0.257984611242736 1 1
-0.391062801761859 -0.373318164082386 0 0
0.0477874252881668 0.0478966714037086 1 1
-0.223916058670985 -0.213229888821835 1 1
-0.36735855118174 -0.347770089488776 0 0
-0.209841205700213 -0.204596535328295 1 1
-0.277596006991806 -0.26215055926025 1 1
-0.04428130549815 -0.0382560986527483 1 1
-0.205993479663478 -0.199670253518822 1 1
-0.0193829522403386 -0.014877579607679 1 1
-0.0334131883490025 -0.0311374033609674 1 1
-0.230038671503407 -0.223604123897165 1 1
0.15218420192774 0.144469051157433 1 1
0.063453805808469 0.0650684421463932 1 1
0.31537038675146 0.307142595266462 1 1
0.104053205647729 0.106412769789132 1 1
-0.507976760711317 -0.481099648269296 0 0
0.152219349488438 0.14940060008287 1 1
-0.125827397542754 -0.122088484423635 1 1
0.252317172566007 0.243324371191815 1 1
0.0419413205787805 0.0456667175165919 1 1
-0.0863024024503908 -0.0781703814401709 1 1
0.179050793380504 0.168992674716725 1 1
0.269639392685863 0.267876721844635 1 1
0.0660106637153163 0.0610363595181536 1 1
-0.281275344899783 -0.266809071824564 1 1
0.266299187843003 0.252287410288227 1 1
-0.39295122868577 -0.374747665464616 1 1
0.0236890185534943 0.0282865235586854 1 1
0.487934905604052 0.478768358552108 1 1
-0.30662713369346 -0.297946412922858 1 1
-0.0137478143447477 -0.00890470467838299 1 1
0.0198716931596316 0.0271585772722739 1 1
0.0266279514993149 0.0213123459772569 1 1
-0.277283075991235 -0.26589856981733 1 1
0.163562658558403 0.159645198784898 1 1
0.018089433781843 0.0119147417205652 1 1
0.405427474081104 0.387533578198952 1 1
-0.161683590829133 -0.166451592249292 1 1
0.119775473721218 0.108850045140781 1 1
-0.733564750663129 -0.697492642849747 0 0
-0.102952690055095 -0.0956788761794465 1 1
0.151248206952274 0.145248233745545 1 1
0.122786820903837 0.122374445523225 1 1
0.264360858012008 0.240822497361437 1 1
0.0117539363021546 0.017515044611366 1 1
-0.204579324719583 -0.197610295017548 1 1
0.0531719118992448 0.0485545706595565 1 1
-0.0484327656546795 -0.0469189697648836 1 1
0.302680300796419 0.282947328809969 1 1
0.250518794366364 0.230018604286352 1 1
-0.23235629131247 -0.221861693783007 1 1
-0.150941235458158 -0.142614193260909 1 1
0.0417139082216613 0.0544317922607831 1 1
-0.187176928848871 -0.168807361286855 1 1
0.232638650280212 0.219680646841993 1 1
0.40755162726363 0.390386391782431 1 1
0.0156007855238271 0.0145577019115043 1 1
0.191365018134495 0.182644700180685 1 1
-0.129905385825326 -0.126839571269724 1 1
0.552933138004435 0.530364140170347 0 0
-0.0236863520473509 -0.0337335064787556 1 1
-0.013750099965449 -0.0111628903964345 1 1
-0.108169044459819 -0.101573508901926 1 1
-0.219182092265738 -0.206761359509789 1 1
0.00857162953730027 0.00677693506863229 1 1
0.316389831292033 0.296364420738911 1 1
0.196680708144282 0.180879497838986 1 1
0.111165724689786 0.102492030141672 1 1
0.203266915410088 0.199746806231994 1 1
0.0988822896830011 0.0917649020176104 1 1
0.0125839385715198 0.0147958480221243 1 1
0.452248369289107 0.432124881084547 1 1
-0.161402550192527 -0.14559195340546 1 1
-0.0275815909062426 -0.0284617882735789 1 1
-0.0741806391944008 -0.0686691268282669 1 1
0.251774844357654 0.239030925082685 1 1
0.0221493232226334 0.0211972858752373 1 1
-0.12144677727452 -0.120193972980736 1 1
-0.018281006955664 -0.0174597449299355 1 1
0.308201991845696 0.296797496734806 1 1
0.0833314558449733 0.0787381689887682 1 1
-0.185815714426295 -0.18100528342467 1 1
-0.173164969752281 -0.167630741476501 1 1
-0.313391517929634 -0.301446652920688 1 1
-0.0796030549608873 -0.0734652504766489 1 1
0.07766544762236 0.0569414675074156 1 1
0.0307239429832598 0.0284316567619721 1 1
0.0718682788066221 0.0635917437529659 1 1
-0.131879889171484 -0.130006600427667 1 1
-0.851737656716785 -0.825101402110189 0 0
-0.0673817389466602 -0.0684075822071237 1 1
-0.0471685573298013 -0.0407298997294453 1 1
-0.146681998938262 -0.140490406822498 1 1
0.0116093603216269 0.0116125352353811 1 1
-0.0902028034693698 -0.0893292268741429 1 1
0.0296509854690816 0.0264986411180421 1 1
0.235987819588666 0.207145460272171 1 1
-0.164556305165068 -0.155533531566515 1 1
0.612604873217453 0.586885569995083 0 0
-0.0044473654148693 -0.00342794948991673 1 1
0.0729645727875016 0.0634461199865774 1 1
-0.126012975193634 -0.123100119945639 1 1
0.0292554862031183 0.0312054659869731 1 1
0.226380972218532 0.211710570732788 1 1
-0.0107544813431962 -0.0038406594617744 1 1
-0.202001682491681 -0.185570309914013 1 1
0.192816791070728 0.187214125621774 1 1
-0.491596758774855 -0.469381497176148 0 0
0.166024830949073 0.156339696813101 1 1
0.295253589220516 0.284654195027457 1 1
0.216317374853234 0.20385869716995 1 1
-0.333571119156503 -0.315645701541009 1 1
-0.222825762178335 -0.232146866604712 1 1
-0.151877536225707 -0.155498192890661 1 1
-0.325753582643998 -0.315889047178152 1 1
0.059058888106098 0.0593669833037048 1 1
-0.260568846250392 -0.243521272383824 1 1
-0.143048886992387 -0.147448981802155 1 1
0.160897155015035 0.147177955792841 1 1
-0.0932020816663594 -0.0878085759144396 1 1
-0.109447762490325 -0.105152794474179 1 1
-0.102932782642073 -0.101181349763894 1 1
0.163218260985864 0.162082263481431 1 1
0.240211317898739 0.236316491059807 1 1
-0.398911828548824 -0.382808359031583 1 1
0.407812121228305 0.392078057044899 0 0
0.0311967828366848 0.0360346664735404 1 1
0.178651698109196 0.177518031734748 1 1
0.177545802123425 0.172092529095014 1 1
-0.0383936739130943 -0.0376558545446323 1 1
0.151298092385041 0.140676906666318 1 1
0.120713549199424 0.105780660705977 1 1
0.274140935724415 0.264986706869156 1 1
-0.0241697149271239 -0.0223565019576491 1 1
-0.197645928575962 -0.191185043711084 1 1
-0.0455648854283063 -0.0391287652970601 1 1
0.118405694752973 0.115386749572255 1 1
0.150952846885725 0.147198245629537 1 1
-0.433911707286607 -0.408959865687387 1 1
-0.110760706711478 -0.101873454904039 1 1
0.18572454248085 0.174033597758344 1 1
0.0427131876448867 0.0416356258420642 1 1
-0.158496335700834 -0.142371431487598 1 1
0.478278621729363 0.461679174439158 1 1
-0.13350295394385 -0.119153369839613 1 1
-0.0914726161624042 -0.0850438012143673 1 1
-0.0263598883482564 -0.0251087705090244 1 1
-0.258632051342013 -0.245218816234127 1 1
0.247369457460184 0.235871470725031 1 1
0.0881577491832383 0.0820410909140029 1 1
0.36680393839694 0.339355535247232 1 1
0.231753469805119 0.21531646995692 1 1
0.222595078781542 0.216805157832326 1 1
0.303048585568183 0.283740237822728 1 1
0.118022861371418 0.108988082242598 1 1
-0.00102808009496663 -0.00324105193653633 1 1
-0.441576883248766 -0.421024887778724 0 0
-0.222879955052139 -0.204822167650418 1 1
-0.1469673777297 -0.135326046380508 1 1
0.08118721507162 0.077250058048206 1 1
-0.504320258192225 -0.474690907968452 0 0
0.379821909291366 0.353571101050351 1 1
-0.57892699883023 -0.545346204578858 0 0
-0.552060549283546 -0.522094701725132 1 1
-0.162514308969662 -0.148852362941508 1 1
-0.0229381173749925 -0.0163795770159149 1 1
-0.345801306092539 -0.330280460516407 1 1
0.0988546678765111 0.0960294575642377 1 1
0.257490961770285 0.244571528717794 1 1
0.343721713684357 0.328161394484993 1 1
-0.170159420288799 -0.156090688546163 1 1
0.0458602466181482 0.0360708447274539 1 1
0.0245214159874559 0.022056849027648 1 1
-0.0142188085968728 -0.0121854373519433 1 1
-0.26156193552865 -0.248929308441477 1 1
-0.138852420707633 -0.13608162700305 1 1
-0.27255841335229 -0.257445608024701 1 1
-0.548497641422326 -0.525889575426615 0 0
-0.106823555720588 -0.0911111423150847 1 1
0.00905495246999683 0.00829410198945203 1 1
0.118537453941093 0.110609362413646 1 1
-0.227534393361457 -0.223465996964338 1 1
0.187325159618086 0.179511899147915 1 1
0.181865284030066 0.168890598091991 1 1
0.239136091962487 0.236011013481691 1 1
0.144370216095142 0.13402776765123 1 1
-0.180956382195261 -0.168007712329187 1 1
0.0152176896009542 0.00855833602754652 1 1
0.291450789573327 0.280730663864884 1 1
0.0699389117461179 0.068064731513002 1 1
0.096882773696651 0.0978835594133685 1 1
-0.0106786768678371 -0.010104026485711 1 1
0.183495143236149 0.175655573327138 1 1
-0.270987882414042 -0.259684588334105 1 1
-0.114682691351937 -0.119061370959414 1 1
0.118824414437023 0.112715893817252 1 1
-0.321905836465109 -0.303501379478718 1 1
0.117702204589606 0.113030549850341 1 1
-0.076718608050679 -0.0718323216093665 1 1
-0.151220000595547 -0.147070988073849 1 1
-0.0167680805096665 -0.0205033709545024 1 1
-0.138863184660057 -0.130198296157596 1 1
0.396070706368471 0.365851984716479 1 1
-0.049822439888574 -0.0526367016351625 1 1
-0.0561231702362834 -0.0652874164925424 1 1
-0.296117784739972 -0.280652572846225 1 1
0.093855531564907 0.091131987735575 1 1
-0.330181343749079 -0.308840015602226 1 1
-0.206359077288426 -0.198047123639428 1 1
0.375727377051306 0.347624134568229 1 1
-0.284984735881856 -0.270891681593355 1 1
0.144681826252735 0.144082166418292 1 1
0.182057642168653 0.169998306479984 1 1
0.132973209045971 0.116913670360159 1 1
-0.0157139972776316 -0.014605091166065 1 1
-0.377869155992086 -0.364795049027161 1 1
-0.185628873672446 -0.178856826785591 1 1
-0.324175415495515 -0.298190101307888 1 1
-0.187688931547447 -0.180737203093025 1 1
0.0665234340747943 0.0606053567995033 1 1
0.44992806123944 0.429769235541932 1 1
0.00114616687728537 -0.00276268199276187 1 1
-0.171872736816481 -0.168650213276549 1 1
-0.0358941874292279 -0.0332844170262277 1 1
-0.00308571991665014 -0.0104642436796833 1 1
-0.219828549809969 -0.204003938518691 1 1
0.0156644798098658 0.00816355371033992 1 1
-0.213678875561234 -0.201488641024634 1 1
-0.0366452633233378 -0.0337177429691332 1 1
-0.12717349891019 -0.114616413712046 1 1
0.200712841729437 0.184195222729203 1 1
0.148647238269311 0.141113169362698 1 1
0.0108916545507619 0.0114490119398667 1 1
-0.36509924144648 -0.344731467186373 1 1
0.0954514376895132 0.0940772588385693 1 1
-0.0059486350388374 -0.0102320139027823 1 1
-0.17351021370488 -0.166201025450969 1 1
-0.437891523820792 -0.41537146703416 1 1
-0.379058861509767 -0.360725315607307 1 1
-0.283255368574012 -0.269963461901912 1 1
-0.215227493989345 -0.211458476145676 1 1
-0.412049419125924 -0.3954000001577 1 1
0.173923350326144 0.164691198925708 1 1
0.329502653068109 0.311397469487429 1 1
0.141486660664753 0.135545324028062 1 1
-0.098146997501228 -0.0982690093929088 1 1
0.417153710299321 0.40203881615707 1 1
-0.378076632544162 -0.362794122827853 1 1
0.359831956318921 0.348349006559392 1 1
0.169798038520718 0.167106238428515 1 1
-0.0213978607670964 -0.018666893762869 1 1
-0.242812626216347 -0.232830378350933 1 1
0.251827723878351 0.241384303432332 1 1
0.127858162667386 0.128419454768509 1 1
-0.0399563692449436 -0.0364309821697576 1 1
-0.0465253204900181 -0.0443906676518347 1 1
-0.486081235994141 -0.457945610250264 1 1
0.176902827814134 0.169331473534565 1 1
-0.232062102699899 -0.207471365227665 1 1
0.103899219828123 0.0956197900634775 1 1
-0.0475070133454764 -0.0419582777657758 1 1
0.154862859590858 0.155260424525559 1 1
-0.195789359665423 -0.186673047646546 1 1
-0.145645103552297 -0.133224941838496 1 1
0.266189673892952 0.253221406825921 1 1
-0.341246364760145 -0.320421477370358 1 1
-0.0101832232100151 -0.00798487425474136 1 1
-0.111491371832892 -0.107504396071322 1 1
-0.333608483194023 -0.324149028964413 1 1
-0.00552218773019666 -0.00486358150768832 1 1
-0.187962636990461 -0.169684979442816 1 1
0.322838217263899 0.306145699648584 1 1
0.0882229995526558 0.0840963446315384 1 1
0.104194905766961 0.0917771398796493 1 1
0.133515473461631 0.134579092165503 1 1
0.271570006687587 0.25871608699762 1 1
-0.0873899959124506 -0.0809853397586417 1 1
-0.0975881010799012 -0.0953551397030589 1 1
-0.475284210148827 -0.455676505239105 0 0
-0.0279853777091807 -0.023070248956642 1 1
0.159555570611417 0.153250801106876 1 1
0.261509408747702 0.254238683593489 1 1
0.198616739068296 0.187323767826876 1 1
0.114536445412227 0.115112181020285 1 1
-0.194139684713886 -0.18459843641506 1 1
0.0196708618255342 0.020176693321461 1 1
-0.349091433855382 -0.334464960652036 1 1
0.13670760611623 0.131506583956459 1 1
0.404357688055688 0.383850568726533 0 0
-0.198886316020463 -0.189546231168051 1 1
0.0430653170999152 0.0399756400747843 1 1
-0.0495098755774469 -0.0437554105366783 1 1
-0.0976846057146348 -0.0919469879878359 1 1
0.357481268348258 0.345396593464447 1 1
-0.570444443232151 -0.558176788342923 0 0
-0.329796398613582 -0.311677766010108 1 1
-0.0289884906549664 -0.0294412975106132 1 1
0.051660428243918 0.0435420196514842 1 1
0.157989951881617 0.152629147534351 1 1
-0.396835597342204 -0.372486522271785 1 1
-0.333194229662603 -0.320851926115146 1 1
0.404442989400659 0.386292346663377 0 0
0.237548298803999 0.227945960746304 1 1
-0.265748576017435 -0.251664240085298 1 1
0.00841945207967359 0.0138075822166527 1 1
0.312658930401278 0.297743578676164 1 1
0.0029779261913533 0.00743980449192222 1 1
0.0145311113929833 0.00375901432550285 1 1
0.182280468734263 0.175753044826496 1 1
-0.0937448970929182 -0.0822404528822859 1 1
-0.640448763936968 -0.608667573089872 0 0
0.489519798211645 0.470838606382564 0 0
-0.160429840671235 -0.153755143018743 1 1
0.138928248061617 0.127453498512876 1 1
0.0860350547265902 0.0808386259752236 1 1
-0.0764660084264818 -0.067547027092977 1 1
-0.0431488594039185 -0.0455904671866668 1 1
-0.127273318220542 -0.125338893147624 1 1
-0.294575382941466 -0.275279587012762 1 1
0.0729056998152736 0.0727389229233755 1 1
-0.343058478145298 -0.334643488370744 1 1
0.201644043670359 0.19245632832177 1 1
-0.284586267473324 -0.261365338551564 1 1
0.438169088062998 0.4162066734963 0 0
0.00368072371775618 0.000712719210823567 1 1
0.0208571296340073 0.0305468295908547 1 1
-0.121713278447873 -0.110022136690264 1 1
-0.523074089616697 -0.50777508703301 0 0
0.0648918230805113 0.0621153908888067 1 1
-0.204013079559718 -0.195297345850789 1 1
0.122421375815466 0.116782258742256 1 1
-0.0823858908584628 -0.0794566783486741 1 1
0.327866794477085 0.312801042141839 0 1
0.350518432713634 0.341484034335459 1 1
-0.340723435399803 -0.323106187275607 1 1
-0.13208507491684 -0.123616539906021 1 1
-0.0718175508425109 -0.0619669201613651 1 1
0.413112054431421 0.394211335314703 1 1
-0.0984094124726519 -0.100082341476262 1 1
-0.00143413936062518 0.000219952535702658 1 1
-0.0187500507007572 -0.0178656040049573 1 1
0.316652157444167 0.297276599851752 1 1
-0.13695989000222 -0.139408337826107 1 1
-0.135963389658331 -0.134403213945179 1 1
0.200206038098686 0.196044210777148 1 1
0.146617847989632 0.134462747077843 1 1
0.581948497191986 0.55589661365003 0 0
-0.0231603704366539 -0.0245669403897405 1 1
-0.585925314603315 -0.557336321754381 0 0
0.0216471702146556 0.0243059052655654 1 1
0.1112345064121 0.105005373153989 1 1
-0.193899003340752 -0.184836932975937 1 1
-0.235402977094978 -0.220036393043957 1 1
-0.0565566829001989 -0.0469601551815979 1 1
0.194886395632842 0.186692100116719 1 1
0.148863125584072 0.139855584150749 1 1
-0.0368531977216124 -0.0335402417785336 1 1
-0.193486350142969 -0.185446559365978 1 1
0.110553420758225 0.105024374268152 1 1
0.0873202076779024 0.0835822490383821 1 1
-0.0196459045639182 -0.0172929551196682 1 1
-0.170400989665414 -0.159217897694716 1 1
0.0635015486878457 0.0654264640813881 1 1
-0.0828483480941805 -0.0707488299616527 1 1
-0.186588352548634 -0.173906309922521 1 1
-0.0824726294796287 -0.0835254276927152 1 1
-0.233749618532954 -0.223510532055793 1 1
0.341054249792532 0.321132489924519 1 1
0.409830317690286 0.390575242064999 1 1
0.0204968191156276 0.00979517718832731 1 1
-0.0895661162146976 -0.0779648609693334 1 1
-0.0297850887862132 -0.0255494518774451 1 1
0.477142110770522 0.43673661289271 1 1
0.096873532067771 0.0973422745942619 1 1
-0.300862254297565 -0.282350078992317 1 1
0.082876532448304 0.0814545499942611 1 1
0.162763320128462 0.151944088771837 1 1
-0.194733980887744 -0.176770035907137 1 1
-0.0411381940615317 -0.0351430180819089 1 1
-0.0591805163114824 -0.0564557581470742 1 1
0.299292894757761 0.289433692871141 1 1
0.549428131406404 0.521995451218286 1 1
0.330753977519903 0.314009045146823 1 1
-0.441100936041958 -0.426277138925156 0 0
-0.0168049963955361 -0.00797067506454634 1 1
-0.433366954763711 -0.418581370140535 0 0
0.0619809885703292 0.0631719142987546 1 1
0.323372850857513 0.309889284778071 0 1
-3.2871836105508e-05 -0.00619669063932508 1 1
0.35834838366693 0.33875381537061 1 1
0.0233960159855262 0.0221223036361457 1 1
-0.0240202695400828 -0.0185998210798046 1 1
0.2076976273524 0.198728084139808 1 1
0.0933018961215794 0.0968446163327192 1 1
-0.0947223056206437 -0.0922719303406594 1 1
-0.0871366408219703 -0.0877860587289251 1 1
-0.0202610969791417 -0.0161775969601895 1 1
0.276374091662743 0.250546283887355 1 1
-0.121616493266633 -0.115374129633411 1 1
-0.0627459896499795 -0.0734009743462895 1 1
-0.129155820994009 -0.12575456090998 1 1
-0.122415588892602 -0.10806143266802 1 1
0.265071953031665 0.254723719862174 1 1
-0.256501127915808 -0.253404077489367 1 1
0.308807004393556 0.293967940555717 1 1
0.163741861016057 0.161976911868873 1 1
0.321682770095037 0.306199988611529 1 1
0.342975558748186 0.325594762335046 1 1
-0.116549367522807 -0.11393440079125 1 1
0.0942812547508199 0.0882209521193696 1 1
0.104518896393889 0.0974019508254035 1 1
0.181582963930393 0.172879337410834 1 1
0.275249934683568 0.257933384856572 1 1
0.199550006753562 0.192451524178697 1 1
0.0540531800119275 0.0487525552783789 1 1
0.236713707302186 0.227002813711233 1 1
-0.185071038916683 -0.178999191107213 1 1
-0.141029593705551 -0.139101039153552 1 1
-0.0417079790789804 -0.0357379534649977 1 1
-0.115522990649008 -0.10482405658069 1 1
-0.122793580985456 -0.11584372744189 1 1
-0.03315469733066 -0.0346131413093694 1 1
0.251914924803529 0.232415278916778 1 1
-0.02932343335241 -0.0232373424360872 1 1
-0.263235825928078 -0.246408511830229 1 1
0.194339132253396 0.192678638122029 1 1
-0.222826482699832 -0.211861148963903 1 1
0.222098314392717 0.215174409449518 1 1
0.425020465763882 0.394469120417029 1 1
-0.167130549317807 -0.161379402544346 1 1
-0.036920611226369 -0.0339823940690559 1 1
0.343136758509159 0.329640178102083 1 1
0.0374028005477338 0.0387437474385559 1 1
0.13442057940759 0.127270041182568 1 1
-0.125710808174465 -0.10603221825156 1 1
0.188631750306821 0.177806831305082 1 1
-0.0631954442090749 -0.0610011694053425 1 1
0.158885358757394 0.151417865272498 1 1
0.0955494433415048 0.0967738124071764 1 1
0.165505247402436 0.160294412190992 1 1
-0.316846776604566 -0.300155405924927 1 1
-0.420931224262049 -0.409126821505385 1 1
0.112221860910521 0.109821861692593 1 1
0.235632779216113 0.226890774242702 1 1
-0.198073758270365 -0.188821832162893 1 1
-0.17368415165275 -0.163788071490006 1 1
0.0938706497950849 0.092335999473154 1 1
-0.174722243108854 -0.158889140918103 1 1
-0.0231555550938179 -0.0201364201019933 1 1
-0.47935420535742 -0.457168551963011 0 0
0.482101364411269 0.455574585887427 0 0
-0.073309169438947 -0.0675559453244236 1 1
-0.160719276171717 -0.147831578372105 1 1
0.0283840203161125 0.0252352674798148 1 1
0.217326836216446 0.207631760821153 1 1
0.129926133479714 0.127515927778059 1 1
0.178710359114824 0.171270462757391 1 1
0.199479005295454 0.191968667662376 1 1
-0.178669981798393 -0.168132316349518 1 1
0.619451259838414 0.586726407895501 0 0
-0.184050593718463 -0.186457991657718 1 1
-0.0707550948708972 -0.066806956376857 1 1
0.114084344116114 0.103577135256999 1 1
-0.00403873865181254 -0.00719367433009379 1 1
-0.0193980769988983 -0.0170997353381723 1 1
-0.304072344316084 -0.291139689679658 1 1
-0.0198418951409175 -0.0174659255514929 1 1
0.0940112556265644 0.0851127782632027 1 1
0.0318469244139706 0.0319160963022818 1 1
-0.253099736262046 -0.240249681476391 1 1
-0.313492983467924 -0.298297344029726 1 1
-0.13519989030231 -0.12805143156914 1 1
0.430308581700585 0.406427930260896 1 1
0.0365691529968706 0.0362101976539557 1 1
0.197675150837956 0.186777417219602 1 1
0.166061995702979 0.159616535382905 1 1
0.244273582825697 0.226687739814016 1 1
0.326876509873872 0.314042285098778 1 1
-0.257546682281069 -0.251559029744692 1 1
-0.0600214719237393 -0.0553916771909974 1 1
0.0347585758788299 0.0316869487494678 1 1
-0.700227720347003 -0.674101974303946 0 0
-0.146637651289437 -0.142034138389123 1 1
0.223186130247813 0.20191055320087 1 1
0.24203332038934 0.230227315906316 1 1
-0.201939640438315 -0.195595566280707 1 1
0.242227570346646 0.227681461285472 1 1
0.239774248675848 0.230455494818403 1 1
0.157606795745041 0.157456244333335 1 1
-0.0898339347500721 -0.0833754723669549 1 1
0.165771576603391 0.158853704084059 1 1
-0.0752804904722882 -0.078682477356138 1 1
-0.064079779399932 -0.0627597844699909 1 1
0.399637233453837 0.391774795745742 1 1
-0.180730688123915 -0.177562352306226 1 1
0.194697940689728 0.174681668549088 1 1
-0.259805981969496 -0.250177440476464 1 1
0.125792607160223 0.124378970458012 1 1
0.186524021355567 0.170184715045946 1 1
0.101995981895743 0.0995094422396934 1 1
-0.0292491628579302 -0.0383507569736232 1 1
-0.188818484143766 -0.17328342631532 1 1
0.245533336774885 0.238653282070626 1 1
-0.118756025639161 -0.108805782730575 1 1
0.0613035620906538 0.0565509195266981 1 1
-0.252456042137943 -0.236147722297881 1 1
-0.038397957945822 -0.0345117531228481 1 1
-0.317537793113194 -0.303864598236726 1 1
0.14561509044884 0.137075830887142 1 1
-0.213486099331031 -0.210935766592622 1 1
-0.0523835837042842 -0.0493102313308047 1 1
0.184244664928449 0.174497064621069 1 1
0.2020457090797 0.196526578078699 1 1
-0.131822344719858 -0.124310875746438 1 1
-0.438406216160971 -0.420593293198033 0 0
-0.323084858273272 -0.303185628081509 1 1
0.114589197293098 0.110232528567794 1 1
-0.611619677794656 -0.58684635005103 0 0
0.191348680846044 0.182139237669734 1 1
0.0630481788852944 0.0635166971062438 1 1
0.280027535319687 0.264195538810751 1 1
0.228103059142809 0.220382075457929 1 1
0.0907169123118516 0.093519389122427 1 1
-0.0915001627598294 -0.0894401213420802 1 1
-0.116497891107709 -0.103275239832393 1 1
-0.0631470001373241 -0.063313921300152 1 1
0.0656277017644081 0.0592552545514811 1 1
0.14543777557686 0.145784893666352 1 1
0.323752930425179 0.312221671124784 1 1
-0.20559176458325 -0.198303020303267 1 1
-0.0326674252278097 -0.0329352690951483 1 1
0.193797040592494 0.185209868026672 1 1
-0.152181575973031 -0.143805203126315 1 1
0.0579311378181009 0.0510910047201182 1 1
0.147394994740328 0.128639291707267 1 1
0.385100756211821 0.374010294946455 1 1
0.167257382536606 0.167413687911006 1 1
0.0927548361134209 0.0846619291555855 1 1
0.269073440930165 0.260140907479889 1 1
0.0879289888816876 0.0804157983824492 1 1
0.104328094074583 0.10330331789373 1 1
0.0376008792487214 0.026733945353378 1 1
0.0234891254505698 0.0150167106837319 1 1
-0.204995405153186 -0.193557519496953 1 1
-0.0955610682189508 -0.091352327100453 1 1
0.120650504176775 0.111950767044475 1 1
0.0471983087304799 0.0539254815036025 1 1
0.182870073010806 0.169187952572402 1 1
-0.00228555792731246 0.00187263706499147 1 1
-0.453751419940796 -0.4366305401612 0 0
-0.219561191344412 -0.216341080979882 1 1
0.00803018128771622 0.00982808856420403 1 1
0.0735337372272855 0.067439573802681 1 1
0.0174869216326216 0.0126826306261148 1 1
-0.0339222280274997 -0.0347410907459461 1 1
-0.529061431516899 -0.495557348678053 0 0
-0.0538253193007098 -0.0445282311237814 1 1
-0.173003761744983 -0.167370800856665 1 1
-0.204397631364812 -0.199893820918849 1 1
0.209379701357682 0.198252065751589 1 1
0.174906119818771 0.167771550408387 1 1
0.392589944997148 0.36618938643375 1 1
0.0967322506474128 0.0884707612087026 1 1
0.0173795419061739 0.000204536295538138 1 1
0.00288562654632937 0.00574896115147005 1 1
0.138770988213131 0.137500346591111 1 1
0.180359995027185 0.166823240126946 1 1
-0.046775815291878 -0.0344897600744701 1 1
0.138396481729904 0.123592499391746 1 1
0.238480830685085 0.22219520907813 1 1
0.302276480288265 0.284102053553185 1 1
0.180295812257955 0.173548649678707 1 1
-0.235979812959369 -0.214342634645996 1 1
0.0548801365808784 0.0598514540844068 1 1
0.13268600577485 0.122786112856715 1 1
0.0168799861059755 0.0182437868044394 1 1
0.0424584513926007 0.0391678787558487 1 1
-0.251432294730756 -0.233149172735143 1 1
-0.383419181971561 -0.362961008381178 0 0
-0.101064728779046 -0.0941922297907301 1 1
-0.00767648984170239 -0.00677992855154769 1 1
-0.0550484684444114 -0.0527776200628513 1 1
-0.0900013656265984 -0.0789747677137745 1 1
-0.277223319131719 -0.270415145886432 1 1
-0.318160067953982 -0.301408818000778 1 1
-0.229972612622088 -0.220629302262299 1 1
0.348534002239252 0.332204795939517 1 1
0.197222768377136 0.193162420364643 1 1
-0.0849952196684798 -0.0789895721449179 1 1
-0.191003717378676 -0.180991206112062 1 1
-0.0385626870197506 -0.0282919963165941 1 1
-0.0147496302925117 -0.00494601680630356 1 1
0.023529962945257 0.0253758801332355 1 1
0.06953541450141 0.0642432224891243 1 1
-0.280448966028591 -0.265287572400946 1 1
0.100193817080517 0.0958284401588886 1 1
-0.0936457591905153 -0.0879056287463072 1 1
0.0300663756044181 0.0280032036384597 1 1
0.20978113513988 0.199329243410933 1 1
0.257343188248625 0.243475526428924 1 1
-0.115624009694971 -0.118347718276952 1 1
-0.39308154214503 -0.373849250803856 1 1
0.234961500254647 0.225098950138065 1 1
-0.548015210778783 -0.510376464612033 0 0
0.269389641879222 0.257081075397262 1 1
-0.332601366344647 -0.318872731549297 1 1
0.211833760779457 0.206267627334915 1 1
-0.090408076289912 -0.0819832855311005 1 1
-0.172082572569653 -0.171275040352427 1 1
0.23494462927714 0.219203118873443 1 1
-0.504558325328287 -0.480244570454628 0 0
-0.0295244730337745 -0.030542504150977 1 1
0.28601344151108 0.279192538608178 1 1
-0.156198288323483 -0.146631100431858 1 1
0.0387425882688739 0.0398866987333106 1 1
-0.0384322430230834 -0.038187770489216 1 1
-0.526486728344113 -0.501610977992239 0 0
0.292904178913623 0.275139824242521 1 1
0.35850759563457 0.341354499561549 0 1
-0.19156207164032 -0.184240496494643 1 1
-0.408820510165418 -0.388863453779239 1 1
0.296656776947039 0.282368631559463 1 1
0.158343902105831 0.15295662902312 1 1
0.310702285708761 0.287590258237006 1 1
-0.483520917904806 -0.458909429127394 0 0
-0.087136849145835 -0.0794213142159703 1 1
0.164278375266847 0.159194651666005 1 1
0.140192133692037 0.136307283113729 1 1
0.178256971748431 0.18276057161277 1 1
-0.239003049453982 -0.224784321629001 1 1
-0.184841007433556 -0.175281405389704 1 1
0.120316529567886 0.117785861262935 1 1
-0.209027183247722 -0.196398430063703 1 1
0.333188795522844 0.315303304412373 1 1
0.132394246640774 0.128309778456352 1 1
0.0475386779794161 0.0491116324564459 1 1
0.309424091542619 0.296163828620516 1 1
0.403208630488768 0.38342648964662 1 1
-0.152999822058493 -0.151874745482952 1 1
-0.0126364168602397 -0.0135412512528967 1 1
-0.276193444904106 -0.25287058145805 1 1
0.13536796538619 0.122664559572799 1 1
-0.354319391628817 -0.334569349388191 0 0
-0.0313987206712157 -0.0278910631152533 1 1
-0.0541434021685326 -0.045474771902111 1 1
-0.00715342183267294 -0.0168403594608695 1 1
-0.00906678920920599 -0.00718033743280521 1 1
-0.0631023898428273 -0.0621348573577405 1 1
0.0837772406671353 0.0787789510082425 1 1
0.158355859300246 0.146495378761472 1 1
-0.264763370153967 -0.251269581835655 1 1
0.0114379569902414 0.0107291281180363 1 1
-0.184831317614294 -0.17329902051167 1 1
0.308894780837816 0.301910859044554 1 1
-0.281501018981591 -0.275418372896475 1 1
-0.315893142710293 -0.299623085438483 1 1
-0.234486935017791 -0.217917853858236 1 1
0.17958791729069 0.175810696862393 1 1
0.0111383289051134 0.00940936615359387 1 1
0.00985882045738751 0.0130918271990264 1 1
0.0306534694002407 0.0256322039481568 1 1
-0.0398540599732598 -0.0373411228410288 1 1
0.30038359463234 0.288143635613155 1 1
-0.41951852619518 -0.39461842342889 1 1
0.152815639682393 0.14184360584667 1 1
0.196078416407174 0.187418734659536 1 1
0.447906216829679 0.43154205024045 0 0
0.217121980422126 0.214945681224508 1 1
-0.347959029706322 -0.336536024514195 1 1
-0.596561250585019 -0.571057988837451 0 0
0.0473231639221145 0.0467508745799619 1 1
0.367057669521468 0.360801394842814 1 1
-0.235450156378309 -0.231076909046114 1 1
0.246061598020692 0.232715985705587 1 1
-0.0253242198171261 -0.0198140552330067 1 1
0.307867781866699 0.285633416208853 1 1
-0.14584402984847 -0.141101333863761 1 1
-0.397437441321053 -0.378502792487328 0 0
0.0190115817940891 0.0272299235476001 1 1
-0.491191607306317 -0.459772769546777 1 1
0.266510124949381 0.244710069540327 1 1
0.0484701839105401 0.046160530222476 1 1
-0.0891990660941572 -0.0881970559674203 1 1
0.288470966011371 0.275892392240003 1 1
0.00753823822110818 -0.00208806246703325 1 1
0.0776925773551127 0.073075910313498 1 1
-0.137617685397383 -0.132342904696177 1 1
0.126982199344693 0.117645980812455 1 1
0.234661166755289 0.225475304731571 1 1
0.194415807976956 0.192739385747669 1 1
0.103591708179662 0.0935660987297442 1 1
-0.412620882238075 -0.394155814287719 1 1
-0.0875400875480046 -0.0806474135557794 1 1
0.16345376793501 0.154002623237798 1 1
0.322051971463138 0.308558749376555 1 1
0.197866467723989 0.188798291693046 1 1
-0.0868343815264744 -0.0872992048174001 1 1
-0.328627344213815 -0.313022949212009 0 1
-0.0240373973766503 -0.0297503094963859 1 1
-0.0785345808195662 -0.0728824226120126 1 1
0.0487404002411148 0.0492922815353534 1 1
-0.145847024605185 -0.141661699747604 1 1
0.357479554399489 0.335132884756761 1 1
0.337627374826805 0.322842132113871 1 1
-0.254860874574477 -0.251353394755747 1 1
0.0715864021110548 0.0703906364473551 1 1
-0.0602160465194179 -0.0578637864707549 1 1
-0.22422712208061 -0.219263213890895 1 1
0.0695630771300784 0.0678631524145712 1 1
0.114592480625807 0.10547892239508 1 1
0.242501305407015 0.227035105560354 1 1
0.196362662614985 0.181387015602042 1 1
0.249262099197639 0.240023979025149 1 1
-0.252611792125108 -0.241062243624485 1 1
-0.431421728764258 -0.407089893420773 0 0
-0.0487054788143836 -0.0466143455969035 1 1
-0.372834467029732 -0.348600856843673 1 1
0.0281344293557283 0.0278027269442457 1 1
0.177294464450005 0.172938961189308 1 1
0.0496787317811164 0.0514134725751954 1 1
0.570085351670475 0.541371690784989 0 0
0.160327514572797 0.151885972463849 1 1
0.362826347263006 0.341345822352164 1 1
-0.1538817497154 -0.145664247460162 1 1
0.276978445261272 0.264457263952212 1 1
-0.160755823430055 -0.153619305122303 1 1
-0.634621910365416 -0.599457304459331 0 0
0.108278580284314 0.0944085557106216 1 1
0.117117562039656 0.106954032574335 1 1
-0.2577587161547 -0.242421176089199 1 1
-0.113939364033712 -0.112160566701628 1 1
0.300907533507842 0.290977364380581 1 1
-0.0279982432351639 -0.0262608709608546 1 1
-0.124543238461832 -0.11704112112643 1 1
0.105337444384382 0.105622073851686 1 1
0.373720872076539 0.353368522971809 1 1
0.167998205215454 0.152286857430193 1 1
-0.0753387184083753 -0.066697785804493 1 1
0.0447683045327373 0.0439359510773983 1 1
-0.122304850852918 -0.117824212237395 1 1
0.107758310659917 0.0942456876601272 1 1
-0.170048358286853 -0.17173965105961 1 1
0.11813321374818 0.120648971933905 1 1
-0.0854847940153887 -0.0808553848563279 1 1
-0.167065242442594 -0.161339405737734 1 1
-0.388275906304552 -0.373441385387035 1 1
0.229926695935577 0.210046948309776 1 1
0.0708847708319552 0.0590795457775228 1 1
0.180696742614343 0.183643527683575 1 1
-0.0605974469669687 -0.0596181396364681 1 1
-0.0676499112407599 -0.067294520404638 1 1
0.297106908597348 0.274544625287365 1 1
-0.416026588926191 -0.395235863195311 1 1
0.214091636550067 0.208990645096579 1 1
0.155454731599097 0.139573853344972 1 1
0.054727352562192 0.0562749403535136 1 1
0.153506958677098 0.147835560682296 1 1
-0.407079051962859 -0.378522097902951 1 1
0.397299552997491 0.379361915724005 0 0
0.00232663753835107 0.00421622246485948 1 1
0.440020492491544 0.417608847692605 0 0
-0.0206149879409229 -0.0165757028060009 1 1
-0.0347615774045007 -0.0288785671881577 1 1
0.166019776779782 0.156958467730987 1 1
-0.133493530631986 -0.12693830274512 1 1
-0.396215425122557 -0.376705029128512 0 0
-0.0301097111931883 -0.0329232902717463 1 1
0.0458721426752691 0.0427658887943196 1 1
-0.0256907772728785 -0.0232186538295621 1 1
0.0513321485391352 0.0540914052093821 1 1
-0.0540901468528405 -0.0571750461716435 1 1
-0.125838148027162 -0.127959014352064 1 1
0.292848956977184 0.270096919826728 1 1
0.0791726677133917 0.0757458318946236 1 1
-0.103519978020079 -0.100200212693779 1 1
-0.524026779297867 -0.504950651427174 1 1
-0.163190856188225 -0.156025750848763 1 1
0.128220410195433 0.121906616480526 1 1
-0.304326633628668 -0.287764020629491 1 1
0.122017961894747 0.112318787603489 1 1
0.360502332214226 0.350652787014685 1 1
0.271265016394421 0.256116903328722 1 1
0.495690685278021 0.470017497592117 1 1
0.315686905947669 0.306683759813691 1 1
-0.251620798160662 -0.240871932395345 1 1
-0.317800085040734 -0.300356829422293 1 1
0.165308662676013 0.158989737497538 1 1
0.304995714993415 0.295307933575111 1 1
0.122596069650174 0.126952735676503 1 1
-0.113723757186051 -0.106592712826983 1 1
0.114301681143419 0.109018682392354 1 1
-0.0660372131834894 -0.0690106924111804 1 1
-0.114348394810629 -0.109128752402208 1 1
0.0749964227213429 0.080904518674837 1 1
0.0226980140197561 0.0138171303231708 1 1
0.161516956131211 0.146503014375208 1 1
0.236182505049168 0.225451007229819 1 1
0.609994257898416 0.592274853717057 0 0
-0.431053764035209 -0.41275928419357 1 1
-0.07410508907008 -0.0787104046703789 1 1
-0.34123154154599 -0.326571417598569 1 1
-0.183962555956164 -0.167812338376936 1 1
-0.149151084432905 -0.143955689884844 1 1
-0.461397325162077 -0.443253887661994 0 0
-0.0354738656599294 -0.0334867502537838 1 1
-0.133429234961631 -0.121169583502597 1 1
-0.103084712497775 -0.0951599700466364 1 1
-0.0550512135122753 -0.053431137209616 1 1
0.227531200890894 0.218616522052486 1 1
-0.188319364246929 -0.176378402905444 1 1
0.18153912909178 0.171797090481865 1 1
-0.0414260983485506 -0.0469935024510715 1 1
0.169495989024971 0.158626958629878 1 1
0.0866886708165299 0.0862690903572556 1 1
0.0799878273666089 0.0759243889267524 1 1
0.187676218319432 0.177492510987685 1 1
0.0739412295487177 0.0742413158128652 1 1
-0.182592072017254 -0.179772867887275 1 1
0.289508560411651 0.270910589617848 1 1
-0.00044253161673743 -0.00603554305553611 1 1
-0.166267602370838 -0.154557316609016 1 1
-0.139615047139073 -0.122859669426363 1 1
-0.260816087207516 -0.245448172668224 1 1
-0.37814846269806 -0.362333246292589 0 0
0.0703520915090907 0.0680792184702136 1 1
0.0486332394408566 0.0542747539599527 1 1
-0.0319847403753674 -0.0319823732554579 1 1
-0.52690636202621 -0.496724909968692 1 1
-0.32749449775048 -0.309467745294449 1 1
0.01903741126901 0.0195502478051374 1 1
-0.0575852337310114 -0.0570463274939774 1 1
-0.199081610164694 -0.1975801217543 1 1
0.286718688781687 0.26850792455613 1 1
0.0135657265107568 0.00737772818761598 1 1
-0.0521556683614549 -0.0577452382528101 1 1
0.0665925908023065 0.0592496778964267 1 1
0.25723002082237 0.239303210623667 1 1
0.162805808262125 0.153334678803437 1 1
0.0296792334538878 0.0299946881082294 1 1
0.121062362422161 0.117901673639964 1 1
0.234482912398176 0.218506110431274 1 1
-0.265358577944096 -0.253112332655205 1 1
0.258606641327087 0.247228061102171 1 1
-0.145015593011827 -0.134186015855304 1 1
0.11641760965038 0.104220771351425 1 1
-0.194907984699339 -0.196046106257519 1 1
0.131773908665039 0.123254877102384 1 1
-0.518917043935741 -0.499552594528109 0 0
0.562822418104093 0.540077485929012 0 0
-0.068832379519717 -0.0581185462314827 1 1
-0.11598110694049 -0.118456494367693 1 1
0.0941941838014415 0.0904478219754121 1 1
0.00032420362771864 -0.002016355503786 1 1
-0.291658303905661 -0.282009150172185 1 1
0.273228358847221 0.255084246515417 1 1
0.414747534199541 0.396767305370784 1 1
-0.0748314605107353 -0.0725032263631256 1 1
0.183898708994145 0.182297274472948 1 1
-0.135958069831588 -0.13300112045695 1 1
-0.0108194142047999 -0.0183958026040826 1 1
-0.382266118943298 -0.361653526986704 0 0
0.453048945650182 0.429169418734368 0 0
0.150666421381033 0.13593798874166 1 1
-0.0175809134900392 -0.0159553986341982 1 1
0.0779211110197817 0.0568002045546303 1 1
0.0323874634503582 0.0298362209238962 1 1
-0.232038609484407 -0.220777275591933 1 1
-0.267604793306936 -0.253887353660891 1 1
-0.00986812717651439 -0.0170611671245885 1 1
0.128459665152512 0.118216515481093 1 1
-0.214925756516589 -0.205576461370092 1 1
-0.341104594895871 -0.324744022540485 1 1
0.0378668326662062 0.0333192075623257 1 1
-0.165707979855719 -0.157331054854312 1 1
0.456604642307936 0.432346953377967 0 0
-0.229782552037292 -0.219560276252249 1 1
0.0256537906306181 0.0180472849277317 1 1
-0.230767623142237 -0.223502663339914 1 1
0.178411854336203 0.166313682433493 1 1
0.467284176040312 0.445361512022653 1 1
-0.341362441675458 -0.328970500720098 1 1
0.0204384521597065 0.0297952374970771 1 1
0.165975960571594 0.159889206380031 1 1
-0.142451625208958 -0.137070315915489 1 1
-0.245908495902395 -0.238419349885171 1 1
0.243185763364771 0.231758754991179 1 1
0.229333927635835 0.217374477139497 1 1
-0.104128463089659 -0.105007094862924 1 1
0.234294815777922 0.216389592608798 1 1
-0.300352758977322 -0.280333437991922 1 1
-0.151988127146049 -0.151090538609856 1 1
-0.0852791543886345 -0.0843707407498337 1 1
-0.260582905619749 -0.243910672321749 1 1
0.122676182459358 0.109876660508157 1 1
-0.0874011527471708 -0.0831282164364435 1 1
-0.221621595695231 -0.208375088323718 1 1
-0.209900942482625 -0.194996727128338 1 1
0.016971012918998 0.016378047264923 1 1
0.315909506220671 0.302956195036256 1 1
0.252428441597565 0.232501942009282 1 1
0.0114714244422176 0.00932303744731544 1 1
0.0668767234530338 0.0649742955699396 1 1
-0.322208972604576 -0.306514421471652 1 1
-0.401572002435524 -0.385642561247254 0 0
0.387406918098637 0.36050127451084 1 1
-0.237368816954337 -0.223808922080254 1 1
0.157618497696712 0.155752595494907 1 1
0.0242908244955877 0.0104431876761609 1 1
-0.238457071759933 -0.230767965716235 1 1
0.0381352544548201 0.0376450418940713 1 1
0.259917457175544 0.251650254787018 1 1
-0.290628226464389 -0.277135727421618 1 1
-0.0789318124680316 -0.0711009496560017 1 1
-0.303379384144092 -0.287288387230594 1 1
0.186838218719251 0.17774054408228 1 1
0.365698711321032 0.340692900245829 1 1
-0.177818171235174 -0.169327808174524 1 1
0.53425113077954 0.514821179956419 0 0
0.0909410970115494 0.0862368526472851 1 1
-0.115301904641166 -0.109218783224652 1 1
-0.186106085403451 -0.172207106929176 1 1
0.182561888068914 0.179039447122569 1 1
-0.0600206451463182 -0.0572848430405922 1 1
-0.125630926009952 -0.118099324313501 1 1
-0.249135760552322 -0.238822324824529 1 1
0.0869820653109935 0.0857494503649894 1 1
-0.174758347049024 -0.161302156149844 1 1
-0.276581310250526 -0.263636343336006 1 1
-0.17701756162679 -0.172320837071155 1 1
0.137671649849985 0.129747092737379 1 1
0.00194272501732427 -0.000914299683678895 1 1
0.0036893747386588 0.00441657131914231 1 1
0.0458367272064617 0.0473177529713625 1 1
0.396907080010812 0.368100763949796 1 1
0.04751281547106 0.0382517467531239 1 1
0.100336668323316 0.0949694522829352 1 1
-0.0952104609045719 -0.0953453029762678 1 1
0.199232016403352 0.193341761592874 1 1
-0.345188227071773 -0.326045547055393 1 1
-0.294433599172257 -0.284822560422577 1 1
0.0899211143247642 0.0888950602979153 1 1
0.423006257846241 0.402099071078437 0 0
-0.171049493614996 -0.160622620409125 1 1
0.32957666513591 0.323651477302661 1 1
0.163248869437324 0.161364973411511 1 1
-0.194622983815219 -0.187186897351067 1 1
0.118174279492124 0.117341546766497 1 1
-0.0349652040364559 -0.032032782694138 1 1
-0.222640833355524 -0.214411312164353 1 1
-0.787842239115762 -0.750233951392727 0 0
-0.354937244675683 -0.338474424470376 0 0
-0.270375168403873 -0.253905859527339 1 1
0.311150683196327 0.285841969540851 1 1
-0.0321708979550006 -0.0288046054766732 1 1
0.139292586065365 0.134219519065943 1 1
-0.043333549330494 -0.0400130353378936 1 1
-0.0827970115154032 -0.0754996780367862 1 1
-0.00421534181961039 -0.002593700371981 1 1
0.0333613166257452 0.0352648900211372 1 1
0.515376043511298 0.501743123271278 1 1
0.211083782307868 0.18976310830439 1 1
-0.263181075982038 -0.244252271482055 1 1
0.310137824788436 0.283806026218354 1 1
-0.390081105179841 -0.364551260377489 1 1
0.658081297866633 0.626146745472243 0 0
-0.047684412621081 -0.043810657712278 1 1
0.056813574928447 0.0514564912839897 1 1
0.263381328463128 0.250994312890805 1 1
-0.0235559434604246 -0.0209896944386746 1 1
0.211147119708215 0.200157996120309 1 1
0.0969515834139063 0.0909177896094546 1 1
-0.0224978610976222 -0.0214063163584709 1 1
0.105360507497143 0.100526920278472 1 1
0.0935100451341318 0.0903325321207776 1 1
0.064690574919752 0.0671814307307061 1 1
-0.225767509764431 -0.218140721036775 1 1
-0.0138599165538108 -0.0284716783594204 1 1
0.229480503272884 0.2121635266706 1 1
-0.0772603887938229 -0.0765463870822662 1 1
0.120821834147194 0.112167023979424 1 1
0.0930244362239541 0.0879932565794358 1 1
0.160938709669537 0.152433677834581 1 1
-0.401012365728666 -0.39367791493493 1 1
-0.00364416912583503 -0.00330801203519933 1 1
0.224828688763406 0.211591790595675 1 1
0.0637795288483332 0.0583109218152676 1 1
0.284879479851156 0.274028667438215 1 1
0.0654508364475169 0.06328937161532 1 1
-0.118189638532257 -0.102878328370293 1 1
-0.33773549170109 -0.321089040062102 1 1
0.0398700420983144 0.0401768149712462 1 1
-0.326227080426634 -0.319337412028388 1 1
0.0662497315255187 0.065219596595667 1 1
-0.433504671731655 -0.40615016257488 1 1
-0.190377657753697 -0.18023980024761 1 1
-0.033940959736453 -0.0297127172966253 1 1
-0.0864236717552313 -0.0795201151121675 1 1
-0.263923048215586 -0.250533732058523 1 1
0.239507307022059 0.227193823501313 1 1
0.0130533041359093 0.00901418227844973 1 1
-0.0792450437051171 -0.0723026238203155 1 1
0.0189439992885591 0.0146336488841783 1 1
-0.142172713012649 -0.133992981393366 1 1
0.33167437420081 0.306890833462477 1 1
0.280431075482473 0.268313832166752 1 1
0.0711736254287523 0.0648976538886071 1 1
-0.0279699119454496 -0.0268134449497269 1 1
-0.193352859008963 -0.193063750849778 1 1
0.0439381301209586 0.0379866926554896 1 1
-0.029052726149966 -0.0111413190571014 1 1
-0.0873603720974417 -0.0845667151329074 1 1
0.422432684687047 0.403472054114485 1 1
0.326456450162343 0.305573341291069 1 1
0.284821790764509 0.264187444013892 1 1
-0.0933366830034096 -0.0938860751814575 1 1
0.0264832246417291 0.0247154776334119 1 1
0.0945745231854618 0.0924913652107752 1 1
0.304331706879259 0.283755096698305 1 1
0.145481737986416 0.138216625172418 1 1
0.00688546740956107 0.00158835311797302 1 1
-0.222895574046534 -0.21446968632506 1 1
0.0548971235641383 0.0442256004926908 1 1
-0.324538980672074 -0.316795523956099 1 1
-0.00796267350475605 -0.00295205061769435 1 1
-0.274250236576486 -0.261446821981266 1 1
0.0644016206425593 0.0597953011054473 1 1
-0.338246121458277 -0.337979977188433 1 1
0.294797725000134 0.277648781482965 1 1
0.0339193753564925 0.0378948256134836 1 1
0.0411324053713606 0.0364630359053494 1 1
-0.00389587099027215 0.0018297602105713 1 1
0.0436796302514785 0.0438374802717542 1 1
0.172674092974183 0.165230284073322 1 1
-0.0658433257234656 -0.0931606324780896 1 1
0.563844502515632 0.53515490998646 0 0
-0.0747498920632426 -0.0689212325393655 1 1
-0.0857698158324567 -0.0908019079016029 1 1
0.163883271405017 0.15264455438907 1 1
-0.169832782014542 -0.167070708757264 1 1
0.0384362331030044 0.0423350190700688 1 1
-0.377122668254933 -0.36607382376492 1 1
-0.387710735554956 -0.377093544865174 1 0
-0.243762292080708 -0.23181807372795 1 1
0.0706527366018411 0.0669137299174289 1 1
0.419452116012395 0.401884028204333 1 1
-0.366232013447868 -0.348069810616063 1 1
-0.370394962324097 -0.35054327098969 1 1
-0.147314282819498 -0.141497935200527 1 1
0.0295402436820753 0.0185312183795548 1 1
-0.214617092131187 -0.205583897770655 1 1
-0.0729261183361094 -0.0733973649328443 1 1
-0.0702591652982515 -0.0670077026766281 1 1
-0.149605980635411 -0.145527555945745 1 1
0.250827254315333 0.248880882082916 1 1
0.0450592097916721 0.0411353228149983 1 1
0.649181442850583 0.620888003959523 1 1
-0.424289599839939 -0.408020440727982 0 0
-0.127552777480483 -0.121854130281524 1 1
-0.125139165649511 -0.115076192810512 1 1
0.0298460059133062 0.0283863826486166 1 1
0.239095135004652 0.222911007418322 1 1
-0.351935450696904 -0.331588053416573 1 1
0.183168471595569 0.180703503939463 1 1
0.163664451655632 0.147187787916647 1 1
0.313795617043977 0.296420464257863 1 1
-0.671997116732598 -0.63256552624767 0 0
0.183701114280659 0.168716954249235 1 1
-0.200741852436301 -0.189077237639152 1 1
-0.361949142944854 -0.343553485829933 0 0
-0.305305372451574 -0.290033494457744 1 1
0.129981794304817 0.119114285699324 1 1
-0.295175524704077 -0.289480529673571 1 1
0.135905619081859 0.14098547877429 1 1
-0.204248438281641 -0.190117452943047 1 1
0.0390413679410604 0.0294901481716752 1 1
-0.0635844845695477 -0.0576802044376018 1 1
-0.279162833685173 -0.266035568396384 1 1
-0.471608386768835 -0.441388790384712 0 1
0.863269376244493 0.818572097930914 0 0
-0.0367934450640839 -0.0383369290794515 1 1
0.333306400228529 0.313391860153506 1 1
-0.384027031364186 -0.373369536586487 1 1
-0.00306933257686731 -0.00160302257861144 1 1
-0.104430587047643 -0.0938640171681986 1 1
0.0224485484887882 0.0237350309716528 1 1
-0.0778283085787771 -0.084550863269256 1 1
0.371481378998523 0.344121983569431 1 1
-0.0849360063894042 -0.0849094713638633 1 1
0.00684290238753876 0.00705573159255031 1 1
-0.293197782757346 -0.292195092235895 1 1
-0.312754634159622 -0.290525821549054 1 1
0.24889016607835 0.23891918437967 1 1
-0.0553064229756689 -0.0458774865835525 1 1
-0.188761456323247 -0.176276081280749 1 1
0.441051054301689 0.427664145420929 1 1
-0.271533308355834 -0.251792257753644 1 1
0.37027086845551 0.348385978559715 1 1
0.0073876403397531 0.0139114785002473 1 1
0.209167899356969 0.193533170741703 1 1
0.237341387031508 0.228784324187761 1 1
0.239685768486371 0.219634827710836 1 1
0.43434217679869 0.411252541147146 1 1
-0.0261309402025143 -0.0249590114719152 1 1
-0.13532281106034 -0.13508954230126 1 1
-0.237343186735947 -0.231460229034737 1 1
-0.0529764588707698 -0.0548878740505559 1 1
0.016192883382044 0.0158616497647754 1 1
0.253410517591674 0.238245119916154 1 1
0.061943668210128 0.054735051680721 1 1
-0.12890012857331 -0.118519224567429 1 1
-0.204241322134851 -0.186545480799685 1 1
-0.109560414343405 -0.109177447686818 1 1
0.261745677122976 0.256808417191784 1 1
0.04462783859833 0.0393766762740581 1 1
0.71367015124104 0.676671714769522 0 0
0.0388716133118046 0.0386374734527919 1 1
-0.017320046205631 -0.0194156089794596 1 1
-0.039497752508343 -0.0329687644482676 1 1
0.343023666310389 0.325551389228412 1 1
0.156082574413333 0.143621050333443 1 1
-0.0811552265282768 -0.0787780900969029 1 1
-0.112054135923114 -0.109140032182404 1 1
-0.654890349200659 -0.624317561088612 0 0
0.18382251987939 0.182390218968557 1 1
0.0544857214513807 0.0488279199897632 1 1
0.035565650316673 0.0333694835008613 1 1
0.0217526714723333 0.018738943436664 1 1
0.0994608903542354 0.0966387465234337 1 1
-0.316283271941691 -0.305798475375666 1 1
-0.0168691122026926 -0.018633414947057 1 1
-0.617948176424732 -0.587398418236719 0 0
-0.168390999355846 -0.163011453359577 1 1
0.197759184540308 0.19076163260981 1 1
-0.162918022360527 -0.153492475727683 1 1
-0.337473234690774 -0.326444925466149 1 1
-0.0449374944421111 -0.0366249940129332 1 1
0.183831326988736 0.182271495253862 1 1
0.379368882029478 0.363815392542454 1 1
0.0298924904385644 0.0310913766347651 1 1
-0.0308743647159535 -0.0326953001268938 1 1
-0.273066123938459 -0.272109468334189 1 1
-0.0524863717125175 -0.0495171810662542 1 1
-0.0468019685035497 -0.0493943560489182 1 1
-0.428809407380808 -0.41269480762395 1 1
0.519418415992417 0.490711393371265 0 0
-0.115019327704569 -0.104308258927339 1 1
0.145524509997105 0.140233862620713 1 1
0.155204103175982 0.15103781959015 1 1
0.278695095514116 0.263171124996758 1 1
-0.128881354242789 -0.124302233038925 1 1
-0.109918125396805 -0.106361467848376 1 1
-0.132300040196782 -0.130147134653676 1 1
0.159745192620013 0.158344500419646 1 1
-0.0801791065914471 -0.0785484657497223 1 1
0.0419167740890532 0.0470127739130805 1 1
0.0749601971500705 0.0792880662111339 1 1
-0.0731182308362416 -0.0605816420466579 1 1
-0.39107268948811 -0.364357939897141 1 1
0.0732936381095694 0.0732659313429942 1 1
0.348032718099525 0.329031986587343 0 1
-0.122838321463515 -0.118072716103184 1 1
-0.224641821271868 -0.21593321749981 1 1
-0.0277901482280326 -0.0325689197671842 1 1
0.0240619011959807 0.0231178706277637 1 1
-0.311138748689334 -0.288867039062655 1 1
0.579004350534953 0.55676625511883 1 1
-0.36112343122643 -0.347226685799756 1 1
0.153832916982002 0.144122723402908 1 1
-0.0576709847011205 -0.0522818680709612 1 1
0.0942075480193229 0.105182334645761 1 1
0.316468973113855 0.311159286721687 1 1
-0.0186479699186508 -0.0214179118983285 1 1
0.0364410095594054 0.0285787903591517 1 1
-0.100549377449417 -0.0965483263320905 1 1
-0.169359604556791 -0.165273913152512 1 1
0.289985097280378 0.267717930885125 1 1
0.625954242613993 0.59679099433013 0 0
0.171454437506733 0.160868187017072 1 1
-0.0694731191689392 -0.065898958379226 1 1
-0.294424059659758 -0.281904812353651 1 1
0.170859956195986 0.16664479188118 1 1
0.0814846066936947 0.0726984804169304 1 1
0.0535416810211159 0.0469032191168224 1 1
-0.305225534815677 -0.282043565968506 1 1
-0.309348269788765 -0.2893976878685 1 1
-0.185692251552061 -0.174314884522483 1 1
0.0142761389240007 0.013357318890949 1 1
0.0106084996161799 0.00745512307201876 1 1
0.21339981213325 0.203601049712688 1 1
-0.234144148204321 -0.213517977957951 1 1
0.216326566956929 0.201367098347971 1 1
-0.0710660763230702 -0.0728703358503824 1 1
-0.107840605299583 -0.103032062873333 1 1
-0.280106758583512 -0.265436715533459 1 1
-0.158375718517847 -0.149467026253769 1 1
0.41816150860657 0.410027011355861 1 1
-0.117176135403055 -0.116196479990889 1 1
-0.237257390584079 -0.231365644380661 1 1
-0.293126918668077 -0.278439366943524 1 1
-0.115995285419991 -0.115850829263936 1 1
-0.0248697934920561 -0.0247933470771445 1 1
0.00411423499381376 0.0101105863755994 1 1
-0.24415175264403 -0.229072330571742 1 1
-0.0483224055886262 -0.0443281821305843 1 1
-0.322471360138913 -0.301880623927122 1 1
0.0659840779780575 0.0629703065200868 1 1
0.341513520334529 0.326906918314433 0 0
-0.066252929269752 -0.0651443663070582 1 1
-0.290292443853463 -0.283480459556312 1 1
-0.681645929319936 -0.646813671725352 0 0
-0.282312441618812 -0.263632762503434 1 1
0.198510329860556 0.19059410888066 1 1
0.330833075150365 0.315723428183086 0 1
-0.171764014480705 -0.163083547202936 1 1
0.21323692276526 0.207270851741466 1 1
-0.175258168147793 -0.169336176858018 1 1
-0.102332350606475 -0.0971289827725126 1 1
0.173679356854765 0.159724772022659 1 1
-0.120580485717617 -0.111131772017152 1 1
0.0954497460946359 0.0968699901275995 1 1
-0.0961581165801906 -0.0944392406551149 1 1
-0.198683651905776 -0.184464238835036 1 1
0.214261496472074 0.20343489108468 1 1
-0.590945158019428 -0.56029220048908 0 0
0.23897734242924 0.225099654662215 1 1
0.241518301108045 0.231159774430342 1 1
-0.217823096824738 -0.207474826670682 1 1
0.275209653852273 0.258898261520166 1 1
-0.00516589938347518 -0.0136094174749957 1 1
0.453269838844966 0.429031933062765 0 0
-0.0650313550762922 -0.0630117942746604 1 1
-0.12568386452326 -0.120079851462111 1 1
-0.0755804141347866 -0.0723599623219352 1 1
0.0312513677659178 0.0278029125343494 1 1
0.00558562232053216 4.76248811162108e-05 1 1
0.0819603266965862 0.0831124044918806 1 1
0.10415602665975 0.100640041533958 1 1
-0.0702467559475243 -0.0642517203184865 1 1
0.0724065332576882 0.069611958729486 1 1
0.0897380542918178 0.0831243563758664 1 1
-0.255961902896619 -0.247435520776494 1 1
0.0871135268236038 0.0813353667101606 1 1
0.0728723429065873 0.0632805884218219 1 1
0.0273309749313136 0.0258425989613915 1 1
-0.0582945523755356 -0.0625006565150603 1 1
0.0896358849052341 0.0819746343571705 1 1
0.242128373864473 0.234710159366882 1 1
0.0984154647122331 0.081043290925338 1 1
-0.242904215861453 -0.227280581752844 1 1
-0.149676181680704 -0.139093138801704 1 1
0.132461667651972 0.124583249666645 1 1
0.365891307395758 0.352947378287419 1 1
-0.000914697641569123 0.00510241137374801 1 1
0.373801856312456 0.35571558729625 1 1
-0.110803454627514 -0.105577507382434 1 1
0.489049796113999 0.464064882620551 0 0
0.497563465442628 0.467134945835007 0 0
0.0855456613148619 0.0819063869675774 1 1
0.250911342876291 0.234649876694686 1 1
0.135653858983453 0.140446409468335 1 1
-0.396819362486271 -0.373648332138891 1 1
0.281313508685486 0.261872129123007 1 1
-0.278467622060198 -0.262353516555875 1 1
0.131802474053669 0.118247492140885 1 1
0.0631402946682529 0.060247152402502 1 1
0.122324268608183 0.109195385354836 1 1
0.227993498427101 0.190821255229623 1 1
0.0639907551495532 0.06421426143012 1 1
0.241892305689304 0.2210157842258 1 1
-0.114528936905348 -0.10866003998498 1 1
0.0937504420762426 0.0911548799655361 1 1
-0.0269050405370759 -0.019193135686087 1 1
0.272938745200804 0.258544059807628 1 1
-0.258675481194523 -0.255150750203037 1 1
0.142336583687937 0.137436871794013 1 1
0.0349680457928779 0.0423059425849866 1 1
-0.428686515379476 -0.402653882971045 0 0
-0.0919860272442644 -0.0854737965837745 1 1
0.185180991221047 0.170918508577113 1 1
-0.469991147370407 -0.439082128406007 1 1
-0.35073288324247 -0.329264247031954 1 1
0.144728324959622 0.137185362521231 1 1
0.059881444026703 0.0579645060598129 1 1
0.268198101120908 0.253049222730773 1 1
0.134651673805515 0.137590490673717 1 1
-0.144723536180869 -0.125216592686217 1 1
0.0875058181949946 0.088985975484923 1 1
0.137863280050086 0.12668008304533 1 1
-0.0633707043765969 -0.0588033884801831 1 1
-0.134506561013216 -0.134783726650467 1 1
-0.350988981488557 -0.332184737280657 1 1
-0.184985523273235 -0.174852920613496 1 1
0.474816734964515 0.4451218065228 0 0
0.182389562481471 0.171568510020872 1 1
-0.0558476166009647 -0.0580065132370085 1 1
0.112481464820194 0.109664109674079 1 1
-0.39287205927841 -0.373047249838267 0 0
-0.129441167564216 -0.118582595919464 1 1
-0.0439620554020528 -0.0375026334409421 1 1
-0.310436682147407 -0.292540478558866 1 1
0.251978678394215 0.247231013437624 1 1
-0.151581038785331 -0.144223945389562 1 1
-0.310394596838191 -0.287106095114795 1 1
0.120855796441674 0.120012096868881 1 1
-0.261854346220116 -0.249906655939677 1 1
-0.0392728362628659 -0.0379797832233453 1 1
0.431992775978297 0.418738318917393 0 0
0.323207935314909 0.314335511507822 1 1
0.171545408189311 0.166683320398208 1 1
-0.0659601135189967 -0.0555942355445899 1 1
-0.111908810927727 -0.111364862957188 1 1
0.010302700216679 0.01632599567601 1 1
-0.193487912540203 -0.18288479501537 1 1
0.114970130668767 0.110134379782247 1 1
-0.435002194576066 -0.412660158957875 0 0
-0.201713269175544 -0.18808100080146 1 1
0.151325352122853 0.138447105234328 1 1
0.0100722458052263 0.00599725732437466 1 1
-0.0161372207218152 -0.0143289792210484 1 1
-0.0145341759314338 -0.0128818154605509 1 1
-0.3456621971307 -0.331390498729142 1 1
-0.153579759982257 -0.14449417850972 1 1
0.510934880892525 0.503335999077768 1 1
-0.105097828326357 -0.0989354240067588 1 1
-0.0421353790724494 -0.0400731986143104 1 1
0.110800774831043 0.103206248242917 1 1
-0.13884126841544 -0.133653000568418 1 1
-0.0437487313624624 -0.0404872880336529 1 1
0.243383642867363 0.228190954116554 1 1
-0.271042921932198 -0.260087524279135 1 1
-0.0764709834107886 -0.059560012831999 1 1
0.106986543528168 0.0958390935442207 1 1
0.0501123000012432 0.0444847337693312 1 1
-0.106736619396453 -0.10708387507479 1 1
0.0153560454177556 0.0142517244807297 1 1
0.226129399613559 0.208793327224025 1 1
0.0764139312300103 0.0749106526469605 1 1
-0.13208667265929 -0.123093066647285 1 1
-0.0536667125213577 -0.0449344864318872 1 1
0.140261149378029 0.130599259798797 1 1
-0.0191189343488239 -0.0190503743054171 1 1
0.190076818468612 0.184318793395763 1 1
0.582964699421929 0.54753590000288 0 0
-0.192110615474841 -0.180704727877355 1 1
-0.129655238279282 -0.12290125881152 1 1
0.0275449279110886 0.0255753945812681 1 1
0.466066410882911 0.446719612486584 0 0
-0.0342147952748961 -0.0343732146368694 1 1
0.183763654184696 0.17286101470568 1 1
-0.239930531264489 -0.230624571653155 1 1
-0.0828563670738613 -0.0909962528820056 1 1
-0.335544322058543 -0.309569400682797 1 1
0.148409554487556 0.140005197896346 1 1
-0.215433175292264 -0.207665429172492 1 1
0.328899679849925 0.303517651341103 1 1
-0.0200420737401929 -0.019139520626482 1 1
-0.0954772414586733 -0.0934279698022775 1 1
-0.0686189074820915 -0.0656733492530938 1 1
-0.0563256159705634 -0.0610197233022119 1 1
0.113716973733493 0.106943775409992 1 1
0.254686076743021 0.245201304370672 1 1
0.0585202572498574 0.0583139895326709 1 1
-0.21985934644786 -0.214785590870302 1 1
0.0520205995387767 0.0573419809145202 1 1
0.337688402222176 0.319905833305585 1 1
-0.1512818746719 -0.140416116022222 1 1
0.0785604749290884 0.0627588342660509 1 1
0.104724973473945 0.0996074287312604 1 1
0.443055499959344 0.421119484021635 0 0
0.0304314675524198 0.026216252790677 1 1
-0.168650324716281 -0.166448575286513 1 1
0.0872666968982236 0.0906422390767027 1 1
0.327854231738511 0.310668277578497 1 1
0.303317480048794 0.282419839501873 1 1
-0.238203839061185 -0.225137406392822 1 1
0.212354364164997 0.204738134983941 1 1
0.0508000483546075 0.0500329847386665 1 1
0.227206758647622 0.215131168957205 1 1
0.167973424507272 0.156435702343058 1 1
-0.368540226265045 -0.354165505120595 0 0
0.0659760841466877 0.0695022910165434 1 1
-0.53724331197439 -0.515253335353574 0 0
0.320557412686481 0.297197643213264 1 1
-0.00574445391515743 -0.00410809191304035 1 1
-0.0118429579987286 -0.00262954890422689 1 1
0.38162602327649 0.36439021311555 1 1
-0.325239230412431 -0.309963570550798 1 1
-0.29208509570021 -0.279142497949298 1 1
0.00442012811244874 0.0113526998433484 1 1
-0.0740524171670727 -0.0724916952693769 1 1
-0.138352009607751 -0.129953247867184 1 1
-0.32280791809384 -0.313112879196847 1 1
-0.0830250795045376 -0.0761188820087316 1 1
0.310656873180099 0.295772555425211 1 1
0.00631677154626582 0.00768178079771521 1 1
0.168923368374179 0.161497377600282 1 1
0.498971269091009 0.479361855381347 0 0
-0.330780653117789 -0.312453502479131 1 1
0.164644889320859 0.15814946028152 1 1
0.13890394278848 0.133802967063841 1 1
-0.0936563475709695 -0.0932355452367096 1 1
0.229593010600468 0.224667374062544 1 1
-0.142855839445567 -0.133022883726679 1 1
0.325534455548058 0.31195542982007 1 1
0.247708650278011 0.231430580792786 1 1
0.119338504713076 0.117633832524845 1 1
-0.116053570016967 -0.114291173181745 1 1
-0.284188034769323 -0.26677124664554 1 1
-0.114477036616927 -0.106560147675934 1 1
-0.124004542491915 -0.117261964910376 1 1
-0.194759293031373 -0.187994729362395 1 1
-0.146630742123881 -0.141212859294194 1 1
-0.470364843959689 -0.449490318082195 0 0
-0.382310090150999 -0.365145285234393 1 1
-0.148610803847778 -0.134533053655717 1 1
0.1190795412194 0.113468418655464 1 1
-0.357561790681454 -0.33507072112987 1 1
0.277931381685764 0.262813818511288 1 1
0.360665058935137 0.346519607985225 1 1
0.477493908514361 0.456281392371775 0 0
0.0401497789126123 0.0415718031382819 1 1
-0.116553809536427 -0.11701463648523 1 1
0.204959680306187 0.198388110085368 1 1
0.174825879213042 0.157525013455565 1 1
-0.133699627944194 -0.130772521496384 1 1
0.041351223923635 0.0385530699558803 1 1
0.0791083559211773 0.0736600219315647 1 1
-0.19055741584245 -0.179863511651368 1 1
0.0713862348923527 0.0658063109678659 1 1
0.0221290196962367 0.0246532490555008 1 1
0.00311885458277163 0.00397937123838985 1 1
0.0343485224617438 0.0324601320474663 1 1
0.331376058503413 0.324267544739823 1 1
-0.0313713682275103 -0.0267924047960365 1 1
0.118662620573413 0.109146808943776 1 1
-0.147315265975484 -0.149999668373306 1 1
0.29109364957094 0.279878334700522 1 1
-0.184951290806911 -0.176124434967576 1 1
0.126525790396261 0.118231992393467 1 1
-0.559322003322262 -0.524725622084249 1 1
-0.249655295559103 -0.238180059161902 1 1
-0.338879422564578 -0.322597512573605 0 1
-0.399400286311599 -0.380797232985167 1 1
-0.304146696499312 -0.288612120061037 1 1
0.115022514129832 0.111637287532673 1 1
-0.477765892653684 -0.443729822294633 0 1
-0.327286857807648 -0.313443779508534 1 1
0.185466158955059 0.177011922408618 1 1
-0.0235387765269434 -0.0197134713855078 1 1
0.312489900081422 0.316439438892953 1 1
0.285084893687219 0.263808595416261 1 1
-0.136994683426566 -0.130995090739083 1 1
-0.138348910399956 -0.133577989616919 1 1
-0.107749977215252 -0.0946116041335035 1 1
-0.0553607101270059 -0.0540087944576081 1 1
0.322623120357211 0.305152422140453 1 1
0.153691627085025 0.148322738533913 1 1
-0.341995348990014 -0.330301372177565 1 1
0.229832414238638 0.219106289187198 1 1
0.563189077501143 0.537441909724449 1 1
-0.0069254311089041 -0.00463034201330948 1 1
-0.025431479318945 -0.0251820111509096 1 1
-0.0588073395157693 -0.0570850086932023 1 1
-0.425346412661359 -0.4011267355296 1 1
0.167856487424812 0.165191589719346 1 1
0.149737666701132 0.135292345082986 1 1
0.0938036206502798 0.0882322001480342 1 1
-0.158009118530704 -0.148230960290082 1 1
0.167652994762969 0.158636583452052 1 1
0.0612050997142716 0.0498847358836853 1 1
0.194627883852296 0.191772220731038 1 1
0.0879815300689524 0.0826147916933749 1 1
0.198425000628127 0.182362656464923 1 1
0.290983235719895 0.271144114254789 1 1
-0.13270741593439 -0.13591808283103 1 1
-0.00169491942289062 0.000986427957700566 1 1
-0.302459824049436 -0.282151136215267 1 1
0.320617388084935 0.30282880534773 1 1
-0.24088397901172 -0.228907709580337 1 1
0.238139650616872 0.232731213897687 1 1
-0.263866625756546 -0.253436800295417 1 1
0.0782420058689948 0.0784000707107012 1 1
0.216393863297401 0.201419944606101 1 1
-0.446970860216799 -0.429925141539446 0 0
-0.0317319668372062 -0.019540038814232 1 1
0.0799991393603251 0.0748122818538084 1 1
0.0118359308650705 0.00492648030751393 1 1
0.295619586983443 0.280776951669538 1 1
0.248436893859513 0.242545276156961 1 1
-0.262975165117191 -0.256281507516396 1 1
0.120728768812066 0.124806656387085 1 1
-0.00324217140676265 0.000928881368210998 1 1
0.189575410683808 0.175476708893142 1 1
-0.320273875047494 -0.306532151153732 1 1
0.226745194673681 0.2131796898491 1 1
-0.291514762472173 -0.27494253242645 1 1
-0.0856797570450402 -0.0826194095340433 1 1
-0.327154937307055 -0.318073603798357 1 1
0.190596041460861 0.184839536717905 1 1
-0.243861723196809 -0.237823305226421 1 1
-0.111328581232887 -0.104037340299417 1 1
0.148965060035274 0.126600167533057 1 1
-0.43363914694088 -0.414989248722703 1 1
0.0905041770324164 0.0880203097756342 1 1
0.126574326801995 0.128036047750974 1 1
-0.0492289060572514 -0.0493033027755608 1 1
0.0911243540334783 0.0905194885800405 1 1
0.29225098129386 0.278477574887285 1 1
0.152613938316817 0.14742442449196 1 1
0.00100312256803246 -0.003079814627414 1 1
-0.205373766985452 -0.196094757024243 1 1
-0.164184650075091 -0.154610294597965 1 1
-0.271571019786608 -0.252212301128521 1 1
-0.0521830806037147 -0.0512561556988558 1 1
-0.0714703125141336 -0.0658368355118456 1 1
-0.206030674412904 -0.202704492423986 1 1
-0.342660557758001 -0.324274340361268 1 1
0.348849667033785 0.33923522263128 1 1
0.252970708198522 0.242228834351021 1 1
0.102760487148251 0.0982224152793891 1 1
-0.251854937828346 -0.238645107894803 1 1
0.0964358326416762 0.0938103098296051 1 1
0.039988847959221 0.033772600215006 1 1
0.70825033786327 0.661006527027084 1 1
-0.0932241876176078 -0.0890400492313141 1 1
-0.071722931757449 -0.0686210382960853 1 1
0.120985622317578 0.114363068529503 1 1
-0.230145054618983 -0.219585803537547 1 1
-0.052544736511706 -0.0505401225762606 1 1
-0.238802718983193 -0.233163569511683 1 1
0.477520823357572 0.454034066044262 0 0
0.0551058930618044 0.0583949617272199 1 1
0.332235344484269 0.310538116855731 1 1
0.187782142423939 0.175922580954971 1 1
-0.0707184758127503 -0.0622464794294601 1 1
0.044534327707653 0.0432429290165493 1 1
0.272037350962052 0.250411236963276 1 1
0.0910909606377644 0.0864624759292366 1 1
0.184079568500647 0.175614826974043 1 1
0.296254983695242 0.274606909659889 1 1
0.315944094663839 0.307186779108859 1 1
-0.513044968554748 -0.48540746071458 0 0
-0.0256521566161516 -0.022078303029454 1 1
-0.196417232110583 -0.181050111959798 1 1
0.198484080099539 0.187876421140951 1 1
0.271999095979781 0.259898591890104 1 1
-0.19714071280323 -0.182811694648839 1 1
0.0263918912824366 0.0377655333000966 1 1
-0.310246308396243 -0.291906296722507 1 1
-0.327670216090772 -0.312929181124527 1 1
-0.0181217764806961 -0.0179594056026732 1 1
-0.13602326383964 -0.133921365371379 1 1
0.364481799305294 0.348207828167054 1 1
0.0128130060095169 0.00937051832189006 1 1
-0.522188426348549 -0.495819176775183 0 0
-0.256881216307062 -0.241112861401249 1 1
-0.0940743033892988 -0.0875085916018102 1 1
0.300328000504525 0.288059892083389 1 1
-0.110888636235097 -0.103423759530925 1 1
0.330566631304265 0.317303148327425 1 1
0.0936326003042728 0.0833911828517813 1 1
0.0161580411852335 0.0219221737165587 1 1
-0.276712147635565 -0.267091255010126 1 1
-0.591544451403192 -0.560316207578022 0 0
0.101589698041893 0.0963865404138726 1 1
-0.374983613039442 -0.356532398412635 1 1
0.0416867407582221 0.0403760537132124 1 1
0.203364504266766 0.191808893566929 1 1
-0.125217119469713 -0.122608072892554 1 1
0.140563366852907 0.126883127008418 1 1
-0.00454724933486891 -0.00103572839849101 1 1
-0.194154223387444 -0.189999530847046 1 1
0.489115259021755 0.47056071526274 1 1
-0.201015407353966 -0.19329946698726 1 1
-0.174174132616916 -0.162676278096539 1 1
-0.168245958472099 -0.156630276935783 1 1
-0.342421787508026 -0.323674680937716 1 1
-0.0261053098865507 -0.0262697122635692 1 1
0.0970531529583264 0.0985118756746456 1 1
-0.442418424542293 -0.421896593989414 0 0
-0.205136826284038 -0.198201712581445 1 1
-0.276365197316044 -0.260300844504579 1 1
0.213936433985678 0.206860937405491 1 1
-0.133368439968919 -0.127389104521115 1 1
-0.119978747687981 -0.112363204413038 1 1
0.115224074494073 0.109458005561924 1 1
-0.145972053177467 -0.134654337780049 1 1
0.258687972735266 0.247602751764467 1 1
-0.128581648426739 -0.11969102856431 1 1
0.524778644023444 0.494905968037239 0 0
0.11962072257047 0.117783844211261 1 1
-0.305355863296154 -0.289433223922679 1 1
0.150195997019459 0.139548975474047 1 1
0.114683061491306 0.10872984002715 1 1
-0.0630306737011734 -0.0587140735641984 1 1
0.391139799683363 0.373859994397138 1 1
-0.233178344768661 -0.22260823234009 1 1
-0.287957559953397 -0.27096502593859 1 1
-0.253850545038785 -0.239959710199094 1 1
0.318613878075239 0.302914646655372 1 1
-0.270059130891425 -0.251509853355252 1 1
-0.12199014756694 -0.115315724873583 1 1
-0.201674970412875 -0.191736918183617 1 1
-0.110378657325925 -0.0968483574397021 1 1
0.0381791382809722 0.0318686356105695 1 1
-0.026339505498202 -0.0158953111728047 1 1
-0.148798371583762 -0.134310244185824 1 1
-0.429914965416844 -0.407861746525343 0 0
0.0402583970781559 0.0343788994742363 1 1
0.270150454964204 0.263087636055901 1 1
0.195405292628096 0.177296149383178 1 1
-0.384674783021139 -0.363318735981181 1 1
-0.0899639888795375 -0.0702847194926443 1 1
-0.230888176215604 -0.220720600828803 1 1
0.362819027011158 0.342933295287227 1 1
-0.117294366740223 -0.109050580503935 1 1
-0.22506174352312 -0.218093882833326 1 1
-0.162203908317285 -0.153595994933509 1 1
-0.247190684636022 -0.234449135707592 1 1
0.191091461463312 0.185290736902749 1 1
0.00569848079549279 0.0010445247394145 1 1
0.0112071930010742 0.0179653105150776 1 1
-0.125049341010292 -0.119021456028806 1 1
-0.477335583257701 -0.452621183852813 0 0
0.625058111710375 0.598881759434483 0 0
-0.164643461173629 -0.156740889671939 1 1
-0.13074199056625 -0.129254680548925 1 1
-0.326820708988356 -0.313389577890872 1 1
0.173586457506621 0.164553411247168 1 1
-0.0941401506260276 -0.0848623094080257 1 1
-0.158041662720412 -0.143142205063335 1 1
-0.272616716392038 -0.262742090366718 1 1
0.0532326270047258 0.0510303482848019 1 1
-0.0275863825336813 -0.024780903930691 1 1
0.115683667540237 0.117424080695927 1 1
0.169994023501435 0.159777308317029 1 1
0.153861966112605 0.15051203925222 1 1
-0.107128861819974 -0.107089959609567 1 1
0.279814152692374 0.262985148027409 1 1
0.0864444135996688 0.0913607824915038 1 1
-0.0541090089238409 -0.0466366237561737 1 1
-0.0387243577606602 -0.0348971465989631 1 1
0.0499123897641527 0.059035024684931 1 1
-0.241588085936228 -0.240383362176477 1 1
0.282628462442938 0.274665117593719 1 1
-0.268320035164106 -0.227998931732588 1 1
-0.131191499946424 -0.125843105500108 1 1
-0.317801258755981 -0.290355307185212 1 1
-0.143297516677695 -0.106475952417627 1 1
-0.146231787832428 -0.139676176486826 1 1
0.223714651041742 0.218658166013201 1 1
0.101771522815709 0.0948457202325444 1 1
0.203396630322518 0.180209510259405 1 1
0.0502944412727579 0.0500799436599067 1 1
0.0964094788943628 0.0851277627370785 1 1
0.0315988976179098 0.0348870618544706 1 1
0.376684691765661 0.358672869220659 1 1
0.173250112099249 0.165273146459837 1 1
-0.00154895693271595 -0.00158954085203063 1 1
0.116360637457569 0.102874540065516 1 1
-0.0266103960726907 -0.0220354694374301 1 1
0.175141038792357 0.168457838239411 1 1
0.311421528254107 0.292293528603638 1 1
-0.00768800662547239 -0.0113727736980894 1 1
0.218350244551699 0.202442867810345 1 1
-0.052660250359663 -0.0460823174906663 1 1
0.24397074134271 0.230624278771296 1 1
0.0882125028888221 0.0827475749275195 1 1
0.00273485133793619 0.00330369203941299 1 1
-0.528711134435646 -0.497770426005592 0 0
0.203311073104644 0.199691811604988 1 1
0.0616663979923424 0.0537386629637543 1 1
0.0461712527407873 0.0477452921654416 1 1
0.0429210070721097 0.0428962052175628 1 1
-0.128425641926347 -0.126144837907311 1 1
-0.0976490220062716 -0.0959110174127294 1 1
0.342805601168466 0.327516158483606 1 1
0.150217245696566 0.143096906464442 1 1
-0.107218965713612 -0.106695532290596 1 1
0.528285649404897 0.505751468635361 0 0
0.155107103454536 0.149989318975261 1 1
0.117315230248656 0.114096187034311 1 1
0.080074648334008 0.0689373314723221 1 1
-0.0309145753532814 -0.0237250695216606 1 1
-0.161642238213064 -0.129992853852816 1 1
0.0296346226465885 0.0358732656446088 1 1
0.0466679240888264 0.0431052963077903 1 1
0.222672200480906 0.207261812911408 1 1
0.354279634333093 0.335565190108162 1 1
0.10594126163921 0.105054201908987 1 1
0.0803701029866388 0.0818924403968826 1 1
0.33519752548895 0.33118341791484 1 1
-0.352514825715507 -0.331071807481287 1 1
0.141166852798271 0.134543626034408 1 1
-0.235894315361295 -0.229201296844905 1 1
-0.2003306421501 -0.199504915715021 1 1
-0.018471146696994 -0.0212579630064386 1 1
0.184061872327124 0.168504597186999 1 1
0.0474281687148985 0.0366172294579555 1 1
-0.104897391975152 -0.0989363900818757 1 1
-0.0641587892272684 -0.0624042703790939 1 1
-0.0588605300263151 -0.0520057699424148 1 1
-0.249391351690294 -0.241878738992785 1 1
0.275630832856689 0.259343915638148 1 1
-0.0637629829381855 -0.0603291825766429 1 1
0.267208295205529 0.251589454401413 1 1
-0.183947618632896 -0.176764904383977 1 1
-0.00178753361852449 -0.00306873417936339 1 1
-0.24872841731406 -0.235312731889584 1 1
0.0811608103489345 0.083304392870112 1 1
0.075189876036046 0.0742725416997259 1 1
-0.0965151071715786 -0.0896101299622187 1 1
0.202927775798937 0.181149622486245 1 1
0.161538043754512 0.150031746239424 1 1
-0.0810807056934016 -0.0664861994302148 1 1
0.424616326595305 0.40748812433909 1 1
-0.354586788065037 -0.328610833420044 1 1
-0.0421266472460705 -0.0374273983210327 1 1
0.157824764714051 0.156604926540565 1 1
0.0592415761487397 0.0462170181184615 1 1
0.0416155796503137 0.0331000727665632 1 1
-0.00989937060039202 -0.0106488829747616 1 1
-0.106978592199615 -0.102119281435222 1 1
-0.406389640256264 -0.395977723441331 1 1
0.0276181309741414 0.0158752801746395 1 1
-0.0753522034364109 -0.0679209809872196 1 1
0.0017927134175043 0.00102251181238534 1 1
[truncated: 15,327 more chars]
