# Supplementary material for: Bias caused by sampling error in meta-analysis with small sample sizes
Source: PLoS One. 2018 Sep 13;13(9):e0204056. doi: 10.1371/journal.pone.0204056 (PMC6136825; doi:10.1371/journal.pone.0204056)
Supplement: S4 File — (ZIP) [file pone.0204056.s004.zip › results N = 10 theta = 0 tau = 0.5 sz = 100-500.txt]

"cohen.dl.theta" "hedges.dl.theta" "cohen.dl.cp" "hedges.dl.cp"
-0.125926667412414 -0.125610594132248 1 1
-0.292659548268571 -0.292010663637807 1 1
-0.028661717009974 -0.0285977994580711 1 1
-0.00573659908907587 -0.00606437181164067 1 1
0.024626575451424 0.0245557445551415 1 1
0.0639684697385981 0.0638106349673544 1 1
-0.142350815318098 -0.142001378291012 1 1
-0.0609701413666921 -0.0615199158991298 1 1
-0.235621453992791 -0.23480524287352 1 1
0.176951690495966 0.176165535327315 1 1
0.0167120185887706 0.0166702877213382 1 1
0.011864008847348 0.0122983355694365 1 1
0.16342388342729 0.163314104037113 1 1
-0.0402664860002497 -0.0398748050435088 1 1
0.230690863847164 0.230223773036122 1 1
-0.117176736148862 -0.116988885401136 1 1
0.163898482432348 0.16323356085171 1 1
-0.110606555838295 -0.110222116906321 1 1
-0.0510510217605875 -0.0509428746596004 1 1
-0.0190218538122389 -0.0192230152887986 1 1
0.120846942147318 0.120914217085803 1 1
0.0744206853107851 0.0734363518145232 1 1
0.129296464422745 0.128385388863776 1 1
-0.175497740305496 -0.175318926575562 1 1
-0.112870683094012 -0.112697138334435 1 1
0.247629287497713 0.247082936700642 1 1
0.38909146362131 0.387949251852352 0 0
-0.040104608814166 -0.0396313099512619 1 1
0.0308203717543543 0.0305860172490135 1 1
-0.153490200278876 -0.152674572563571 1 1
-0.0689546268171061 -0.0688213966899334 1 1
-0.229004032199769 -0.228107563271654 0 0
-0.0804212760257706 -0.079957069162291 1 1
-0.121568007483032 -0.12098016875611 1 1
0.288563759711642 0.287981458511821 0 0
-0.0519222373216566 -0.051775728083907 1 1
-0.0715306897659679 -0.0714303538099833 1 1
0.032832724123347 0.0331088366111939 1 1
0.223350203997739 0.222279460837267 1 1
-0.0673406673404901 -0.067159033874567 1 1
0.136950667951442 0.136608301850596 1 1
-0.291456602816102 -0.290856110538321 0 0
0.0718756173527326 0.0713317890523128 1 1
-0.146561094137929 -0.146245361395024 1 1
-0.216529545871106 -0.215910913618606 1 1
-0.00840199270283209 -0.00829241099412361 1 1
0.304327695236218 0.303314605261588 1 1
-0.156931838845764 -0.156610521392735 1 1
-0.110922701364105 -0.110730949525263 1 1
0.231947145320522 0.230617974577689 1 1
0.206471624133887 0.205866847689298 1 1
0.00247940186053248 0.00278671464383765 1 1
-0.0977113307007748 -0.0975670246886262 1 1
0.278287778383437 0.277432627894592 1 1
0.0350342701090641 0.0348408196035427 1 1
0.342599944154135 0.341711956496365 0 0
-0.116603388006858 -0.116604991484434 1 1
0.0884685465778117 0.0878605066190588 1 1
-0.00520449340229098 -0.00518762360184687 1 1
-0.107601374150503 -0.107302060560213 1 1
-0.13698046794047 -0.136432260664811 1 1
-0.184773311369972 -0.184242977418184 1 1
-0.105686930666116 -0.105432244379606 1 1
0.124588021680624 0.123410854760062 1 1
-0.243371219393902 -0.242613998846984 0 0
0.11094831777626 0.110949015203123 1 1
0.151290418835297 0.150923771250484 1 1
-0.161389528974462 -0.161304052600571 1 1
0.115139832121715 0.114997939147243 1 1
-0.208303388092887 -0.207645528148103 1 1
0.171076313665977 0.170581379521101 1 1
-0.0760678202819019 -0.0758821728159489 1 1
-0.00488120138331555 -0.00468170968624106 1 1
-0.239011223641519 -0.238269740884931 0 0
-0.253622900256495 -0.252966371294066 0 0
-0.136625720970848 -0.136182554164437 1 1
0.0934972594400683 0.0936152974010461 1 1
0.211870470324349 0.211324570424143 1 1
0.0513121627014225 0.0509912418802024 1 1
-0.0608309738913228 -0.0607215026300279 1 1
0.0154906944519035 0.0151540845590493 1 1
-0.206497315714312 -0.205547077558725 1 1
0.136527299178685 0.135843752854233 1 1
-0.015558982827347 -0.0159512179345715 1 1
0.20856383083515 0.207777125170307 0 0
-0.070883820080645 -0.0705935559733684 1 1
0.0181137798877883 0.0181698158713167 1 1
0.0472507140762307 0.0471734412550853 1 1
0.128554918958488 0.127922400600955 1 1
0.055216521816593 0.0552068792528804 1 1
0.0299251707123592 0.0298956162216601 1 1
0.0515743573613491 0.0516198289803843 1 1
-0.00923149509711852 -0.00904696182535283 1 1
0.167981735057206 0.167431500350727 1 1
-0.245000125291536 -0.244480339944173 1 1
-0.0859178621630666 -0.0861611641980215 1 1
-0.135765917048886 -0.135500975595431 1 1
0.0401696241718053 0.0405343398407084 1 1
-0.015205637910178 -0.0151279277146257 1 1
-0.229020338087704 -0.228530104231217 1 1
0.24939507553712 0.248673530634463 1 1
0.0682730117384023 0.0681874463187427 1 1
0.132151791163248 0.131391642738354 1 1
-0.0858150004943959 -0.0858200378328041 1 1
0.0997305471441203 0.0998371830458264 1 1
0.188007073878574 0.187797872894685 1 1
-0.170591641516206 -0.16990383042544 1 1
-0.155192847978245 -0.1546200557502 1 1
-0.444318765468386 -0.442505558512034 0 0
-0.198608044636727 -0.19830150819569 1 1
0.225218022518776 0.224377739403563 0 0
0.105088069353156 0.104988267798437 1 1
-0.214545896006695 -0.21426616939843 0 0
0.182040026943698 0.181405060355467 1 1
0.333899584290669 0.333115610812961 0 0
0.118218758110693 0.117581657172727 1 1
0.161437824229038 0.160785024508261 1 1
0.078696970674431 0.0785361449071506 1 1
0.059986364274175 0.0598038016688114 1 1
-0.174000771656691 -0.173826695478055 1 1
-0.11662545578086 -0.11620467491597 1 1
-0.159079000106985 -0.15876816693234 1 1
0.164329182406334 0.163476597470442 1 1
0.0521727192146985 0.0521820281272957 1 1
-0.324546937946724 -0.323152976761001 0 0
0.0693934128336048 0.0691856568354967 1 1
0.137111713027121 0.136609306759596 1 1
-0.303942286419261 -0.303511735916172 1 1
-0.0691281214908461 -0.0690681765395768 1 1
-0.019317813478829 -0.019396829587966 1 1
-0.0669566948051371 -0.0666116870549129 1 1
0.314458187524509 0.314116925252473 0 0
0.22753180184283 0.226772280446073 1 1
-0.229428340111602 -0.228882615083573 1 1
-0.191835263196527 -0.191572835397657 1 1
-0.297667009526249 -0.296727289865381 1 1
-0.133778678280455 -0.133481480361721 1 1
0.00824324197867351 0.00824597579104365 1 1
0.0935574081531159 0.0932524871875126 1 1
-0.0298127151252864 -0.0298264674223048 1 1
0.20425775963958 0.203712068138085 1 1
0.306665922793038 0.305886915573607 0 0
0.182335959217853 0.182096172180348 1 1
0.269742408386539 0.269035406982397 1 1
0.190565763036815 0.190519719689135 1 1
-0.206325695583908 -0.205654928604543 1 1
0.0837055829299633 0.0835961148004021 1 1
0.121661236909691 0.120848779412702 1 1
-0.00468496993195491 -0.00453769074002102 1 1
-0.0584071138167483 -0.0582890983164766 1 1
0.136778292279638 0.137156086261604 1 1
0.095742096244667 0.0953990646622739 1 1
0.051300857104895 0.0510582399751024 1 1
-0.0285845747356546 -0.0281126084169089 1 1
-0.162326549526945 -0.16214366674093 1 1
-0.0334107569710921 -0.0321663123884134 1 1
-0.122325090065199 -0.122026063554273 1 1
0.0282620287817485 0.0278806424457048 1 1
0.144838217530332 0.144674302411516 1 1
0.0970354099802931 0.0959122724654469 1 1
-0.0594296118331208 -0.0585253796482126 1 1
-0.0870881916290754 -0.0864111495889409 1 1
0.0355749486475581 0.0354719529211621 1 1
-0.0659141534002713 -0.0657617536185433 1 1
-0.11730710564829 -0.116716984485036 1 1
0.0282857693270511 0.0276929780285686 1 1
0.484058243320341 0.483025816520482 0 0
0.0811821321013228 0.0809509850372521 1 1
0.016682662266654 0.0168762843636298 1 1
0.026237249162094 0.025712520853714 1 1
-0.0343796229997662 -0.0344534857448978 1 1
-0.0408701597224992 -0.040828333312481 1 1
-0.0485296898325612 -0.0483570745648366 1 1
0.203430032255968 0.203094844693219 1 1
0.0250200387151122 0.0249306571535945 1 1
0.021359587787614 0.0210850348634466 1 1
-0.146145059106171 -0.145961185998116 1 1
-0.0538709981688482 -0.0533220400544209 1 1
-0.183474877859413 -0.182932494228001 0 0
-0.309549952245175 -0.308823041436479 0 0
-0.126248904235214 -0.125792056095619 1 1
-0.145261118757096 -0.144509244140585 1 1
0.204928041787835 0.204443391010656 1 1
-0.0308440342049645 -0.0305603818600181 1 1
-0.0335817941093444 -0.0332842717817931 1 1
0.128759351586046 0.128207688337692 1 1
0.139896157600315 0.139566276028525 1 1
0.0259451972853804 0.0256533443606125 1 1
0.201888352052319 0.201290285746751 1 1
0.0904465591832777 0.0905897463865988 1 1
-0.157917999551992 -0.15769816726738 1 1
0.0286037522485557 0.0286341384933109 1 1
0.0107677087577635 0.0110582159548813 1 1
0.226330498285245 0.225933789910661 1 1
0.167134346757688 0.166827158319184 1 1
0.136658040001142 0.136118695039788 1 1
-0.0569495643909708 -0.0567494455554177 1 1
-0.100570417984679 -0.100184186584319 1 1
-0.0632723959016125 -0.0632675669953254 1 1
0.0574729026657968 0.0574725062480446 1 1
-0.145905348218125 -0.145439178244716 1 1
-0.278367091850419 -0.277808084213436 1 1
0.10290079551264 0.102794003475378 1 1
0.103106444711922 0.10231627423515 1 1
-0.019281764413032 -0.0190360154832485 1 1
0.0719277462715114 0.0718635625181434 1 1
-0.019838894208348 -0.0196430229779891 1 1
0.0184790424409573 0.0184633134656991 1 1
-0.124391782194813 -0.123738729851095 1 1
-0.211543464120871 -0.2106763732593 1 1
0.221896175470185 0.221280863801799 1 1
0.292325197965651 0.29174222350603 1 1
-0.272619734309051 -0.2717030829983 1 1
-0.0990058202493809 -0.0985884918314753 1 1
0.117825264604858 0.117370687994404 1 1
0.231421205847812 0.230821731688474 1 1
0.157839785169406 0.157718303295449 1 1
0.118031806351232 0.117748013911004 1 1
-0.177184987360903 -0.176595499540113 1 1
0.207642243391822 0.207458089852966 1 1
-0.116055405060877 -0.115704125253896 1 1
-0.107827893306033 -0.10778937927112 1 1
-0.0717880779169745 -0.0719104183823228 1 1
-0.196851087425411 -0.196332708048603 1 1
0.0329266156802399 0.0327304628485101 1 1
0.100812073008602 0.100756566456993 1 1
-0.056499794169931 -0.0563114366065474 1 1
-0.0588959599455153 -0.0583377779850223 1 1
0.135596016034618 0.135376000490441 1 1
0.109775740967153 0.109559375279367 1 1
0.186120964754014 0.18594578371089 1 1
0.150710765837595 0.150437757287319 1 1
-0.120695362016844 -0.120182869708874 1 1
-0.0399821267284353 -0.0399786746911448 1 1
0.0353362624058768 0.0355830384163497 1 1
0.102161833457951 0.10218939171473 1 1
0.0915806700915244 0.0915281537706659 1 1
-0.0937171190809193 -0.0938816087134394 1 1
0.233311271065329 0.23280589330594 1 1
-0.0151143374370258 -0.014470509009971 1 1
0.110909825496347 0.110574526074167 1 1
0.00419408711328337 0.00385405937274506 1 1
0.140488102087056 0.139891276147658 1 1
-0.266174763355446 -0.265303556110658 0 0
0.153140847778283 0.152737912702861 1 1
0.049570456849916 0.0492253305701385 1 1
-0.01349677659491 -0.0133725695022165 1 1
0.0527797363514457 0.0527373997662975 1 1
0.276251042334938 0.274862756438374 1 1
-0.0412329205477579 -0.0410468853915896 1 1
0.0148060669162775 0.0146659300515787 1 1
-0.0940408816506294 -0.0939703259154228 1 1
-0.0887575466959933 -0.0883729468560148 1 1
0.223583588080113 0.223068279811314 1 1
0.231818649304948 0.230888792993539 1 1
0.311324506108027 0.309873303890021 1 1
0.203984128062691 0.20319008427056 1 1
-0.0269288361304596 -0.0273335334306929 1 1
0.12525637588335 0.124669017451367 1 1
-0.0739685867285614 -0.073565143763036 1 1
0.0811796041429449 0.0811878099023336 1 1
0.0629445568250427 0.0628453010849494 1 1
-0.161865076469224 -0.161556405274984 1 1
0.207182335750439 0.206544392231284 1 1
0.0268362090288089 0.027136851740736 1 1
0.0364657939740719 0.0366093215751633 1 1
0.043654764167737 0.0433978649130834 1 1
0.0616099511731042 0.0615658470496744 1 1
-0.124030658352655 -0.12344369943736 1 1
-0.0663011812851596 -0.0661646165120836 1 1
-0.0324392813591151 -0.0324879974428396 1 1
0.352552220652201 0.351300576793373 0 0
-0.107835068567547 -0.107223800447324 1 1
-0.0321174630638944 -0.0318520500244637 1 1
0.12720557565844 0.127004580139138 1 1
0.0335840493150881 0.0329398871585248 1 1
0.0357536321399207 0.035534528492338 1 1
-0.0231785301201601 -0.0231217246851728 1 1
0.381935838696112 0.380878547611664 0 0
-0.133750680675919 -0.133454377231056 1 1
-0.22947536360252 -0.228870637060522 1 1
0.0995516642390028 0.0986199002868532 1 1
0.0661364917036317 0.0661182602088886 1 1
0.310824454177261 0.309698734174751 0 0
-0.11593461481846 -0.115739072848254 1 1
0.216259633048962 0.215700561665509 1 1
-0.0210951630131109 -0.0209628629305108 1 1
0.0219603965798992 0.0219496551005495 1 1
-0.0602525695859662 -0.0603050062879734 1 1
0.158900187624935 0.158444258239562 1 1
0.00474709155799806 0.0049320711755206 1 1
0.00485673482154402 0.00473814980465635 1 1
-0.20131908021565 -0.200776703370603 1 1
0.152560886597109 0.152278558103753 1 1
-0.169132139294499 -0.168249544774267 1 1
-0.431810047892696 -0.429647659060632 0 0
0.118184204103314 0.118076029400635 1 1
-0.141388205692378 -0.140545734176391 1 1
0.0907307785397525 0.0902239326001435 1 1
0.000386700557954141 0.000663728005194979 1 1
0.137466485308954 0.13678775899089 1 1
-0.11480134853364 -0.114336850206489 1 1
0.328605855884559 0.327440539979841 0 0
-0.0886746965250601 -0.0886262807961521 1 1
-0.0437885452544037 -0.0435269956625655 1 1
0.123537479913472 0.123283005201932 1 1
-0.11279648323286 -0.11262678753737 1 1
0.0904426571180012 0.0903010670823152 1 1
-0.128593257253027 -0.128234434726505 1 1
0.267318303991001 0.266263872716849 1 1
0.360235732679448 0.359027350493965 0 0
0.042749725497558 0.0424183836092038 1 1
0.286198444526676 0.285794001666956 1 1
0.227748703779811 0.226503422422942 1 1
-0.136569143243211 -0.136319634530489 1 1
0.0540140213416382 0.0540748476979393 1 1
0.0707755743018842 0.0706653973865946 1 1
0.101629370534839 0.100891504754188 1 1
-0.374223532024354 -0.373299391118109 0 0
-0.119615798425389 -0.119268655749947 1 1
-0.176144718872647 -0.175174075825052 1 1
-0.104040220437644 -0.103299306804904 1 1
0.218561315152804 0.218070669767503 1 1
0.564391036858999 0.562399470414476 0 0
0.0305186764652217 0.0307974869001426 1 1
0.231623310750942 0.231210846101002 1 1
0.0550348973739105 0.0550125695319454 1 1
0.0875442347013242 0.0872518998444722 1 1
0.299688747399507 0.29841233127802 1 1
-0.0840728801473029 -0.0840276309372765 1 1
0.0492046698206867 0.0490998382721459 1 1
0.0780715683899892 0.0777375825811508 1 1
0.270942278489695 0.270236819188923 1 1
0.0879707150460878 0.0877745112834895 1 1
0.0115975225988328 0.0112718064415951 1 1
0.30723620876984 0.30638888207613 0 0
-0.0163016746341677 -0.0162768140854119 1 1
-0.104895574981623 -0.104654750092288 1 1
0.157906862735752 0.157469736222187 0 0
0.219592819475147 0.218869488652816 1 1
-0.0753122191062515 -0.0751360474986899 1 1
-0.0135039148740802 -0.0134556787291817 1 1
-0.323100106300242 -0.321896926302501 0 0
0.139868439189109 0.139645424479275 1 1
0.0346077252214006 0.0346646135528049 1 1
0.13578124820161 0.13552760762307 1 1
-0.15630752163627 -0.155932031972258 1 1
-0.344360907149642 -0.343018462579134 0 0
0.0471956581379877 0.0475183350176819 1 1
0.165129136161523 0.16490866797265 1 1
0.0565260983120629 0.0563968590483713 1 1
-0.122310943353894 -0.121702350751187 1 1
-0.102369037452773 -0.102172654511609 1 1
-0.3452657101758 -0.344290457735907 0 0
-0.33577270174126 -0.334822888511747 1 1
0.0929359290105417 0.092708125133054 1 1
0.0478144215372195 0.047329083183822 1 1
-0.0998623542132246 -0.0996601305173075 1 1
0.0838304610296423 0.0838736166334944 1 1
-0.187588494115295 -0.187131362453083 1 1
-0.0740214805386541 -0.0736635386044783 1 1
0.367273297740756 0.366007049469651 0 0
-0.101093088405391 -0.100693531926203 1 1
-0.23473956266309 -0.234148076386699 1 1
-0.0074421973693868 -0.00763041417916674 1 1
-0.169033387192208 -0.168499703885438 1 1
-0.238390546790768 -0.238352559289566 1 1
-0.0382873559385498 -0.0382100846937083 1 1
0.148914559904917 0.148876817368792 1 1
-0.141347499715156 -0.140996578734118 1 1
-0.250528905138528 -0.25014749341717 1 1
0.00414361865882177 0.00404605390649184 1 1
-0.120485165641349 -0.119721138440186 1 1
0.126041525677642 0.125528534266442 1 1
-0.199638959753347 -0.198892485996557 1 1
0.0607256798278723 0.060879317734682 1 1
0.0968997384154476 0.0960881812742145 1 1
-0.137213987352629 -0.136506563960804 1 1
0.00859702267170221 0.00858908131223782 1 1
-0.136718408057562 -0.135743427204706 1 1
-0.0488015978401654 -0.0486945418117227 1 1
0.00324362518419866 0.00355328601997336 1 1
-0.00179067972591461 -0.00161294403242443 1 1
-0.143712192695891 -0.143194238824538 1 1
0.0720500957202452 0.0717499547155026 1 1
0.0602348078255086 0.0601103195385825 1 1
0.122655902535528 0.122070667235991 1 1
0.132763593851129 0.131915947307466 1 1
-0.190606102774092 -0.190031786196534 1 1
0.0469090348501936 0.0470523798817481 1 1
0.0195707629108982 0.0196977646364054 1 1
0.0565072007643906 0.0561325743997899 1 1
0.0498130187984578 0.0501982652927161 1 1
0.0708636359439769 0.0707215924766569 1 1
0.1103894368617 0.110111248395025 1 1
-0.131531072094759 -0.13121738193996 1 1
-0.0716620427678474 -0.0714831858041435 1 1
-0.0476348306300656 -0.0477384703913349 1 1
-0.00595756119700921 -0.00582087744868433 1 1
-0.0553976279487407 -0.0556658528414784 1 1
0.0540999717019277 0.0540732693218106 1 1
0.0190199180417488 0.0187851103960829 1 1
0.00585920297480805 0.00587212110431861 1 1
0.034251229225483 0.0341925409284569 1 1
0.0185934184190909 0.0187720228781562 1 1
0.155728966776919 0.155365246547928 1 1
-0.098994169405058 -0.0986495982366649 1 1
0.0719138287517424 0.071575935544315 1 1
-0.0900650569045618 -0.0898081848389536 1 1
0.0974914253164899 0.097278848891147 1 1
0.0389984991529864 0.0394826903433627 1 1
-0.114664362503842 -0.113971675020107 1 1
0.0397040991987385 0.0395077355550745 1 1
-0.295504372826786 -0.294027005573076 1 1
0.102170922951021 0.101555409070927 1 1
0.0757592832454641 0.0759060065714816 1 1
0.109295629511693 0.109100909545884 1 1
0.0374482720598117 0.03683391528702 1 1
-0.102661737898938 -0.102162639222573 1 1
0.0903479245041098 0.0902958317343931 1 1
0.050950140116462 0.0503235969548659 1 1
0.13475256208966 0.134124769515389 1 1
-0.0889901775904193 -0.0885561891890382 1 1
-0.0169734325364706 -0.017034300640562 1 1
-0.0977076600969366 -0.0977167861354701 1 1
-0.137665231066543 -0.137702717333874 1 1
-4.13713183045998e-05 -0.000147750548103606 1 1
-0.0853154197577541 -0.0850803037612521 1 1
-0.110729304191285 -0.110318522370351 1 1
0.0242227330906124 0.0245096471025735 1 1
-0.109089725094302 -0.108715466002941 1 1
-0.401526921910198 -0.400536177793453 0 0
-0.0136378166253774 -0.0134956392545956 1 1
0.0522305097717097 0.0520377094798048 1 1
0.141202005944994 0.140707310156266 1 1
0.405634370738425 0.404130613450807 0 0
-0.12672867924751 -0.126282539674897 1 1
0.0294633199224357 0.029312607445034 1 1
0.096890170464883 0.0964598421030301 1 1
-0.13612090331272 -0.13560260664396 1 1
0.118551941577983 0.118237319369315 1 1
-0.0461606443684398 -0.0457320596807944 1 1
0.0110953028037619 0.0107162556078635 1 1
0.273290644577428 0.272635203339644 1 1
0.098173490903603 0.0977964306974712 1 1
0.23774666213702 0.236586045054991 1 1
0.259383859466674 0.258747784646326 1 1
-0.02813978404672 -0.0281872272165091 1 1
0.0611543909207458 0.060800473910875 1 1
-0.176748557595843 -0.176231323674382 1 1
0.0641908932578968 0.063932672952294 1 1
-0.0371725941838558 -0.036865512919744 1 1
0.208502575814041 0.20787876819776 1 1
-0.0651526117126516 -0.0650245606934271 1 1
-0.132055802621007 -0.13175114806389 1 1
-0.183466462333192 -0.182814787051828 1 1
-0.158356679543783 -0.15789370259797 1 1
0.254465174336764 0.253867561710205 1 1
0.169632850236327 0.168950875755365 1 1
0.275656018904449 0.27526266575734 1 1
-0.0250385459882834 -0.0250079324509967 1 1
0.12871992522772 0.1279045741632 1 1
0.0352196769606214 0.0350948275316125 1 1
-0.0254427972264722 -0.0250074635056529 1 1
-0.112088155231647 -0.112331930106321 1 1
-0.0235335642298129 -0.0230487207732056 1 1
-0.0241886998181824 -0.0241681379688249 1 1
-0.0985310439199289 -0.0983084837504934 1 1
-0.0941146762323147 -0.0937036205162217 1 1
0.0750797141717113 0.0750159890518621 1 1
-0.0614289153262812 -0.0609138804648671 1 1
0.446789505114131 0.444709204205119 0 0
0.171683614247336 0.171492162830688 1 1
0.0042396578645628 0.00454414010461745 1 1
-0.31320973938846 -0.312729392676628 0 0
-0.0311828076739606 -0.0308516408244287 1 1
-0.266514967129955 -0.266160583465715 0 0
-0.0447519930145057 -0.0442645653542447 1 1
0.0455515650230099 0.0456754139304906 1 1
0.190354404126262 0.189576750235868 1 1
-0.0932631239168189 -0.0928887136602031 1 1
0.13393822668228 0.133425181420016 1 1
-0.310063052843649 -0.309339910809662 1 1
-0.241807919369152 -0.241305437592993 1 1
-0.251705322514246 -0.25063914169703 1 1
0.060465971306629 0.0605662729065159 1 1
0.0295650895223817 0.029603302198668 1 1
-0.139511743695025 -0.139104614453422 1 1
0.077788930785043 0.0777306359690031 1 1
-0.0419938863250039 -0.0417219998891019 1 1
-0.00959065608875053 -0.00942094395745325 1 1
0.33558064190734 0.334603494707872 0 0
-0.115216267464932 -0.114903350626122 1 1
-0.216119784053512 -0.215347985178731 1 1
0.0373084596018165 0.0371250621948188 1 1
0.123723752209696 0.123526970962165 1 1
-0.0610020535839574 -0.0608884679246156 1 1
0.0845255096412205 0.0845876267125426 1 1
-0.106430039188031 -0.106168795971819 1 1
0.22817085867386 0.227445484692051 1 1
-0.253515974991898 -0.252329868518142 1 1
-0.151109214771778 -0.150993381345695 1 1
-0.208890420114108 -0.208219073869007 1 1
-0.0458037472887254 -0.0458139918768701 1 1
-0.0856857869013731 -0.0857094572200382 1 1
-0.0359497438948681 -0.0356659503639437 1 1
0.0706534404743837 0.0703077524197228 1 1
0.05076136679178 0.0505632938770236 1 1
0.0425490981055659 0.0426978023747536 1 1
-0.067014364278933 -0.0667427554278668 1 1
0.154654365516818 0.153401306487655 1 1
-0.227534362996458 -0.227012331069039 1 1
-0.00827955048117428 -0.00799129982578728 1 1
-0.081257681255289 -0.0805428111464043 1 1
0.004391514057921 0.00433159504361847 1 1
0.161778175725196 0.161370971917622 1 1
0.133492126039355 0.13362552984414 1 1
-0.138311950016583 -0.13803575265692 1 1
-0.146441758333655 -0.145962139754013 1 1
0.324183967575094 0.323370710819964 0 0
0.0345469110891704 0.0344535566348357 1 1
0.113809799346269 0.113590434727908 1 1
-0.115987216295926 -0.115977985383531 1 1
-0.000322095774548239 -0.000357509102006201 1 1
-0.192440535772192 -0.192256055059951 1 1
0.0344280076929976 0.0339075590682091 1 1
-0.0429317973384197 -0.04288918433076 1 1
0.0315956926334225 0.0317055220401292 1 1
0.0366404923287149 0.0364970758106116 1 1
0.0399973840178148 0.0400501790151908 1 1
-0.0633746805253109 -0.0635584413313359 1 1
-0.0375957848282286 -0.0376978892391799 1 1
-0.0657606455420755 -0.0656578970195241 1 1
-0.0139106335576724 -0.0139043859858524 1 1
0.0796491193977597 0.0789715180020307 1 1
-0.343001355147848 -0.341503247684639 1 1
0.30832633610227 0.307895501648309 1 1
-0.093230641557389 -0.09278725215887 1 1
-0.100474950006371 -0.100658507770165 1 1
-0.335571614397799 -0.334691648373987 1 1
-0.0696392490488185 -0.0693316603091932 1 1
0.140636323333386 0.140303290214876 1 1
0.142829103086791 0.142390459074506 1 1
-0.136242178840758 -0.13574623655726 1 1
0.0198219914213095 0.0192752578445746 1 1
0.0958593045458564 0.0954938940623364 1 1
-0.226680761901267 -0.226029907378046 1 1
0.0212529793753353 0.0210911279317401 1 1
0.0189076723960987 0.0187258980514467 1 1
-0.27999949119756 -0.279182192120074 0 0
0.00642956190998627 0.00682851203147209 1 1
0.180176549866205 0.179757104889689 1 1
-0.050579315013407 -0.0506687636718123 1 1
0.344643833459568 0.343801975728296 0 0
-0.165398269997695 -0.16477671112966 1 1
-0.26501849758691 -0.264205928397735 1 1
0.0579876443157063 0.0578946846980879 1 1
-0.321263814218714 -0.320606659348118 0 0
0.228882015581942 0.227750226603977 1 1
-0.10499177583603 -0.104421239372383 1 1
0.261759119935568 0.261080560545571 0 0
0.0618096404368445 0.0619444224516211 1 1
0.0100558131965994 0.0100974551479043 1 1
-0.0219250752735259 -0.0218335798792943 1 1
0.132879771502427 0.1328878229083 1 1
0.196361100241117 0.195405574333866 1 1
0.0420930474505058 0.0419084712647757 1 1
0.20670251972658 0.205989958217464 1 1
-0.121678870583026 -0.121281480345986 1 1
-0.2267137796597 -0.226238286998528 1 1
0.11162997378619 0.111629035664557 1 1
-0.202616521343378 -0.20172440126865 1 1
-0.170626368108663 -0.169962072570195 1 1
-0.178602369726469 -0.178161934022132 1 1
0.0693091623187691 0.0688415980858856 1 1
0.0296808012270029 0.0295947992642732 1 1
0.123642460419832 0.123104342532683 1 1
-0.18764264092477 -0.187150044315633 1 1
-0.213165099560586 -0.212243678402624 0 0
0.250082432258441 0.249029757888209 0 0
0.0038671082805644 0.00356359263352436 1 1
-0.341826779863335 -0.340899106183098 1 1
0.0772388343740947 0.0765012790176844 1 1
0.152510079478069 0.152326586814798 1 1
-0.128360403949447 -0.12781078698735 1 1
0.134574515008076 0.134229276191029 1 1
-0.0412193563174915 -0.0411962780241787 1 1
-0.12846358221896 -0.128169693387196 1 1
0.210923596312224 0.210420953480518 1 1
-0.0631667620969098 -0.0625197318774016 1 1
-0.232431859666996 -0.232203357764776 1 1
0.0841478139311163 0.0839647338960719 1 1
-0.174915112701737 -0.174313246679898 1 1
0.288639443925578 0.287941094369135 0 0
-0.312570983614234 -0.311627410624275 1 1
-0.260519453216624 -0.259858571533551 0 0
-0.167766567664723 -0.167512093363058 1 1
0.021500349747065 0.0221978356608303 1 1
0.00213341952968507 0.0019445834108614 1 1
-0.0343430446815083 -0.0342129666562845 1 1
0.130624291584857 0.130568504176093 1 1
-0.318697730167891 -0.317308670346826 0 0
0.159502527653583 0.158887905649881 1 1
0.117068013018149 0.116784475645462 1 1
0.0395331446225769 0.0391745477198425 1 1
0.166659821032423 0.165968463553581 1 1
-0.170066991558437 -0.169110073520314 1 1
-0.127087237778423 -0.126690673293662 1 1
0.153959433509503 0.15337851271074 1 1
0.0683682775570427 0.0685714752823232 1 1
0.283754265399099 0.282731512906786 0 0
-0.0382175806323723 -0.0384022970512457 1 1
0.0986238780673848 0.0986187979710775 1 1
0.110845768185072 0.110576238266555 1 1
-0.0140951991215686 -0.014014789299625 1 1
0.0349392533934142 0.034570201912316 1 1
-0.114070130035649 -0.113808156271152 1 1
0.0238615362191016 0.024397046102728 1 1
0.029565532149164 0.029107048742863 1 1
-0.0210019093572737 -0.0206382648578402 1 1
0.156324408848261 0.15571570753384 1 1
0.0686314675533946 0.0685399628315825 1 1
0.204156638184964 0.203643818925 1 1
0.00318973954243413 0.00331371806123276 1 1
-0.00368132068141176 -0.00359560410479698 1 1
-0.138558759516012 -0.137949390524759 1 1
-0.0165858833791882 -0.0166757279418725 1 1
0.0517635756711082 0.0516045155052665 1 1
0.266583646560173 0.266101148829196 0 0
-0.0621031373282957 -0.0616599135080616 1 1
0.050792414933993 0.0506449398994742 1 1
0.191353799396643 0.190794730986636 1 1
0.280583190434156 0.279463864426165 1 1
0.00284386941199482 0.00289674855263009 1 1
0.242405780836182 0.241447812081369 1 1
0.00424871384085538 0.0041374043805889 1 1
-0.0339004549828565 -0.0337919193460527 1 1
-0.0492786538422551 -0.0491183560022916 1 1
0.0739330063604501 0.0737302061799951 1 1
-0.161971714974785 -0.161511928887787 1 1
-0.063785697497147 -0.0639402850985772 1 1
-0.0104898976016876 -0.0107440454529854 1 1
0.39732555593266 0.396462539521171 0 0
0.0122401460715923 0.012154389861512 1 1
-0.0346794149246931 -0.0347482995390622 1 1
-0.0371645867689228 -0.0366528951013678 1 1
-0.21952434440184 -0.218961252719332 1 1
0.072297377652219 0.0719579870916658 1 1
-0.130235803303797 -0.129897516407401 1 1
-0.369019793856273 -0.367670333227821 1 1
0.105470198708104 0.105194997882126 1 1
0.203035625480908 0.20255917127956 1 1
0.123151629601544 0.122831163873741 1 1
0.0679334102177409 0.0679728729372139 1 1
0.000599299729429958 0.000403816589694142 1 1
-0.0149117523928263 -0.0149854349519423 1 1
-0.111974482340135 -0.111785754108435 1 1
-0.145472478888829 -0.144652395773318 1 1
-0.124924404533095 -0.124479538993063 1 1
0.0559652604830945 0.0562630653172127 1 1
0.140232004649024 0.139861155757899 1 1
-0.379247838223137 -0.37812571123655 0 0
-0.141444804783537 -0.141362652970194 1 1
0.070276639096608 0.069689489135811 1 1
-0.0409652550121939 -0.04103674818392 1 1
-0.125386037592761 -0.125450165492606 1 1
-0.0578378573442062 -0.0579789707770908 1 1
0.133154480059167 0.132825493171644 1 1
0.0628765651377825 0.0628878188354924 1 1
0.0681957016136544 0.0677502066627294 1 1
0.0853595249747343 0.0848869214569384 1 1
-0.0783864559095388 -0.0782916077659168 1 1
-0.448066159664896 -0.446750941956577 0 0
0.150024755032976 0.149683257563835 1 1
-0.300000264802463 -0.299079137940537 0 0
0.225950376808659 0.225279201838156 1 1
-0.260680301384848 -0.260071736732347 1 1
-0.056498509493634 -0.0559718875559315 1 1
-0.0331498092401525 -0.0335868356109716 1 1
0.0370363215059927 0.036790907820077 1 1
-0.211286936256585 -0.210288654031381 1 1
0.0345866890783136 0.0338474348954976 1 1
-0.0575083324398387 -0.057613031145539 1 1
-0.0391523347080122 -0.0391547440581886 1 1
-0.122322710092524 -0.122059379406332 1 1
0.203020446842401 0.202132744680602 1 1
-0.0812745395521336 -0.0811985437755516 1 1
-0.212272285744837 -0.211611092250804 1 1
-0.0799750425663266 -0.0798772111159307 1 1
-0.121014608451584 -0.120298879889323 1 1
-0.188953925346564 -0.188320425792164 0 0
0.113177492347469 0.113019492212968 1 1
0.156830984855828 0.156360448463967 1 1
-0.0500570625104022 -0.0499379898413104 1 1
0.258656769879962 0.258056961146155 1 1
-0.0594247557260858 -0.0590667239827135 1 1
-0.156422591916269 -0.15605693923359 1 1
-0.0246924663534063 -0.0244503540341926 1 1
0.120493055864421 0.120219919884936 1 1
-0.316928060861548 -0.315854356327404 0 0
0.0025371803311984 0.00210808925501671 1 1
0.0915003062653908 0.0912572012397239 1 1
0.0692455781408587 0.0692475785694559 1 1
-0.00290254025292423 -0.00312274318221363 1 1
-0.0446266790458251 -0.0444644695884551 1 1
0.168860376749568 0.168391262397622 1 1
0.0339879740908116 0.0340297307190196 1 1
0.0397508645048559 0.039785699201128 1 1
-0.0165948923838558 -0.0164652970371471 1 1
-0.0503776701564871 -0.0504137956112997 1 1
0.0184585702225044 0.0187341246819818 1 1
0.181112709628734 0.180692220396971 1 1
-0.327647249146231 -0.326798157095441 0 0
0.0505563254392681 0.0501177527418036 1 1
0.154249956218919 0.153580976762268 1 1
-0.287435587812886 -0.286470042301301 1 1
0.00503620415634247 0.00469124343232435 1 1
0.173976925181657 0.173894440004328 1 1
0.0802631067027783 0.0797634101489032 1 1
0.227413991857868 0.226221230557657 1 1
0.0400337284906162 0.0402256368767053 1 1
-0.161212504732261 -0.161048825911422 1 1
-0.1147358942704 -0.114738603056211 1 1
-0.195760411116572 -0.194614160719875 1 1
-0.101636095198483 -0.101223079079238 1 1
0.0684129960288972 0.0687245374024973 1 1
0.016709782645129 0.0170186279494075 1 1
-0.061253811070118 -0.0609457601728069 1 1
0.154862921581053 0.15452921299037 1 1
-0.247276268266177 -0.24682328687698 1 1
0.146623998673745 0.145898257796083 1 1
-0.0144412801819329 -0.0147728023589513 1 1
-0.141998279385536 -0.141628969351203 1 1
-0.208228349399106 -0.207979308086833 1 1
0.273626261437945 0.272958617500991 0 0
0.00256057850750215 0.00258669899408709 1 1
0.0390657792569484 0.0387855598852648 1 1
0.0179208963305459 0.0179192159238369 1 1
-0.116157319972825 -0.115973226169759 1 1
-0.0617517744455066 -0.0616271904687035 1 1
-0.159818376148612 -0.159331761725653 1 1
-0.120381925500173 -0.120057708113517 1 1
-0.164770498255318 -0.164397613094712 1 1
-0.154940543703774 -0.154007312986207 1 1
0.0890722251398054 0.0886074956452108 1 1
0.121371897600448 0.121112305658955 1 1
0.0388280699449895 0.0385235831704416 1 1
0.486089559253838 0.484179861345514 0 0
-0.128460966370773 -0.128188363565474 1 1
0.0458877730803493 0.0458097691326713 1 1
0.220453378810755 0.220152824431651 1 1
-0.00802737632582286 -0.00782809361934675 1 1
0.184505081044854 0.18390407085137 1 1
0.123176314274069 0.122940539567275 1 1
0.116407665335356 0.116467029050642 1 1
-0.0244641556442208 -0.0240970402168129 1 1
0.215712166618399 0.214854911543771 1 1
-0.306228913881508 -0.305159322081117 0 0
-0.199778889497513 -0.199616550373228 1 1
-0.229502513321832 -0.229091022325309 1 1
-0.0449350991434181 -0.0446595784643338 1 1
0.0480235153831874 0.0479672327035497 1 1
-0.114054942022097 -0.11398879553911 1 1
-0.0127020092016142 -0.0124086961954124 1 1
0.253698835544803 0.252804007374677 1 1
-0.151043031216315 -0.150696390823558 1 1
-0.162631411841606 -0.162236484599352 1 1
0.0627623502238358 0.0625244267029535 1 1
-0.193344233558519 -0.192603561928732 1 1
-0.265487530587334 -0.265152305288268 1 1
-0.145937200088592 -0.145762453371128 1 1
0.0190830467825065 0.018697417077834 1 1
0.215726153445822 0.214989020844161 0 0
0.227956962517847 0.227057605766123 0 0
-0.218271173558431 -0.217598983611924 0 0
-0.297394549287101 -0.296824576664367 1 1
0.364166482474896 0.362595935635102 0 0
0.0583135557747752 0.058053685520754 1 1
-0.0149384600385198 -0.0144362618428525 1 1
0.123421325294009 0.122794890404547 1 1
-0.0763594363738582 -0.0761528994324694 1 1
-0.075703278445723 -0.0752779825614329 1 1
0.172690054108901 0.17223331230509 1 1
0.046711672834125 0.0464676890872334 1 1
-0.0632029026058215 -0.0628607735364305 1 1
-0.0193461931185681 -0.0195230329696103 1 1
0.138162841955791 0.13760461084243 1 1
-0.226485224785272 -0.225968187628 1 1
-0.0156517844122071 -0.0151684929925278 1 1
0.0312403418575676 0.0314291743529641 1 1
0.0415999946928346 0.041385892085036 1 1
0.216763864308121 0.216325073040169 1 1
-0.0770929889298998 -0.076613742591938 1 1
0.286580508499814 0.286199142712074 0 0
0.143876497994046 0.14374596553997 1 1
0.0208030876891004 0.0207066642454311 1 1
0.0186662747027565 0.018391549525547 1 1
-0.0830397662480798 -0.0830691052204646 1 1
-0.379687202785881 -0.378401866016637 0 0
-0.0776633232828313 -0.0775171413822769 1 1
-0.132683106570221 -0.132424251648071 1 1
0.120272489287961 0.120382355963817 1 1
-0.191476115852885 -0.191095119268957 1 1
0.0692592219066545 0.0690696455302375 1 1
-0.111741676488488 -0.111185341084027 1 1
0.211886357021464 0.211271208759986 1 1
-0.191133941006989 -0.190860027516032 1 1
0.10806249652371 0.10772637001692 1 1
0.29621937835598 0.295463627428907 0 0
-0.0344757080307955 -0.0344504466283335 1 1
-0.24763871184579 -0.247030375553835 1 1
0.0695929431110143 0.0696843942510362 1 1
0.153910974690137 0.153587633799441 1 1
0.0295660740233934 0.0295288728973793 1 1
-0.0206318271118011 -0.02073058481368 1 1
-0.185908087366191 -0.185382468579804 1 1
-0.101484198320796 -0.101507877182488 1 1
-0.199779942179632 -0.199449614687063 1 1
0.0516298842663069 0.0512723855197646 1 1
0.102479655218412 0.102072744268744 1 1
-0.0944456456299603 -0.0946438791430801 1 1
-0.340114015876381 -0.338798501423092 0 0
0.272925024935438 0.272016091184071 1 1
-0.171082799764728 -0.170485833615816 1 1
0.129217227515664 0.129004204283179 1 1
0.106950737623156 0.106566955347696 1 1
-0.300401826724586 -0.299439440161735 1 1
0.0493375748158484 0.0487362861490538 1 1
0.106756544804366 0.106252057321525 1 1
0.259678770479335 0.259129055708908 1 1
0.203521246747642 0.202910114238912 1 1
0.100118534680742 0.099824116885807 1 1
-0.049260877056989 -0.0493700750198748 1 1
-0.481663085970094 -0.48056607027897 0 0
-0.00767580622427203 -0.00766104498439502 1 1
0.216739524415403 0.216170260722619 0 0
0.440861141247983 0.439732901154477 0 0
-0.0519357596574826 -0.0514413775182154 1 1
-0.0624740996439161 -0.0621800716909562 1 1
-0.241410381889713 -0.240068753249254 1 1
-0.228957009327198 -0.228071228846058 1 1
-0.295093146900835 -0.294230020602924 1 1
0.146847769534795 0.146944401652918 1 1
-0.226371885313545 -0.226314467142589 1 1
-0.27163222442197 -0.271170832248879 1 1
-0.244423172724925 -0.243448700381316 1 1
0.125344123506575 0.124330612346996 1 1
0.310317202049692 0.309221192052236 1 1
0.145794613696329 0.145280424921219 1 1
-0.21870218234502 -0.217541975575165 1 1
0.275023823618526 0.274479767520607 1 1
-0.218374537443831 -0.217484834157789 1 1
0.20683074862966 0.205996537378504 1 1
0.016467640880185 0.0165567001654647 1 1
0.128914835321991 0.128457354982702 1 1
0.0442409731621257 0.0437953547538348 1 1
-0.0331455560419975 -0.0328595564672845 1 1
-0.135539758733204 -0.135444168045857 1 1
-0.159375808638745 -0.158597478067481 1 1
0.189750260891745 0.189233348493402 1 1
-0.162756263852547 -0.162574650100397 1 1
0.295606288962538 0.29502033196071 0 0
-0.296695836369686 -0.296141003827444 0 0
-0.111591365321908 -0.111420457930705 1 1
-0.066756128276087 -0.0668013463657476 1 1
-0.235698303143502 -0.234539476321225 1 1
-0.167701742451555 -0.167337910359397 1 1
-0.213855290418416 -0.213565824020136 1 1
0.108598712846678 0.108439915483462 1 1
-0.0126628006481939 -0.0120730036189213 1 1
-0.237173354375721 -0.236532922348942 0 0
0.093089531746834 0.0932444941962374 1 1
-0.00971594007198117 -0.00956366734464997 1 1
-0.281462809383371 -0.280988670717765 1 1
0.064096322669515 0.0639205113230227 1 1
0.147147731206649 0.146991049747077 1 1
0.146937031844705 0.146445359310568 1 1
0.290215329121176 0.289621920495968 1 1
-0.121776468798748 -0.121298622343144 1 1
0.0772471306716392 0.0774440590163479 1 1
-0.0249242885312079 -0.0250477346842435 1 1
-0.177134467143529 -0.176849370725329 1 1
0.0788497796351666 0.0778654871635583 1 1
0.0419688260731597 0.0417449347707808 1 1
-0.215484191183909 -0.214717981791435 1 1
-0.29661300987593 -0.295871745324867 1 1
-0.37936171123937 -0.378158407674816 0 0
0.0678516105244812 0.0676805182346492 1 1
-0.0750841467571668 -0.0751776761370855 1 1
-0.131324553342077 -0.130598880391876 1 1
0.303961610839517 0.302243997776904 1 1
0.0472157098249163 0.0467844973350936 1 1
0.110592858295096 0.110361410486725 1 1
-0.21755266494245 -0.216803045101186 0 0
-0.00807985496507311 -0.00776574497298061 1 1
0.141705990010606 0.141564774551985 1 1
-0.0925295824816713 -0.0922272840262587 1 1
0.105774409230986 0.10554869587327 1 1
0.172981335976559 0.172579235750374 1 1
0.138196818647709 0.137704265520524 1 1
0.0115499960536915 0.0114940612293775 1 1
-0.10304842056722 -0.102636386244217 1 1
-0.000772555771990386 -0.000659507173459119 1 1
-0.0750240219282904 -0.0743981946012979 1 1
0.1603808763616 0.159970008619336 1 1
0.061825217849256 0.0617174973868189 1 1
-0.133020372262355 -0.13281374340763 1 1
-0.0733061080985976 -0.0731586314934492 1 1
0.195697359766904 0.195359003020259 1 1
-0.0828349138942239 -0.0826987553762624 1 1
-0.269630834165425 -0.268886101355782 0 0
-0.0451385510440165 -0.0450258729316815 1 1
0.247105401158196 0.246487898546847 1 1
-0.13777602119962 -0.137391017950258 1 1
-0.137743652277639 -0.137513683415445 1 1
0.0350325309503354 0.0347784465640998 1 1
0.127601906517215 0.127266739139247 1 1
-0.297248015110324 -0.296613610681755 1 1
0.133799510728013 0.133253508126964 1 1
0.225349829262726 0.22488682507036 1 1
-0.162555066511381 -0.161838699987707 1 1
-0.0667274694816838 -0.0667334895493752 1 1
-0.250306749151336 -0.249701468441031 1 1
-0.0518094404980484 -0.0521761272691254 1 1
-0.24414345692221 -0.243252232630883 0 0
0.0554533585834687 0.0549447186198173 1 1
0.130832217019283 0.130444119597962 1 1
0.0102626364838533 0.0102109978481279 1 1
0.134389229900921 0.134544972987888 1 1
-0.0682641700275665 -0.0678679693969994 1 1
-0.153158630505226 -0.1530394723469 1 1
-0.194302845369262 -0.193831790574316 1 1
0.212340300028656 0.211220931012769 1 1
-0.256184592071558 -0.255960247700285 1 1
-0.11205878511712 -0.111288595328383 1 1
-0.0932493069710574 -0.0934014342952094 1 1
0.0981962541668783 0.09781366331947 1 1
0.176695586543609 0.176122719740846 1 1
0.117593760849627 0.116918126408027 1 1
-0.397600517600192 -0.396606846439191 0 0
0.0426237506651181 0.042398227259253 1 1
-0.103235167421664 -0.102614025002129 1 1
0.209369310947485 0.208752354753425 1 1
0.0375831903076025 0.0378239121462793 1 1
0.195382938574362 0.194722102552385 1 1
0.267813979070894 0.266945846884652 1 1
-0.0707547224910671 -0.0707747497566402 1 1
-0.243600396862078 -0.242936833449483 1 1
-0.0685677757423667 -0.0681930460112797 1 1
0.105149106270161 0.104827743207797 1 1
-0.15671648747107 -0.156410925850335 1 1
0.0322502628494814 0.0324279645045292 1 1
0.29222239930116 0.291128578306205 0 0
0.189248625002778 0.188966842073796 1 1
-0.0255263272175173 -0.0252152155107788 1 1
0.149638017864272 0.149498474080286 1 1
0.459581621983142 0.458051582126706 0 0
-0.0741741416696848 -0.0742204617375154 1 1
0.163425359191 0.162816496710599 1 1
0.0490383864714334 0.0488666257625357 1 1
0.129286083520824 0.129128189757626 1 1
-0.0905668430810187 -0.0903302864092523 1 1
-0.0188756066939171 -0.0190318707944232 1 1
-0.198833367467963 -0.198177447763753 1 1
0.107503359031839 0.10730917662873 1 1
0.267786603728385 0.267079469898634 1 1
-0.0048863545277008 -0.00479583489482933 1 1
-0.19989168695125 -0.199278933855407 1 1
0.0125893644591271 0.0130855601139882 1 1
-0.0186886027280572 -0.0183458562800248 1 1
-0.00456846572055431 -0.00473560544816403 1 1
0.122288865244611 0.121874079909206 1 1
-0.141167716414558 -0.140712831414477 1 1
0.160430009459284 0.160077365306825 1 1
-0.211560024322021 -0.211153779120811 1 1
-0.127649134721634 -0.127036847375725 1 1
-0.0310742519480358 -0.0309469978903326 1 1
-0.114883732540891 -0.114455017191354 1 1
0.27135209783574 0.270509434893672 1 1
0.0524501006780108 0.052233124182319 1 1
0.0807317103752659 0.0804757678336496 1 1
0.332275502105102 0.331662599784372 0 0
0.121036281128844 0.120590521150619 1 1
0.0894036825125896 0.0893957652129168 1 1
-0.228749509126489 -0.227856574573599 1 1
0.0411445994697711 0.0407797135975128 1 1
-0.00142613372413691 -0.00142352480019866 1 1
-0.185766429074865 -0.185074027294971 1 1
0.237033045142391 0.236376205313261 0 0
-0.138681708621332 -0.138685033111909 1 1
-0.0497062808816875 -0.0495669981453896 1 1
-0.0479275072713015 -0.0474552996623877 1 1
-0.0198935672897306 -0.0194203216984326 1 1
-0.014756711451816 -0.0148475372656576 1 1
-0.171073568570091 -0.170532556903747 1 1
0.0637138918057776 0.0631832171107819 1 1
0.0340362177508108 0.0340861479594944 1 1
-0.171124515481421 -0.170613999738627 1 1
0.133561735935255 0.133797703393428 1 1
0.191213817475486 0.190368688335259 1 1
-0.0693175301267225 -0.0691309221334798 1 1
0.118189217568771 0.117823894967955 1 1
0.0653334899614615 0.0654854403171375 1 1
-0.108566630372413 -0.10869535148938 1 1
0.221243976459121 0.220392604203934 1 1
0.34865269505207 0.347264855862795 1 1
-0.243895529029043 -0.243499354024284 1 1
0.353989974259943 0.352785982490336 0 0
-0.167935496627857 -0.167368601178531 1 1
0.150578168057189 0.150226928389384 1 1
0.00117928184127525 0.00110866324045693 1 1
0.341996939228941 0.341180307132652 0 0
-0.392867958264285 -0.391558460550245 0 0
-0.0845091275275627 -0.0841031426334193 1 1
-0.0558397462312738 -0.0554996497113809 1 1
0.177169854635303 0.176820634045792 0 0
0.117801641482814 0.117438793899495 1 1
0.307219570207989 0.306793967563757 1 1
-0.257620597345504 -0.257125853785628 0 0
-0.121899180937995 -0.121072157140915 1 1
0.0968382810705752 0.096628677609131 1 1
-0.0310424130331743 -0.0309269329440477 1 1
-0.135538099485961 -0.134627938871879 1 1
-0.0288611649644062 -0.0286097971563096 1 1
-0.249809006213131 -0.249347225251838 0 0
0.167894426667326 0.167413686574195 1 1
-0.158101908791607 -0.157690040172776 1 1
-0.0111986361440107 -0.0107180976185291 1 1
-0.310121125184197 -0.309506617995602 1 1
-0.0411426254890245 -0.0411906939461982 1 1
-0.193602449212289 -0.192939589439743 1 1
0.271682463347452 0.271051593722862 1 1
-0.076852266308336 -0.076807096688268 1 1
0.0859015446146514 0.0858482016844401 1 1
0.165565089824257 0.165348508483807 1 1
0.186279155759598 0.185922881069921 1 1
-0.0371079322649903 -0.0369896602009599 1 1
-0.151894161726241 -0.151186181143618 1 1
-0.132764289634893 -0.132458559949992 1 1
0.158728464922183 0.158586524269713 1 1
0.148954882384935 0.148526995485753 1 1
-0.0339491676347773 -0.0340848215530929 1 1
0.201366366362812 0.200863958358364 1 1
-0.00244029723630829 -0.00278776887491044 1 1
-0.0370178541131777 -0.0370462954638166 1 1
0.192652364594335 0.19186441571864 1 1
-0.109761918495695 -0.109846676680955 1 1
-0.119894360030988 -0.119740642773022 1 1
-0.109040170248378 -0.109115653885382 1 1
0.279538043294209 0.278447599119133 1 1
0.11049343797572 0.110398609097013 1 1
0.3308411597966 0.330308562302599 0 0
-0.205763058544009 -0.205281144091756 1 1
-0.107888665433803 -0.107551326283441 1 1
0.122823167857944 0.122610936910542 1 1
0.21786087702489 0.216995817531448 1 1
0.27650635561086 0.275665759257106 1 1
-0.201600574995863 -0.200735592122641 1 1
0.0969377763898701 0.0969275422816631 1 1
0.0754956197882259 0.0754003474010672 1 1
0.0467246832583367 0.0466968048332534 1 1
0.0700703348380404 0.0703386112169635 1 1
-0.136071193922459 -0.135462103184867 1 1
-0.218563613076989 -0.218091464605007 0 0
-0.151059859795924 -0.151114662372236 1 1
0.132577925870756 0.132023868750955 1 1
0.0258211344808168 0.0256457425228749 1 1
-0.196654130213715 -0.195907899406796 1 1
0.0180538045810027 0.0181538067017766 1 1
0.0698904991236359 0.0694354820763542 1 1
0.105853642071852 0.105404558920428 1 1
0.02203645225376 0.0220426694078655 1 1
0.180756975127182 0.180269009619654 1 1
-0.351610171760968 -0.350841622678713 0 0
0.24389109937985 0.242791198693895 1 1
-0.192698242831904 -0.192071382550742 1 1
-0.00498323463353732 -0.00519625249973601 1 1
-0.183669400103577 -0.183271242575635 1 1
-0.0524805789131039 -0.0517510731875772 1 1
0.113776839515709 0.113823456497495 1 1
0.174117906889316 0.173694127786487 1 1
0.0769097322321397 0.0764405298153085 1 1
-0.0188739536279582 -0.0187093344010693 1 1
0.0512587285323013 0.0512123449540169 1 1
0.214857348131784 0.214196066147534 1 1
-0.0477908970333748 -0.0476092328395515 1 1
0.0435420426731274 0.0433836758785126 1 1
0.0206823962133049 0.020638344652681 1 1
-0.105425180391613 -0.105007141869611 1 1
-0.100666244015006 -0.100249396368143 1 1
0.0696025819232844 0.0694966408974537 1 1
-0.0131155999890739 -0.0129259298500171 1 1
0.027415455650301 0.0273973514021184 1 1
0.0613328156581555 0.0610092077130522 1 1
-0.113018373684651 -0.112216528292816 1 1
0.131537311557117 0.13116396472371 1 1
0.0526396120966974 0.0525116005692394 1 1
-0.157601101040321 -0.157066320276474 1 1
0.0490402026157977 0.0490347922720188 1 1
0.0300481738819777 0.0298841076969666 1 1
0.0248691762366034 0.0246954552126689 1 1
-0.206181400001049 -0.205457142433059 1 1
0.195778855747326 0.195523214239675 1 1
-0.00806666149515701 -0.00809780163362626 1 1
-0.176290762469517 -0.176214230398409 1 1
0.0124911915438899 0.0124373374868486 1 1
-0.156944651994584 -0.156721057066724 1 1
0.0913481039547376 0.0907932142628257 1 1
0.194602673373218 0.194259033903157 1 1
0.0262098068245895 0.0263110521714884 1 1
0.142306486422359 0.141221103581269 1 1
-0.0806081852456466 -0.0801591172802748 1 1
-0.391845013024269 -0.390470222496701 0 0
0.198957854178564 0.19824469346992 1 1
0.00986915073166064 0.00978421404254335 1 1
0.0305947256956365 0.0304119609367573 1 1
-0.0961714985419407 -0.0961682756779055 1 1
-0.171550526649831 -0.170572631008313 1 1
-0.00870118108260389 -0.00855586367688053 1 1
-0.144029030083281 -0.143350428745839 1 1
0.11395496442447 0.113307004464543 1 1
-0.158304868249204 -0.158139063218743 1 1
0.159450703395084 0.159056526513665 1 1
-0.0430819934284009 -0.0426991073836998 1 1
-0.147523640713216 -0.146749623991552 1 1
0.331821863707123 0.330370537375682 1 1
-0.308859868151851 -0.307983446465175 1 1
-0.0356113421978513 -0.0351819314112227 1 1
-0.00423375599272961 -0.00425892193058952 1 1
0.154629186536332 0.154225563129119 1 1
-0.0390981433639224 -0.0391014146407965 1 1
-0.0348995419434915 -0.0345850870533545 1 1
0.131526829933091 0.131368369767611 1 1
-0.308468215314174 -0.307376197351949 1 1
-0.0593552697109978 -0.0589668042468859 1 1
-0.127435892205211 -0.127106896750589 1 1
-0.0583112581549039 -0.0584252800865375 1 1
-0.0915629074890373 -0.0912203596051506 1 1
0.242463417209239 0.241575447433425 0 0
-0.0944446583557225 -0.0940690528039022 1 1
0.0967875599034268 0.0966275283704069 1 1
0.172509697683725 0.171909361419521 1 1
0.0220275421109017 0.0219972201711925 1 1
0.0739459005613557 0.0738844649787707 1 1
0.0281908581912753 0.0281842674089341 1 1
-0.01714291039892 -0.0175258682257903 1 1
0.11769401694794 0.116791764786302 1 1
0.270322700367209 0.269500943228501 1 1
-0.048392936560849 -0.0481246347807669 1 1
0.0239240359136619 0.0237665086688228 1 1
0.254004238267869 0.25320140770366 1 1
-0.256807266356606 -0.255957659159141 0 0
0.210252106116469 0.209521893235991 1 1
0.0675357706202676 0.067363867496123 1 1
-0.0480471274175994 -0.0480834230483559 1 1
-0.224687617504709 -0.224050976063858 1 1
-0.104453219067552 -0.104040373531715 1 1
-0.196782758292914 -0.196648055985813 1 1
0.268228747981759 0.267246916854675 1 1
-0.100896067102242 -0.100488756618151 1 1
-0.00730387166933598 -0.00756902293603655 1 1
0.00431977475749678 0.00425351005860151 1 1
-0.147789946092161 -0.147437164014226 1 1
-0.126841076026178 -0.126193795080537 1 1
0.0759504491658666 0.0755249324010703 1 1
-0.0566594988010437 -0.0563820332525581 1 1
0.0454553807119149 0.0452969978495413 1 1
-0.32031293825199 -0.319575213652732 0 0
-0.0440624211008723 -0.0441738852923034 1 1
0.167510179794949 0.166969310037211 1 1
0.0605796043186994 0.0607578429419435 1 1
-0.00638072269009406 -0.00642906956140005 1 1
-0.0728724390870976 -0.0731297880900499 1 1
0.380237118284582 0.378719883721825 0 0
-0.104150773275911 -0.103685067648744 1 1
-0.135193690021911 -0.13545139977876 1 1
-0.226223608689636 -0.225473614890307 1 1
-0.100684151815506 -0.100154597985525 1 1
-0.0619424753311082 -0.0623594588337277 1 1
-0.0552474765659196 -0.05467530218871 1 1
-0.00971532433128079 -0.00962914023090833 1 1
0.149913925197857 0.149425324816163 1 1
-0.162486927845143 -0.162183963136954 1 1
0.0277059433114968 0.0277182007673099 1 1
0.129645616709544 0.129628245365281 1 1
0.0721078511782381 0.0720852809279183 1 1
-0.24761351663939 -0.246822453001223 1 1
0.254642795607678 0.254216903425763 1 1
0.00187542315947062 0.00123696397666852 1 1
-0.207102053559324 -0.206632354098868 1 1
0.000740694097448501 0.000860498454378668 1 1
-0.13500294308 -0.134570909326711 1 1
0.138647434440562 0.138286121712337 1 1
0.3070569330305 0.30630601637416 1 1
-0.0502094526947621 -0.050059965326158 1 1
0.175083232300694 0.174310718501921 1 1
-0.0397261651092873 -0.0400218996358347 1 1
0.0249931775323492 0.0249781703068364 1 1
0.0606532290279366 0.0605270359286851 1 1
-0.0374897339945799 -0.0376048555864532 1 1
-0.0605374497029941 -0.0601553935149923 1 1
-0.474784633834863 -0.473860152558303 0 0
0.144790296055086 0.144254406844476 1 1
0.106415198825103 0.106120412318867 1 1
-0.16050368002504 -0.159868636498523 1 1
-0.176010586033435 -0.175545119218021 1 1
0.00676210723162242 0.00681498318352747 1 1
-0.129455776174864 -0.128991193887121 1 1
-0.180686165331828 -0.180157588995556 1 1
0.103078777898605 0.102604225640233 1 1
-0.134146714424633 -0.133805688879133 1 1
-0.0986655594703394 -0.0987662706082958 1 1
0.176260219947466 0.176064726419802 1 1
-0.244023441091892 -0.24348489769331 1 1
0.0665177461557707 0.0658836032968402 1 1
-0.0973246287418424 -0.0968377858668305 1 1
-0.205924835945521 -0.204980277274451 1 1
-0.0667180399130368 -0.0661525194801258 1 1
0.0873922007290215 0.0871239538255961 1 1
-0.0905525830146915 -0.0902232919218725 1 1
0.405283998793603 0.403927920993097 0 0
0.027607078161799 0.0274309777445498 1 1
-0.0723034237454294 -0.0722835515350956 1 1
0.146377565686586 0.146024766256778 1 1
0.0252755275322154 0.0252915369634656 1 1
-0.121662078695869 -0.120924771689408 1 1
-0.0264187671466557 -0.0261811659174284 1 1
0.284609479022374 0.283690313222439 0 0
-0.0949775595534682 -0.0948731352855008 1 1
0.0513804483308322 0.0510860947250023 1 1
0.223282442681639 0.222350208968298 1 1
0.244740349568325 0.244694492035606 1 1
-0.2618873637647 -0.261255123674057 0 0
-0.116318070303358 -0.115467065309984 1 1
-0.202462998238315 -0.202229492604049 1 1
0.117134810640252 0.116980603145748 1 1
-0.155564913572575 -0.154954146082603 1 1
-0.0542121000566448 -0.0539533451985334 1 1
0.108439902971648 0.108113023213328 1 1
0.0206683893117564 0.0204987346174376 1 1
-0.0551624235707892 -0.0552532375102796 1 1
0.138773668546396 0.138496235448511 1 1
0.067305557724786 0.0669059486414787 1 1
0.0745099305237496 0.074542734481197 1 1
-0.19584622683933 -0.194984041068389 1 1
-0.159197844753869 -0.158874151210447 1 1
-0.0443338421520131 -0.0445841094672413 1 1
0.167494489538574 0.167458504594942 1 1
-0.275163123662788 -0.274283802172303 1 1
-0.157329065815383 -0.157039548477193 1 1
0.122935690132253 0.122438282571381 1 1
-0.157045668508434 -0.156724289893887 1 1
0.0954368716247149 0.0950017914276119 1 1
0.0268595621348672 0.0266903894734983 1 1
0.201311925736265 0.20053698503607 1 1
0.126782458455789 0.126068167465832 1 1
0.149404768107411 0.148722792683653 1 1
-0.00307311137269915 -0.00359950974081126 1 1
0.0518481894076777 0.0514880000908895 1 1
-0.333072568411808 -0.332035311450372 1 1
-0.212350783785254 -0.211546740892972 1 1
0.137924667133134 0.137574879043832 1 1
0.132713580083302 0.13254477805905 1 1
-0.167141138149235 -0.166109184939729 1 1
0.0921859543288853 0.0921722699881398 1 1
-0.138762781636826 -0.138149636539162 1 1
0.124337441204878 0.124011943604364 1 1
0.260290112904763 0.259746286268883 1 1
0.0427185846712574 0.0425382440587022 1 1
0.0342169962547057 0.0341614046360553 1 1
0.181643373317807 0.181208718292206 1 1
-0.0695326255579498 -0.0693105420796155 1 1
-0.0976684992360517 -0.0973148577895018 1 1
0.186928693328026 0.186432912446059 1 1
-0.08726004390866 -0.086991902204157 1 1
0.0281939601521042 0.0278355257205875 1 1
-0.105009566556341 -0.104657279306806 1 1
0.130737992997171 0.130204370316583 1 1
-0.0497195232277134 -0.0496769508731149 1 1
-0.388916569669577 -0.387695409568169 1 1
-0.0790291139168547 -0.0784067664389116 1 1
-0.355695828872317 -0.35475741752013 0 0
0.335889891095173 0.335239058369911 0 0
0.0408395529769427 0.0403312973271528 1 1
-0.00418338421416685 -0.00424286105360857 1 1
0.166614120690041 0.16628770104927 1 1
0.201312428932519 0.200725827997746 1 1
-0.0970443688973172 -0.0965515205894824 1 1
-0.172136805683835 -0.171496413476607 1 1
0.0694197492977016 0.0695936431118608 1 1
-0.363921005303222 -0.362619863839867 0 0
-0.0626047425424127 -0.0623523896095219 1 1
0.0862720947654678 0.086021904768535 1 1
-0.0173884202767565 -0.0173120755439029 1 1
-0.0422086461403636 -0.0419382706242472 1 1
-0.140282068633699 -0.13975745535731 1 1
-0.0095762808795832 -0.00970451941533096 1 1
-0.11143401459294 -0.110924616009943 1 1
0.109951873897675 0.109665154528727 1 1
0.0468112061597152 0.0466679851349658 1 1
-0.102192640880231 -0.1019976565038 1 1
0.223463173283553 0.223131441756377 1 1
0.0724345708184496 0.0720475837421937 1 1
-0.110665921526065 -0.110202240062248 1 1
-0.0929539394594155 -0.0929812089349639 1 1
0.218323107639869 0.217805505046881 1 1
0.094047209628626 0.0939999090749444 1 1
0.0291218685274038 0.0288714321373046 1 1
0.0596190276491724 0.0589971556385229 1 1
-0.0716002906740631 -0.0710915486201532 1 1
-0.0652178396055963 -0.0648835062784892 1 1
0.187644386929501 0.187049810429769 1 1
0.18816613977435 0.187775360769578 1 1
0.152632661842846 0.152334539193219 1 1
0.232773723980285 0.2320693225999 1 1
0.160921058768232 0.160340503335483 1 1
0.285999248805671 0.284805667848598 0 0
-0.118721841223985 -0.118547310846606 1 1
0.247475241534252 0.246967627023596 1 1
-0.084663570060299 -0.0844361844708029 1 1
-0.146775533754373 -0.146131842548589 1 1
0.226366995671499 0.22561902930531 1 1
-0.270524823900004 -0.269595089531145 1 1
0.072870852114697 0.0723659607889556 1 1
0.114920641675699 0.114580690737677 1 1
0.073389526058903 0.073149739979526 1 1
-0.10506363245692 -0.104848612448846 1 1
0.248827499408071 0.248005836603609 1 1
-0.0106947530466568 -0.0106188635757147 1 1
-0.195358776195282 -0.194935367014046 1 1
-0.232640195485298 -0.231707224060117 1 1
-0.076758350257012 -0.0766399526281648 1 1
0.0473694104868614 0.0471926070127538 1 1
0.0922522123219398 0.0920437742170618 1 1
-0.571204482000367 -0.56959006308249 0 0
-0.19154182985877 -0.19112398899311 1 1
-0.0729618925550805 -0.0729974046192643 1 1
-0.213875637986174 -0.213452483992559 1 1
-0.022161636748209 -0.0224441875158906 1 1
-0.0848261540159956 -0.0847110009283383 1 1
-0.167907524323217 -0.167349625687115 1 1
-0.0240630438090837 -0.0241204495893751 1 1
0.389169730614409 0.388418174062539 0 0
-0.385048546578925 -0.38437592489994 0 0
-0.162532339393692 -0.162085637583775 1 1
0.158509910923204 0.157474279645068 1 1
0.27845472842322 0.277604451480914 0 0
0.15120604557941 0.151109381775333 1 1
-0.0252768052608678 -0.0256109355649247 1 1
-0.0520286226718632 -0.0520929556858844 1 1
0.0445909101871997 0.0446111022186359 1 1
0.0475797685253973 0.0478464223802216 1 1
0.163460417646769 0.163044484537681 1 1
-0.287689300327433 -0.28669062664155 1 1
0.269343339841598 0.268768068843173 0 0
-0.102139135982244 -0.101571372410437 1 1
0.0916885967522359 0.0912422034032698 1 1
-0.337522398974436 -0.336486547005989 1 1
-0.12982946714411 -0.129387821162056 1 1
0.0033443825360833 0.00347435113607257 1 1
-0.0939574239169683 -0.0937129468427535 1 1
0.118573768924263 0.118057347121814 1 1
-0.186179412032491 -0.185808925752682 1 1
0.119184915091686 0.118707414919109 1 1
0.12465559327597 0.124204592497387 1 1
-0.0753251945386917 -0.0750386166903071 1 1
-0.0410751733135318 -0.0408261223747619 1 1
-0.136611418788136 -0.136077028431729 1 1
0.0592020789205757 0.0589893752648989 1 1
-0.186241800076382 -0.185901026575828 1 1
0.278580773093777 0.277489802019648 1 1
0.445871635470021 0.444801603099728 0 0
-0.180795072209644 -0.180379744575468 1 1
-0.148595066968291 -0.148116134950396 1 1
0.155260380875733 0.154720532200399 1 1
-0.104722955610602 -0.104508787562532 1 1
0.0789659889215682 0.0787235063364807 1 1
-0.0682095735736307 -0.0681494346559925 1 1
0.0455505865527357 0.0456949008040839 1 1
-0.0161123300396394 -0.0163813724237432 1 1
0.0762633363279598 0.0761381119562046 1 1
0.0161032276415106 0.0161105927498445 1 1
0.38444816742773 0.383855394656375 0 0
0.229123732794915 0.22852479312221 0 0
-0.221393526885889 -0.220397631090184 1 1
0.259798739473497 0.258435290978312 1 1
0.13095808322393 0.130656306120804 1 1
-0.0902271590911009 -0.0904651936769639 1 1
-0.117471749995975 -0.117088200856617 1 1
0.127831380297518 0.127309307146269 1 1
0.250747800188222 0.250563144294379 1 1
0.245743237552834 0.244811098023612 1 1
-0.0666439117857845 -0.0663521335543156 1 1
0.0344461408946139 0.0344005274152594 1 1
-0.0720334948206445 -0.0718828596715313 1 1
-0.0426078335719053 -0.0426238430289669 1 1
-0.170078530853737 -0.169581608531162 1 1
-0.113270280404204 -0.11307881111468 1 1
-0.26324797369176 -0.262200922555836 1 1
0.0464010998804579 0.0462439893558655 1 1
0.150395092696814 0.149773548138125 1 1
0.0949988901681907 0.0946151807983533 1 1
0.0902483953408995 0.0899932196981713 1 1
-0.0641254679882802 -0.0638735628660423 1 1
-0.065185092831464 -0.0648680140084685 1 1
-0.097801883774768 -0.0975088397205352 1 1
0.174618205676308 0.173385262689121 1 1
-0.0917221880834537 -0.0911729774140114 1 1
0.0992057719444374 0.0990031101559639 1 1
0.234965046343908 0.234116954203512 1 1
-0.15427920945935 -0.15389033559887 1 1
-0.111978898148304 -0.111820552532372 1 1
0.11747163653531 0.11727329653417 1 1
0.199400157141111 0.198726776840958 1 1
-0.125899009916127 -0.125968731972942 1 1
0.247729109944134 0.247004403495795 1 1
0.00564188336495298 0.00621789111615748 1 1
0.120550706497071 0.120316974544764 1 1
0.053340684439571 0.0530450418406093 1 1
0.0563955647905709 0.056297699409542 1 1
0.196024341522233 0.195427347738586 1 1
0.129895771990105 0.130066362473191 1 1
0.028012352635811 0.0276331845834064 1 1
-0.0645110829218949 -0.0642051552746341 1 1
-0.295504222269106 -0.294384745694974 0 0
0.102778583061427 0.102570440215415 1 1
-0.166770298872648 -0.16530669120442 1 1
-0.294234298587729 -0.292996350055377 0 0
-0.041310273843808 -0.0411377606363607 1 1
0.0534959688944485 0.0534301947126264 1 1
-0.0375931086950407 -0.0372209503686563 1 1
-0.0569547286120994 -0.0565762209229137 1 1
-0.106511633498147 -0.106442204861473 1 1
-0.084015470595373 -0.0841741564639954 1 1
0.0511302518456693 0.05088418927407 1 1
-0.327533874690852 -0.326946842901253 1 1
-0.110977609990188 -0.110443336346402 1 1
-0.0312627365793265 -0.0316963174479954 1 1
0.203665964209419 0.202908132728591 1 1
0.170953433732952 0.170563761274783 1 1
-0.0760816125682239 -0.0759119059817828 1 1
-0.0655446721158413 -0.0651306801828532 1 1
-0.000492975348942744 -0.000314614573465677 1 1
-0.188769596641186 -0.188585946662656 1 1
-0.0939329237448897 -0.0938356828956144 1 1
-0.142784923731847 -0.142621902308794 1 1
-0.038780802811782 -0.0390678239709807 1 1
0.238152942196088 0.237550647772837 1 1
0.126771928661624 0.126219169293721 1 1
0.0929930510913889 0.0925324569995654 1 1
-0.0569044643021995 -0.0567903938999725 1 1
0.184326170757899 0.183826430291118 1 1
-0.185521192503856 -0.184811626304323 1 1
0.401634100847963 0.400774612653531 0 0
-0.260823370367442 -0.260270559438327 1 1
-0.115321587500385 -0.115162062575588 1 1
0.259870676242844 0.259292006963937 1 1
0.299963088984738 0.299127135827754 0 0
0.0651876037672842 0.0649414481303212 1 1
-0.144745867894083 -0.14396692226625 1 1
-0.0210861187026297 -0.0207291673830921 1 1
-0.0196727801426715 -0.019615108885802 1 1
0.170963085219061 0.17041167977269 1 1
-0.0330743715637066 -0.0334890037725696 1 1
-0.341780604704282 -0.340249161672862 0 0
0.0975907496249459 0.0972711034768937 1 1
0.0518139312363188 0.0517198706383989 1 1
-0.0018753795998978 -0.00165119541367779 1 1
0.148710872581394 0.148275767655379 1 1
0.239191716911591 0.238623738471763 1 1
-0.0533100938860526 -0.0532974814553984 1 1
0.0577531480378092 0.0574690249202818 1 1
-0.0670709807894799 -0.0663535077671376 1 1
0.0701814445595035 0.0701218360166943 1 1
-0.0964639468723629 -0.0960835457209303 1 1
-0.420083529584276 -0.418467712530516 0 0
-0.0566653701450419 -0.0564028587781922 1 1
0.14279442886144 0.142379793248235 1 1
-0.0518158698013336 -0.0515604367116892 1 1
0.11426031042756 0.113820788332758 1 1
0.0665374201394089 0.066292954560796 1 1
0.180174661062423 0.179704996237537 1 1
0.0621185864939142 0.0619102476283272 1 1
0.121885019451743 0.121397537881912 1 1
0.20852035750279 0.207982116378673 1 1
0.0496889590926844 0.049814203765308 1 1
-0.208730694727836 -0.208355016418562 1 1
0.15317177184794 0.15265557732127 1 1
-0.137846631663466 -0.13742461605416 1 1
0.193999614045073 0.193574835807836 1 1
0.0455698856325691 0.0456373791285649 1 1
0.00974003451913566 0.00990389856646973 1 1
-0.198565565957518 -0.197854068414693 1 1
0.00296544473435217 0.00284328358258435 1 1
0.337185929327556 0.336460238114505 1 1
-0.00927559446027544 -0.00882800287272462 1 1
-0.124874341311902 -0.124778691594942 1 1
-0.0778148279529681 -0.0776010712672538 1 1
0.00635426463831121 0.00637301675904936 1 1
0.0222164987334582 0.0222818292527304 1 1
0.165050337112372 0.164508880447177 1 1
0.121377632726173 0.1213052243901 1 1
-0.00783875609888392 -0.00800156918512592 1 1
0.19322618592434 0.192952051432629 1 1
0.0244614214952178 0.0243032213805398 1 1
0.138691692017381 0.138140197489215 1 1
-0.109300709942826 -0.108543294379855 1 1
-0.0765879091763112 -0.0763242679013559 1 1
-0.0213814701769178 -0.0209560356662979 1 1
0.130725770847904 0.130417491472544 1 1
-0.172897376174878 -0.172260122334913 1 1
-0.0255361822365988 -0.025526850778907 1 1
-0.00548706072433392 -0.00527941466717869 1 1
-0.0290876592862977 -0.0288955504017365 1 1
0.13806508973989 0.137667123800126 1 1
-0.0303269830113379 -0.0304858750671763 1 1
0.123270475920764 0.122643331620037 1 1
-0.0865726622737596 -0.0863592996136737 1 1
-0.0270732013586081 -0.0266339941287681 1 1
-0.111876984939745 -0.111840077143004 1 1
-0.0572393570695878 -0.0574065871244802 1 1
0.0952344007945265 0.094515357408648 1 1
0.151387782517506 0.151161204839072 1 1
0.224563970114004 0.223929173498794 0 0
0.0251504118615307 0.025496795777373 1 1
-0.356450159250856 -0.35529911299882 1 1
0.26662138885243 0.265736746008077 1 1
0.142025588099325 0.141529579838901 1 1
-0.0107484185729424 -0.0109743358557555 1 1
-0.0896258568160083 -0.0893100085865527 1 1
0.12146828756611 0.120977544685415 1 1
-0.0604739058382879 -0.0603280253466076 1 1
-0.0226016077975253 -0.0226792606048869 1 1
0.0681454347230388 0.0677202425449539 1 1
0.120880454992151 0.120620551474562 1 1
-0.0156556094914302 -0.0164852907201856 1 1
-0.067532444553061 -0.0669061499559503 1 1
0.170551419631791 0.170112447540174 1 1
0.00511571460754023 0.00499715674473078 1 1
-0.133567227678479 -0.133090745450932 1 1
-0.235712123630576 -0.235130517604384 1 1
-0.526536790777164 -0.525545403148198 0 0
-0.14847787090041 -0.148106508072249 1 1
0.172548967817793 0.172057727623862 1 1
-0.0828595257433087 -0.0820321374714804 1 1
-0.142676399098532 -0.14258579556805 1 1
-0.1626753619099 -0.162591233580312 1 1
-0.000206627653697361 -0.000349992706701104 1 1
-0.0805766925771391 -0.080502248683639 1 1
0.0824574554996284 0.0821988920776848 1 1
0.54402661173505 0.542855113917612 0 0
0.219387520986389 0.21904320392175 1 1
-0.0826912303309789 -0.0827227375380388 1 1
-0.069043172980332 -0.0688083136697384 1 1
0.153247239679095 0.152670245847834 1 1
0.0595794371220193 0.0593383579481067 1 1
0.0749740504458455 0.074785177658521 1 1
-0.0213277332714666 -0.021232513345592 1 1
0.123371577954977 0.123260385690001 1 1
-0.0153381033096226 -0.0149829905900452 1 1
0.0148503245829008 0.0147334091920719 1 1
0.0967264303836144 0.0968842809553563 1 1
0.0207911505631873 0.0207772194834363 1 1
0.0248225296240616 0.0249288682401122 1 1
-0.123988311889274 -0.123765075710793 1 1
0.0358263451805958 0.0358934748166957 1 1
-0.223085749813917 -0.222407774245866 1 1
-0.0617516412878159 -0.0614804366710502 1 1
-0.0227731725726679 -0.0229302978848918 1 1
-0.128889426703145 -0.128753764084088 1 1
-0.000336467330282451 -0.000375413479670406 1 1
-0.00949488443218951 -0.00923118558393643 1 1
0.0548784886864263 0.0549577011898379 1 1
-0.106544201949544 -0.10653823529454 1 1
0.159210965950957 0.158624934658124 1 1
0.212311242230318 0.211624055037893 1 1
-0.154074065410362 -0.153543831235023 1 1
-0.11097739337517 -0.110672250137587 1 1
-0.0904480689560345 -0.090104199370762 1 1
-0.122259910867272 -0.122101361975702 1 1
0.00392969729659819 0.00406199337324363 1 1
0.344865986605666 0.343660548187156 0 0
-0.216450374391395 -0.215615676950035 1 1
-0.144088083004772 -0.143240876762225 1 1
-0.0439260122236438 -0.0443514191455411 1 1
0.0776942772748878 0.0774547778338581 1 1
0.047473641652882 0.0472325825898813 1 1
-0.0286822896044458 -0.028512841970034 1 1
0.169723524154787 0.169291114476204 1 1
0.000821460631040771 0.00138030341221097 1 1
-0.0366059882490164 -0.036247923727469 1 1
0.0391458206376956 0.0390805263498066 1 1
0.1003162827026 0.100280035464173 1 1
-0.016961617939314 -0.017050900991585 1 1
-0.246097247580266 -0.245236138915769 1 1
-0.236361910813431 -0.236281270668928 1 1
0.100559305467466 0.100086452718746 1 1
-0.129430372688604 -0.12871682038996 1 1
-0.184996663020361 -0.184171139501855 1 1
-0.0479274514419333 -0.0478609973844419 1 1
0.086977647235527 0.0864275160654907 1 1
-0.112451662359917 -0.112144338980533 1 1
0.241222402284793 0.24085286064139 1 1
0.374865918475681 0.373528358241118 0 0
-0.0815922641267156 -0.0814236372241019 1 1
-0.219491894638576 -0.218484521855057 0 0
-0.232976806127521 -0.23244812366967 1 1
0.357752576783907 0.356641915514921 0 0
0.0917329529978173 0.0915898163138876 1 1
-0.0280329776016103 -0.0277686798475261 1 1
0.213028116455964 0.212467424124028 1 1
-0.0340472550773774 -0.0339281485312054 1 1
-0.109062433416986 -0.108566203177915 1 1
0.140116914883765 0.139816993763071 1 1
0.0380855552595829 0.0379945019874365 1 1
0.106921865936745 0.106534108807168 1 1
0.0829996766328035 0.0830519497211308 1 1
-0.346645382243867 -0.345518003121029 1 1
-0.0502853579023221 -0.0498933669712365 1 1
-0.292549207653924 -0.291357660461993 0 0
0.0714776183848678 0.0714049260931729 1 1
0.0118283474512778 0.0118607922152178 1 1
-0.0650042771379297 -0.0650222224707626 1 1
0.326162611948366 0.324405382892861 1 1
0.0245592454175838 0.0243948030119658 1 1
0.0832647702616255 0.0831005620687417 1 1
-0.173608219532505 -0.173730047026006 1 1
0.194777316407728 0.194087119163608 1 1
-0.292081539079146 -0.290957882464095 1 1
-0.0213721682416537 -0.0213176779380229 1 1
-0.193746893700265 -0.193214064342863 1 1
0.21090857623575 0.210125427045399 1 1
-0.0171975574972885 -0.0177202121842144 1 1
0.0559335870089733 0.0554296013018598 1 1
0.398320822414476 0.396835579407374 0 0
-0.238797492984997 -0.238091813274866 1 1
0.224354519792891 0.223767577453209 1 1
-0.264082040324003 -0.263621399663877 1 1
0.0627563604214568 0.0623754699303475 1 1
-0.29330628158363 -0.292079782217756 0 0
0.0376240152470937 0.0381514950311499 1 1
-0.00631615993406829 -0.00621288629021842 1 1
0.035101972129454 0.035142146642349 1 1
0.177925014839426 0.177544988377706 1 1
0.100343759834254 0.10002495759079 1 1
0.0277579308688407 0.0271466685802001 1 1
0.280319821805256 0.279194157041158 1 1
-0.00865377908164909 -0.00820845250195806 1 1
0.11645950461921 0.115680023350199 1 1
0.152205740062857 0.151802464188794 1 1
0.0816956545825372 0.0817458537487414 1 1
-0.137233066029263 -0.136791319151512 1 1
0.106497024199085 0.106159988191689 1 1
0.184865228860763 0.184539867505852 1 1
-0.085242332185876 -0.0850038925069865 1 1
-0.0649867155055598 -0.0644246637477112 1 1
0.0194699850596023 0.0194049660066492 1 1
0.210238773485294 0.20948009291747 1 1
-0.367498482673709 -0.366942410461915 0 0
-0.151359909188971 -0.151168766538664 1 1
-0.289400681771749 -0.288231185857765 1 1
-0.107105808307289 -0.106227131787609 1 1
0.0372856061964374 0.0372432526681498 1 1
0.143578550036522 0.142854348767849 1 1
0.080253349587468 0.0800498325623712 1 1
-0.130342437408201 -0.130103004308187 1 1
0.0171398890602087 0.0172790378688263 1 1
0.210833229630658 0.210488891226995 1 1
0.039195783244434 0.0391118066245765 1 1
0.0735632128730839 0.0733410043087749 1 1
-0.0478423173732458 -0.0476881272797202 1 1
-0.0232433830476872 -0.0231834521737845 1 1
-0.135701262699338 -0.135363961500041 1 1
0.160735596111393 0.160466467650197 1 1
0.134966505254741 0.134568874666023 1 1
0.204808917597054 0.20433915075666 1 1
-0.179322839586472 -0.178847670703238 1 1
0.217121794608252 0.216691098128575 0 0
0.263948786030218 0.263158185855271 1 1
0.150877374367013 0.150038494267229 1 1
0.100875383335519 0.1007056626013 1 1
-0.0371158955654409 -0.0371596261019094 1 1
0.120800989843892 0.120584422835138 1 1
0.0397986958736155 0.0397618924009537 1 1
0.195345246883107 0.194586818553327 1 1
-0.0127030199794883 -0.0127685773202141 1 1
0.317790453161747 0.316497583817356 0 0
0.0387837535535725 0.038422535668766 1 1
-0.201748573065099 -0.201439111832555 1 1
-0.227189292803653 -0.226103909846864 1 1
0.135644172207241 0.135298565910071 1 1
0.180962015533336 0.180644218181267 1 1
0.00760510747734006 0.00767058191304543 1 1
-0.154397707999778 -0.153609605480331 1 1
0.197414558895909 0.196984346669909 1 1
-0.103007678442417 -0.102669913102418 1 1
0.112008131667491 0.111690489874556 1 1
0.0818637155589956 0.0811957704241283 1 1
-0.0721117730487253 -0.0718022371935038 1 1
-0.145908367915586 -0.146194562140939 1 1
0.206271493945608 0.205801473602118 1 1
0.0679307227233134 0.0675297170802436 1 1
-0.0834031729089249 -0.0828925392669049 1 1
-0.0827691171070859 -0.0825198499089476 1 1
-0.272077731816307 -0.271324598433179 1 1
-0.149045677268211 -0.148651696136199 1 1
0.255958952590117 0.255463109554838 1 1
-0.388924220590134 -0.387743061315227 0 0
-0.0789979688064393 -0.0791994553784468 1 1
-0.0109332211844875 -0.0107043368825921 1 1
-0.25277535878057 -0.252160000985045 1 1
0.1306460374801 0.129995120154208 1 1
-0.055966025527957 -0.0552303481070237 1 1
-0.0716082937066863 -0.0713119023097737 1 1
-0.294414739810913 -0.293750823955148 0 0
0.21245967969212 0.211782875141131 1 1
-0.091163445865155 -0.0908819687302326 1 1
-0.220060364203619 -0.219182159833356 1 1
0.0935031518903018 0.0932590541436477 1 1
-0.0654860988263245 -0.0650376705088413 1 1
0.0661903931210811 0.0656836002281099 1 1
-0.0270084773414646 -0.0266735342549181 1 1
0.288608870105178 0.287577129598693 0 0
-0.0522883409485792 -0.0521985120205508 1 1
0.0894862277977502 0.0890329772409744 1 1
0.219530172010953 0.218578666526973 1 1
0.0949993033098207 0.0945567462994525 1 1
-0.219240566363296 -0.21866036874622 1 1
0.334260010579875 0.333014272353818 0 0
0.0453123341300181 0.0452906560526881 1 1
0.146355120712649 0.146217862912226 1 1
0.00518452932172021 0.00456053964326311 1 1
0.166181629278163 0.165957555247249 1 1
0.0503372064644588 0.0504368559060991 1 1
0.0593777318016506 0.0593576114424262 1 1
-0.0638446356340664 -0.0637140945666801 1 1
-0.0785110927571206 -0.0783992304163905 1 1
0.130913387977934 0.130635214617255 1 1
0.22714979542326 0.226446917472127 1 1
0.169673930783011 0.168996659186629 1 1
0.311016900749713 0.310261873124261 0 0
-0.421234278161023 -0.419991647539033 0 0
-0.218172363819661 -0.217391270692952 1 1
0.0248438581212223 0.0241093037758779 1 1
-0.248526547837778 -0.247712629497704 1 1
0.120391622558911 0.119671694095084 1 1
0.171959904859515 0.171400236054209 1 1
0.00253939612470604 0.00255242670744957 1 1
-0.200882164209687 -0.199902899187597 1 1
-0.0900424677891349 -0.0900262552561791 1 1
0.11072544673432 0.110701442995053 1 1
0.126069686120883 0.12565661236718 1 1
0.0213155319737382 0.0212942807276568 1 1
0.498249767394863 0.497267392091224 0 0
-0.128667943315997 -0.128351290445542 1 1
0.11871394261782 0.117911968046455 1 1
-0.0294330928112118 -0.0293780109647062 1 1
-0.0740839569252182 -0.0741719809370351 1 1
0.164627270073008 0.164315807881576 1 1
0.247123116684617 0.246250579900183 1 1
0.330189743969617 0.329085394438554 0 0
-0.120950908141548 -0.120948062618385 1 1
0.0382250627205174 0.0381643157972098 1 1
-0.168138881484289 -0.167395063150145 1 1
0.120231487305413 0.120038764386386 1 1
-0.0187056140221589 -0.0193498647171216 1 1
-0.245777952673106 -0.245236087154835 1 1
0.0304689078639518 0.0309559947535116 1 1
0.131788836766027 0.1312639414982 1 1
-0.0807551403266192 -0.0807295818066519 1 1
-0.0362805627948981 -0.03647362838243 1 1
0.0680468634709977 0.0679386139429779 1 1
0.172581214544031 0.172218454253979 1 1
-0.132855959740997 -0.132557817717285 1 1
-0.150302390714484 -0.149898475203964 1 1
0.0530156179375621 0.0529619450315884 1 1
-0.14403277870542 -0.143785601132872 1 1
0.00807286143042779 0.00826850464664938 1 1
-0.191898618002895 -0.191210967392137 1 1
-0.0425830651079382 -0.0424204878103952 1 1
0.256767189492623 0.255783413801571 1 1
0.00156411523287001 0.00171156871430886 1 1
-0.0131067167744998 -0.0130695338058186 1 1
-0.054505078963006 -0.0541461195573418 1 1
-0.0571146280915477 -0.0573615258661349 1 1
0.086623766741953 0.0863046259488472 1 1
-0.0108823330868711 -0.0106628741369302 1 1
0.145569151785497 0.145501637059517 1 1
-0.23725215139455 -0.236123391815352 1 1
-0.320998230500787 -0.319509092128348 0 0
0.0260095108580774 0.0260901282141813 1 1
0.26981364041848 0.269710788595755 0 0
0.0329801013479824 0.0331133420596984 1 1
-0.164581417815843 -0.163964494221912 1 1
-0.30944210949324 -0.308735376313458 1 1
0.0828435992119911 0.0828115608408779 1 1
0.0359679158249788 0.0352979556097389 1 1
0.168587242922473 0.168213670432936 1 1
0.0362268183137055 0.0361809420809663 1 1
0.361254531063301 0.359977254329591 0 0
0.094806016864749 0.0944773288674132 1 1
0.0156140674772165 0.0157444371651193 1 1
0.054572289689292 0.0541305974328881 1 1
0.270119641311496 0.269343877936537 1 1
-0.288571178973598 -0.287658660203286 1 1
-0.0714954742631795 -0.0710307966523503 1 1
-0.304079377715559 -0.303290538365184 0 0
-0.300978330376854 -0.299749990070141 0 0
-0.128291353081994 -0.127760492727005 1 1
-0.263369259441268 -0.262503872980684 1 1
-0.193334562233406 -0.193064830813459 1 1
0.180697049097148 0.180213311467509 1 1
-0.106396194663314 -0.105985645127628 1 1
0.149979152173447 0.149305038301765 1 1
0.0259045808414146 0.0257218827349213 1 1
-0.0772831158887276 -0.0764151419498987 1 1
-0.163448163537814 -0.163248744463978 1 1
0.100883575669714 0.100101606194824 1 1
-0.264431728669901 -0.263502573464084 0 0
-0.148922463955472 -0.148731369144926 1 1
0.153070296665532 0.152702348104357 1 1
-0.16873304267416 -0.168270954620639 1 1
0.0797593713192744 0.0797676047106857 1 1
0.0462627008542463 0.0461018147818351 1 1
0.17403615474476 0.17281235368563 1 1
-0.202723055103129 -0.201497540119943 1 1
-0.162214655341652 -0.161766718493742 1 1
0.123406500849877 0.122647305069332 1 1
0.116860853170392 0.116633974489591 1 1
-0.0310911722626972 -0.0312556909221833 1 1
0.0763392080907432 0.0757644748869482 1 1
-0.302416172282511 -0.301076382943112 0 0
-0.114163768189938 -0.113881359735303 1 1
0.0716025382742931 0.0715412856201404 1 1
0.105326549415977 0.10539619516531 1 1
-0.13099889126135 -0.130740835540987 1 1
-0.0139536555965945 -0.0138166466600732 1 1
-0.14121463442223 -0.140580575896019 1 1
-0.0394547303890309 -0.0396060014763109 1 1
0.128279841172554 0.127695488787527 1 1
-0.135335954356207 -0.13470808401146 1 1
-0.132655564603213 -0.131036029902319 1 1
-0.0561376159012466 -0.0561457962720564 1 1
0.220200383154922 0.219841427470875 1 1
0.0670164232058488 0.0667957844528461 1 1
-0.133013992571836 -0.132538086733561 1 1
0.324744170949764 0.323916791737531 0 0
0.0990418633869518 0.098592283937512 1 1
0.00630137180711171 0.00628240272797802 1 1
0.157237764959022 0.157082151054928 1 1
-0.0765838045632676 -0.0764923641817475 1 1
-0.059994890215536 -0.0596779397937105 1 1
0.0504335554497456 0.0503427580844282 1 1
0.247779581452549 0.24660354133064 1 1
0.101490602485011 0.101227620461008 1 1
-0.0301165434942889 -0.0299707025515064 1 1
0.1256823962116 0.124825301889205 1 1
0.0882060666442163 0.0878774700607051 1 1
0.0824177495954714 0.0822426167983517 1 1
-0.205617647234871 -0.205499721346729 1 1
0.23808450416714 0.23753568706136 1 1
0.0480698396374111 0.0479970895472595 1 1
-0.25716947721633 -0.256606865505531 1 1
-0.241874940497336 -0.241436916236708 1 1
-0.0467187389454211 -0.0464160499774293 1 1
-0.226723403282913 -0.226566836322298 1 1
-0.0048110296727094 -0.00487183776041983 1 1
-0.217220941515534 -0.21607559188149 1 1
0.0593514289757496 0.0592239836159118 1 1
0.0993025318669379 0.0990756022152191 1 1
-0.105627818187255 -0.1054778973627 1 1
0.123252087260462 0.123021219675404 1 1
-0.10954305493968 -0.109461351308883 1 1
0.0683877943787916 0.0677974600318458 1 1
0.149548841171807 0.149063717804341 1 1
-0.119431802896623 -0.11910237426095 1 1
0.0622200552269247 0.0625530229972261 1 1
-0.120705520729147 -0.120500347485998 1 1
0.0591289379617576 0.0585026562295408 1 1
-0.323371706416283 -0.322969547195146 1 1
-0.0251709543934669 -0.0252297832919823 1 1
0.170901597362176 0.170354623125911 1 1
0.196843582123565 0.196034362003346 1 1
-0.289776560836534 -0.28878600119531 1 1
-0.262326649157132 -0.261185489830819 1 1
-0.241866917490881 -0.240908879979843 1 1
-0.471051825161627 -0.469213523494304 0 0
0.147299819174444 0.146972268076538 1 1
-0.194251510093416 -0.193695792627526 1 1
0.22511762369371 0.224257578509488 1 1
-0.201151740290236 -0.199777772974892 1 1
-0.36757247366099 -0.365973822840618 0 0
-0.0938686532122058 -0.0931188375879222 1 1
-0.0441623086757836 -0.043750131985632 1 1
0.171792923361599 0.171078687814272 1 1
0.15142204019428 0.1509011474075 1 1
0.0192792060599049 0.0189336240017591 1 1
-0.294842961132925 -0.293975001616992 1 1
-0.204901240391262 -0.203663797411328 1 1
-0.0648679396630014 -0.0644413707932544 1 1
-0.00854373432907984 -0.00814878582352454 1 1
0.102529670795836 0.102609868888707 1 1
-0.229214853871241 -0.228418234996391 1 1
-0.220194919404054 -0.218956671335644 1 1
0.0288111708626532 0.0286267447986293 1 1
-0.00119545340209317 -0.00111566515838619 1 1
-0.174416087722146 -0.174259452015591 1 1
0.131271728945689 0.130774440305255 1 1
0.114742640446063 0.114744891688997 1 1
-0.257218048956893 -0.25655456460496 1 1
-0.00727360283901725 -0.00735201850220995 1 1
-0.00369164340084302 -0.00371723460884998 1 1
0.111283885300314 0.11077149158328 1 1
0.0288071815130185 0.0287225157909222 1 1
0.0572356850326255 0.05676630568135 1 1
0.237365144835371 0.23704762810152 0 0
-0.282490765808 -0.281694940861852 0 0
-0.0247741505968632 -0.0244576635771094 1 1
-0.24624252168847 -0.245289438324257 1 1
0.164253532935155 0.163697795615461 1 1
-0.166823133742979 -0.166429974617241 1 1
0.254380602205471 0.253818501279845 1 1
-0.0874471865895793 -0.0868819286070856 1 1
-0.083471750080378 -0.0830211033711104 1 1
0.254669255721496 0.253702179649486 1 1
-0.00618320157582328 -0.00589067056277669 1 1
0.251190830047069 0.250274374200721 0 0
-0.0774732322157941 -0.0775329951069756 1 1
-0.252136250559294 -0.251765654668507 1 1
0.0108442419132819 0.011048135199592 1 1
-0.0954297948836124 -0.0952094647953605 1 1
0.0803386916795952 0.0798098631480539 1 1
0.121355890890702 0.121203650371681 1 1
-0.192515388123077 -0.191737074735897 0 0
0.148684256949705 0.147917093760677 1 1
-0.224153558095856 -0.22340849852631 1 1
0.218605358148261 0.217516237195005 1 1
-0.202580364719354 -0.202172175329731 1 1
-0.123178431840041 -0.122864950230435 1 1
-0.151926453955287 -0.151578206559486 1 1
-0.0517062891033681 -0.0515287259323229 1 1
-0.187075943375734 -0.186426419659945 1 1
0.0188732776447308 0.0187879258230025 1 1
-0.112697954958483 -0.112437080277187 1 1
-0.12572643980257 -0.124718738597614 1 1
-0.110028533341325 -0.109415259533653 1 1
-0.139344665022324 -0.138879492985129 1 1
-0.111498638459839 -0.110933784241714 1 1
-0.117918153509902 -0.117821740163211 1 1
-0.153767551366143 -0.153878568332235 1 1
0.180106941100266 0.179644369147591 1 1
0.160031305749735 0.159746289865285 1 1
-0.141746326087555 -0.141469980813435 1 1
0.349449883304446 0.348055578655878 1 1
-0.322447696585355 -0.321642108372509 1 1
0.272616658774631 0.271875447827249 0 0
-0.101577242793735 -0.100783251706422 1 1
0.0240531949859169 0.0240565773617162 1 1
-0.0753675833937195 -0.0753890393220643 1 1
-0.16310603752805 -0.162643371524905 1 1
-0.00688868265379362 -0.00660081865734263 1 1
-0.0668746972573045 -0.0669991151400099 1 1
-0.1405276173232 -0.140505825504802 1 1
-0.0779494034705109 -0.0783752503692713 1 1
-0.33981526614073 -0.338866365774606 1 1
-0.0763614901277788 -0.0760578366828277 1 1
-0.0219616835950895 -0.0212789220398513 1 1
-0.0700771249461083 -0.0694251622765867 1 1
0.243149508357074 0.242814297192175 1 1
-0.225058957022842 -0.224414621215477 1 1
-0.081590070204735 -0.0811401472148498 1 1
0.231949316724188 0.231592456288755 1 1
-0.0696764747597357 -0.0693832532879771 1 1
0.0599359401609246 0.0602301504071237 1 1
-0.140986606637226 -0.140682732542276 1 1
-0.181216795915533 -0.181126883915313 1 1
0.0861862734457488 0.0864648984111818 1 1
0.0321245387689357 0.0316395005513393 1 1
0.0236155183019125 0.0234687032299134 1 1
-0.185064221832822 -0.18464832206611 0 0
-0.0362405451787302 -0.0355335369908596 1 1
-0.358714887706597 -0.35747750331248 1 1
-0.0368255865797092 -0.0364175721777132 1 1
-0.145766839368644 -0.144944766765047 1 1
0.249519653006017 0.248825867259059 1 1
-0.305915946915606 -0.304740657232756 1 1
-0.0744303800631253 -0.0738934858452004 1 1
-0.150454411971967 -0.149951092304381 1 1
-0.0420429515063075 -0.0418770071764139 1 1
0.167620668132755 0.167021254979066 1 1
-0.0595929218561882 -0.0595639367551762 1 1
-0.263972406270496 -0.26314648238814 0 0
0.100045209124414 0.0994064073846372 1 1
0.0836382865364317 0.083218928519102 1 1
0.0501571117130758 0.0499012075651432 1 1
-0.145487838303744 -0.145033528406532 1 1
-0.156764475053641 -0.156670109922245 1 1
0.229804335319802 0.229007895719717 1 1
-0.0420989543692631 -0.0419372148827438 1 1
0.112829021668842 0.112120611326725 1 1
0.0845619557420602 0.0845996164784524 1 1
0.0576076268833284 0.0575453818885357 1 1
-0.214365875426944 -0.213964687056113 1 1
-0.0219288152083974 -0.0215376183615449 1 1
0.021468958387952 0.0217503922798116 1 1
-0.352878676924385 -0.352133155387844 0 0
-0.0394470209594907 -0.0390836661449434 1 1
0.227074949161796 0.226228546167776 1 1
0.091196107452264 0.091005603450509 1 1
-0.0118126643576583 -0.0119252438705681 1 1
0.11204683124387 0.111539061245166 1 1
-0.122873482535128 -0.122215231798613 1 1
0.255116102249513 0.254358140577108 0 0
-0.058172432172567 -0.0573250875154491 1 1
-0.216692906476818 -0.216142303137054 1 1
-0.24852566914686 -0.247469080510907 1 1
0.367509760902199 0.366598680189763 0 0
0.0443347163983493 0.0442837394728546 1 1
-0.0307514348140476 -0.0301567692719602 1 1
0.260263759124916 0.259409709906605 1 1
-0.0666786233564968 -0.0666004378423095 1 1
-0.143948809073425 -0.143554108389618 1 1
0.511069759141094 0.509492746504926 0 0
-0.178218253158838 -0.17787307107883 1 1
0.0345486221951256 0.0339579408737985 1 1
0.26552616580973 0.264691509764701 0 0
-0.136933046465886 -0.136540948188856 1 1
-0.030191037474267 -0.0304111087142058 1 1
0.00257918382974274 0.00234217633312337 1 1
0.122557874146576 0.122334751282613 1 1
0.261360782985792 0.260215806819884 0 0
-0.0155438206732418 -0.015833354667386 1 1
0.314402741666668 0.313711707432882 0 0
0.151598679869056 0.151191890947139 1 1
-0.121258819348226 -0.121003800559482 1 1
0.0592398561042461 0.0591347011763554 1 1
0.293259037239344 0.292490261976204 0 0
0.151180249025658 0.150962500624087 1 1
0.232222968284932 0.231839032627222 0 0
-0.183675604301113 -0.18346724274574 1 1
0.166258972723918 0.165794659703336 1 1
0.109395840362862 0.109242291863224 1 1
-0.183791913314847 -0.183278547970367 1 1
0.11586012186982 0.115570022020702 1 1
0.00765999952102685 0.00789141892592828 1 1
-0.0681468673644405 -0.0679162717602142 1 1
0.147429942081865 0.146489109563459 1 1
-0.0423268647308914 -0.0417132823592528 1 1
0.16256112974324 0.162331464206395 1 1
-0.256200413549812 -0.255241826451843 1 1
-0.218168008790885 -0.217471078458357 1 1
0.0349593481026761 0.0345140903414759 1 1
0.0816580102541597 0.0809972613151249 1 1
0.141217756929723 0.140734658228731 1 1
-0.322825578073304 -0.322179272213015 0 0
-0.178416433970106 -0.178021680420461 1 1
0.144328294826382 0.143492261573499 1 1
-0.334221573081041 -0.333031505120209 0 0
0.382641446343641 0.381143746882948 0 0
0.0183187439172641 0.0181856468715004 1 1
-0.0786164919956759 -0.0783496683082634 1 1
0.209835918482664 0.209200130986277 0 0
-0.0185693261015401 -0.0185771965537955 1 1
-0.102320173604735 -0.102043572024895 1 1
0.363572741163084 0.362320584247405 1 1
0.0283440822947486 0.0281352923065486 1 1
0.0416501972091674 0.0417006654854335 1 1
0.0573930144320265 0.0573154857463482 1 1
-0.269164870939556 -0.268275366428735 1 1
0.0066125083498648 0.0067209588933755 1 1
0.0898328387644398 0.0895350182695661 1 1
-0.0912843529639193 -0.0914814679754816 1 1
0.0407188230354245 0.040321893112841 1 1
0.0173438400773185 0.0173712815665868 1 1
-0.237210033406995 -0.236136918226421 1 1
0.291701773883062 0.291058548583989 0 0
-0.0882049315760189 -0.0882656001738415 1 1
0.113733287456278 0.113412512490538 1 1
0.0830892567600065 0.0827705198987685 1 1
0.094344616355834 0.0941954622066771 1 1
-0.389954311775148 -0.388703697465099 0 0
-0.0214760296464337 -0.0214482068411436 1 1
-0.179785527538362 -0.179050002673108 1 1
0.0265002275794495 0.0263095774403715 1 1
0.254454302801904 0.253926027027836 1 1
-0.264886560752127 -0.263931657461929 0 0
-0.162141734033517 -0.161851519479715 1 1
0.0598168660461115 0.0598369061424102 1 1
0.034096042238163 0.0341956280904181 1 1
-0.258449359878782 -0.258034461136956 1 1
0.110366539493533 0.109808760043676 1 1
-0.0795965571219705 -0.0795335642923026 1 1
0.0581524507475547 0.0576585280242862 1 1
-0.055924595061617 -0.0556906012684138 1 1
0.0795694116311663 0.0793228676911344 1 1
0.138156040431361 0.137573631264058 1 1
-0.306390014607839 -0.30544205793563 0 0
0.103108221940647 0.102849996585062 1 1
-0.119933333687656 -0.119407519991402 1 1
0.180373677009643 0.180000658813276 1 1
-0.0439962398010067 -0.0439232882892911 1 1
-0.0310363131912584 -0.0307692895165194 1 1
-0.0565970569452423 -0.0567560692836484 1 1
-0.187825994381748 -0.187489777335886 1 1
0.0738073931696564 0.0733461234665892 1 1
0.0342098964475572 0.0341141286011459 1 1
0.15218803314057 0.151765640314346 1 1
-0.132084525196781 -0.131475905071229 1 1
0.267840953156802 0.266743917867718 1 1
0.0525457733517828 0.0523582694643065 1 1
0.00593317941925031 0.00564231960793577 1 1
-0.0291013702953813 -0.0291354603841891 1 1
-0.139830074928207 -0.139220387118338 1 1
-0.263940435519657 -0.263164101398615 1 1
0.376101689374001 0.375233981162413 0 0
0.0226272059308938 0.0223465839018213 1 1
0.0922648813033058 0.0922815185576321 1 1
-0.01453482654238 -0.0140895924316237 1 1
0.0451759834337433 0.0451209855635425 1 1
-0.148341140891737 -0.147970621891526 1 1
0.0652828288422327 0.0651379585176713 1 1
-0.51025582994773 -0.508931538085596 0 0
0.206270455349187 0.205852314892187 1 1
0.00540613994699976 0.00507838237664929 1 1
-0.230057643070019 -0.229512822830031 0 0
0.0629336072691733 0.0629752133926349 1 1
0.154188901298414 0.154016476334347 1 1
0.0482428681163032 0.0480375561393528 1 1
-0.118448118920777 -0.117969945016392 1 1
-0.200876294855049 -0.200357166670236 1 1
-0.0763466830812971 -0.0761639500112599 1 1
0.145146505920826 0.144507145401741 1 1
-0.142347556911646 -0.142010504382043 1 1
0.24220410753419 0.241227334628721 1 1
-0.0224732902633808 -0.0225155427000479 1 1
0.100763742286888 0.100720178151645 1 1
-0.00793116543663441 -0.00794880893974933 1 1
0.256892353678059 0.25641758346659 1 1
0.195816670195558 0.195324244062031 0 0
-0.237179949112339 -0.236631842640791 1 1
0.0651150509541796 0.0649229488816191 1 1
0.0192301825870254 0.0190198886339632 1 1
0.0513275870055903 0.0516794976278366 1 1
0.11167094765134 0.111376320451707 1 1
-0.083681899510705 -0.0831069233732007 1 1
0.0446756649367351 0.0447423964403399 1 1
0.173985379168679 0.173668651809443 1 1
0.105796785654302 0.105525797514846 1 1
0.231501560351191 0.231201157684878 1 1
-0.172212201404342 -0.172172282168382 1 1
-0.10208841512559 -0.102124187105137 1 1
0.00524495360433652 0.00495038446166985 1 1
0.0593395665400383 0.0590479990251386 1 1
-0.0029148089853909 -0.00326246449304801 1 1
0.0439362200741282 0.0438955066129627 1 1
-0.270994996157626 -0.270193359438468 1 1
0.258532716846263 0.257607860711991 1 1
0.0659804781957899 0.0661498431150649 1 1
0.156739742395473 0.155840722765526 1 1
0.378883186275797 0.377671214322889 0 0
-0.0979212454340512 -0.0976680593105222 1 1
0.348783592656321 0.347896876596963 0 0
0.0438145243403302 0.04347693689997 1 1
0.310031755059626 0.309316696343426 0 0
0.351941578034926 0.351307617083652 0 0
0.182385689754708 0.18186967942099 1 1
0.00700913025162975 0.00676052394874863 1 1
0.0914271209963233 0.0909462773643619 1 1
0.0908963937394014 0.0906027393350356 1 1
0.342080113770008 0.34166188692733 1 1
0.206102729803578 0.205623991537536 0 0
-0.0240579367685636 -0.023561341482183 1 1
-0.335367442900591 -0.333511668897763 1 1
-0.39225599763308 -0.391433198195722 0 0
0.0258522705716873 0.0256948061956178 1 1
0.170245898303845 0.169589318890129 1 1
0.109706553563884 0.109068448456795 1 1
-0.0103176618247118 -0.010499527102174 1 1
-0.171644050921397 -0.171073667735619 1 1
0.0864513398524083 0.0861175798019885 1 1
0.00435096368117084 0.00441286903635492 1 1
-0.0385672988331456 -0.0383851027349106 1 1
0.21045317845002 0.209628666943743 1 1
-0.133394919780164 -0.132919924009041 1 1
-0.194498851589096 -0.193969031434523 1 1
0.0377608915714216 0.0377302014233325 1 1
-0.200089837248485 -0.199317004546387 0 0
0.0567651787523204 0.0567172322828812 1 1
-0.0963133285750403 -0.0960876155856743 1 1
-0.181338363894659 -0.181078441870071 1 1
-0.112620055656389 -0.112332810567567 1 1
0.00191408091861332 0.00193193645764599 1 1
-0.263028583487765 -0.262624200976384 1 1
-0.0126959822634943 -0.013045326412288 1 1
0.144206776355005 0.143667137349746 1 1
0.0233858037759019 0.0235453998136145 1 1
-0.151403960390613 -0.151132137181587 1 1
0.0568839245108181 0.0571331638078385 1 1
-0.027116712527595 -0.0264594179355932 1 1
0.0480526796067891 0.0482889139294706 1 1
-0.143553307479765 -0.142936449138011 1 1
0.0460674509745872 0.0456808836627304 1 1
-0.0298266870266533 -0.0298363066914003 1 1
0.094425178669684 0.0942992321053342 1 1
0.0354026091988131 0.0352528990958346 1 1
0.0572538412994507 0.0569520586200959 1 1
-0.172116955690836 -0.171285325627873 1 1
0.0218395598017861 0.0214893194348858 1 1
0.1557976235306 0.155547847922004 1 1
-0.00194310536065783 -0.00177147925877412 1 1
0.00978533760115995 0.00980614795003897 1 1
0.209724626195169 0.209140358404137 1 1
-0.0713033847404213 -0.0712426536299969 1 1
-0.26256784270922 -0.261762468191312 1 1
0.214435475370965 0.213837033622842 1 1
-0.213307246133919 -0.212569289220852 1 1
-0.0322749889456861 -0.0323220645477464 1 1
0.0760980529684023 0.0756569846964713 1 1
-0.172038939137217 -0.171575613824582 1 1
0.113014160443949 0.112739555704817 1 1
0.0810204514837709 0.0808640524262954 1 1
0.23190316010653 0.231506640094548 1 1
-0.0947449421693918 -0.0941904844182101 1 1
-0.0162093847149363 -0.0160701970894526 1 1
-0.0858345813363389 -0.0857557823367281 1 1
0.25806336873587 0.25753274204703 1 1
0.013388662885303 0.0137943925296069 1 1
0.0959566170907261 0.0958751367985676 1 1
0.0186724615654202 0.019452707678487 1 1
0.0256383956769502 0.0253096234150533 1 1
-0.0445710493623673 -0.0443119505112747 1 1
0.122909919077781 0.122545766680755 1 1
-0.193671274683647 -0.193237136653692 1 1
0.0689118670046326 0.0687923727094372 1 1
-0.147065491894225 -0.146673123532258 1 1
0.0512739980773979 0.0513421158101469 1 1
0.201564788043282 0.201228936381458 1 1
-0.0179936250579998 -0.0177821889255044 1 1
-0.296340514527538 -0.295141794706324 0 0
-0.0386301543165637 -0.0385189888519327 1 1
0.13296528186103 0.132564987099719 1 1
0.0211049469663508 0.0212332562584373 1 1
-0.128646166624796 -0.127970207471613 1 1
-0.0308229928574224 -0.0305138414264158 1 1
-0.156758255303275 -0.155946018327398 1 1
0.00273783665446287 0.00265080584673549 1 1
-0.0824503270943329 -0.0823524033635385 1 1
0.12806534026132 0.1274631001288 1 1
-0.0841006535495036 -0.0839030451908676 1 1
-0.0310513329320035 -0.0311015450885578 1 1
0.112979086002603 0.112804860249429 1 1
0.0119855481882546 0.0121748271725221 1 1
0.183034496427802 0.182559163946668 1 1
0.244294558196176 0.243794808767447 1 1
-0.0358438681943594 -0.0352202138533856 1 1
0.0797584137735132 0.0793735087744394 1 1
-0.237713359287974 -0.237082551356868 1 1
-0.0195450714904249 -0.0193780855122149 1 1
0.209504183879799 0.209123018878937 1 1
0.0103013693532629 0.0106518696092542 1 1
-0.0816202315724788 -0.0814054860372938 1 1
-0.0562747438281092 -0.0559216986224746 1 1
0.0549402583104318 0.0549298177407378 1 1
0.191563936528639 0.19124156611109 1 1
-0.263213772691996 -0.261687875051147 1 1
-0.0176942423648029 -0.0176756946103387 1 1
-0.102292976077832 -0.102207611902122 1 1
0.0805020974342886 0.0800151689643806 1 1
0.0977748363038363 0.0981555944545238 1 1
0.0974384242729598 0.0967349939728227 1 1
0.154694180369604 0.154600316135404 1 1
0.0243590095372682 0.024301495559161 1 1
0.0482149473551108 0.0478750617157183 1 1
0.0192236320736229 0.0187959183140333 1 1
0.270999991467739 0.269988381694132 0 0
-0.105418460047566 -0.105179681005665 1 1
0.0489617066369155 0.0492181562858718 1 1
0.0349322747156244 0.0347693144111729 1 1
-0.0840520347320552 -0.0838814934355435 1 1
0.107759618883433 0.107524171423199 1 1
-0.0141014585230727 -0.0137558793017556 1 1
-0.163864585435353 -0.1631335678569 1 1
-0.0270848376645683 -0.0269478903286237 1 1
0.0812042533629865 0.0809528705867873 1 1
0.110247790346031 0.109964981549504 1 1
0.0650444764077328 0.0649920183696838 1 1
-0.109811434830319 -0.109619140415007 1 1
-0.00336593961967497 -0.00323094073621557 1 1
-0.0130529527120318 -0.0130520332339768 1 1
-0.0666549884144804 -0.0662046598657717 1 1
-0.143640104017148 -0.143391581557211 1 1
-0.276175295267165 -0.275667249535623 1 1
-0.0123714550895775 -0.0120899561600116 1 1
-0.149424087401081 -0.148592546994951 1 1
0.251167402024129 0.250312955830648 1 1
0.00264624624155463 0.00250066125122091 1 1
-0.0587508905119807 -0.0582778389069312 1 1
0.014136829505903 0.0139582487252595 1 1
0.00797914517222918 0.00811937844654326 1 1
0.00946518008389287 0.0089893881885503 1 1
0.124855012328314 0.124914045308112 1 1
-0.0794131234669692 -0.0793148058547883 1 1
0.21465043490382 0.213742563841171 0 0
0.267424713221116 0.266337849250048 1 1
0.229286778135219 0.228676591657769 1 1
-0.105724115366029 -0.105098077131649 1 1
0.128717597013853 0.128398973755193 1 1
0.192804541691448 0.192258869312625 1 1
0.00726462361022114 0.00709241303527122 1 1
0.116562824915537 0.116435826435838 1 1
-0.0545948201954412 -0.0547396668115158 1 1
0.093184460795639 0.0931821380283086 1 1
0.0772900597117495 0.0772027707039627 1 1
-0.163209231422725 -0.163059013108846 1 1
0.0916786183398317 0.09132877091677 1 1
-0.167708808449254 -0.16719781363807 1 1
-0.206672208335758 -0.20567539856563 1 1
-0.0696253683982149 -0.0697760921802035 1 1
-0.100915759460693 -0.100681196052946 1 1
0.0236632957631331 0.0236235885466781 1 1
0.245559309705863 0.244913005405778 1 1
-0.0675317435629416 -0.0677490652720616 1 1
0.0715309369447769 0.071445122201831 1 1
-0.261740226058884 -0.260912022616279 1 1
-0.0205758705431745 -0.0198918624843819 1 1
0.0260428862652849 0.0258460448734514 1 1
-0.0995179531978099 -0.0991527855696613 1 1
0.177144531230956 0.176734866603415 1 1
-0.164561419085114 -0.164468313894787 1 1
-0.0222991296970673 -0.021590317908474 1 1
0.203295303776824 0.202608060338682 1 1
-0.146456668502461 -0.146167475614501 1 1
-0.250210600226077 -0.249233483494535 1 1
0.0803965817363917 0.0807717314862609 1 1
-0.0443037361085691 -0.0443486807745949 1 1
0.136948935649838 0.136528804489537 1 1
-0.114383762572562 -0.11346292794217 1 1
0.0628850535722407 0.0629076758841037 1 1
-0.0221108413210038 -0.021797723718272 1 1
0.180720012678086 0.180257750390154 1 1
-0.239382016059386 -0.23908012525343 1 1
0.0158468379076434 0.0157923616342771 1 1
-0.283293814279441 -0.281730999422344 1 1
0.287668490529086 0.28682633986457 0 0
0.0419493643119784 0.0419193568445307 1 1
-0.327315493529306 -0.326084675589448 0 0
0.204059060360126 0.203615875920655 0 0
0.0356304607136675 0.035495465542409 1 1
-0.160909620213183 -0.160131044024298 1 1
-0.207835943949663 -0.207277021876137 1 1
-0.212412313362212 -0.211918964862154 1 1
0.0261815981001853 0.0262916993194392 1 1
-0.0577403592392777 -0.0574846791828793 1 1
-0.00336978658845187 -0.00327153348635928 1 1
0.100866951594835 0.10067202591515 1 1
-0.0597605743173841 -0.0594259892884097 1 1
0.0265988044564075 0.0265690519558995 1 1
-0.139901061219988 -0.139630202353521 1 1
-0.109255785128097 -0.108977290251311 1 1
0.229397203213579 0.228624434219693 1 1
0.0770507319463048 0.0768429235535208 1 1
0.240833295015928 0.240158964853104 1 1
-0.012248825329416 -0.0119619210497681 1 1
-0.00659511741306801 -0.00651917105533181 1 1
0.135491805783518 0.134866551561945 1 1
0.0444794549334035 0.0441040561335946 1 1
-0.0216337303962281 -0.0217676949096552 1 1
0.176897508300624 0.176750945333829 1 1
0.0343830386963497 0.0338881808658239 1 1
-0.0257095230044227 -0.0256740198422876 1 1
-0.208473839936157 -0.207963240662823 1 1
-0.00808574220446252 -0.00800442470684515 1 1
-0.0751075281519601 -0.0749401326613586 1 1
-0.103860278196365 -0.103852787173372 1 1
-0.175030706609712 -0.174918400939068 1 1
0.1270697700739 0.127080930995563 1 1
0.184042719687187 0.183844703670223 1 1
-0.0302127487377525 -0.0298443114793151 1 1
-0.0341734387926501 -0.0343347862436477 1 1
-0.22905533239918 -0.228623839924128 0 0
0.341875571585841 0.341123063140653 0 0
-0.0580768076897476 -0.0584253133060912 1 1
0.139767254690149 0.139333895511567 1 1
-0.067949911623605 -0.0677878714055274 1 1
-0.0494802202224744 -0.048907660221097 1 1
-0.127784578883539 -0.127396745684879 1 1
0.132816012437044 0.132641614590873 1 1
-0.173897151374176 -0.173263282070216 1 1
0.0406805712971931 0.039972761940907 1 1
-0.140406668348368 -0.13983857105401 1 1
0.0865788196834272 0.0860758000309312 1 1
0.0927207045511408 0.092516886480288 1 1
-0.17434377712712 -0.174063959270464 1 1
-0.0181435857844971 -0.0181815840466373 1 1
-0.0723754986833031 -0.0723200629206514 1 1
-0.0445285001892408 -0.0442630438007509 1 1
0.179383388358568 0.179027437615488 1 1
-0.215439734068411 -0.215050396809301 0 0
0.101339095425157 0.10132890940606 1 1
-0.032544378360124 -0.0325499823757936 1 1
-0.330600514939616 -0.329153683652704 1 1
0.0996924706850578 0.0993218602330518 1 1
0.0846247407634555 0.0845254264128406 1 1
-0.0879250903412054 -0.0872822942134155 1 1
-0.328688944412813 -0.327769881914431 0 0
0.147901414386232 0.147690914019532 1 1
0.184486793551901 0.184185380347003 1 1
0.0772081762441496 0.0770741135642091 1 1
-0.0359554049610808 -0.0360615175597943 1 1
0.053393359178753 0.0532683610035926 1 1
-0.0258435690917272 -0.0253212322316696 1 1
0.172191534759658 0.171748557523396 1 1
0.0193146639095534 0.0192976980622768 1 1
0.124291787844188 0.123955446632421 1 1
0.12884953510536 0.128693311170033 1 1
-0.0653151770629416 -0.0650839732121728 1 1
0.0612368666383866 0.0612089946443344 1 1
0.0635766416614267 0.0635466937961041 1 1
0.104269187382047 0.104053914917314 1 1
0.089134608553989 0.088868156833089 1 1
-0.26144694634838 -0.26071405686867 0 0
0.0687956216311961 0.0684409614272019 1 1
-0.17329544099994 -0.172919943534865 1 1
0.130186213961822 0.129948340120518 1 1
0.0142136836514132 0.0139366577503905 1 1
0.0216278644626796 0.0210712712877325 1 1
-0.307025462827788 -0.30652058728172 0 0
-0.115111235220547 -0.114894550641302 1 1
-0.2397839471285 -0.238748457576563 1 1
0.0527143715312849 0.0523415208961354 1 1
-0.147349837930121 -0.147022215635191 1 1
0.175297716850915 0.174637805172799 1 1
-0.27561695310109 -0.274701789404118 0 0
-0.0233174415549752 -0.0230706564371985 1 1
-0.00413246277080655 -0.00425683336575337 1 1
-0.0470291842651771 -0.0469338511038617 1 1
-0.0299542078582529 -0.0300037868516668 1 1
0.010988893983177 0.0111828398984013 1 1
-0.016769573572031 -0.0170926856142887 1 1
0.10971559360194 0.109662262765143 1 1
0.0323799098664234 0.0324836449474161 1 1
0.121799634033796 0.121604097444459 1 1
0.133290110194944 0.132667747202517 1 1
-0.015768375464135 -0.0155841950891992 1 1
0.19750550455795 0.197289084530155 1 1
-0.181276880177696 -0.180749582595996 1 1
-0.0507036930194434 -0.0503775038338924 1 1
0.212428443054333 0.211744150158727 1 1
0.159040618976475 0.15865370690677 1 1
0.443886054629959 0.442534345631264 0 0
0.204677584197321 0.204153618684872 1 1
-0.0450118368894318 -0.0449244487658856 1 1
0.105616677718858 0.105214648653805 1 1
-0.0425480528833855 -0.0423790261045722 1 1
0.022000910877057 0.0218126203625289 1 1
-0.144525965128959 -0.14385816374629 1 1
-0.0933571288785834 -0.0931095860664832 1 1
-0.484093136770984 -0.482447928077439 0 0
0.0470221667798176 0.0464577425301201 1 1
0.160447480416734 0.160016803116795 1 1
-0.215978950363553 -0.215457415370005 1 1
-0.00564799251621729 -0.00526495928359642 1 1
0.0324114665769567 0.0323840853946994 1 1
-0.215201467946588 -0.214367427122257 1 1
0.220780801210277 0.219573042543744 1 1
0.117197074238711 0.116605515813949 1 1
-0.046969810067793 -0.0468281518707331 1 1
-0.135133706682075 -0.134469161810212 1 1
0.0133239331078625 0.0130866605261857 1 1
0.20245922871501 0.201833614030868 1 1
-0.107802972838788 -0.107426407853428 1 1
0.324880252722652 0.323912443078354 0 0
-0.0602535852517462 -0.059697491949178 1 1
0.276535656492152 0.275891534108682 0 0
-0.0486333810567052 -0.0482531681065877 1 1
0.41361084661606 0.412436719231629 0 0
-0.316735902368352 -0.316205445011677 1 1
0.270235941128498 0.269414386518921 1 1
-0.17955007044399 -0.17928810332474 1 1
0.0129139111084246 0.0128961389564658 1 1
-0.146980237643416 -0.147079983188421 1 1
0.20757671084448 0.206989328439109 1 1
0.134129006322996 0.133377844233306 1 1
0.123140171246812 0.122739831674639 1 1
-0.203759612936234 -0.203515032561408 1 1
0.0030408963526997 0.00290201122576733 1 1
-0.011119807509481 -0.0111240970526135 1 1
0.111834129732154 0.111245161309355 1 1
-0.188467348092871 -0.187908664540696 1 1
0.168463554441791 0.167513589056094 1 1
0.0873303882016865 0.0869823358032624 1 1
0.0402980449054106 0.0401021067027557 1 1
-0.153526995653808 -0.152769792229951 1 1
-0.00990561316588508 -0.010153666083532 1 1
0.0214732852888242 0.0214845416912908 1 1
0.282000610560372 0.28167077118467 1 1
0.0261246327344084 0.0260139445031584 1 1
-0.0687128787860658 -0.068572896698518 1 1
-0.221199869571248 -0.220820402768622 1 1
-0.0743149127894041 -0.0740401644931178 1 1
0.25186320709775 0.251286086728699 1 1
0.0898101043437953 0.089494996387521 1 1
0.157786890004661 0.157535670764023 1 1
-0.328702229786266 -0.327624152714102 0 0
-0.0657396810594679 -0.0659102570449695 1 1
0.147949330432921 0.147470497870319 1 1
0.0654153468982792 0.0655072319914427 1 1
0.142192621930332 0.141895761656235 1 1
-0.279006173796033 -0.278323066856816 0 0
0.0363058923699792 0.035860361387151 1 1
-0.072597669744634 -0.0722441570252571 1 1
0.00666233394439597 0.00685071229463751 1 1
0.0360110724278503 0.0356471673144758 1 1
0.230271824943603 0.229436167796753 1 1
-0.033603107213753 -0.0335310915101259 1 1
-0.267540190214129 -0.2670298986038 1 1
0.193803514556591 0.192913671748883 1 1
-0.0571236551312685 -0.0566448358620342 1 1
0.228656474212519 0.228199799032549 0 0
-0.1918695781976 -0.191273267766144 1 1
-0.0501623345167694 -0.0504797971631478 1 1
-0.136243264130178 -0.136007970696118 1 1
0.0472322724951426 0.0467592663542506 1 1
0.160169031483063 0.159949223788236 1 1
0.0975415845506943 0.0975330671112851 1 1
-0.00696290187489167 -0.00657023079081041 1 1
-0.247263266152897 -0.246664371711383 1 1
0.16878974299657 0.168591164627071 1 1
-0.0604666597726148 -0.0603685907671797 1 1
0.149598109774684 0.149231955008401 1 1
-0.0298052565159473 -0.0295960561422655 1 1
-0.000337759630535244 -0.000807038120823412 1 1
-0.0476722886793735 -0.0473776496290889 1 1
0.261991086823845 0.261352830350241 1 1
0.0415500280089515 0.0417030267478051 1 1
-0.0714144546578588 -0.0711111143971052 1 1
-0.00119552689875533 -0.00131106989398483 1 1
0.0302008384251058 0.0301820188858144 1 1
-0.0526383507225933 -0.0524939271117394 1 1
0.097424356674672 0.0970200078866083 1 1
-0.261431285860353 -0.260944082309029 0 0
0.029487361116858 0.0296065445863578 1 1
-0.0356972731036842 -0.0354399171945771 1 1
0.133854333854702 0.133517171545988 1 1
-0.152248982287394 -0.151767635041216 1 1
0.0375724005431335 0.0372156279955182 1 1
-0.0628867716311474 -0.062683900869008 1 1
-0.116610211943066 -0.116359523766155 1 1
0.0645863883893913 0.0640372005275084 1 1
0.256045674853285 0.254880192476565 1 1
-0.0948391125860317 -0.0946602403263053 1 1
-0.118320171030634 -0.118234782642341 1 1
0.0137989466697994 0.0138646801503214 1 1
-0.0550944653952881 -0.0549534361123602 1 1
-0.0605503951996862 -0.0604177487267301 1 1
0.121366243419727 0.120866802524536 1 1
0.0355917302171998 0.0358203023206431 1 1
0.293703553731152 0.292278924063596 0 0
0.110875738777445 0.110292900968133 1 1
-0.00768334383383014 -0.00804475622204664 1 1
0.16918083722073 0.168424945204717 1 1
0.173294544378739 0.172502021499908 1 1
-0.0447704319158845 -0.044284438476156 1 1
-0.0546522533016587 -0.0544592726245246 1 1
0.151815676873948 0.151119089503341 1 1
0.103114241211901 0.102826263933026 1 1
-0.243235808701017 -0.2425142741425 0 0
0.15668650311566 0.156154435570934 1 1
0.164862086191049 0.164379154043279 1 1
-0.342292566308428 -0.341381107334335 0 0
-0.215106856134317 -0.214715372220301 1 1
0.125104339719927 0.124259677588327 1 1
-0.0373556182365969 -0.0371767064977155 1 1
-0.222602151722293 -0.222035578124472 1 1
0.0389566229238601 0.0391381227695158 1 1
0.0935012246304631 0.0932308663670281 1 1
0.312906314945011 0.312325129438398 1 1
0.180519331653202 0.179655148525606 1 1
-0.0517691541679534 -0.0516999441439545 1 1
-0.0167323035777558 -0.0162897494883541 1 1
-0.0963641271172144 -0.0964495780507742 1 1
-0.262692080521249 -0.261839353169148 1 1
-0.069352819059072 -0.0689642877491273 1 1
0.0255367428875888 0.0251530440757929 1 1
-0.0125352634722822 -0.0121969492840005 1 1
0.0884171573399953 0.0881261397125948 1 1
-0.0500699987066566 -0.0498253699067367 1 1
-0.0351514726503738 -0.0344961381046893 1 1
0.0712325557291423 0.0710221168406993 1 1
0.098384836194519 0.0977763123745773 1 1
0.157969636347962 0.157715515114337 1 1
0.299876674228863 0.298654412658531 0 0
-0.0399863598113609 -0.0390912187718654 1 1
0.00797558071838842 0.00780748336397698 1 1
-0.198277537390609 -0.197527099486167 1 1
0.111763196883293 0.110764357926762 1 1
0.0907256224007847 0.0905031386483811 1 1
0.0175412829898441 0.0171934998966153 1 1
-0.0332691050012952 -0.0329523699819143 1 1
-0.0747478119780941 -0.074701824320102 1 1
0.201566606346139 0.201117717068114 1 1
0.121246267897461 0.120712600643846 1 1
-0.116558906478482 -0.116028634116344 1 1
-0.0553214012452005 -0.0548806775985143 1 1
0.115102167346915 0.114681887609429 1 1
0.0332144397233722 0.0329296259910496 1 1
-0.0937432498827443 -0.0936257068774505 1 1
-0.0794583920394784 -0.0792995232474323 1 1
0.0904363076637072 0.0903327706980525 1 1
-0.0371853019113259 -0.0368849532877301 1 1
-0.0183370845468492 -0.0185699906862648 1 1
-0.168497463498421 -0.167851998437322 1 1
-0.151653176276411 -0.150997653749187 1 1
-0.0563014678119091 -0.0559115437122539 1 1
0.125615666651578 0.125146784566172 1 1
0.167638487103722 0.16735087339285 1 1
0.0509643004851399 0.0510649176552265 1 1
0.189782896034828 0.188561512627907 1 1
0.0115601977345 0.0115601089869686 1 1
0.0240589333800314 0.0239253238918685 1 1
0.10299115150914 0.102927232530548 1 1
0.331037244401363 0.330332801228994 1 1
0.178273507658254 0.177881930085271 1 1
0.0847995571682901 0.0843219551980182 1 1
0.376623621945472 0.375901618457461 1 1
-0.013515718568126 -0.0132497550665665 1 1
-0.276669078850607 -0.275449241527394 0 0
-0.355486002572208 -0.354627571203481 1 1
0.0568172522249719 0.0566507204115429 1 1
-0.0181537596530246 -0.0179588801075548 1 1
-0.120617543541623 -0.120244921089362 1 1
-0.0443915288875884 -0.0441965335287394 1 1
-0.109369392186851 -0.109321846590358 1 1
-0.229438364752258 -0.229214594991339 1 1
-0.0542919990351695 -0.054250173014019 1 1
-0.0171320769781354 -0.0171537157906022 1 1
-0.161996201131298 -0.16157507175645 1 1
-0.188776429445354 -0.188399503650226 1 1
0.0893148298481452 0.0889462647463438 1 1
0.195365000856471 0.19480133277304 1 1
-0.0388092031994722 -0.0387831925646704 1 1
-0.13736398648836 -0.13707199708362 1 1
0.225250898980072 0.224671410652352 0 0
0.182628075773947 0.182037173243773 1 1
0.218850891316615 0.218396857831286 1 1
-0.301517977662882 -0.300830527958799 0 0
0.120123963884795 0.12000156679774 1 1
-0.140688526357144 -0.140198397851804 1 1
-0.211595791483884 -0.211141702942792 1 1
-0.141242785859359 -0.141251780217194 1 1
-0.0462946172616602 -0.0462711172651879 1 1
-0.0114072734333666 -0.0111312189413458 1 1
-0.0390284475352799 -0.0387821915174417 1 1
-0.0558288399239342 -0.055805871204973 1 1
-0.0369067172713902 -0.0370692913907571 1 1
-0.196367718423735 -0.195649303218991 1 1
0.0268431402766958 0.0268133441635995 1 1
0.209414280585947 0.208763437437961 1 1
-0.21561380676384 -0.214982883119669 1 1
0.104820021741631 0.104489829046962 1 1
-0.0278977635385459 -0.0277759447525709 1 1
0.0639221298111265 0.0636982733610297 1 1
-0.0508704570716626 -0.0506821460641574 1 1
-0.0697037086105526 -0.0697886863037822 1 1
0.191014715706732 0.190259758083293 1 1
-0.138497496497754 -0.137902761407141 1 1
-0.136341434966232 -0.13597135344023 1 1
0.0657586693210156 0.0656489340363203 1 1
0.405698735813446 0.404934038174379 0 0
0.0449673702432398 0.0446761501879652 1 1
0.182098876498218 0.181168636318707 1 1
-0.0149056842872468 -0.0149037987644271 1 1
0.00789925519432352 0.0080202003548142 1 1
-0.151645671080149 -0.151286943993957 1 1
-0.0692330774482881 -0.068930619722774 1 1
-0.245284945788814 -0.244258307954286 1 1
0.149778645076296 0.148942437570212 1 1
-0.125970508139874 -0.125605880914196 1 1
0.112038640286902 0.111731345723608 1 1
-0.0870588923317422 -0.0865238361045115 1 1
0.056179247440024 0.0562010184880088 1 1
-0.0620923950634615 -0.0618880228898235 1 1
0.0056896569109236 0.00574453296428071 1 1
0.136318191093328 0.135964896953295 1 1
-0.0029913426338211 -0.00311623039056496 1 1
-0.0748056658889794 -0.0744279340183662 1 1
0.0111322906272755 0.0108945331628462 1 1
0.254829296110619 0.254200594934514 0 0
0.0342191424017931 0.0339564674014526 1 1
-0.138692073255016 -0.138081412696388 1 1
0.321441660203879 0.320759726273938 1 1
0.169776069465579 0.169565908633024 1 1
0.116447545765973 0.116323638425596 1 1
0.232155920282172 0.231629077170786 1 1
-0.0716171593479142 -0.0715903204068074 1 1
0.0517845265379435 0.0518565256531735 1 1
-0.110844078046629 -0.110295908186517 1 1
0.399901692387678 0.398484494464303 0 0
-0.122813344898618 -0.122652997384065 1 1
0.0128615105820542 0.0128439651424625 1 1
-0.0199918961950317 -0.0199718466851493 1 1
-0.0728064964620146 -0.0728607973517312 1 1
0.073344721687732 0.0732103454680574 1 1
0.175430891984409 0.175008496508719 1 1
0.0580620359988518 0.0577975447359184 1 1
-0.268522697016235 -0.268082830559796 0 0
0.108485380977639 0.10779395677602 1 1
0.0551955717850688 0.0551819272402485 1 1
-0.0883225772455178 -0.0886447949222628 1 1
0.0101421757376289 0.0104306266457364 1 1
0.284037912494631 0.28328788128369 1 1
0.212929151076985 0.212048255408867 1 1
0.0980429212211323 0.097448635632186 1 1
0.0752280453452471 0.0751183659367004 1 1
-0.175172250964297 -0.174402791797889 1 1
-0.22342721445553 -0.222357570126827 1 1
0.0749267597662245 0.0748563099719307 1 1
0.15902417732291 0.158663888217346 1 1
0.0279266231337218 0.0280164704899906 1 1
-0.0229075490436946 -0.0232896542704294 1 1
-0.119605343029307 -0.119305977371322 1 1
-0.13945198575712 -0.139004809029057 1 1
-0.109095161394291 -0.108780391446247 1 1
0.11717708883234 0.116691227410228 1 1
0.149956133129392 0.149391994203133 1 1
-0.157287401456898 -0.156811154678257 1 1
0.102257232747936 0.10146933234245 1 1
0.227920129396318 0.227478882891867 1 1
0.210626643123438 0.210126570734781 1 1
-0.0704628661294569 -0.0702260165506764 1 1
-0.272733185986988 -0.272447817007383 1 1
-0.134696632412413 -0.134213121268747 1 1
0.133851443209426 0.133530250918887 1 1
0.219241957701651 0.218818637323336 1 1
-0.0789449738760782 -0.0784898484100796 1 1
-0.384265152645587 -0.382677373337672 0 0
0.0990666044802993 0.0988364441507432 1 1
-0.218115357815866 -0.217771306044214 1 1
0.271450831589417 0.270635889108975 1 1
-0.378306354806003 -0.376979171541476 0 0
0.0710074037525417 0.0707533982029851 1 1
0.125181193738149 0.124948777848417 1 1
-0.187613799682475 -0.187469054453733 0 0
-0.0995339076631004 -0.0993315988232887 1 1
0.116230930148967 0.116111172019482 1 1
-0.353689444867263 -0.352446327806666 0 0
0.166080523390885 0.165686051641123 1 1
-0.0113441194045811 -0.0112490732449479 1 1
-0.0315873918407427 -0.0314194729199912 1 1
0.123153186744448 0.122813990910492 1 1
-0.158031311947361 -0.157691966453579 1 1
-0.124386577371307 -0.124211772287776 1 1
-0.463285759020387 -0.462313363225677 0 0
0.0151827609026622 0.015456181885248 1 1
0.21199772666403 0.210992584988776 1 1
0.214019745741457 0.213275845416464 1 1
0.0124310387340884 0.0120523945236739 1 1
0.00280142864602029 0.00314133346726123 1 1
-0.198931597914156 -0.19832415606761 1 1
0.0122400519297521 0.0121792306346915 1 1
-0.0749020076609629 -0.0753912583897265 1 1
-0.069452002994274 -0.0694631990966846 1 1
-0.269373981838381 -0.268627629587282 1 1
-0.272559728295308 -0.271799317548071 1 1
-0.017365432511428 -0.0173351369787667 1 1
0.113292735611726 0.11291976294787 1 1
0.0218823280547563 0.0212592769852131 1 1
0.127273744635955 0.127043476092626 1 1
-0.196330088269908 -0.195524352417972 1 1
-0.113196087431902 -0.112522727218379 1 1
-0.0594154163057341 -0.059143252421566 1 1
0.137638074233286 0.137469438777091 1 1
0.135591870651752 0.135307835464285 1 1
0.157831790833609 0.156861366416021 1 1
0.152612885925407 0.15223084103336 1 1
0.237613363588775 0.236902887873496 1 1
0.000985302699694678 0.00120764603137405 1 1
0.167632687431149 0.167582316445831 1 1
0.0129731791667572 0.0127642963252492 1 1
-0.0340431946775345 -0.0344108536077 1 1
0.0158015581437767 0.0153706771150345 1 1
0.245116924409884 0.244406815686315 1 1
-0.0541545126499336 -0.0540966745855151 1 1
-0.0800279169131507 -0.0801061123989922 1 1
0.145976777538905 0.145238351545151 1 1
0.200755868790529 0.200396076307081 1 1
0.108842492675296 0.108661487985191 1 1
-0.322685929316985 -0.321411510940512 1 1
0.109466133079143 0.109085045115265 1 1
0.15700499327694 0.156315167793264 1 1
0.023145856637167 0.0225770690754583 1 1
-0.0427820005358586 -0.0425675611723566 1 1
0.257728940473574 0.25679290934802 1 1
-0.0826856410568213 -0.0824340519122466 1 1
-0.0126178698692908 -0.0127913487781442 1 1
0.104680720056046 0.103653575680611 1 1
-0.199569638541746 -0.199060383728626 1 1
-0.0387735705006497 -0.03872433318407 1 1
-0.245390167781731 -0.244762219517661 1 1
-0.0378854489835555 -0.0383286832527319 1 1
0.119194587778906 0.118998253749399 1 1
-0.304403609254251 -0.303788242872979 1 1
-0.0581873297270277 -0.058248684665368 1 1
-0.0456278313746321 -0.0454654782277281 1 1
-0.019414209668197 -0.0192677736683007 1 1
0.0960744849224728 0.0957961334481377 1 1
0.262268996423508 0.261682836184391 0 0
0.187802415961639 0.187470099822917 1 1
0.194228489148743 0.19374593148222 1 1
-0.150581610293432 -0.150123453505056 1 1
-0.0881486871416845 -0.0880458154107523 1 1
-0.132387415863899 -0.132095548467644 1 1
0.0204510156234494 0.0201843009344866 1 1
-0.127290084392575 -0.126965254787908 1 1
0.391961572889138 0.39081663453929 0 0
-0.0527968169844852 -0.0521638222882767 1 1
0.222275109763097 0.221612007897476 1 1
-0.0241059885537272 -0.024310707675841 1 1
0.280051497664167 0.279248333398489 0 0
0.00579244405338507 0.00564484654110327 1 1
-0.006569948724482 -0.00653015790157392 1 1
-0.230672986364667 -0.23004800648708 1 1
0.0908567459123348 0.090728575264748 1 1
-0.172235862354071 -0.17155724027325 1 1
0.184277377036089 0.183985608120092 1 1
-0.149389335380119 -0.149127583293122 1 1
0.207571929390686 0.206856783016671 1 1
-0.245752341166266 -0.244524353295665 1 1
-0.0748047119320829 -0.0746939254839859 1 1
-0.0213859348399674 -0.0213236708163321 1 1
0.0864916968210518 0.0866477508949598 1 1
-0.0206854178215169 -0.0206722952459765 1 1
-0.0719862860789295 -0.0719590978558275 1 1
0.126764218680285 0.125392169389404 1 1
0.0717428926950388 0.0713240097229091 1 1
0.0292261216136223 0.029123877923852 1 1
-0.21155588245204 -0.210528940503647 1 1
-0.14509411830504 -0.144724786522865 1 1
0.0365618129626178 0.0367960551010035 1 1
0.118555249913752 0.118143832735811 1 1
0.21918243462742 0.21853821524135 1 1
0.172492948642788 0.172436772014061 1 1
-0.219410568724784 -0.219022097982577 1 1
-0.0618419943215242 -0.061563041422683 1 1
0.0274970739313708 0.0272170819062797 1 1
0.0707781779307297 0.0709223019990706 1 1
0.0665191398840339 0.0665110192639279 1 1
-0.104065090364128 -0.103819562885189 1 1
-0.0269509773709372 -0.0272766801140998 1 1
-0.0451530227776802 -0.0452509429581598 1 1
0.125448771827387 0.125220755806904 1 1
0.0167340860519322 0.0166820574867785 1 1
0.25988111916673 0.259480205293669 0 0
-0.00503597845162347 -0.00481989156405819 1 1
0.138573163492435 0.137711362369689 1 1
-0.197710556298959 -0.197253988834194 1 1
0.114363085115668 0.11394805009413 1 1
-0.246827005801015 -0.24632512668113 1 1
-0.0334096900777408 -0.0333925694442097 1 1
-0.116200025722419 -0.115374622545053 1 1
-0.108162889311704 -0.107598175835326 1 1
-0.237740551486209 -0.237130355507822 1 1
-0.0441243904698831 -0.0439433889363945 1 1
0.342887854848416 0.342255181370514 0 0
-0.0964358120553154 -0.0966083125212912 1 1
0.269087555083007 0.268451725575077 1 1
-0.213305580506079 -0.212181525778724 1 1
0.119019670884149 0.118772833918485 1 1
-0.01186012993732 -0.0114673989227678 1 1
0.144177657576081 0.143917404005986 1 1
0.111904566474196 0.111616438612696 1 1
0.177694278037421 0.17747531715912 1 1
-0.187875567709937 -0.187025547290114 1 1
-0.0692994539697989 -0.0689841145509845 1 1
0.425713515344164 0.424652910094103 0 0
-0.013094004348668 -0.0128757520606965 1 1
0.0262363544510767 0.0258796477947439 1 1
0.329963856733412 0.328714151326928 1 1
-0.164958224136143 -0.164242118248356 1 1
-0.215835123443325 -0.215255217697212 1 1
-0.114917268622227 -0.114192016501589 1 1
-0.0553308446626104 -0.0553874385723218 1 1
-0.0972498458382279 -0.0965466959657266 1 1
-0.00143795181657895 -0.00125395294976663 1 1
-0.0178498511769782 -0.0170851171853902 1 1
0.352597054373083 0.351777002290828 0 0
0.0416187134001823 0.0417519225165795 1 1
0.163120443980372 0.162700250205078 1 1
0.0168539730773367 0.0170326011238636 1 1
0.0112038248315932 0.0109910141696436 1 1
-0.0949922647360125 -0.0948421059306533 1 1
0.0636324457990571 0.0634426004962447 1 1
-0.00940598930646608 -0.00951480250082842 1 1
0.0388121984689802 0.0386850146336895 1 1
-0.143613479761692 -0.142873275453678 1 1
-0.263977259764421 -0.262831034206697 0 0
0.198688175276533 0.198056301354821 1 1
-0.0399060616799419 -0.0396183682609247 1 1
-0.233697263413927 -0.233305808130457 1 1
0.20575177841847 0.204945264827875 1 1
0.193082341993715 0.192402700113695 1 1
0.127418484221257 0.12734316959548 1 1
0.0898034172546572 0.0896052206784401 1 1
0.241233182605832 0.240702870211217 1 1
-0.0139970339843788 -0.0139988430765438 1 1
-0.0427457090840022 -0.0425692002896398 1 1
0.000782246316678729 0.000809224062991106 1 1
-0.358861862881408 -0.358135372893614 0 0
-0.0119959198189237 -0.0114725190344681 1 1
-0.0966290573482789 -0.0964446421242229 1 1
-0.0883566767006363 -0.0882066907952554 1 1
0.089745210453155 0.0896196973579688 1 1
-0.025511170635991 -0.0251959332404636 1 1
0.118263593783498 0.118013800621269 1 1
-0.115280828320291 -0.115366739977124 1 1
0.201530126737581 0.201173866448344 1 1
-0.10557506787298 -0.105679431221773 1 1
0.182697995317656 0.18234742281804 1 1
-0.161864955739322 -0.161410386678527 1 1
-0.0658421734887253 -0.0654221728248235 1 1
-0.104093414959372 -0.104031636056777 1 1
-0.135860393220008 -0.135621847532513 1 1
-0.273811721856642 -0.273192450398474 0 0
-0.0108801868984927 -0.0110289640825575 1 1
-0.118962166514922 -0.118918740015373 1 1
0.214118711809885 0.213580584292957 0 0
-0.173237603466504 -0.172983515355564 0 0
-0.0344405832844802 -0.0344464850769057 1 1
0.264987192075377 0.263719845798176 1 1
0.0866301956010004 0.0863734901901739 1 1
-0.0371149425824191 -0.0367692127133403 1 1
0.0567854316394332 0.0564729060053019 1 1
-0.0263095665320041 -0.0262927539006412 1 1
-0.165465613267414 -0.164307019432342 1 1
0.106269025715418 0.106123843066524 1 1
-0.185842801357739 -0.185577853521009 1 1
-0.106282801396104 -0.105822572735976 1 1
0.00991007839128463 0.0096794748388721 1 1
0.162825530259526 0.162542349515081 1 1
0.0734761990805715 0.0734769678710107 1 1
-0.139993491742174 -0.13979274852686 1 1
0.134862356761985 0.134214598794411 1 1
0.0491554691251039 0.04896421321772 1 1
-0.132414496742849 -0.132071688521154 1 1
-0.0219708033796215 -0.0219266428730453 1 1
0.00361703301868755 0.00384184555693953 1 1
0.302129892563917 0.301420850402068 1 1
-0.141682532809009 -0.141221483814759 1 1
0.225603839968836 0.224603654262697 1 1
0.033179332592754 0.0331339333009997 1 1
-0.226112847950576 -0.225642422603999 1 1
-0.130889110745789 -0.130597655832092 1 1
0.0777803991210057 0.077439100137606 1 1
-0.083428463490453 -0.0832296148114972 1 1
-0.0529267861567879 -0.052955516785033 1 1
0.0875533553161177 0.0873715713944472 1 1
0.0695934727481697 0.0696732103106565 1 1
0.060926037823598 0.0604576625374871 1 1
0.0281720014815989 0.0282222852528116 1 1
0.120159551946642 0.119809241588111 1 1
-0.0273933588524619 -0.027131959852606 1 1
-0.100067315989367 -0.0998929727273167 1 1
-0.132122006499605 -0.131606916569489 1 1
-0.0571280884611186 -0.0567068094048139 1 1
0.337255493537821 0.336598727982539 0 0
-0.0443878998269854 -0.044085870127163 1 1
0.0192183047220961 0.0189783367886648 1 1
-0.0343987538585981 -0.034310765306137 1 1
-0.0473769006673857 -0.0471730542288785 1 1
-0.0313130472251955 -0.0312598692983024 1 1
-0.053821919685622 -0.0533620463150106 1 1
0.307831675788518 0.307371086262393 1 1
0.0724118692987819 0.0722564801506316 1 1
0.100894322983476 0.100731070568666 1 1
0.00982969726472414 0.00964404548343469 1 1
0.177435687485321 0.176102973858222 1 1
-0.206048642328237 -0.205330070466305 1 1
0.251468828467251 0.25099163122983 0 0
-0.00699882431559321 -0.00693531334735834 1 1
-0.0952173349224233 -0.0951159505336507 1 1
0.0214325771414686 0.0217468852468173 1 1
-0.00404781953758779 -0.00416541711054344 1 1
0.0493338215167998 0.0487603659723773 1 1
-0.449556161105039 -0.448071771996031 0 0
-0.106610829563212 -0.106305377166308 1 1
0.201941521034522 0.201130858874757 1 1
0.0885359590307071 0.0883966561523763 1 1
-0.171227550637405 -0.170740899329846 1 1
0.436952323666821 0.435550523415956 0 0
0.0871795386027806 0.0871199456485357 1 1
-0.0817301447786063 -0.0813793894353971 1 1
0.038479075127165 0.0384528315250858 1 1
0.213974281999768 0.213422517675412 1 1
-0.152490196395895 -0.152151248553459 1 1
-0.0800109378989905 -0.0800968563446963 1 1
0.0101139107750515 0.0103321734258094 1 1
-0.225168094477868 -0.224225130341982 1 1
-0.123500906505534 -0.123430771143281 1 1
0.15131214817733 0.150129680509543 1 1
-0.0699842313951451 -0.0699439786283433 1 1
-0.0655455490306624 -0.0653878263515236 1 1
-0.091865494082118 -0.0913992889922828 1 1
-0.141007820561394 -0.14031690038961 1 1
-0.0351751046779156 -0.0355116838739557 1 1
-0.0525301951221682 -0.0522223367562337 1 1
-0.322269634204612 -0.320966729451922 0 0
0.119180972399663 0.11848179901461 1 1
0.037918274554673 0.0380025643462955 1 1
0.232600698589606 0.231658293509732 1 1
0.0549983895250203 0.0548383598385426 1 1
-0.234743902027874 -0.233825103616322 0 0
0.0753391607283893 0.0752620883236074 1 1
0.285491966820961 0.284453675829616 0 0
0.0406046795179215 0.0408026387144528 1 1
-0.235539892873588 -0.234868162446002 1 1
0.189810192857715 0.188805080175331 1 1
-0.205162078180698 -0.204459916924304 1 1
0.110286510315593 0.110246603938122 1 1
0.144782254767246 0.144377706949861 1 1
-0.136613218853432 -0.13592004438592 1 1
-0.0201790553642046 -0.0201578800961396 1 1
0.155377223636086 0.155294971369802 1 1
0.0923502441122334 0.0919299382054602 1 1
-0.249780524576306 -0.248887062070835 1 1
0.397208530901314 0.396044929092446 0 0
0.103072506197359 0.102649782168828 1 1
0.12138975899048 0.121447301215488 1 1
-0.0953853224048429 -0.0954135569017115 1 1
-0.226161558253702 -0.225311459188016 1 1
-0.0326736030698756 -0.0327119458553246 1 1
0.0582581757629156 0.0579462768338768 1 1
0.212158924602354 0.211937673694772 1 1
-0.0665192973113345 -0.0658508579462159 1 1
-0.102662237117792 -0.102081799463675 1 1
-0.119911376759947 -0.119903772615494 1 1
0.156304166808684 0.156241707456375 1 1
0.1426780825948 0.142371396916022 1 1
0.00479407250074887 0.0049883063214439 1 1
0.221197629275247 0.220172568640033 1 1
-0.386985042951239 -0.386135178366064 0 0
-0.0107731679095583 -0.0109082495207538 1 1
-0.158797987694793 -0.158405913244994 1 1
0.271089816650366 0.270640049851755 1 1
0.114659776776222 0.11429423421172 1 1
0.0924043032274861 0.0923089667000383 1 1
-0.228456254277236 -0.228019224394526 1 1
-0.068934047949635 -0.0686460252442512 1 1
0.0583437928875673 0.0578837465986111 1 1
-0.0249824748461981 -0.024738177859483 1 1
-0.0472648109821941 -0.0472321744440648 1 1
0.174751508449994 0.174323998238445 1 1
-0.0341517447480077 -0.0340193533504909 1 1
-0.208014669328101 -0.207487630808571 1 1
-0.192771925870984 -0.192151415064026 1 1
-0.171591980490173 -0.17136002481544 1 1
0.017586598996218 0.0174111127077098 1 1
-0.11188237910819 -0.111579040312042 1 1
-0.0959354888796254 -0.0958239819181533 1 1
0.133580219931942 0.133722579650189 1 1
0.126842127711011 0.12609996341809 1 1
-0.149593953671472 -0.149027687606845 1 1
-0.195782357503139 -0.195623173522596 1 1
0.160961103571936 0.161050856851055 1 1
-0.0871665559273607 -0.0867816694420025 1 1
0.083790149715788 0.0834447307912036 1 1
-0.0575984066373291 -0.0573523543259496 1 1
0.160866021981474 0.160392017638005 1 1
0.0593520671022856 0.0589877543186337 1 1
-0.141411378697228 -0.141061546488189 1 1
0.333816079236952 0.332341041183685 1 1
0.159757392922464 0.159354084363596 1 1
-0.213627868728879 -0.213436537105196 1 1
-0.158026514742097 -0.157659034376189 1 1
-0.0692570632983897 -0.0693582670869589 1 1
-0.0666879247070878 -0.066463074068396 1 1
-0.247416523780488 -0.246688512112073 1 1
-0.0209292091522704 -0.0206969263476696 1 1
-0.409235829686417 -0.407888193858608 0 0
0.0325776169914063 0.0325047204533663 1 1
-0.0795899287710193 -0.079543762057612 1 1
-0.144126361573588 -0.143526038836391 1 1
-0.0551371147503771 -0.054738830142471 1 1
0.133825615470902 0.133549760256812 1 1
-0.0722681151967195 -0.0720301767862178 1 1
0.175898347875449 0.174978666724404 1 1
-0.49789203751822 -0.495863894937157 0 0
0.259067267891163 0.258255721896919 1 1
0.0398237857262759 0.0398806630234865 1 1
-0.00369013826598198 -0.00389583828726503 1 1
0.0546704875817144 0.0544252715844553 1 1
-0.0579008676622409 -0.057982542755298 1 1
0.0633691556404491 0.0632482878962037 1 1
-0.00959543438657622 -0.0094558838468598 1 1
-0.0271122118520581 -0.0271179507769875 1 1
0.09177095810877 0.0913961629842831 1 1
-0.16114351029553 -0.160394474415966 0 0
0.0235870926572475 0.0237439750589258 1 1
0.25753325159053 0.25636903276088 1 1
-0.205429672024204 -0.204759143758844 1 1
-0.276655037306023 -0.27619129780257 0 0
-0.229573616735724 -0.228520100848525 1 1
-0.197542988144739 -0.196963045465882 1 1
0.209124387479644 0.208354643268354 1 1
-0.142527600851859 -0.14216015862822 1 1
0.19496587781033 0.194321021614094 1 1
0.185576950784705 0.184370883090593 1 1
-0.271741059131809 -0.27101556527106 1 1
-0.0395393037590348 -0.0393499178121684 1 1
-0.160709889445183 -0.160667319593947 1 1
0.16662095055146 0.165912412696133 1 1
0.100251916351724 0.100177934540264 1 1
0.0690965009112404 0.0682421444526526 1 1
0.152347272508157 0.151674649714344 1 1
-0.379878572112946 -0.378969168865412 0 0
-0.153141490791751 -0.152796545356332 1 1
0.176924230465595 0.176399671102251 1 1
0.0350575460873029 0.0349244474197228 1 1
-0.213894669652129 -0.213057691389433 1 1
-0.208725036991714 -0.207895982917427 1 1
0.152040898679308 0.151854698873716 1 1
0.196765059055737 0.196503770895685 1 1
-0.034202715517508 -0.0341276716032832 1 1
0.0687754745187352 0.0686314636562375 1 1
-0.288882235535629 -0.288537925986784 1 1
-0.0503611289093685 -0.0505972903048341 1 1
-0.135002832474892 -0.134564116267188 1 1
-0.257687998382058 -0.257103547442272 1 1
0.100686380020962 0.1008707396418 1 1
-0.013521038117607 -0.0136532224495784 1 1
0.0318247114173522 0.0318569238867096 1 1
-0.13715764650701 -0.137244036811218 1 1
0.195918938985257 0.195008754123592 1 1
0.0253546025012301 0.0250012637983432 1 1
0.0881914788868421 0.0876454793140782 1 1
0.0880384689708165 0.088271361055512 1 1
0.210250042150351 0.209600784835539 1 1
-0.341867391197359 -0.340872218945306 0 0
-0.0142233318224949 -0.0143034965644025 1 1
0.171805505181974 0.171638187380956 1 1
0.18447710239484 0.183964007369465 1 1
0.357983085008989 0.357186839679278 0 0
-0.135365333985279 -0.13525105596432 1 1
0.0914564007743281 0.0909403145372525 1 1
-0.110777587561115 -0.110311242187124 1 1
0.0209076355547376 0.0208801719897568 1 1
-0.197748344183557 -0.197318452946185 1 1
-0.130992546616632 -0.130394421407637 1 1
-0.0623668179857495 -0.0620235767288539 1 1
-0.0401125556588579 -0.0396966516129634 1 1
0.432462139658731 0.431227567454957 0 0
0.183597628107317 0.183118186646964 0 0
0.0173299526660261 0.0170931691704345 1 1
-0.183235147517555 -0.183075717813383 1 1
0.0695271314861794 0.068919506366749 1 1
0.0967718460450769 0.095867385300212 1 1
-0.0807823579990202 -0.0804522143515753 1 1
-0.107609693735864 -0.107309377405774 1 1
-0.016937397681188 -0.016655944024236 1 1
-0.0785046286324706 -0.0786481721986845 1 1
0.452624094071206 0.450304714960806 0 0
-0.0416997704803997 -0.0416289036088093 1 1
-0.0699808913052749 -0.0694784295872773 1 1
0.0056784060523489 0.00560824962229652 1 1
-0.0195045743178961 -0.0188438001043076 1 1
-0.227204401511576 -0.226673768259898 1 1
0.0623532650246289 0.0623338640850932 1 1
0.0587857011588082 0.0585699327232882 1 1
-0.0602351182303644 -0.060761497367667 1 1
-0.0596607084267107 -0.0593948826384477 1 1
-0.122923474671994 -0.12257862053995 1 1
0.0977893904107835 0.0977732706622393 1 1
0.0465557494046092 0.0465718802745698 1 1
0.168234165395252 0.167305027601078 1 1
0.0206667834758686 0.0207331132997122 1 1
-0.152519821563714 -0.152165200679967 1 1
-0.0385640052593535 -0.039028905768474 1 1
0.126601917276292 0.126133694089524 1 1
0.0595107557425908 0.059689171084965 1 1
0.144236522250551 0.144079557072605 1 1
0.0791231768269348 0.0789967392813777 1 1
0.13176436252987 0.131780354357676 1 1
0.00276709717854999 0.0023823965590645 1 1
0.00553663921498053 0.00539564750431576 1 1
0.164351825523314 0.164323863102185 1 1
0.100857038240375 0.100447819619711 1 1
0.0806989406962312 0.0806230787256983 1 1
-0.0442319093164186 -0.0439125970470584 1 1
-0.140315606797706 -0.140025490526284 1 1
-0.0472371391342205 -0.0475924132893859 1 1
0.0848266335958783 0.0842654253475392 1 1
-0.0388036515039859 -0.0391659350090948 1 1
0.0214456821458056 0.0222723260402609 1 1
0.176843039510467 0.176322720281536 1 1
-0.27004693239879 -0.269342614255805 1 1
-0.220034734106584 -0.219885211054469 1 1
0.086450169041738 0.0861411966132334 1 1
0.0560296254184861 0.056271546604646 1 1
-0.00209813664093332 -0.00192913226690557 1 1
0.218190126140296 0.21747688022305 1 1
0.0761808528650815 0.0760241252354386 1 1
-0.0564557668314433 -0.0565914626657676 1 1
0.0746624246433104 0.0746192166169181 1 1
-0.0459269000045034 -0.045697602839073 1 1
0.169199365889727 0.168268445260432 1 1
0.0673418679445573 0.0671031439906548 1 1
-0.166491080020011 -0.166085548649025 1 1
-0.0731707468014003 -0.0731613704678274 1 1
0.0276585044841749 0.02758662466641 1 1
-0.0414647655211723 -0.0412754055942892 1 1
-0.0784927932284878 -0.0781782832276688 1 1
-0.0743680519543561 -0.0743871833559265 1 1
-0.173662126644886 -0.17362511438946 1 1
0.141147612227767 0.140624349557564 1 1
0.101790046900066 0.101398450667835 1 1
0.148762360705189 0.147892076552438 1 1
0.201920689127079 0.200625297226404 1 1
-0.162457758405254 -0.162418021184241 1 1
-0.142310544712228 -0.141991220548392 1 1
-0.174834079843615 -0.17429843727506 1 1
0.0899645085580012 0.0896329010864945 1 1
-0.0688274421752652 -0.0685817196235977 1 1
-0.411826351736735 -0.410537200171287 0 0
0.199753209747523 0.199004815646135 1 1
-0.144675924435272 -0.144380000936576 1 1
-0.0836521615717979 -0.083166695120715 1 1
-0.169557972428505 -0.169228260227651 1 1
0.0747700897340808 0.0746898198347638 1 1
-0.0906604311395818 -0.0905392513573863 1 1
0.119678154584951 0.119548705620508 1 1
-0.0654807419956746 -0.0655611648379196 1 1
-0.196679569264554 -0.195519961307507 1 1
-0.261877426196802 -0.261042208487475 1 1
0.238208211527035 0.237171562220705 1 1
0.0446744221467424 0.0443530928979622 1 1
-0.0206840494732434 -0.0209039008661904 1 1
0.141885471154548 0.141488422610162 1 1
0.011484041117678 0.0113145890189964 1 1
0.0558361468882164 0.0556339752637886 1 1
-0.189714248169447 -0.189151187100926 1 1
-0.108415794364864 -0.107627959391866 1 1
0.00598265000094375 0.00557809020187091 1 1
-0.154287842772509 -0.153598629132231 1 1
0.210661118709573 0.210125613242751 1 1
-0.00498096509003235 -0.00473525408908623 1 1
-0.118141397020331 -0.118098879342241 1 1
0.115184858076041 0.11463532905384 1 1
0.0611769655187914 0.0610156804737245 1 1
0.179204333326733 0.17865865506286 1 1
0.0252859539738773 0.0251997748041942 1 1
0.0840817525500736 0.0837275042479485 1 1
0.0656401297151124 0.0653536866634852 1 1
-0.299186236048761 -0.298231208845621 0 0
-0.111804766284809 -0.111306714823277 1 1
-0.182302403740797 -0.181541434750862 1 1
-0.107275122952593 -0.107304044539986 1 1
-0.0855225675202425 -0.0857092910211202 1 1
0.255911475823096 0.255224006132595 0 0
0.000984236398746046 0.000896022907503558 1 1
0.20872502944863 0.208219775823339 1 1
0.270305511414347 0.269542832378541 0 0
0.0854209477136908 0.0854818314025341 1 1
0.124236766381904 0.12373149632255 1 1
0.0254102430809333 0.0251572723451231 1 1
-0.104218822350875 -0.103733615993874 1 1
0.200664532677738 0.200037113770859 1 1
0.251667432045767 0.250648911455559 1 1
-0.0423321099745174 -0.0422031663970752 1 1
-0.0686811080882011 -0.0683423658256229 1 1
-0.12142167084715 -0.120789850810206 1 1
-0.0525251296073793 -0.0527282124641059 1 1
0.0499358458174731 0.0495579513855336 1 1
-0.114503075418049 -0.11440823647383 1 1
-0.00840693319543246 -0.00834978338640376 1 1
-0.119196920960588 -0.119314873534744 1 1
0.0145435468635037 0.0152205941810942 1 1
-0.189505875066511 -0.188564985681139 1 1
0.0445292265795461 0.0442573966194081 1 1
-0.023828093887123 -0.023655255386796 1 1
-0.0732973256544433 -0.0731444112585776 1 1
-0.049623101039008 -0.0497385910859183 1 1
0.245393834308761 0.244809030630626 1 1
-0.0518257219341194 -0.0516584508114548 1 1
-0.144184296887581 -0.1437719188709 1 1
0.0649637142421526 0.0647027084372794 1 1
-0.145339521680586 -0.14514055394969 1 1
0.266816603021 0.266199718332236 1 1
-0.0864108702290982 -0.0853550416875308 1 1
-0.0351915132111657 -0.0352804147562155 1 1
-0.134764895082771 -0.134432293015045 1 1
-0.0292839785223564 -0.0293576466699389 1 1
0.260058735714789 0.25948807902636 0 0
0.08814114186536 0.0881581780158774 1 1
0.195332487442803 0.194083427690933 1 1
-0.192482534483586 -0.19173398911207 1 1
-0.237351518555122 -0.236783986823116 1 1
0.0100405221362447 0.00974785592020637 1 1
-0.162582420310338 -0.161974875062351 1 1
0.133296402988024 0.132435995707966 1 1
0.45609473891666 0.455002745257586 0 0
0.120294044172602 0.120212691211505 1 1
0.240959574520273 0.240100550760181 1 1
-0.0258454399817316 -0.0260032044140089 1 1
0.0324551384482461 0.032230916281495 1 1
0.214329626264075 0.214033160616568 1 1
0.0617222233501723 0.0616514011232901 1 1
0.165800319982815 0.165779996340048 1 1
0.184684121328363 0.183855106325912 1 1
0.258315310973186 0.257747642547206 1 1
0.238824262435736 0.238258695406474 1 1
0.230806881897055 0.229886524492832 1 1
-0.15405009199697 -0.153712721928118 1 1
-0.120166245399309 -0.120196976435985 1 1
0.086888310271456 0.0861346568812355 1 1
0.0166674014179326 0.0169766157165375 1 1
0.100271630113208 0.100284001089585 1 1
0.00149196378752293 0.0012675152882321 1 1
-0.23656383912861 -0.235516867103616 1 1
-0.0109709908256175 -0.0107976171067008 1 1
-0.0466799016366153 -0.0464979200968607 1 1
-0.0309047095550257 -0.0309785036890446 1 1
0.264036332754167 0.26367389511402 1 1
0.0764554471076972 0.0764663315096037 1 1
-0.12535946568774 -0.125150216841518 1 1
-0.19998205405145 -0.199070708857196 1 1
0.164146953494133 0.163184451881932 1 1
0.312611534233303 0.31155643727956 1 1
0.106731546844769 0.106553697766655 1 1
0.157229787284212 0.156869597833376 1 1
0.0855098416574018 0.0850851390996587 1 1
-0.0103338532750924 -0.0101185302098552 1 1
0.01218083202626 0.0122076477961207 1 1
-0.412241816678187 -0.411256169039323 0 0
0.0205975961989062 0.0204610825312951 1 1
-0.182176248505523 -0.181142630363003 1 1
-0.1734554014786 -0.17305380151142 1 1
0.358630314483662 0.357856699644542 0 0
0.140131382001939 0.139876886630443 1 1
-0.0132283683470972 -0.0133006902885547 1 1
-0.048357864256529 -0.0484657548577199 1 1
0.230642239777285 0.229476764137653 1 1
0.0774774964801339 0.0771046218789603 1 1
0.279374332234295 0.278803797931653 0 0
0.095831781850169 0.0956755907835287 1 1
0.0766818837101833 0.0764322915332503 1 1
0.0070569020600075 0.00708445923295406 1 1
-0.254582576244549 -0.253918776401481 0 0
-0.113883977384113 -0.113203548339708 1 1
0.148177057644913 0.147918005505856 1 1
0.105815760351368 0.105523796774288 1 1
-0.37286215062195 -0.371344995093509 0 0
0.231306974148739 0.230325562146389 1 1
0.0397240493308836 0.0393029405914111 1 1
-0.0285398561817181 -0.0287024306079405 1 1
-0.0320406800287162 -0.0321614679966406 1 1
-0.180521616464464 -0.179639804172254 1 1
-0.239115154068445 -0.237674542999985 0 0
0.332824974634732 0.331660182514358 0 0
-0.0426319929215148 -0.0422937901688788 1 1
0.214758327631157 0.21413371138549 0 0
0.0170909453741177 0.016808719971769 1 1
0.0346107229635944 0.0345738377490868 1 1
0.145171372335385 0.14477427999611 1 1
0.2030893774447 0.202738322098681 1 1
-0.131267976210356 -0.130938115692005 1 1
-0.185919364419736 -0.185490878940393 1 1
0.0580132611921835 0.057850384563221 1 1
0.14533976310317 0.145338152071848 1 1
-0.108332857625124 -0.108105893252476 1 1
-0.196588503639763 -0.195821354153477 1 1
0.065026035260867 0.065206662502386 1 1
0.152372921887165 0.152643423259534 1 1
-0.00817988421001734 -0.00800401036145015 1 1
-0.034060375242054 -0.0343310582179721 1 1
0.0744621195981316 0.074434605339733 1 1
-0.120181361569501 -0.119743621721642 1 1
-0.121071967128925 -0.1203971509139 1 1
-0.033040441557471 -0.0329519800790836 1 1
-0.238691674800782 -0.237795459810433 1 1
0.0757415416408071 0.0753982743764185 1 1
0.221067498034874 0.220028556850429 1 1
0.0428587618677747 0.042978136838369 1 1
0.000841734514453928 0.000776594195603303 1 1
-0.0169009270403163 -0.0170698011028145 1 1
-0.171450510021572 -0.171146610440875 1 1
0.113324445993815 0.113272358763547 1 1
-0.173698793144533 -0.172830898928876 1 1
0.241095696807899 0.240474278517997 1 1
-0.0297238490877971 -0.0300493249626648 1 1
-0.00391733519784456 -0.00387490303808587 1 1
-0.0379826319074084 -0.0380136828603054 1 1
0.0855688274067557 0.0856779299301897 1 1
0.0100722818570105 0.00967304586338627 1 1
-0.160730638510241 -0.160064576924146 1 1
-0.148274043457119 -0.147851948872273 1 1
0.251982082809193 0.250911200366109 1 1
0.0935397070061606 0.0937646108805786 1 1
-0.100981729617602 -0.100392064877052 1 1
0.211799524533613 0.211140783416087 1 1
-0.017986881394232 -0.0180650478022011 1 1
-0.0473444440069222 -0.0469606548108774 1 1
-0.0158902982669219 -0.0162710958566582 1 1
0.226040346918749 0.225855257897122 1 1
-0.246943871670828 -0.246636618988882 1 1
-0.0471256722605103 -0.0470370392693383 1 1
0.0522431084991396 0.0519215943995701 1 1
-0.0174015014587118 -0.0169888964575141 1 1
0.259848154141577 0.259120622321988 0 0
-0.115309551047068 -0.115130630827268 1 1
-0.312411599725422 -0.310929365948989 0 0
-0.133407485576326 -0.133467201364014 1 1
0.294629974317213 0.293592726815357 1 1
-0.438179264749294 -0.437255139872783 0 0
-0.175252146641786 -0.175203406501331 1 1
-0.270357642499389 -0.269685807840128 1 1
0.0741626983008389 0.0740660761388462 1 1
0.129691661617822 0.129732030592341 1 1
-0.0558572630495526 -0.0554577156785072 1 1
4.15283546441325e-05 -0.000127342407184164 1 1
0.0939914285233604 0.0933712603121908 1 1
0.0831235246785636 0.0830837821933583 1 1
-0.167049526987776 -0.166888039887611 1 1
-0.23794899832153 -0.236806615378916 1 1
-0.0988663837977839 -0.0989623625138808 1 1
-0.00245902189552069 -0.00232521923428881 1 1
-0.00807836679941094 -0.00799253556237678 1 1
-0.0562277859409705 -0.0557036355687945 1 1
-0.0934483698148445 -0.0933757083726813 1 1
-0.16972952605823 -0.170018069663325 1 1
0.0724697585264987 0.0725216837654528 1 1
0.0531664951793757 0.0527075341124984 1 1
0.146426223379105 0.145550159723897 1 1
-0.115063319265667 -0.11479536878326 1 1
-0.123356921551028 -0.122827887493674 1 1
0.0270812220975288 0.0271846549940199 1 1
0.0433113682599936 0.0435051592224892 1 1
-0.0252454780196578 -0.0249222372154353 1 1
-0.145781094449812 -0.14546419240265 1 1
0.117695473817956 0.11723200080192 1 1
0.387478276487922 0.386684017974635 0 0
0.249320851800846 0.248398050208677 1 1
-0.133238168137695 -0.133000665123171 1 1
0.0355202789088047 0.0357502086433935 1 1
0.0500994285271335 0.0499647956179352 1 1
-0.0155819973530173 -0.0155022876144155 1 1
-0.0358120732838676 -0.035852588005412 1 1
-0.116197919228365 -0.116095630423938 1 1
-0.0811150449066887 -0.0809106942392067 1 1
-0.133606217229907 -0.133142320610404 1 1
-0.0459132398241493 -0.0458767258246804 1 1
-0.0172403613666713 -0.0169826928790277 1 1
0.2252346916091 0.224229356838476 0 0
0.0608464377994556 0.0609389505075164 1 1
0.135082119441402 0.134999400215626 1 1
0.0717452913990167 0.0712949767244243 1 1
0.0683630778029247 0.0682092700227974 1 1
-0.470115757775972 -0.46883355032377 0 0
-0.0527692672473972 -0.0528570666567718 1 1
0.0146961960856482 0.0150309557622246 1 1
-0.195249271666274 -0.194885522824822 1 1
0.0984923743573744 0.0983092006172281 1 1
0.0884006075845215 0.0879456286633894 1 1
0.224026362729937 0.222852515408157 1 1
-0.0970073171589746 -0.096750926362394 1 1
0.19539020126201 0.194240927050684 1 1
-0.104888973542586 -0.104744970147243 1 1
0.157586082999137 0.157441017190018 1 1
0.150708203345107 0.150288480477571 1 1
-0.146347065250727 -0.146159403067435 1 1
0.11332740369831 0.112934898606356 1 1
-0.140134311144091 -0.139963835913765 1 1
0.0628920232329249 0.0624669555307376 1 1
-0.14809620435062 -0.147990974539279 1 1
-0.281650535593971 -0.280636633101993 0 0
-0.0273313771567456 -0.0270745152015299 1 1
-0.12154785360328 -0.120803522999216 1 1
0.00401597986617862 0.00350158581959249 1 1
-0.352764065058612 -0.351718157144314 0 0
0.00683547693002743 0.0066541955679449 1 1
0.0891753473695816 0.0890799441596629 1 1
0.167146891142939 0.167096778895125 1 1
-0.0670932069638464 -0.0671126299230248 1 1
0.0715076623896684 0.0716883751307583 1 1
-0.189882819341714 -0.189632026789348 1 1
-0.0184771513755967 -0.0187943661095379 1 1
0.0343077719698237 0.0342460103319904 1 1
0.0427488695362649 0.0426155379617639 1 1
-0.244985036861925 -0.244789705650345 1 1
0.137697483638479 0.137403894984525 1 1
-0.208154844156009 -0.207573329381343 1 1
0.220969343612728 0.22049350601452 1 1
-0.0415463542153707 -0.0413743085953528 1 1
0.0372487299593005 0.0372913863505527 1 1
0.26787886802301 0.267303056487769 1 1
-0.0761355670600415 -0.0756658394861661 1 1
-0.275973604247396 -0.274538331382029 1 1
0.0455361749802861 0.0453755951457996 1 1
0.104275414025574 0.104145877559287 1 1
0.0137946910422249 0.0136860293453795 1 1
-0.121365582987051 -0.121118071265077 1 1
0.163709039545476 0.163226611280083 1 1
0.0780202941195226 0.0774699377609423 1 1
-0.0447038412650911 -0.044602029448419 1 1
-0.207623258583851 -0.207024950730829 1 1
-0.0773937842880691 -0.07733363234415 1 1
-0.166422404790032 -0.165984095991643 1 1
0.00104634426404917 0.00125157851337831 1 1
-0.0198640626633738 -0.0200209949936518 1 1
0.213361384603581 0.212830351933416 0 0
-0.21880314045997 -0.218098739581897 1 1
-0.148207815234258 -0.147597159539707 1 1
0.0149762917195074 0.0149550562827508 1 1
-0.2274156533781 -0.227075966542985 1 1
0.213131719611927 0.212667910745868 1 1
-0.199848030117347 -0.199015705846752 1 1
-0.111112345232911 -0.110574877647302 1 1
0.147692407684869 0.147217056773137 1 1
0.109076704880061 0.108958436006228 1 1
0.100600322557902 0.100572080479531 1 1
0.108312199637188 0.107955100487167 1 1
0.249090998499222 0.247252245905115 1 1
-0.356456354600649 -0.35537889469751 0 0
0.0334173101197929 0.033288376314563 1 1
-0.12091805842783 -0.120486862720704 1 1
0.197357751579678 0.196790798253579 1 1
0.194105863961861 0.193294372204112 1 1
0.087106606908654 0.086993306670539 1 1
0.072278320301267 0.0721513318045203 1 1
-0.0765251551398817 -0.0763439387363689 1 1
-0.0578095378470428 -0.0578386143752668 1 1
-0.0874795858288451 -0.0872988026840754 1 1
0.0723390208164077 0.0719740188325896 1 1
0.088610513293366 0.0881650009315937 1 1
0.335621897430554 0.334380975887778 1 1
0.185058388696799 0.184306532633714 1 1
-0.055764101129863 -0.0553348699786123 1 1
0.252791083123511 0.251537493602979 1 1
0.141941231375087 0.141580640680696 1 1
0.0884509195827356 0.0880180139368354 1 1
0.00156881496715362 0.00141164329435132 1 1
0.0560107297286143 0.0557016715284832 1 1
0.043979203699082 0.0442322862612267 1 1
0.19910633890022 0.198148832110602 1 1
0.130671962023022 0.130266803363504 1 1
-0.148717814036352 -0.148177453634639 1 1
0.0944220974964181 0.0940475617591623 1 1
0.00496525297824172 0.00446252460691083 1 1
-0.283017884026731 -0.282251245198789 0 0
0.256819383728194 0.255813686979192 1 1
0.243485005402807 0.242670047149164 1 1
0.155880028457407 0.15515973845217 1 1
-0.311507588018142 -0.310422637695445 0 0
-0.196814981167151 -0.195978044020259 1 1
-0.0788276812792065 -0.077916839400274 1 1
0.242843133636776 0.242014440501568 1 1
-0.243716060424998 -0.243266568260201 1 1
0.283975568089343 0.283394951587662 1 1
-0.208175620131124 -0.207655471112788 0 0
-0.14795948468567 -0.147622904601148 1 1
-0.267643366761269 -0.266660564674696 1 1
-0.110142380215185 -0.109879683468835 1 1
-0.0224467856274842 -0.022449696218722 1 1
0.297072665803319 0.296028009074814 1 1
-0.228817268118659 -0.228631928793292 1 1
-0.0324144953096063 -0.0321825876036502 1 1
0.140690683678248 0.140095710067662 1 1
-0.27989282387478 -0.278646183438251 0 0
0.0259227614680761 0.0263310485419622 1 1
-0.082551993556091 -0.0823679439986057 1 1
-0.0434912963982278 -0.0429621507572049 1 1
-0.125230474858982 -0.124636366919673 1 1
-0.214142982935775 -0.213655861347376 0 0
0.0029082444559642 0.00328448990663861 1 1
0.344942221399472 0.344184599014553 0 0
0.0331951290172219 0.0332402213099722 1 1
0.0261174505635147 0.0262588285657034 1 1
-0.0933211617864487 -0.0932309972495834 1 1
0.0961784982182762 0.0962266526443823 1 1
0.209748578468472 0.209135059424377 1 1
-0.145423967140563 -0.145183602484097 1 1
-0.0317402404247529 -0.0317642755646844 1 1
-0.200319102116318 -0.199171660897221 1 1
-0.149123904120325 -0.148539547384371 1 1
-0.215790726006653 -0.215378033095028 0 0
0.29860115708629 0.297997277107444 0 0
0.026933689629813 0.0266663603029193 1 1
0.0989434592114607 0.0988621058800081 1 1
-0.152905812060642 -0.152692017698982 1 1
-0.071101921072715 -0.0709121226246846 1 1
0.0372288541521854 0.0369149350945739 1 1
0.464736308968368 0.463568199670423 0 0
0.223398096782151 0.223208432585372 1 1
0.161456415320684 0.160802962526097 1 1
-0.0986655088934663 -0.0981385331198789 1 1
0.0159092622918522 0.0160820986212007 1 1
0.180492462145155 0.180344123770045 1 1
-0.0542761384438219 -0.0542383353563205 1 1
0.0325962184632109 0.0327752642941619 1 1
-0.0419967101997982 -0.0422225578964994 1 1
-0.263821846070635 -0.263055739953422 1 1
-0.126420253301443 -0.125949437708247 1 1
0.0263926648265011 0.0265746366458508 1 1
-0.062643831087289 -0.0628500931255912 1 1
-0.361071065423883 -0.360221878623748 1 1
0.0404484184144547 0.0407051796167252 1 1
0.242221975282188 0.241734837709259 1 1
-0.218389741645304 -0.217593416902129 1 1
0.368117438535336 0.367003682729036 0 0
-0.140449540434603 -0.139983783093471 1 1
-0.0125640861336848 -0.0125541101469391 1 1
0.0757509015006793 0.075204173517561 1 1
0.0812638406324423 0.0808242697675562 1 1
-0.0474542346478034 -0.0470124381261109 1 1
-0.153682532837867 -0.153274407626448 1 1
0.306447880890503 0.305194220199733 0 0
0.483526236389314 0.481684380110158 0 0
0.0400675355033802 0.0399557205089775 1 1
0.0928010654188562 0.0926177570651313 1 1
-0.274898749356657 -0.274374704726972 1 1
0.0942525026237319 0.0940357582041709 1 1
0.0780069199025892 0.077781893161588 1 1
-0.0172335873288782 -0.0170675118150247 1 1
-0.07279168818266 -0.0721894772722752 1 1
0.192941980252084 0.192312784847011 1 1
0.119054150623898 0.118737237630243 1 1
-0.0971703084302839 -0.0974704056690738 1 1
-0.112270990346315 -0.111876038954302 1 1
-0.107657653144175 -0.107312215630846 1 1
-0.220651822983377 -0.220093150581303 1 1
0.0486933111206432 0.0484973669561539 1 1
0.331241466585853 0.330364720430829 0 0
-0.175282544117365 -0.174213916447162 1 1
-0.126262432265357 -0.126048072557835 1 1
-0.126558647753796 -0.126217227365239 1 1
-0.140778530929632 -0.140008714471885 1 1
0.0452748083372106 0.0453790615672595 1 1
0.0872655379337398 0.0871251679475494 1 1
-0.200939100899078 -0.200629542461486 1 1
-0.103399279870629 -0.102923418921619 1 1
0.188907297787726 0.188666547907216 0 0
0.0866443007421822 0.0864365968984117 1 1
-0.302365159144091 -0.30150279966425 1 1
-0.0909663787328549 -0.090653364928971 1 1
0.206334163961727 0.205513101209634 1 1
0.119684205795631 0.119575956484437 1 1
0.058993606050338 0.0587703081861388 1 1
0.274547185813354 0.273607759370308 1 1
0.0799918185252319 0.0800180879522532 1 1
-0.160754784963534 -0.160774268025919 1 1
-0.105219718469682 -0.104350563279116 1 1
-0.130995190435745 -0.130037943290176 1 1
0.0727673802872919 0.0724793452822733 1 1
0.193898986070479 0.193043102691904 1 1
-0.119482116974614 -0.11923311463517 1 1
-0.050207349181441 -0.0499796064790026 1 1
-0.145685713033071 -0.144738966243801 1 1
-0.356296103380489 -0.355219438133991 0 0
-0.0876232476768097 -0.0872460738170308 1 1
0.159552434035509 0.159515003592944 1 1
0.210575972877446 0.209519990923296 1 1
-0.139812612027294 -0.139851727935892 1 1
0.112532549609323 0.112114164420342 1 1
-0.0239977842991021 -0.0241728479920343 1 1
-0.34481219691613 -0.344073298798102 0 0
-0.0741458964853733 -0.0738599311363732 1 1
0.0126456765035697 0.0124496961891188 1 1
-0.0280425900285332 -0.0280423492954466 1 1
-0.121211761125894 -0.120929070976086 1 1
-0.287312822680233 -0.286687824396551 0 0
-0.0534614910567755 -0.0531074817193676 1 1
0.00984094586967725 0.0102168641752179 1 1
-0.0479215899559746 -0.0478229859650799 1 1
0.252670940541359 0.252001530959248 0 0
-0.337457938627596 -0.33665330008193 1 1
0.293525559345066 0.292663099092451 0 0
-0.0834670895679354 -0.0829295454292492 1 1
0.157253786654173 0.15648209849072 1 1
-0.0517787799317585 -0.051685685223838 1 1
-0.0123787227989619 -0.0127139321991832 1 1
0.468884474043678 0.467548046603587 0 0
-0.211576921398504 -0.211285791395716 1 1
-0.284784843316977 -0.28351177556368 1 1
0.131179877412704 0.130883634211167 1 1
0.247090557409157 0.246588931512498 0 0
-0.193602892047948 -0.19344277013805 1 1
0.121338920070157 0.120849000657349 1 1
0.0841371763532959 0.0840344276639955 1 1
-0.25487940080602 -0.253888650224112 1 1
-0.239818502285944 -0.238760509643288 1 1
-0.00765668861807255 -0.00761289645217384 1 1
-0.00289801466600715 -0.00293564542429902 1 1
0.0450663118590108 0.0456325937699575 1 1
-0.0721489230337734 -0.0721924028471151 1 1
0.0304024219626101 0.0306258116827386 1 1
-0.0988937878900759 -0.0991332565061003 1 1
0.0570848417578241 0.0569204103817224 1 1
0.0676765646651003 0.0672133218269077 1 1
-0.0368579999513207 -0.0367314996680966 1 1
0.215607640737048 0.215228131469389 1 1
-0.108074994779711 -0.10772612549123 1 1
0.0776237946707242 0.0774449305504059 1 1
0.0419412699883702 0.0417982164835963 1 1
0.0453863430663547 0.0451551531773239 1 1
-0.0458036963886979 -0.0457737390576166 1 1
0.00237353751656276 0.00273032851722078 1 1
0.0753406359801179 0.0754505540917303 1 1
0.0153337644496281 0.0149726330730738 1 1
0.292927750133121 0.292169624423642 0 0
0.00315109441924105 0.00351280179818129 1 1
-0.0932312940553598 -0.0932287908517091 1 1
-0.141144937563692 -0.140413535055682 1 1
0.221259743745223 0.220507139359272 1 1
0.0109945545709421 0.0116712134604094 1 1
-0.116682605981521 -0.116650095830917 1 1
0.00953855107923444 0.00916948604474994 1 1
0.117604855377879 0.117145428133627 1 1
0.0628973303370148 0.0623935414961243 1 1
0.145334864995787 0.144634455021062 1 1
-0.0315748878048938 -0.0317512822619519 1 1
0.0138838339404069 0.0137782111851521 1 1
0.228275215804537 0.227366939843621 1 1
0.00659466532214162 0.00635436814007095 1 1
0.032773219365553 0.0330138536159636 1 1
-0.0391678700511493 -0.0390493948524348 1 1
0.209504504875531 0.20901749158131 0 0
-0.024757042416453 -0.0247840957173709 1 1
-0.0913861465254232 -0.0912123028194687 1 1
0.0505843733696252 0.0502218655598293 1 1
0.244966704053386 0.244358783148416 1 1
-0.107264912513409 -0.106545623895275 1 1
-0.104812776806982 -0.104336125790333 1 1
-0.121371108100309 -0.120963642911831 1 1
0.209319035638009 0.208487946806795 1 1
0.0624852782194094 0.0618915931631373 1 1
-0.150526271181944 -0.150198306921653 1 1
-0.101824338208958 -0.10135391850252 1 1
0.107524815175898 0.106957528068976 1 1
-0.0537207438884557 -0.0533705861080772 1 1
0.0866217029610273 0.0868011462178083 1 1
0.00214978304727705 0.00171412985806084 1 1
0.149442476148718 0.148875738913415 1 1
0.0845343742108453 0.084537177137094 1 1
0.09498905192365 0.0948882140045013 1 1
0.109717614701867 0.109462155037649 1 1
-0.156947970095865 -0.156674475713169 1 1
0.119781710955225 0.119641512014834 1 1
0.00496126065371411 0.00511449883272659 1 1
0.0964450421850419 0.0961486508965205 1 1
-0.385538928535952 -0.383536687879841 0 0
0.20817728583659 0.207535553033897 1 1
-0.210743726160896 -0.210419947282856 1 1
-0.128893574759233 -0.128650919668175 1 1
-0.143676438846993 -0.143398648196813 1 1
0.0120961715937535 0.0117681997486834 1 1
0.00311885437685958 0.00315612012060395 1 1
0.0576466887082475 0.0576475785108386 1 1
0.173572798136484 0.172758837974769 1 1
-0.0370206568353894 -0.0372602499651877 1 1
0.08550564593629 0.0856850214274046 1 1
-0.0422826654641571 -0.0419872539966235 1 1
-0.367264578352914 -0.366489894295314 0 0
-0.334807177610878 -0.33368695791035 0 0
-0.148687701290332 -0.148282092826473 1 1
-0.045005233358851 -0.0445122372318542 1 1
0.438536175223555 0.437556946505282 1 1
-0.0245709661882732 -0.0242742408326389 1 1
0.0216034748676974 0.0210286775938162 1 1
-0.121934002634826 -0.120894931121106 1 1
0.0439868107251741 0.0439112844882435 1 1
0.00130586446693641 0.00134677441713928 1 1
-0.298532805694579 -0.297711183330594 1 1
-0.14961954329524 -0.149073472720826 1 1
-0.0652499319422006 -0.0651878201077659 1 1
-0.24841412352532 -0.248158457822063 1 1
0.0492708141137486 0.0490332039243881 1 1
0.00376632272912331 0.00392590992687324 1 1
-0.0468176602464134 -0.0471056343570826 1 1
0.206198160775211 0.205668504938682 1 1
0.140274486594305 0.139529535885821 1 1
0.0540440063177157 0.0536769473168234 1 1
0.15936624525844 0.158766742349845 1 1
-0.189281607978527 -0.189149263926713 1 1
-0.236385963596138 -0.235719908002048 1 1
0.15254420321684 0.152316304128256 1 1
-0.0531877525960848 -0.0531332125559396 1 1
0.0205763348404955 0.0206603786996239 1 1
-0.105956446468702 -0.10597711553169 1 1
-0.14086721832927 -0.140371589588651 1 1
-0.0190561747136265 -0.0193652427344146 1 1
0.370122681667396 0.369160196464616 0 0
-0.235390376875169 -0.234697737012305 1 1
0.012313192013829 0.0125218527716833 1 1
-0.0508773073119628 -0.0508251736080274 1 1
-0.121065558263068 -0.120511312867507 1 1
-0.206109680913323 -0.205272486577854 1 1
-0.0692255097580765 -0.0691044822732459 1 1
0.0505436544135959 0.0505428343572636 1 1
0.137367098519221 0.136983962936734 1 1
-0.183097543417962 -0.182689606455119 1 1
-0.221635355273989 -0.220422141065417 1 1
0.138486058509256 0.138105758741661 1 1
0.202866238744911 0.201537667872342 1 1
-0.036816191739009 -0.0370528029237878 1 1
-0.117137414392862 -0.116827888405224 1 1
0.157265323992275 0.156771004629936 1 1
0.0224003664645279 0.0217300811236973 1 1
0.186709449447059 0.186109457284593 1 1
0.00322322608867363 0.00269892932144573 1 1
0.247398815842696 0.246697933882885 0 0
0.302656170896841 0.301878236131851 1 1
0.0842045701757829 0.0840912306538484 1 1
-0.019717468997634 -0.0193525758221381 1 1
0.0258717927069869 0.0260668838091347 1 1
0.0404506796128506 0.0402710182086779 1 1
0.0317892771765441 0.0316807018414913 1 1
0.205040015695952 0.205065626723849 1 1
0.213225618686964 0.21245671663481 1 1
-0.0752486440342303 -0.0751915180647945 1 1
0.0526582230964518 0.0530587601755348 1 1
-0.0763771989373755 -0.0763021111493409 1 1
0.239432867691878 0.238564459818078 0 0
-0.121820198361885 -0.121255802188697 1 1
0.019879132987536 0.0196199814130669 1 1
-0.0861375391908392 -0.0857989787079487 1 1
0.114343255095048 0.113548343659775 1 1
-0.0528267196539713 -0.0525329158654602 1 1
-0.214839090196632 -0.214487585465285 1 1
0.121730302291777 0.121526167059549 1 1
0.0274144815487173 0.0274862401948448 1 1
0.193457650592337 0.192859558956777 1 1
0.11319557581243 0.112664893602447 1 1
-0.0780144728318204 -0.0775902772733465 1 1
0.134059787921369 0.133821160673632 1 1
0.108423733414595 0.108038143691713 1 1
0.128626672072687 0.128260384393538 1 1
-0.00594798826210172 -0.00589090503431585 1 1
0.121441690500441 0.120751523215855 1 1
-0.0131807764455103 -0.0124161422969684 1 1
0.228781505017315 0.228427810674978 1 1
-0.137322588770514 -0.136882967916377 1 1
0.520974273676628 0.518505960044855 0 0
0.16737905725807 0.167050202018864 1 1
0.253144506570615 0.252511356819772 1 1
-0.219792910349079 -0.219778479264701 1 1
0.189242793875027 0.188363994099498 1 1
-0.151960264446255 -0.15184376297008 1 1
-0.15296117545783 -0.152319374617261 1 1
-0.0706142034728921 -0.0704759665246195 1 1
-0.2059081273344 -0.20531709787339 1 1
-0.254355436056451 -0.253890147973964 0 0
0.0195600959310165 0.0199592516982326 1 1
-0.127383425510709 -0.127009982062936 1 1
0.019380972910834 0.0195449678374054 1 1
0.180031723470653 0.179184904620214 1 1
0.0202738911628649 0.0197463378433275 1 1
0.0436751902172643 0.0436838762020311 1 1
-0.129616097391844 -0.129444317288831 1 1
0.234462566749492 0.233629572301615 1 1
0.244243236305244 0.24339272239106 0 0
-0.229405791706584 -0.228616975265118 1 1
-0.168589526719963 -0.167732291679832 1 1
-0.10535719138806 -0.104734185275714 1 1
0.114204650503245 0.113573514954035 1 1
-0.0950386383843371 -0.0948223747756411 1 1
0.0313277318056758 0.0311204563719091 1 1
-0.0310501899809169 -0.0313322369365721 1 1
0.113080393283106 0.112734358073555 1 1
-0.582314863333796 -0.580726532980033 0 0
-0.104462134025907 -0.104082637724574 1 1
0.29449306489629 0.293231201131791 1 1
0.17254733373845 0.172105704731803 1 1
0.0396430702880788 0.0396405904621842 1 1
-0.0310558324951196 -0.0305844010817637 1 1
0.0590909724589149 0.0588093590273382 1 1
-0.225390846423932 -0.224653494446929 1 1
-0.125083791153644 -0.124863384512818 1 1
0.210632734186535 0.209950055603507 1 1
-0.0167938768487918 -0.0165718479007181 1 1
0.111267730909936 0.110832710560668 1 1
0.380737187667575 0.379585349148922 0 0
0.0640703202700255 0.0644075694619704 1 1
0.185023647202824 0.184580662611929 1 1
-0.0529504197286612 -0.0526130188254674 1 1
0.116681040451004 0.116078666370389 1 1
0.325176228011845 0.32437550067234 1 1
0.0625462292996534 0.0623115776988735 1 1
0.373490978597343 0.372663778934628 0 0
0.142318210524675 0.141861011323824 1 1
-0.0436834145303802 -0.0433201044682842 1 1
-0.312902260684486 -0.31232808520308 0 0
0.0121980287657407 0.0123539479267813 1 1
-0.106972250322252 -0.106204336422469 1 1
0.329844193998305 0.328734465564689 0 0
-0.390748589017633 -0.389973689806279 0 0
0.13197719193986 0.131459020706233 1 1
0.0639176922430187 0.0637322582563354 1 1
0.0901577691920324 0.0899073884168399 1 1
0.127552342153902 0.127252831917148 1 1
0.0657979524452656 0.0656983999548364 1 1
0.0518272086426838 0.0517211349456412 1 1
0.10959978801743 0.109191392121255 1 1
0.0772224113000222 0.0768553860045152 1 1
0.0803981848062859 0.0799547145620565 1 1
-0.242908682320363 -0.242461262673596 1 1
-0.082173491860106 -0.0819122664921565 1 1
0.296944263869278 0.296155879587172 1 1
0.0494046685480287 0.0488161241345831 1 1
-0.025819084008238 -0.0259664371596204 1 1
-0.187627070363436 -0.187016901634383 1 1
-0.0243400210604846 -0.0241702794043689 1 1
0.390498233922812 0.389217543150016 0 0
-0.00176618242855769 -0.00165471043637948 1 1
-0.0221622561444206 -0.0225700836000958 1 1
0.251759806104654 0.250730977074717 1 1
0.155016078978643 0.154941497907734 1 1
0.0693712499749997 0.0688384258106734 1 1
-0.0893569891219781 -0.0896177426377529 1 1
-0.205348415421791 -0.204612868314475 1 1
-0.00522172655195732 -0.00514110795230176 1 1
-0.0578082769492897 -0.0574875042503672 1 1
0.17342088480982 0.173116550245134 1 1
-0.0612811069779974 -0.0609500413445756 1 1
-0.0561212848121742 -0.0559813268343966 1 1
-0.249137940171205 -0.248409515406518 1 1
0.098277562700337 0.0976703721884804 1 1
-0.0342818413070615 -0.034260299367174 1 1
0.0261054464192192 0.0259275471995761 1 1
-0.0786681856294566 -0.0781014553327752 1 1
-0.158823099153436 -0.158269670252832 1 1
0.164422661389516 0.163677190589967 1 1
0.217987239918512 0.21743114637251 1 1
-0.254510646514479 -0.253379183367527 1 1
0.159143861994265 0.158102571118681 1 1
0.253738469776487 0.252986318672089 1 1
0.00835337303322562 0.00845100272453025 1 1
-0.220464256060669 -0.219589603849995 1 1
-0.069190016031906 -0.0693354938462172 1 1
-0.0601173199814826 -0.0595874299352461 1 1
-0.104557939565361 -0.104054808593098 1 1
-0.0716070136876031 -0.071350728564449 1 1
-0.0722145660903462 -0.0726326732015795 1 1
0.277861022387961 0.277422012331532 1 1
0.184743279824394 0.184182903577933 1 1
0.0441360706915014 0.0440870915901666 1 1
-0.0546003461789938 -0.0545038064005204 1 1
0.0570530533849034 0.0570492289914116 1 1
0.129840319869961 0.129306175379806 1 1
-0.2611334096016 -0.260315430505199 1 1
0.206003776920535 0.205666074102324 1 1
0.342975804900947 0.342088176705993 0 0
0.0766154336180865 0.0763277394698831 1 1
0.0134849978240751 0.0136367938897107 1 1
0.29626034714866 0.295672457337072 1 1
0.0298306141457544 0.0296476090014694 1 1
0.210748044933572 0.209879697775311 1 1
0.00376303561572822 0.00350850160554239 1 1
0.0676554733767888 0.0679371676138564 1 1
-0.187643674567417 -0.187316930171419 1 1
-0.154615137578905 -0.153654035424089 1 1
-0.127148822308466 -0.126754662821248 1 1
-0.099994386664144 -0.0998046617221462 1 1
0.267954206113001 0.267384614963286 0 0
0.110033818152215 0.109652675871718 1 1
0.124152147093137 0.123293562380344 1 1
-0.175728264578255 -0.17532442072601 1 1
0.0395665814458037 0.0391462967969637 1 1
0.056448857310722 0.0564250863926558 1 1
0.0374091115358382 0.0370677684070965 1 1
-0.0309995276212507 -0.0312624876050521 1 1
-0.202209340330312 -0.201937486704503 1 1
-0.0683432636427979 -0.0679324267040019 1 1
-0.0121685682975268 -0.0121537933022707 1 1
-0.0402058348206684 -0.0399853304683153 1 1
-0.0926723083036829 -0.0929438070133401 1 1
0.12934516078839 0.128763625416761 1 1
-0.058363112733699 -0.0580697684745483 1 1
-0.408291038915312 -0.406429305601363 0 0
0.227327754187765 0.227123736228303 1 1
0.256812770225337 0.256182511092561 1 1
0.035680608986722 0.0359061484551664 1 1
0.111660412495157 0.111678007361002 1 1
0.162414268483936 0.161767031427049 1 1
-0.17460565591955 -0.174047120539154 1 1
0.136691441604774 0.136277423664149 1 1
0.183465864876834 0.183182150756058 1 1
0.103516032486969 0.1036259507174 1 1
0.0859316256924638 0.0859371927473764 1 1
-0.000420319733582711 -0.00057916637109709 1 1
0.191834689862849 0.190821786843463 1 1
0.101614169958977 0.101326183863965 1 1
0.115561562916636 0.114954830732573 1 1
-0.115656871000517 -0.114907082743755 1 1
0.0462773345492939 0.0460231889128245 1 1
0.132262982170233 0.131617381351996 1 1
0.0550386497445843 0.0547056645789954 1 1
-0.0621011542171429 -0.0618951567558892 1 1
0.104007227669713 0.103375454914574 1 1
-0.165170603360431 -0.164112811776981 1 1
-0.0971206090164585 -0.0970719403100055 1 1
-0.210159713730846 -0.209444355253935 1 1
-0.0812434015013653 -0.0807072597183054 1 1
-0.0455960146280565 -0.0453431420039614 1 1
0.0915163738017891 0.0915445933215609 1 1
0.224993614505208 0.224398861115307 0 0
0.0709122032320406 0.0706327309087841 1 1
0.207049310064478 0.205798377089138 1 1
0.217110036392178 0.216125723702067 0 0
-0.16356136163099 -0.163256029064994 1 1
-0.153479838731238 -0.153251005296375 1 1
0.0468520169274299 0.0465205715417817 1 1
0.104787409626582 0.104761409101424 1 1
-0.10035381086622 -0.10007234520865 1 1
0.0517294987751281 0.0509479890873061 1 1
0.117064552380009 0.116734175833414 1 1
-0.122967539363335 -0.122729598601554 1 1
-0.0528188763570539 -0.0523840436232254 1 1
0.06547070081609 0.0654366251115801 1 1
-0.0443409505235738 -0.0444458530290742 1 1
-0.205357234792027 -0.205057389473507 1 1
-0.225234934983209 -0.224871066026699 1 1
-0.0228738706492132 -0.022482584669255 1 1
0.391699064986185 0.390295251646095 0 0
-0.121454295865041 -0.121230502829284 1 1
-0.0467580987339651 -0.0469508212402241 1 1
-0.0713241963357006 -0.0706298967623261 1 1
0.0842439505906383 0.0837119096401036 1 1
-0.182189919033301 -0.18164802632317 1 1
0.00149925090318572 0.00168923088006624 1 1
0.158799292666045 0.158450540755326 1 1
0.191520313389395 0.191290175892456 1 1
0.000783395706631837 0.000885595672495007 1 1
0.119269815452074 0.11934306497586 1 1
0.138385679191082 0.138235902727998 1 1
0.0643499041696983 0.064595471421369 1 1
0.0781945958063509 0.0776097616559116 1 1
-0.118290833435896 -0.118158576401338 1 1
0.380518593230478 0.379703309617771 0 0
-0.0474098445621603 -0.0473321660465007 1 1
0.2501478607743 0.24951200618321 1 1
0.046963051269977 0.0471697700916122 1 1
-0.229596087560805 -0.228971522762802 1 1
-0.0169378901454391 -0.0170709822433606 1 1
-0.0477152700144854 -0.0482114356141195 1 1
0.0727112865802442 0.0723488920222883 1 1
-0.0435565749021492 -0.0430129469560665 1 1
-0.0429967159717532 -0.0428386933792304 1 1
-0.152418897716219 -0.15225251231976 1 1
0.130651015770193 0.130325842673922 1 1
0.179045260003611 0.178708279176538 1 1
0.0513750840313705 0.0510679294615187 1 1
-0.00554462036010414 -0.00565412270266705 1 1
0.00244158045381318 0.00259303065721866 1 1
0.15948239584951 0.159622531518709 1 1
-0.187264924092696 -0.186988984224323 1 1
-0.0914401001163789 -0.0916892821037377 1 1
-0.138669730881134 -0.138405750560902 1 1
-0.315547002108664 -0.314518413279188 0 0
0.0014206227398437 0.00144871417306963 1 1
-0.0112817636306348 -0.0113546030191877 1 1
-0.0980352642770118 -0.097779647822024 1 1
-0.320761334560752 -0.319554407359735 0 0
0.0427339206503841 0.0431161014840551 1 1
-0.0931960324655226 -0.0928267313956639 1 1
0.312218928482775 0.311039890558369 0 0
0.0513543437893783 0.0511508120320928 1 1
-0.293345931759158 -0.292814748174418 1 1
0.261420262684079 0.260570675237137 0 0
0.189606388844094 0.189388122956827 0 0
0.131968240797199 0.131008996190074 1 1
-0.169138680420775 -0.168819057919332 1 1
-0.403659054614125 -0.402414234532184 0 0
-0.104347680282674 -0.104280870569161 1 1
-0.0718904957082765 -0.0722395009009066 1 1
-0.134305687628071 -0.134052484168139 1 1
0.105390950114206 0.105349958025012 1 1
-0.105403270408486 -0.104947025416073 1 1
-0.0563100524693972 -0.0563987879010442 1 1
0.110030743821257 0.109913562201716 1 1
0.290589706645453 0.289800487076279 1 1
0.226887456533877 0.226029934097272 1 1
0.196215339547349 0.195672215242917 1 1
-0.0727209804664806 -0.0727314933201059 1 1
0.187438946045148 0.187344676707334 1 1
0.196691408984764 0.196178516818858 1 1
-0.350047346373554 -0.349079529773492 0 0
-0.0635203761053739 -0.0633697588398026 1 1
-0.129496797205329 -0.129925536695194 1 1
-0.0791622134058356 -0.0786643745041764 1 1
-0.209819339902059 -0.208943480764958 1 1
-0.186989676790544 -0.186589174218429 1 1
-0.421410965257832 -0.419880540168199 0 0
0.0715214844114135 0.0716139836024056 1 1
-0.00247813080791194 -0.00274583077184075 1 1
0.110911544376803 0.110083162683283 1 1
-0.111534480482695 -0.111644464173386 1 1
0.0445197526214985 0.0443747410442892 1 1
-0.114262185143664 -0.114208245795255 1 1
0.302337273357163 0.301388925930206 1 1
-0.0349916556917792 -0.0348894538871212 1 1
0.030868712705801 0.031211992217623 1 1
0.0734955686113369 0.0732592755639408 1 1
-0.141258784767127 -0.140812159359285 1 1
0.103969721960243 0.103398182251133 1 1
-0.122094339368998 -0.121479962574227 1 1
-0.151019492917042 -0.150654299795203 1 1
0.459126149898519 0.457873767101469 0 0
-0.0095980559613459 -0.00928525713465702 1 1
0.0461650335918566 0.0457248150387856 1 1
0.229004593328791 0.227952741277339 1 1
-0.146481596459673 -0.14594267886653 1 1
0.0789671725132662 0.0786847700516 1 1
0.0212861964559203 0.021271095920178 1 1
0.15293075526289 0.152547399214921 1 1
0.122908714633259 0.122354491089314 1 1
0.541531695888847 0.54013763824983 0 0
0.175351141904659 0.175061028342708 1 1
-0.0492344403428973 -0.049387278407784 1 1
0.0834278333230829 0.0830838463046204 1 1
-0.120604632948342 -0.120155866990587 1 1
0.0227004526673027 0.0226291164585748 1 1
0.142680621209805 0.142197161393341 1 1
0.0927375392900098 0.092621118356025 1 1
-0.0765218522732336 -0.0760661748052029 1 1
-0.214329195705015 -0.213654906738429 1 1
-0.0916370871845457 -0.0915108819431809 1 1
0.151196451500537 0.15097855029911 1 1
-0.25280881899355 -0.252336859203591 1 1
-0.12913474682617 -0.128870202681314 1 1
0.0576625536749351 0.0580224864454939 1 1
-0.112366840882324 -0.112148488249439 1 1
-0.0462780338147102 -0.0464039798795654 1 1
0.0297367827448474 0.0295602980724203 1 1
-0.240576733105514 -0.239526412985639 1 1
-0.441286780249303 -0.439925983511042 0 0
0.00280400333283982 0.00263478933865919 1 1
-0.131143212065496 -0.131010729034374 1 1
0.0452309564895746 0.0445396033413745 1 1
-0.0749471281853223 -0.0752788090597937 1 1
0.0343207012285991 0.0342375236245397 1 1
0.218881331038611 0.218334931618568 0 0
-0.207500196668908 -0.206801822077105 1 1
-0.0353471296144105 -0.0352155045613362 1 1
-0.0758962093864396 -0.0758712170019626 1 1
-0.0870057966670455 -0.0867741658977889 1 1
-0.0616217368366999 -0.061436393610227 1 1
0.115396429432855 0.115100871973537 1 1
-0.0594292958706862 -0.0596252093118782 1 1
0.112737921817323 0.112584498296476 1 1
0.20515494365296 0.204701059919303 1 1
-0.0293998628880601 -0.0291579782679674 1 1
-0.0998930079604921 -0.0992119278808729 1 1
-0.112826784450646 -0.11214689808749 1 1
-0.18272985398486 -0.182416802419677 1 1
0.0723143730750292 0.071999654145867 1 1
0.208196496267059 0.207228983656935 1 1
-0.363748533555002 -0.362555573560982 1 1
0.119533244430226 0.118909535818296 1 1
-0.17106008256436 -0.170409951580794 1 1
0.195231638864896 0.194508943888246 1 1
0.0663563864614483 0.0663790204129152 1 1
-0.024238197107091 -0.0236923995445367 1 1
0.169174293667601 0.168760452872919 1 1
0.288980963531143 0.288367552145912 0 0
0.0786660069021707 0.0784927952337635 1 1
-0.00623643754456346 -0.00634011597810875 1 1
-0.337240456872506 -0.336159220686809 0 0
0.213779531573657 0.213429448587078 1 1
-0.211527266976664 -0.210701858465847 1 1
-0.205408827049383 -0.204771110930916 0 0
0.0536616518464408 0.0533164638387166 1 1
-0.264861032583373 -0.264296313925596 1 1
0.137156104458112 0.1367336485344 1 1
0.0900727157190326 0.0902522160786622 1 1
0.226375506161554 0.225948853067984 1 1
-0.106592894932881 -0.10625981853769 1 1
-0.227209053331804 -0.226662961365955 1 1
0.0497013759642013 0.0490428315962162 1 1
-0.237419720765333 -0.236522044285369 1 1
-0.107863574238136 -0.107765944401276 1 1
-0.0418289522920162 -0.0415501803364721 1 1
0.162630669003383 0.162087254751236 1 1
-0.101403346773032 -0.100572161579728 1 1
0.00858997631581739 0.00862541789279523 1 1
-0.123155568152006 -0.122539058683967 1 1
0.155829448843939 0.155089185632812 1 1
0.0145672678810964 0.0141064064513762 1 1
-0.159504752335888 -0.159298856806074 1 1
-0.00782273457481786 -0.0077858445823699 1 1
0.0945391289397543 0.0943839533910054 1 1
-0.0759606272074851 -0.075695814020997 1 1
-0.0199066864950694 -0.0199392000754037 1 1
-0.0333282265438129 -0.0329158946387455 1 1
-0.0808167383576705 -0.0809769894460396 1 1
-0.0585348371263045 -0.0583327489741013 1 1
-0.0746708084892114 -0.074502098214314 1 1
0.224146964251964 0.223126610072597 1 1
0.167147598605597 0.166556895388933 1 1
-0.116977914977872 -0.11616364096887 1 1
-0.0492529003200728 -0.0491419463050678 1 1
0.198537457044098 0.197743179964109 1 1
0.213632763331071 0.212757512936264 1 1
0.0183761206759228 0.0181406794267205 1 1
0.0231233194074676 0.0234134775870905 1 1
0.131055906904569 0.130786765469896 1 1
-0.15202699600887 -0.151630259226549 1 1
-0.134865940584475 -0.13427836256739 1 1
-0.0722728903470912 -0.0721671110874833 1 1
0.0376851910300717 0.0374244465193631 1 1
0.285224687457916 0.284726388571034 1 1
0.156335669524802 0.155995631115109 1 1
0.0939735359893221 0.0938161310774691 1 1
0.166267407647336 0.165623891855787 1 1
0.0417571887331788 0.0420082233486619 1 1
0.0568085909054472 0.0569268408278651 1 1
0.0773833932967453 0.0771413766010934 1 1
0.0580527067895519 0.0577908327883567 1 1
0.228347240932423 0.227978548485006 1 1
0.0436916998990323 0.0433973970478822 1 1
0.342042517436393 0.341093677671633 1 1
0.185569016995298 0.185237434330666 1 1
-0.0777567739187434 -0.0772389197610921 1 1
0.223357760027869 0.222725779510051 1 1
0.155427895703783 0.155392982548904 1 1
0.0596790295946297 0.0589037742360054 1 1
0.0668937382791994 0.0670798078419359 1 1
0.13753301803726 0.137582402189034 1 1
0.307812308993205 0.306680889538238 1 1
0.0871052829905175 0.0870723421401359 1 1
-0.0502456403215717 -0.0504445753081925 1 1
-0.515664705546981 -0.514078023959112 0 0
-0.146196204819732 -0.145703680433425 1 1
0.214769214302289 0.214206473112085 1 1
-0.0846176653634604 -0.0846428173043211 1 1
-0.134615983654041 -0.134336928948877 1 1
0.0510728797710821 0.0510261282595707 1 1
0.120002204918629 0.119400557114238 1 1
-0.228047019619661 -0.226903298217879 1 1
-0.175168341607835 -0.174694109069323 1 1
-0.101576751741192 -0.1010194069618 1 1
0.101125284190026 0.100929543950271 1 1
0.0891145942708694 0.0885470673311759 1 1
-0.0691543318200942 -0.068807264252524 1 1
0.109317619801666 0.109118143643329 1 1
-0.219328309414952 -0.218577828258592 1 1
0.115072943070756 0.114815067592409 1 1
0.195776255480036 0.195012747814593 1 1
0.162268303255719 0.162062109342277 1 1
-0.430047082738107 -0.428834800720516 1 1
0.307602868858576 0.305718895319274 1 1
-0.12540154580288 -0.124699193637561 1 1
0.202102745998383 0.201989619519808 1 1
0.0262890864151307 0.0264113235631881 1 1
0.133110647689045 0.132663348629447 1 1
-0.172354115369149 -0.171580416415374 1 1
-0.195341709565738 -0.195535228503543 1 1
-0.204127157980198 -0.203700587993168 1 1
0.137488598180889 0.13699398990063 1 1
0.0324055381423525 0.0325156404876496 1 1
0.0388610193831193 0.0387157947889293 1 1
0.432113112021736 0.430997325848343 0 0
0.0438493347755362 0.0439087802090677 1 1
0.138255870582954 0.137703667456526 1 1
0.15284967462255 0.152783692127302 1 1
-0.0428420209871606 -0.0426510216384232 1 1
0.17728087995491 0.176467865139708 1 1
0.0184682195160154 0.0185797282622821 1 1
0.0597337684670655 0.0594673462503613 1 1
0.103744547923218 0.103306145481012 1 1
0.0741227422601716 0.0736471841224893 1 1
0.255076964774177 0.254204329132259 1 1
-0.065447945570134 -0.0654348953366907 1 1
-0.435250438486908 -0.434102364399146 0 0
0.116074918281865 0.115680844002877 1 1
0.0677104111503121 0.0672385389638129 1 1
-0.295107561471877 -0.294523319507573 1 1
-0.197156185305329 -0.196403273895676 1 1
0.0824738893990287 0.0821788178390314 1 1
-0.162668546601976 -0.161806437668197 1 1
-0.0947121488974766 -0.0946475901601295 1 1
-0.212728036553156 -0.211933061425407 1 1
-0.168402114030471 -0.168141507730224 1 1
0.143321515563839 0.142884537163855 1 1
0.245824081592531 0.244861910007231 0 0
-0.0720381764954879 -0.0719932392921686 1 1
0.226424772487571 0.225857247504015 0 0
-0.023928026708521 -0.0238495483446173 1 1
-0.0641523733357485 -0.0639592388156846 1 1
0.302166006443859 0.301781948200234 1 1
0.0837727155235118 0.0834292217764323 1 1
0.0228170483172461 0.0227950009213091 1 1
0.0804760078137709 0.0802283878676958 1 1
-0.283045964226538 -0.282446460444081 0 0
-0.098997084919011 -0.0987177852357363 1 1
0.0506240312121367 0.0506259924617394 1 1
-0.0683774408341118 -0.0682545340422136 1 1
0.23374037287979 0.233153382075737 0 0
0.146890979848432 0.146377906817768 1 1
0.139495780076801 0.139170914802282 1 1
0.0675349010065197 0.06739983817457 1 1
-0.0914142744702685 -0.0911096099248188 1 1
0.109458659033076 0.109032150541471 1 1
-0.053022593261271 -0.0528640390141665 1 1
-0.0668558994568613 -0.0666500893542542 1 1
0.0916153355052686 0.0910862869167511 1 1
-0.201736721451866 -0.201373199667461 1 1
-0.353740646158737 -0.352691559784131 0 0
-0.0914517724590431 -0.0914628748965013 1 1
-0.155679890324491 -0.155238946897711 1 1
-0.311339584737833 -0.31014324747549 1 1
-0.143965033670714 -0.143173913185154 1 1
-0.0908350886091541 -0.0910745951861033 1 1
-0.0533324538442005 -0.0531580855076566 1 1
-0.147934444808856 -0.147423208853539 1 1
-0.258049489085178 -0.256741120107986 1 1
-0.00876285917272905 -0.00863626037869372 1 1
0.213176301423579 0.212060416312399 1 1
-0.0680886224825527 -0.0679871674036985 1 1
-0.224889309272125 -0.224107567209375 1 1
0.0708410623052908 0.0707386621200503 1 1
0.140490351436596 0.140409691101753 1 1
0.269015846632512 0.268310197859009 1 1
-0.197535855958767 -0.196990838501826 1 1
0.0715517280831722 0.0713240283070634 1 1
0.112816585745619 0.112505173603636 1 1
0.00832084498374783 0.00807573080749787 1 1
-0.381154472789265 -0.379837937192824 0 0
-0.141954028011321 -0.141720143674676 1 1
-0.127402995230557 -0.127141284826258 1 1
0.0386262295784406 0.0386266357667443 1 1
-0.0298848471545947 -0.0300055917854396 1 1
0.0225256336949737 0.022725657632254 1 1
0.25415681068713 0.2537358849529 1 1
0.0604883956028164 0.0606932231354997 1 1
0.00612843597070822 0.00582307672279969 1 1
-0.0571718206338589 -0.0570030433152484 1 1
-0.120484847498658 -0.120489181249903 1 1
-0.326765710244108 -0.326207869314774 1 1
-0.211152139400973 -0.210308691630419 1 1
-0.104089250243535 -0.103845767162813 1 1
-0.151122943787079 -0.15075923117458 1 1
0.0129689577195112 0.0129885538964368 1 1
0.174759293215602 0.174645451280525 1 1
-0.0382960744439358 -0.0382688351863046 1 1
-0.141469362244951 -0.141283234916442 1 1
0.00998973701880601 0.010261018906955 1 1
0.141687591859526 0.14077070892969 1 1
0.508483213201454 0.506534015780927 0 0
0.0194551486908783 0.0191735755026234 1 1
-0.223667697324234 -0.223352906245843 1 1
-0.0068523579022086 -0.00691925561636592 1 1
-0.0846356524206102 -0.0842758024963431 1 1
0.120950006934633 0.120729211838467 1 1
0.101776013655973 0.101462591273629 1 1
0.140276559483912 0.139869065566515 1 1
-0.0332777583335073 -0.0329397955368959 1 1
-0.150452555655988 -0.149857460156759 1 1
-0.09917864011748 -0.0992177558835021 1 1
-0.00273438066244817 -0.00266969843846286 1 1
0.0453520152254478 0.0453798295674903 1 1
0.208647241479117 0.208112471345858 1 1
-0.0623419257047661 -0.0622929203080793 1 1
0.146989729678337 0.146556447674138 1 1
-0.199436746649756 -0.19918124705912 0 0
0.254071824384644 0.253426122431333 1 1
-0.0152711986149502 -0.0148334991770458 1 1
0.19447062188897 0.193963182905242 1 1
-0.102761699852068 -0.102292919742239 1 1
0.0145268617886284 0.0140908087584214 1 1
-0.0129688806575137 -0.0129458634094655 1 1
-0.0284361176689557 -0.0285561033948364 1 1
-0.113890898686225 -0.114199300732867 1 1
-0.0801120640271139 -0.0796153718220715 1 1
-0.0766486998692693 -0.076696555769374 1 1
-0.249616884683711 -0.248805279122868 1 1
0.17277617017669 0.17244038042308 1 1
0.00771662415161342 0.00772153135904396 1 1
0.224659743447065 0.223752527329574 1 1
0.152982665090494 0.152641161341952 1 1
0.0663052656122266 0.0663226813504101 1 1
-0.329608296980584 -0.328783056103955 0 0
-0.151151952505386 -0.150944144615058 1 1
0.201494186575969 0.200871119714074 1 1
0.0903533162264644 0.0900400591492025 1 1
0.267927492342061 0.267507079395216 0 0
0.155791273410207 0.155610000991075 1 1
-0.181506137484924 -0.180943616722478 1 1
-0.239076359387143 -0.238591068542838 1 1
-0.289617677715919 -0.289153893284714 1 1
-0.222414822140546 -0.22139313858116 1 1
0.157151613845138 0.156609860315395 1 1
-0.170995520078666 -0.170453444660326 1 1
-0.00848707523054801 -0.00827762536331403 1 1
-0.0285117833184225 -0.0284975068905819 1 1
0.032174122171219 0.0321647358419467 1 1
-0.104171355448503 -0.103892689519159 1 1
-0.278554307938941 -0.277628780645854 1 1
-0.0753195707069488 -0.0747775803004704 1 1
-0.0282746867329541 -0.028309591451759 1 1
-0.0959158483896839 -0.0951957229084796 1 1
0.00367729006025608 0.00366764997855313 1 1
0.0918709771552915 0.0916780873043934 1 1
0.199114722939382 0.198112374409687 1 1
-0.121858521174235 -0.121140673817549 1 1
0.0351054062379136 0.0352492159794021 1 1
0.305157247236315 0.304254449993528 0 0
0.297624341210636 0.296483194787048 1 1
0.135183885889421 0.135215755968078 1 1
-0.0786395530395084 -0.0785418557265705 1 1
-0.114439244291096 -0.113774665527603 1 1
-0.231354382625827 -0.230760385012482 1 1
-0.0258610839701191 -0.0252192111748227 1 1
0.190049733078901 0.189773221435662 0 0
0.340261984510197 0.33940418059457 1 1
0.08876481956303 0.0882752775399924 1 1
0.0245497512778691 0.0244970271857979 1 1
0.365084209130739 0.363737940518465 0 0
-0.278123590898062 -0.277519472847986 1 1
-0.184913930863601 -0.184527102284846 1 1
-0.068217251903682 -0.0675706934040012 1 1
-0.0484105035368002 -0.0481544989342204 1 1
-0.183169460041309 -0.182456649498386 1 1
0.244058129519117 0.243778117408943 1 1
0.193017216332616 0.192426948101272 1 1
0.0577755051495216 0.0576886236339998 1 1
-0.217487236498225 -0.21677939932098 1 1
-0.00183181230288027 -0.00172982674752651 1 1
0.165926516573321 0.165647959781778 1 1
-0.238609147220401 -0.23775500051781 1 1
0.155056175785947 0.154565303203495 1 1
0.0893669739390607 0.0887848699774478 1 1
0.0941989800095379 0.0942364100396039 1 1
-0.232233624793825 -0.23142470742397 1 1
-0.0134470392343654 -0.0132489929631747 1 1
-0.0791686117978424 -0.0787233758935357 1 1
-0.325638403989579 -0.324637523692688 0 0
-0.336246411648925 -0.335685259076164 0 0
0.0469142241098634 0.0468612982776978 1 1
-1.30642101648822e-05 9.71786789132206e-05 1 1
-0.179664681434766 -0.179151111684453 1 1
-0.482490934272012 -0.480716962109171 0 0
0.119857326150562 0.11971344638788 1 1
0.338557133295117 0.337896772972917 1 1
-0.449288366523758 -0.447752496245481 0 0
0.0828089372967147 0.082326539986939 1 1
-0.148610149625329 -0.148074481375619 1 1
0.029881894904601 0.029975156657281 1 1
-0.340071171586574 -0.33885450629627 1 1
0.225691945575889 0.225121884956095 1 1
0.121677013766794 0.120569611990157 1 1
-0.0954305893440797 -0.0947830389091107 1 1
-0.244146379613549 -0.243103512777774 1 1
-0.194938558262814 -0.194832152656429 1 1
0.110691942223559 0.110537354095917 1 1
-0.395554073668207 -0.394599712935575 0 0
0.103918900271133 0.103625231691822 1 1
-0.0110882340012255 -0.010986687904262 1 1
-0.065432286963302 -0.0653291516278388 1 1
0.145832745855712 0.145279834732592 1 1
-0.0963419860060065 -0.0964657384186952 1 1
-0.149359772200777 -0.148919574935448 1 1
-0.0134216116748388 -0.0135100941664533 1 1
-0.0381075153456842 -0.0381624630361769 1 1
0.0255357145530937 0.0260817272108608 1 1
0.189744506226404 0.189238497532924 1 1
-0.335108735089442 -0.334376565425142 0 0
-0.0626874032734499 -0.0626618591762768 1 1
-0.0760608777710405 -0.0757045815723688 1 1
-0.140275080074803 -0.139424361854915 1 1
0.104818687799683 0.104975036152941 1 1
-0.101260559628643 -0.100993918030177 1 1
0.143863179194658 0.143198402158171 1 1
-0.21992996079972 -0.219238288467301 1 1
0.0969958231580726 0.0965262143351776 1 1
0.037807618800683 0.0378531455054028 1 1
-0.261659820061533 -0.261068401665954 1 1
-0.130731438117337 -0.129963018033432 1 1
0.272684953934807 0.271187305392477 1 1
0.314160518862818 0.313553112352648 0 0
-0.0907343576833893 -0.0908856682462843 1 1
-0.154982989667795 -0.154435734380698 1 1
-0.368115511414114 -0.366970764070403 0 0
0.0379095164332142 0.0373811871488828 1 1
-0.00102451064109108 -0.00103921057083339 1 1
0.171649433351057 0.171389661534353 1 1
-0.0630826260011445 -0.062768655949459 1 1
-0.158018101842 -0.15748429828602 1 1
0.111266199884888 0.11097168598835 1 1
0.266180978393924 0.265136091095185 0 0
0.0369728053907508 0.0369578399352425 1 1
0.014711284919787 0.0146468744023289 1 1
-0.149653178645193 -0.149510585674818 1 1
-0.179833936865786 -0.179283967429722 1 1
-0.10671990351821 -0.106344948352823 1 1
-0.202877157628485 -0.202412434338908 1 1
-0.355167096154591 -0.354112198496181 0 0
-0.141101264533872 -0.141066090235996 1 1
0.0446364576339632 0.0450339396473611 1 1
0.0631115280039688 0.0631040476076977 1 1
-0.209519543369805 -0.209118606380196 1 1
0.16900888733151 0.168554096143649 1 1
0.336233951476774 0.335484329559012 1 1
0.040827677972083 0.0408803708507207 1 1
-0.11358873445052 -0.113566472789084 1 1
-0.0840068005252679 -0.0837934287457317 1 1
-0.0164070583077367 -0.0163417652603309 1 1
-0.116849154992449 -0.116623576005717 1 1
-0.112816886555044 -0.112523614145286 1 1
0.0448639011335653 0.0446294979715742 1 1
0.165151571524158 0.164866395372945 1 1
-0.0240310627133839 -0.023378102533693 1 1
-0.281580639122944 -0.280879505558798 1 1
-0.201207152777429 -0.200454969767207 1 1
0.0922731584343514 0.0923597828047657 1 1
0.234315988289938 0.233424749257727 1 1
-0.0419330767174551 -0.0419664719066362 1 1
0.339179901213507 0.338224938245666 0 0
-0.0352240793119194 -0.0352787849706727 1 1
0.271960412977463 0.271206007471684 0 0
-0.0202955277374407 -0.0198076014592673 1 1
0.198591770715434 0.19815994173133 1 1
-0.317262077856695 -0.316358576079573 0 0
-0.057415557823689 -0.0570181596827907 1 1
0.14646612237008 0.14609706116464 1 1
-0.322195444097858 -0.321061382141963 1 1
-0.218669049861819 -0.218347114398636 1 1
0.0282648828977285 0.0281240747303081 1 1
0.154977996903573 0.154589633311619 1 1
-0.205546653999415 -0.20484956306847 1 1
0.304809161540398 0.303691211203642 1 1
-0.123491618501119 -0.12309044392785 1 1
0.142732207156309 0.142279224731471 1 1
0.108196656446425 0.107925056929403 1 1
-0.296230181314413 -0.295104640402121 0 0
-0.18690888709051 -0.185857036529099 1 1
0.112648968141824 0.112358021130051 1 1
-0.150361393187896 -0.149928670958575 1 1
-0.153827623591755 -0.153317437831332 1 1
0.0424657259713284 0.0423421480326807 1 1
0.0809501887617666 0.0809081917169726 1 1
0.0323046314443914 0.0321731846758415 1 1
0.144614844836117 0.144296182050087 1 1
0.00529077682370761 0.00508494551893617 1 1
-0.129404557578204 -0.128944018059454 1 1
-0.0784374862505652 -0.0782704553854465 1 1
0.292033883232918 0.290953073549666 0 0
0.00442772092755049 0.00433536821088762 1 1
0.0440266452470424 0.0442681435627873 1 1
-0.313349999240864 -0.312785434341021 1 1
-0.0171455156637021 -0.0172639395194418 1 1
-0.0390637231337737 -0.0391907848556724 1 1
-0.268382678251683 -0.267717121383594 0 0
0.0401511140041172 0.0403252639407958 1 1
-0.0731277872579024 -0.0727445393871445 1 1
-0.253783010052659 -0.252776796198019 1 1
0.084001452390652 0.0837395017392812 1 1
-0.13242121710168 -0.13190817376014 1 1
-0.015828809493143 -0.0158230202749154 1 1
-0.102908820959454 -0.102486396433009 1 1
-0.214021400150667 -0.213502556021318 0 0
0.347729902658767 0.346772843746087 0 0
0.114626670066697 0.114337618578396 1 1
-0.240683249427758 -0.240181427683531 1 1
0.0634127105506999 0.0632886706981487 1 1
-0.285563951126955 -0.284541885101159 0 0
-0.00874015636866875 -0.00870071343325419 1 1
0.113814109812896 0.113229612611169 1 1
-0.101453232908936 -0.100925035718083 1 1
-0.252439179113157 -0.251898946759234 1 1
-0.00536131039401634 -0.005369517095007 1 1
0.0342426890045789 0.0344959450459357 1 1
0.0704667016211714 0.0703644350699502 1 1
-0.0299657117510201 -0.030365563345216 1 1
0.0300257260319563 0.0302842420268936 1 1
-0.130647704366999 -0.130432435112695 1 1
0.199751635917956 0.199303597120949 1 1
0.0439535834793 0.0437345086581944 1 1
-0.206458985400917 -0.205985620267713 0 0
-0.0887626204215191 -0.0884468621961806 1 1
0.120095443876542 0.120132590567234 1 1
0.000735732944779311 0.000750257941994415 1 1
0.248387213755072 0.247756318347113 1 1
-0.0536440237327017 -0.0534731276757561 1 1
0.137008678189724 0.136849640811335 1 1
0.118961420284519 0.118279714630063 1 1
-0.220604012578888 -0.22012483614186 1 1
0.345241389334623 0.344352958599857 1 1
0.356441287935988 0.355453842094993 0 0
0.101595771896692 0.101120178119075 1 1
0.217730729610281 0.217444398732293 1 1
-0.112154038861856 -0.111997722661733 1 1
-0.144680853648723 -0.143781235094881 1 1
-0.133465903072841 -0.133024711055131 1 1
0.14975228906404 0.149121137364671 1 1
0.140478260424797 0.139937268832698 1 1
-0.228632018144208 -0.228023396930515 1 1
0.205638785937836 0.20490653446489 1 1
-0.0256294201337716 -0.0253540650052445 1 1
0.166051468845184 0.16515266266833 1 1
0.02630739213687 0.0265345273228598 1 1
-0.0779779322840962 -0.0775246665295639 1 1
-0.0640099998590888 -0.0646719896039693 1 1
0.201663858382819 0.200974870952961 1 1
-0.0786205696499165 -0.0783287158022067 1 1
0.155800588384402 0.155430909324318 1 1
0.064312120790278 0.0637639964569871 1 1
0.0834888748733051 0.083289742471971 1 1
0.0911703480398616 0.0904879201642485 1 1
0.0900701653182305 0.0896533122941862 1 1
0.0801490297662609 0.0800216131057918 1 1
-0.0487010109947753 -0.0483994988910032 1 1
0.103225518073483 0.102764056523045 1 1
0.136703875386845 0.135773738229528 1 1
-0.00143501554691127 -0.00135143802669364 1 1
0.144264978648202 0.143866218575508 1 1
0.271345875885688 0.27056499118371 0 0
-0.180440819725696 -0.179892621256418 1 1
-0.332269975204756 -0.331644931255233 1 1
-0.226903885687114 -0.226083708557136 1 1
-0.161824212532142 -0.161079445012195 1 1
0.0929089829754211 0.0923552223944022 1 1
-0.0361591269659856 -0.0360573379038121 1 1
-0.0772606572103185 -0.0770728835469063 1 1
-0.0625079210687123 -0.0626339178633043 1 1
0.104599867862216 0.104250415305629 1 1
0.0290834721704716 0.0287851676671401 1 1
0.00827116122788319 0.00824429946768141 1 1
0.185397880303104 0.184847798186425 1 1
0.0204937319017853 0.0205110579723404 1 1
0.0932502693929537 0.0930345058641319 1 1
0.363864043965472 0.362416512025022 0 0
-0.0726202193588808 -0.0727871308412063 1 1
-0.0950550864037099 -0.0947567855409439 1 1
-0.022018321255944 -0.0218974285261472 1 1
0.00518373142997346 0.00533767510847839 1 1
0.253912196454493 0.253088459720107 0 0
-0.0405718355054045 -0.0402979409266923 1 1
-0.318722779540522 -0.318018535783236 0 0
0.0690872026424462 0.0692694078084814 1 1
-0.0961636821382553 -0.0961893520011122 1 1
-0.00453720327731313 -0.00446570935194994 1 1
-0.17849990286293 -0.177416240107962 1 1
-0.0442199666184014 -0.0444169331098644 1 1
0.0167873106258282 0.016927668362386 1 1
-0.0293846223426793 -0.0292166404362947 1 1
-0.0538353302385426 -0.0538159486112011 1 1
-0.0227626922219778 -0.0224519361030479 1 1
0.0668310886914073 0.0665645254081267 1 1
-0.326795110874438 -0.326137515101619 1 1
0.0976736866926832 0.0975317415868752 1 1
0.0414920010615819 0.0414897333521246 1 1
0.0970161792478104 0.0969631848282189 1 1
0.100273295270286 0.0999399234701186 1 1
-0.325438870775369 -0.324826289771517 0 0
-0.0319715110093835 -0.0318348237693878 1 1
-0.0642962072093108 -0.0641428323225704 1 1
0.0889654338259756 0.089175960571575 1 1
-0.0147993847691205 -0.0144837815788827 1 1
0.143249361725483 0.142747277483136 1 1
-0.149082216988191 -0.148664562896289 1 1
-0.0810871398903542 -0.0802155589934003 1 1
0.136007802166213 0.136037487228961 1 1
-0.270983521677144 -0.270264171921284 0 0
0.115863255340281 0.115428414953988 1 1
-0.107998299720148 -0.107348776589945 1 1
0.0611796031401545 0.060891940056371 1 1
-0.00475495097762439 -0.0046238613402277 1 1
0.0928066169977798 0.0928935331085319 1 1
-0.311933721570809 -0.310647306562943 0 0
-0.0965797599576893 -0.096390272086354 1 1
0.0169225472373429 0.0166048812865182 1 1
-0.0627606269278236 -0.0627154102352303 1 1
0.0468015897883456 0.0468817651208024 1 1
0.169516770093111 0.168952046252665 1 1
-0.0603832071016612 -0.0598069772545666 1 1
-0.206309581372479 -0.205621763079942 1 1
-0.0936782106199446 -0.0933438944534447 1 1
0.122047004334878 0.121387108289108 1 1
-0.136636670398851 -0.135913951894855 1 1
0.0389208421541809 0.0389304510288778 1 1
0.328960082259565 0.328140679106271 1 1
-0.0446870070747439 -0.0445177494739722 1 1
-0.229003123897059 -0.228224529401644 1 1
-0.148175180288849 -0.14741598787771 1 1
0.0538724455129181 0.0539225218348831 1 1
-0.0067097177848399 -0.00657979787864961 1 1
-0.032679410027207 -0.0329005871877779 1 1
0.288470008514813 0.287121401916791 0 0
-0.103953875275515 -0.103932059213684 1 1
0.0674359454328606 0.0672749868870479 1 1
-0.121402696075948 -0.121170049894047 1 1
0.0757869293636456 0.0755951028989309 1 1
0.0868402362623797 0.08650463123212 1 1
-0.186375326795608 -0.185979230843616 1 1
0.0428444026677442 0.0429480015670635 1 1
-0.00604054355223557 -0.00604510091465578 1 1
-0.0639724698465976 -0.0638161108620049 1 1
0.0513399283070048 0.0505941947747118 1 1
0.0910908487519623 0.090744553495022 1 1
-0.375865710523825 -0.374876633937459 0 0
-0.0592754408098363 -0.0587709653384764 1 1
0.304240309847758 0.303577312437805 0 0
0.186587317046236 0.186009378678391 1 1
-0.0550892497491709 -0.054790305223872 1 1
-0.041844766052925 -0.0418907516899454 1 1
0.138954507922797 0.138134313252631 1 1
-0.147921033795215 -0.14697210655835 1 1
0.0167319712803683 0.0165976027558021 1 1
-0.027125295740144 -0.0265465371098706 1 1
-0.0798939885041552 -0.0795188927822215 1 1
0.0723592786127073 0.0719453871700696 1 1
-0.326944038472631 -0.325828499459447 0 0
0.0720097806329771 0.0718806790199811 1 1
0.0403668297489743 0.0399634327193338 1 1
0.112454145697931 0.111914760038724 1 1
0.238555365412246 0.237815253677825 1 1
-0.211029474918651 -0.210603522732676 1 1
0.0317132093490235 0.0315412178864601 1 1
0.0655715315788963 0.0654747091571804 1 1
0.315797075159755 0.315076836077584 1 1
-0.174850054137811 -0.174223465814226 1 1
-0.012140096349891 -0.0120223511606086 1 1
-0.105107265593012 -0.10474566024292 1 1
-0.062778983769626 -0.0623748378240979 1 1
0.0167240371185041 0.0166505822117958 1 1
-0.28076026589528 -0.280259400739998 1 1
0.0445622628056165 0.0446470806526198 1 1
0.0763824133183104 0.0760597291632984 1 1
-0.178511291992603 -0.177787540679299 1 1
0.256910387663748 0.255620614814188 1 1
-0.225466568610635 -0.225192411699361 1 1
-0.201144279162317 -0.200692091341944 1 1
-0.113946151754955 -0.113420953670331 1 1
-0.0235197895341672 -0.023556430521471 1 1
-0.212223574172117 -0.211868275420672 1 1
-0.14544555052487 -0.14540203832315 1 1
-0.0341286131618514 -0.0338675173731715 1 1
-0.165330900860621 -0.164942598936513 1 1
0.156307673045905 0.156161621937345 1 1
0.194145017953652 0.193862894271199 1 1
0.189777967909142 0.189086547463387 1 1
-0.0952004473492903 -0.0953358038514351 1 1
0.254393871692199 0.253926130294861 1 1
-0.176446713949607 -0.176267330104293 1 1
-0.205503375668015 -0.205183778159883 1 1
-0.196717682315195 -0.19601801008963 1 1
0.261130849969822 0.260608052488636 1 1
0.327955329645982 0.32706956398866 0 0
0.203121129985472 0.202497618981111 1 1
0.007082440566937 0.00707980331998029 1 1
0.0702985971534983 0.0702254293746295 1 1
-0.00573626757651794 -0.00573238545103402 1 1
-0.104237523279234 -0.103752285047043 1 1
0.263544044490733 0.262700824446482 0 0
-0.111431792875369 -0.110426016242457 1 1
-0.126881343397169 -0.126620337082631 1 1
0.286465535817893 0.285412092369408 0 0
-0.111203272155192 -0.111573777022164 1 1
-0.0181173365364718 -0.0180379617420183 1 1
0.062245289359582 0.061819063743125 1 1
0.147805950790534 0.147393309251891 1 1
0.0865807300119974 0.0862400951261804 1 1
-0.0991170041440996 -0.0989380887461141 1 1
0.0458271162767139 0.0462626725054795 1 1
0.0284112905691534 0.0281851971274536 1 1
-0.0141953045636018 -0.0139643768164703 1 1
0.0231695131303322 0.0230011831322764 1 1
0.0893068859395121 0.0889945828438346 1 1
0.29144358298854 0.290391233425691 1 1
0.157664286690573 0.157281615458747 1 1
-0.0324246209496181 -0.0323644637097179 1 1
-0.304693752342647 -0.303954294237628 0 0
0.104149781331122 0.10380542343676 1 1
-0.091377487545246 -0.0911943514935139 1 1
-0.0456073659082272 -0.0454157430088541 1 1
0.32427655639217 0.323496758875439 0 0
0.0360289182568884 0.0363187201465209 1 1
0.151270698880125 0.15088811242883 1 1
-0.150969115101531 -0.150015859783889 1 1
0.197255479844969 0.196641273520004 0 0
-0.0746174992193304 -0.0741778640827257 1 1
0.0181865951136688 0.0182916090267719 1 1
0.0504876053738207 0.0505908471668032 1 1
-0.0826940412754731 -0.0817284562279819 1 1
0.204500152259274 0.203291780498613 1 1
-0.254628198656905 -0.253925445157281 1 1
-0.163150611791523 -0.162840802427776 1 1
0.105682651284711 0.105222258459506 1 1
-0.0837870971888178 -0.0833600083970447 1 1
-0.192231679114975 -0.192149076364308 0 0
-0.162510342790246 -0.162133925158981 1 1
-0.148001310360135 -0.147458598551576 1 1
-0.278968501244876 -0.278328036998866 1 1
-0.163827600849369 -0.163424309855023 1 1
0.239610091045431 0.239070883021231 0 0
-0.00437727838791412 -0.00419180063466759 1 1
-0.0880832034951215 -0.0881619515015438 1 1
0.0132593353069702 0.0126612000728926 1 1
0.0648313965064946 0.0648575458069543 1 1
-0.235750195414378 -0.234869727135868 1 1
-0.102774177379276 -0.102701514655837 1 1
-0.103435788016052 -0.103119390384203 1 1
0.218076746362515 0.216411724448413 1 1
-0.253240532050651 -0.252314827562412 1 1
-0.365086423606182 -0.364117564604168 0 0
0.0208273354268947 0.0206919574186036 1 1
0.0475332706288407 0.0476130604730267 1 1
-0.101160833433332 -0.101143708053978 1 1
0.0266711024027369 0.0266458327078444 1 1
-0.18560579630715 -0.18515752516327 1 1
-0.154600700916845 -0.154209065742976 1 1
-0.147448645140689 -0.146857535502855 1 1
-0.159835870728341 -0.159393394137386 1 1
-0.0558485021177179 -0.0556485895931311 1 1
0.0670571349463018 0.066599068899361 1 1
-0.0292987558569054 -0.029459581515017 1 1
-0.058469848674917 -0.0580864432756262 1 1
-0.317858387555561 -0.316459578954414 0 0
0.123201763797322 0.123028053981184 1 1
0.295461345017643 0.294407954080643 1 1
-0.275213506089871 -0.275021888835337 1 1
0.11037840921161 0.109959481413196 1 1
-0.0262482600305484 -0.0263250216730876 1 1
-0.108489642901646 -0.108323682868998 1 1
-0.0994374127246479 -0.0992541832142521 1 1
0.135204745995796 0.134594170270438 1 1
-0.180480725351129 -0.179795615061136 1 1
0.0654768272649018 0.0650389498925211 1 1
0.295017812134064 0.294305290572638 1 1
-0.158890820684439 -0.158354072440655 1 1
-0.272162003478104 -0.27132692228934 0 0
-0.143161802426775 -0.143254379081283 1 1
-0.1336673890752 -0.133098336825672 1 1
0.474267886589488 0.472806194797974 0 0
0.0222019861464973 0.0223582413881062 1 1
0.0763131150088906 0.0761146354345651 1 1
-0.164399092910424 -0.163885515285902 1 1
-0.0775398211829807 -0.077255005589379 1 1
0.0510802260465649 0.0511700149249913 1 1
-0.175215211108908 -0.17480689305786 1 1
-0.0297775449974182 -0.0296663272229118 1 1
-0.138189612156308 -0.13777284332079 1 1
-0.202229248462983 -0.200873010243723 1 1
0.0306430379689527 0.0303931463195105 1 1
-0.233033588984532 -0.232958362894354 1 1
0.32750192347793 0.326760207452972 0 0
-0.0122070079831309 -0.0115855108176363 1 1
0.247002431594639 0.24632068062027 1 1
0.0240708024616128 0.0243435650772471 1 1
0.155318861015273 0.154900549752215 1 1
-0.186806504943769 -0.186184164578198 1 1
-0.00741210890472194 -0.00735964075957411 1 1
-0.056112514593042 -0.0557418131370288 1 1
-0.0944936744626218 -0.0942358751094774 1 1
-0.209050926050627 -0.208686510185079 1 1
0.0890652449668405 0.0889668157911062 1 1
-0.0341039644901614 -0.0336114568429583 1 1
-0.00634856420327196 -0.00666214583270904 1 1
0.0243586551467597 0.023973036788762 1 1
-0.0541803068675691 -0.0542333415444434 1 1
0.221029337008801 0.220145930158011 1 1
-0.230591312485423 -0.229435450138089 1 1
-0.182835243552092 -0.182404423765225 1 1
-0.0742801423557011 -0.0742366620597834 1 1
-0.284676672058059 -0.283791545716968 1 1
-0.00486194267709961 -0.00504840402021439 1 1
-0.0146933445849835 -0.0145930620565961 1 1
0.108234664860351 0.107650060846688 1 1
0.00561504389842783 0.00552300242430226 1 1
-0.057854322524808 -0.057063845373987 1 1
0.0411613592652173 0.0409965221108405 1 1
-0.106292432390376 -0.106674399728616 1 1
-0.0809332798845429 -0.0809966760252692 1 1
0.123124488476137 0.122843272141801 1 1
0.15201968651481 0.151472260313518 1 1
0.145174992910045 0.145156515179388 1 1
-0.36278210770087 -0.361556859856817 0 0
0.152429621048319 0.152207632499491 1 1
-0.128857854272641 -0.128672676353301 1 1
-0.193274396562412 -0.19265699761237 0 0
-0.0346656716975253 -0.0348519147345855 1 1
0.111622426075018 0.111287652547506 1 1
-0.0291827490224079 -0.028998293711772 1 1
0.121055848810703 0.120671137566629 1 1
-0.18968367340527 -0.189182691826615 1 1
-0.149934446288457 -0.149589769456837 1 1
0.0572083539094059 0.0568776265885466 1 1
0.0438122962610447 0.0437973007907108 1 1
-0.123222494432214 -0.122875694047054 1 1
-0.00844928156705813 -0.00850827139391432 1 1
0.126819152095157 0.126047835707539 1 1
0.239513283682828 0.238208471703054 1 1
0.200103478036848 0.199561356820461 1 1
-0.186331622045448 -0.185945361236182 1 1
0.00252604461644605 0.0024229596470776 1 1
-0.313955576246353 -0.313328732846473 0 0
0.0846035927108215 0.0842016686193934 1 1
0.00299293305054015 0.00319027619456803 1 1
0.0568862768404172 0.0568819036912395 1 1
0.254869043247716 0.254646932389726 1 1
0.160243789149097 0.159104107573913 1 1
0.0411421928527019 0.0410842378205829 1 1
0.203064555598648 0.202633808622266 1 1
0.322394028200599 0.321387880666902 1 1
0.0611150588291974 0.0608885580580115 1 1
0.00769559854011766 0.00752735821421057 1 1
0.360894029081331 0.359739275424512 0 0
0.274114645109673 0.273239966012953 1 1
-0.102787505439812 -0.102549868055141 1 1
0.285647595779449 0.284844281031316 1 1
0.164389732102609 0.164324239267321 1 1
0.0698493915005127 0.069736712182385 1 1
-0.378066288045983 -0.376653605359926 1 1
-0.271431014566611 -0.270197921909152 1 1
0.0625360728513306 0.062416352572212 1 1
0.12473059360816 0.124569499108546 1 1
0.1279897286111 0.127063639987829 1 1
-0.0143420292816278 -0.0141123862751443 1 1
0.282601884630767 0.281422040252939 0 0
-0.0956572555120306 -0.0954216115162 1 1
0.0400169145310414 0.0398766703589095 1 1
0.212097672783517 0.211917116941118 1 1
-0.00297357522307716 -0.0025144708381371 1 1
-0.123582072746062 -0.122923283986006 1 1
-0.198751180155372 -0.197840032986288 1 1
0.12416143109876 0.123705111301491 1 1
0.158604227486642 0.157877403530783 1 1
0.0883725730889671 0.0878927802283189 1 1
-0.104317049520951 -0.104370983947057 1 1
0.0118954130317725 0.0120309627002566 1 1
0.0694377301874158 0.0692559810326215 1 1
-0.221173277496225 -0.220633255609339 1 1
-0.111738246902495 -0.111220697446388 1 1
0.223609394259714 0.222987292834527 1 1
-0.0111503063199885 -0.011511486668378 1 1
-0.121388176597871 -0.121126285056243 1 1
0.266225056591464 0.265467421840246 0 0
0.304251372349081 0.302931475055575 1 1
-0.0323960402561906 -0.0328135758326127 1 1
0.0266730192939317 0.0268821477369798 1 1
-0.137224843486675 -0.136755386853046 1 1
-0.0925328146761818 -0.0927925295019992 1 1
-0.302795704391146 -0.302047615001247 1 1
-0.211019277041825 -0.210706197219236 1 1
0.0758731279400386 0.0757753109380939 1 1
0.0130714058488269 0.0131349303018053 1 1
0.175637885948845 0.175230787436879 1 1
-0.190045767503612 -0.18958318705743 1 1
0.125525390736831 0.125338107016367 1 1
0.0251111062648751 0.0251220166263065 1 1
0.00729178450994449 0.00762761953186935 1 1
0.013381235170941 0.0134109384357468 1 1
0.00700842976309241 0.0070398278910721 1 1
0.192322258648195 0.191720630607122 1 1
-0.140895472494777 -0.140093552785154 1 1
0.11381166211926 0.113992052268765 1 1
-0.137939544053379 -0.137481386907753 1 1
-0.142271481327935 -0.141809208240868 1 1
-0.0770261722698812 -0.0772511941080212 1 1
-0.225589272740259 -0.224555962740995 1 1
-0.0120088793857673 -0.0121353510964041 1 1
-0.136183158160778 -0.135823076906368 1 1
-0.17977953621313 -0.179524307133968 1 1
0.232575330466107 0.23143837134254 1 1
0.0777754317394683 0.0779206776908266 1 1
-0.0271134866160732 -0.0265648580202765 1 1
0.0811835909829398 0.0806392696101662 1 1
0.385487244382538 0.38416583960914 0 0
0.180615328383784 0.180097210682351 1 1
-0.175026133007151 -0.174596518705446 1 1
0.0140482942245653 0.0140728049922574 1 1
0.141672137980477 0.141367583234673 1 1
0.00864570487093536 0.00852082212208194 1 1
-0.102470737758267 -0.102363317465643 1 1
0.147723883902939 0.147346499519433 1 1
0.188997790819653 0.188388225723861 1 1
0.152606304571514 0.152271457967322 1 1
-0.128114211435522 -0.127801928109838 1 1
-0.15928344801111 -0.158630850722888 1 1
-0.116190518331302 -0.115777726062443 1 1
0.0528709189707536 0.052744680634256 1 1
0.115555855588444 0.115178875592922 1 1
-0.231937537230826 -0.231125562528491 1 1
0.0194303799738933 0.019313651999458 1 1
0.168456588550455 0.167742712466132 1 1
0.165459342360357 0.164837767290595 1 1
0.0122170350658762 0.0120110210314622 1 1
0.155947795597934 0.155585092491878 1 1
0.0363952625092789 0.0367234280839199 1 1
0.213274154724563 0.21256612081621 1 1
-0.0438180512956233 -0.0438283905429036 1 1
-0.0949362969104985 -0.0951971441312513 1 1
-0.11179295209213 -0.111629926402935 1 1
0.0678493249071323 0.0678668188869392 1 1
-0.124905838857409 -0.124545521119791 1 1
0.0843279687100418 0.0842265199242567 1 1
0.000851882563534001 0.00116072165356968 1 1
0.114062558373039 0.113687030804296 1 1
0.0236313652370839 0.0236390084481942 1 1
-0.169762303362731 -0.169025371750111 1 1
-0.0825342659533539 -0.081923399087771 1 1
-0.141678854319506 -0.141222609839481 1 1
-0.292470656605248 -0.291122254176604 1 1
0.100680373551989 0.100785618552323 1 1
0.425700960924609 0.424553439440228 0 1
-0.0165335170836651 -0.0168251614457132 1 1
0.105627298254945 0.105945079829087 1 1
-0.262270390233673 -0.261553646985413 1 1
-0.081678285863776 -0.0810544939842175 1 1
0.139005173935373 0.13841970966467 1 1
-0.101030722524879 -0.100466572034212 1 1
-0.233149755080548 -0.232194514013972 1 1
0.130181837519308 0.129715975488243 1 1
-0.106848651488506 -0.106209763602513 1 1
0.232443995897546 0.232136260195728 1 1
0.192650052317777 0.191990477830548 1 1
0.101318224068355 0.10104289593915 1 1
-0.0653366101765843 -0.0648351909537888 1 1
-0.162115944877276 -0.161772957704487 1 1
0.0932493526333082 0.0927920071811175 1 1
-0.298119872626053 -0.297113513738265 1 1
0.00758546886967885 0.00755747797415804 1 1
-0.0674907433391176 -0.0677512994469332 1 1
0.20940666320376 0.208817521438409 1 1
-0.161484968508851 -0.16152670653242 1 1
0.0765527535380171 0.0765787841504839 1 1
0.189546977661512 0.188920132226276 1 1
0.0323647930155578 0.0321169630467775 1 1
-0.100096874740874 -0.0996171434339442 1 1
-0.137223452363857 -0.136974832466837 1 1
0.163575488217053 0.162819663642537 1 1
-0.0054040632780381 -0.00547894136233496 1 1
-0.115067347076421 -0.114660356702099 1 1
0.11242287732604 0.11217869493979 1 1
-0.166071421057765 -0.166034239298146 1 1
0.231433006676745 0.230655600759186 1 1
-0.100778890480998 -0.100024253922128 1 1
-0.178637824512697 -0.178143132370597 1 1
0.0734465720986574 0.0729103389136612 1 1
-0.0741977102411951 -0.074294624742395 1 1
0.0253147493466098 0.0254746304837265 1 1
-0.111187085838138 -0.111148222256634 1 1
0.0864002143962775 0.0863955658674852 1 1
0.109383861889282 0.10905673627282 1 1
0.121154597324979 0.120626537822675 1 1
0.0020349046101172 0.00242211336461404 1 1
-0.0575097184394069 -0.0573400454021916 1 1
-0.300067359992391 -0.299340391054875 0 0
-0.158270561715259 -0.157804740265202 1 1
0.102762011646498 0.101966710992367 1 1
0.130244604208812 0.129922644178798 1 1
0.276524505609263 0.27615251329063 0 0
-0.122601434011805 -0.122391612715429 1 1
-0.109081239390927 -0.108438150571642 1 1
-0.14635685136255 -0.146023199425647 1 1
0.113210289179092 0.112855845189936 1 1
0.0646531325407016 0.0644945052141795 1 1
-0.333636707682005 -0.332745047016791 0 0
0.0697417213531797 0.0693491367865251 1 1
-0.0773878385876298 -0.0772402448146551 1 1
0.0307223739782531 0.0306373398144094 1 1
-0.180392788282841 -0.180159944522213 1 1
-0.044998532292905 -0.0449151228859744 1 1
-0.0715167422990671 -0.0711521657168822 1 1
0.131326818033173 0.130696879507261 1 1
-0.0770646135989159 -0.0764011969813927 1 1
0.23289453190095 0.232460628429881 1 1
-0.15848857884232 -0.157984544020188 1 1
-0.0868113028864839 -0.0864984066932455 1 1
-0.127108055040966 -0.126635363180947 1 1
-0.081903780902647 -0.0814105000514756 1 1
-0.266189839393674 -0.265730263737563 1 1
-0.106586243968479 -0.106364470455052 1 1
-0.0747074141080078 -0.0746859488562863 1 1
-0.0756614115991665 -0.0753733972913686 1 1
0.000676717401626808 0.00063132921860682 1 1
-0.17712438240509 -0.17659515100222 1 1
0.0909025503334147 0.0904173721028932 1 1
0.192445495652176 0.191799644321838 1 1
-0.0445677341187373 -0.0441997041208983 1 1
-0.0355465030490371 -0.0356417062685864 1 1
0.0651689463995379 0.0645960206659077 1 1
0.067198503892556 0.0672227274369135 1 1
0.0773661938860639 0.0771183956387854 1 1
-0.0312644360452903 -0.0315816991833663 1 1
0.29810317863203 0.296988300521523 1 1
-0.199274940005051 -0.198304291107954 1 1
0.01911946933526 0.0191192697786661 1 1
0.145483994274016 0.14553525352559 1 1
-0.205956483835301 -0.205680258439342 1 1
0.0743346798929827 0.0740544806330234 1 1
0.176144376991574 0.175506191057971 0 0
-0.138401515416017 -0.138056745907189 1 1
-0.0735289698087542 -0.0734827984060966 1 1
-0.0805891540507486 -0.080251909568053 1 1
0.316146048316581 0.315470600078095 1 1
0.104058655986024 0.103762100972006 1 1
0.180672483008393 0.179985923068511 1 1
-0.0919371846985549 -0.0913960984291021 1 1
0.258526258903331 0.257734450545949 0 0
0.291611249495521 0.290159983181531 1 1
-0.23022988000686 -0.229407208934511 1 1
0.00183585450615733 0.00212502986860055 1 1
0.196218314462519 0.195508472017371 1 1
0.156458125981137 0.15610169881763 1 1
0.0503300960592407 0.0501898956047507 1 1
0.281054469728709 0.280096464098449 1 1
0.0598354955181692 0.0601340879873092 1 1
-0.207307764766719 -0.206347829302643 1 1
-0.0942051298759886 -0.0938093900114432 1 1
0.334396703206079 0.333297046273466 1 1
-0.123222461038171 -0.122802411670936 1 1
-0.15959888955541 -0.158884057259953 1 1
-0.264791897610245 -0.263892606670903 1 1
-0.154814224778847 -0.154042914614086 1 1
0.00728007091287618 0.00701634427070179 1 1
-7.64852440901381e-05 -3.7732122766268e-05 1 1
0.345822074110405 0.344955539787096 0 0
0.0307366717609816 0.0303404511223454 1 1
-0.143489741425591 -0.142986458873303 1 1
-0.00655300285365454 -0.00665767866364629 1 1
-0.0474382818136478 -0.047173376510252 1 1
-0.0961574245574828 -0.0956011009627237 1 1
-0.137319939477092 -0.137030409634059 1 1
-0.114669714884939 -0.114381678672847 1 1
0.0923332966465101 0.0922679811726101 1 1
0.0679105773814155 0.0680706096243921 1 1
0.0875974676171683 0.0871788249055512 1 1
-0.0897511879685288 -0.0895059166393959 1 1
-0.216723976955696 -0.215912321389009 1 1
0.015374002179582 0.0150785078110162 1 1
0.110749717911626 0.110146571843117 1 1
0.00913649541806281 0.00936851672825688 1 1
-0.196137155345778 -0.195574117093778 1 1
0.186140909426477 0.185866927164117 1 1
-0.31738499389746 -0.315576447520543 1 1
-0.142068455246436 -0.141856817777538 1 1
-0.259872850692702 -0.258706199051968 0 0
0.0826468558642882 0.0823209381689629 1 1
-0.0559274591691566 -0.0556897649398377 1 1
0.0697544485565321 0.0692145653270911 1 1
0.10821012188068 0.107827154356295 1 1
-0.0973670763613148 -0.0972489308505664 1 1
-0.127413364975041 -0.127097337996655 1 1
-0.184344848849302 -0.183423702849737 1 1
0.0758806655358575 0.0759638402701798 1 1
0.0243800217790305 0.0243861969015092 1 1
-0.0599422878969039 -0.0594992696306947 1 1
0.150883140230644 0.150336227674707 1 1
0.132962137688912 0.132222096930372 1 1
0.210221768226025 0.209561421567231 1 1
0.150512129950499 0.150025319713177 1 1
0.148397631426904 0.148182369995779 1 1
0.0247243744966697 0.0243563092784542 1 1
0.0733754497889682 0.0728593119530649 1 1
-0.105533558346688 -0.105012090377913 1 1
-0.059076549626192 -0.058696770674234 1 1
0.245500965839118 0.244416718282085 1 1
0.0996948088278765 0.0992194909537687 1 1
0.143246897795072 0.142854975631119 1 1
0.262496931912397 0.26154523057926 1 1
0.140727489592683 0.140265968935319 1 1
-0.0252305570718096 -0.0248853890017835 1 1
-0.0717175400691327 -0.0710366252199378 1 1
0.0416527371376221 0.0410728582349809 1 1
-0.165430129576684 -0.164755172533175 1 1
0.140678705717002 0.14019877392041 1 1
0.141735357094056 0.141167656527926 1 1
0.031195103813264 0.0309112109670664 1 1
-0.245291704298469 -0.244544230128887 1 1
0.133010202717266 0.132816341188554 1 1
0.136078275375702 0.135123739285703 1 1
-0.0729220493807864 -0.0725838767144314 1 1
-0.058222295009985 -0.0582126955584081 1 1
0.0820795032541649 0.0818235293590561 1 1
0.00910372264772797 0.00899166319570956 1 1
-0.233901905687792 -0.233335330689157 1 1
-0.0319202690502772 -0.0320919106595229 1 1
-0.175497245254497 -0.175113951993448 1 1
-0.0694385546745286 -0.0689497119715772 1 1
0.0402739806343933 0.040657281362528 1 1
-0.135875922349158 -0.135474315486263 1 1
-0.149009174401119 -0.148603831134683 1 1
-0.138295895945971 -0.138246042803584 1 1
0.0196327205398037 0.0193935275261526 1 1
-0.105473282594242 -0.105189985413947 1 1
-0.0674589462470395 -0.0669163171650992 1 1
0.223159126471592 0.222298993392298 1 1
0.0261844826632315 0.0264987302924856 1 1
-0.256117694779689 -0.255415785686246 1 1
-0.296658667702246 -0.29559784633151 1 1
0.0751946444505831 0.074717942538047 1 1
0.0572297123568969 0.0575112857996026 1 1
-0.0641826758305057 -0.0638342812978345 1 1
0.0606303314561728 0.0599479854161556 1 1
-0.0670082188629756 -0.0666242879397012 1 1
0.0183114857028961 0.0183423546978121 1 1
0.0987408619379663 0.0983180299919057 1 1
-0.0175378761666973 -0.0176283875580544 1 1
0.0255782081732522 0.0256472962822155 1 1
-0.00331947567095539 -0.00311962969117059 1 1
0.254069280659602 0.253413833461471 1 1
0.200777882337633 0.20053193787146 1 1
0.0764108135109511 0.0760325857280205 1 1
-0.0190294147044418 -0.0187077278436875 1 1
-0.389090654059523 -0.388335356395616 0 0
-0.0683346704384347 -0.0679802498351119 1 1
-0.207228049849706 -0.205887199611847 1 1
0.115954884711758 0.115682149777945 1 1
0.167104066187913 0.166721669619471 1 1
0.19686929237917 0.196276894406613 1 1
0.0823910938047157 0.0822167575929578 1 1
-0.0781352591722782 -0.0779402902523326 1 1
-0.0584656868701758 -0.0582941807792562 1 1
0.0294070504015082 0.0294403522059687 1 1
0.0411836335432838 0.0411332123915093 1 1
0.0356487864957315 0.0356619232634163 1 1
-0.124147409364996 -0.123859657685524 1 1
-0.0943062647193423 -0.0940447237953942 1 1
0.0541888465258269 0.054497744620903 1 1
0.151890690127637 0.15174072640901 1 1
-0.0552136452161127 -0.0546869414423602 1 1
-0.0261438413454131 -0.0261346141518064 1 1
-0.0458046313670091 -0.0456316658538324 1 1
0.0295405943630865 0.0291863278511543 1 1
0.0532495626848301 0.0526991673349056 1 1
-0.0206681651798967 -0.0208207600232947 1 1
-0.0407701884154489 -0.0409952686846387 1 1
0.087021695435507 0.0867406963107417 1 1
0.0602986914741374 0.0603946527226254 1 1
0.265507228537625 0.264717347555345 1 1
-0.20599935341791 -0.205514208590097 1 1
-0.351679593915252 -0.35074947339923 0 0
0.242085050701975 0.241262198643922 1 1
-0.0586190819429996 -0.0585417206939875 1 1
0.0932820253846867 0.0925818249826013 1 1
-0.0502715247162145 -0.0499356932357951 1 1
-0.142510173979319 -0.142035065910159 1 1
0.0254043899875298 0.0255964205771878 1 1
0.121479931754217 0.12154268468093 1 1
0.41596929930822 0.415039229692254 0 0
-0.105448117645767 -0.104902094123513 1 1
0.0786908545493957 0.0786242137437006 1 1
-0.15805698523209 -0.157860206044184 1 1
-0.0428997536536884 -0.0427910885232158 1 1
-0.0668134649881565 -0.0665243829358157 1 1
0.184614491391245 0.184134166954961 1 1
0.273950559281941 0.272959007861762 1 1
0.0324117018021255 0.0325567687079455 1 1
-0.0748753483926956 -0.0747562419431609 1 1
0.368747515183736 0.367651878660119 0 0
0.219480465892044 0.218907454953733 1 1
0.0575904569251903 0.0579658791688201 1 1
0.266456103843329 0.26553389769843 1 1
-0.0338894427085928 -0.0340617213137303 1 1
0.0824116839293389 0.082350297905068 1 1
0.1516811260353 0.151059254870955 1 1
0.143979482925031 0.142631613282562 1 1
-0.282184928587343 -0.28155697475106 1 1
0.0214813670721 0.0213539727368909 1 1
0.15237734860956 0.151774158733322 1 1
0.0504059854314719 0.0504071478701406 1 1
0.318216317664466 0.317466974904487 0 0
-0.00922222829429851 -0.00957980588568403 1 1
-0.2406001424688 -0.239606699857003 1 1
0.075504448425 0.0751747180787297 1 1
0.116152111332724 0.115852619037873 1 1
0.103312529862692 0.103195361610364 1 1
-0.169502012111685 -0.169168336985351 1 1
-0.0153869772432853 -0.0147901454309751 1 1
0.177108504530808 0.177219839076356 1 1
-0.0718609684092222 -0.0720070743072634 1 1
-0.114262071059374 -0.113880048486941 1 1
0.0738399594744624 0.0743503457753926 1 1
0.0926168208541587 0.0922189189051231 1 1
-0.193658311251592 -0.192459669996472 1 1
-0.11536034620457 -0.11502485849189 1 1
0.182096316785347 0.181020873556659 0 0
-0.200568102435471 -0.200265438499999 1 1
0.00664748363475168 0.00640697733463501 1 1
0.214907061014283 0.213648440958856 1 1
-0.0344225216343121 -0.0342279448644618 1 1
-0.0967307064089559 -0.096488422154061 1 1
0.00474233736531422 0.00453530244266991 1 1
-0.105432868436159 -0.105354544010854 1 1
0.159053018681315 0.158416988138588 1 1
-0.077200451937091 -0.077043823082411 1 1
0.201725668597429 0.201003637035008 1 1
-0.201980379079144 -0.20130047713828 0 0
0.0273186225616947 0.0268533071713266 1 1
-0.197377273946777 -0.196831500609624 1 1
0.0648381127362691 0.0638494277633303 1 1
0.101877099498288 0.101765121764916 1 1
0.0322634553835946 0.0324331873154487 1 1
0.109855918404133 0.109577280370074 1 1
-0.227112821080741 -0.226462009104663 1 1
-0.144109250066959 -0.143718409936249 1 1
-0.102982213341032 -0.102779461979164 1 1
0.0660332158068558 0.0661764067945451 1 1
0.0691781265465201 0.0690897911647206 1 1
0.221251450775879 0.220649009444793 1 1
-0.283906952229068 -0.282626023803668 1 1
0.0811380992866847 0.0805730024380381 1 1
-0.214200109216081 -0.213624353136059 1 1
0.00893103982858923 0.00813188001136012 1 1
0.140173483620672 0.139290974429263 1 1
-0.214503591569856 -0.213911335226123 0 0
0.00153029145210403 0.0017541953103755 1 1
0.125081936117716 0.124682912937391 1 1
0.225478643339838 0.224291501050229 1 1
0.390671689884202 0.389124309162512 0 0
0.103902553412753 0.103618421947532 1 1
0.0766264972408018 0.0760938839984531 1 1
0.0703704636176155 0.0704798947916804 1 1
-0.0379601178132654 -0.0379975182202362 1 1
-0.150306321403244 -0.149603912684187 1 1
0.051007173335693 0.050684882190445 1 1
0.0789929319686402 0.0786290923112263 1 1
0.0453944839348629 0.0451679660354074 1 1
-0.121991096077458 -0.121745327734062 1 1
0.233592713284017 0.233015385177142 1 1
0.0534312428258599 0.0534403486517233 1 1
0.0797968511755893 0.0797812387034853 1 1
-0.0566136110048385 -0.0564846667729318 1 1
-0.105130687326463 -0.105125231714073 1 1
0.187689659911335 0.187133396724778 1 1
-0.234213362047329 -0.23381523840469 1 1
-0.214355688728571 -0.21375851366696 1 1
0.070022696199661 0.0699054724558203 1 1
-0.290307575588807 -0.289236454855469 0 0
-0.0812043088411414 -0.0810631802512213 1 1
0.0639885913778878 0.063982770704441 1 1
-0.16898693435961 -0.168843517117454 1 1
-0.0880131555737289 -0.0876599908297049 1 1
-0.0848085893118174 -0.083883330081095 1 1
-0.152560007950101 -0.152150389223789 1 1
0.122293868565516 0.122072649141898 1 1
-0.150693559787758 -0.150358114340649 1 1
-0.00125106244161553 -0.00117145511311573 1 1
-0.106050844739679 -0.105916908170482 1 1
0.0424789623538271 0.0420482105435464 1 1
-0.0386891423965082 -0.0381735564200962 1 1
0.0929358134282378 0.0927586621447843 1 1
-0.136109604379907 -0.135691252721447 1 1
-0.000584918997935377 -0.000588521283333039 1 1
0.0993615833110667 0.0989037443904489 1 1
0.191926460337992 0.190962458461805 1 1
-0.123613058438493 -0.123371490216592 1 1
0.267808716551807 0.267021056636429 1 1
0.0919507870306735 0.0905856480281881 1 1
-0.106128735845304 -0.10607847174812 1 1
0.147120183046219 0.146475258738853 1 1
-0.164694661429342 -0.164375114742291 1 1
0.146331365414195 0.146092536915883 1 1
-0.344030614694416 -0.34309498372958 1 1
0.0955487272908517 0.095316016870323 1 1
0.0388952836612817 0.0387687546650664 1 1
0.0430215878025652 0.0427636493411321 1 1
-0.0307004134217386 -0.0308338968072015 1 1
-0.020978156872817 -0.0206584063481363 1 1
0.0374324525419098 0.037460002367273 1 1
-0.069057505871425 -0.0685749719716516 1 1
0.425851067464965 0.424554391119129 0 0
0.0912376308537336 0.0911843898849287 1 1
-0.411232525873261 -0.409980236621849 0 0
-0.098671855742092 -0.0983142238502135 1 1
0.0825651425703614 0.0823198432407663 1 1
-0.00726809091005019 -0.00717491317589637 1 1
-0.323652711340695 -0.322344649887999 1 1
-0.1313456932977 -0.131028054001885 1 1
0.053113195487729 0.0529239851571962 1 1
0.240301483051331 0.239650311676964 1 1
-0.0484822971014356 -0.0486113215364139 1 1
-0.252940223444698 -0.252305205066003 0 0
-0.123291232592382 -0.122581292873467 1 1
-0.144438886386191 -0.143689389660035 1 1
0.0840659667236071 0.0839215503284652 1 1
-0.0191860280018112 -0.0193756864506459 1 1
-0.104244358872368 -0.104126610486862 1 1
-0.0964787751098528 -0.0961861655813052 1 1
-0.0989795769314971 -0.098918279516666 1 1
0.0109268746803283 0.0103065441037759 1 1
-0.0499322170131001 -0.0492078410055018 1 1
-0.110249845135565 -0.110319796134358 1 1
-0.200013320268579 -0.199730192115823 1 1
0.159149753423146 0.158473741540664 1 1
0.161065086874863 0.160600670309589 1 1
0.0692372146588866 0.0688173134639454 1 1
0.00845514287584107 0.00856743881914741 1 1
-0.141905951204352 -0.141303918772999 1 1
-0.0303780532470022 -0.0303423127294947 1 1
0.165162519009879 0.164810466031651 1 1
0.024628401462868 0.0245394761469901 1 1
-0.0455006077488337 -0.0457168789160417 1 1
-0.132338878854768 -0.13196533959475 1 1
-0.022857543092277 -0.0226037505936668 1 1
-0.0643806251054284 -0.0640436332433326 1 1
0.0199344628509268 0.0195498125878086 1 1
-0.121900139162245 -0.121471037732804 1 1
-0.0654492552114192 -0.0652029251628399 1 1
0.0901611081750437 0.0897688324202568 1 1
-0.100055221968417 -0.100015039314029 1 1
0.0222520344126131 0.0223487552476449 1 1
0.124517082186744 0.124140699478178 1 1
-0.0209921060202254 -0.0206455957033741 1 1
0.0209149037996508 0.0209053389496503 1 1
-0.0627544272871113 -0.0625775528438935 1 1
-0.294085027083196 -0.293311610206003 0 0
0.107740154185155 0.107164178832863 1 1
0.105038305497423 0.104894981876167 1 1
0.109113923360125 0.108602179906597 1 1
-0.0524265316237615 -0.0520786065332015 1 1
-0.134694049439013 -0.134300460501359 1 1
-0.0685552898039938 -0.0687811393768092 1 1
0.106436632686195 0.106327700610765 1 1
0.224076246876351 0.223310537491129 1 1
0.258423787546301 0.257827622426582 0 0
0.0363301238189709 0.0363582865063829 1 1
0.327775825584846 0.326296771849603 0 0
0.203897652405704 0.203263767846676 0 0
-0.0624731685091733 -0.0617031983633733 1 1
-0.0116479841070114 -0.0115630577134546 1 1
-0.366074955376199 -0.365097149186204 0 0
-0.0319566412351101 -0.0319105908317177 1 1
0.184001149417606 0.183641769700409 1 1
-0.0289409175349406 -0.0285727567669178 1 1
0.117481441209592 0.117140019087556 1 1
-0.093823918953118 -0.0941191236894605 1 1
-0.0421702510225885 -0.0423593763719921 1 1
0.244210571702719 0.243427745407692 1 1
0.0305153761805856 0.0304512469199538 1 1
0.0066489141675662 0.00653868439884863 1 1
-0.0716404165250691 -0.0711753944673267 1 1
0.237493403936918 0.236262046302242 1 1
-0.175892494214572 -0.175273333130983 1 1
0.016209518484498 0.0164477410253418 1 1
0.105580730693826 0.105246825870177 1 1
-0.101502828333105 -0.101260452757967 1 1
-0.199370996408202 -0.198402474294375 1 1
0.0314250063264202 0.0315050890064591 1 1
-0.0930744644887843 -0.0929554782863062 1 1
0.205168941367733 0.204451395609142 1 1
0.0129751907246998 0.0129662968867982 1 1
0.00986341787620963 0.00954433925547192 1 1
0.216565398490973 0.215828197493987 0 0
0.110095536953097 0.109634356386721 1 1
-0.3365653594245 -0.33591472442741 0 0
0.0737684250315374 0.0733303820624035 1 1
-0.117073831896921 -0.11723112769563 1 1
0.223478188718815 0.222925078094082 1 1
0.141801673577331 0.141018930317605 1 1
0.102046725856297 0.101839749548856 1 1
0.359716253509881 0.358695644223061 0 0
-0.398542023452945 -0.397681371188358 0 0
-0.243058122329472 -0.242144058136026 1 1
-0.195314291546057 -0.194642626884869 1 1
-0.0606203036312482 -0.0603556992591291 1 1
-0.242987732028635 -0.242420943695133 1 1
0.0200546780292534 0.0197459641812413 1 1
0.0561329986139404 0.0561733396461652 1 1
-0.211692121646716 -0.211529328407936 1 1
0.0287256734296843 0.0288659207044328 1 1
-0.00663626403217183 -0.00651940186186187 1 1
0.00582424127625676 0.00576037825701263 1 1
-0.00430383487836474 -0.00383934649097838 1 1
0.208509491059012 0.207425377699606 1 1
-0.0884359503388272 -0.0881743267344866 1 1
-0.209412957625178 -0.208836047030777 1 1
0.0931367478146103 0.092983306383752 1 1
-0.156492852574674 -0.155545174644188 1 1
0.120904233436567 0.120456584595009 1 1
0.0735844125339823 0.0737583313431139 1 1
-0.0262519299405764 -0.0259812654481446 1 1
-0.0532750659168681 -0.0530956084991515 1 1
0.00853637984674051 0.00870507829872298 1 1
-0.0623134625104903 -0.0623030952046781 1 1
-0.156239452597314 -0.155969545366239 1 1
0.265774077432512 0.264788882202172 1 1
0.300724218235819 0.299640605148985 0 0
0.144042360229411 0.14355007346662 1 1
-0.0324884498530085 -0.0317564774290082 1 1
-0.0379920914971961 -0.0378934474978559 1 1
0.177987900677762 0.17714201818487 1 1
0.298196769844537 0.296879446201335 1 1
-0.0886584155440371 -0.0886242840283748 1 1
0.208727730024685 0.208017897144008 1 1
0.0712025504205425 0.0711961306855655 1 1
0.190122829539753 0.189449824877115 1 1
-0.0656389357526772 -0.065834176860125 1 1
-0.0732643667562431 -0.0729388336259303 1 1
0.0364656668764125 0.0368820193609398 1 1
0.20539384336439 0.205573620434173 1 1
-0.0993064887581524 -0.0988001269931122 1 1
-0.118082856236583 -0.117480878367119 1 1
0.202039447982058 0.201457755195893 1 1
-0.0854941305767585 -0.0855913772248951 1 1
0.0192748248875713 0.0191136234241741 1 1
-0.229040678613795 -0.228534685619704 1 1
0.0812876746465422 0.0811374534829856 1 1
-0.0470893811651649 -0.0467857151039222 1 1
0.110028981684519 0.10924730207045 1 1
-0.138162550699813 -0.1376198607521 1 1
-0.0586180080906726 -0.0587010592921378 1 1
0.00920387513247019 0.00907927968291082 1 1
0.00800922217343632 0.00779693386908441 1 1
0.0392365236904711 0.0388411783389287 1 1
0.0414586359324476 0.0412389362249709 1 1
0.136104249756617 0.136056699253527 1 1
0.0689457117542108 0.0681941103019044 1 1
-0.112162097102112 -0.111928211169941 1 1
-0.178956509830009 -0.178298264225963 1 1
0.176089765881254 0.175619849422578 1 1
-0.252014121653119 -0.251424371280909 1 1
0.259508005828426 0.258821171793013 1 1
-0.159407275165714 -0.158604002569381 1 1
0.028272152948817 0.028193514254316 1 1
0.146119152353301 0.145871810792747 1 1
0.0610767198442471 0.0611679778135653 1 1
0.203116294016756 0.201912161918038 1 1
0.0775097560805831 0.0768333015679922 1 1
0.0101247094270533 0.0104442749746786 1 1
-0.0442344852015758 -0.0441598224718719 1 1
0.176676707939869 0.176489722364047 1 1
-0.0639770474096152 -0.063807852495849 1 1
0.2366531434128 0.235900365638027 1 1
0.173785310662561 0.173597709116059 1 1
0.283539043507262 0.282507542706954 1 1
-0.115048096211981 -0.114805029369491 1 1
-0.044105160094937 -0.043912660902191 1 1
-0.0654196707962461 -0.0647172011584771 1 1
-0.173950944094751 -0.172925369067518 1 1
0.320926437462484 0.319414052640476 0 0
-0.197621012028155 -0.19725869417641 1 1
0.0111782390194476 0.0113556497943201 1 1
-0.0838465567322423 -0.0831437818830221 1 1
0.125909262942213 0.125694974684902 1 1
-0.00408640843851919 -0.00421639446767658 1 1
0.045920417531195 0.0460124103364302 1 1
-0.147491867252438 -0.147090554471283 1 1
-0.0864654932007451 -0.0865231693552173 1 1
0.183870075582248 0.182981951941865 1 1
0.19012943840646 0.189325393044107 1 1
0.000659034616919553 0.000506761736649347 1 1
-0.112513617259878 -0.112450157415202 1 1
0.249942252807421 0.249441511043564 1 1
-0.0354576429224218 -0.0350914099714622 1 1
0.190247876814346 0.18948854888486 1 1
-0.0500441004040431 -0.0498598990337459 1 1
0.0479296455193003 0.0475879616008652 1 1
0.211262738705892 0.210124667924625 1 1
-0.229562765936512 -0.228751534390654 1 1
-0.250542717156595 -0.249642919239366 1 1
0.138956621999893 0.138782389774047 1 1
-0.0512497169656215 -0.0509590762343235 1 1
0.372679879506392 0.371552837866081 1 1
0.204710076681198 0.204442096332428 1 1
-0.0851107392104448 -0.0848732598434883 1 1
0.0329540509143058 0.0327195058132748 1 1
0.111382618010735 0.110904590429694 1 1
0.00937968061962402 0.00871534692055359 1 1
0.0226970531699803 0.0227381598360785 1 1
0.0496422314806673 0.0490889701315027 1 1
0.0453075389892339 0.0453056811197519 1 1
-0.0739040983221155 -0.0737292498337034 1 1
0.307131278079301 0.306442573145956 1 1
0.0866005034620082 0.0860564479609257 1 1
-0.329737439709614 -0.328992560074069 0 0
-0.0714415844519644 -0.070615582362623 1 1
0.0703981585709416 0.0701904073061196 1 1
-0.0275395109610699 -0.027557096426979 1 1
-0.0370436588104918 -0.0369121552664198 1 1
0.0205540848547482 0.0205722935473657 1 1
-0.187006017767635 -0.186075309345419 1 1
-0.22421458355501 -0.2230439369061 1 1
0.0770524057232327 0.077185181026279 1 1
-0.413400269456859 -0.412031710394717 0 0
0.211861487879675 0.211175687298579 1 1
0.250773180313603 0.250499061650611 1 1
-0.147789590091876 -0.147244639535336 1 1
-0.0494834628035964 -0.0494531550882479 1 1
-0.0386141381228117 -0.038496063820437 1 1
-0.16458858021042 -0.163910086031808 1 1
-0.16254601546234 -0.161812665917504 1 1
-0.0481304081396514 -0.0476458051840058 1 1
0.102609527554179 0.102242155708968 1 1
-0.0700435724385281 -0.0700305542083899 1 1
-0.0717948783440834 -0.0718709535261717 1 1
-0.169830105179541 -0.169266152188662 1 1
0.375430101098553 0.374460724528414 1 1
-0.0394111479426473 -0.0393193781958486 1 1
0.0622886816379829 0.0620245117754368 1 1
0.0459210125320849 0.0454427384258324 1 1
-0.284395119103966 -0.283447235447474 1 1
-0.224554655940218 -0.223400605716091 1 1
-0.354798629087045 -0.354141144335158 0 0
0.0390456816388535 0.0392942845637118 1 1
0.0310140309930097 0.0310637283331747 1 1
0.389907286210366 0.3886386882894 0 0
0.102912703721689 0.102766126504631 1 1
0.104905390643313 0.104770413157223 1 1
0.198918819162861 0.198524825643711 1 1
0.100065213128448 0.0998866288050957 1 1
-0.303840086372411 -0.302912626198042 1 1
0.207584785094637 0.207037092427174 1 1
0.210404117073205 0.209784802869954 1 1
-0.196521796830005 -0.195841618608136 1 1
-0.13349350572911 -0.133387370576222 1 1
-0.131308504678087 -0.130610612783312 1 1
0.000260401822130857 0.000185103533341606 1 1
0.195742279985402 0.19471934182766 1 1
0.259502983242549 0.258783680849743 0 0
0.137577200232057 0.137244841233057 1 1
-0.0294379875439179 -0.0290781692710885 1 1
-0.0206468262976383 -0.0209632027846427 1 1
-0.144908753727576 -0.144155457311565 1 1
-0.0442784955330381 -0.0439096727546195 1 1
-0.00464110687222839 -0.00442206044016021 1 1
-0.0382328659185098 -0.0381683516801308 1 1
-0.143073372062828 -0.142663739246518 1 1
0.0594142834435061 0.0598684993292462 1 1
-0.0293983483111383 -0.0294258683462977 1 1
0.0340601188669093 0.0336448574226542 1 1
-0.290730059754013 -0.289858973624502 1 1
0.127757303048648 0.127825691626023 1 1
0.109216915159165 0.109119601047971 1 1
-0.0941319677448968 -0.094011202095125 1 1
0.073753356783642 0.073558468657578 1 1
-0.166521448742445 -0.165374540561262 1 1
-0.00150337610122834 -0.00134875294492167 1 1
-0.00501287206668686 -0.00442383922596087 1 1
0.0257983955191448 0.0258778115384393 1 1
-0.0588810893307191 -0.0586071840080283 1 1
-0.148226083959339 -0.148002324676538 1 1
0.0565730560829081 0.0562496871192009 1 1
-0.046515594025909 -0.0463800344800671 1 1
-0.0781806403948325 -0.0779067316052455 1 1
-0.00451791001230716 -0.00429627938962313 1 1
-0.0278161489118643 -0.0277501804095939 1 1
-0.0185040997085538 -0.0187422710577111 1 1
0.0865492755456831 0.0859834671724873 1 1
0.0808699987936998 0.0801155612459026 1 1
-0.029149015597454 -0.0291573150786129 1 1
0.00449641535220454 0.00461347764991023 1 1
0.0772092599420879 0.0769990223857563 1 1
0.0741359050212978 0.0739358126903845 1 1
-0.271828451120949 -0.271103813942249 1 1
-0.109182183126201 -0.1088665085546 1 1
0.0802652590391574 0.0799606330373347 1 1
-0.126598439953185 -0.126372143053553 1 1
0.183463630233194 0.183061778106993 1 1
-0.196179236912529 -0.19534951546373 1 1
0.0523884867713489 0.0524477376639512 1 1
-0.0207746987383532 -0.0205715047397521 1 1
-0.035013853669583 -0.0349397960764442 1 1
0.0386850355110097 0.0386805031190577 1 1
-0.226059356533944 -0.225441093244359 1 1
-0.0320393383274677 -0.0318223389590948 1 1
-0.0438903414363923 -0.0437380699448576 1 1
-0.0240568564617329 -0.0237943833863768 1 1
-0.00977878157578428 -0.00998204032959737 1 1
0.0921711411438764 0.0917539595075867 1 1
-0.0333704316931338 -0.0333861677790276 1 1
0.00791787328039364 0.00807506263299941 1 1
-0.0495923452001458 -0.0493228730396617 1 1
0.0684784364700242 0.0681629790607046 1 1
-0.0852201179251869 -0.0849356650123451 1 1
-0.125040961021615 -0.124618825607797 1 1
-0.104402990116718 -0.103866121621371 1 1
-0.196732856625546 -0.196387865136083 1 1
-0.158568634528233 -0.158475212155521 1 1
-0.0841369633666972 -0.0842430251446778 1 1
0.186354007483061 0.185720067081385 1 1
-0.0481682688730258 -0.0478534113503547 1 1
0.208886183236303 0.207969523883328 0 0
0.118542522287703 0.118962439452035 1 1
-0.00862877598035197 -0.00892410322992574 1 1
-0.0326153149055681 -0.0320116551040804 1 1
0.0288966970405792 0.0287287675235918 1 1
-0.127844086014382 -0.126465577978419 1 1
0.0249963565690276 0.0248440163889934 1 1
-0.0672654526612582 -0.0670910708153028 1 1
0.0652121158488346 0.0651028095502124 1 1
0.0746856130769705 0.0743668165033325 1 1
-0.17650954408426 -0.176174425541531 1 1
0.000489342064791169 0.000744108443304997 1 1
-0.166193345070573 -0.165479537742336 1 1
-0.0223861726113335 -0.0221090996228601 1 1
0.262185785606229 0.261625944216348 1 1
0.00194430848764585 0.00182252786568178 1 1
0.25134020123808 0.250606363552622 1 1
0.261287610235983 0.26075862138488 1 1
-0.116886456864078 -0.116653626292489 1 1
-0.299150909506813 -0.297705093941165 0 0
-0.144624094784086 -0.144256983981574 1 1
0.104526743028898 0.104481919889491 1 1
-0.0627687779583219 -0.0624504308830453 1 1
-0.0849789386228606 -0.0846567687958999 1 1
-0.12617531707866 -0.12591074091229 1 1
0.272588544647011 0.271321103214764 0 0
-0.214533333195122 -0.213946936384803 1 1
-0.216382430144507 -0.215686395688405 1 1
-0.00114959659637678 -0.00116902670233891 1 1
-0.23289789678024 -0.232320516276565 1 1
-0.137500181274661 -0.137385682746947 1 1
-0.139219014029099 -0.13904142314219 1 1
0.276324006692975 0.275661549156648 1 1
-0.14935019765491 -0.148542120724497 1 1
-0.137245017197218 -0.136510922515263 1 1
0.0598403984957665 0.0595875573963933 1 1
0.269818665929943 0.268680038123594 1 1
-0.253552108833164 -0.252937585715839 1 1
0.0860845613712799 0.0862724044128013 1 1
0.106864807420212 0.106285778184876 1 1
0.0266607272267421 0.026618934647892 1 1
-0.287708694958428 -0.286863264962501 1 1
0.235425705804254 0.23450414389875 1 1
0.285919374050444 0.28489155566183 1 1
0.0618009035204804 0.0618546541863997 1 1
-0.29037218028822 -0.289472016065893 1 1
-0.261285603524208 -0.259615909616473 1 1
-0.037779997931014 -0.0380435422137519 1 1
0.194194423516852 0.193757413240181 0 0
0.275640124481375 0.274978046135285 0 0
0.238661884835058 0.238001783451584 1 1
0.136097677745878 0.136014280932092 1 1
-0.0329120153738493 -0.0329959818750174 1 1
0.00398287889365032 0.00401567432656624 1 1
-0.0508568659414463 -0.0505526865508063 1 1
0.23057448676366 0.229459224070164 1 1
-0.0164632819158336 -0.0166904620525232 1 1
0.0440535331992689 0.0440185078488111 1 1
0.0526010677461376 0.0524111696874318 1 1
-0.108449734447327 -0.108241095500494 1 1
0.125493854060224 0.125433599911069 1 1
0.304876282602499 0.303283474425706 1 1
0.267682575632631 0.267058852574006 0 0
0.0573333711944968 0.057178188545759 1 1
0.088741192732619 0.0881892710408144 1 1
-0.147860348732116 -0.147354182520356 1 1
0.164379025027782 0.164057389579897 1 1
0.0816168377713414 0.0812957521901733 1 1
-0.0356859050135705 -0.0356467902981974 1 1
-0.311489614057932 -0.310752840854148 1 1
0.142722813965138 0.142362431594157 1 1
-0.0550787937060759 -0.0551005244115116 1 1
0.207716285761697 0.2072583149678 0 0
-0.0382344707545318 -0.037765628802802 1 1
-0.0494634142279815 -0.0493022661341843 1 1
0.104942270554411 0.104162765646943 1 1
-0.0778548759038103 -0.077507178714889 1 1
0.204309176005848 0.203728012864453 1 1
-0.066433390332377 -0.0663842080851965 1 1
-0.106760823483741 -0.106234526544599 1 1
-0.231596353645366 -0.230986975167855 1 1
-0.116864332497565 -0.116564212787456 1 1
0.133445409469778 0.133307040239022 1 1
-0.129459593535148 -0.129046984737417 1 1
-0.246974424062193 -0.246060911845665 1 1
0.386238626565307 0.38482331430774 0 0
0.0516478860267583 0.0516395948576996 1 1
-0.12144363336114 -0.121202183233635 1 1
-0.0315050759863154 -0.0316286579064354 1 1
-0.092262798006496 -0.0921280641797836 1 1
0.0801148665257923 0.0798552108635808 1 1
-0.0145740193741951 -0.0142323291385429 1 1
0.0713119272674303 0.0709967358638314 1 1
0.0978063060956055 0.0980091862630907 1 1
0.152421127032482 0.150994383920585 1 1
0.173656321289744 0.173025611252906 1 1
0.247599179393698 0.246996344327588 0 0
0.163792582299036 0.162845064440908 1 1
0.21412340710338 0.213396398828596 1 1
-0.0796429358501753 -0.0793894873041084 1 1
0.053817305470087 0.053668254681054 1 1
-0.199675356202718 -0.199330964661607 1 1
0.00253239686556338 0.00292847492072931 1 1
-0.243137193591319 -0.242216781618615 0 0
0.0903688974262745 0.090123688230009 1 1
-0.147430243956839 -0.146688322819455 1 1
-0.036637480693424 -0.0366702377331118 1 1
-0.113693025982734 -0.113112966498472 1 1
-0.0828942932747036 -0.0825947668687636 1 1
-0.0751669610208608 -0.074979695586192 1 1
-0.0181960601643651 -0.0184072581596762 1 1
-0.0688744969662293 -0.0690481920149631 1 1
0.0434242644185242 0.0434249761198415 1 1
0.123818300982635 0.122985220197225 1 1
0.398551884718043 0.397104859423026 0 0
-0.239882542113423 -0.239738552189971 1 1
0.225055266981477 0.224301906976142 1 1
-0.191649004033585 -0.190758332426085 1 1
-0.0351542676853617 -0.0352513442628393 1 1
0.0264131489793377 0.0264605663789609 1 1
-0.392595835667011 -0.39152962919999 0 0
-0.152553505477403 -0.152240411454708 1 1
0.0769945108652342 0.0768245726454212 1 1
-0.180464231037833 -0.180095589291619 1 1
-0.114954355888072 -0.114895866016522 1 1
-0.0570923276516212 -0.0570135675677725 1 1
-0.062667743052176 -0.0623133976933298 1 1
-0.164807161740101 -0.16435767018277 1 1
-0.0299486420566183 -0.0299428378288914 1 1
-0.0808781568866211 -0.081076486969606 1 1
-0.2291642876163 -0.228616415982868 1 1
0.079016877489653 0.0788178813507817 1 1
0.0411396778608006 0.0411011637766198 1 1
-0.123927717536956 -0.123885468706532 1 1
-0.113405438037487 -0.11344702437141 1 1
-0.00950194088294069 -0.00937542203209767 1 1
-0.143570040952197 -0.143188278772656 1 1
-0.13965885209358 -0.139385829870228 1 1
-0.0570115585601727 -0.0566874559168434 1 1
-0.0263700814357794 -0.026118674366297 1 1
-0.0374522964391063 -0.0372574590066672 1 1
-0.0582821926355832 -0.0583427389938784 1 1
0.140599321955813 0.140083012736921 1 1
0.0260747267308257 0.0256912483314158 1 1
-0.0138300554320144 -0.0138654016868357 1 1
0.00579118730380284 0.00583426720617106 1 1
-0.0151583003666964 -0.0150475795383524 1 1
-0.0372608687409651 -0.0372925380658378 1 1
-0.0470384401541092 -0.0472499502533512 1 1
-0.262555074591101 -0.262139392000227 1 1
-0.0991244923810008 -0.0990921981641978 1 1
0.037965954188011 0.0382345836698047 1 1
-0.0878973447153217 -0.0875185417201657 1 1
-0.0947561140817279 -0.0944120826329608 1 1
0.0851503059009588 0.0851052204039471 1 1
0.031524297298508 0.0314617130240512 1 1
0.20006735244214 0.199526063003497 1 1
-0.145925490592656 -0.145514786400949 1 1
0.129172405081737 0.12862502854255 1 1
-0.113013026465396 -0.112516989873549 1 1
0.200166999725277 0.199715544267971 1 1
-0.0343327299847722 -0.0341486941682085 1 1
-0.0240516437687317 -0.0237453457155926 1 1
-0.154462738182893 -0.15389110357119 1 1
0.0896446121460697 0.0893736055447199 1 1
-0.00462884654859311 -0.00485999007969827 1 1
0.375505918242466 0.374183682657431 1 1
0.184349388211184 0.183682667188914 1 1
0.115131380622788 0.114473241844 1 1
0.0934862509739351 0.0931975343648806 1 1
-0.101235582681496 -0.10086627379118 1 1
0.28850108449677 0.287310961419195 0 0
-0.149000740605578 -0.148428396605304 1 1
-0.182177823867555 -0.181853575906694 1 1
-0.233168624744924 -0.232037975646139 1 1
-0.116577369496552 -0.11606156260719 1 1
-0.125521154869568 -0.124772830384215 1 1
0.426584280890824 0.425342780597128 0 0
0.176047142684419 0.175504893700078 1 1
0.245186065757952 0.244132406983391 1 1
-0.0627257576856472 -0.0624152286277038 1 1
-0.0306766640554899 -0.0303962133354573 1 1
-0.183030920039402 -0.182863809479005 1 1
-0.0108893102299448 -0.0105835933120462 1 1
-0.100094743326875 -0.0998417036931782 1 1
0.121246172414446 0.120904870148306 0 0
0.123533470416876 0.123216968395823 1 1
0.144401077490228 0.144192461993983 1 1
0.0687420436253509 0.068585910473899 1 1
0.145559665863996 0.145183884094034 1 1
-0.0270139674356492 -0.0271047482066043 1 1
-0.245649116866109 -0.24465642889338 1 1
-0.13562017384326 -0.135375553286267 1 1
-0.133451633987476 -0.133159890217595 1 1
-0.106051292928283 -0.106055025195881 1 1
-0.0644177632615904 -0.0643790289289351 1 1
-0.241290668227381 -0.240865677575841 1 1
0.0258594819859356 0.0258691619150202 1 1
-0.262989488319878 -0.262328895726631 0 0
-0.381919667876287 -0.381086150241665 0 0
0.0376115058308035 0.037331794490113 1 1
-0.288633618530122 -0.287578817915055 0 0
0.0570441054232762 0.0571880672629289 1 1
-0.234130671204463 -0.233354715044154 1 1
-0.0768434038774986 -0.0766222700720691 1 1
0.106422521586951 0.105730168252738 1 1
-0.113671056246721 -0.113127175273231 1 1
-0.154407233516832 -0.153273820045404 1 1
0.0279287321089872 0.0275431288473071 1 1
0.127396193975597 0.127161327779586 1 1
0.138127609446903 0.138105973003802 1 1
0.00581687014578631 0.00584153347515996 1 1
0.0411523953928559 0.0410372519291891 1 1
0.205262940439877 0.204822270499864 1 1
-0.126425034224646 -0.125923511434719 1 1
0.136957885054825 0.136144186654443 1 1
0.00618078369008286 0.00593196335603449 1 1
-0.0877026267767224 -0.0873382192967537 1 1
-0.0758404381434583 -0.0755065908354641 1 1
-0.0255361938336143 -0.0250800904329579 1 1
-0.250404421354359 -0.249805022148906 1 1
0.0353770127322878 0.0354099991643796 1 1
-0.236236970899838 -0.235345356879995 1 1
0.207244988570327 0.20685706434402 1 1
-0.0455478764262297 -0.0457618951290858 1 1
-0.0309871199787935 -0.0307519715050528 1 1
-0.0522321687521662 -0.0521114084255687 1 1
0.100726640683668 0.100185493069267 1 1
-0.0716386863624425 -0.071486305899647 1 1
-0.226838989385059 -0.226295507814923 1 1
-0.117780631743643 -0.117402863428679 1 1
-0.168451049077803 -0.167868615369362 1 1
0.071557455882571 0.0715683064241126 1 1
0.22670686951466 0.226301459980363 1 1
0.147406005036623 0.147001077693887 1 1
-0.0631577713383644 -0.0631944382906408 1 1
-0.111425191058785 -0.111115307874895 1 1
0.388843399419535 0.388159342723635 0 0
0.0189769787297982 0.0193241742851759 1 1
-0.0127684078591419 -0.0128720127074904 1 1
0.055863988565512 0.0557982269925236 1 1
-0.142374579151398 -0.141727288237947 1 1
-0.12400272677722 -0.123415478644462 1 1
0.404351009409677 0.403579234652527 0 0
0.0539376448137175 0.0531468359735619 1 1
0.103943662032375 0.103943276684706 1 1
0.22596135957471 0.225048710596565 1 1
-0.0242341380477286 -0.0240799907886279 1 1
0.149125699546079 0.148753653367743 1 1
-0.109601977685772 -0.109497106309686 1 1
0.120333669183459 0.119680823268646 1 1
0.11510192310512 0.114995310207272 1 1
0.21785098629786 0.216839223218458 1 1
-0.362266916307954 -0.361446199518791 0 0
0.085357612382029 0.0852189849528241 1 1
0.114241197249595 0.113478414507269 1 1
-0.331352372288552 -0.330230048310275 0 0
-0.146819549410506 -0.146213674346999 1 1
-0.317254311943697 -0.316107698819457 1 1
-0.118489577794507 -0.118354704337196 1 1
0.216487422657407 0.216026279008571 1 1
-0.112192862393515 -0.111608124250218 1 1
-0.106778779061672 -0.106339975148836 1 1
-0.131949773613145 -0.131613454353301 1 1
-0.0929848861006175 -0.0930251681403985 1 1
0.00196670221695692 0.00179770534488935 1 1
0.0709952437838617 0.070466965822239 1 1
0.0553567571235763 0.0554693865038649 1 1
-0.0351418334305964 -0.0352120007004206 1 1
-0.181935964136585 -0.18147925475314 1 1
-0.0672564108281103 -0.066527138102787 1 1
0.331387414081462 0.330610429900697 1 1
-0.145078403430158 -0.144490206761314 1 1
0.106606650523036 0.106422041725563 1 1
0.145626023263273 0.145102534375084 1 1
-0.0230816445369037 -0.0231184428231202 1 1
-0.168538124650656 -0.168285752614545 1 1
-0.0820538454563268 -0.0818003746398361 1 1
-0.0112460730611596 -0.0115796969585491 1 1
0.0118828809189117 0.0116901085370685 1 1
-0.287579096124516 -0.287333948437935 1 1
0.215566756510304 0.215089586311187 1 1
0.088819568935705 0.0884224768768202 1 1
-0.0674607255865561 -0.0669039028404204 1 1
0.0811363731026599 0.0806944168312672 1 1
0.032196853732412 0.0320147148727033 1 1
0.0247650522931171 0.0246006486768485 1 1
0.00889980366211838 0.00909193090545522 1 1
-0.100208601297581 -0.099880078830669 1 1
-0.0694146765331869 -0.0693401310618307 1 1
0.104287473480197 0.104493838235335 1 1
-0.0189163869936774 -0.0188291797425666 1 1
0.0115676656025931 0.011466551175947 1 1
-0.100028484100113 -0.0996402565385361 1 1
-0.123601949595304 -0.123450125477911 1 1
-0.0304748302870933 -0.0307475843454965 1 1
0.0738002806536765 0.073617439577631 1 1
-0.0540649990483275 -0.0539689105333742 1 1
0.255808752326161 0.255052729881114 1 1
-0.111902279340188 -0.111352407223589 1 1
0.014064552984894 0.0139485210621064 1 1
-0.220545710767696 -0.220216082395367 1 1
-0.132552250796925 -0.132005388424844 1 1
-0.176704558055053 -0.176118016114147 1 1
0.247405120177007 0.247485851993946 1 1
0.0629601047504846 0.0624198133997492 1 1
0.185130887200071 0.184826191317224 1 1
0.0747229793919119 0.0744866052242694 1 1
0.00771025143536575 0.00783939036964346 1 1
-0.0513044990113175 -0.0509368394799178 1 1
-0.506137528975988 -0.504491517260087 0 0
-0.225060595185936 -0.224489430172764 1 1
0.0195373413491165 0.0198679137536457 1 1
-0.00665592644905838 -0.00642717481393923 1 1
0.0825874175904227 0.0821364739182279 1 1
0.152385312815899 0.151387157135764 1 1
-0.165637280166635 -0.165035738522905 1 1
0.0467794654371203 0.046839645832436 1 1
-0.10712819129896 -0.106911455010109 1 1
-0.0239564414386984 -0.0238773915296459 1 1
0.282075562935739 0.281193995994319 1 1
0.0872257994083302 0.0866586179611482 1 1
-0.119748794669974 -0.119606642641364 1 1
-0.107057390489858 -0.106818370034298 1 1
0.0782752387960238 0.0781269727582844 1 1
0.077284786069677 0.0770996797164229 1 1
0.152381089289096 0.152203032967476 1 1
0.127418858822051 0.126902266901898 1 1
-0.205114446342069 -0.204690703751606 1 1
-0.0511006770761663 -0.0510946061526782 1 1
-0.0455763284431838 -0.0450079557127117 1 1
0.0696305928170628 0.0686777203203807 1 1
-0.181790643880874 -0.181058961921174 1 1
-0.106070754516037 -0.105856841783318 1 1
0.150521940777597 0.150293067303244 1 1
0.0142771701027864 0.01421490697426 1 1
0.0352921863725606 0.0349047466992995 1 1
-0.0177391494081153 -0.0173130028716812 1 1
0.232098207817193 0.231988909617 1 1
-0.0255972277529523 -0.025480702253611 1 1
-0.092959465190314 -0.0929515768619674 1 1
0.0774508885536297 0.0772810620150359 1 1
-0.198316039447564 -0.197686872352444 1 1
-0.300161275608594 -0.299290840480673 1 1
0.170048454237835 0.169654026341619 1 1
0.0706478441718687 0.0703577887960421 1 1
0.339368893018298 0.337948204933068 1 1
-0.101605156656034 -0.101736747184102 1 1
0.147248244071327 0.146914735634674 1 1
0.128363922672565 0.127802978349184 1 1
-0.0736229973684624 -0.0736225846486182 1 1
-0.0420838509482245 -0.0420589156959089 1 1
0.112409472912382 0.111673424174246 1 1
0.153929416239454 0.153036396104025 1 1
-0.183836863130583 -0.183097000850005 1 1
-0.0624032748189943 -0.0625138439258847 1 1
0.15509943141208 0.154529836230483 1 1
-0.0404937188232847 -0.0400249350031293 1 1
0.120761527110968 0.120146174969246 1 1
0.0565935480812553 0.0563224314554165 1 1
-0.253423433656465 -0.252706713820423 1 1
-0.364795698895542 -0.364298774373436 0 0
-0.0278750200411012 -0.0276555521460416 1 1
0.11850140302371 0.118448556538282 1 1
0.100821457104154 0.101273705755636 1 1
-0.0501718794211778 -0.0497216556922939 1 1
0.214758882185782 0.213999150965628 1 1
-0.055891483958745 -0.0561483526571145 1 1
0.172330776831479 0.171748627767779 1 1
-0.0413573218456155 -0.0419169943904614 1 1
0.00241921494562229 0.00222692814165541 1 1
0.128570985951342 0.128265666518311 1 1
-0.0982775573050551 -0.0979823502379646 1 1
0.0426004684939185 0.0423441242265606 1 1
0.0379932580365015 0.0382024449442803 1 1
-0.255731338215824 -0.255183143444986 1 1
0.249254045350412 0.248796547392533 1 1
0.0617956095979112 0.0615262313742613 1 1
-0.133028591790096 -0.132230135667045 1 1
-0.0135755066190116 -0.0131802600806995 1 1
-0.0633497660189221 -0.063128667829817 1 1
-0.138671307464037 -0.138242967087518 1 1
-0.302352357109632 -0.301637186387138 0 0
-0.179103619949738 -0.178725494045555 1 1
-0.190156790246476 -0.189472404162279 1 1
0.0892894007354673 0.0893185853242317 1 1
-0.141555658796484 -0.141378245063982 1 1
0.0840356853488648 0.083842321046665 1 1
0.123244630652341 0.12233763799007 1 1
0.0222696469876685 0.0222110195707483 1 1
0.169491005202458 0.168458922894014 1 1
0.165214314884777 0.164782414163483 1 1
0.15827616780113 0.157634231217974 1 1
-0.245505464010675 -0.245025987367888 1 1
-0.188543264838104 -0.188062279447794 1 1
0.228470305552415 0.227587622919782 1 1
0.315911400319886 0.314942113108044 1 1
0.0457333698941419 0.0457703166447078 1 1
0.0278938530849604 0.0279674862879786 1 1
0.218482726727882 0.217425771627877 1 1
-0.264408349620033 -0.264070834489057 1 1
0.0721223672956418 0.0716634338659436 1 1
0.259616982811478 0.259102578682455 0 0
0.0704005708983957 0.0700043383143703 1 1
-0.192393265678471 -0.191924472720991 1 1
0.128202768681969 0.128170822270131 1 1
0.313900616460888 0.313175941607605 0 0
0.376316462471386 0.37533551585638 1 1
0.218180063169878 0.217794147502751 1 1
0.0866156280467909 0.0860484514033211 1 1
0.159856662922291 0.159480991488423 1 1
0.0988854355943891 0.0988595860087804 1 1
0.113592388855272 0.112832055022116 1 1
0.0488700655661968 0.0486090026505902 1 1
0.0578740552561668 0.0579397036341932 1 1
-0.117823716748254 -0.117785994057792 1 1
-0.0261378161422014 -0.0260024972192417 1 1
0.00579351637479759 0.00549979852609425 1 1
0.0492514249880541 0.0495124885847482 1 1
0.0622517306965433 0.0617826820256415 1 1
-0.209971845296241 -0.209610400861615 1 1
0.293281289757186 0.292229534189337 0 0
-0.103977316572347 -0.103575237440599 1 1
0.0139720212444967 0.0141784653087548 1 1
-0.338901203970107 -0.338069323511819 0 0
0.132811144874449 0.132357213665264 1 1
0.06138059346822 0.0611330234313593 1 1
0.258873809608554 0.257542752348004 0 0
-0.0016495206596334 -0.00162241623965402 1 1
0.138910111398345 0.138531417399999 1 1
0.00523301726995114 0.00494197156250079 1 1
0.0925878854980444 0.0922119705228392 1 1
0.0642376403442837 0.0641108256355168 1 1
0.0255919264419403 0.0250937310166229 1 1
-0.208254872686394 -0.207333271673898 1 1
0.129977504697109 0.129392611815685 1 1
0.218368715558578 0.217373592762932 0 0
0.362067207590929 0.360571860437269 0 0
0.131386308554398 0.130857063139284 1 1
0.00254699543121707 0.00245310023380299 1 1
0.134209682060854 0.134111644873899 1 1
0.135197541804807 0.134734941717929 1 1
0.0575066583285314 0.0575128533907741 1 1
-0.038580933789944 -0.0383037126183317 1 1
-0.23521232622328 -0.23433143144954 1 1
0.0397654245991819 0.0397746441986541 1 1
-0.133201207232698 -0.132867799275428 1 1
0.0592315854513134 0.0590609576121807 1 1
-0.0275271237043292 -0.0275227024973116 1 1
0.0412090823190939 0.0409969190909822 1 1
-0.245112900944107 -0.244427174900277 1 1
0.200276213768845 0.199855528266805 0 0
-0.0710840960180964 -0.0709287077850477 1 1
-3.39812168022313e-06 -0.000298539431623293 1 1
-0.0323816826109009 -0.0324857924137138 1 1
-0.0778961435090863 -0.0778082971646732 1 1
0.227846918543104 0.227058862773211 1 1
0.0650714013664061 0.0649870319682323 1 1
0.0444070932737583 0.0441277664391524 1 1
0.00225154525062538 0.00247965050448894 1 1
-0.102082009779594 -0.10124861130809 1 1
0.0446840229531187 0.0445069266707072 1 1
0.0670432268706979 0.0663061579871688 1 1
-0.207891248739151 -0.207354087609 1 1
0.128139802396955 0.127862342828165 1 1
0.171125990318266 0.170918324114182 1 1
-0.00284854117287951 -0.00316110746889486 1 1
-0.100875314016537 -0.0997601508769913 1 1
-0.161078534290933 -0.160618403889647 1 1
0.297756462555198 0.297194051112412 1 1
0.120307814146141 0.119993044950183 1 1
0.064575911667848 0.0643952649984894 1 1
-0.227195224859109 -0.226142731981697 1 1
-0.0887939060263488 -0.0890686390864374 1 1
0.00886139312519006 0.00878635133932931 1 1
-0.0554812642694077 -0.0555762073967221 1 1
-0.173949341437258 -0.173641478874213 1 1
0.270040878555073 0.269529362834599 1 1
0.147681912290554 0.147278275266506 1 1
0.158032555052251 0.157548387886222 1 1
-0.00266925499507693 -0.00277979811226745 1 1
0.262587585879515 0.261594056729989 1 1
-0.346138752299766 -0.345056575640572 0 0
-0.150970565293748 -0.150679815288376 1 1
-0.146710508743507 -0.146414611874904 1 1
-0.180552875067241 -0.180373924473473 1 1
0.121173537329756 0.120911543040146 1 1
0.103059794794476 0.102787765369775 1 1
-0.0336905130977893 -0.0330081271994143 1 1
0.195164333610369 0.194307868096374 1 1
0.0978217325137483 0.0976308621447711 1 1
-0.235874859709072 -0.235450665130033 1 1
-0.130596981960224 -0.129812838674798 1 1
0.0800757260329708 0.0804631856656713 1 1
0.0844085684202552 0.0840978591194388 1 1
-0.108647433878021 -0.108406004911698 1 1
-0.139559697786735 -0.138881285240384 1 1
0.146059578500988 0.14570387043062 1 1
0.0499436764165741 0.0495467531471825 1 1
0.091339726959181 0.0908950337830499 1 1
0.0900117037937321 0.0895609127750731 1 1
-0.196949971879238 -0.196170833564337 1 1
0.165618522248624 0.165308278933409 1 1
-0.146121954297438 -0.145933536441068 1 1
0.0903756793975483 0.0902154194127234 1 1
0.00735727220551019 0.00777396450606442 1 1
0.223395730321346 0.222250584784423 1 1
0.0715435168221066 0.071210397624738 1 1
-0.133671872874119 -0.13269539835985 1 1
-0.222946514415597 -0.22177345851508 1 1
0.261143439433876 0.260278633942414 0 0
0.21802829058895 0.217566954633635 1 1
0.0830174015597589 0.0828043690276443 1 1
-0.0429617684230522 -0.0427913063951842 1 1
0.07494122501774 0.0748246499989286 1 1
0.0131604151908324 0.0131993836584061 1 1
0.0119951707723599 0.0119680746055949 1 1
-0.0225866307575577 -0.0224285186271393 1 1
0.108280329573448 0.107939482437667 1 1
-0.289633919215732 -0.289015087105134 0 0
0.026350717310502 0.026393196797816 1 1
0.29690660900296 0.295844759052172 0 0
-0.21043761955865 -0.209785252278743 1 1
0.0329977635219453 0.0335286366530081 1 1
0.0937381327705707 0.0938742638697431 1 1
0.429226277743594 0.427698798929246 0 0
-0.175530684279389 -0.174727198267783 1 1
0.190413582234471 0.189282304956259 1 1
-0.0631769437434422 -0.0629025695336223 1 1
0.241039487200132 0.240154014911784 1 1
-0.499446140611824 -0.498042756460803 0 0
-0.0333897039179114 -0.0336216584569847 1 1
-0.158987440919489 -0.158639396101646 1 1
-0.155866434737421 -0.155682301105127 1 1
0.123816094696686 0.123051136374325 1 1
-0.1024430701669 -0.101846671686861 1 1
-0.0174808353873061 -0.0171649741308027 1 1
-0.0957666405434224 -0.095471734513721 1 1
-0.0805984965763407 -0.0798225053048269 1 1
-0.143219352233643 -0.142527774846625 1 1
-0.0745153449990936 -0.0744187480008152 1 1
0.128802939166609 0.128323143342017 1 1
-0.0350392062987131 -0.0346519318250678 1 1
0.224636220565723 0.224324150573864 1 1
0.0441421625551894 0.0442616923558508 1 1
0.120359898380631 0.120075387980207 1 1
-0.316815427124044 -0.316092317257423 0 0
0.396094005649418 0.395259022732973 0 0
0.0183472238128858 0.018459726356586 1 1
0.160111341820671 0.159466946677096 1 1
0.23203892626868 0.231560326215695 1 1
-0.0662525808433881 -0.0659933955346664 1 1
-0.161858602581583 -0.160870891462256 1 1
-0.139117776051813 -0.13880963465881 1 1
-0.133560043801035 -0.133368745594767 1 1
-0.261038604719685 -0.259441086499101 1 1
0.00229966586797799 0.00225974768654329 1 1
0.214589691941047 0.213714173558173 1 1
-0.105917779068657 -0.106148046178292 1 1
-0.121114999062987 -0.121018281868439 1 1
0.102431196283858 0.102260156666926 1 1
0.179046952984388 0.178432377389354 1 1
-0.027316570422298 -0.0270760815091438 1 1
-0.168933299867082 -0.168693107337895 1 1
0.177432165676903 0.177159165418862 1 1
0.11828598873291 0.117498493296788 1 1
0.0571640356237019 0.0572592750703741 1 1
0.0504873211987322 0.0504821101893407 1 1
0.0755044216442581 0.0754875547655502 1 1
-0.0158784639406306 -0.0160287064253424 1 1
-0.051913560910837 -0.0519951067604725 1 1
-0.154070774166826 -0.154016875091411 1 1
0.371354322069686 0.370393656828039 1 1
0.307923402433239 0.306717066302354 0 0
0.133938613885954 0.133470240585765 1 1
-0.112438517820198 -0.111875014722403 1 1
0.113787042390667 0.112728563438975 1 1
0.0750601149949161 0.0749076081812824 1 1
-0.121188357068953 -0.12058956341165 1 1
-0.302174502209992 -0.301378043226142 1 1
-0.050700311896001 -0.0505842020175101 1 1
0.0520971230161105 0.0515608816766929 1 1
-0.0652532417705503 -0.0651708076220295 1 1
-0.335181494700179 -0.334542033789456 0 0
-0.205453473523544 -0.205294214305586 1 1
0.115811920756173 0.115381666258966 1 1
0.254397756674935 0.253948404721592 1 1
-0.155724557641215 -0.154759125433452 1 1
0.124475298220791 0.12419268301891 1 1
-0.236730281816107 -0.235841548498463 1 1
-0.048553074514977 -0.0480569469771348 1 1
-0.0594704785676476 -0.0589900543520247 1 1
0.0516078671053553 0.0517099613808911 1 1
-0.343655906899358 -0.342719575452634 0 0
-0.0739646178854569 -0.0736896509712865 1 1
0.00269743140226281 0.00247694663113429 1 1
-0.0307655937918725 -0.0306791688721319 1 1
0.057404898536877 0.0572813036077027 1 1
-0.012077118072902 -0.0116096872435662 1 1
0.0775580357300608 0.0776751952679772 1 1
0.231065905819451 0.230893351467568 0 0
-0.0167992019692939 -0.0162831237664957 1 1
0.0288552240604885 0.0287980906629666 1 1
0.0193875173091012 0.019274287782528 1 1
-0.013237257808749 -0.0132412197548621 1 1
-0.00707976068523514 -0.00737987656845949 1 1
-0.0773163191481355 -0.0773054468440742 1 1
0.141646818304695 0.141521348214848 1 1
-0.0780211282031306 -0.0776476976435794 1 1
0.00783223380775938 0.00777709030613081 1 1
-0.0918127593881091 -0.0915848452008051 1 1
-0.251721248845664 -0.251244290495801 1 1
0.151647860022684 0.151308122299056 1 1
0.199041333716977 0.198789544712724 1 1
-0.0623444222274342 -0.0619001830976644 1 1
-0.0779455994911647 -0.0776227436746443 1 1
-0.25541046410513 -0.254361272264652 0 0
-0.23974824590153 -0.23929691081888 1 1
0.10275926123389 0.102479931751171 1 1
0.0495579788194329 0.0490112644342602 1 1
-0.0339189686417849 -0.0336322575827346 1 1
0.104000080624308 0.103750222953281 1 1
0.185649338015969 0.185098010528653 1 1
0.407671478993937 0.406632919875998 0 0
0.197820993231292 0.197429424651956 1 1
0.142762097866969 0.142424692040232 1 1
-0.124778718183654 -0.12439008134799 1 1
-0.123048014180923 -0.122478950108242 1 1
0.241643020023698 0.241010598631071 0 0
-0.112423482106868 -0.111980576796266 1 1
0.168875121551742 0.168285148217633 1 1
-0.0255159134356458 -0.0259080944989524 1 1
-0.12680155442397 -0.126635163863067 1 1
-0.00724744456876097 -0.00769714950641656 1 1
-0.0970401839453834 -0.0966933380773783 1 1
0.220571644293658 0.219346923056303 1 1
-0.111116958424539 -0.110895544067747 1 1
-0.0382710813645257 -0.0382718164199492 1 1
-0.219261160305806 -0.218476653113765 1 1
-0.115961871936645 -0.114971179414344 1 1
0.180236640944985 0.17964609451158 1 1
0.153990049261301 0.153485371723123 1 1
-0.0193427980415633 -0.0191243144028997 1 1
0.226852797844303 0.225994889679862 1 1
0.219100313588737 0.218565975573161 1 1
-0.121470623100333 -0.120630238934432 1 1
-0.159041081483858 -0.158327617875511 1 1
-0.0748535615363729 -0.074824133493998 1 1
0.0676682512538951 0.0674629276165716 1 1
-0.146667737132494 -0.146194295236919 1 1
-0.17018660635854 -0.169434550986389 1 1
0.192515726934686 0.192133166049247 1 1
-0.0176291916329508 -0.0177764184287852 1 1
-0.141569343579754 -0.141223130653731 1 1
-0.00242170055158174 -0.002376412328467 1 1
0.129310441398256 0.128710400210224 1 1
0.0218828463148039 0.0217636110988629 1 1
0.0635494394227368 0.0630617196719296 1 1
0.0152603826276347 0.0153281711924919 1 1
-0.0914699585808362 -0.0912485541904546 1 1
0.327001038584834 0.325685933247246 1 1
0.261867738244712 0.260970589484613 0 0
0.0159394217383588 0.0157050854336046 1 1
0.35768605557985 0.35652945370419 0 0
-0.112874757502468 -0.112694331941879 1 1
-0.265872690858452 -0.264895982989381 1 1
0.0268595851291672 0.026553743156639 1 1
0.230463772994392 0.229481426426008 1 1
0.226669310462371 0.226164951537007 1 1
-0.0301752272813894 -0.0303364492767412 1 1
-0.0923317569924448 -0.0920044209588829 1 1
-0.0685946727595534 -0.0685200819903547 1 1
-0.128924524207799 -0.128380526002554 1 1
-0.202310949114839 -0.201359512116246 1 1
-0.287917319479405 -0.286831968835819 0 0
0.00506521308823543 0.0046570694887178 1 1
-0.26583911642754 -0.265231476703979 1 1
0.0857271828807866 0.0850777183249193 1 1
0.232168976124171 0.231494208025177 1 1
0.127690147207012 0.127654060992972 1 1
-0.263161729406746 -0.262562677136859 0 0
0.239005328499112 0.238271164065273 1 1
0.0468328831611046 0.0469603814569934 1 1
-0.00165734424087376 -0.00173191747580946 1 1
-0.101240231805919 -0.100783291771482 1 1
-0.0240556704173239 -0.0237964028798133 1 1
-0.0806465820887572 -0.0804413591960902 1 1
0.123218433523696 0.123123845616238 1 1
0.0744450785234091 0.073865834196888 1 1
0.193860815386655 0.193490941008558 1 1
0.0457143295556948 0.045662709274013 1 1
-0.120096627726266 -0.119745652331496 1 1
0.0366151780515496 0.0360052604344427 1 1
-0.00692479124804276 -0.00732905398319125 1 1
-0.140399118976621 -0.140031021078489 1 1
0.247205019124743 0.246651664404379 1 1
0.022523361956755 0.0220879181487256 1 1
-0.443666645866533 -0.442503087464168 0 0
-0.121660229177271 -0.121224146179381 1 1
0.153450969557008 0.1526835774013 1 1
-0.166097554334849 -0.165902639259926 1 1
0.108064361883859 0.107529324606387 1 1
0.0657840336937768 0.065603539196295 1 1
0.0209919888456095 0.0211702786702248 1 1
-0.148986534350026 -0.148976918570377 1 1
-0.101894960812458 -0.101642020800044 1 1
0.0387234998426691 0.0389101705396177 1 1
0.101479538540115 0.101619162220972 1 1
0.0191516092858035 0.0191014521090123 1 1
-0.0575520450951326 -0.0574113731203731 1 1
-0.0649399094510409 -0.0649126374574606 1 1
0.152917273801368 0.152543820251865 1 1
-0.125545654724712 -0.125213648016307 1 1
-0.232939610599317 -0.232065588549672 0 0
0.0359408598117893 0.0353371612498957 1 1
-0.0309619172566801 -0.031227354555004 1 1
-0.146614047527275 -0.146196650165057 1 1
-0.0225517046351613 -0.0223791264895855 1 1
-0.152928224434796 -0.152730401369329 1 1
0.0144059749650529 0.014267822229491 1 1
-0.329987097042049 -0.329067691152221 1 1
-0.399170620224771 -0.398130558019421 1 1
0.0392953964443865 0.0392051132770481 1 1
-0.247443523974145 -0.246815724640901 0 0
0.0626328000218318 0.0621821079949943 1 1
-0.174236660278274 -0.174050584129318 1 1
0.135793367071081 0.135272647082669 1 1
0.0737584896138328 0.0733956172913268 1 1
-0.197431502312781 -0.196611014569958 1 1
0.0221983623044367 0.0221957842008014 1 1
-0.15531339220766 -0.154877531738964 1 1
0.07800044857234 0.0779152440370196 1 1
0.142489966077099 0.142306272957059 1 1
0.016229790433032 0.0165764052119288 1 1
-0.12163898294408 -0.121601204079346 1 1
-0.166344899373432 -0.165940680741573 1 1
0.0163099806968051 0.0162292845430648 1 1
0.0754952985129509 0.0752076410460375 1 1
-0.0918579411704509 -0.091527154496808 1 1
0.021371005162378 0.0219223408588821 1 1
-0.127562727738872 -0.12728197516395 1 1
0.0786434892610704 0.078420838147516 1 1
-0.253746175651604 -0.252818901472674 1 1
-0.196322214483638 -0.195604503581877 1 1
-0.124264057102218 -0.124057266163932 1 1
-0.0143826376381516 -0.0140630129543093 1 1
0.000561773783407549 0.000740244460616442 1 1
-0.0653222640064657 -0.065051091568744 1 1
-0.109715294005516 -0.109336653145805 1 1
0.259391375659415 0.258972416305574 1 1
-0.0452900476901745 -0.045173591493138 1 1
0.0368051473574102 0.0368475502666045 1 1
-0.303185227743125 -0.302366921436798 1 1
-0.162653856161331 -0.161717272346203 1 1
-0.0528689471900002 -0.0528881603184596 1 1
0.127191426708833 0.126928076667678 1 1
-0.167886445763048 -0.167023641522041 1 1
-0.0467997619641713 -0.0468310466093688 1 1
-0.17167006149965 -0.170655018836521 1 1
-0.0617857342738087 -0.0616445941518362 1 1
0.255945148950582 0.254955560989524 1 1
0.169891166967755 0.169489095274804 1 1
-0.136578971668645 -0.136244971779676 1 1
-0.248548562907114 -0.247665081847968 1 1
0.196696315406214 0.196312730987168 1 1
0.039869140363327 0.0401268299921109 1 1
0.0579135334709624 0.0576636141886748 1 1
0.0310962474820319 0.0311299508092593 1 1
0.253079590038984 0.252057966625021 1 1
-0.0564406342404235 -0.0560816200275194 1 1
-0.053736828965234 -0.0536611074332618 1 1
0.0906476022170568 0.0901642808468002 1 1
0.13427505584044 0.133751431533059 1 1
-0.111580922769569 -0.110986865456277 1 1
-0.0309615700555318 -0.0308864597050854 1 1
-0.235939744457934 -0.235066887518002 1 1
0.248834228383576 0.248431875844665 1 1
0.102749292906195 0.103010008035747 1 1
0.245502613473399 0.245065965947164 1 1
0.337369923382948 0.33642363618087 0 0
-0.0681057810542238 -0.067814266077396 1 1
0.153888073096088 0.153033616323731 1 1
0.0668937270907022 0.0667010274961274 1 1
0.236703297425825 0.235933678113086 1 1
-0.130775150745935 -0.130420297754175 1 1
0.0589330109039444 0.0587709544922699 1 1
-0.0532093267179609 -0.0530237809168677 1 1
-0.0688830141788089 -0.0689746029895707 1 1
-0.388623437722914 -0.387844222378846 0 0
-0.0796606832244933 -0.0796622656162331 1 1
-0.173592141843757 -0.173587561343342 1 1
0.289253081327115 0.288656162140331 1 1
-0.0674762040207935 -0.0669860861090519 1 1
0.188551765590708 0.188385087300825 1 1
-0.0236934337992225 -0.0235176211248623 1 1
0.0999697670803416 0.0995105747608161 1 1
-0.0192690936338256 -0.0194412941231948 1 1
0.138201347934693 0.138030372595523 1 1
-0.0397205353458009 -0.0399516383504155 1 1
0.147268043324082 0.146327480013726 1 1
-0.295589760171107 -0.294636944634656 0 0
-0.105667131363182 -0.105678499808235 1 1
-0.0868878193079633 -0.0866453065230472 1 1
0.0403549948390507 0.0402622353902121 1 1
-0.0106976433969225 -0.010490761402301 1 1
0.037663314225066 0.0370642358397048 1 1
-0.18676973886715 -0.1862508759948 1 1
0.0421182733651062 0.0418278740896861 1 1
-0.0963697352451458 -0.0961339669915075 1 1
-0.0406412990043074 -0.0409204031197473 1 1
-0.098928579097844 -0.0988598171250175 1 1
0.094110893607619 0.0939415590980721 1 1
-0.0589293564136559 -0.0590180071190872 1 1
0.197502119249547 0.196857757450557 1 1
-0.035073378891929 -0.0348672747069652 1 1
0.0674209005500926 0.0674935493722209 1 1
-0.123739518496928 -0.123713157985237 1 1
0.097135130568626 0.0969126718344661 1 1
-0.253977311387658 -0.252824398071222 1 1
0.0901488252668359 0.0900445589862371 1 1
0.208806576449284 0.207961195977912 0 0
-0.0732917242912404 -0.0737482292494454 1 1
-0.00975580477829596 -0.0102264653489373 1 1
-0.179159605045507 -0.17831437950242 1 1
0.143425120656454 0.142893853955087 1 1
-0.0897581289515063 -0.0896744088156243 1 1
-0.0676498906377734 -0.067781274974056 1 1
-0.0233120575836614 -0.0232323886248783 1 1
0.0240475855014846 0.0238700027776429 1 1
-0.113126361432829 -0.112933232071382 1 1
-0.179611795298524 -0.179109030093754 1 1
0.159494061879607 0.159222513876568 1 1
0.0361710722482684 0.0354266639783756 1 1
-0.00457216070145468 -0.00421194111980935 1 1
-0.12898887462882 -0.128218478814819 1 1
0.132446332495917 0.131870946592997 1 1
0.102296254985232 0.101802708498376 1 1
0.511149178982184 0.509864541910477 0 0
0.241989056497719 0.241466407931167 0 0
-0.225103892416181 -0.224098039570898 1 1
-0.125649745007788 -0.125185032732188 1 1
-0.141868577877542 -0.141322666563102 1 1
0.00851207802834203 0.00879497889196395 1 1
-0.0291369985434683 -0.0287313640480228 1 1
-0.0113247823477842 -0.011360307262277 1 1
-0.252304716153743 -0.251839917817517 1 1
0.102859205145951 0.102808673544278 1 1
0.2260569933581 0.225421656583201 1 1
0.0205165959888878 0.0205611338760917 1 1
-0.281951522747583 -0.281254950894583 1 1
0.138508416894576 0.138330989917345 1 1
-0.172731410349721 -0.172246681765605 1 1
0.0154620153450718 0.0154730408224929 1 1
0.107180004983281 0.10679715162571 1 1
-0.0273194472079364 -0.0267885971013096 1 1
-0.0541660367486829 -0.0537451636012972 1 1
-0.142584130458249 -0.141908854543812 1 1
0.0832506896668848 0.0830431415998233 1 1
-0.276874051799334 -0.276239298766087 0 0
-0.105302689604092 -0.104849876752577 1 1
0.0813592280635839 0.0810811292443918 1 1
-0.00126860262441041 -0.00113701020740287 1 1
0.131463835663418 0.130943487582477 1 1
0.107226672748564 0.106935831510606 1 1
0.197836230555233 0.197432877201993 1 1
0.305419523122887 0.304124776294769 1 1
-0.0943442624804014 -0.0942219120125222 1 1
0.12013182837539 0.11990366449581 1 1
0.220022894057371 0.219397411240676 1 1
0.138677995829056 0.13817042940324 1 1
-0.429722970601711 -0.427975271216789 0 0
0.102158570164558 0.101814026141251 1 1
0.0537772350367612 0.0533551421986511 1 1
-0.0383872078439937 -0.0379319630839978 1 1
-0.126604602773022 -0.126455255374803 1 1
0.104288055749057 0.103781579219343 1 1
0.0641177632986275 0.0640510188973524 1 1
-0.0012889072827628 -0.00122392546947975 1 1
0.0737462257860511 0.0736788031934018 1 1
0.308580080225283 0.307818633659385 0 0
-0.166356227734823 -0.165541837004163 1 1
-0.0108961350845467 -0.0103620779238456 1 1
-0.17690718151585 -0.176585078356282 1 1
-0.0259732570328657 -0.0260526687911536 1 1
-0.0723360425950661 -0.0721940307914706 1 1
-0.0795753477676459 -0.0798481354779003 1 1
0.239184822106564 0.23861009985239 1 1
-0.105797653391214 -0.105322131232331 1 1
0.00593467342455907 0.00610264058100715 1 1
0.232585378977361 0.232169309936917 1 1
0.151959296964948 0.151519054269331 0 0
-0.378498459426322 -0.377486766031805 0 0
0.162001447317504 0.161863353766561 1 1
-0.164639944501262 -0.164129012986015 1 1
0.0436945521326627 0.0433691824289259 1 1
-0.27129606851452 -0.270308873896441 1 1
-0.075893195455612 -0.0752121346417978 1 1
-0.167066548063815 -0.166971258958557 1 1
-0.0035172887008919 -0.00392447333669624 1 1
0.0667289534774961 0.0664463207032469 1 1
0.241749857331168 0.240891740761207 0 0
0.00737671707248703 0.00745488885217646 1 1
-0.0282862157946677 -0.0283633075606709 1 1
0.193067156713751 0.192552580917988 0 0
0.0789928925928591 0.0785441282016953 1 1
-0.216707096363502 -0.215908072184761 1 1
0.038769820739285 0.0385453225111491 1 1
-0.106303982984662 -0.106197244711264 1 1
0.0126127159612715 0.0122479998100075 1 1
-0.115408880728322 -0.114986778096664 1 1
-0.153469496400303 -0.153100957910683 1 1
0.0427234638375585 0.0426700736242937 1 1
0.038599302768939 0.0386002352116482 1 1
0.0571635933109275 0.0573064237650768 1 1
-0.341034889751407 -0.340059921899004 0 0
-0.309987743620279 -0.309199275123591 0 0
-0.122704995698624 -0.122182041595846 1 1
0.0955659937782413 0.0947905016236477 1 1
0.200983431757887 0.200608479281947 1 1
-0.108993472217066 -0.108638583773072 1 1
-0.0586969771283949 -0.0587158802155078 1 1
-0.239219336170463 -0.238786933920857 1 1
-0.0334408109903503 -0.0331464659841178 1 1
0.0455847746585727 0.0457746063490437 1 1
0.0253422420239091 0.0256511428450263 1 1
0.0542764850882229 0.0542285156483589 1 1
0.110720383484459 0.110368702648975 1 1
-0.149488762689093 -0.149318711903185 1 1
0.138224479528528 0.137928506742417 1 1
0.129872113926459 0.12887078845752 1 1
0.0590197037839704 0.0589336968185201 1 1
0.358265701283401 0.356962647103844 0 0
-0.294638048048518 -0.293740281737697 0 0
0.208163367202505 0.207719641665861 1 1
0.119351475068661 0.119590094304331 1 1
0.0870735897992662 0.0865601767534419 1 1
0.229075188415977 0.228091477032376 1 1
0.250265452527855 0.248708843250634 1 1
-0.135914435996965 -0.135690678377197 1 1
-0.066013406360148 -0.0658577361568419 1 1
0.303757797585277 0.302730547252171 0 0
-0.0716031358341244 -0.0716440542781133 1 1
0.0717817721154389 0.0718333072834073 1 1
-0.0559941150792652 -0.0557159897984332 1 1
0.233623762024366 0.232601231052751 1 1
-0.114074530541166 -0.113228032233383 1 1
-0.0936575504477789 -0.0934459959609277 1 1
-0.235151281251376 -0.234546724000419 1 1
0.0351977450725926 0.0354890393525076 1 1
-0.221973678110641 -0.220959928078072 1 1
0.0293350848960632 0.0290644861162785 1 1
-0.09891130016735 -0.0986672873539972 1 1
-0.125099755445161 -0.124710596998644 1 1
0.0627489678081748 0.0625286540027538 1 1
-0.0944499348249369 -0.0942868506970719 1 1
-0.11362236713509 -0.113662589797072 1 1
0.0831559901934161 0.0831149518949089 1 1
0.0550889764875938 0.0548671792863028 1 1
0.0104320481063884 0.010545147378551 1 1
0.157410835194299 0.157237813908643 1 1
-0.0570481936210498 -0.0570024096090981 1 1
0.121479441674212 0.121049088861092 1 1
0.0420014584719854 0.0415720699216872 1 1
-0.0933804363280679 -0.0932422083000743 1 1
-0.129973934701083 -0.129793731023704 1 1
-0.0297256307220735 -0.0297369832161401 1 1
0.0704921370565403 0.0699635445994694 1 1
-0.00441654522336624 -0.00436901121910981 1 1
0.11963557281702 0.119230332560308 1 1
-0.141581110935622 -0.141123220859226 1 1
-0.0426113133324848 -0.0426706140607227 1 1
-0.099981130343485 -0.0999957678844037 1 1
-0.00605218429171149 -0.0061843617691639 1 1
-0.0749091165182796 -0.074938879110196 1 1
-0.085755539842441 -0.0855424319506716 1 1
-0.0230356734181903 -0.0229133226269336 1 1
0.0506757063232226 0.050050052537023 1 1
-0.0622613606888136 -0.0617107182881763 1 1
0.204511060132497 0.203695588474041 1 1
-0.362590930529376 -0.36150370454039 1 1
-0.118838330010638 -0.118477432718197 1 1
0.107005876897953 0.106693140137359 1 1
0.147699165131385 0.147323484007566 1 1
-0.182995535235221 -0.18229163712176 1 1
0.232328123536526 0.231683441915515 1 1
-0.309435957932543 -0.308304139153666 0 0
-0.239349055992292 -0.238037500923899 1 1
0.134686889152633 0.134326857237515 1 1
-0.16765035665254 -0.167311839345353 1 1
-0.152006272118015 -0.151748429410818 1 1
-0.0805313175155494 -0.0806595240726028 1 1
0.0176514095344514 0.0176883951849848 1 1
0.0965552591503272 0.0963133454474649 1 1
-0.107467849133334 -0.10725041084587 1 1
0.18049111138547 0.180003126716081 0 0
0.244923458565367 0.244322977213812 0 0
0.0344738268621324 0.0340666997990877 1 1
-0.0981754377004438 -0.0977285211609163 1 1
-0.0739844660275858 -0.0736250101703404 1 1
0.208935318037801 0.208640120400343 1 1
-0.076460392755716 -0.0761966726577545 1 1
-0.00497766395601078 -0.00497747105818651 1 1
-0.221377300896403 -0.220747665021892 1 1
-0.0577116337792735 -0.0576048644678436 1 1
0.341913869253363 0.34078581599411 0 0
0.00583254730236239 0.0055014172986691 1 1
-0.0732452474324603 -0.0729467214739445 1 1
-0.207619565913447 -0.207050451783151 1 1
0.264168356599738 0.263272484278237 1 1
-0.319970248213733 -0.319355159952465 1 1
-0.124543516874993 -0.123873199810429 1 1
-0.0463232265797457 -0.0465893703095813 1 1
-0.22956328943123 -0.228848969477834 1 1
-0.233518201160112 -0.233089445678846 1 1
0.253823307169214 0.25306521192383 1 1
0.087563013433428 0.0875301135440485 1 1
0.277527593158791 0.276977037078698 0 0
-0.14625285657189 -0.145671231249759 1 1
0.217529219971361 0.217094587424703 1 1
-0.0136357881848833 -0.0136117431006633 1 1
-0.00437052771335142 -0.00418839738090355 1 1
0.265403583654215 0.264554045198536 1 1
0.076031452298816 0.0761783862790731 1 1
-0.150571441682465 -0.150052710759444 1 1
0.094827199479925 0.0945691904105704 1 1
0.122463935122689 0.122348138478083 1 1
0.135591694357776 0.135233229777707 1 1
-0.0968340484502199 -0.0963123231149381 1 1
-0.0748916978017874 -0.0744255053462576 1 1
0.078986947195084 0.0785515097917091 1 1
-0.138343716692886 -0.138160867811927 1 1
0.0811061478420462 0.0805930314858252 1 1
-0.221182012370706 -0.220593806340691 1 1
-0.0786258713289322 -0.0780080693072244 1 1
-0.0954581837585168 -0.095327424791553 1 1
0.160789950704105 0.16020404888112 1 1
0.0378690230023944 0.0380698979083503 1 1
-0.149566657880614 -0.149324132368313 1 1
0.125431912602901 0.125087627874892 1 1
0.130180178336273 0.129798681740597 1 1
-0.190627665981475 -0.190163491584502 1 1
0.212362908076528 0.211491944573715 1 1
0.14374543584052 0.143060722707405 1 1
-0.137935496189548 -0.137640128143656 1 1
-0.0638748124056403 -0.0638060233085934 1 1
-0.157741790916941 -0.15736154196896 1 1
-0.0442946846164667 -0.0441256080330394 1 1
0.016900229931611 0.0169943361722611 1 1
0.194237545429657 0.193423633718888 1 1
-0.189167323571795 -0.188032835947612 1 1
0.0759908651905084 0.0758478589840529 1 1
-0.00317553545473393 -0.00327672955991773 1 1
-0.173254525709519 -0.17267858230593 1 1
-0.409496998990824 -0.40846731499432 0 0
0.110986416729639 0.110425435012573 1 1
-0.0822395953256789 -0.0819252978601159 1 1
-0.288043000971435 -0.287447967809779 0 0
-0.0885537194198106 -0.088485257506184 1 1
-0.0379454286464088 -0.0379029706105792 1 1
0.0786622018460826 0.0783262433493922 1 1
-0.382031917841128 -0.380758216153139 0 0
-0.205267542988838 -0.204585958421977 1 1
-0.0732131326055311 -0.0732478693338195 1 1
0.0174476676910956 0.0177338567311719 1 1
-0.0462332202924767 -0.0458635329727147 1 1
0.0443896733109224 0.044527268700868 1 1
-0.168642092034842 -0.167546764028568 1 1
0.307532649209438 0.306697825209519 1 1
0.187245891314096 0.186760995696206 1 1
-0.111761422051172 -0.111297139719616 1 1
0.0108137093162277 0.0108921795465319 1 1
0.139282841608895 0.138875035900455 1 1
-0.136936246585994 -0.136687183421432 1 1
0.0783927864768691 0.0783113042284672 1 1
0.0894797827477689 0.0892817554074971 1 1
0.269726724224986 0.269373097089893 0 0
0.208611476225964 0.207206441126578 1 1
0.0843603223027549 0.0840444813235029 1 1
0.114197393757872 0.114055426960422 1 1
0.191628377832917 0.191188482900475 1 1
-0.0101945259909189 -0.00992083543246509 1 1
-0.206164151251437 -0.205893585481875 1 1
-0.123886517398491 -0.123353801822497 1 1
0.29496010949743 0.294114029171499 0 0
0.0609509901111617 0.0608108187480618 1 1
-0.0468716514628263 -0.0466435713701447 1 1
0.117205637176558 0.116418238018401 1 1
0.142281453447393 0.142009291604088 1 1
0.0779378877743897 0.0780039559260733 1 1
-0.187162877554416 -0.186837586873433 1 1
-0.173472633204392 -0.172884119463559 1 1
0.217663596987619 0.21740977336383 1 1
0.119572731192283 0.119183783131496 1 1
-0.0496214437249645 -0.0496817343572976 1 1
-0.0432915785576079 -0.0433212549923978 1 1
0.0207882523913992 0.020496753207579 1 1
-0.0090711398477729 -0.00897763475540372 1 1
-0.0423858457534234 -0.0422639787686327 1 1
-0.0438797927146792 -0.0437403687080525 1 1
-0.0558348185538797 -0.0557601436702552 1 1
0.291911932781803 0.290947430889611 1 1
-0.275066389612737 -0.274236154239792 1 1
-0.0265898365211656 -0.026239088483908 1 1
0.0252503632556994 0.0250925334595886 1 1
0.0261212642737306 0.0260226454863583 1 1
-0.157142880306893 -0.156773804427022 1 1
0.104089221811336 0.103920783366527 1 1
0.227848190772521 0.226808304531991 1 1
-0.0757257912054356 -0.0754896939239155 1 1
0.0581099932788357 0.0580742505055722 1 1
-0.105274979467266 -0.1046994509129 1 1
0.282896278044116 0.282907041199157 1 1
0.166380684775849 0.166245272825462 1 1
0.0196786550991222 0.0197313953673088 1 1
-0.174350671836166 -0.173796188211149 1 1
0.016310685588421 0.0163084884814814 1 1
-0.128793762592472 -0.12837931363596 1 1
-0.414274453010955 -0.413054228032231 0 0
0.0398100219874041 0.0391921016771664 1 1
-0.0151248575222543 -0.0152130442040973 1 1
0.309394429628766 0.308170339682111 1 1
-0.0965492239652265 -0.0964553080216767 1 1
-0.117447384037033 -0.117158099349978 1 1
0.100834354429773 0.100700423614304 1 1
0.166262438256393 0.165870237486587 1 1
-0.106230142944839 -0.106074986436271 1 1
-0.0123230376059789 -0.0124106700219816 1 1
-0.0678630081705703 -0.0671635785605279 1 1
-0.340607248312352 -0.339745400432749 0 0
-0.256679384637085 -0.255345578665345 0 0
0.00146904172103066 0.00135029099584569 1 1
-0.0691639448260799 -0.068405874654117 1 1
-0.0136773717727786 -0.0139727359839786 1 1
-0.215029950193927 -0.214650072545574 0 0
0.0545523308176703 0.0545783210799376 1 1
-0.10396263087417 -0.103622466697548 1 1
-0.0429228388752057 -0.0424665648538756 1 1
0.244682808011286 0.244090058805262 1 1
-0.226355852364652 -0.225978053063918 1 1
0.184170301119569 0.183711206074539 0 0
-0.0699651008782325 -0.0698271358262295 1 1
-0.013613106815419 -0.0135491122706267 1 1
-0.233842081013287 -0.233218690534453 1 1
-0.232018830237111 -0.230925393565866 0 0
0.284665830401319 0.28382600239002 0 0
-0.127964495402544 -0.127744955563275 1 1
-0.156785070696746 -0.156226193687243 1 1
0.0299581324702645 0.0296413557646559 1 1
0.0149391434745695 0.0145308981253385 1 1
-0.124466806803361 -0.124216481186648 1 1
0.0666470217178544 0.0663350225209681 1 1
-0.565097736556288 -0.563289346851449 0 0
-0.0992003930322874 -0.09905145071658 1 1
-0.330404188834155 -0.329329237975236 1 1
0.0666989742553364 0.0661378428044921 1 1
-0.00184733714086531 -0.00137567902816559 1 1
-0.163094492829026 -0.162929413719836 1 1
-0.300329886863638 -0.299610581013519 1 1
-0.0880593915373071 -0.088344010901856 1 1
0.160885992033446 0.160161668233791 1 1
0.0143472179362429 0.0144489834090818 1 1
-0.0521641889342357 -0.0522606463916211 1 1
-0.207475090019375 -0.206873323142738 1 1
0.0502590364304855 0.0503140789905696 1 1
0.147028636859288 0.146410866064575 1 1
-0.00628602473062499 -0.00618593195772919 1 1
-0.0412258047232947 -0.0409029898356514 1 1
-0.264264770607329 -0.263455188821958 0 0
0.0532437563580215 0.0527061480463221 1 1
-0.0797184839836209 -0.0792023438861603 1 1
0.0333678772789074 0.0332622478373905 1 1
0.0164109935127262 0.0163059072935236 1 1
0.129254280952389 0.12876296230855 1 1
-0.0351504854690508 -0.034892618099097 1 1
0.0876088847913151 0.0868638686989798 1 1
0.319848267524282 0.319234863739195 1 1
-0.0996334164187443 -0.0995697451375743 1 1
-0.227742964337388 -0.227067859934828 1 1
-0.00139886788287815 -0.00171874119273701 1 1
-0.128348222771345 -0.128279979050956 1 1
-0.0300493660091745 -0.030045736947365 1 1
0.197870886329903 0.197314066700573 1 1
0.120730622696334 0.120461491676496 1 1
-0.135412744916141 -0.134875025970823 1 1
-0.240310152366315 -0.239861083778424 1 1
0.264386185437398 0.263981251504859 1 1
0.230681201361941 0.230136664938947 0 0
0.360370196764018 0.35892547859249 0 0
-0.0838946770408504 -0.0836266137982318 1 1
0.17259271122302 0.172152450324612 1 1
-0.210828680680839 -0.210331843856098 1 1
0.093865403436936 0.0934400409144718 1 1
0.205802158727698 0.205018973116712 1 1
0.101149095462342 0.100756942195435 1 1
0.153578756160421 0.152828501243531 1 1
0.188275092322477 0.187811356329319 1 1
0.0470629782777388 0.0470124708643736 1 1
0.17576586824596 0.175329123729006 1 1
-0.169864016957305 -0.169202184050991 1 1
-0.204216111252619 -0.203411565036881 1 1
0.294020806974449 0.293284342907634 0 0
-0.0863514408511617 -0.0862166771230478 1 1
-0.175361240718467 -0.174650793616557 1 1
0.169979711873296 0.169792794455679 1 1
-0.123243074206816 -0.123027040538163 1 1
0.196475289977417 0.195513812076058 1 1
0.0184538875552993 0.0188414783093725 1 1
0.11788501231443 0.117626764850194 1 1
0.256824544300482 0.255222449014173 1 1
0.291698896539389 0.290532417858855 0 0
-0.0444582502162855 -0.0442355806840433 1 1
-0.119166175035662 -0.118370420575364 1 1
-0.233078965160656 -0.232330685879305 1 1
0.325764239456102 0.325197686076217 0 0
0.222899693092621 0.222259703808342 0 0
0.234936590348556 0.234511275320987 1 1
-0.154918046897287 -0.154706897932633 1 1
-0.0348257054568926 -0.0346399550663855 1 1
-0.00687067334644746 -0.00670750535558382 1 1
0.180804600631405 0.180190585040955 1 1
-0.099624006028334 -0.0990515380568245 1 1
-0.0258704770202502 -0.0259331315201421 1 1
0.0607018681165696 0.0606991430256029 1 1
-0.0274969770530885 -0.0273767534108224 1 1
0.00451817224238274 0.0045401482201111 1 1
-0.221446039923994 -0.221148437083521 1 1
0.260771723093427 0.259871532374965 0 0
-0.0201262170025179 -0.0202124796807224 1 1
0.0783335629819464 0.0782216933595808 1 1
0.123767593764896 0.123752153616158 1 1
0.374808181432222 0.373697522992153 0 0
0.213407827890293 0.213051046060027 1 1
0.20336249386593 0.202857355991276 1 1
0.220019646881419 0.219443043139835 0 0
-0.0989672674650546 -0.0987759847872808 1 1
-0.0307409784564364 -0.0308067416461418 1 1
-0.0625987214822854 -0.0623227976228986 1 1
0.0104981865657626 0.00985623928992391 1 1
0.00751710104412356 0.00732368164543661 1 1
-0.0836547765725837 -0.0831510995809273 1 1
0.161819757011369 0.16144173518148 1 1
0.136091780515039 0.136063371906155 1 1
-0.140461252868087 -0.140031632421519 1 1
0.0877816419579142 0.0874072289799136 1 1
0.0821988941396003 0.0820088339069935 1 1
-0.104390552785244 -0.10395097440698 1 1
-0.0260129259855199 -0.0258533325811348 1 1
0.220174761299732 0.219316859343149 1 1
0.0187551481934339 0.0191382264052876 1 1
-0.0369679564234714 -0.0370879060778119 1 1
0.0299786692311787 0.0297953942961115 1 1
0.142244980381193 0.142147535779382 1 1
-0.0170640312814282 -0.0171620583404463 1 1
0.0468638244230385 0.0469652168479574 1 1
0.209891271655764 0.209199227693166 1 1
-0.0273679574701774 -0.0268992312739819 1 1
-0.00508508204234583 -0.0052725981320304 1 1
-0.0802402981612352 -0.0801390829332171 1 1
-0.136529551446954 -0.136143403097098 1 1
0.118017976458507 0.117896319282931 1 1
-0.102285099772102 -0.101895647857435 1 1
-0.046260059371565 -0.046313603154774 1 1
-0.202256580798166 -0.201870279483984 1 1
0.0428676870404252 0.0427979662978616 1 1
0.281144467532437 0.280242753788686 0 0
0.170161828239601 0.169394886575431 1 1
-0.344512400131098 -0.344048875745411 0 0
-0.141704778825332 -0.140820609716947 1 1
0.169937124335449 0.169193599472185 1 1
0.0563196369868583 0.0561024938330767 1 1
0.175075268217659 0.1747398052841 1 1
0.0950239350534553 0.0947226139821597 1 1
0.0884606993591471 0.0881202955115768 1 1
0.124774146960135 0.124379696368189 1 1
0.141202849065015 0.140452821308782 1 1
0.193613942265135 0.192974746224308 1 1
-0.124585993865263 -0.124270111833192 1 1
0.0377859241301818 0.0374393867254543 1 1
-0.0243113292976784 -0.0240958880212259 1 1
0.0719884259208086 0.071790063112353 1 1
0.0534402947380564 0.0532929543718157 1 1
-0.202772169798623 -0.202167397272094 1 1
0.103362372030731 0.102828939478514 1 1
0.120845844979709 0.120075510948136 1 1
0.137813459657147 0.137372744792966 1 1
-0.155428464459658 -0.154278916932756 1 1
-0.194855695130697 -0.19435935261754 1 1
-0.120199724171342 -0.119933787947912 1 1
0.0651863484184345 0.0648689461502134 1 1
-0.244082740066909 -0.243374650460174 1 1
-0.0929779161384265 -0.0926381713197647 1 1
-0.0418272154482931 -0.0414920812789268 1 1
0.213547735455486 0.213002742369713 1 1
0.222705512336304 0.222120927854196 1 1
-0.0310017079173727 -0.0311309599028753 1 1
0.0992784160078957 0.0990772172774654 1 1
0.0478729135115658 0.0476876305912411 1 1
0.339550194404813 0.338523335845886 0 0
0.00742419262069748 0.00799909940649798 1 1
-0.0956682273599943 -0.0955033202859949 1 1
0.0242726526639955 0.0239769549404689 1 1
-0.140197665331889 -0.139736438779414 1 1
-0.265039999027516 -0.264440770382079 0 0
-0.00484132372897007 -0.00532508346817714 1 1
-0.158876896553331 -0.158168483831722 1 1
0.0119019374859128 0.0120377200239188 1 1
0.132908874389267 0.132133464600608 1 1
-0.10736242201763 -0.107148461496274 1 1
-0.0620110522804254 -0.0619475905305461 1 1
0.0558570759841627 0.055554650265162 1 1
0.0888914641640588 0.0883278477703657 1 1
-0.155132919969507 -0.154547087932975 1 1
0.071960715226203 0.0716624952404681 1 1
-0.154371135154869 -0.154123083715644 1 1
-0.259111129017743 -0.258524865454296 1 1
-0.104680909218816 -0.104355518203669 1 1
-0.0528885310232944 -0.0528978723172788 1 1
-0.128931441074179 -0.128700909481549 1 1
-0.0252909615520301 -0.0249058083768758 1 1
0.229289693424778 0.228468975367357 1 1
-0.0706584723923165 -0.0706450976297044 1 1
-0.290918409533994 -0.289900468419748 1 1
-0.207763743689091 -0.207312674572581 0 0
-0.131443979384531 -0.13101787963377 1 1
-0.212700780113934 -0.212205565214241 0 0
0.0547077962284389 0.0546751777869293 1 1
-0.0426688761614719 -0.042507383997457 1 1
-0.259876786137013 -0.259278709684584 1 1
-0.060792419216902 -0.0607366381042241 1 1
0.0935219091721611 0.0933736582713758 1 1
-0.157481643208306 -0.156972421770628 0 0
-0.283116739085546 -0.282611351360367 1 1
-0.0486135876597676 -0.0493449900513511 1 1
-0.200345713758981 -0.199832508472747 1 1
0.0752352844851207 0.0751287837776309 1 1
-0.241061154475538 -0.240568902663897 1 1
0.191566381279722 0.190857446112354 1 1
0.187566171061748 0.187276142515523 1 1
-0.232292011939192 -0.231592705249582 1 1
-0.155541354502507 -0.155136195471009 1 1
-0.108669502924977 -0.108387739748803 1 1
0.0967246336751328 0.0964528286990583 1 1
0.149738747174863 0.149273412799507 1 1
-0.236457112979144 -0.235853445303174 1 1
0.31934937933504 0.317564542894805 1 1
-0.202157075108838 -0.201764008502405 0 0
-0.0436326972708478 -0.0436049425727697 1 1
0.0482168470103707 0.0483049351447492 1 1
0.309845851475407 0.309183818709469 1 1
-0.0190089320875117 -0.018652197807492 1 1
-0.160518020965351 -0.160400866185336 1 1
-0.0572341323138745 -0.05749773134671 1 1
0.0572035577565755 0.0572409705498827 1 1
0.115832440221431 0.115484266625301 1 1
-0.189875421792397 -0.18919306775548 1 1
-0.122532703600364 -0.122279010916731 1 1
-0.311467003208439 -0.310192087264101 1 1
-0.203976507181363 -0.203768990346399 1 1
-0.132509975965431 -0.132196833566583 1 1
-0.0311673403972226 -0.030691229863866 1 1
-0.112868055147479 -0.112592510450845 1 1
0.123154820105659 0.122753075244243 1 1
0.113054869869778 0.112342366179355 1 1
-0.088398994261842 -0.0878854744477864 1 1
-0.074957790031596 -0.0748407102996798 1 1
0.0463728716824866 0.04599448659102 1 1
0.27321291693437 0.272371026026287 1 1
0.0473620866459775 0.0468487539798948 1 1
-0.207183728928814 -0.205986744119537 1 1
-0.221719148421541 -0.221246298056924 1 1
-0.120314196285921 -0.118779205647096 1 1
0.0239053266266251 0.0236592183532749 1 1
0.0235671401251338 0.0234274308097249 1 1
0.0712991855184136 0.0710172383795315 1 1
-0.234411012631023 -0.233932885140123 1 1
0.166247649196761 0.165926736759599 1 1
-0.0684149904282363 -0.0684997896541879 1 1
-0.0554930960113629 -0.0558148234090554 1 1
0.124253914554549 0.12374218859884 1 1
0.181685155724858 0.180931130963197 1 1
-0.0507086468678786 -0.0504486796866868 1 1
-0.202219698620326 -0.201880055576959 1 1
-0.0419177669574122 -0.0417505576695202 1 1
0.0161362929977503 0.0162553703125887 1 1
-0.159925518424179 -0.159468597533503 1 1
-0.0404452633462183 -0.0408535590894435 1 1
-0.367577804797051 -0.36659326952278 0 0
0.0750791368206795 0.07483102675817 1 1
0.115479889666982 0.11508066920667 1 1
0.0839491355382237 0.0836342441841628 1 1
-0.00980026243059131 -0.00984354490153531 1 1
0.296364441129691 0.29576441996926 0 0
0.119258130443752 0.118640212816043 1 1
-0.0449700945017546 -0.0445128052916121 1 1
-0.111402135918912 -0.11101354658436 1 1
0.117215400424998 0.117218622770434 1 1
0.0814121764465036 0.0810430591383693 1 1
0.257495018888595 0.257070519281319 1 1
0.0676207824196821 0.0673341437864112 1 1
-0.138718274136207 -0.138483951387068 1 1
-0.26530531101243 -0.264447942337513 1 1
0.0338193957611699 0.0339212695410333 1 1
-0.0251164677509203 -0.0250315246592432 1 1
-0.105423506773359 -0.10472462626922 1 1
0.253201592196288 0.252342891574428 1 1
-0.113202027367681 -0.113067545720504 1 1
-0.0666069783905301 -0.0664015931606202 1 1
-0.210038709048756 -0.20923728286201 1 1
0.128277627378273 0.128028806205702 1 1
-0.207767709405813 -0.206820802032124 1 1
-0.0522334220321422 -0.0521681257059944 1 1
0.0190720784487841 0.0188933052881358 1 1
-0.137500400413022 -0.136854364577887 1 1
-0.0605265595991645 -0.0601427482436675 1 1
0.100746118474834 0.0998518649899203 1 1
-0.0779888969569726 -0.0777290053891285 1 1
0.174274367014736 0.173804927273031 1 1
-0.337942352275159 -0.33703660257105 0 0
0.240740739238813 0.239937889088308 1 1
-0.0340080378746694 -0.033996170286662 1 1
0.0623424746340664 0.0622160690529624 1 1
-0.164870164058265 -0.164952014868029 1 1
0.0199392740750455 0.0199866530827347 1 1
0.162263166543316 0.161485145780421 1 1
0.0622572586708428 0.0627797741229173 1 1
0.128110069183812 0.127768293802171 1 1
-0.0504273524242544 -0.050480089941589 1 1
0.0227740863476456 0.0225221945102912 1 1
-0.109272398668487 -0.108880011873858 1 1
-0.219542948922479 -0.219523501939116 1 1
-0.0315307680142041 -0.0316644046116506 1 1
0.0444399809032823 0.0443857010914983 1 1
0.196623692270753 0.196082543472252 1 1
-0.12414075016252 -0.123880237403451 1 1
-0.0719492086809749 -0.0715201588590216 1 1
-0.140571174597065 -0.140089234491469 1 1
-0.0278156650508699 -0.0280676143285265 1 1
-0.102934326484728 -0.102585146482769 1 1
0.0335023434783815 0.0334426970933065 1 1
-0.0441679058999458 -0.0441433786474618 1 1
-0.0262025913498003 -0.0267463235156737 1 1
-0.0750071101035211 -0.0751985219722533 1 1
-0.195979037600083 -0.195491598285586 0 0
0.1056655788294 0.1054992622031 1 1
-0.150613624626114 -0.149887945667028 1 1
0.184556493647167 0.184222710095968 1 1
-0.18609560961558 -0.185069298411039 1 1
-0.0807856422361108 -0.0803554080493143 1 1
-0.189814301154697 -0.189172030172786 1 1
0.354592364301328 0.353724576397718 0 0
0.175456738485991 0.175065991740361 0 0
0.0972649867137974 0.0970930543018845 1 1
0.0365981788045421 0.0358657813459142 1 1
0.0719712221098988 0.0716945129574181 1 1
-0.0836404143155609 -0.0836329364069666 1 1
0.0608262405176091 0.0607800043145077 1 1
0.30102628872355 0.300606276380873 1 1
0.325348421502577 0.324413060721497 1 1
0.197856065191339 0.196995632557031 1 1
-0.0846873246312596 -0.0846676117097465 1 1
-0.258231776110735 -0.257347326877377 0 0
0.19230878859938 0.191739541177759 1 1
0.2740933414277 0.273494243592906 1 1
0.0674954883192599 0.0675111128351768 1 1
0.0520409649112878 0.0520059686017818 1 1
0.224143317563125 0.22359325208103 1 1
0.0637103862516195 0.0634883637706839 1 1
-0.16744962658207 -0.166932227374918 1 1
0.113899801084208 0.113595063998887 1 1
-0.0096768647262999 -0.00970041955374083 1 1
-0.0643552927203213 -0.0643242159030202 1 1
-0.0883152586149924 -0.0881534975091828 1 1
-0.0478495116146055 -0.0477339871401703 1 1
0.0149003751700868 0.0146326092312215 1 1
-0.00830035158202405 -0.00820036144867177 1 1
-0.278837339865015 -0.277898913039065 0 0
-0.267997820386955 -0.267423224646847 0 0
0.0398578322418746 0.0398865998681376 1 1
0.0398629082070325 0.0395426206571543 1 1
-0.0685483547639264 -0.0685777789527284 1 1
0.0183946360816226 0.0184584533564689 1 1
0.0266961763994681 0.0265592784186807 1 1
0.0982640567860715 0.0978494702034911 1 1
0.058331042468737 0.0579713669274451 1 1
0.138682943185182 0.138389507021463 1 1
-0.0582374435937745 -0.0580285703744348 1 1
-0.0520312531805923 -0.0517071092059036 1 1
-0.365903350225484 -0.365200131213883 0 0
0.265895598593251 0.265227625426126 0 0
0.14526377456473 0.145047231370752 1 1
-0.19256305770679 -0.192109723477009 1 1
-0.188523083608178 -0.188568103703115 1 1
0.242363936064738 0.241720969548631 1 1
0.018909198927976 0.019098451059135 1 1
0.0558223303384396 0.0554855062255009 1 1
0.491196444650193 0.489743953524821 0 0
-0.122569453297424 -0.122243491388864 1 1
0.0872331300428556 0.0869195590344835 1 1
-0.144323686871334 -0.143913305743126 1 1
0.179049786962821 0.178525095190077 1 1
-0.00785870074836593 -0.00763390532646415 1 1
0.0234636060953625 0.0231544995303695 1 1
0.087078841418492 0.0869656889656671 1 1
-0.0704344121665936 -0.0702690058767493 1 1
0.117027506926091 0.116431398866019 1 1
0.0101677417256509 0.00987679610182426 1 1
0.0554359493777214 0.0551192748076163 1 1
0.0458778825386181 0.0459079721202146 1 1
-0.0499298115003247 -0.0502124372596797 1 1
0.0322911421101846 0.0321034134614874 1 1
0.0667982098726043 0.0663340974507155 1 1
0.00553065951812081 0.00517896723143227 1 1
-0.079677117366099 -0.0792979117599682 1 1
0.0430014617376059 0.042561588980244 1 1
-0.0646426261247655 -0.064489872631648 1 1
-0.194188708516028 -0.193677077929372 1 1
0.0757141492759135 0.075796575539611 1 1
0.0916442800428403 0.0914342860023133 1 1
0.18333706326815 0.18290124416248 1 1
0.0305189609831422 0.0305072100442984 1 1
0.152153784190494 0.151561202585701 1 1
0.064116037049993 0.0635768174687835 1 1
0.0455997505149539 0.044913205226078 1 1
0.104023816389881 0.103578475648132 1 1
-0.0655240980039848 -0.0651924702137456 1 1
0.208571246195053 0.208197287499944 1 1
-0.11177774479608 -0.111270919357741 1 1
0.264056503665976 0.26324452904392 1 1
0.0201618805139656 0.0198799300209193 1 1
-0.00870517049002786 -0.00865492465110356 1 1
0.178509040587223 0.178091834180637 1 1
0.120278886058887 0.119899391937901 1 1
-0.0654959773658456 -0.0653008921912843 1 1
-0.0217056331767066 -0.0212985695255821 1 1
-0.038262059518353 -0.0382111637765313 1 1
0.0509082139497019 0.0507836491906629 1 1
-0.29263324256151 -0.292011777886888 0 0
0.155373242939976 0.154901853113005 1 1
-0.103884348053487 -0.10382924136044 1 1
0.224386822535624 0.223344354615246 1 1
-0.204633965536709 -0.203976265310505 1 1
-0.0933178923696381 -0.0926545989864876 1 1
-0.00805007525644336 -0.00773192092450586 1 1
0.0818723025319226 0.0816567701961884 1 1
0.249824606122281 0.248755319386934 1 1
0.0929782971365569 0.0928258509249211 1 1
0.13007083988539 0.129554175837902 1 1
0.324744201244441 0.324171046206725 0 0
0.00973765978758452 0.00952013809371436 1 1
0.077842381929851 0.0776205661330149 1 1
-0.132366776748057 -0.131659143517024 1 1
0.0122982030645574 0.0121940482305922 1 1
-0.12611397277211 -0.126032277418611 1 1
-0.0135124010510475 -0.0134193151691829 1 1
0.181073819730401 0.181195228839179 1 1
-0.392038347944485 -0.391224496725315 0 0
-0.124841179521042 -0.124455829292111 1 1
-0.167079967516807 -0.166832870034387 1 1
0.0209107178800343 0.0212613644068685 1 1
-0.0520821798688113 -0.0521096218444942 1 1
-0.103347785497311 -0.103301974505612 1 1
-0.145094753238939 -0.144798906760076 1 1
-0.0210196802555871 -0.0205670915226949 1 1
-0.171697495207491 -0.17087077941078 1 1
-0.218393775658349 -0.218078511335558 1 1
-0.0213751201607893 -0.0212016928168243 1 1
-0.212382055494108 -0.211969092810909 1 1
-0.447635794968092 -0.446473981286036 0 0
0.0745311627829426 0.0743573259194991 1 1
0.0635037261955845 0.0628647264880683 1 1
0.0013663361782035 0.00176739907682231 1 1
-0.0262199821055973 -0.0260995203732584 1 1
-0.0630653638055743 -0.0628970067586185 1 1
0.0318643781513172 0.0319448630395561 1 1
0.397087766610859 0.396000856534882 1 1
0.0636140836042197 0.0629151476994442 1 1
-0.157498873249831 -0.156881129269851 1 1
0.0604899756740224 0.060437000012724 1 1
-0.110518518076821 -0.110062737373341 1 1
0.0268751205987929 0.0267222047170891 1 1
0.137117892549958 0.136585691963334 1 1
-0.327068214694665 -0.326205584885889 0 0
-0.0985994049364877 -0.098763005978411 1 1
0.0721519426567874 0.0718746692186822 1 1
0.0465805281280363 0.0464933074390221 1 1
0.0825968314063766 0.0823520949878348 1 1
0.0862407933446274 0.0860975711418108 1 1
-0.185564102913434 -0.184845987217535 1 1
-0.328425834910034 -0.327397348158655 0 0
0.109549983035794 0.109193955085517 1 1
-0.0319573167894441 -0.0320165537665265 1 1
-0.0529585298872923 -0.0524733172622943 1 1
-0.181461002028086 -0.180359714602663 1 1
0.136872958228875 0.136760221845679 1 1
-0.134495518074811 -0.133919430243298 1 1
-0.180241016703286 -0.179558227885978 0 0
-0.221583976595228 -0.221130491064461 1 1
0.147377304541843 0.146848987973831 1 1
-0.14569105614473 -0.145021295674063 1 1
-0.215026233718479 -0.214426185479941 1 1
-0.192929908111715 -0.191533349721867 1 1
-0.0300026042877357 -0.0299724973398313 1 1
-0.076833472092192 -0.0764768950477138 1 1
0.164326473111992 0.163728621056792 1 1
0.0828787382166583 0.0827042927759023 1 1
0.0118287219143858 0.0117952430988476 1 1
-0.360784258927688 -0.359929561365153 1 1
-0.171031140273286 -0.170743359866367 1 1
-0.246633270216603 -0.24502127759756 1 1
-0.00833581371086332 -0.00849906934210205 1 1
-0.00102399292169739 -0.000828594585861368 1 1
-0.0452718726363795 -0.0451484745445738 1 1
0.00656408286874959 0.00639868391235203 1 1
-0.0907884727617978 -0.0906919248110169 1 1
0.113046602119904 0.112685692002049 1 1
0.273720470733705 0.272990292627805 1 1
0.117353423861079 0.117519961609406 1 1
-0.0157200348510689 -0.0155073795001617 1 1
-0.252913788573924 -0.252483712462945 1 1
-0.0244878133148367 -0.0244496519071791 1 1
0.0530183197885025 0.0529526627813669 1 1
-0.0552873782647984 -0.0548774431892652 1 1
0.114218482268159 0.113508559572565 1 1
0.209480948584672 0.208881978247273 1 1
-0.085280355942768 -0.0853345959378032 1 1
-0.324115366890218 -0.323183853383488 0 0
-0.0100315421185143 -0.00975773038005846 1 1
0.0903500539242153 0.0901082627560515 1 1
0.070669426598483 0.0708115858761819 1 1
-0.24428719046477 -0.243850043303555 1 1
0.134971014193137 0.134457034482239 1 1
0.121330698179303 0.121187041391693 1 1
0.120713536838997 0.12014215080376 1 1
-0.108343886929511 -0.107808086233162 1 1
0.113629592229059 0.11315713360912 1 1
0.046900918770462 0.0465954795611931 1 1
0.0941846495738621 0.0937971493255647 1 1
0.0228986468775529 0.0230253326865988 1 1
-0.237206484378144 -0.236083177060901 1 1
0.305149058136243 0.30463863259806 0 0
-0.118980307241127 -0.118615004172776 1 1
-0.177506309157897 -0.176982985442137 1 1
0.0110827179614157 0.0111015046675671 1 1
0.0960213855893659 0.0955521233423443 1 1
0.188437657990546 0.187870744931906 1 1
0.0993895623112666 0.0994428416917423 1 1
0.04089620523117 0.0409142765255166 1 1
0.103136016490069 0.102793883493399 1 1
-0.0437691346003073 -0.0433018366809778 1 1
-0.23885110614368 -0.238025760039793 1 1
0.00446726383869075 0.0039572603085616 1 1
-0.316106629562927 -0.315106561453952 0 0
-0.020258374560115 -0.0201515000671017 1 1
-0.156697996392636 -0.155990993621662 1 1
-0.0787298094817936 -0.0788492205841479 1 1
0.0181256804820743 0.0181438851514512 1 1
-0.131231631408485 -0.130462163712724 1 1
-0.188751390618707 -0.188327444309173 1 1
-0.098355311337969 -0.0985112499165819 1 1
-0.0999925014960086 -0.0997002122100097 1 1
-0.164303314974804 -0.16426525978523 1 1
-0.15838205396105 -0.158037971436223 1 1
-0.0660455622796195 -0.0663688138232182 1 1
0.455912080726082 0.45372839785307 1 1
0.0188423759643376 0.0185654226599455 1 1
0.114385297053097 0.11411469862195 1 1
-0.00428869056578322 -0.00462974406535144 1 1
-0.0545883900974642 -0.0547980477392489 1 1
-0.0187244315403636 -0.0185697252645542 1 1
0.0933054776481976 0.0932707175809365 1 1
0.105878840494508 0.105765208323992 1 1
0.253100093430995 0.252371592854407 1 1
-0.00159552324549024 -0.00167982858180793 1 1
0.308970844212567 0.308094409245611 0 0
0.0367316975810429 0.0363842228412482 1 1
-0.0679607432111118 -0.0676631487835664 1 1
0.000440421286789075 0.000334728368801371 1 1
0.0797272050062077 0.0798078388454344 1 1
-0.275376423435277 -0.274152400214236 1 1
-0.0959635936443466 -0.0957380302284415 1 1
0.0216408054615287 0.0213579888664516 1 1
-0.176982191392102 -0.176589609835139 1 1
0.11363790107995 0.113530082098869 1 1
-0.207177522056211 -0.206607960960889 1 1
0.064316490539674 0.0644409667742338 1 1
0.312837066571519 0.311888530127838 0 0
0.132947206604407 0.132743775738587 1 1
0.0566636493299819 0.0562618242343596 1 1
0.170687325839326 0.169887205521975 1 1
-0.0237297211494895 -0.0236624581780023 1 1
0.10468604117975 0.104497112333595 1 1
-0.0119246921422193 -0.01145427789039 1 1
0.00921939485577876 0.00961288258852687 1 1
0.120887865548626 0.120206731584092 1 1
-0.0891510459988556 -0.0886339586668772 1 1
-0.117911468100588 -0.11745284869143 1 1
-0.0882383317851551 -0.0878954194535948 1 1
-0.0854751794097466 -0.0851945880085283 1 1
-0.0656232321400401 -0.065830483321481 1 1
0.217427833936422 0.216765379326204 1 1
0.0942036031279683 0.0939417463798387 1 1
0.0607104640309731 0.0604586623618846 1 1
0.107542558253165 0.107282787557882 1 1
-0.220723711019952 -0.220096482640867 1 1
0.187192308109522 0.186233715484582 1 1
-0.111220049329936 -0.111804232562894 1 1
0.114038125025794 0.113397699927395 1 1
-0.0024764015568661 -0.00255699969861121 1 1
-0.00660489255304324 -0.00663766646067779 1 1
0.282253976108555 0.281546826282204 0 0
-0.0294717670093374 -0.0291786518297508 1 1
-0.0657319514355124 -0.0654711923170881 1 1
-0.0352093287385076 -0.0357480843492309 1 1
0.159281058918261 0.158265827236208 1 1
-0.0330941671077807 -0.0337775911435758 1 1
0.252155078273114 0.251061843479305 1 1
-0.0781860096774602 -0.0778882029443598 1 1
-0.104132690218217 -0.1040358125341 1 1
-0.0201607456956269 -0.0199865278631357 1 1
0.0317225325504397 0.0312860706785355 1 1
0.0698759906661765 0.0693579352452392 1 1
0.150797525060035 0.15039531831656 0 0
0.0558317084682397 0.0557616713902734 1 1
0.120342941738775 0.119773816908925 1 1
-0.316009768318164 -0.314868859438878 1 1
0.0919636668487331 0.0915868684163564 1 1
0.139923658498013 0.139735038752146 1 1
0.260478882844352 0.259735360631496 1 1
-0.308889095844785 -0.308269183848254 0 0
-0.393304556546817 -0.391403802028103 0 0
-0.0653179516762497 -0.0652337773873045 1 1
0.199234669944484 0.19859932571891 0 0
-0.471271440390428 -0.469950252276179 0 0
0.0663996146416352 0.0662669970836965 1 1
0.242642149496832 0.242079204946277 1 1
-0.0564393763091736 -0.0560326896092939 1 1
-0.212102411917965 -0.21152804577236 1 1
0.0515861198489582 0.0517202236307439 1 1
0.075723258399178 0.075399399429708 1 1
-0.113483239056034 -0.112759853114271 1 1
-0.131456356788641 -0.130795164697022 1 1
-0.113989162195631 -0.113725441498454 1 1
-0.00877308233938065 -0.00913435935936227 1 1
-0.137738875783395 -0.137264492657795 1 1
-0.0911440326648752 -0.091367277956881 1 1
-0.308725102140661 -0.307918820920326 0 0
-0.295204281931523 -0.294502369503945 1 1
0.176772594585527 0.176382272258049 0 0
0.128772835367497 0.128757026696416 1 1
-0.00219370555620997 -0.0019343776881392 1 1
-0.141417750003346 -0.141145029216805 1 1
0.0234458575919131 0.023579085088287 1 1
0.144667610898756 0.143972689806445 1 1
-0.241463445466524 -0.240290431807304 1 1
0.0168159608663611 0.0166558841667366 1 1
0.228649251101324 0.22777168245741 1 1
-0.344325323059382 -0.343042309667345 1 1
0.114752238457327 0.114303828283075 1 1
0.388649242132196 0.387779813920045 1 1
0.187475952482915 0.186942490781365 1 1
0.288958795534801 0.288256381029527 1 1
-0.0294181097937616 -0.0293326513104232 1 1
0.0841369157721349 0.0842435287015586 1 1
-0.188887282509902 -0.18821019475733 1 1
0.157347281669891 0.156913857333749 1 1
0.197278614197987 0.196775571392745 1 1
-0.171591471771746 -0.170923436560084 1 1
0.0283646360337463 0.0278865697128801 1 1
-0.0929237106633336 -0.0927468741748779 1 1
0.132940467874951 0.132500211316031 1 1
0.13079286864073 0.130462345959515 1 1
-0.110888946272809 -0.110761701268219 1 1
0.264052585427905 0.26310631139321 0 0
0.215588536548478 0.215132121236188 1 1
0.007257141215565 0.00719036692221473 1 1
-0.0475357042850368 -0.0474262666027322 1 1
-0.0762679266155762 -0.075950536671259 1 1
-0.0523385449417962 -0.0521851956627753 1 1
-0.136303891210823 -0.135863746831717 1 1
-0.566931951940865 -0.564844323080695 0 0
-0.17287653922033 -0.17225626025847 1 1
0.040357076599311 0.0397293673191142 1 1
0.0745956752346221 0.074464297859747 1 1
-0.344534095325634 -0.343791013613729 1 1
-0.0269285727087806 -0.0270858659137764 1 1
-0.0181965828610402 -0.0181736396606126 1 1
0.0249953754792147 0.0249773464916015 1 1
-0.314563266869654 -0.313523302582141 1 1
0.178167863825012 0.177148555055732 1 1
-0.0678369991625925 -0.0677132426031147 1 1
0.107669439973369 0.107203671827307 1 1
-0.260550292660635 -0.259960557220223 0 0
-0.244508451724887 -0.244054450150968 1 1
-0.000185947194199385 -2.57076139098464e-05 1 1
0.0889524931407909 0.0888113921517178 1 1
-0.000271976269971941 -2.68048908800972e-05 1 1
0.02965761450659 0.02991693424166 1 1
-0.108175264220538 -0.107900054558563 1 1
-0.242444774890316 -0.24158375531357 1 1
-0.130846893128979 -0.130420291675621 1 1
-0.0605514911314012 -0.0604141263631472 1 1
-0.061122674078576 -0.0612955682063614 1 1
0.0829087956172563 0.0825047530389345 1 1
0.0139396270925022 0.0141712932061726 1 1
0.0816422193716649 0.082149536776248 1 1
-0.203641157272712 -0.203191813000658 1 1
0.125041180799235 0.123852615333104 1 1
0.0169450048870678 0.0165861380077585 1 1
0.0544031486218366 0.0541905547499886 1 1
0.0671703291641713 0.0669180259452452 1 1
0.261197528785306 0.260171094896129 1 1
0.0509288424406721 0.0510004184329164 1 1
0.0878112983027116 0.087486697558822 1 1
-0.0825767150388876 -0.0827864522299811 1 1
-0.160205882380745 -0.159818633157651 1 1
0.314208314925526 0.313220604040313 0 0
0.0404636928884226 0.0401089625665562 1 1
0.122038086401361 0.121796926684275 1 1
-0.415676429888135 -0.414017899413173 0 0
0.0462689691582565 0.0458016144595429 1 1
0.334901416037981 0.334040909905105 0 0
-0.0534907027191732 -0.0531661306915888 1 1
0.00267426218982983 0.00286738120581265 1 1
-0.016540614362115 -0.0165797980573643 1 1
-0.139016082413913 -0.138933366589995 1 1
0.0563672272500097 0.0567928713163679 1 1
-0.0169826501648354 -0.0165812316176346 1 1
-0.0563695338703086 -0.0561941576656211 1 1
-0.283109471448979 -0.282471139425618 0 0
-0.310530122571054 -0.309528224534599 1 1
0.112155193451683 0.111574110660259 1 1
0.0689927754198162 0.0689256447639448 1 1
-0.255449152740164 -0.254612333987912 1 1
0.219612009738229 0.218946120617313 1 1
0.0404081400177314 0.0404828090455397 1 1
-0.152686250667349 -0.152460188385855 1 1
-0.169202056829078 -0.168508695711546 1 1
-0.14630211046537 -0.145726456374073 1 1
-0.15210078346897 -0.151353943594845 1 1
0.0727764995907591 0.0729123383054893 1 1
0.247268471984431 0.246389093648469 1 1
0.19524360335398 0.194577102027138 1 1
0.102403189758234 0.10203972634505 1 1
0.0262447968114291 0.0263079053236387 1 1
-0.0824248883124287 -0.0820358316809047 1 1
-0.0471596771780124 -0.046679571661561 1 1
-0.0977809101139467 -0.0979346207310053 1 1
0.174204840590466 0.174034493809401 1 1
-0.0955013265172839 -0.0954507307118872 1 1
0.00312502551723885 0.00323802793474835 1 1
0.0762145880515282 0.0762009029361942 1 1
-0.0765400628557069 -0.0764440711648524 1 1
0.0050690880084103 0.00489785006294016 1 1
-0.27528933589533 -0.274488277831316 1 1
0.138175116800843 0.137800194294216 1 1
0.0113564555583884 0.0111409049895271 1 1
0.233054380418845 0.232441117837393 1 1
0.124211571984756 0.123834122315486 1 1
0.200646286686405 0.200088017873058 1 1
0.169083332171486 0.168643027094045 1 1
0.122303988020208 0.122070435148623 1 1
-0.227064056710491 -0.226381846161029 0 0
-0.0893559064655065 -0.0893715388663552 1 1
-0.00308966173762022 -0.00300017273757657 1 1
0.234232959459235 0.233325945732993 1 1
-0.108323208986745 -0.107917646731989 1 1
-0.0488202937643169 -0.0486970617805805 1 1
0.170602174417581 0.170381304406262 1 1
-0.00217765681431209 -0.00257844925269282 1 1
-0.195926651785314 -0.195040636707407 1 1
-0.170818618091732 -0.170240908637245 1 1
0.567794330637017 0.566249088844659 0 0
0.0515440497297697 0.0513298921478797 1 1
0.220243339153175 0.219818253579436 1 1
0.121264733939842 0.120955945008887 1 1
0.0566842308901725 0.056284100633579 1 1
-0.00297550367069988 -0.00285181708007854 1 1
-0.0941608299425986 -0.094203482017861 1 1
0.14047118017993 0.140059720263759 1 1
-0.377279914580873 -0.376288048248589 0 0
0.063586479798764 0.0633297741155761 1 1
0.215944073773176 0.215531544361382 1 1
0.0202544942930467 0.0199001124802721 1 1
0.0845194652093221 0.0840039834500463 1 1
-0.054002385911884 -0.0538477719436918 1 1
0.0139881071562057 0.0137364905528617 1 1
0.0841776373718921 0.0841642610661057 1 1
0.257580983980862 0.256932479097006 1 1
0.105247743053143 0.104793306608739 1 1
0.141751705836318 0.141559784119222 1 1
-0.235853162829601 -0.235510803953535 1 1
-0.0363956920523807 -0.0361535963307222 1 1
0.118382609789266 0.118200556827635 1 1
-0.00771122734271744 -0.00774535730252816 1 1
-0.179064399642781 -0.178198811904198 0 0
-0.173360840611276 -0.172839696320268 1 1
0.0944406188759994 0.0943708693396583 1 1
-0.0126733447265463 -0.012908683875513 1 1
-0.179090466864485 -0.178293439330836 1 1
0.120284453991375 0.11998033029368 1 1
0.0133702448613272 0.0134734475457142 1 1
-0.207716670118976 -0.207047410373147 1 1
-0.100937924381461 -0.100575170185513 1 1
-0.0307377557001371 -0.03056945526057 1 1
-0.276002591270542 -0.27520046915912 1 1
0.143321230922592 0.142913396124555 1 1
0.248234896889728 0.247355864473627 1 1
-0.247090333610499 -0.245954141868946 0 0
-0.0164817076506936 -0.0165385078688212 1 1
0.0989772209612926 0.0989141226839329 1 1
-0.0954584482905982 -0.0953808540622386 1 1
0.0414709666105037 0.0410777234360181 1 1
0.11722382192918 0.116731517632648 1 1
0.19219628592781 0.191442080887599 0 0
-0.150074935789086 -0.149082526748976 1 1
-0.173204567933773 -0.172663716286365 1 1
0.252071811385538 0.251648097252013 1 1
-0.144663061044186 -0.144044518879507 1 1
-0.0952367457558773 -0.0952146381542338 1 1
-0.112247725046361 -0.111619515055469 1 1
0.0483568930747652 0.0480113621155874 1 1
0.263724518640603 0.262582065546858 0 0
-0.188817608056602 -0.187873814605382 1 1
0.0697361199404408 0.069718158228324 1 1
0.152805349531601 0.152746944332104 1 1
-0.363463020697938 -0.362283251844719 0 0
0.0669346545529822 0.066594898178086 1 1
-0.0681767100851876 -0.068126409150952 1 1
0.214096507913276 0.213672448684121 1 1
0.0472836609781118 0.0471199059531337 1 1
0.191888530492113 0.191306288596356 1 1
-0.275244768566113 -0.274097423589632 1 1
-0.260289510879256 -0.259436159117895 1 1
0.228195526678235 0.227520321171197 1 1
0.30736370993307 0.306281187847232 1 1
-0.312304178098996 -0.311452867119139 0 0
0.180318643528592 0.180013958848275 0 0
-0.0835239091320866 -0.0834420953338809 1 1
0.103245319274442 0.102701112283108 1 1
0.136033165554248 0.135895353137878 1 1
0.0810519016013928 0.0807923578170389 1 1
-0.211912830597302 -0.211198070427873 1 1
-0.0596050443273591 -0.0588790710659467 1 1
-0.0524197035101624 -0.0523579682665962 1 1
0.352829321425349 0.351874545609281 0 0
-0.194014708601568 -0.193372976422631 1 1
-0.115568536114131 -0.115012545064922 1 1
0.0226100020563129 0.0224295609513295 1 1
-0.238017319038057 -0.236821841083329 1 1
0.138351146736924 0.138398606533105 1 1
0.124181188505633 0.123620661770863 1 1
-0.194167392703145 -0.193064357442918 1 1
-0.0418900387619572 -0.0419216719283389 1 1
-0.150528354647004 -0.149723463235175 1 1
0.121694261208392 0.121539970672038 1 1
0.200853500418388 0.200132865507332 1 1
-0.0886745151073858 -0.0885053522007822 1 1
0.0721826294480537 0.0719180932774082 1 1
-0.118792984503604 -0.118491725741028 1 1
-0.166093382650707 -0.165397620107074 1 1
0.129164569020249 0.128532623379919 1 1
0.194234697998358 0.193764523188621 1 1
-0.03718010919858 -0.036744436152336 1 1
0.208701192531709 0.208388624161676 1 1
-0.0294339067407237 -0.0296529377070755 1 1
-0.173848202357707 -0.173422514645315 1 1
0.265387535186208 0.2645949340978 1 1
-0.319620100174491 -0.318763374783686 0 0
-0.285350737397198 -0.284408310586455 1 1
-0.174670337100512 -0.173964892481066 1 1
-0.261407161485861 -0.260759333840683 1 1
-0.0289464481398048 -0.0289728885895928 1 1
0.237649357715631 0.236913975553451 1 1
0.0723623087825095 0.0718515060972257 1 1
-0.0193993743763451 -0.0193977799896693 1 1
-0.299070586207744 -0.29795540876503 1 1
-0.358116164582412 -0.357315540102287 0 0
0.177245309861406 0.176419351667098 1 1
-0.13815532306678 -0.137761296826014 1 1
-0.135944739375253 -0.134988171929819 1 1
0.0782077787884888 0.0777988771023065 1 1
0.235325044665407 0.234384739520284 1 1
0.123387421299088 0.123003305608444 1 1
0.172574078872314 0.172127734954337 0 0
0.0722139445205458 0.071931035210989 1 1
-0.144754404604506 -0.144392982224196 1 1
-0.134637951270778 -0.1344650883002 1 1
0.04661675522752 0.0463142810717099 1 1
0.00756085188573946 0.00742962791128358 1 1
0.0102185112106088 0.0101308650574951 1 1
0.100878906045095 0.0998030755128791 1 1
-0.124976248961867 -0.124391878633484 1 1
0.18863661323087 0.187853239218169 1 1
-0.100568175052477 -0.100647528139485 1 1
-0.157193003602635 -0.157247296371837 1 1
0.0612987404928405 0.0613400045514529 1 1
-0.0547623059510235 -0.0548480468243306 1 1
0.0431373180535146 0.0421940240362576 1 1
0.263742437268153 0.262754362870336 0 0
-0.102451895440757 -0.102065273874206 1 1
0.172729929743842 0.172282629012838 1 1
0.0886997642981332 0.088340190922452 1 1
0.267593096620748 0.267171849443081 1 1
0.0367507474459957 0.0369874386505056 1 1
-0.215972563196275 -0.215507794469967 1 1
-0.249419538439376 -0.248541313703837 1 1
0.114738198937646 0.114360186313469 1 1
0.00964907250210278 0.0098846252171671 1 1
-0.111310689796167 -0.110885895315714 1 1
-0.0369275513231134 -0.0372631434396684 1 1
-0.242362721206087 -0.241561793746905 1 1
-0.0777317613859503 -0.0771726783808339 1 1
0.13429893524103 0.133743128951866 1 1
0.107375201086425 0.106633785951982 1 1
0.0454881012159827 0.0455343224483133 1 1
0.165462393423166 0.165024526364366 1 1
-0.0671357122204739 -0.0670435050606372 1 1
0.409475749373406 0.408309975491627 0 0
-0.334825979634438 -0.33393093445072 0 0
0.0509858671976514 0.0512682069592411 1 1
-0.0592135076631213 -0.0592944669439362 1 1
-0.221594829644209 -0.221344085315254 1 1
-0.0363306695541818 -0.0361041752778601 1 1
0.118824518457929 0.118495039286592 1 1
-0.0562962132103866 -0.055940690219852 1 1
-0.00913505366771093 -0.00882062550813799 1 1
-0.21043616313701 -0.209824421089421 1 1
0.484098523753013 0.482694580833406 0 0
0.0750348511609251 0.075146515150411 1 1
-0.0425619718621527 -0.0424012368177227 1 1
0.0866838849077494 0.0863210668937988 1 1
-0.0304651085696739 -0.0302037211062433 1 1
0.0477805897782199 0.0476695486355976 1 1
0.0579321231840495 0.0575161373691801 1 1
0.107651438913544 0.107333996205836 1 1
-0.0821465127627387 -0.0818095807973409 1 1
0.110271529867032 0.109876466493627 1 1
0.344632028238802 0.343673809800301 0 0
-0.088111230747996 -0.0879075101019031 1 1
-0.17604672242053 -0.175645938398553 1 1
-0.128237766745776 -0.128403431665941 1 1
-0.09726804186358 -0.0966227228093148 1 1
-0.127359635007786 -0.127156304754788 1 1
-0.210402826073269 -0.209880355036774 1 1
-0.128150713030644 -0.127740099352605 1 1
0.0543109237315293 0.0540155678669771 1 1
-0.00819998371275694 -0.00839657671008527 1 1
0.282046564604816 0.280922502089204 1 1
-0.125453593483947 -0.125107923597846 1 1
-0.176089959379052 -0.175480123713189 1 1
0.243855183305009 0.242936164066449 1 1
-0.0611113404613065 -0.0609623005841628 1 1
0.0205057240462482 0.0207071643253361 1 1
-0.081888033829734 -0.0813317462910664 1 1
-0.160121095685104 -0.159702322798722 1 1
-0.0709831208205291 -0.0705565599691557 1 1
-0.0673289738442292 -0.0671733299921439 1 1
-0.100157808735653 -0.0998210687161415 1 1
-0.117505339423151 -0.117201347576233 1 1
0.0856966415238308 0.0856689940273289 1 1
-0.0488504569267316 -0.0489291492687395 1 1
0.141084184908176 0.140764808832915 1 1
0.00464447374746835 0.00499950583620148 1 1
0.221960052087579 0.22112257473627 1 1
-0.0181969068281811 -0.0182812237764361 1 1
0.146194161979824 0.145040698977333 1 1
0.198209683994171 0.197326428091762 1 1
-0.148621888583379 -0.148214549432295 1 1
-0.0174855958469058 -0.017262059723926 1 1
0.306902604909187 0.305865617893059 0 0
0.00806100076500366 0.0080095983132837 1 1
-0.240330423282311 -0.239605554085509 0 0
0.0830834774579344 0.0827019836838993 1 1
0.0490448022223876 0.0486149526373457 1 1
0.296665698434647 0.295890566294214 0 0
-0.392536656217251 -0.391348264272957 0 0
-0.083095617441467 -0.0826019387690891 1 1
0.00812379301231575 0.00782133078097917 1 1
-0.0767285399355617 -0.076337681474761 1 1
0.305431825908431 0.304694332280465 0 0
0.256187137067028 0.255483795262902 1 1
0.0392082714083144 0.0393295949720882 1 1
-0.204866467441921 -0.204322535427042 1 1
-0.314698405809882 -0.313916961645119 0 0
0.0960386810656373 0.0960505580989609 1 1
0.0349798925150268 0.0349918261320351 1 1
0.0663065353344105 0.0661496127387829 1 1
0.207173882789854 0.206783554203461 1 1
0.0874593331255375 0.0870911684727663 1 1
0.232804381995896 0.232020620282293 1 1
-0.178876760710434 -0.178480568626534 1 1
0.128513687678202 0.128097022640566 1 1
-0.162062055594753 -0.161550375537125 1 1
-0.337068465578439 -0.33594444941389 0 0
0.306896442118928 0.306117648708458 0 0
0.0313941383543229 0.0313699805553916 1 1
-0.133843760293925 -0.133549414078764 1 1
0.100824551935523 0.100634178711058 1 1
-0.0873971567827177 -0.0868568632419316 1 1
-0.153580874934898 -0.152935324446407 1 1
0.154751140798491 0.154381113121674 1 1
0.201707113684415 0.201138622287442 1 1
0.12715560400283 0.126652349487114 1 1
0.0444086492972756 0.0444094706767716 1 1
-0.0545174775977699 -0.0542777784449923 1 1
0.227199295104266 0.226652303082549 1 1
-0.143826531767639 -0.143619018095193 1 1
0.041994996671426 0.0419483501951764 1 1
-0.23998894308174 -0.239211249348122 1 1
-0.172172600797532 -0.171609237994862 1 1
0.170456483132758 0.170158649274061 1 1
0.174428913080316 0.173885363432671 1 1
0.12109854040728 0.120800008123619 1 1
-0.033638317339484 -0.0335266123374221 1 1
-0.0876578850281436 -0.0872637070590109 1 1
0.130776840777473 0.130226934822998 1 1
-0.0523759061063405 -0.0516884737971752 1 1
-0.00723165457486849 -0.00708743031633914 1 1
-0.123428812048242 -0.123149316526094 1 1
0.0742712029530298 0.0743450679684965 1 1
-0.109556237863501 -0.109321697985445 1 1
0.251837576047947 0.250839615646955 1 1
0.0824434833653391 0.0822741257730072 1 1
0.0338540341251009 0.0336160731011142 1 1
-0.0133144870572317 -0.0131057989355109 1 1
0.185180183545511 0.184530601122756 0 0
-0.158093207017148 -0.157722209571977 1 1
0.0229282770835379 0.0228908902174448 1 1
0.18442737811371 0.183593966412674 1 1
0.195005085967045 0.194253295119701 1 1
-0.104982442511893 -0.104923087429314 1 1
0.0376960786516249 0.0371500595392651 1 1
0.28123849666867 0.28051647702947 1 1
-0.209166335589514 -0.208770894887749 1 1
-0.212387931278816 -0.21214330406204 1 1
0.272704067920576 0.271839018802696 0 0
0.288218510798052 0.287478887780604 0 0
0.128524386661705 0.128046084199625 1 1
-0.258249179171418 -0.257261077283348 1 1
0.134711573214926 0.134470101667505 1 1
-0.254918925623492 -0.254069018817253 1 1
0.286885681768955 0.286241085956011 1 1
-0.0137073898403473 -0.0137357438306214 1 1
-0.369560154529376 -0.368838556944165 0 0
0.171137813799209 0.170458993078255 1 1
-0.142816322851589 -0.142459966596857 1 1
0.0588679861484389 0.058850866083687 1 1
-0.100694596622696 -0.100511863574641 1 1
0.0896005510484061 0.0891029777594484 1 1
-0.0020863180380824 -0.00222415282842855 1 1
0.0188113878506283 0.0190644032378253 1 1
0.289812091230332 0.288634859196447 1 1
-0.129888777465666 -0.129354339043343 1 1
-0.0864049663905004 -0.0862718595182372 1 1
0.0641808334472594 0.0641303451881615 1 1
-0.0207265954613064 -0.0207081777315646 1 1
0.229371688256933 0.228633232739364 1 1
-0.0791580002014794 -0.0788432091372123 1 1
0.0881660882470906 0.0881534088346292 1 1
0.0874709792741383 0.0874923917894032 1 1
0.110357018648891 0.109871808151292 1 1
-0.0679112143065118 -0.067881704037914 1 1
0.0806490832742902 0.0805693621334782 1 1
0.054692980279958 0.0547440576104356 1 1
0.210584493341754 0.210108120751538 1 1
-0.0733533210642472 -0.0729609036091179 1 1
0.178531360200321 0.178028913047703 1 1
-0.0311732261342279 -0.0312234336729917 1 1
0.111681346888577 0.111067041910185 1 1
0.00882132079767279 0.00891289117239203 1 1
0.192099195166834 0.1915715509917 1 1
0.043554448188917 0.0431695857226334 1 1
-0.119329214942801 -0.119047158932751 1 1
0.0769582665088427 0.0761108683003525 1 1
0.0572620950089196 0.0567538395940885 1 1
0.00742905899953464 0.00739454609519025 1 1
-0.0660149012538646 -0.0661136674120023 1 1
0.0281830838923641 0.0282816363111313 1 1
0.091036118795895 0.0908728060340857 1 1
-0.111429498089267 -0.110939182075449 1 1
0.312007272233397 0.310087247436407 1 1
0.149911041579369 0.149349176460187 1 1
-0.343677557384492 -0.342584018152325 0 0
0.00328691007347059 0.00313863588184184 1 1
-0.0119622506673882 -0.0122039251540573 1 1
0.121516816428605 0.121262907763616 1 1
0.101442600964215 0.100916399815686 1 1
-0.107422922158608 -0.107196359878968 1 1
0.197390736373589 0.197200730991691 1 1
0.197995058830379 0.197307794917516 1 1
-0.389259160777054 -0.387904388987764 1 1
-0.157898588159196 -0.157672138998418 1 1
-0.179372552187347 -0.179091992750065 1 1
-0.314598741395411 -0.313660590467702 0 0
-0.00154773534403555 -0.00178434728859934 1 1
0.108513519458257 0.107969603563023 1 1
0.421984358096165 0.420724843011559 0 0
0.159204881000703 0.158152116269302 1 1
0.119751306419881 0.119532127398193 1 1
-0.0102716256588997 -0.00981682376112275 1 1
0.182257619162938 0.181277648225926 1 1
-0.0191622369417467 -0.0189562501628177 1 1
-0.0956079119351435 -0.095290254440688 1 1
-0.0269780433057132 -0.026753476511537 1 1
-0.0148703669516277 -0.0147865983516635 1 1
0.0401639175087616 0.0399340485360288 1 1
-0.320025598529788 -0.318899307946385 1 1
0.0456542701184348 0.0453954594920375 1 1
-0.0821842688390883 -0.08200426315225 1 1
-0.184158271512534 -0.183562097907758 1 1
0.159566849971674 0.159111243722236 1 1
-0.118665637038224 -0.117970600275501 1 1
-0.0132836660367767 -0.0126757806190253 1 1
-0.328867490992378 -0.328080097791299 0 0
0.0322212253135253 0.0325836374830319 1 1
-0.257390791199312 -0.256215818269359 0 0
0.152719680961796 0.15257391613781 1 1
0.100613178653566 0.0998447666838694 1 1
0.0704641185800994 0.0700339613560193 1 1
-0.0500259469015638 -0.0497800151323378 1 1
-0.0687150177959969 -0.0684604556362351 1 1
0.040033610546696 0.0401037583811215 1 1
-0.041975970969682 -0.0416303478497568 1 1
-0.219319056917905 -0.218150156290807 1 1
0.169791468803248 0.169318471967673 1 1
-0.0564376807784892 -0.0562411568394062 1 1
-0.00530442959818973 -0.00574876309691083 1 1
0.0635042008549342 0.0633793295384315 1 1
0.0976112939970331 0.0973537377118433 1 1
0.165888713407974 0.165309681263697 1 1
0.289456733168066 0.28871819854162 1 1
0.0018421048488989 0.00185964319963655 1 1
0.0987055597776889 0.0983116400059008 1 1
-0.0579388291967205 -0.0578611491993495 1 1
0.141432255995475 0.141266173642034 1 1
-0.164685778742163 -0.164199081484654 1 1
-0.132402895128479 -0.132008331383988 1 1
-0.0273163796930179 -0.0275204644287432 1 1
-0.167521484052318 -0.166977467407859 1 1
0.161609307030706 0.161564085579032 1 1
0.0704083082360195 0.0702507420881616 1 1
-0.110501636112929 -0.110488607842636 1 1
-0.00253366195838469 -0.00255085724160092 1 1
-0.105190654767194 -0.104900235226648 1 1
0.133564112291135 0.133414815821344 1 1
0.24456989593911 0.243744681726249 1 1
0.0668358992937837 0.066554941045304 1 1
0.207211091418749 0.206440396849716 1 1
0.0865721995734612 0.0864797203485001 1 1
0.0334942803762771 0.0334548276038863 1 1
0.0983454423910191 0.0976503594887771 1 1
0.196227126989928 0.195984256929877 1 1
0.135238807269772 0.135047389359711 1 1
-0.41717684638319 -0.415393884718995 1 1
0.0496983149067084 0.0490449863752999 1 1
0.132072721284744 0.132066004588562 1 1
0.0242520414833494 0.0242985359136996 1 1
-0.233536561569663 -0.232652944585129 1 1
0.0545759252412742 0.0542782964474252 1 1
-0.0382414338596054 -0.0381156567248677 1 1
-0.133857610620548 -0.132907851639094 1 1
0.161677254734922 0.161332556086519 1 1
-0.229024065193238 -0.228521879795587 1 1
-0.173913838731662 -0.173427559031127 1 1
-0.109307382774278 -0.108638143966543 1 1
-0.0563869995843398 -0.0563655457175232 1 1
-0.109073395363511 -0.108589463768155 1 1
-0.00935541104777879 -0.00917443134243724 1 1
-0.180009420574885 -0.179557985559519 1 1
0.297347632212627 0.296549120172193 1 1
0.0922462788522855 0.091845530974318 1 1
0.132172669716835 0.131908169181302 1 1
-0.484080241760831 -0.483125587575844 0 0
0.0632836600381092 0.0632344754366978 1 1
0.217039816211814 0.216037817993618 1 1
-0.1467443748047 -0.146132736687308 1 1
0.0965161972081562 0.0960522268030972 1 1
-0.0400022989486611 -0.0397983260701953 1 1
-0.173051151010323 -0.172381450335723 1 1
-0.11293033633146 -0.112402803230742 1 1
-0.0207245292877475 -0.0207788586357477 1 1
0.271495506398426 0.270589338849198 1 1
0.0743060050593712 0.073976759544778 1 1
0.12798756597543 0.127773813095259 1 1
-0.147587314023141 -0.147159682514231 1 1
0.0189677246045509 0.0191342663664563 1 1
-0.141758869373408 -0.140751530627163 1 1
0.0267663529543954 0.0269083908645994 1 1
0.227409674858229 0.226760601069016 1 1
0.072506784205752 0.0720452712052374 1 1
0.278806946350003 0.278034177782046 1 1
-0.358540961472615 -0.357405778004814 0 0
0.32500875139464 0.324127588577756 0 0
-0.0307195206981972 -0.0304879353146724 1 1
-0.289450136745053 -0.288893625286692 0 0
0.031515821047151 0.0316017501049483 1 1
0.025624058032743 0.0252308973370672 1 1
-0.0173331903787229 -0.0175858529154903 1 1
-0.0663320613289728 -0.0663121919971407 1 1
0.0199294638705662 0.0195861652269777 1 1
-0.0934866306763303 -0.0934315942242204 1 1
0.159249121960069 0.158540667196964 1 1
0.0266334359307942 0.0263853120549349 1 1
-0.00310443580701512 -0.00297020112104731 1 1
0.259277659377572 0.258893651231559 1 1
-0.102906588093129 -0.102561544536887 1 1
0.0934766373892097 0.0932797279878732 1 1
0.172969930468912 0.17246420160336 1 1
0.177465782155582 0.177172812039233 1 1
-0.011156258096116 -0.0111630301600125 1 1
0.062153305070064 0.0617137774845427 1 1
-0.42124126460431 -0.420267429384475 0 0
0.246571060934759 0.246148657399908 0 0
-0.160601196985902 -0.160126708917369 1 1
-0.221191211090882 -0.220638460450362 1 1
0.00870431072762574 0.00839247437721556 1 1
-0.136801229460792 -0.136871811861434 1 1
-0.0478954526363933 -0.0478778207599797 1 1
-0.00906620204130466 -0.0083500248271817 1 1
0.1243622384581 0.123882613713805 1 1
-0.0244662795196242 -0.0242681185335852 1 1
-0.0563591341366196 -0.0565394176051229 1 1
-0.542052061757118 -0.540719311114315 0 0
0.0369078424928019 0.0368227729018096 1 1
0.015309553233701 0.0153649981290331 1 1
-0.136712770278542 -0.136527177770309 1 1
-0.248516275922397 -0.247629006412934 1 1
-0.0822961065287447 -0.0820385881987228 1 1
0.0510102702417836 0.050839589395284 1 1
0.344523259545114 0.343748476356418 0 0
-0.166991044960639 -0.166512812846943 1 1
0.758240029588319 0.756273973909857 0 0
-0.0964064753498736 -0.096198277711734 1 1
0.270670882128458 0.270011350045108 0 0
-0.0733522416068542 -0.0733881074189214 1 1
0.103975064497141 0.104062013893932 1 1
0.0156998708280566 0.0158528814219447 1 1
0.00686380087127874 0.00651314455511212 1 1
-0.166875648555146 -0.166661179756373 1 1
0.102929106263107 0.102189061758246 1 1
-0.230400412715837 -0.229835230551197 1 1
0.0521200167130011 0.0518408379959714 1 1
0.145088200120099 0.145102739283287 1 1
0.126359448107453 0.126271265437527 1 1
-0.122916775011252 -0.122557344971381 1 1
-0.0135334256606778 -0.0139285467021181 1 1
-0.201365455889112 -0.200862243096952 1 1
-0.361106629162434 -0.360046880816274 0 0
0.0976661712409825 0.0974633449210764 1 1
-0.65016292281215 -0.647691411281815 0 0
-0.0121729518467855 -0.0118211399614546 1 1
-0.0246066741659636 -0.0243850878724409 1 1
-0.0471628466746074 -0.04677838051503 1 1
0.014789580530751 0.0141409846897502 1 1
-0.166315931866509 -0.165556851420823 1 1
0.17358047579028 0.173245881877393 1 1
0.057660417170137 0.0581335281269069 1 1
-0.378140209886909 -0.377188453067485 0 0
0.311024022059582 0.310004759935442 1 1
-0.0530366173462079 -0.0529210699500372 1 1
-0.0611796034158704 -0.0605634384060956 1 1
0.185897503149286 0.185392146177306 1 1
-0.0522024502286596 -0.0525496691042411 1 1
-0.212530427952387 -0.21205186562754 1 1
0.360609558341026 0.35988785549964 0 0
-0.013656270639215 -0.0131800966090922 1 1
0.0966743860817234 0.0960613171284363 1 1
-0.11287559461207 -0.112873640442137 1 1
-0.184424151474385 -0.183687937329814 1 1
0.341602865602521 0.340711400324072 1 1
0.10887768585047 0.108222853440873 1 1
-0.0523681452536749 -0.0523581604677071 1 1
0.171740805265785 0.171418973599941 1 1
-0.060776999662867 -0.0605796528409955 1 1
0.152635628995474 0.151893435838562 1 1
-0.276861700325338 -0.276039694887638 1 1
0.286332490159967 0.2855861490194 0 0
-0.287190047525397 -0.285913172326978 0 0
-0.114407850804275 -0.113923624364399 1 1
-0.136647193697552 -0.136411986754364 1 1
0.00627213918427321 0.00651930773487019 1 1
0.179235627087827 0.179057203167202 1 1
-0.0114673890383506 -0.0112897087078307 1 1
0.29807038992457 0.296891154460845 1 1
0.217824786708832 0.217348281984495 1 1
0.0995020254211458 0.0993373968686655 1 1
0.106104163012084 0.105644602528574 1 1
0.0642867050956579 0.0638912835918219 1 1
0.0231667580201442 0.0232238151362984 1 1
-0.24987106921207 -0.248939983902091 1 1
-0.068103645110678 -0.0678368714501798 1 1
0.123667549143489 0.123857257109466 1 1
0.112305570533128 0.112064683154884 1 1
-0.226251080721884 -0.225295297206584 1 1
0.223825484707691 0.223174715838425 1 1
-0.291459811503887 -0.290370461089359 0 0
-0.217449418655785 -0.216688774549034 1 1
-0.161750349206122 -0.161229073329163 1 1
0.0591171033217954 0.0593101105822232 1 1
-0.149162639432931 -0.148745456768567 1 1
-0.0677840413101776 -0.0677875936552526 1 1
0.137194303569829 0.136792921894398 1 1
0.347021095581231 0.345695316349958 0 0
0.0140134887143201 0.0141825109087319 1 1
0.0575059156000439 0.0567130401221308 1 1
0.0745857521420099 0.0742539361906485 1 1
0.16081457347606 0.160361894695765 1 1
0.0299207966040627 0.0299161432331702 1 1
-0.040126494649427 -0.0399641849899461 1 1
-0.33177074449445 -0.330525590382685 1 1
-0.418636631270221 -0.417287041938146 0 0
0.0852811657007894 0.0852331039059222 1 1
0.0862847627812683 0.0859045641155756 1 1
-0.0135550685973145 -0.0135115371134775 1 1
-0.089156390158706 -0.0894501956868222 1 1
0.0650165780306849 0.0650763000801573 1 1
0.101179174694965 0.100703759247641 1 1
0.0197085494901607 0.0204222091766 1 1
-0.0587469680209058 -0.0588097687532708 1 1
-0.24391956522362 -0.242640499911305 1 1
0.12939813038072 0.128590029728556 1 1
0.38440523849706 0.383468802743693 0 0
-0.082814398771439 -0.0826653231105682 1 1
0.0996367984336711 0.0996906825832935 1 1
-0.111411369375486 -0.111260780155526 1 1
0.194880156902518 0.194280336633103 1 1
-0.111501433772902 -0.111249897410126 1 1
0.0710648345287113 0.0710769539336071 1 1
0.058621519320348 0.058591385237534 1 1
-0.254569562536925 -0.253106571037812 1 1
-0.0724191390207092 -0.0722538420972313 1 1
0.0188486831603175 0.0192090675466301 1 1
-0.0583845941865643 -0.0582561230291125 1 1
-0.099723217380269 -0.0996710181056536 1 1
-0.158488342852202 -0.157973377233008 1 1
0.37238277062708 0.371152444274902 0 0
-0.129297282585459 -0.128902291939586 1 1
0.120657013917449 0.119951349388433 1 1
-0.0099551328910279 -0.0101181486869958 1 1
0.0500053525427741 0.0497110582027842 1 1
-0.106143727391429 -0.105492271748063 1 1
-0.110835573007548 -0.11024585490962 1 1
0.126910172589718 0.126328953835367 1 1
-0.101550226214576 -0.101189109111979 1 1
0.0489688878587716 0.0492212474957254 1 1
0.244826231759204 0.244088878844716 1 1
0.220817226727289 0.220154591767629 1 1
-0.0113844478640216 -0.0111152012327188 1 1
0.0986697814649657 0.0982463739196054 1 1
-0.131632263006359 -0.130915889599072 1 1
-0.375174237425373 -0.373885773719909 0 0
-0.0583124190995816 -0.0583663056582855 1 1
0.0564385600536851 0.0555495751878679 1 1
0.267815421294129 0.267092819136533 1 1
-0.0143098431115806 -0.0142801999793636 1 1
0.130868594690213 0.130228008318021 1 1
0.145911777932261 0.145630178916092 1 1
-0.192109443098788 -0.191649085222148 1 1
-0.129710463014251 -0.12929731083718 1 1
-0.0171877850921481 -0.0175070473286295 1 1
0.0187353859788194 0.0184678825079441 1 1
-0.0515314884598307 -0.0512264628232542 1 1
-0.24769638050735 -0.246146113206694 1 1
-0.0489153850430455 -0.0493207321795434 1 1
0.108769630846542 0.108769744590236 1 1
-0.0684393856132649 -0.0681934074970936 1 1
-0.263241714805466 -0.262862467100512 0 0
0.137203536179261 0.136657978294963 1 1
-0.102554722584504 -0.102243888457847 1 1
-0.0685379935873885 -0.0678044194623993 1 1
-0.194891348914402 -0.19433443899059 1 1
-0.111432498815106 -0.111243274650945 1 1
-0.342027703983837 -0.341115859485501 1 1
0.0434330660930374 0.0431482995612932 1 1
-0.310893909423916 -0.310147190246876 1 1
0.0997504110214222 0.0992473211993837 1 1
0.170504006156827 0.169654265738357 1 1
0.134145499741136 0.133722585552829 1 1
-0.174255974027931 -0.17376667853565 1 1
0.126448256746431 0.125896194673859 1 1
-0.283132693022117 -0.282540889021897 0 0
0.144765944351888 0.1442676605828 1 1
0.0355677609745325 0.0353792977989483 1 1
-0.271991998510688 -0.271575796908798 1 1
-0.0755613063654616 -0.0757481734781595 1 1
0.0490378605308929 0.048877723110115 1 1
0.140448139285139 0.140154225487456 1 1
-0.0245031252890192 -0.0243678602193808 1 1
-0.155863044508811 -0.155717063634997 1 1
-0.170755816783349 -0.17018652636693 1 1
0.129081235592731 0.12903586919695 1 1
0.0567607257795341 0.0560681741049406 1 1
0.0814725785932204 0.0811647055478692 1 1
-0.232141734678009 -0.231594385451429 1 1
0.191201193209414 0.191185123495443 1 1
-0.235494687158034 -0.2347361778479 1 1
-0.293989394505483 -0.292867000505257 1 1
0.401157302585082 0.400061986177553 1 1
-0.0791425713269837 -0.0788372891348168 1 1
0.189828455880688 0.188758918355662 1 1
-0.201241169346215 -0.200332934692984 1 1
-0.178984282279042 -0.178680319874048 1 1
-0.105416296741679 -0.105119454688542 1 1
-0.0714309277630118 -0.0706659711464087 1 1
0.143816044417198 0.143431954503957 1 1
0.0800457312997604 0.0801538033206465 1 1
0.0591907046846833 0.0592085286442836 1 1
0.144159925670877 0.144356662987967 1 1
0.167864184927796 0.167376301690211 1 1
-0.155189396446865 -0.155052503037652 0 0
0.350849884169695 0.349528621812011 0 0
-0.296271324079666 -0.295446209895952 0 0
-0.0498574939660809 -0.0495426478237143 1 1
-0.00568317432136288 -0.00566187652884768 1 1
0.232766968564675 0.232450670149996 1 1
0.0228639684232912 0.0228780807756772 1 1
0.174636353670074 0.173935229232721 1 1
-0.104516638746101 -0.104161283929188 1 1
-0.0785289666692799 -0.0781897421266352 1 1
-0.504214187850081 -0.502118282303809 0 0
-0.0877887304732075 -0.0874209640430633 1 1
0.156838334221379 0.156561577823901 1 1
-0.0910761074613992 -0.090777021434556 1 1
0.121634841900959 0.12110138756586 1 1
0.0733325635597992 0.0730014587356566 1 1
-0.173456298819213 -0.172889029712427 1 1
0.296050938408644 0.29545185927585 1 1
-0.0686175154594184 -0.0685651885366562 1 1
-0.0119356675348013 -0.0119918948547994 1 1
0.0578166289962951 0.0577497602274511 1 1
0.0672863816377441 0.0669674084612883 1 1
0.15455233651196 0.154136358369103 1 1
-0.104953509328666 -0.104348364583523 1 1
-0.235247362440676 -0.234580752182134 1 1
0.176699590576502 0.176326657341384 1 1
0.00906738131118022 0.00914068844274262 1 1
-0.215090933108547 -0.21457292788323 0 0
-0.0355408615003146 -0.0353589411517884 1 1
0.199188357059706 0.198474204880408 1 1
0.285360933905039 0.284623630516635 1 1
0.0715644108179736 0.0711419029969379 1 1
0.339324417705066 0.338282557838915 0 0
-0.0658204275195262 -0.0662795544030143 1 1
-0.314808326116076 -0.313939004757569 0 0
0.241195126577923 0.240843317951349 1 1
0.0981603186022347 0.0978987536644539 1 1
0.00117518283213339 0.00115293462557129 1 1
-0.0189096030928807 -0.0186899422985411 1 1
0.137298685177098 0.136544729760558 1 1
-0.259466379279249 -0.258932768423436 1 1
0.0205941817754321 0.0202694986886454 1 1
0.00564194748103852 0.0055851616303063 1 1
0.136156508239669 0.135636348102493 1 1
-0.0459436499883409 -0.0459440263219766 1 1
0.100982849620645 0.101060171517578 1 1
-0.0695678275123011 -0.0691863607659875 1 1
0.325139925456761 0.324297653049892 1 1
0.0393746025199472 0.0389121923402744 1 1
0.140420766202515 0.140173361801184 1 1
-0.0883206014109607 -0.0879602514775131 1 1
-0.308354595486155 -0.307781855444426 0 0
0.00264390197036338 0.00285379136855318 1 1
-0.0480610360526389 -0.0483910484286422 1 1
0.305659650055177 0.304883784829715 1 1
-0.0275921409094335 -0.0274489552687049 1 1
0.208975485774382 0.208761803460657 1 1
0.0529068505174831 0.052811234259026 1 1
-0.240664200329786 -0.239808045168051 1 1
0.000173923673693517 -0.000190190636208377 1 1
-0.0725897079334944 -0.07246113964572 1 1
0.183221481374355 0.182874739212471 1 1
-0.273144879787208 -0.272449414827914 1 1
-0.171706778497562 -0.171230289951904 1 1
-0.0451985255095968 -0.0452330873640668 1 1
0.177763947447853 0.177269134527031 1 1
-0.156067227084848 -0.155409199001828 1 1
-0.115803776712711 -0.11563310278432 1 1
0.137421890942549 0.137203735384899 1 1
-0.006115491633584 -0.00644007156068021 1 1
0.204526529569083 0.204112249746508 1 1
0.175331832498045 0.174547944000463 1 1
-0.2373612878291 -0.236983625860766 1 1
0.113980641935729 0.113790990253304 1 1
-0.0344695100350048 -0.0344687253466531 1 1
-0.194948046506588 -0.194517098421493 1 1
-0.0689406566032659 -0.0692663376578665 1 1
0.0886326030046361 0.0885430141637196 1 1
0.114599637754642 0.114192831001969 1 1
0.0705584170981499 0.0702995035945914 1 1
0.0332452442506264 0.0331825791105041 1 1
0.00978357357462123 0.00984050195011825 1 1
0.341055386284579 0.340060973134759 0 0
0.0836605726225265 0.0833191797846021 1 1
-0.103213347044838 -0.102929635773 1 1
-0.224425007004576 -0.223906516635442 1 1
0.0771826906328611 0.0768908301823804 1 1
0.0579852662869324 0.05796417089045 1 1
-0.134389266306837 -0.134090770973494 1 1
-0.0536219679958721 -0.0533555893442098 1 1
0.0820458944245771 0.0815751473843626 1 1
0.129725522024558 0.129288366613628 1 1
0.0827053799169424 0.0830340481799064 1 1
0.135906387160219 0.135379897691457 1 1
-0.0182695299619286 -0.018040950855857 1 1
0.0212224216069901 0.0218320570733678 1 1
0.262417088737666 0.26098410899728 0 0
-0.253387375737801 -0.252865666059356 1 1
-0.197971150102665 -0.197249959067385 1 1
0.198118276422123 0.197553813408555 1 1
0.116268305431342 0.116087839032037 1 1
-0.130439108451345 -0.129429284544167 1 1
-0.167807541603737 -0.167357520735993 1 1
-0.128571110574762 -0.128026805614925 1 1
0.138258876063793 0.138064112507797 1 1
0.169689927448099 0.169515972001114 1 1
0.105630307479908 0.105398548998378 1 1
-0.241722673971864 -0.241280084507794 0 0
-0.159656002793984 -0.159005038624216 1 1
-0.101512138119055 -0.101349812141299 1 1
-0.00533751433176775 -0.00501570427771221 1 1
0.149089058306939 0.148736285487248 1 1
0.120934612713826 0.120234164814038 1 1
0.3230954008152 0.322340911666111 1 1
0.127356690788974 0.127016587117297 1 1
-0.145740012535554 -0.14512365006958 1 1
0.125736743469504 0.125470156717863 1 1
-0.0617680635906386 -0.061606601663231 1 1
-0.0763483088847118 -0.0762382748368106 1 1
-0.165846010336379 -0.165237329654587 1 1
0.137893114980209 0.1373344880144 1 1
0.287224970028439 0.285744954113066 0 0
0.0395391714371682 0.0391712124333651 1 1
0.165608064841965 0.165008609240703 1 1
-0.0643224701422918 -0.0639834528777658 1 1
-0.0235332325621787 -0.023321243629946 1 1
0.072125808945333 0.0724187194124164 1 1
-0.0075147782693183 -0.0074773309606348 1 1
0.119570544684042 0.119300462948584 1 1
-0.0434087963934004 -0.0430106062152251 1 1
0.485746315905962 0.484391370960694 0 0
0.357423737524517 0.356519118026809 0 0
-0.233867755530328 -0.233327688431774 1 1
0.205933356823145 0.205326869000621 1 1
0.150343385264756 0.149983429249183 1 1
0.0943520414327058 0.0943142099909114 1 1
-0.123690684013108 -0.123159810820909 1 1
-0.160294334763426 -0.159590476712397 1 1
0.0498630344177718 0.0496453368819727 1 1
0.0355146166990823 0.0357270003125758 1 1
-0.107184816607627 -0.106768467230359 1 1
-0.0603779102551646 -0.060122940795496 1 1
0.0429865933174783 0.0429032975098068 1 1
-0.0903649146745593 -0.0901414723983691 1 1
-0.0240896541284986 -0.0237561598195419 1 1
0.0300155980187001 0.0297794813509715 1 1
-0.044662439350257 -0.0445391024024804 1 1
0.279316300098706 0.278894237095226 1 1
-0.288639793266235 -0.287901675864736 1 1
0.29608546222935 0.295576137388903 1 1
-0.0881565407365406 -0.0876373368949863 1 1
0.0769779500214075 0.0767026343036289 1 1
0.324111892393352 0.322935098816564 0 0
0.0620758083453768 0.0616445085553304 1 1
0.120791988208351 0.120287691872066 1 1
0.226238962411118 0.22573778124591 0 0
0.108080564114511 0.107880352070011 1 1
0.089187900704402 0.0887796531195089 1 1
0.0692450777954622 0.0690018938349887 1 1
0.0723230866107368 0.0721501444979634 1 1
-0.0177839751021582 -0.0177431591059539 1 1
0.0854347148069204 0.0851530255971132 1 1
0.0112195228946709 0.0111166809550486 1 1
-0.0937177136924933 -0.0928988093996543 1 1
-0.0770966495103771 -0.0767511776514569 1 1
-0.153844826807226 -0.153317080589831 1 1
-0.00127001221320354 -0.00119934350631187 1 1
0.0577799851381058 0.0576502783707265 1 1
0.128271333188953 0.127700116134662 1 1
0.0398054858240791 0.0395456045548601 1 1
0.0520153298118989 0.0517795835794085 1 1
-0.149331250894916 -0.148625138208365 1 1
0.0788788427762027 0.079068124182001 1 1
-0.326332626556167 -0.325686312891708 1 1
0.443086471556008 0.441794760171899 0 0
-0.0762764311025825 -0.0760729710283742 1 1
0.0414946510047908 0.0413438311786175 1 1
0.233382057730881 0.232812506638872 1 1
0.225137357025045 0.224733659838998 0 0
-0.0352476117341088 -0.0349267808848054 1 1
0.101282973268442 0.101373783716434 1 1
0.199274758069174 0.198962544441366 1 1
-0.0319954569412303 -0.0316994902110745 1 1
0.167659410417519 0.167196687297238 1 1
0.0197229842652414 0.0199318456032818 1 1
-0.174836783963489 -0.17414753225486 1 1
-0.148633293082044 -0.148233394440353 1 1
0.307051219848421 0.306171578349044 0 0
-0.116741040757373 -0.116248225699136 1 1
-0.235625950370304 -0.234793932050123 0 0
0.00074522590443396 0.000960038153752105 1 1
-0.0880211765331069 -0.0880980871657512 1 1
-0.0168022083343831 -0.016842415410752 1 1
0.0472917197858293 0.0467412953401005 1 1
-0.214012425621164 -0.21319173488268 1 1
0.134257429291607 0.133662863153099 1 1
0.371500858724409 0.370226185715982 0 0
-0.184847870372248 -0.18411861410254 1 1
-0.0929483891136606 -0.0919430528166391 1 1
0.114187145150309 0.113875218295811 1 1
0.0347904294834858 0.0345745601691363 1 1
0.179110359241813 0.178809756505155 1 1
-0.191810781473341 -0.191506938727189 1 1
-0.145323095772537 -0.144294957161269 1 1
-0.151983362004066 -0.151728379834611 1 1
-0.301213988750129 -0.300015571548561 1 1
0.0731757369195741 0.0725098672926421 1 1
0.0541793490748727 0.0538336299688197 1 1
0.0462587937089168 0.0458000920760432 1 1
-0.0907426032308746 -0.0903225189353371 1 1
0.0750723852233468 0.0747031393951706 1 1
-0.0216746629527031 -0.0214750839181392 1 1
-0.0254039113500532 -0.0250982042300288 1 1
0.0764900165764284 0.0766525745059309 1 1
0.145372293044431 0.145077107990986 1 1
-0.0102730772735366 -0.0106198504442685 1 1
-0.215542321466933 -0.214602044608688 1 1
0.123298507728158 0.123339564343502 1 1
-0.0354411622794396 -0.0357213693679421 1 1
0.215323321541713 0.214303311990151 1 1
-0.280352145999956 -0.279419470593526 0 0
0.151750336810584 0.151813674518158 1 1
0.11599073623325 0.11542160160616 1 1
0.128259561123614 0.127730448699976 1 1
0.157472835939778 0.156532654437605 1 1
-0.104294814073874 -0.103676531913844 1 1
0.122773518478353 0.122708880600948 1 1
-0.0396426141917272 -0.0392688580572458 1 1
-0.00193571420827644 -0.00207551636157517 1 1
-0.128641349231955 -0.12842589814411 1 1
-0.125940196982634 -0.125089218224826 1 1
-0.144191027682701 -0.144040951835191 1 1
0.186562413563015 0.186014143347232 1 1
-0.0109551004534742 -0.0112701552854817 1 1
0.0348112140748777 0.0347218043601769 1 1
0.0189723927585664 0.0188768591857744 1 1
0.0443249734160016 0.044158706733984 1 1
0.0336736244819258 0.0336025669123343 1 1
-0.0647623804309379 -0.0647892539731098 1 1
-0.113973557891105 -0.113564237378687 1 1
0.0716169549675552 0.0717741894916562 1 1
-0.549555853824438 -0.548373909480428 0 0
0.263890545068857 0.263520331714255 1 1
0.0914245421889344 0.0914401116108373 1 1
0.118098206773325 0.117775424276576 1 1
0.161898534278488 0.161607118126416 1 1
0.169997979565375 0.169661872517104 1 1
-0.185351868024509 -0.184666112386555 1 1
0.240299624627469 0.239581123726417 1 1
-0.175611226652524 -0.17531285838377 1 1
0.0952444026482929 0.094947847000279 1 1
0.126547172933847 0.126337002122694 1 1
0.191313348457263 0.191500553252793 1 1
-0.157721132287632 -0.157304106606516 1 1
0.0368178586842603 0.0367293537898518 1 1
0.126135584501005 0.125608297641352 1 1
0.0394983171751558 0.0394738013118453 1 1
0.165015132249467 0.164241107969358 1 1
0.182567844271811 0.181872586400669 0 0
-0.07923032565037 -0.0787844851134704 1 1
0.259272121968269 0.258660566078316 1 1
-0.129889329969589 -0.129500221548821 1 1
-0.0436897046176994 -0.0433351818910612 1 1
-0.0286407527412419 -0.0282867606634666 1 1
0.104955894170608 0.104815932458923 1 1
0.0311952457271366 0.0310451094846562 1 1
-0.0719652600755923 -0.0719352064615985 1 1
-0.0900571265679776 -0.0898485916704398 1 1
0.0170874689513344 0.0168909607069898 1 1
0.170664617071569 0.170284605908928 1 1
0.0297095732703073 0.0295448658368083 1 1
0.0561817804409053 0.0556498411005808 1 1
0.0698202523867712 0.0701018254394361 1 1
-0.275276148260521 -0.274384843921518 0 0
-0.0738715536672022 -0.0734456460779958 1 1
0.134671479349888 0.134423457681335 1 1
0.0302675275949311 0.03018580091166 1 1
-0.0472097986821818 -0.0473826812736404 1 1
0.184568172070901 0.183828728753625 1 1
0.106754359594976 0.106592017815867 1 1
0.0623780578642477 0.0625335176013061 1 1
0.0547890684563938 0.0543469735613459 1 1
-0.19806874506865 -0.197283675262695 1 1
0.160201726736455 0.159712866754026 1 1
0.284416823944186 0.283358969136221 1 1
0.384578859969438 0.383009157883468 0 0
0.0398335444755904 0.0396183565385713 1 1
0.244146682723557 0.243043825961888 1 1
-0.00405885151928299 -0.00390404655090198 1 1
0.0892804435254471 0.0892917732797109 1 1
0.143773484681197 0.143445608969218 1 1
-0.258194678024902 -0.256968759828272 1 1
0.0393533872600082 0.0392035478009203 1 1
0.0610117685471498 0.0608635142315195 1 1
0.198745256884175 0.198049668124223 1 1
0.0851499855047279 0.0849409370184805 1 1
0.00794597333302375 0.00788270148987628 1 1
-0.0591023268248307 -0.0590312450582087 1 1
0.120894005963173 0.120433967677541 1 1
-0.0536941819496038 -0.0532070619535656 1 1
0.139072996267852 0.138847254004066 1 1
-0.0894659370176099 -0.0889305226939331 1 1
-0.230579771728359 -0.229823590337586 1 1
-0.0810377981111337 -0.0807973213249216 1 1
0.15597632396382 0.15552799371392 1 1
0.0192042873512125 0.0194131893683791 1 1
-0.375295846491042 -0.373204447799922 1 1
-0.201641600691707 -0.201262736751796 1 1
-0.0596697702554229 -0.0594576305903889 1 1
-0.153674999498374 -0.153397416615599 1 1
0.0179525684664195 0.0179363740648126 1 1
0.0906218747164867 0.090583873367643 1 1
-0.127276002219759 -0.127082673576572 1 1
-0.310855608970354 -0.310059521767157 1 1
0.00441654781143083 0.00519078613000698 1 1
-0.0796482316303468 -0.079974490894785 1 1
0.0605154012398461 0.0606571187948162 1 1
0.281674788501522 0.280867187193137 0 0
-0.0357009104154893 -0.0354162417582583 1 1
0.0964851226857564 0.0960427678191849 1 1
-0.094621022829776 -0.0941394077338776 1 1
0.0350753859101439 0.0352253416034778 1 1
0.125351715646888 0.125242703109515 1 1
0.321740447885194 0.320854678165843 0 0
-0.00569356109590194 -0.0060388253541844 1 1
-0.128562528671623 -0.127803736372591 1 1
-0.0402138072682791 -0.0398385369239925 1 1
-0.452397633489954 -0.450992870618902 0 0
-0.010550052322478 -0.0104734091613009 1 1
-0.13951501870657 -0.139241511817292 1 1
-0.0180862313435526 -0.0177481156931612 1 1
0.09701655602325 0.0967568806435173 1 1
-0.119240118226407 -0.11894505026135 1 1
0.199162944329792 0.198099127885827 1 1
-0.108017499095699 -0.107957212875157 1 1
-0.118099691074061 -0.117753371666632 1 1
-0.0598294274026314 -0.0599123689796761 1 1
0.0116737345146125 0.0111571945666987 1 1
0.267745558653932 0.267113603493238 1 1
-0.140688389545963 -0.140395912924169 1 1
-0.284667255307669 -0.284117861499415 0 0
0.112922897313484 0.112545460328563 1 1
0.165488170721874 0.165166033599147 1 1
-0.0376112413780234 -0.0376869043079645 1 1
-0.221098985525186 -0.220402617286873 1 1
0.0627764295370254 0.0623298118555724 1 1
0.189891417760101 0.189253520560697 1 1
0.288118710520186 0.28701729098909 1 1
-0.239870511305637 -0.239072743667157 1 1
-0.163276409904433 -0.162881149424104 1 1
0.19919484784885 0.198535075243649 1 1
0.142411408096141 0.141961723468234 1 1
-0.0563596441108161 -0.0555027784800526 1 1
-0.2629825993002 -0.261904508961991 0 0
-0.161947881489399 -0.161543734477397 1 1
0.052571590914129 0.0525963652886546 1 1
0.0444399541602916 0.0443141974794687 1 1
0.0565973854746465 0.0562011725427207 1 1
0.25472869878444 0.254218983600474 0 0
0.15860257199081 0.15801724492879 1 1
0.139919596259851 0.139654599038583 1 1
0.0962347325822039 0.096131623432873 1 1
-0.408628629809055 -0.407276871791882 0 0
-0.0697639965990186 -0.0696058707910182 1 1
-0.270112917753861 -0.269016745283097 1 1
0.23571691172273 0.23478285971566 1 1
0.0123826234524534 0.0126486232667445 1 1
-0.156271838263238 -0.155489139929329 1 1
0.12413989389311 0.12379192225783 1 1
-0.0363247959433792 -0.0362217522352295 1 1
-0.100879530785988 -0.100331971591721 1 1
-0.206939363855425 -0.205894122005281 1 1
0.161388185748943 0.161169661935105 1 1
0.100803256118608 0.100312454454583 1 1
-0.0947929467940764 -0.0947228034660945 1 1
-0.103375121326913 -0.103527304762496 1 1
-0.235446154842626 -0.234452606259949 0 0
0.223522644617123 0.223260287503675 1 1
-0.149678333931963 -0.149546621134387 1 1
-0.200761896321175 -0.200230873944419 1 1
-0.221451324717667 -0.22060546463661 1 1
0.0235921712455187 0.0238597107567992 1 1
-0.134258522033441 -0.133874429478318 1 1
0.261867182289425 0.260983805396081 1 1
0.100056072283218 0.0995520481871663 1 1
0.105234018819095 0.104646165822862 1 1
0.0947452643606607 0.0945488380225013 1 1
0.0616917672162884 0.0615267835817544 1 1
0.240868056628479 0.239443483229996 1 1
-0.091311431586236 -0.090911715125621 1 1
0.159629114286149 0.159364156234027 1 1
-0.0570382428421802 -0.0566583308182341 1 1
-0.288063199297522 -0.287306057194695 1 1
-0.145292399798537 -0.145016222630259 1 1
-0.118386974080148 -0.117674890370913 1 1
0.119429996610915 0.119048562832255 1 1
-0.0592477511955976 -0.0598351744871715 1 1
0.0568873217609581 0.0569368932665479 1 1
-0.203491818206052 -0.202941343950809 1 1
0.057578714233617 0.0568813804139835 1 1
0.0182267865221203 0.0180098451637185 1 1
-0.0602672749819486 -0.0600766794222253 1 1
-0.0834810334420233 -0.0833048318642317 1 1
-0.0703418932546792 -0.0702763657295409 1 1
-0.0607599835015909 -0.0608746471055767 1 1
0.0425557111984512 0.042409895004661 1 1
0.0148737754991351 0.014747080295755 1 1
0.107319327632735 0.107115091780314 1 1
-0.0278590007856438 -0.0281542643090315 1 1
0.0496461460801353 0.0495346019414071 1 1
-0.0419394568963913 -0.0419385756880156 1 1
-0.0494632883094333 -0.049499882090937 1 1
0.0364801537593398 0.0367860710152271 1 1
0.146983459916618 0.146974761074702 1 1
-0.151055244529069 -0.150608685673382 1 1
-0.248369943376097 -0.247678548401035 0 0
0.0785871516973217 0.0786869218705324 1 1
0.294044143604539 0.29287463782837 1 1
0.318368153947539 0.317712405732663 0 0
0.149746728404727 0.149009635642849 1 1
-0.140379001831518 -0.140184480802097 1 1
-0.295094374833116 -0.294322676573659 0 0
0.0441968073552854 0.0441653450046102 1 1
0.0274233140980452 0.0272644774130521 1 1
0.179481627029179 0.17920809789062 1 1
-0.192448895310649 -0.192178357575203 1 1
0.073540907837732 0.0730365460220417 1 1
-0.0390939533488205 -0.0389261616880258 1 1
0.127381568734033 0.126695830154878 1 1
0.0512700789762964 0.0508131251086893 1 1
0.0673401019495215 0.0672519207243446 1 1
0.0392743109799274 0.0392402730896063 1 1
-0.0302065880554546 -0.0298194367335885 1 1
0.0026880044302937 0.0028203701897197 1 1
0.272908989558185 0.271827581080294 1 1
0.200761221441309 0.200142137386143 1 1
0.0628346650836105 0.0626387264321108 1 1
0.0431666788555911 0.0426303583016267 1 1
-0.233916899262547 -0.233417684551585 1 1
0.0130135312548744 0.0128160622155314 1 1
0.0477465166303959 0.047223273917282 1 1
-0.0458051367041504 -0.0455146330383529 1 1
0.170321056384596 0.169919289000637 1 1
0.173497720346334 0.173376789156584 1 1
0.330277732039818 0.329270268434305 0 0
0.208685566823488 0.208306646718334 1 1
0.270167142969842 0.269208947671762 1 1
-0.17351088908297 -0.173196036080891 1 1
0.277338560743843 0.276518001494539 0 0
0.0356069944816851 0.0357428409174963 1 1
-0.191102091338177 -0.190435407465476 1 1
0.0651495419862875 0.0648593509901607 1 1
0.344829796160224 0.343688351136199 0 0
0.0297686366282091 0.0296015914699221 1 1
-0.0146175030831536 -0.014471340433322 1 1
0.125963285822649 0.125826473764493 1 1
-0.23318559134983 -0.232566458323823 1 1
0.0726220381710009 0.0722432328014273 1 1
0.275365756692484 0.275010571669568 1 1
0.39430026043816 0.392915412119338 0 0
0.0284717310597158 0.0283010080862399 1 1
0.0448458600616027 0.0451276294470143 1 1
-0.043231123851573 -0.0430989604818183 1 1
0.0641434902832617 0.0640048898464448 1 1
-0.0496459670278789 -0.0499235398625362 1 1
0.0183906185377086 0.0178785174317859 1 1
-0.306436513387293 -0.305377563046387 1 1
-0.0504762625852947 -0.0506968595847333 1 1
0.166474442288932 0.166123876501471 1 1
-0.394828574954272 -0.393351177348164 0 0
0.225742453116388 0.224768305057437 0 0
0.0953480245208246 0.0945903823356342 1 1
0.055681334796049 0.0553468988566492 1 1
-0.0608923176022185 -0.0606686238770127 1 1
0.0123308770438536 0.0125995724368685 1 1
0.0132819397236062 0.0130629657043913 1 1
-0.110048090140042 -0.110009566387832 1 1
0.362807625536069 0.361315959338681 0 0
0.013136149358136 0.0129621010235216 1 1
-0.0456175446233963 -0.0454362243155488 1 1
0.176685967594535 0.176423930479577 1 1
-0.115075095824862 -0.114358003988637 1 1
0.231585401728627 0.230893371558891 1 1
0.059146852713662 0.0588538359262132 1 1
0.38907943666229 0.387887809291878 0 0
0.0675901990189067 0.0670098871498459 1 1
-0.0808239119829948 -0.0806258854906328 1 1
0.179002082483838 0.178417169607031 1 1
-0.0523269874369526 -0.052300244018034 1 1
-0.361581594034875 -0.360598427319036 0 0
-0.0585072303012597 -0.0582647957503048 1 1
0.17624028143525 0.176143545450814 1 1
-0.162800517569597 -0.162013695126752 1 1
-0.166112523924097 -0.165615839810615 0 0
0.121292611849496 0.12081265022806 1 1
-0.103546510985143 -0.10334900956937 1 1
0.161701656972732 0.160963175160214 1 1
-0.105678872531516 -0.105481221296717 1 1
-0.184505660612278 -0.18412881956027 1 1
-0.0303755362652486 -0.0299449772615395 1 1
0.126141295705483 0.125881775635445 1 1
-0.0200425473096017 -0.0200636895878724 1 1
-0.118301865093829 -0.117894702996238 1 1
-0.165959415579078 -0.16534336262363 1 1
0.155614965066287 0.155530015456247 1 1
0.00681273460466145 0.00662113404983798 1 1
0.26073962727978 0.260596365193751 1 1
0.329188078664614 0.328668156759695 0 0
0.148059663010852 0.147711800320988 1 1
-0.281156739540931 -0.280435906055912 1 1
0.078422434406233 0.078309750109218 1 1
0.184579891543838 0.184119391303529 1 1
0.0924473819472574 0.0925172918542284 1 1
-0.146045387533582 -0.145610212703367 1 1
0.14421062279224 0.143517981497544 1 1
-0.174053083507718 -0.173770472977142 0 0
-0.224819931657313 -0.224354436906115 0 0
0.200048941933648 0.199952080703974 1 1
0.0901024281469625 0.0890989543957423 1 1
-0.0165468315843949 -0.0167755120137988 1 1
-0.0289824165393019 -0.0284301018489911 1 1
0.632232857981333 0.631000707386198 0 0
-0.137879935534268 -0.137536606380918 1 1
0.0926900310195136 0.0920514561965707 1 1
-0.0989109505556532 -0.0986599996362543 1 1
-0.105632603311759 -0.105045569324702 1 1
-0.169627245038292 -0.169066951026561 1 1
-0.434717759100967 -0.433585159289045 0 0
0.103765010765419 0.103074666760384 1 1
0.0796608206832986 0.0796346294541457 1 1
0.180142674405635 0.179572892044631 1 1
-0.0928555897896951 -0.0925343715536484 1 1
-0.034476547219552 -0.0342267051373753 1 1
-0.117117886094342 -0.116391557554488 1 1
-0.00106713901014994 -0.00125254533330131 1 1
-0.0778214266496149 -0.0777096617921007 1 1
-0.00752250458517042 -0.00746889929772241 1 1
-0.0898020906278588 -0.0897597275149995 1 1
0.0523085941675698 0.051906341492522 1 1
0.172992627184435 0.172781885056202 1 1
-0.0882036043022625 -0.0877672815451902 1 1
0.0136478577660788 0.0135742446076808 1 1
0.207694722043832 0.206523947926862 1 1
-0.187380339814852 -0.186838860301914 1 1
-0.0417098053549719 -0.0415580147051688 1 1
-0.00387717371468055 -0.004198497060241 1 1
0.0403223014368682 0.040169268372711 1 1
-0.336224800816662 -0.33447986615464 0 0
-0.0647780946579225 -0.0644180429205128 1 1
-0.0754631248864577 -0.0749089656660781 1 1
-0.131959515156968 -0.131629526140997 1 1
-0.235952050576492 -0.235260295932536 1 1
-0.208272843363865 -0.207483006720706 1 1
-0.152459345784699 -0.152220893819691 1 1
-0.175101267240673 -0.174226416116478 1 1
-0.231556030906029 -0.230939287710023 1 1
0.40530172700607 0.403747741729521 0 0
0.00733122053240076 0.00732350854893227 1 1
-0.00280263366239498 -0.00319031847075518 1 1
0.0982070476248724 0.0977523192500949 1 1
0.218635577060705 0.217894231622683 1 1
0.0972239633442329 0.0969147975871226 1 1
0.151521472801222 0.150859170856989 1 1
-0.062195461568984 -0.0615987986921688 1 1
0.116699836509629 0.116133840971316 1 1
-0.206688850438352 -0.205584595446694 1 1
0.136743869089492 0.136087415708787 1 1
-0.350229030378338 -0.348436727282128 1 1
-0.0420955801755274 -0.0418809301235974 1 1
-0.106462507436726 -0.106387434822746 1 1
0.156265797576492 0.155753837533789 1 1
-0.206818321614409 -0.206054808487356 1 1
0.199967177693213 0.199580329948118 1 1
-0.117111219510199 -0.116791984019965 1 1
-0.00951501374192943 -0.00964546815295617 1 1
0.21568357816507 0.215204400521149 1 1
-0.170534413682531 -0.17002437078886 1 1
-0.219969936871935 -0.219497100507254 0 0
0.19277306400605 0.191561777124949 1 1
0.196018205900761 0.195605986620234 1 1
-0.00691937682858555 -0.00694600197940003 1 1
0.254725634803317 0.253767061862184 1 1
-0.0780296247230406 -0.0772284263550785 1 1
0.0279443745621891 0.0280258859782276 1 1
-0.134590507048432 -0.134202617931571 1 1
0.136281351414381 0.135965740271007 1 1
0.0707924570362847 0.0703894108463861 1 1
0.0924931152761294 0.0919368799609519 1 1
-0.0110353293266085 -0.0113088038343243 1 1
0.0887693159947843 0.0884099691608446 1 1
-0.227421285595 -0.226590960733026 1 1
-0.13822000922466 -0.137822582839267 1 1
-0.139298988802722 -0.139176917610724 1 1
0.0374048142621643 0.0371161093954007 1 1
-0.211536997746584 -0.211027371562095 1 1
-0.179053365216557 -0.178432291354818 1 1
-0.169267193622668 -0.168644069404398 1 1
-0.137808133705439 -0.13762155205583 1 1
0.20869279010535 0.207988107594331 1 1
-0.282148714814014 -0.281379521568897 1 1
-0.0024235293594305 -0.00311545713699995 1 1
-0.0751679976837046 -0.0752556375320958 1 1
0.148915670891166 0.148460568140872 1 1
0.0989763837806638 0.0986045337966844 1 1
-0.378895639407797 -0.377816536114091 0 0
0.0298558640410042 0.029936060556942 1 1
0.0381625687167881 0.0381184248196759 1 1
0.0760087627021297 0.0752952116690895 1 1
-0.280510738424106 -0.279825480863626 1 1
0.127246063851082 0.126761050838277 1 1
-0.0185057010111757 -0.0186343954717309 1 1
-0.183011672983932 -0.182804609970995 1 1
0.233613773788737 0.232425741657666 1 1
-0.103815001092293 -0.103514955714654 1 1
-0.0105438168113625 -0.0105809669009591 1 1
-0.185475020481951 -0.184923041226237 1 1
-0.270179072311952 -0.268511603448142 1 1
0.0094854989196325 0.00994471482250299 1 1
0.0629480976179658 0.0629968768796879 1 1
-0.178379612297945 -0.177930240107209 1 1
0.0719345591926585 0.0714967613357817 1 1
0.0769292872875812 0.076628315463309 1 1
0.144381882293585 0.143622398026718 1 1
0.128354369286375 0.127903806673672 1 1
-0.376725158265983 -0.375896069764121 1 1
-0.10647499040113 -0.106639540089059 1 1
-0.191326856426208 -0.190628645423913 1 1
-0.232693732907914 -0.232017079472007 1 1
0.0501331194696605 0.0496799117166367 1 1
-0.264970074276761 -0.264244554955717 0 0
-0.00354842887151494 -0.00344813947255996 1 1
0.040311853496487 0.0399900857390336 1 1
-0.245506936098458 -0.244911599498928 1 1
0.312012416694255 0.310950345259674 0 0
0.0293187684692592 0.0292520538970973 1 1
-0.163787985867306 -0.163283249705988 1 1
-0.0719492381243703 -0.07167243061753 1 1
-0.311585341509716 -0.310883617811209 0 0
0.238842300559909 0.238105495635575 1 1
0.108389490680203 0.107918446709062 1 1
0.0657876731037589 0.0658513673282823 1 1
0.334010978990239 0.333540005296939 1 1
0.0866703336517275 0.0863063097373335 1 1
0.132853050548206 0.13263852266644 1 1
-0.116916405397353 -0.116978629209335 1 1
0.198016298368764 0.197686199728704 1 1
-0.0990782521613465 -0.0987552147933376 1 1
-0.368928908042736 -0.367645997794428 0 0
-0.0166030982826835 -0.0164849237914159 1 1
0.0824506923210058 0.0822772031789946 1 1
-0.186129768874351 -0.185213755373198 1 1
-0.198120913772547 -0.197674033117039 0 0
-0.039459777374002 -0.0390628163778943 1 1
0.18633651228477 0.185376636070685 1 1
0.0446479797505795 0.0441651568072588 1 1
0.0597903628700578 0.0595595544377453 1 1
0.0211772188437966 0.0213454764288308 1 1
-0.0280513899644003 -0.0282368293921356 1 1
0.105983527807585 0.10588385609818 1 1
0.163232694447886 0.162864980648316 1 1
-0.127246541307819 -0.126962424029181 1 1
0.110717299039946 0.110306652555139 1 1
-0.105073160568787 -0.104559184439086 1 1
-0.348529610335817 -0.347750397800546 1 1
0.0303973002062647 0.0303234427581715 1 1
0.384659818749726 0.383797859487368 0 0
-0.0859125525145745 -0.0857712204200941 1 1
0.0180447561164954 0.0184677638739207 1 1
-0.164670544897564 -0.164042813063798 1 1
-0.18218040530019 -0.181534015533031 1 1
0.264248613882584 0.263588589569657 0 0
-0.327364133719791 -0.325985018108859 0 0
-0.118957446465771 -0.118460311641049 1 1
-0.320808356658768 -0.319841829417982 0 0
-0.343190749903714 -0.342466145249222 0 0
-0.162352114902176 -0.161749119985689 1 1
0.138349327119013 0.138003941920633 1 1
-0.0237522020447541 -0.0238415945511619 1 1
-0.00888262548520007 -0.00928162231104791 1 1
0.146182824568233 0.145646636267281 1 1
0.172760200267633 0.172247270268427 1 1
0.146597694729555 0.146205377842678 1 1
0.017321300556292 0.0173929788239923 1 1
0.105559649382057 0.105409251955502 1 1
0.0883878844676701 0.0877259332224373 1 1
-0.0615654689413809 -0.061353044788562 1 1
0.272608490433271 0.271786637453643 1 1
-0.259998209578543 -0.258964549420967 1 1
0.398937072685402 0.397554443733137 1 1
0.303832829587378 0.302745630702343 1 1
-0.01630089423903 -0.0162326447311434 1 1
-0.0508191011879348 -0.0506659360165739 1 1
0.0377496606361264 0.0377175540932392 1 1
0.188401479882449 0.187295296948782 1 1
0.053330131781094 0.0531074255726635 1 1
-0.0838114221542391 -0.0838157393266536 1 1
-0.0888903116074979 -0.0890194122019344 1 1
-0.0210524777186898 -0.0211665738042359 1 1
-0.0299036088377666 -0.0291432234094794 1 1
-0.0310432482446974 -0.0307505562702718 1 1
0.100117625536951 0.0995788051226708 1 1
-0.303903199531422 -0.302822805652768 0 0
-0.13245570615344 -0.1324713758091 1 1
0.0753566192095475 0.0749365622685938 1 1
-0.088435317884901 -0.0881364422513537 1 1
0.121303468549747 0.120982956372406 1 1
0.0140860939831806 0.0139632408396295 1 1
0.123784129241773 0.123523973670024 1 1
0.212675130267395 0.212014705676123 1 1
0.0927396880104088 0.0926596408310306 1 1
0.202195915359389 0.201531014030536 1 1
0.131592416379202 0.131370899997405 1 1
0.0364175489529146 0.0361869579125894 1 1
-0.154147849830316 -0.153141376808359 1 1
0.00670716704377835 0.00668617639505184 1 1
-0.124252817421979 -0.123860940262359 1 1
-0.0500507612870744 -0.049802755134032 1 1
-0.292236295261005 -0.291258895404081 1 1
-0.260073421949277 -0.259363270508199 1 1
-0.109727439896011 -0.109106449804991 1 1
0.100409614767719 0.100047714646456 1 1
-0.292949351762587 -0.292642478410929 0 0
0.178900661280503 0.178439710294678 1 1
0.114336695010425 0.113957409884765 1 1
0.067914340420864 0.067526569247032 1 1
0.0634455475690618 0.0631965818758881 1 1
-0.0242025638091605 -0.0240111367720348 1 1
0.160415050429769 0.159813091797524 1 1
0.0407385144811355 0.0406477780971625 1 1
0.392398462851904 0.39118325750092 0 0
-0.0558610609353996 -0.055818768727528 1 1
-0.128536165036318 -0.128407952584978 1 1
0.0961915184692899 0.0956258767317907 1 1
-0.154765399655431 -0.154122047092665 1 1
-0.064590938701408 -0.0645811323762356 1 1
0.424337786086634 0.423067330578921 1 1
0.042787547770064 0.0428515647648066 1 1
0.262337448849842 0.261309000247864 1 1
0.0804490004714101 0.0809365896122442 1 1
0.0213208439362076 0.0212218374288923 1 1
-0.0770054292266417 -0.0763112463159904 1 1
-0.0316030133726799 -0.0313616918475228 1 1
0.0428428189483227 0.0427401080775769 1 1
0.113841280095615 0.113478349587383 1 1
0.0100927341234654 0.0101081851210867 1 1
-0.104017668505958 -0.103870312191925 1 1
-0.180699183157311 -0.18037902368523 1 1
-0.0441719088938629 -0.0439805280613358 1 1
-0.246024307538067 -0.245087494298414 0 0
-0.00974533477099535 -0.00973565142968468 1 1
0.093228031514565 0.0927329660931349 1 1
0.0786358199712566 0.0783343984760958 1 1
-0.175227220767092 -0.174686545226735 1 1
-0.0774910644672406 -0.0774818454866856 1 1
0.207832997208536 0.207400818675436 1 1
0.0590381682154094 0.0590001703407627 1 1
0.0116624807642438 0.011661297587259 1 1
0.0117850338956882 0.0119937461557092 1 1
0.168146401247833 0.16728915082641 1 1
-0.113728260953107 -0.113096787676088 1 1
-0.113943240533507 -0.113595932450448 1 1
-0.102741923128084 -0.102531852986486 1 1
0.0187561452342286 0.0180688333474908 1 1
0.183984852694638 0.183903873163658 1 1
-0.447021028267411 -0.445694935837405 0 0
-0.109095752128298 -0.108504194079371 1 1
-0.154461309101674 -0.154137456526933 1 1
0.096824320519491 0.0964326323902445 1 1
0.202685368545554 0.201877722807624 1 1
0.00705777569141855 0.00713239694868906 1 1
-0.344211836104227 -0.34280791495998 0 0
-0.112383342790263 -0.111791002174673 1 1
-0.00896485170474111 -0.00872381745281146 1 1
-0.129942821149491 -0.130103001297304 1 1
-0.224718099818931 -0.224026496965488 1 1
-0.0822032739983675 -0.0819303019545237 1 1
-0.114404647413489 -0.114124172147741 1 1
0.199852243983016 0.199641360748353 1 1
0.117568110936505 0.117335540981158 1 1
0.193278714680124 0.192589853809914 1 1
-0.260818157462271 -0.260045889017256 0 0
-0.211320232984426 -0.210580626808659 1 1
0.0960148991122722 0.0962584045131336 1 1
0.0756996267752062 0.0754527319554183 1 1
0.045458068203346 0.0450209049670874 1 1
-0.0753432194172318 -0.0746800360694029 1 1
0.185842924372325 0.18524104002135 1 1
-0.0133677780998426 -0.0131398475214477 1 1
0.174828559456349 0.174347638570678 1 1
-0.223156244680492 -0.222494967873316 1 1
0.0368756331609971 0.0365949982402683 1 1
-0.0172711872754154 -0.0171625418246813 1 1
-0.183795326778924 -0.18286279989172 1 1
-0.0885308813585771 -0.0883939672685278 1 1
0.0325928033813374 0.0328846674222221 1 1
-0.0837603542577009 -0.0837307934312218 1 1
0.0162699434942207 0.0164973396646091 1 1
-0.0421014050750829 -0.0419539573287787 1 1
0.019145874682617 0.0188931219367929 1 1
-0.0489115319249878 -0.048870313402341 1 1
-0.159173439599321 -0.158961636282255 1 1
-0.317355133818717 -0.316351607559767 0 0
0.587400889349803 0.585684304528848 0 0
-0.012095681948291 -0.012053422649365 1 1
0.227607055878102 0.226926408917215 1 1
0.0597930481017893 0.0595202768942706 1 1
0.0627073037359706 0.062474926168781 1 1
-0.343293745979338 -0.342218214518428 1 1
0.108216223302827 0.108278514367584 1 1
0.114399032865305 0.113784666717157 1 1
0.268644216799392 0.267699859133463 1 1
-0.0453777549718993 -0.04549517420467 1 1
0.0414285206115949 0.0413232359841075 1 1
-0.104422774706171 -0.104007979059069 1 1
-0.105042014263234 -0.104630973719599 1 1
0.05957487410526 0.0593758299951986 1 1
0.123575990668817 0.123693852519326 1 1
-0.269182370575152 -0.268337644820684 1 1
0.14835512950733 0.147309882444164 1 1
-0.0665606796435576 -0.0668522515874514 1 1
0.250927029551414 0.250575862597752 1 1
0.0371814149951808 0.0373441169008879 1 1
0.177702167983254 0.176887856411394 1 1
0.119078757639099 0.119081205314452 1 1
0.0134178418047518 0.0128975342239432 1 1
0.488017251650747 0.487010429613507 0 0
-0.0399977955814309 -0.0399948684909839 1 1
-0.136353868410126 -0.136141984774544 0 0
0.0611393174526876 0.0603702662801698 1 1
0.0931431588427463 0.0928852083958646 1 1
-0.0655805291047963 -0.0657565645137969 1 1
-0.0682122200462607 -0.0681262806525954 1 1
0.0351172502883739 0.0350015153712277 1 1
-0.268566539096175 -0.26769017444008 1 1
-0.0938185328595197 -0.0933008852008369 1 1
0.223382546038433 0.222514172408413 0 0
0.0355667083057431 0.0359854056274607 1 1
0.0562693929797277 0.0561170669912627 1 1
0.21054319527155 0.209782379505393 1 1
-0.0638809137632136 -0.0634608466669837 1 1
-0.110328741718391 -0.110291452329837 1 1
-0.0875263789046836 -0.0870781661346027 1 1
0.240439402392527 0.239879441952197 1 1
0.0910034993081746 0.0905868938604748 1 1
0.0463473528124304 0.0462910040225597 1 1
-0.256502470700217 -0.255512114993792 0 0
-0.230125420807268 -0.229638712181076 0 0
0.105264029632291 0.105110742293587 1 1
0.0401459749387176 0.0398474354693342 1 1
-0.064858822705239 -0.0646764720480141 1 1
-0.0368221522912916 -0.0366884778219029 1 1
-0.0507554462278399 -0.050285702048653 1 1
-0.180047503949966 -0.180061861347737 1 1
-0.0661912357901095 -0.0662959496970965 1 1
-0.263707658711977 -0.262778822504794 1 1
-0.0812909933796557 -0.0810058097619358 1 1
0.136989572252259 0.136351642613448 1 1
-0.147682485560483 -0.1469204507785 1 1
-0.167201871326602 -0.166891810871627 1 1
-0.0137705617554662 -0.0136124120836566 1 1
0.200650652947995 0.200779609530614 1 1
0.147234586550665 0.14683466228177 1 1
-0.0218605541623041 -0.0223516568405597 1 1
0.0359625563379969 0.0360801182418717 1 1
-0.245120381594751 -0.244391614101531 1 1
-0.0741555249865694 -0.0738622557860488 1 1
-0.10491939951897 -0.104979789314807 1 1
-0.362964458098028 -0.362380078238065 1 1
0.250618114975557 0.249960315540585 0 0
0.106457147048022 0.106240553078118 1 1
-0.0377199877269152 -0.0376111385197944 1 1
-0.0666991351905349 -0.0663172850186788 1 1
0.102457387800208 0.102277270158759 1 1
0.173439445173837 0.172939219400506 1 1
0.0324586358069772 0.0325618419138467 1 1
0.0896543468793103 0.089614065677524 1 1
0.0120140728515589 0.0120392696104235 1 1
0.104967032414122 0.104385127814749 1 1
0.0880725771985174 0.0877708526783984 1 1
0.0329382229044722 0.0328117813494433 1 1
-0.0851904527379739 -0.0848886135727307 1 1
-0.263102037634114 -0.262166018879673 0 0
0.172312360422447 0.171808364328868 1 1
0.0592833398518789 0.0588558317160079 1 1
-0.214936298851621 -0.214117457178212 1 1
0.000405733950486261 0.000217830903169999 1 1
-0.00961169113569407 -0.00983846720389685 1 1
-0.0853664698861154 -0.0851899741425342 1 1
0.0407553164236272 0.0405252882228131 1 1
0.317304671937961 0.316338811338529 1 1
-0.224088953232779 -0.223722185246782 1 1
0.0536604650070426 0.0539404596133199 1 1
0.0581456842270106 0.0579627603766152 1 1
0.0189570348699931 0.0188783351722373 1 1
0.0983263088467163 0.0983870536943918 1 1
0.064025760784083 0.0640220422874988 1 1
-0.0876351261259171 -0.0876035749914583 1 1
0.0951907441728889 0.0951673558158106 1 1
-0.0417688400579832 -0.0417439926330249 1 1
0.311513164667666 0.31001903744356 0 0
0.296066482530108 0.2952201055145 1 1
-0.0704142298931562 -0.0702021740196839 1 1
0.0352246050506709 0.0348820134344362 1 1
-0.331371074426453 -0.330717882159573 0 0
0.0491275420155976 0.0492614354908099 1 1
0.0583422480675476 0.0576249498190658 1 1
0.181419562844426 0.181107842523175 1 1
-0.505324875116845 -0.503543657112891 0 0
-0.0842894761027713 -0.0839376017388694 1 1
-0.0273493678311542 -0.0271098808572197 1 1
0.0633925807691125 0.0630709825670815 1 1
-0.0477643003972929 -0.0477249902791765 1 1
-0.0202963468494369 -0.0203854972972565 1 1
0.0615266702229065 0.0612923705039931 1 1
0.0372682136940902 0.037059700504895 1 1
-0.105169849378441 -0.104520068698786 1 1
-0.023923497086856 -0.0237475623411684 1 1
0.0164123627396838 0.0160953206060196 1 1
-0.0480351971850017 -0.047944531352288 1 1
0.441328340643839 0.439866092574477 0 0
-0.063764067198545 -0.0639254829681852 1 1
-0.049836272156033 -0.0499096692681509 1 1
0.0530339528460573 0.0529470874267437 1 1
0.0902508351778511 0.0898785689134927 1 1
0.135148713818506 0.13482966024867 1 1
0.0503522785678823 0.0502801183224969 1 1
-0.315063006093643 -0.314222409094329 1 1
0.193064184087579 0.192710393101757 1 1
-0.416543725302033 -0.415351064741974 0 0
-0.132541410519116 -0.132345798903169 1 1
0.213900339806448 0.213408924885833 1 1
-0.0226297750816582 -0.0225774478823938 1 1
0.0441012683513553 0.0438583604780424 1 1
-0.21477701299849 -0.214245779720596 1 1
-0.122736058695989 -0.121740879473109 1 1
-0.0310718456966158 -0.0305865274945396 1 1
-0.0145115980065223 -0.0147286719680995 1 1
0.0081476221225406 0.00832752639711844 1 1
0.219266622791363 0.218917853405545 1 1
-0.104777618195034 -0.104447441203042 1 1
-0.0444213690770971 -0.0443310717736711 1 1
0.27803394268256 0.27647952869635 0 0
-0.191533325636704 -0.19074252366328 1 1
0.146574047986413 0.146696600930214 1 1
-0.0487574677872898 -0.0486362259476879 1 1
-0.206715511035327 -0.205590195610109 1 1
0.113262940323702 0.112264279916722 1 1
-0.445349532916567 -0.443704138807 0 0
0.0565942820503111 0.0564334233983616 1 1
0.284008808498969 0.283371526413319 1 1
-0.0989052850448438 -0.0985955434661129 1 1
0.016129790743532 0.0162038488032272 1 1
0.126202726809237 0.125906648529566 1 1
0.231675705433533 0.230943838799124 1 1
-0.0817069693531521 -0.0814811279335747 1 1
-0.0808279923217688 -0.0804979034257833 1 1
-0.0813751627543457 -0.0813001377262975 1 1
0.176534976566851 0.175918323448026 1 1
0.195773866715288 0.19434629694233 1 1
-0.022329354822133 -0.0221691370160734 1 1
-0.087416950955464 -0.0873366131845724 1 1
-0.0999428949761365 -0.0996355710388774 1 1
0.108574679244331 0.108041492907778 1 1
0.078180452840887 0.0778337753676954 1 1
-0.266965438253587 -0.266353275173711 1 1
0.209417952927656 0.208835154510149 1 1
0.183791005629722 0.183012448578645 1 1
-0.0503276442255277 -0.0502767815051042 1 1
-0.0821869322054674 -0.0824149032584391 1 1
-0.00381710091341277 -0.00401692809123586 1 1
0.175299267482025 0.175126198404561 1 1
0.0900053011402452 0.0895667654393941 1 1
-0.0435070487039285 -0.0435750874200296 1 1
-0.0586258187850846 -0.0582855601576797 1 1
0.0216868512044934 0.0215877239520738 1 1
0.163515686843993 0.163095354269258 1 1
-0.134224056257261 -0.133926930116977 1 1
0.312635003613606 0.311622847166576 0 0
-0.175213218771785 -0.174420161875641 1 1
0.0996593868228828 0.0993525215719872 1 1
-0.0835205603441147 -0.0830898583391831 1 1
0.26300305563141 0.262586102427566 0 0
-0.0491351078068496 -0.0491517095110904 1 1
0.102318354684564 0.10244656928916 1 1
-0.253729694436093 -0.252998026263141 1 1
0.131368190738605 0.130792347885407 1 1
0.00516715662976214 0.00581475455135176 1 1
0.146101986794391 0.145389077888508 1 1
-0.0487579376859555 -0.0481840015919506 1 1
0.225880502888425 0.225018646309281 1 1
0.015557532692945 0.0158815097274749 1 1
-0.265137364496441 -0.26396885950186 1 1
0.134122992496815 0.133374847039647 1 1
-0.0537541786272967 -0.0536068389294732 1 1
0.0913127841282838 0.0909779185088662 1 1
-0.121908245869537 -0.121158574846097 1 1
-0.015311751550543 -0.0152420691610911 1 1
-0.142337231006522 -0.142150285522508 1 1
0.0687675587028603 0.0682368208628688 1 1
-0.000711290210599548 -0.000524937005689216 1 1
0.0173555330285404 0.0175774157688678 1 1
-0.201959007705 -0.200966288760838 1 1
0.200824942691303 0.200299908629801 1 1
-0.277015041855989 -0.276133807337888 1 1
-0.205799308730063 -0.2052613920421 1 1
0.13031301820799 0.130098454302101 1 1
-0.0338030396249705 -0.0333756136164816 1 1
1.27474622614691e-05 0.00013469372514744 1 1
0.0753916696640161 0.0755984106090093 1 1
0.010421981469521 0.0102579749481028 1 1
0.230777502514038 0.230105118530105 0 0
0.163247205258793 0.162686009479228 1 1
0.0556812782475391 0.0557372041926154 1 1
0.0315041471590293 0.0311189860476504 1 1
-0.207440529232974 -0.206656716602897 1 1
-0.279521730396649 -0.278712734690097 1 1
0.255114458203512 0.254338739560035 0 0
0.0962948850737952 0.0963500701555275 1 1
-0.158260032905574 -0.157866758123656 1 1
0.105111726100709 0.104844924871564 1 1
-0.127834243594177 -0.127492134187161 1 1
-0.140305553756445 -0.140242713498966 1 1
-0.104702417576038 -0.104341357398381 1 1
-0.119269590400264 -0.119320909913194 1 1
0.141844470740857 0.141428206701634 1 1
-0.105279674622356 -0.105022302301926 1 1
-0.0926441499140539 -0.0925824638351869 1 1
0.22617785961746 0.225535986662288 1 1
-0.283239395864124 -0.28220144625001 0 0
-0.313853456402297 -0.313108836546603 0 0
0.0921065262583269 0.0918428671783907 1 1
0.185841756375581 0.185341238264158 1 1
0.128551414764598 0.128458678319586 1 1
-0.14714234604606 -0.14671774172388 1 1
-0.189815656328868 -0.189453204289759 1 1
0.0170081991383204 0.0172323281268379 1 1
-0.10315119949041 -0.102128002387739 1 1
0.00670910927687692 0.00651878153223175 1 1
-0.171106047678607 -0.170456051056037 1 1
0.0943057356745222 0.0942727663896647 1 1
-0.00903495992954603 -0.00898242098603172 1 1
0.122110323746397 0.121772929025551 1 1
0.0421933963966029 0.0423704733259806 1 1
-0.018401616180177 -0.0183254618382664 1 1
-0.204911372742069 -0.204300498836977 1 1
-0.134032406830427 -0.133338138770632 1 1
0.0880894369392104 0.087646637219769 1 1
0.0634354525421376 0.0630968551259061 1 1
0.214057367890554 0.212825081826086 1 1
0.0354770584635474 0.0352229329788865 1 1
-0.138359466577229 -0.137895260908851 1 1
0.187825852935159 0.187082175279744 1 1
0.312314465933661 0.31150336624053 1 1
-0.189211479778462 -0.188494811884706 1 1
-0.247243283809364 -0.246599387845557 1 1
0.0258765394551493 0.0254731486792174 1 1
0.116859629974547 0.116285013761073 1 1
0.0368939713268047 0.03641756562366 1 1
-0.0776467418721111 -0.0774203146419555 1 1
0.149532694181923 0.148876222380433 1 1
0.0250334704177036 0.0247731422479512 1 1
0.31571994557201 0.314294074497738 0 0
0.221245969331534 0.220737470325972 0 0
-0.0478535064229167 -0.0477291540905065 1 1
-0.100036840324438 -0.0999151911435407 1 1
-0.104085772893458 -0.103492190814718 1 1
0.272996063229245 0.271802915342477 1 1
0.0135817553228193 0.0135752286389904 1 1
0.0174785958894578 0.0175550391271735 1 1
-0.0689644953590253 -0.0690414797054708 1 1
0.192375816552479 0.191726749944047 1 1
-0.183237978375759 -0.182938422918335 1 1
0.00739934003292456 0.00745434293773486 1 1
0.0115084239679465 0.0115400408291401 1 1
-0.101462045749354 -0.10151894952418 1 1
0.149638334320492 0.149510552000752 1 1
0.115137086304275 0.114840961351982 1 1
-0.068881728031738 -0.0688315560646783 1 1
0.284309610972548 0.283269809526158 1 1
0.194387513024209 0.193583021218061 1 1
-0.168194080678301 -0.16788242607166 1 1
-0.103619570334233 -0.103029104470427 1 1
-0.0764530832276105 -0.0765449828800582 1 1
-0.163974993091107 -0.163561171363703 1 1
0.29908317630218 0.29831950339074 0 0
-0.0152046708284433 -0.0154118696131792 1 1
-0.256799971935612 -0.255986765367615 1 1
-0.0696319405916818 -0.0691282935517085 1 1
0.113226279569118 0.112922311151253 1 1
-0.169108020920816 -0.168381269783402 1 1
-0.119571315719603 -0.119603746747478 1 1
-0.0800705577517324 -0.0799952454454953 1 1
0.27386238425356 0.272457312765133 0 0
-0.0565402666075307 -0.0563998674127584 1 1
0.065827781182911 0.0655653686047662 1 1
0.0461703888217432 0.0462849730008595 1 1
0.163083784199552 0.162458575829432 1 1
-0.0265392063943319 -0.0265708248615104 1 1
0.092828766302258 0.0925597029676817 1 1
0.253332257330979 0.252703101720807 0 0
0.00587957795114085 0.00609747494614368 1 1
0.327459043752826 0.326676678122246 1 1
0.326448165775171 0.325341764964947 0 0
-0.00989610541548206 -0.0102862334545213 1 1
0.173608013989029 0.173327899484934 1 1
-0.239680206247352 -0.23932964789898 1 1
0.0654540516625804 0.0650512796379863 1 1
0.0192668086904269 0.0196237965839171 1 1
-0.0509272735891439 -0.0506111399332681 1 1
0.162637536227153 0.162124789517483 1 1
-0.344311580926104 -0.343430100123865 0 0
-0.0631618097454957 -0.0629793882422235 1 1
-0.212551644004025 -0.211922630714949 1 1
-0.00235239253288982 -0.00227849434341649 1 1
-0.128160865462055 -0.127447264829974 1 1
-0.110909260622796 -0.110847823327808 1 1
0.133773565022508 0.13350432238717 1 1
0.296385388193943 0.295575789347329 1 1
0.0989294334213488 0.098540200130097 1 1
0.244143474493534 0.24312669112428 1 1
0.353135579344339 0.352727004755529 0 0
0.0686032561688014 0.0684837735402872 1 1
-0.184069952691012 -0.183742219483994 1 1
0.0635565076891308 0.0636874356850007 1 1
-0.183498562854282 -0.183294192718444 1 1
-0.118951251657231 -0.118293483958209 1 1
0.133461348776526 0.133392970711058 1 1
0.249863153131894 0.249130455310662 1 1
0.215227115953124 0.214454319435446 1 1
-0.0838066776927531 -0.0836578941980413 1 1
0.0402724382542526 0.0396942566452714 1 1
-0.105755866134149 -0.10545403713624 1 1
0.227436306278383 0.226490847952948 1 1
-0.133797865193713 -0.133527321262167 1 1
0.105698801005251 0.105380408616 1 1
-0.251249036414816 -0.250373892413637 1 1
0.0305517605490923 0.0304770897242287 1 1
-0.0829299751276479 -0.0827948985982222 1 1
-0.0151369644264663 -0.0151335189335909 1 1
0.262538937207726 0.261992524350838 1 1
-0.305073262735224 -0.303730019035435 1 1
0.0583740684529388 0.0582668621836109 1 1
0.33185249903388 0.330794895725484 0 0
0.143084399245652 0.142720117032344 1 1
0.0786834890799758 0.0784394983092679 1 1
-0.11839385764291 -0.118120822567231 1 1
0.0730919989804502 0.0731295750765812 1 1
-0.0837174902260658 -0.0830564897341763 1 1
-0.270779601402336 -0.269660511686276 1 1
0.129233213032591 0.128303858486381 1 1
-0.0083059862850469 -0.00831440119084595 1 1
0.102441386095119 0.102190387058014 1 1
-0.0158879932650264 -0.0159007945806169 1 1
0.0801896587066127 0.079704090637262 1 1
-0.102637632244132 -0.102283553749645 1 1
-0.0481708553478705 -0.0479421774685105 1 1
0.0613550192928059 0.0610910193672465 1 1
0.0677609355351147 0.0678492791021825 1 1
0.140284019910063 0.13997948388515 1 1
-0.0555979777814092 -0.0554977569424852 1 1
0.0518349065760736 0.051658182543333 1 1
0.116408670634161 0.115929854072546 1 1
0.336180976407216 0.335356812640101 0 0
-0.210499955403349 -0.209633128611831 1 1
-0.169883274339448 -0.169331476235989 1 1
0.0548163616408313 0.0547873694565844 1 1
-0.189557122113066 -0.189364908471956 0 0
-0.0867785366551642 -0.0864264734009491 1 1
0.10409823412964 0.104081429852824 1 1
-0.158846180681238 -0.158638992493799 1 1
-0.164615414217642 -0.164108855977985 1 1
0.0769176504022792 0.0768397129252371 1 1
0.178176746947237 0.17768408281444 1 1
0.127121617680674 0.12662596916923 1 1
0.188340717415894 0.187902507689753 1 1
-0.299367854796536 -0.298590740438388 0 0
-0.179050334839733 -0.178638071369602 1 1
-0.145753108638886 -0.145148458898507 1 1
-0.171962015478443 -0.171637070809086 1 1
0.0742049097750825 0.0742679861433664 1 1
0.104327412032129 0.104280806992953 1 1
-0.313966500900287 -0.313043057578923 1 1
0.168757018324264 0.168375560572335 1 1
0.238243940250871 0.237721703411183 1 1
-0.0508304831221994 -0.0505988430270276 1 1
-0.0351767187007648 -0.0350383357807301 1 1
0.0883180368737615 0.0880214764717701 1 1
-0.275171875649698 -0.274498282151043 1 1
-0.0765826622444275 -0.0762195716134013 1 1
-0.00397597370171765 -0.00410654917007883 1 1
0.0114815843132637 0.011371013923096 1 1
0.0607084460422797 0.0604294007867747 1 1
0.222626406744964 0.221966178260808 1 1
0.251775044908547 0.250741561296786 1 1
0.128749792650641 0.128923976459451 1 1
-0.129427200528404 -0.128908667943568 1 1
0.246632909128481 0.245485283004998 1 1
0.0829981852879352 0.0826162681562603 1 1
-0.11041980729824 -0.110343342287214 1 1
-0.0856560668557424 -0.0855847754604728 1 1
-0.128527083023617 -0.128230671583531 1 1
0.413386659349185 0.412221032257661 0 0
-0.189123979967332 -0.18867255687306 1 1
-0.0318933755545191 -0.0316634920725727 1 1
-0.115092095554882 -0.114633403265602 1 1
0.0615999676579364 0.0614045326745304 1 1
0.230451978280647 0.22963623457922 1 1
-0.157469562032244 -0.157215357624203 1 1
-0.0353452470865054 -0.0350452651559486 1 1
0.107250888254976 0.106420359142833 1 1
0.0698873102252616 0.0695288007443759 1 1
0.208876227874317 0.208289344046721 1 1
0.161597683179549 0.160985074613697 1 1
-0.247102213528252 -0.246791282722851 1 1
-0.0946244738189727 -0.0941538493817116 1 1
0.064952424469681 0.0645923862836458 1 1
0.046597777935529 0.0462778730698606 1 1
-0.0484083955686424 -0.0484214752530187 1 1
0.192416533549467 0.191873880652282 1 1
-0.178060014028631 -0.17740534367172 1 1
-0.121978961850903 -0.121573680923105 1 1
-0.225321766931278 -0.224337505129168 0 0
0.201983727704708 0.201499223881783 1 1
-0.167465021111185 -0.16731515234907 1 1
-0.0966788058034043 -0.0964481065373657 1 1
-0.0403487174451961 -0.0403220080840997 1 1
-0.241541620731595 -0.240959560406008 1 1
0.180038966550483 0.179643985330965 1 1
0.202920975716832 0.20217303861446 1 1
0.139843653848003 0.139517274754517 1 1
-0.051762290718788 -0.0515332183535672 1 1
-0.0919481772369073 -0.091161537565796 1 1
0.1953746463035 0.195118641133341 0 0
0.0537905206937465 0.0535539137700899 1 1
-0.0916718472510128 -0.0913241274218178 1 1
-0.182899148061474 -0.182379485282873 1 1
-0.111151921820693 -0.110597473701412 1 1
-0.057527591922748 -0.0574783874860778 1 1
-0.178003330113136 -0.17747593184294 1 1
-0.377906881821021 -0.377009131377709 0 0
-0.137222949311343 -0.13657566801094 1 1
0.062770603923244 0.0627319585987442 1 1
0.0114634049912045 0.0116736416957824 1 1
0.0971875449605542 0.0970082346704693 1 1
-0.0652409114435184 -0.0648899767009803 1 1
0.0600716646733377 0.060170069292449 1 1
-0.0288457314884703 -0.0289457530539111 1 1
0.139656053795742 0.138741333496694 1 1
-0.103017276686246 -0.102592401889311 1 1
0.0311059473497003 0.0310573427994349 1 1
0.270071061239354 0.269129779939301 0 0
-0.031760233579211 -0.0317431854327784 1 1
0.187807865603474 0.187406136523299 1 1
-0.142409031678223 -0.142467080324525 1 1
0.377966312935415 0.376845584738305 0 0
0.0284784309409544 0.0282241593873705 1 1
0.163156018581544 0.162780119501489 1 1
0.203633950273083 0.20283723494128 1 1
-0.104655153914459 -0.104401814439973 1 1
0.153072321088769 0.152871247854232 1 1
-0.098797944980654 -0.0987957116700508 1 1
-0.0275499208124316 -0.0276390652321059 1 1
0.0675415365599902 0.0672580751890795 1 1
-0.0227543527991292 -0.0227344783494534 1 1
0.0257075782003585 0.0255990757660496 1 1
-0.256486190722427 -0.25561380687884 1 1
0.277680837938198 0.276614441098701 1 1
-0.13658714911326 -0.136369188892166 1 1
0.140461578105177 0.140032199934567 1 1
0.0953505231859752 0.0950134886355379 1 1
-0.204378487424932 -0.203780146730179 1 1
0.0261392852979472 0.0264979597094447 1 1
-0.063466229790701 -0.0631544705493709 1 1
-0.366146321087258 -0.36532927517542 0 0
-0.0723484395241401 -0.0721884479406724 1 1
-0.140148441831824 -0.139806307962313 1 1
0.134776167964744 0.13447077831282 1 1
-0.0940875469379335 -0.0937395014424284 1 1
-0.323981255545744 -0.323215689831403 1 1
-0.158408701823109 -0.157739573927787 1 1
-0.171514982990943 -0.170997666370724 1 1
0.104148984119228 0.104173251890582 1 1
0.0753594163210372 0.0747346285239474 1 1
0.304423833840571 0.30356583605695 1 1
-0.120283578506613 -0.120330953395857 1 1
0.0428949149541679 0.0428871578298001 1 1
-0.288955895674729 -0.288436930420545 0 0
-0.446123331180604 -0.44470763670496 1 1
-0.0405054646955087 -0.0402073924541965 1 1
-0.239526869042237 -0.23849551116593 1 1
0.0447782500262371 0.0449563382356834 1 1
0.143142645563358 0.142952702078393 1 1
0.203924809784665 0.203769774289932 1 1
0.113742824180158 0.113667444139937 1 1
0.043119051532686 0.042850414397029 1 1
-0.194636844716798 -0.194356214908219 1 1
0.180355325076953 0.1799803753611 1 1
-0.120863073809776 -0.120578348532245 1 1
-0.0514472532517851 -0.051072667542486 1 1
-0.128242869932429 -0.127765085159178 1 1
-0.203495203946747 -0.20295694019597 1 1
0.238049880845128 0.237495788755647 0 0
0.0278626263031434 0.0280578063099256 1 1
-0.374374338490672 -0.373596602666132 0 0
0.0135022673372197 0.0138612899690601 1 1
-0.376620775252442 -0.375545434990169 1 1
0.129361741761674 0.12923344208322 1 1
-0.238441721688751 -0.237861035999644 0 0
-0.122564563984274 -0.12235696989144 1 1
-0.00123388036765757 -0.000926681823325786 1 1
-0.149325322667948 -0.148888811990236 1 1
0.101635264526899 0.101148244039227 1 1
-0.160730310680453 -0.160290897420762 1 1
0.147496023394049 0.14719091969312 1 1
0.083369160482196 0.0834354700983451 1 1
-0.19769462532222 -0.196603851261144 1 1
-0.0586964364060206 -0.0583641542883354 1 1
0.00473055049082105 0.00471796232197588 1 1
0.00438628807059257 0.00420724734792657 1 1
-0.0403716159954811 -0.0405093941065154 1 1
-0.291351417301166 -0.290523380447263 1 1
-0.156060445956735 -0.155691237618451 1 1
-0.0515302436766514 -0.051124323789103 1 1
0.103933526029348 0.103560002354525 1 1
-0.216178037406154 -0.215392621377723 1 1
-0.203364379224003 -0.202771501900537 1 1
-0.149597107108517 -0.14942654385652 1 1
0.0149961474861894 0.015159756632176 1 1
0.0340805798023419 0.0340898470753102 1 1
-0.0788732942439753 -0.0788140469537775 1 1
0.0264367532020325 0.0265366098810578 1 1
-0.189741329419335 -0.189229938440978 1 1
-0.0721647953252576 -0.0720141156671022 1 1
0.329996880917217 0.329428141810027 1 1
0.000582594457232147 0.00070945287750887 1 1
-0.279282849348045 -0.278278430291685 1 1
0.0400839086387683 0.0405627081810311 1 1
-0.128991640038219 -0.128709170924748 1 1
0.133961227020895 0.133283678762166 1 1
-0.0835869433534968 -0.0834268380392317 1 1
-0.155041717901407 -0.154614625328267 1 1
-0.0819675127945772 -0.0819846543512104 1 1
-0.0597323972765949 -0.0597719339181057 1 1
-0.0390484171535311 -0.0390775918702022 1 1
0.153059037548862 0.152771172200464 1 1
0.113715459726099 0.113689901809413 1 1
0.0181126248335409 0.0181062274602392 1 1
-0.156685574301719 -0.156226439908791 1 1
0.317466000098727 0.316731985323084 0 0
-0.175044969932181 -0.174547875902238 1 1
-0.0549801585963618 -0.0549271880736232 1 1
-0.31415701746379 -0.313114805517828 1 1
0.0855006090997842 0.085069115375625 1 1
-0.101225009297794 -0.100746005192659 1 1
-0.00918175988763045 -0.00910541125762417 1 1
-0.0459531793340372 -0.0455533312207117 1 1
0.0692855387142008 0.069202337746618 1 1
-0.100649625261962 -0.100219979242478 1 1
0.039208961479966 0.039240070159105 1 1
0.232194048976345 0.231639925962211 1 1
0.403143710759569 0.402048470548341 0 0
0.0277413233190777 0.0272927497913468 1 1
0.285569461935356 0.284603929828927 1 1
0.00391806899604812 0.00418771535353102 1 1
0.134386759723021 0.133949920791869 1 1
0.107057054899021 0.106988022307922 1 1
-0.0182106961875489 -0.0176345091544066 1 1
-0.178108219821367 -0.177732555695707 1 1
0.128009315921498 0.128103719045399 1 1
-0.229791333808451 -0.229537425400967 1 1
0.103487366231467 0.102678406122864 1 1
-0.190848517230872 -0.190366585553798 1 1
0.161126296740622 0.160144066022118 1 1
-0.0379267475953563 -0.0382687378575266 1 1
0.321875700221578 0.320395617766 1 1
0.0452225375390942 0.044577255121856 1 1
-0.0361218291193647 -0.0359004468717843 1 1
-0.114596165299316 -0.114353962024408 1 1
-0.00277970553879261 -0.00278762635438971 1 1
0.0349595328891583 0.034780031348479 1 1
0.0665813282555635 0.0664072850206724 1 1
0.0350930675516301 0.034932781177762 1 1
0.110006394864884 0.109680615647497 1 1
0.159824421084654 0.159215624650204 1 1
-0.100388428127042 -0.100026800793824 1 1
-0.0482799914830505 -0.0483716865454858 1 1
0.0717311075460831 0.0716515156942687 1 1
0.123203427574202 0.122815514116468 1 1
0.0692742860025738 0.0688228030943886 1 1
0.093453128766485 0.0930352860397419 1 1
0.030081008895745 0.029804013338985 1 1
0.163699750938134 0.163173173028064 1 1
-0.0729417431837197 -0.072691668730555 1 1
-0.127613265560918 -0.127218076642836 1 1
[truncated: 17,822 more chars]
