# Supplementary material for: Bias caused by sampling error in meta-analysis with small sample sizes
Source: PLoS One. 2018 Sep 13;13(9):e0204056. doi: 10.1371/journal.pone.0204056 (PMC6136825; doi:10.1371/journal.pone.0204056)
Supplement: S4 File — (ZIP) [file pone.0204056.s004.zip › results N = 10 theta = 0 tau = 0.5 sz = 20-30.txt]

"cohen.dl.theta" "hedges.dl.theta" "cohen.dl.cp" "hedges.dl.cp"
0.0292272081799936 0.0271925632913486 1 1
-0.353995172924739 -0.343818734628137 1 1
-0.277757172231353 -0.270466460230915 1 1
0.300484774852592 0.2898820892282 1 1
-0.0420176756880854 -0.0408259293780906 1 1
0.124304437767541 0.118843275332813 1 1
-0.189002990343164 -0.181756789993724 1 1
-0.169014048357968 -0.165157970586494 1 1
-0.227625714624227 -0.219036037069193 1 1
0.200205094024527 0.194923809620556 1 1
-0.0572531893320728 -0.0550982146638389 1 1
0.267332879015257 0.261293040193519 1 1
0.103565349643199 0.101887187852686 1 1
-0.212286316884069 -0.204785739338953 1 1
0.282504775593653 0.275322832867744 1 1
-0.199921601917777 -0.193638325238867 1 1
0.172986234265581 0.166993719576451 1 1
-0.0602533958699835 -0.0590457381777767 1 1
-0.123200886819767 -0.120502490046569 1 1
0.0911756691982563 0.0876992148115112 1 1
0.0420436502612428 0.0411111736877939 1 1
0.0206267030413651 0.0158399763288366 1 1
0.175478449670331 0.169150538476973 1 1
-0.178521439655178 -0.174899987912609 1 1
-0.288159745725672 -0.280125187318088 1 1
0.233150629102197 0.227150933685905 1 1
0.325781368734596 0.316901329147857 1 1
-0.0622558047517316 -0.0592321169640282 1 1
0.201735944699263 0.196443693006551 1 1
-0.0249881395029467 -0.0225123095790922 1 1
0.122973384844586 0.120764188948819 1 1
-0.235930250514846 -0.229727281755939 1 1
0.00203852060924824 0.00237800284798728 1 1
0.0604869722621404 0.0592884993117052 1 1
0.519104644029142 0.503379212286587 0 0
0.0352688075698321 0.0346359270343829 1 1
-0.119702756835922 -0.1161896877676 1 1
0.0127812373704468 0.0121409637274136 1 1
0.20423941140761 0.196079400156745 1 1
0.0806663693849172 0.0787494745139475 1 1
0.0332495557785431 0.0330069754169649 1 1
-0.543924087537899 -0.529218828607262 0 0
-0.0944901696733225 -0.0939254941822041 1 1
-0.0554363005500245 -0.053604553813067 1 1
-0.419461662647646 -0.407333961251426 0 0
0.0693359844866548 0.0672378817655836 1 1
0.36173362697501 0.350996588995924 0 0
-0.292149571092152 -0.284528699555327 0 0
-0.0159473179068072 -0.016844855057856 1 1
0.164761178566234 0.1562091154362 1 1
0.0716651663379809 0.0690566485634863 1 1
0.165373296850946 0.159898419089353 1 1
-0.197912874831344 -0.194061147668952 1 1
0.097077774788363 0.0958669739524214 1 1
-0.131336731256717 -0.128091802964126 1 1
0.348169748899687 0.3383126163694 0 0
0.0169056344785192 0.015877442704542 1 1
0.287051666783411 0.275945043572285 1 1
0.0218642013040294 0.0198611596840187 1 1
-0.0674920233171209 -0.0651501907762858 1 1
-0.193935886277481 -0.18763236374878 1 1
-0.0105980314663988 -0.0108335253901308 1 1
-0.388339916663885 -0.376867403351006 0 0
0.0935464960278682 0.0863703844691702 1 1
-0.400284483782709 -0.388070553486054 0 0
-0.070227251837443 -0.0659753789642297 1 1
0.409366445985447 0.39502105736781 1 1
-0.125820709564203 -0.122782327701606 1 1
0.217365802778951 0.209753622416482 1 1
-0.388629332881778 -0.376344393960763 1 1
0.14581184217776 0.142855644108173 1 1
0.0121194031806361 0.0112948232636099 1 1
0.133942222577162 0.131352679021476 1 1
-0.267888382551588 -0.257873856171795 1 1
-0.166418964929433 -0.160433146583322 1 1
-0.374209811671929 -0.364843250798492 1 1
0.106757696465344 0.104636418401523 1 1
0.243921094352995 0.234207429231598 1 1
0.0567648293138399 0.056171525886429 1 1
-0.259930970391938 -0.253780336188069 1 1
0.231290431957836 0.225063486862784 1 1
-0.162613793788215 -0.153526395304566 1 1
0.134919386186076 0.129498308868544 1 1
-0.282662597170681 -0.277699937453467 1 1
0.203382746481459 0.19593390645139 1 1
-0.126045169093557 -0.124100750948125 1 1
-0.00993729514283014 -0.00878304990516615 1 1
0.256604507509282 0.24797616665329 1 1
-0.0341877998935884 -0.0344593192485963 1 1
0.0246319105898346 0.0252530833584751 1 1
-0.104021418095879 -0.101402861869421 1 1
-0.120095436543896 -0.116780154602374 1 1
0.113229243699673 0.111589981388685 1 1
0.0512539603359368 0.0487473193498921 1 1
-0.372238741581689 -0.362959333135458 1 1
-0.207391569316037 -0.200753955283543 1 1
-0.329153438323884 -0.318973593484865 1 1
0.1378968551224 0.137360024775616 1 1
-0.248933781373315 -0.241697005990731 1 1
-0.152379422820633 -0.147378252984721 1 1
0.217439310561519 0.210715504051302 1 1
0.363080640621837 0.353414771461145 0 0
0.0603729840861079 0.0562095405244072 1 1
-0.122326200720958 -0.119547182269705 1 1
0.0779148000010681 0.0779191684674352 1 1
0.0392761872356557 0.0394322669947535 1 1
-0.234017883609627 -0.225984986770105 1 1
-0.152751959778098 -0.147091148414213 1 1
-0.239210946593486 -0.229825888429924 1 1
-0.301629531700752 -0.294293490457751 1 1
0.247681825776981 0.241030839019034 1 1
0.0832478894027252 0.0803234518173668 1 1
-0.244404053255114 -0.239131182786457 1 1
0.247413056240742 0.240927838250386 1 1
0.34558643364267 0.336352694674019 0 0
0.184168954329861 0.177038171361611 1 1
0.197830254933235 0.193369801695004 1 1
0.160256578490529 0.156324329387296 1 1
0.125774977600561 0.121058780013393 1 1
-0.316715779803461 -0.309675533783607 1 1
0.0646516801160216 0.0613865096328558 1 1
-0.23083084373168 -0.223592731866652 1 1
0.143244747134787 0.138468655199539 1 1
-0.246408253174827 -0.239533987118109 1 1
-0.295655367119492 -0.286071455056308 0 0
0.174632312809083 0.166769602857131 1 1
0.174714120673493 0.168764948603826 1 1
-0.382114828723596 -0.373071513475731 0 0
0.0697424289903502 0.0652759066510354 1 1
0.196656802002511 0.190352778057501 1 1
-0.0446881893564955 -0.043265489485526 1 1
0.410741508932008 0.400598810355035 0 0
0.38355048211622 0.3717623475678 1 1
-0.306985127980216 -0.297334970124816 1 1
-0.256953233475723 -0.250759390089808 0 0
-0.137744861437849 -0.133079844974767 1 1
-0.124320049990561 -0.120970516104523 1 1
0.187957403248387 0.181942364703127 1 1
-0.114298150245196 -0.113560308277931 1 1
0.141839290793865 0.13640245225441 1 1
0.120237319695053 0.115557958186908 1 1
0.308237018413705 0.298160136965422 1 1
0.140486250548013 0.138555429936721 1 1
0.359507140219811 0.349746988433869 1 1
-0.00563377596712736 -0.00258764483072776 1 1
-0.045789355119134 -0.0439206760119051 1 1
-0.000439649483906769 0.000675285391429664 1 1
0.132859494220891 0.128375730934319 1 1
-0.0761311595045679 -0.0723395878048415 1 1
-0.141311971170912 -0.137170260345171 1 1
0.0305534357766826 0.0337884859907408 1 1
-0.0116216723381042 -0.0119406813292721 1 1
0.113158056866161 0.111632546770233 1 1
0.0522014478707657 0.0512853578084958 1 1
-0.300085824630886 -0.292084786611442 0 0
0.185310520582881 0.183780230692991 1 1
-0.242986193062008 -0.2372315036926 1 1
-0.075371525442381 -0.0739604865837184 1 1
0.0767669566221033 0.0768329857192049 1 1
-0.0192213650200166 -0.0209572216505119 1 1
-0.275128450486471 -0.263712248264204 1 1
-0.0885296748684397 -0.0857709494494278 1 1
0.0755685410129912 0.0725019517177511 1 1
-0.190311693074191 -0.186036928673448 1 1
0.0695499007009284 0.0667616182859955 1 1
-0.277496887657079 -0.269790978769647 0 0
0.487708183814676 0.474075483907294 0 0
0.220108559646696 0.214805504880563 1 1
0.0730474842160707 0.0690669421865457 1 1
-0.0235826455782105 -0.0227221957596078 1 1
0.0200657599385787 0.0191418493296435 1 1
-0.223353534685976 -0.218791088680514 1 1
-0.0901990435931523 -0.087265829117517 1 1
0.290361421004411 0.283094259937622 1 1
0.437378701889719 0.426521119287879 0 0
0.116656980543486 0.112398926379257 1 1
-0.17106508410818 -0.166373377256916 1 1
0.0252816103677411 0.0244733351765463 1 1
-0.177442149068503 -0.17183231785228 1 1
-0.587336212179954 -0.570403126752931 0 0
-0.174291087994212 -0.169369157492307 1 1
-0.162902518464723 -0.156212866597366 1 1
0.128532171013336 0.124695853646293 1 1
-0.132276323627867 -0.128169149447667 1 1
0.0589774913931788 0.0578360023864956 1 1
0.246899673886405 0.239221494970749 1 1
0.108276407020036 0.105686487001963 1 1
0.127053274981585 0.124991282613749 1 1
0.436523993258367 0.424075009584422 0 0
0.11772273629375 0.113533080038844 1 1
-0.220100905704027 -0.215026966455566 1 1
0.0114237712199027 0.00958208295145349 1 1
0.039185893295155 0.0375543453323567 1 1
0.256599414821383 0.251067916795983 1 1
0.0308446559748827 0.0296412388003148 1 1
0.191102319212076 0.184380897458456 1 1
-0.353821464709614 -0.340752205139797 1 1
-0.0509313423351998 -0.0519006954038555 1 1
-0.0253161854624972 -0.025767178044208 1 1
0.264862691915515 0.258943892411946 1 1
-0.198063992468137 -0.192674592020079 1 1
-0.353170391644396 -0.344261694734923 0 0
0.239415285281598 0.233029707467299 1 1
0.157693944907392 0.152964593118932 1 1
0.129209963285382 0.125907776339718 1 1
0.297119963597707 0.288222776438649 1 1
-0.099238255661115 -0.095993352197837 1 1
0.163617378569869 0.158025629920681 1 1
-0.272395587024006 -0.263345483520481 1 1
-0.163968087499417 -0.159541829286523 1 1
0.280194796940386 0.273230815413774 1 1
0.205903449436541 0.198932969253032 1 1
-0.0926043773364634 -0.0896006793941333 1 1
-0.210220377727222 -0.202230843071088 1 1
0.235242336344726 0.229232605660073 1 1
0.139933432407207 0.136854833303059 1 1
0.349233868924402 0.337910691756615 0 0
0.00878468720336414 0.00787400261596421 1 1
-0.0452341985939988 -0.0437892626073075 1 1
0.125817892632378 0.125131687989883 1 1
-0.0153810997262002 -0.0130507094637499 1 1
-0.207208655187356 -0.20425204531961 1 1
-0.129318117952938 -0.126905439617144 1 1
-0.16452810147061 -0.161916933471905 1 1
-0.152589560106052 -0.148834513022802 1 1
0.18357036361574 0.178651205183543 1 1
0.111487433012711 0.108671968092986 1 1
0.0555582541394292 0.056833382002924 1 1
0.22713035327998 0.222095794456788 1 1
0.13760797708659 0.133209532695832 1 1
0.187497295534792 0.182922617030436 1 1
0.287766710840591 0.279839904379378 1 1
-0.29943238044113 -0.291761438186872 1 1
0.0629171867327009 0.0598188597998309 1 1
-0.0446388982273696 -0.040971495733303 1 1
0.568802559301074 0.553844167628773 0 0
0.0792625762108368 0.0783599968699704 1 1
0.0114285881829599 0.00918501743600019 1 1
0.492498325132165 0.480081369950888 0 0
-0.169867562024819 -0.163153793618807 1 1
0.164592004372153 0.159979875346856 1 1
0.213827234788296 0.20524482467125 1 1
0.0738740830831931 0.072666824104784 1 1
-0.568405697258994 -0.551784862916408 0 0
0.363256335443032 0.352290932879578 0 0
-0.0108850955044611 -0.0100651224466439 1 1
0.0715789167305596 0.0722543785758773 1 1
0.00739328441422901 0.00749501858843872 1 1
0.377564245048716 0.36646138972942 1 1
-0.0515785714604884 -0.0483085688793578 1 1
0.106295395464226 0.103554333262342 1 1
-0.373592113625461 -0.363041755683814 0 0
-0.079945985421953 -0.0777241185286204 1 1
0.158515317441911 0.153911088213606 1 1
0.191219273661221 0.184518640614011 1 1
0.113485158147081 0.112631547762551 1 1
0.147696797371402 0.144698239668657 1 1
-0.0498978134288007 -0.0482171160761699 1 1
0.0746374950555594 0.0706522625322745 1 1
-0.377408819547863 -0.367066042607021 1 1
0.0387304760276949 0.0360097259958727 1 1
0.290599424007802 0.282811854511777 1 1
-0.274157566082169 -0.267588459735541 1 1
0.422431357200675 0.409598105733379 0 0
0.1416251923262 0.137647170281509 1 1
-0.0672949137765706 -0.0645085837896308 1 1
0.19909013188938 0.194647642304399 1 1
-0.153204006471375 -0.147535662638449 1 1
-0.198538929910475 -0.19194689285979 1 1
0.209753357474134 0.202691262641891 1 1
0.0299666023303008 0.0287606345379149 1 1
0.255783334578769 0.247297484470432 0 1
-0.0244356861962343 -0.0222672900449124 1 1
-0.103813859562884 -0.101982276832417 1 1
-0.0221444459647337 -0.0216652087290957 1 1
0.112233721573239 0.106355418159656 1 1
0.12089553277187 0.117429160624832 1 1
-0.0295322291147571 -0.0299316801288032 1 1
0.342226549440421 0.332703640393232 0 0
0.0159278008479881 0.0161031442731415 1 1
-0.287062338294292 -0.278491652947897 1 1
0.0752783736439392 0.0705268335470723 1 1
-0.0049509914537702 -0.00373698523381663 1 1
0.356728638159431 0.345178373561067 0 0
-0.339056898187414 -0.329650657786298 1 1
0.31070741386694 0.302348887510407 0 0
0.0507503811841395 0.0503854332232725 1 1
-0.0624106284312354 -0.062103620196106 1 1
0.094861377141305 0.0923760994236589 1 1
0.0373552480059654 0.0378720569324609 1 1
0.0362666954829232 0.0338950643744057 1 1
0.0130620542619216 0.0117856933897684 1 1
-0.276572173093274 -0.266888266107051 0 0
0.132409787234966 0.130480197062949 1 1
-0.3042088060143 -0.294076712074918 1 1
-0.0963861075208665 -0.0920438102536343 1 1
0.218316395661803 0.210566916793394 1 1
0.0555433517223229 0.05289025720518 1 1
0.139805590596115 0.134240498927582 1 1
-0.182419651424213 -0.175362364326252 1 1
-0.140887083164455 -0.137185514372828 1 1
-0.113456351358471 -0.113264846453979 1 1
0.388994822275402 0.376763072586947 1 1
-0.17706608246415 -0.171991664875749 1 1
-0.0515441517829798 -0.0480976629944816 1 1
0.0259546750367707 0.0251260653391899 1 1
-0.311494070864544 -0.303799135822051 1 1
-0.155020030933197 -0.150425485333408 1 1
-0.190966875928935 -0.18467882576432 1 1
0.356038901579057 0.343819145125596 0 0
0.46852416561556 0.454527229810581 0 0
0.168136614326852 0.161951260616734 1 1
0.0798880659350176 0.0793859936111355 1 1
0.279448444989064 0.268864437030952 1 1
-0.0669443318503404 -0.0647732342388134 1 1
0.318771310896315 0.310602971823655 1 1
0.147735003637728 0.143389875592428 1 1
0.121540380036971 0.116209036322211 1 1
-0.470023757280935 -0.455850812789783 0 0
-0.165728610982665 -0.163072968565524 1 1
-0.15330708143887 -0.147597705465187 1 1
-0.114695747969356 -0.109932924982718 1 1
0.229422318085943 0.223368623286428 1 1
0.496431539289196 0.48118586766934 0 0
-0.131574379975971 -0.128309143802387 1 1
0.120538688766362 0.11971173961256 1 1
-0.0869158030420925 -0.0821464491550813 1 1
-0.0408509695776667 -0.0400227757575333 1 1
0.136075031192067 0.128685497121395 1 1
0.106717541464279 0.101748197936658 1 1
-0.043307315591588 -0.0410561825473316 1 1
-0.00830824257906143 -0.00846915347013785 1 1
0.16274874693307 0.160099653894018 1 1
0.240205806892495 0.232109525692328 1 1
-0.0651831884801447 -0.0640631761056523 1 1
0.243437987086532 0.235431141472435 1 1
-0.272171616081975 -0.264327083925946 1 1
0.00979636305183827 0.0092102219162141 1 1
0.12423396529782 0.120898236680444 1 1
0.108282572406278 0.105256598878967 1 1
0.0926578595019229 0.0897374705980107 1 1
-0.0695839183018984 -0.0673549871024705 1 1
-0.383422574157115 -0.370945264602659 1 1
0.0912180084994669 0.0897635762487076 1 1
-0.0988086131633722 -0.0956697639525964 1 1
0.319366322279117 0.310464258612696 1 1
0.00616864655909163 0.00527563477524759 1 1
-0.136527593989275 -0.133948311172982 1 1
0.208392794730505 0.202246914662773 1 1
0.113479315407537 0.112033649157793 1 1
0.168222005532286 0.164528845549271 1 1
-0.140814593871912 -0.136940865544028 1 1
-0.0338055022175556 -0.0345947670017199 1 1
-0.279219260459411 -0.270676001404498 1 1
-0.235768455637676 -0.229441397979407 1 1
0.163907585122269 0.158358503741472 1 1
0.198564363647592 0.190534857702393 1 1
-0.238756722853445 -0.23239424787535 1 1
0.0669932075747945 0.0670365477394146 1 1
-0.178424860723454 -0.172307386142835 1 1
-0.0342379445076489 -0.0325525948266549 1 1
0.340306607807875 0.330288777964139 1 1
-0.151818141624659 -0.14695018597935 1 1
-0.0102068412783971 -0.0115568215337572 1 1
-0.174320824902092 -0.16917954901564 1 1
-0.306667132613637 -0.296357282809754 1 1
-0.216956703121087 -0.214129258427973 1 1
0.0593906716060022 0.0576859359667289 1 1
0.0464877480058682 0.0436695384729072 1 1
-0.144587193238241 -0.140068534677146 1 1
-0.398424254249825 -0.387580399367535 1 1
-0.029383226746675 -0.0294731648359856 1 1
-0.127389215299002 -0.124683155061958 1 1
-0.0702938806413055 -0.0689281933150658 1 1
-0.0220319642611546 -0.0201054462271284 1 1
0.180962929541403 0.176526213748498 1 1
0.020596266615358 0.0172177583929972 1 1
0.0135380719858151 0.0156464613889929 1 1
0.0358272960161238 0.0345165481134947 1 1
-0.165501812657926 -0.156781998291708 1 1
0.153174918062781 0.148067209482451 1 1
-0.121737659543801 -0.117882319692118 1 1
-0.130181828676523 -0.127837911401684 1 1
-0.154317343156887 -0.147460476445318 1 1
0.13289564602635 0.127399879276739 1 1
0.242651252247428 0.235854782490216 1 1
0.0773594362279097 0.074879215997068 1 1
-0.0274095079734585 -0.0288214165983697 1 1
-0.383549457237515 -0.372817309398451 0 0
-0.0156132246525799 -0.0128592754157826 1 1
-0.0202996370259794 -0.0184029511489 1 1
0.126884292930083 0.121690058897176 1 1
0.103655084116206 0.102423271028766 1 1
0.248417411326732 0.241377362464069 1 1
0.138341452418506 0.13279474882075 1 1
0.0564577216797978 0.0547178584932902 1 1
-0.187007638946133 -0.181484420117307 1 1
-0.138125172648608 -0.134966812898905 1 1
-0.0415437599647778 -0.0397280600856599 1 1
0.1094548970848 0.103278542453988 1 1
-0.109449280337661 -0.105403331233971 1 1
0.00224146659355896 0.00317069999742364 1 1
0.167038271080613 0.159998835688261 1 1
-0.0869698586620812 -0.0852783394613102 1 1
-0.00598954583025503 -0.00515316562282197 1 1
0.0344508163481485 0.0367333572255398 1 1
-0.143203543095038 -0.140915774557424 1 1
-0.0184476311046235 -0.0202305266206992 1 1
-0.0191640473155417 -0.0181501064270843 1 1
0.121077610346103 0.117218068215497 1 1
0.0822882028586954 0.0801589608311495 1 1
-0.0493375989781877 -0.0481977604225686 1 1
0.0272264249665434 0.0269074972144966 1 1
-0.275931382984602 -0.26823494752126 1 1
0.11497776560493 0.111519966321264 1 1
0.144912585067496 0.144111261372955 1 1
0.0311136406305267 0.0312874773284236 1 1
0.0354164158180945 0.0336383665711726 1 1
-0.263373377670157 -0.25389667591146 0 1
0.11640883361531 0.113740139038109 1 1
0.102176556685207 0.0968219771247846 1 1
0.339587410965231 0.328716658623815 1 1
-0.323758947978706 -0.313789326407096 1 1
0.099596457241133 0.0966251033274697 1 1
-0.256047699625232 -0.248709151548714 1 1
-0.224057041902649 -0.218595404559471 1 1
-0.207382242321883 -0.202453998393771 1 1
-0.321798013740175 -0.310833823280258 1 1
0.082229745946077 0.0803519285940543 1 1
0.0773400974917786 0.0759222861136667 1 1
0.00141980079512583 0.00113879254599534 1 1
-0.328326742482139 -0.3188667480416 0 0
0.0380304715195039 0.034435724756381 1 1
0.0629196516457534 0.0618937722582196 1 1
-0.00906120350594357 -0.00915866056136008 1 1
0.331472733579688 0.320836772666481 1 1
-0.305862926737872 -0.295744483589814 0 0
-0.176773353661385 -0.171557135318905 1 1
0.121039728337902 0.116991037392353 1 1
-0.329914074669659 -0.320221693351794 1 1
0.0298215210538996 0.0307643806254361 1 1
0.0129194769544348 0.0129932391194363 1 1
-0.244855367767654 -0.239998524955359 1 1
0.18919895661172 0.181500494275172 1 1
-0.0908935225831373 -0.0883388360401217 1 1
0.0778682259158528 0.0720676453809184 1 1
0.149646027936891 0.145679594355092 1 1
0.0144341796876686 0.01348984308973 1 1
-0.0125164524489984 -0.012217957984789 1 1
-0.108660069583374 -0.104807703726579 1 1
0.0180341409396768 0.017104729268528 1 1
-0.151922207861469 -0.148575760606791 1 1
0.31945006270916 0.310681312168861 1 1
-0.0101745320595974 -0.0099758641175681 1 1
-0.18672257449041 -0.181452366390706 1 1
0.0774888374602604 0.0752649971834625 1 1
0.0378773275187385 0.0363144174849986 1 1
0.238079123253014 0.233837766753673 1 1
0.310276267587509 0.304383740317708 1 1
0.0425072672714809 0.039815458971502 1 1
0.0161867930259777 0.0131832015501005 1 1
0.221303498346029 0.213775347151079 1 1
0.0594805122009873 0.0574915949028577 1 1
0.142443247961341 0.138254431124731 1 1
-0.235835867872376 -0.228470504149247 1 1
-0.0690701534375867 -0.0661836187110325 1 1
-0.121387436026587 -0.11864871873825 1 1
-0.105563124793345 -0.103325114482848 1 1
-0.0193931379956864 -0.0203184460314414 1 1
-0.0779315679067611 -0.076635205909062 1 1
-0.0762110637189892 -0.0724724480264005 1 1
0.391947818026855 0.377374573659951 1 1
0.280465715919905 0.274287076574082 1 1
-0.00308306833901403 -0.00112892083409103 1 1
-0.134468461554656 -0.132249973623783 1 1
-0.243315657645887 -0.234526544907484 1 1
-0.0480554260921151 -0.0465386959426679 1 1
0.0990096911598392 0.0972755176622454 1 1
0.291610728862079 0.283973747190009 1 1
0.162590653229255 0.155482331381883 1 1
-0.0595615125302847 -0.0581262346797315 1 1
0.148156895270299 0.142658906304267 1 1
-0.180315787391674 -0.177147491523428 1 1
-0.286527936916637 -0.279134351456907 0 0
-0.06719131027256 -0.0673974212073593 1 1
-0.0651094372838431 -0.0625883133104443 1 1
0.0445803336004443 0.0451541841800087 1 1
-0.170902843741839 -0.163958462522072 1 1
-0.20947160931635 -0.19958268031452 1 1
0.0784816521807502 0.0767144191076702 1 1
-0.0852581810569443 -0.0821651947692607 1 1
0.140762851180307 0.13763873434009 1 1
0.00686743447455609 0.00550078140553985 1 1
-0.260556763148276 -0.250892449184172 0 0
0.0131328738915294 0.00979261703391521 1 1
-0.0415607403122408 -0.0410277514542311 1 1
-0.178624479148513 -0.174348800903509 1 1
0.0510497397899606 0.0509774764629527 1 1
-0.00622893640464982 -0.00872614869974751 1 1
0.0737922477874875 0.0725908896905665 1 1
-0.401789379147817 -0.388679283387856 0 0
-0.0891256380094035 -0.0877619103521152 1 1
0.105297484696412 0.1024430666996 1 1
-0.0696874664107774 -0.0694994987479731 1 1
-0.156997264689581 -0.152760244930965 1 1
0.180009972044743 0.175180579800322 1 1
0.0359303225707302 0.0342982335090426 1 1
0.104396626343128 0.102940214885726 1 1
0.12266247563056 0.119583896774812 1 1
0.114317794411064 0.11207120121186 1 1
0.177451148504061 0.169526211282533 1 1
-0.264702495794226 -0.255012581229438 1 1
0.0585480018576803 0.0574674010637118 1 1
-0.0808062099362271 -0.0765358378103754 1 1
0.151859272297488 0.146803047984777 1 1
-0.134988681748211 -0.131258236031085 1 1
0.0205290549198157 0.0212648525010602 1 1
-0.0430884708075166 -0.0427624540612146 1 1
-0.344164741334038 -0.332471657092441 1 1
0.431237531064686 0.419323472682954 0 0
-0.0384817734351277 -0.0389415643726559 1 1
0.150412223312133 0.146411404860242 1 1
0.322818548418797 0.311419651018527 1 1
-0.0915909391089464 -0.0899815610309625 1 1
-0.168757135865009 -0.166179536970871 1 1
-0.0470043775620544 -0.0480763149754142 1 1
-0.112543031265756 -0.112323167890694 1 1
0.135195781993644 0.13115082941632 1 1
-0.138452063455044 -0.134507282768843 1 1
-0.0159660434072553 -0.0160124295465502 1 1
-0.0187992856732893 -0.0190785810294149 1 1
0.0309602122435139 0.0289131361847028 1 1
0.0112928526257374 0.0109586870018936 1 1
0.0486367909773372 0.0456655383162264 1 1
0.0883332820004065 0.0828956984421012 1 1
-0.363555296155925 -0.351811188829822 1 1
0.53731373059437 0.522395333825193 1 1
-0.241005681259372 -0.231657288967932 1 1
0.0272049065228326 0.0236177977955384 1 1
-0.441618094315151 -0.433011355330815 1 1
0.125970834825475 0.122870070034916 1 1
0.201141916681477 0.195498254853729 1 1
-0.0122382286606585 -0.0130985338992825 1 1
-0.0185117102614857 -0.0177756240213002 1 1
-0.0335089575829427 -0.0333652786978782 1 1
0.163964868889372 0.159715235039561 1 1
-0.20170767996438 -0.195734372458443 1 1
0.0666868341702906 0.0645392514898289 1 1
0.114148386197514 0.110032850443453 1 1
-0.318897000361898 -0.307953312795594 1 1
-0.183239326826702 -0.178090769899873 1 1
0.256828916646673 0.248796325995357 1 1
0.0184373055767251 0.0163220094304783 1 1
0.279872490131301 0.272646035781928 1 1
-0.296587260809607 -0.286227546527055 1 1
-0.324448437543656 -0.313736314034763 1 1
-0.0314815197428887 -0.0307698484233031 1 1
-0.336952705113835 -0.32695921310669 0 0
0.194454637281129 0.187727111052275 1 1
-0.204336099410334 -0.198533299358571 1 1
0.0498024678574846 0.0495214615629151 1 1
0.406092132149574 0.394225464600956 0 0
-0.00844534942163602 -0.0096294234462643 1 1
-0.207668567347487 -0.198801414943892 1 1
0.0902120889301069 0.0885016765151152 1 1
0.10888951889936 0.102811009805257 1 1
0.159928284679385 0.154982053019654 1 1
0.0322937474311204 0.029728907174563 1 1
-0.0829060622663688 -0.0808633095135847 1 1
-0.1376988696524 -0.133704824944338 1 1
0.0269768506944423 0.0281018363534061 1 1
-0.123564739086138 -0.119319530972806 1 1
-0.3504575602689 -0.340193166773154 0 0
-0.273486718345823 -0.265455776079448 1 1
0.289759992165756 0.28060514908619 1 1
0.0177632300112844 0.0164689972249939 1 1
-0.10099770903178 -0.0983247437251727 1 1
-0.229875686012351 -0.224547581009501 1 1
-0.057997700528942 -0.0557830308150768 1 1
0.124221802561955 0.12116744917702 1 1
-0.110531065716882 -0.10923329656699 1 1
-0.41564689758131 -0.403623403921874 1 1
-0.145516235740556 -0.143256983901614 1 1
0.261264777635886 0.255258466636847 1 1
-0.14242215699807 -0.135913745916946 1 1
0.139711261233816 0.139798385884332 1 1
0.153305809437651 0.149359210895981 1 1
-0.0081611239569334 -0.00935487043430979 1 1
0.490830328028229 0.477522289634229 0 0
-0.0697046807754124 -0.0641855007824878 1 1
-0.215741508820238 -0.211078988958144 1 1
0.119606561556225 0.116779491342329 1 1
-0.312215666803725 -0.304042323976782 1 1
0.265464796726582 0.259035337299803 1 1
-0.233908134620243 -0.225957542786767 1 1
-0.34438030106538 -0.334573693331055 1 1
-0.127939046808706 -0.127686960631274 1 1
0.142179003532135 0.139119794761893 1 1
-0.196810766281385 -0.192838373089279 1 1
0.229010496409046 0.221639202705948 1 1
-0.164438960855168 -0.158069436121512 1 1
-0.210202753932728 -0.203452953571151 1 1
0.173673253813953 0.1680487083496 1 1
0.0938627226672552 0.0910447314229519 1 1
0.0502119221405829 0.0478055672879343 1 1
0.0594301244011446 0.0571469131371272 1 1
-0.181320685877299 -0.172999072585745 1 1
-0.258330705530453 -0.249679372685443 1 1
-0.029821980503565 -0.0299136015488624 1 1
0.116259931581978 0.111981902695936 1 1
0.0785984667177104 0.077758859939149 1 1
-0.240456867100291 -0.235048316982624 1 1
-0.00300803446681104 -0.00149503034840436 1 1
0.269415028996565 0.262596901647712 1 1
-0.0132979091737589 -0.0110859464820746 1 1
0.273320778647958 0.262620514100556 1 1
-0.212203060448836 -0.204291929254495 1 1
0.135319600369222 0.133437413550109 1 1
0.173784524762629 0.167422946237279 1 1
0.111899950485756 0.104737853155749 1 1
0.108844456174829 0.104700038166562 1 1
0.174668736376021 0.170513218959218 1 1
0.191251673944563 0.186649749348201 1 1
0.348250769397046 0.33735295693873 0 0
0.0171089291422971 0.0158982984919516 1 1
0.108840879320339 0.106375020194244 1 1
-0.0522650794614882 -0.0505791064659383 1 1
0.214814908411098 0.210223911264583 1 1
0.293701978031998 0.284666597320272 1 1
-0.103617768887859 -0.100062278631222 1 1
0.133512816085703 0.12961287782425 1 1
0.277085732805604 0.269605296835309 1 1
0.291434919241515 0.282170667441486 0 0
0.0509403497851875 0.0512368300601785 1 1
0.374594264612055 0.360660884284882 0 0
0.0171604698241958 0.015925680673806 1 1
0.0415264262239841 0.0404933136947099 1 1
-0.186767724223034 -0.179864797767601 1 1
0.0050501877054731 0.00526260365605431 1 1
0.089705484534839 0.0865332505636805 1 1
-0.143021843331083 -0.140049037547275 1 1
0.0965702687620975 0.0940848181005416 1 1
0.408714716872488 0.397060486241969 0 0
-0.00631063682937399 -0.00694657683216601 1 1
0.036064137815101 0.0345279728895033 1 1
0.0383813298424879 0.038646656719065 1 1
-0.369784416507563 -0.358779777535938 1 1
0.302994201265019 0.291337239002933 1 1
-0.0480791040648606 -0.0453249990807892 1 1
-0.233478866620826 -0.22599315460401 1 1
0.266167489735047 0.259199354097443 1 1
-0.0373972295488755 -0.0348685918259331 1 1
0.126594919783185 0.122434434292737 1 1
0.162700707918291 0.159023580747319 1 1
-0.0266181866038041 -0.0255899831834917 1 1
0.0612722937733313 0.0567446428274785 1 1
-0.201825112086442 -0.193852942478694 1 1
-0.224070982115023 -0.217147247890454 1 1
-0.149490424958803 -0.144651225519647 1 1
-0.0252424412798205 -0.0223150760027069 1 1
0.367226498721246 0.356555754975322 1 1
-0.307720319800586 -0.29729883567828 1 1
-0.0427752685433811 -0.0421530317875171 1 1
0.0229423942708538 0.0240113312296975 1 1
-0.266666898701773 -0.259427259223792 1 1
0.180790334018044 0.173345065317811 1 1
0.0813843995424609 0.0784443977862522 1 1
0.160287577453568 0.152916029932156 1 1
0.124704469667933 0.12145057373799 1 1
0.318178624546933 0.309205728490211 1 1
-0.0303616414386693 -0.0309677363494085 1 1
-0.216778584034357 -0.210034279130976 1 1
-0.436065678299526 -0.423518730384208 1 1
0.0533000417866668 0.0537705125938246 1 1
-0.34216836963063 -0.331067403620688 1 1
0.0751130436404506 0.0720552124716213 1 1
-0.123433933070665 -0.119241268470185 1 1
-0.0160198776609689 -0.014980069176603 1 1
0.166408821463503 0.158826338514652 1 1
0.143324903357295 0.138030256313831 1 1
-0.0270391837510248 -0.0238540115895133 1 1
0.0271563349500347 0.0239672513866189 1 1
-0.358014711610842 -0.348840592825023 1 1
-0.155652557449289 -0.150711616095949 1 1
0.036474146069203 0.0356064004386728 1 1
0.249280389706489 0.240624359914159 1 1
-0.0584243582354998 -0.0567279552390051 1 1
-0.176055562141512 -0.170324995722419 1 1
-0.0817910474138649 -0.0794095143317352 1 1
-0.136473278201848 -0.130741998525268 1 1
-0.164706718137629 -0.159312626243545 1 1
0.043363944592953 0.0420156563081521 1 1
0.22039687171552 0.213017854312851 1 1
-0.056954781782529 -0.0550903514813806 1 1
0.345061058043976 0.334390077243327 1 1
0.218660495656455 0.212776580944218 1 1
-0.198444023957864 -0.193846676250423 1 1
-0.0983487968007568 -0.0944285486587693 1 1
0.118583078926516 0.115275712131797 1 1
-0.382961116015718 -0.372494909200187 1 1
-0.0884794425943572 -0.0881495233507893 1 1
-0.0306798817556212 -0.0295855702648646 1 1
0.071855601832406 0.067716879000666 1 1
-0.187439985035002 -0.183200594005199 1 1
-0.0280372974707995 -0.0267750258406715 1 1
0.221438652886155 0.215457837681839 1 1
0.0431207312942295 0.0415000416152708 1 1
-0.112033546972541 -0.108734526253441 1 1
-0.0198614427140059 -0.017473715492179 1 1
-0.290014664262652 -0.282738749297632 1 1
0.177800553897471 0.172921552690987 1 1
-0.206233204289258 -0.199820475975585 1 1
-0.226917680395801 -0.220225957709062 1 1
-0.308937195481542 -0.30056819261979 1 1
0.0469099765088237 0.0427928579630815 1 1
-0.51539642888824 -0.499017404152408 0 0
-0.246906800246275 -0.242203135764683 1 1
0.324817246642252 0.314531027551542 1 1
0.0639755025473473 0.0620121760650068 1 1
0.0302100459487059 0.0279413081376897 1 1
0.0285678222608155 0.0286143675113954 1 1
-0.263250423505033 -0.256220337022793 1 1
0.0102673009625944 0.0070196181603735 1 1
0.193425917168219 0.19061515413992 1 1
-0.113894247654397 -0.111534182305461 1 1
0.136040369624893 0.13398911060806 1 1
0.109692586437625 0.105659185063832 1 1
0.156276990834263 0.151391777855006 1 1
0.122984197697899 0.12012728601391 1 1
-0.199624044110947 -0.192733473390148 1 1
0.379302492981592 0.367671466772046 1 1
0.0795944992509938 0.0755769789026386 1 1
-0.124838319117353 -0.121340973884427 1 1
-0.0628435725873336 -0.0626197524249684 1 1
0.155851942299465 0.153499105927961 1 1
0.166446663014289 0.160217753648702 1 1
0.0454357717323869 0.0437773264432526 1 1
-0.0418510296289358 -0.0408683977212098 1 1
-0.197527423428847 -0.193179799723315 1 1
-0.101940960096351 -0.0992401280703177 1 1
-0.200389356113897 -0.194334925481183 1 1
-0.198875609983861 -0.193026925621413 1 1
-0.000497113753425319 -0.00278500226054129 1 1
-0.27114728514835 -0.26195115929914 1 1
-0.0532094000167585 -0.0517691937187398 1 1
0.00211368829343389 0.00143683249897564 1 1
-0.0512024741214308 -0.0515440716465536 1 1
0.289297963417623 0.283048668927169 1 1
-0.095917610335347 -0.0957011195988736 1 1
-0.0637726465968708 -0.0615089083197218 1 1
0.132529210252329 0.129414849897663 1 1
-0.0757819226794215 -0.0733114474505791 1 1
0.238080965719628 0.2302861006037 1 1
0.146785791409611 0.142381612547615 1 1
0.079547137074522 0.0791698472226427 1 1
0.222939554341782 0.216196484540384 1 1
0.0730124280098272 0.0678720902404388 1 1
-0.295110305410654 -0.284950278967762 1 1
-0.171307396224193 -0.168506974804777 1 1
-0.158189933864065 -0.15429389754797 1 1
-0.0811396572216874 -0.0783266308490015 1 1
0.107584111292915 0.102519520302033 1 1
-0.0952611765185332 -0.0931834448636819 1 1
0.0969182490152028 0.0930209118913347 1 1
0.3258215423418 0.314888814909569 0 0
-0.123321314299356 -0.120144159370184 1 1
-0.262922703031903 -0.256028516670155 1 1
-0.0747826071945271 -0.0740687291928605 1 1
-0.0733493716377959 -0.0737457815154949 1 1
-0.325993941454691 -0.318097903309051 1 1
-0.0929785104106511 -0.092890117401253 1 1
0.045124970751833 0.0399789967297583 1 1
0.0408507111006763 0.0400754934956421 1 1
0.316723907519096 0.306990246240393 0 0
0.0366579816386928 0.0333886720938282 1 1
-0.224902656386248 -0.217606739923349 1 1
0.293701132590465 0.283534427189045 1 1
0.186933508071922 0.180095376355892 1 1
0.209448231011202 0.204432416840516 1 1
0.109545880044654 0.105302710288562 1 1
-0.245120636135492 -0.23773950505511 1 1
0.0749116153561174 0.0738783239382525 1 1
0.256705923952083 0.248014064445401 1 1
-0.000347810962677497 1.74628594326112e-05 1 1
0.0910978162130115 0.0908673962135371 1 1
-0.170919927493776 -0.166789717685292 1 1
0.111607538418815 0.107608184396541 1 1
-0.00917251471268083 -0.0104051931049004 1 1
-0.0489442594343474 -0.0452703200812021 1 1
0.214979171020812 0.210797322638139 1 1
-0.0360115078681309 -0.0338268203166972 1 1
0.0135935923917521 0.0133381419626999 1 1
-0.0132537709895788 -0.00965985770763622 1 1
0.457327352528543 0.445393071972425 0 0
-0.180181050901667 -0.174131361709879 1 1
-0.00855218937193197 -0.0090066701161976 1 1
0.125300731196071 0.121550232029171 1 1
-0.0407998382565665 -0.0396206671091873 1 1
-0.45505850251859 -0.440146391023482 0 0
0.148532363752557 0.143821046612 1 1
-0.0868592533126755 -0.0858294638211802 1 1
0.0244827944509174 0.0261201054429973 1 1
0.138582544891347 0.135151004915826 1 1
0.179021892930211 0.172986657318055 1 1
-0.192375873762341 -0.185451273167602 1 1
0.212685365704068 0.205338379319121 1 1
-0.359189520310889 -0.351746173409695 1 1
0.162208782993137 0.15775219930318 1 1
0.203419608642712 0.19723256838818 1 1
0.217570476766824 0.210915622950539 1 1
-0.464366857641186 -0.450897296119424 0 0
0.104038267257116 0.102920000819055 1 1
0.401431693008585 0.389118626368767 0 0
-0.000476621696879516 -0.000381896085643735 1 1
0.0322946262362987 0.0311182762161702 1 1
-0.209356324641586 -0.202297988489242 1 1
0.0507710723748607 0.0486519934064684 1 1
-0.179247662338573 -0.174715097284793 1 1
0.0167839452078273 0.0168816228973179 1 1
-0.226689236220353 -0.220529776479853 1 1
-0.155850202534827 -0.152519684608148 1 1
-0.0970344535455886 -0.0942473658678735 1 1
0.309022594292803 0.299017746025355 1 1
-0.172479853045425 -0.169829971212088 1 1
-0.0540157504840089 -0.0526259489027433 1 1
-0.00480170779900613 -0.0044566639028907 1 1
-0.459864790830065 -0.44625697890008 0 0
-0.0769597393802609 -0.0735687541324838 1 1
0.301665695564464 0.290190046086218 1 1
0.267096180315287 0.260282787740354 1 1
0.279878736353621 0.271972236879535 1 1
0.0311653609347992 0.0292047265974332 1 1
-0.0578878188603455 -0.0568562531170073 1 1
-0.758190882070249 -0.737811605657997 0 0
0.11692101539991 0.114397399581588 1 1
0.14595501445824 0.14180947700251 1 1
0.648062886678299 0.628877674318856 0 0
0.0795870416562792 0.0789714249030514 1 1
0.258893171792395 0.25194424189819 1 1
-0.433345344221524 -0.418030494485956 1 1
-0.0274225532697206 -0.0272561122750694 1 1
-0.555015308697139 -0.538053185955507 0 0
0.0515697979790368 0.0532650767849901 1 1
-0.260313173635245 -0.253724813735692 1 1
-0.292798158388213 -0.285016949612927 0 0
-0.268246796510887 -0.260958864906642 0 0
0.225796794545233 0.21887418860992 1 1
0.547752167438065 0.529868232991474 0 0
0.137943752879559 0.134099094891948 1 1
-0.236645952040056 -0.225940291660934 1 1
0.145950967692388 0.140684362881012 1 1
-0.0567189619469418 -0.0551604551753673 1 1
0.162875324322279 0.157353803757991 1 1
-0.0628830002667576 -0.0618383328099687 1 1
-0.00728441144884023 -0.00871142389810511 1 1
0.205921483950798 0.197096941563923 1 1
-0.0302753674802432 -0.028063984919189 1 1
-0.0739578998346021 -0.0729191098066089 1 1
-0.126069955640888 -0.12314201401969 1 1
0.0236097007002811 0.022412447803375 1 1
-0.250049625291771 -0.244106403887688 1 1
0.135978362340703 0.13192713581099 1 1
-0.0429484927481929 -0.0423895604281964 1 1
-0.257325528656663 -0.250162954016306 1 1
-0.0586726986053183 -0.0575332876772433 1 1
-0.408473978379915 -0.394900222798402 1 1
-0.11172784447246 -0.108563560718639 1 1
-0.362870254940615 -0.352903548508232 1 1
0.372797942123879 0.361558873089073 0 0
0.177567200967577 0.172287191527985 1 1
-0.322171165818313 -0.31280193465051 0 0
-0.00954025460545721 -0.00866808154606793 1 1
0.00334416226831019 0.00337894917648897 1 1
-0.225569473609441 -0.221232971349318 1 1
0.329705488335357 0.321192233677013 1 1
-0.0585950008891094 -0.0567436933259996 1 1
0.192001408251122 0.186507120965112 1 1
0.309208743140053 0.300932286901336 1 1
-0.0964651841261129 -0.0925667293899596 1 1
-0.288196198948615 -0.279233674736728 1 1
-0.095147854919891 -0.0933889707206776 1 1
-0.230957591188396 -0.224079069172301 1 1
0.0677784285876463 0.0625829027882222 1 1
0.175639912891683 0.170843208364114 1 1
-0.182863356462391 -0.176801123894212 1 1
-0.274494811043898 -0.267701068958134 1 1
-0.111149055678925 -0.108834014040013 1 1
0.183035274506136 0.178180749187942 1 1
-0.0731824462097752 -0.0713798711051829 1 1
-0.106382714166645 -0.102158172404699 1 1
0.0363316072213406 0.0367964959540876 1 1
0.0724985959508725 0.0688858792585751 1 1
0.0823220225354679 0.0808641156052096 1 1
-0.143995497345973 -0.139261681576376 1 1
-0.0861756744677728 -0.0822747362131318 1 1
0.275034411907082 0.267626528937379 1 1
-0.182971597437854 -0.177064963742772 1 1
0.142402264683811 0.137238883195154 1 1
-0.0477290559156384 -0.0465697997580659 1 1
0.0306605722975473 0.0290110013891175 1 1
-0.0752210377593211 -0.0719357525723248 1 1
-0.147639786565077 -0.143008297036437 1 1
-0.0111994486741581 -0.0110836220130487 1 1
-0.0149243833904356 -0.0135668162787853 1 1
0.434557807243867 0.423353937121222 0 0
0.0577975294320122 0.0569301980278901 1 1
-0.267176646842049 -0.257569208325769 1 1
0.0187552235971662 0.0180953078405144 1 1
0.08868803066074 0.0871158331771967 1 1
-0.263365109754141 -0.255345133573153 1 1
-0.321713286588275 -0.314375730729639 0 0
0.0808606998637399 0.0760363762300811 1 1
0.423027243215759 0.410093416446491 0 0
-0.237342498534586 -0.231526051727218 1 1
0.105298552563661 0.0991751435166678 1 1
-0.0615347887852866 -0.0620990695915401 1 1
0.282474517997005 0.273621093758479 0 0
-0.359873767605559 -0.350323106259877 1 1
0.203838130273386 0.197310497238926 1 1
0.526242263497982 0.511175797376914 0 0
-0.297203684849979 -0.289030233190854 1 1
0.00715188196927501 0.00714586988581423 1 1
-0.225535007745 -0.21860358739842 1 1
-0.169654574678718 -0.166585393508788 1 1
-0.0990113405184602 -0.0963488209717097 1 1
-0.25031110603031 -0.242265849303777 1 1
0.0605378693736216 0.0606919774066301 1 1
0.0502320692121139 0.0484431297210816 1 1
0.245007185345668 0.23678362464204 1 1
0.0114554828269619 0.0128891548003545 1 1
-0.0359193353112367 -0.0364349286823863 1 1
-0.197431230340459 -0.191558665857392 1 1
0.122360869511014 0.117200634150315 1 1
-0.341718533964297 -0.333295605318795 1 1
0.0850482129347455 0.084784463956911 1 1
-0.101381590322354 -0.0992920276687224 1 1
0.0130034926895324 0.0125329511958724 1 1
-0.0343783733016738 -0.0329743135209325 1 1
0.18292439151758 0.176939703088134 1 1
-0.455102720298573 -0.442037251349735 0 0
0.0827709891809009 0.0785336380960221 1 1
-0.132931016718499 -0.128946813442688 1 1
0.313445834704382 0.30201132857295 1 1
0.0665909204641062 0.0666390838947551 1 1
0.259831798905301 0.249865808364884 1 1
0.247608644574616 0.240770579336549 1 1
-0.156534496475636 -0.151513443691016 1 1
-0.0725123312935162 -0.0704649849140563 1 1
0.123966388152996 0.120225571429196 1 1
-0.1408461014799 -0.135363244595523 1 1
-0.0996263215490853 -0.0959446870391285 1 1
0.20481323370518 0.200097085309341 1 1
0.320475448216626 0.311357716624592 0 0
0.226045251763715 0.220130009444875 1 1
0.130157907535519 0.124226033872034 1 1
0.254569611963164 0.247174852397111 1 1
0.604413478187951 0.58981713696693 0 0
-0.0727913340332456 -0.07103183892809 1 1
0.207454068451437 0.20050585486805 1 1
0.10943520745807 0.106260056557998 1 1
0.173787203785114 0.170071900774995 1 1
-0.150348477075696 -0.145273246451124 1 1
-0.0886437659667776 -0.0878495694206408 1 1
-0.134089122255538 -0.13057612762932 1 1
0.23685344282006 0.231296175351272 1 1
0.317186622563776 0.30735909566972 1 1
-0.101628061241022 -0.0981767281868009 1 1
-0.108846197174152 -0.106436690680533 1 1
-0.109306240893663 -0.104230538750734 1 1
-0.221355986781158 -0.21410769943225 1 1
-0.150140823204381 -0.146270142109313 1 1
0.0236169299173958 0.023846325553268 1 1
-0.150261860426002 -0.144755505077451 1 1
0.141324904539202 0.138103611188792 1 1
-0.257108375733304 -0.251315284249871 1 1
-0.096467955795634 -0.0921120749771521 1 1
-0.140681715610764 -0.138858528927549 1 1
-0.030672355006836 -0.029177681101586 1 1
0.450292398298037 0.43784825488957 0 0
-0.00807277862884843 -0.00796552937013575 1 1
0.128187134770291 0.122800066408096 1 1
0.0654196675159954 0.0647350417415847 1 1
0.194897595958146 0.190679037293356 1 1
0.170835740969232 0.166714189287726 1 1
-0.328557575557266 -0.318970616645211 1 1
0.0140259658712324 0.0119809938560091 1 1
0.174433852776479 0.16939670015554 1 1
-0.326369969747235 -0.31391709086119 1 1
0.0455765776989414 0.0455675574214102 1 1
-0.174633506612424 -0.171759565029176 1 1
0.00459165767510312 0.00413801947449602 1 1
0.0831261047947133 0.0809072637784611 1 1
0.0159654531849366 0.015431729559307 1 1
-0.21155039685396 -0.206888280526008 1 1
0.0594411807540961 0.059381901770229 1 1
-0.0305901282749971 -0.0303235288773346 1 1
0.0117235007402261 0.0122390768758227 1 1
-0.195500918433176 -0.190007629246141 1 1
0.135717466549044 0.133783579423577 1 1
0.00372636704198209 0.00507772230538532 1 1
-0.106630494167809 -0.103531344875587 1 1
0.144099809086202 0.139752678743619 1 1
-0.0821083550525552 -0.0784861965960235 1 1
-0.0522365857546181 -0.0524876829747042 1 1
0.118921913554192 0.11498475201531 1 1
0.370732081725819 0.356834624833036 1 1
-0.494702455725158 -0.480195735955434 0 0
0.318534090579982 0.31098615596585 1 1
-0.34714360383086 -0.335233272087802 0 0
0.213979851515424 0.207830281717101 1 1
0.104733424023246 0.101331318541028 1 1
0.129137116454988 0.123648230662515 1 1
-0.136828080826752 -0.132756998483072 1 1
-0.0289642006891133 -0.0259464853988978 1 1
0.164524685264697 0.159434652191595 1 1
0.210685478983484 0.205379716853386 1 1
-0.0195759527070977 -0.020618090249977 1 1
0.289058987596867 0.281955874875048 1 1
-0.275143044293686 -0.268671662765222 1 1
0.0767121147714024 0.0746337285747609 1 1
0.291556889469082 0.283902626531182 1 1
-0.184675537311274 -0.178587375551063 1 1
0.227242076655266 0.221669251946045 1 1
0.0277461913267116 0.0273320520024574 1 1
-0.460896624499486 -0.448009905184409 0 0
0.094423604712093 0.0908847452056974 1 1
-0.169237327815745 -0.163587875097159 1 1
-0.286884036909315 -0.274849416187194 1 1
-0.324197149549198 -0.315356274462725 1 1
-0.217190513716847 -0.210981666063107 1 1
-0.337202842581834 -0.326662386849244 1 1
0.0431918700604694 0.0400671810303814 1 1
-0.215319168880845 -0.210565288948573 1 1
0.0816980074619776 0.0808139398531802 1 1
0.120009912756036 0.114586589980623 1 1
0.297596997537054 0.288902578665043 1 1
-0.029097029215267 -0.0290485148392888 1 1
-0.255940837062138 -0.248690048792161 1 1
0.120035467169262 0.114910955789503 1 1
-0.0445569383950991 -0.0417432517120575 1 1
0.298160954556182 0.289002691918001 1 1
0.294023332227246 0.288169536943177 1 1
-0.00309837943762441 -0.00237190398029666 1 1
-0.107665100330598 -0.103326733587992 1 1
-0.0276995434787351 -0.0270566816858296 1 1
0.496013056893803 0.480311651833781 0 0
-0.14823148139987 -0.146316140511796 1 1
0.0915483298089114 0.0879738688378569 1 1
-0.0869381051269301 -0.0869321015509486 1 1
0.404513409289347 0.391240560096507 0 0
0.158605232584708 0.155076539261703 1 1
0.234029847613267 0.227904280603498 1 1
-0.419006641408175 -0.408660848404256 0 0
-0.109869085996547 -0.105561540202048 1 1
0.0980616328748035 0.0956307447408934 1 1
0.1704737370121 0.164621018138619 1 1
0.0509873812295053 0.0489907308230514 1 1
-0.154967002469691 -0.150717558442933 1 1
0.44388380371946 0.435257655658714 1 1
0.254334375785964 0.245501765962525 1 1
0.163698212673156 0.158963139172504 1 1
-0.115273443638568 -0.109783365704598 1 1
-0.162841316135633 -0.155780194531563 1 1
-0.340834949066964 -0.331969092898285 1 1
0.0888154208929959 0.0824409571918311 1 1
0.162332861235903 0.156379806231271 1 1
0.235802696565309 0.228632499904718 1 1
-0.0412834163602537 -0.0390520435303104 1 1
0.0486322844256921 0.0474209964893404 1 1
0.200638216160165 0.194002726100638 1 1
0.207524473813141 0.199543318685502 1 1
-0.0171271657679512 -0.0149576721988271 1 1
0.249214630522022 0.241221722649656 1 1
-0.0472764019961131 -0.0455763215227969 1 1
0.190286685164178 0.182754377902908 1 1
-0.0941511662771418 -0.0923991519012686 1 1
-0.162278569016188 -0.155916568522176 1 1
-0.0182212495586077 -0.0192919961103926 1 1
0.00197257374881349 0.00252697831966173 1 1
0.364330194441191 0.352988367810748 0 0
0.385345980487772 0.374883033995451 1 1
-0.0349381794948308 -0.0345187173083778 1 1
0.0594266593234176 0.0588853629710707 1 1
0.129304279657986 0.123696256902053 1 1
0.0484542237311471 0.0476234595832134 1 1
-0.171936434242551 -0.166448769787708 1 1
-0.0684377442876708 -0.0667665967402207 1 1
0.00925197908939844 0.0111100371111422 1 1
0.0195837087756389 0.019948268184932 1 1
-0.173565770962245 -0.166547489021019 1 1
0.116544919611031 0.11411592357939 1 1
0.178588124482586 0.173264666186744 1 1
-0.0104108827963506 -0.00866120738222718 1 1
-0.00981458693834119 -0.00967365290677364 1 1
-0.0557700043437163 -0.0519588643827903 1 1
0.0320631402514004 0.0309993781462727 1 1
0.192422943530205 0.185870161913333 1 1
-0.0428028010184698 -0.0407957783481971 1 1
0.00597039206342614 0.00760703140571817 1 1
0.13048837505566 0.124198702148076 1 1
0.0289809211541067 0.02602401004119 1 1
-0.362291740027414 -0.349582778253654 1 1
0.152834074520834 0.150679102566965 1 1
-0.120721009021397 -0.117735973935663 1 1
-0.17370053962345 -0.169128931689565 1 1
-0.0651543146417414 -0.0639782378306049 1 1
-0.205914367931731 -0.199999201170048 1 1
0.248297929625327 0.238485704757688 1 1
0.103149583341851 0.102911572889352 1 1
-0.101756599250624 -0.0980919142747398 1 1
0.141364338996469 0.136507223802287 1 1
-0.227923542886948 -0.221011706825961 1 1
-0.522080857498377 -0.505740396624522 0 0
0.169821587618571 0.163659690134409 1 1
-0.136677099624931 -0.133513453950486 1 1
0.0822281132332185 0.0799413153972906 1 1
-0.139045831969587 -0.135681609069122 1 1
-0.158061934493864 -0.153561077396152 1 1
0.122809851369935 0.120778342312519 1 1
-0.318236898631356 -0.308453925789367 1 1
0.124793397157309 0.125359456773672 1 1
-0.217716098986119 -0.211889696775448 1 1
0.048453032652266 0.0478044497183984 1 1
0.0437445079162474 0.0435735279101559 1 1
-0.038328084169656 -0.0340776486030909 1 1
0.188363534656337 0.183515100616018 1 1
-0.202281164772617 -0.196111018833082 1 1
0.294207204523717 0.289085965793233 1 1
-0.155885458395092 -0.153685978786319 1 1
0.278117190125495 0.271436609336399 1 1
0.242471703389658 0.234907049774767 1 1
-0.223502914543225 -0.218066958892206 1 1
0.0922286600277438 0.0902813409309932 1 1
-0.0306989529690847 -0.0307180964063336 1 1
-0.128573760726837 -0.124489939552441 1 1
-0.0739070419760354 -0.0736001873311205 1 1
-0.0450472826519947 -0.0452151005451419 1 1
0.131198439865253 0.12654335512147 1 1
0.191629359209999 0.186306020438535 1 1
-0.0297354846663822 -0.0287973372164057 1 1
0.15478667265413 0.14897556094454 1 1
0.189589750436219 0.183119111213066 1 1
-0.221307106998935 -0.213398930217212 1 1
0.289902572153342 0.284520140729914 1 1
0.125397206770849 0.123241755608951 1 1
0.0147898190242613 0.0128941440602911 1 1
0.0635935880593531 0.0604451576063625 1 1
0.47711357941464 0.460852631518672 0 0
0.0518232776644463 0.0514646578204383 1 1
0.0815953898036607 0.0798250991975356 1 1
0.111166683750838 0.106514516068001 1 1
-0.133074608696801 -0.128083801397347 1 1
0.267640295931447 0.257986818738437 1 1
0.0735433484629876 0.0711551682397833 1 1
0.118250551270806 0.113273948716435 1 1
-0.538056441063825 -0.522369498742755 0 0
0.141280089818711 0.136228933907493 1 1
-0.0257727115046114 -0.0265454625163949 1 1
0.107952411990315 0.104348879806363 1 1
-0.262098793929216 -0.25417625210626 1 1
-0.185356451775393 -0.182394579635061 1 1
0.136765556717427 0.1315985917991 1 1
-0.130185493643334 -0.124710845358954 1 1
-0.30044223836159 -0.2901827432437 0 0
0.0978386181291254 0.0939775799163372 1 1
0.0642949277907576 0.063598058101945 1 1
0.112012953715643 0.108485099629732 1 1
-0.394803049280933 -0.383201645655734 0 0
-0.0675295214387615 -0.0658637175061909 1 1
0.0227496178317454 0.022141375976907 1 1
-0.0506618467273258 -0.0464727519428047 1 1
0.0620633758842247 0.0579675985493034 1 1
-0.275469432622601 -0.268876463407482 1 1
0.0112092658955559 0.0104603403873189 1 1
-0.033364951534815 -0.0303633395308167 1 1
-0.271915487497953 -0.266792991999246 1 1
-0.482437012139679 -0.467138889555721 0 0
-0.215416335272116 -0.21049777497382 1 1
-0.0209678120038622 -0.0236391385654385 1 1
-0.217499230590402 -0.211393886722257 1 1
0.28524217247316 0.27552047673122 1 1
0.276845742265934 0.267563131904902 1 1
-0.103947971450809 -0.100773104635317 1 1
0.308077138845588 0.297596796756489 1 1
0.17847899375332 0.175902462786954 1 1
-0.063838565810689 -0.0614361850778911 1 1
-0.180865016913196 -0.176820643572253 1 1
0.238458894870928 0.231760750176559 1 1
0.0231315796349222 0.0211582879469873 1 1
-0.374364909322404 -0.364491500334156 1 1
0.0306466819840961 0.031180601501318 1 1
-0.0433353721488089 -0.0428534831581762 1 1
0.0283834875462667 0.028728783942547 1 1
0.325049502262805 0.315921637346157 1 1
0.169425542445937 0.164976408697987 1 1
0.135316756040506 0.134397602516414 1 1
0.0445614521741015 0.0417014179633649 1 1
-0.0322720183145124 -0.032630400468418 1 1
-0.121297432146425 -0.118207913008671 1 1
0.00662707250948119 0.00406646746394079 1 1
-0.318588188843825 -0.306826178506528 1 1
-0.401353976672401 -0.391608165997902 0 0
0.186922264676322 0.179475587920151 1 1
-0.0182517111535327 -0.0180040418110545 1 1
-0.354090269577551 -0.342494623655195 1 1
-0.336075834785291 -0.326287054020883 0 0
-0.215783355920758 -0.211141653529761 1 1
-0.200702029873676 -0.19523503812573 1 1
-0.34454044563527 -0.333182858989366 0 0
0.0222227861921622 0.0220701174888968 1 1
-0.149345375457428 -0.146003763420113 1 1
0.132313749780321 0.127951511553266 1 1
0.0623020781358841 0.0633722996298072 1 1
-0.0636757631704246 -0.0635839297020108 1 1
0.0319271957826956 0.0312438860750364 1 1
-0.129743981477664 -0.12583933766933 1 1
-0.0487743219986313 -0.0470372857095927 1 1
-0.114951248512532 -0.110423220819586 1 1
0.0809651918041834 0.0784059735196238 1 1
-0.226788579020567 -0.219524916637883 1 1
0.545807338256454 0.527596705043578 0 0
-0.0371420095968879 -0.0364894179909055 1 1
-0.221141955376774 -0.211878007816318 1 1
0.132934775909433 0.1302169941672 1 1
0.143472902174135 0.140069244581053 1 1
0.10305486190475 0.0985497839857262 1 1
-0.137497854904524 -0.132075218560996 1 1
0.168427743595201 0.165371130698545 1 1
-0.170224119457482 -0.166789778754787 1 1
0.268543717211843 0.258029126051677 1 1
0.10332411689987 0.100771965065426 1 1
0.44718520878333 0.437484052532304 0 0
-0.300266175996232 -0.291510989291142 0 0
-0.173550936929971 -0.16685343487408 1 1
-0.039305587567105 -0.037746639378972 1 1
0.17474064730864 0.170198655313334 1 1
-0.0800662754918578 -0.0784878752869283 1 1
-0.0502714493161728 -0.0471836999561404 1 1
0.109415064040224 0.105080923110687 1 1
0.0972423628812728 0.0932985125341376 1 1
0.102551127875396 0.0980474777969583 1 1
0.094745126042733 0.0915885261372413 1 1
0.0979453167222542 0.0956879851884844 1 1
-0.0138044495967118 -0.0123706036448412 1 1
-0.142260485760369 -0.137358645250758 1 1
-0.344240975688682 -0.33476524274102 1 1
0.0454298076586327 0.0429750920765688 1 1
0.296608840504258 0.289578806004318 1 1
-0.321462532815703 -0.312001036648044 1 1
-0.278531397362043 -0.271377857001644 1 1
0.0704406539467984 0.0680929996608262 1 1
-0.253575517550281 -0.245329953415061 1 1
0.204832078337634 0.199453505902165 1 1
-0.280692201362939 -0.272920221533865 1 1
0.170226967086872 0.163434200306517 1 1
0.149405599689177 0.143024640956974 1 1
0.0226616827373434 0.0208077259203934 1 1
0.128155305919025 0.123438885554878 1 1
0.0616642164089211 0.0594431168273909 1 1
-0.481177835732148 -0.466646408030319 1 1
-0.459341839426024 -0.446259020716179 1 1
0.0118456447496635 0.0104332468849216 1 1
0.271584440055602 0.265629368341091 1 1
-0.0838752608309065 -0.0779080861247048 1 1
0.134522630813078 0.130602484417595 1 1
0.0637395343059989 0.0630892024866171 1 1
0.0841302494633306 0.0837694976117205 1 1
0.46704037065668 0.456382345268052 1 1
0.238143233650403 0.231719872501058 1 1
-0.167874243231458 -0.164432199220153 1 1
0.219465712065925 0.213411546895403 1 1
-0.185871741990292 -0.179192292500982 1 1
-0.168735040735005 -0.164029988463841 1 1
0.0888984289665041 0.0867875566805027 1 1
-0.0251998354705655 -0.0235464813332884 1 1
0.0404493916436585 0.0370065539056063 1 1
-0.222705828357859 -0.217017946522261 1 1
0.0658512032126651 0.0630123170606143 1 1
-0.181872009439458 -0.178355678603398 1 1
-0.539796035193056 -0.523435144376582 0 0
-0.00360144925640399 -0.00425608410888806 1 1
-0.548617996939486 -0.532449345231444 0 0
0.272133949691053 0.265887053124876 1 1
-0.0649570819483795 -0.0637169872084359 1 1
-0.080499705637979 -0.0794208394109951 1 1
0.262819316599854 0.254876021293488 1 1
0.223403205931243 0.215671194705914 1 1
-0.0259952494177725 -0.0258334226061674 1 1
-0.211396982239775 -0.205604904621913 1 1
0.10119154491778 0.0994030695622906 1 1
-0.566620289783374 -0.546752004229307 0 0
0.160053913976981 0.154705080555613 1 1
0.0135329768996755 0.012419659874655 1 1
-0.116222132395978 -0.111748504116855 1 1
0.306887019598979 0.298722949679289 1 1
-0.377540276990583 -0.367695132753765 0 0
0.0906462845265565 0.0885050054136119 1 1
-0.121616888744436 -0.117321134317112 1 1
0.029106083335864 0.0258424140287322 1 1
0.0697312048216901 0.0664468383074416 1 1
-0.122515223344366 -0.11987394425166 1 1
0.163157616053581 0.158260393864607 1 1
0.162392016992742 0.158411244778479 1 1
-0.108670282693409 -0.102764810704897 1 1
-0.14986822966598 -0.146316151878957 1 1
0.616557825810649 0.599242680004222 0 0
0.214424829295197 0.208298717060636 1 1
-0.00631978613681354 -0.00735123226548665 1 1
0.224239088465933 0.213491225248167 1 1
0.0914531081109437 0.0906076723759741 1 1
-0.304791952978704 -0.294250714809775 1 1
0.315174290703429 0.308744361770186 1 1
0.106806575949106 0.105719749657524 1 1
0.348826013148426 0.339902526874906 0 0
0.198283627637893 0.192244112830837 1 1
0.00917234974083664 0.00671941405193957 1 1
0.393394615888646 0.380841247282703 0 0
-0.241557517498846 -0.237339056469201 1 1
0.129749235659039 0.127545965223456 1 1
-0.120876505463954 -0.119000723367966 1 1
-0.183787765800667 -0.177193436545649 1 1
0.504648900746512 0.488463656396404 0 0
-0.436504501826946 -0.423413914240412 1 1
-0.0790920492085068 -0.0769272231864782 1 1
0.310247053769757 0.302346022375719 1 1
0.155724295428988 0.150670635007086 1 1
-0.0411279829411341 -0.0406471167370863 1 1
0.277485688831798 0.26878531153093 1 1
-0.0354233260259434 -0.0341503979049789 1 1
-0.167949702136558 -0.16359208955483 1 1
-0.195403691571823 -0.188572896055455 1 1
-0.00832705901430007 -0.00942863661489261 1 1
-0.0416071406810226 -0.0404889321320445 1 1
0.214909504602459 0.209400325765224 1 1
-0.405513385439979 -0.392934444267426 0 0
-0.191535508977909 -0.188041632687144 1 1
0.00966893929024831 0.00607084748780987 1 1
0.00332555465951971 0.00299919416070471 1 1
0.134447607220087 0.129161719953513 1 1
-0.0198821007372996 -0.0197831075098126 1 1
-0.119546233844317 -0.116342793288087 1 1
-0.0941385382105831 -0.0900770512536415 1 1
0.253589867829595 0.24704691456589 1 1
-0.452022688319843 -0.439767813428428 1 1
-0.0684882002972061 -0.0689257902765598 1 1
0.232362308927146 0.223837400848243 1 1
0.0795745586532905 0.076988962629241 1 1
0.00595298707396805 0.00807271067075159 1 1
-0.254184739215294 -0.247811433909404 1 1
-0.0118223391206864 -0.0125823093262511 1 1
0.159329150378564 0.15691632598843 1 1
0.0762950557859816 0.0765392590024616 1 1
0.267932868911842 0.25911612197134 0 0
-0.0749201076927706 -0.0738518859964856 1 1
0.191536216539662 0.186009805047218 1 1
0.0749620573243902 0.0741626453034051 1 1
0.107144890718579 0.10341251047227 1 1
-0.199127970945152 -0.193073936271011 1 1
-0.00614451987276692 -0.00549241565029843 1 1
0.130932688198992 0.127254788576273 1 1
-0.0992289503129545 -0.0961247417183093 1 1
0.000134741870655042 -0.000188545042395218 1 1
-0.119960688947984 -0.114470668894369 1 1
0.0498657406386061 0.0473662671622345 1 1
0.101657491926819 0.0990856299133021 1 1
0.0332001835559389 0.0317189729800976 1 1
-0.176108526918597 -0.168860275601562 1 1
-0.0242886837728007 -0.0226607247880296 1 1
0.141069769026082 0.134974302101262 1 1
-0.391331131250362 -0.380102807259308 0 0
0.214266717665197 0.211397051517608 1 1
0.298041631312372 0.289318378949852 0 0
-0.339702428589081 -0.328704157971374 0 0
-0.19651775378215 -0.190639977813288 1 1
0.0396532286089321 0.0365068216643283 1 1
-0.0842193369407576 -0.0832361838262802 1 1
0.104915216698523 0.102644395931607 1 1
-0.0762315761054261 -0.0718620900852093 1 1
-0.0624105377773585 -0.0598456722860703 1 1
-0.0541403307498293 -0.0552495923975732 1 1
0.156585596024268 0.152721407797586 1 1
-0.169399590102657 -0.16371344307138 1 1
0.401953626857042 0.391871552454668 1 1
0.245606797914687 0.239457534217109 1 1
-0.295672618191556 -0.284112702128901 1 1
0.237164737659475 0.228265137090498 1 1
0.235453433103232 0.230246658724844 1 1
0.207136449578379 0.197589297285715 1 1
-0.0442460250397276 -0.0425602266294533 1 1
0.194805479669142 0.187563599914184 1 1
0.230610880225798 0.225979103085932 1 1
0.223825027971509 0.217044745334222 1 1
0.0450669028795404 0.0442056094824224 1 1
0.140538433642144 0.139003347569547 1 1
-0.24234885109691 -0.233216163264912 1 1
-0.0420943735798527 -0.0394039581074549 1 1
-0.224483835502796 -0.217955246672212 1 1
-0.0936012490635916 -0.0913385082200063 1 1
-0.411782127738668 -0.40055194769447 1 1
-0.0329271745438867 -0.0317710348700052 1 1
0.222334975711257 0.215785908482535 1 1
0.31061965367072 0.300429540606111 1 1
0.0717546788710225 0.0671987799259305 1 1
-0.0462034478207087 -0.0432051887023272 1 1
-0.109080137067104 -0.103886339832526 1 1
-0.0471247561651898 -0.0462148271540579 1 1
0.126619691943434 0.119951695955013 1 1
-0.177671696111943 -0.171445773805668 1 1
-0.0152710589013768 -0.0152374272907268 1 1
0.0467422574821731 0.0460432658891792 1 1
0.0979164980346163 0.0945442135690032 1 1
-0.132821898073825 -0.128966931366921 1 1
-0.0489299379848853 -0.0484395014039098 1 1
0.436634217223298 0.423818552146321 0 0
-0.0514981276737365 -0.0517045679916813 1 1
0.427305310341458 0.411198793372426 1 1
-0.113279934048622 -0.1081230229322 1 1
0.124876536467592 0.122315772660955 1 1
0.0375052142631358 0.0352146899921672 1 1
-0.124363116221585 -0.120755095722675 1 1
0.633547501962866 0.613263440780252 0 0
0.216450655010008 0.212197261184203 1 1
0.115954939527984 0.111296837951442 1 1
0.0183912409095494 0.0190077900189499 1 1
-0.109368947999044 -0.104979993623134 1 1
0.235271562755161 0.229522512994965 1 1
-0.152065081959001 -0.144507754731498 1 1
-0.352978499892579 -0.339986933175887 0 0
-0.0932025860382555 -0.0899862269058823 1 1
0.206725537270422 0.199480073871173 1 1
-0.0300357039168821 -0.0271444015177992 1 1
0.127347096319263 0.125129737339084 1 1
-0.0101970423408558 -0.0101565145362538 1 1
-0.0619082080911948 -0.0618209778976791 1 1
0.0210504248858618 0.0217122187092908 1 1
-0.477907635327094 -0.463956463537023 0 0
-0.212824473651862 -0.205110357577763 1 1
0.230023127350675 0.221415954084761 1 1
0.450469436243013 0.43473912900581 0 0
-0.0555059256635036 -0.0546094585208265 1 1
-0.201793433598163 -0.196336722763269 1 1
0.00407321525634538 0.0046047953762032 1 1
-0.00616389032384285 -0.0101125501348217 1 1
-0.0247466553362719 -0.0239781737096548 1 1
0.0265617495683343 0.025411686842927 1 1
-0.0999719968971676 -0.099905534389315 1 1
-0.162677388043662 -0.159866439673916 1 1
0.0693771575376682 0.0664613904843279 1 1
-0.042545335821752 -0.0406272853810516 1 1
-0.0630078969810876 -0.0620533565558962 1 1
-0.268358982560237 -0.259827676922198 1 1
0.137780228730846 0.134345026991949 1 1
-0.140194254068795 -0.137101943894724 1 1
0.516016414117818 0.500640178223629 0 0
-0.418930200861862 -0.408063302324086 1 1
0.0498985005628173 0.0478236047841265 1 1
0.298963583207798 0.290845303982514 1 1
0.303955251813773 0.294456741857171 1 1
0.130380884853258 0.125294551421225 1 1
-0.224821087311538 -0.217888924178245 1 1
0.0638509338760824 0.0652098694184355 1 1
-0.0175876696018681 -0.0186515492952398 1 1
0.311234742240196 0.302307011721001 1 1
-0.306872784408949 -0.299696670546972 0 0
-0.51106705166765 -0.495863642077812 0 0
-0.0356658258237399 -0.0331169760999536 1 1
-0.0321952693983149 -0.0300477813706025 1 1
-0.187439090140827 -0.181163660477585 1 1
0.153125430620103 0.148862780312979 1 1
0.0235834727363241 0.0238622235148668 1 1
-0.192683551584629 -0.185654282535815 1 1
0.27864696524304 0.271642121129249 1 1
0.117069676343271 0.115479241204362 1 1
0.0147229246011823 0.0141694416325152 1 1
-0.16946381302949 -0.164375442480393 1 1
-0.283340351816725 -0.273689833184222 1 1
-0.112734200876273 -0.11035998185865 1 1
0.0807186592536824 0.0776533669473378 1 1
0.0332190880444658 0.0341001261195696 1 1
0.240613390034373 0.232763570455664 1 1
-0.0936821449890576 -0.0899880256519096 1 1
0.220224332647233 0.21365620248064 1 1
0.194784856961975 0.185910508268292 1 1
0.157899264345742 0.15380387501911 1 1
0.0636493460383731 0.061499934906001 1 1
0.122994633765548 0.118361033288758 1 1
-0.170414636358087 -0.165729833048597 1 1
0.225819848541415 0.218636894800894 1 1
-0.163510982352854 -0.155811642992082 1 1
0.348239458088761 0.336935960969536 1 1
0.12308508773357 0.118017884955833 1 1
-0.0767690347359859 -0.0737432995956272 1 1
-0.0910978851756844 -0.0889494589102906 1 1
0.170519271133887 0.165110710635125 1 1
0.563069481471521 0.547404119149009 0 0
0.0196470106402518 0.0208430283422701 1 1
-0.0782762654868727 -0.0769038636623287 1 1
-0.0480358463850482 -0.0454826758429906 1 1
-0.0443521518759114 -0.0418009111072506 1 1
-0.124163586672277 -0.120702178815033 1 1
-0.205215343226647 -0.197892209391631 1 1
0.0834069544739995 0.0818954737086638 1 1
-0.0781933950089789 -0.0767405672550243 1 1
0.0445239680529764 0.044978775923494 1 1
0.189528929343263 0.182653637125582 1 1
0.0351714838314217 0.0323822973982367 1 1
0.116029023127055 0.113499396799916 1 1
-0.344711065467019 -0.332985556025314 1 1
-0.202334417875657 -0.194524402773288 1 1
0.0502449580283055 0.0495201138044383 1 1
-0.168025984372564 -0.162300270873858 1 1
-0.0700721133891944 -0.0686199335733878 1 1
-0.117250772450253 -0.112688482247405 1 1
0.199892870823866 0.194467632686651 1 1
-0.0739918103408461 -0.0719882028371394 1 1
-0.0159060055008152 -0.0168889586089765 1 1
-0.0571777478687768 -0.0561418054914245 1 1
-0.21348931288837 -0.208113719258003 1 1
-0.0885011641688438 -0.0829195541909715 1 1
-0.0090718864976663 -0.00995037172012797 1 1
-0.0767452560434026 -0.0760139907602365 1 1
0.00880878520265515 0.00757922351941831 1 1
0.204663520561996 0.199360247164786 1 1
0.138002405440902 0.132011438534605 1 1
0.0670671496512854 0.0662129429504776 1 1
-0.304646559239025 -0.296379340630045 1 1
0.192192052853237 0.186285717691978 1 1
0.112645338080792 0.110090421535217 1 1
-0.220631870200714 -0.214991004979446 1 1
-0.245074596275299 -0.237712761342799 1 1
0.0756819934454256 0.0732477395477639 1 1
0.035140817379102 0.0349062141045441 1 1
-0.0892980236124762 -0.0885496655344893 1 1
0.0494608859663702 0.0480192878433736 1 1
0.207654156208377 0.201068209093973 1 1
-0.161003844367032 -0.15855531869044 1 1
-0.260892787762782 -0.253950233516751 0 0
0.124823170052818 0.120396637192507 1 1
0.0835933739292631 0.0803468860384396 1 1
-0.0122862072937374 -0.0109103044129426 1 1
0.00504824957118314 0.00259333168703788 1 1
-0.310202805208947 -0.302566215822351 1 1
-0.0778607498896135 -0.0768451527045303 1 1
0.235426609873051 0.228721795207304 1 1
-0.0163934822550751 -0.0137281404474676 1 1
0.222944931134168 0.216957311161117 1 1
-0.02210648474224 -0.024063110927414 1 1
-0.0522995295949539 -0.0506106615231301 1 1
0.052167009788729 0.0499314701537498 1 1
0.309560432057906 0.301722677779277 1 1
0.443123255869083 0.430612206507243 0 0
0.161451395228024 0.1584211783658 1 1
0.0372696662425289 0.0345309390968158 1 1
-0.178763199044767 -0.171242617721468 1 1
-0.0834299154491374 -0.0797350213816614 1 1
-0.191193885659758 -0.186820794776828 1 1
-0.00337337316223912 -0.001488990238048 1 1
-0.216590376337736 -0.209369328172906 1 1
0.209391125663736 0.2042951591968 1 1
-0.0405755529524281 -0.0402475964418581 1 1
0.00583225053221755 0.00493058270412278 1 1
0.0788080844625608 0.0764242911890429 1 1
0.125236221466041 0.120254356539279 1 1
-0.0376711015140557 -0.0352763367865448 1 1
0.0267837115054861 0.0268233017950199 1 1
0.0122930649050676 0.0139430799632228 1 1
-0.340585468913951 -0.330907238532723 0 0
-0.143491758159033 -0.139620820301702 1 1
-0.138385014307967 -0.136096336833546 1 1
-0.117521977534759 -0.115710072452076 1 1
0.172175612246257 0.167370766883489 1 1
-0.0186868638667754 -0.0175794237285552 1 1
0.0928005921183134 0.0918533313482023 1 1
0.181525953274691 0.174570415414429 1 1
0.324508598739471 0.313822933857027 1 1
-0.0103699919512048 -0.00877663573260447 1 1
0.0393601009990623 0.0381425206885446 1 1
-0.232297493648112 -0.226047674647203 1 1
-0.192946577490149 -0.187043662129715 1 1
-0.0800652091177456 -0.0798815431356411 1 1
-0.0937164075597915 -0.0906706378772512 1 1
0.552276710384093 0.535358296131018 0 0
-0.246359336379396 -0.237132802522087 1 1
0.139133950316465 0.136984981582759 1 1
-0.0824682504328809 -0.0815889617893307 1 1
0.140897468521935 0.135715056522705 1 1
-0.0106186656806046 -0.010661274812771 1 1
-0.102847401431153 -0.0986254536264121 1 1
-0.0904758724380644 -0.0857060388304367 1 1
-0.0124364148941958 -0.0105007183503943 1 1
0.0850184612593183 0.0832859736917205 1 1
0.150966289872751 0.145587553853095 1 1
0.306176042299498 0.297127997300444 1 1
0.0364579331657697 0.0359884835599594 1 1
-0.0670356383224112 -0.0651767583077947 1 1
-0.248096310409298 -0.239904194295748 1 1
-0.0179655052742158 -0.0178323946054691 1 1
-0.0209163702115512 -0.017743502661278 1 1
-0.05822790416698 -0.0564556495669783 1 1
-0.178776709393094 -0.174009021046783 1 1
0.0347700200308585 0.0326634897828012 1 1
-0.192861833815277 -0.187291955214061 1 1
0.352220223464939 0.344328569436927 0 0
0.29081331251643 0.279069066321652 1 1
-0.181126143165544 -0.177740119911431 1 1
-0.0653033307133253 -0.0637747622693716 1 1
-0.108390377557224 -0.103786171518425 1 1
0.397743528783027 0.385937212162739 0 0
0.249589564953035 0.242622682578863 1 1
-0.00767014780161004 -0.0103207566980536 1 1
0.423122223772985 0.408894716238676 0 0
0.136482123824891 0.132887172544944 1 1
-0.177261108971247 -0.170454173592074 1 1
0.379510035986897 0.370368074521524 1 1
0.282329532581682 0.273619152811223 1 1
0.0632447909278064 0.0608966040375583 1 1
0.206509014366791 0.201486461642177 1 1
-0.11899382246301 -0.118016454349217 1 1
-0.0988788778226593 -0.0938657384843973 1 1
-0.399659986771001 -0.387334116408504 0 0
0.0897266589067176 0.0860855474937013 1 1
-0.0718545045759648 -0.0702036928054474 1 1
-0.047169122880348 -0.0469690655748121 1 1
0.32900412145336 0.31609818408873 1 1
0.0528869023390604 0.0507738933741443 1 1
0.457857055185305 0.442623049274555 0 0
-0.436818485433575 -0.427274464571938 1 1
0.441454459238395 0.42842700018914 0 0
-0.102974197662202 -0.0986376279469848 1 1
-0.0512841322473613 -0.0476888465845758 1 1
-0.159183668636333 -0.153067716426605 1 1
-0.0555787871889582 -0.0544421593318354 1 1
-0.126575558067203 -0.123501532428597 1 1
0.0429316666084006 0.0433747457540897 1 1
0.270600805317744 0.260888555049929 1 1
-0.398950374148124 -0.385503964934686 1 1
0.172860216746428 0.168197724833251 1 1
-0.182103005360376 -0.180785492058144 1 1
-0.0762844505415724 -0.0752879782209162 1 1
-0.108988134771848 -0.105652933681122 1 1
-0.18531205440045 -0.179812638021121 1 1
0.204988289765247 0.19853019494103 1 1
0.0497413991596192 0.0502200493914388 1 1
0.035241927202918 0.0346764928115871 1 1
0.0719260647291161 0.0696016454549472 1 1
-0.232538520246006 -0.226467096211 1 1
0.489038355743172 0.472700732672685 0 0
-0.0457681774526518 -0.0440205925378346 1 1
0.279841038725596 0.269169015545063 1 1
0.253686950535758 0.245821491668172 1 1
-0.0895325798856866 -0.0855446371396048 1 1
-0.191913604727214 -0.185464581781484 1 1
-0.108619356971523 -0.105701705503263 1 1
0.37570503992274 0.365873792836494 1 1
-0.0954772939754022 -0.0923058186394627 1 1
0.052132387395502 0.0519698057256553 1 1
-0.123288881494592 -0.120603292228267 1 1
0.0959501437839836 0.0938077577286899 1 1
-0.109960872636312 -0.108555492960137 1 1
-0.0768265616742606 -0.0774597276244269 1 1
-0.296458497917493 -0.286295175596633 1 1
0.0739157452496388 0.0714438484721148 1 1
0.0786908646188143 0.0777651488153373 1 1
0.0967363954593784 0.0920789601020605 1 1
0.253152814596282 0.243351930857194 1 1
-0.09615962348046 -0.0950615396691877 1 1
0.0866486073202355 0.0844515562229866 1 1
0.234157370384066 0.228853327234258 1 1
0.177550942459467 0.173245004546216 1 1
0.336072920795822 0.326560909852658 1 1
-0.302730544512898 -0.294149260433704 1 1
-0.0933031642318509 -0.0891425149415576 1 1
-0.103387874562275 -0.100331495255426 1 1
0.127982914574553 0.12417275858536 1 1
0.233670404832692 0.228051341926357 1 1
0.227641087318853 0.222365774920352 1 1
-0.244896843174931 -0.237947984822463 1 1
0.288444673946451 0.281040470172981 1 1
0.19048309200967 0.183287105235817 1 1
0.245245143241757 0.235056821234159 1 1
0.106710877762497 0.104869222581832 1 1
-0.00858183717842051 -0.00808739833145734 1 1
0.258876021245745 0.254443045308642 1 1
-0.131355285368354 -0.126447508469191 1 1
0.100973452622164 0.0985509303478889 1 1
0.159284560575922 0.155596153137433 1 1
0.149050732787729 0.143923503035024 1 1
0.0140012417243728 0.0145752092468554 1 1
-0.381126944664407 -0.369882101526369 1 1
-0.167895810770917 -0.164267389844912 1 1
0.186442055139314 0.181660665962552 1 1
0.101264440023226 0.0984405830799467 1 1
0.209250044093433 0.203773498428355 1 1
-0.315068701595162 -0.304111216715496 1 1
0.051395503859707 0.0507795258360376 1 1
-0.244124954405947 -0.235660678832953 1 1
0.169502562444785 0.164892943653559 1 1
-0.143492779753929 -0.141124741742822 1 1
0.109010092095492 0.106520326779248 1 1
-0.218606963168839 -0.214409227283159 1 1
0.33108763110833 0.321102068069699 1 1
-0.0308507587456889 -0.0303195088900847 1 1
0.0951477868628806 0.0941580683439407 1 1
-0.129440295612257 -0.125283078404557 1 1
-0.187019848221035 -0.180092495642682 1 1
-0.104172314457307 -0.103541870588136 1 1
0.217724414717155 0.211696664573512 1 1
-0.172092336767049 -0.166365955830497 1 1
-0.109301275926874 -0.106029921844775 1 1
0.161133111468647 0.156407303965 1 1
-0.264568027640285 -0.255238700683405 1 1
-0.00515994369022793 -0.00874624503288028 1 1
0.0418589010630619 0.0428565712082702 1 1
-0.0612328619172632 -0.0595733601166341 1 1
-0.46962575349467 -0.456449130111563 0 0
0.354678815351349 0.343653597086566 1 1
-0.219753042234348 -0.212501184307119 1 1
-0.332435533510554 -0.322907062295891 0 0
0.128854923245402 0.126495932298061 1 1
-0.18674809594229 -0.179561937787276 1 1
-0.224477221191283 -0.21856146101689 1 1
-0.0627333785587038 -0.0587141373726977 1 1
0.24869373839226 0.240907426787848 1 1
-0.145995955024144 -0.141463192383223 1 1
-0.030757373631331 -0.0295182052092509 1 1
0.0774045870368751 0.0743953099879405 1 1
0.228566889540576 0.219688036834953 1 1
-0.278396200243087 -0.269355362437978 1 1
0.31994092029846 0.307145221489434 1 1
0.0767033857697202 0.0739616055889167 1 1
0.18036680911668 0.176047483828393 1 1
0.118526354264981 0.111337579333911 1 1
0.0708422597049355 0.0695020497965195 1 1
0.0892716109116313 0.0879748497149099 1 1
0.111603701246729 0.107943061614637 1 1
-0.163905925827753 -0.16044258665986 1 1
0.278593904685194 0.270807770541396 1 1
0.214482442511044 0.209265509629902 1 1
0.218786168762684 0.212649860339545 1 1
0.0118216598594458 0.0102182342696773 1 1
0.439071229675107 0.427460021331016 0 0
-0.443090899537408 -0.426851235317762 0 0
-0.118625170927922 -0.115762726162324 1 1
-0.0381024557723271 -0.0388762008019743 1 1
-0.240515551114127 -0.2347218942512 1 1
-0.0700199483552158 -0.0704508093010431 1 1
0.126117748575465 0.121680963603859 1 1
-0.124987624153921 -0.121700890416223 1 1
0.235865061740816 0.230521473861352 1 1
0.0393680574272277 0.0358167562451294 1 1
0.212538258387517 0.206462806635974 1 1
0.164415619251461 0.160647597802962 1 1
0.215165070657746 0.207742273710413 1 1
0.604872584884202 0.588385345216066 0 0
0.0696780317284379 0.0677484499428147 1 1
0.0961552516587034 0.0922189150274366 1 1
0.0421621690790105 0.0419934006263082 1 1
-0.0278477618238113 -0.0268264763886041 1 1
0.091635851012814 0.0898149363070473 1 1
0.121474329435403 0.115196813431085 1 1
0.106861916830499 0.101132154315537 1 1
0.0489187160526566 0.0455322671346371 1 1
0.0419616037142811 0.0419325985289526 1 1
-0.314198860148426 -0.302825483731778 1 1
0.155157212045541 0.151751189039512 1 1
-0.231964370877266 -0.228229757908861 1 1
-0.384394305757615 -0.373916392451968 1 1
-0.245408178575581 -0.237550032734175 1 1
0.320537891214421 0.311437881426527 1 1
0.00744201342346939 0.00741594804061738 1 1
-0.0205648977201897 -0.0232195404157305 1 1
-0.0893352509532331 -0.0857242195292729 1 1
0.291700662359725 0.283991122359535 1 1
-0.194534696841255 -0.18861953427541 1 1
-0.212901749472997 -0.207444407333947 1 1
0.105132528784592 0.102793978468667 1 1
-0.066693111119807 -0.064974807567314 1 1
0.0925595904859125 0.089551366462922 1 1
-0.0442007949958781 -0.0414539931905936 1 1
-0.120428263584909 -0.116308290879879 1 1
0.464218872515415 0.449276337904718 1 1
-0.120902232884765 -0.11522441577945 1 1
0.139775941242416 0.135422639190435 1 1
0.00414165377196837 0.00285647820523655 1 1
-0.0423483300002963 -0.0425769494918484 1 1
0.0330815129532746 0.0318808423818584 1 1
0.0878855067884147 0.0865288058742816 1 1
0.108819702486015 0.10505758840718 1 1
-0.220653326790183 -0.212984226599565 1 1
-0.347667761693846 -0.334073659650234 1 1
0.152599488983674 0.147358416318896 1 1
0.210996079275399 0.207507840430996 1 1
0.217553247323806 0.21218788714871 1 1
-0.0749136533637383 -0.0733609725985784 1 1
-0.224414292694367 -0.217715998259929 1 1
0.307029995953263 0.299953940917091 1 1
0.0561142766084876 0.0516932452647969 1 1
0.0815927854246684 0.0787590579453985 1 1
-0.0262874735014043 -0.0246198339347398 1 1
0.403931361357292 0.390723660663449 0 0
0.21954636987181 0.21205045731399 1 1
0.0969634608540814 0.0921409223220236 1 1
0.0753955048266245 0.0722454135165718 1 1
0.194023636090737 0.187676042221498 1 1
-0.198391113848192 -0.191714740194789 1 1
-0.0585544374026172 -0.0563624738764068 1 1
-0.29686323621742 -0.290333627765486 1 1
-0.0761127344275661 -0.073043928274199 1 1
-0.273387025333841 -0.263512674354751 1 1
-0.0488009533467937 -0.046933499379636 1 1
-0.0576066695719383 -0.0551966028593231 1 1
0.103592576462127 0.099531181869666 1 1
0.0459636389240477 0.0444322974642546 1 1
0.101010036142945 0.0960340069572234 1 1
0.000174453786283908 8.93928005892414e-05 1 1
-0.088488187819494 -0.0861670848485888 1 1
-0.395263253496626 -0.383210107603531 0 0
0.0454782684247908 0.0410355991170343 1 1
-0.115833887578236 -0.11274322817718 1 1
-0.363068454267277 -0.352839589834746 1 1
0.106892214952762 0.105314179067898 1 1
-0.0531744294774683 -0.0515993256333815 1 1
-0.0336791964484899 -0.0304515124459921 1 1
0.123816584600176 0.121205911564498 1 1
0.388553957991438 0.372269864869452 1 1
0.117037534818759 0.116029404242685 1 1
-0.112319441322312 -0.109297199970093 1 1
-0.0744420526297668 -0.0746118747491325 1 1
0.376912612706029 0.367858821814577 1 1
0.00772875799829588 0.00763346230260213 1 1
0.076877253678747 0.0718933002002425 1 1
0.0764398085000474 0.0699596681768741 1 1
-0.0534536242939228 -0.0531937676084905 1 1
0.0636731984259749 0.0626360620900066 1 1
-0.118963168565339 -0.115148474368871 1 1
0.0523008860628751 0.049524279516881 1 1
-0.128921174013372 -0.122660051334245 1 1
-0.00183800810974476 -0.00248910674627276 1 1
-0.117146501569944 -0.115221703642596 1 1
-0.175624803321008 -0.170425493926784 1 1
-0.0679829699904186 -0.06837870116597 1 1
-0.223317478064529 -0.212909578709164 1 1
0.000107829304741056 -0.000551971218431604 1 1
0.314677867137397 0.306973660684893 0 0
-0.0838004984008337 -0.0814606857175706 1 1
0.0568876352404193 0.0557249977217703 1 1
0.131313436548844 0.127756519826772 1 1
0.105866350905203 0.101942836351724 1 1
0.137552549007258 0.134185780747748 1 1
0.277508408094979 0.270272527666617 1 1
-0.114260572142815 -0.111735921883854 1 1
-0.0438090991255168 -0.0422871203203849 1 1
0.188021624956352 0.184462893125349 1 1
0.220065070069867 0.213186772711541 1 1
0.0298936776269332 0.0290244871729647 1 1
-0.043814222158133 -0.0417990839748588 1 1
-0.132734679909629 -0.131248009747066 1 1
0.0317622354634171 0.0299680286121207 1 1
0.0592414570282685 0.0590805512876262 1 1
-0.259309248777451 -0.253934760102033 1 1
0.244643818364312 0.236799308470285 1 1
-0.104122791778024 -0.0998723618357118 1 1
-0.126648705622216 -0.123884758108958 1 1
-0.338384365504748 -0.328325331428198 0 0
0.0178131272364355 0.0167762779974684 1 1
-0.443974806172604 -0.432224838294091 0 0
0.196248652197732 0.191172716664076 1 1
-0.367972856546204 -0.35700056222775 1 1
-0.0976602037913192 -0.091797978468968 1 1
0.162130087702191 0.156103477851473 1 1
0.0210004148119609 0.018833266102162 1 1
0.337986369482084 0.328661505426567 1 1
-0.029453882606856 -0.0301614167719787 1 1
-0.117665313870078 -0.115556164812171 1 1
0.1025702208473 0.0986378304412877 1 1
-0.0464100014666331 -0.0445535894160267 1 1
0.0927356569710889 0.0920129676683706 1 1
0.0489088359358733 0.0458183432544969 1 1
0.103774509381764 0.101972005283723 1 1
-0.545611044815104 -0.530818648953995 0 0
-0.259834832291219 -0.253468100070063 1 1
0.1670404751331 0.164252439199347 1 1
0.318535620870375 0.306980315205044 1 1
-0.146681703322158 -0.142052523740148 1 1
-0.352433417682579 -0.33833649346841 1 1
-0.0497811684904512 -0.0494577719503999 1 1
-0.475746499907135 -0.461765768908979 0 0
0.134891813727805 0.131609423379596 1 1
-0.170712933489231 -0.164429755852321 1 1
-0.0236389347857056 -0.0236982809937155 1 1
0.00511661166791649 0.00602415147941222 1 1
-0.274997946449192 -0.267319665331905 0 0
-0.27444627952961 -0.265532895633048 1 1
-0.14296272823996 -0.13679721099127 1 1
-0.0273619057998757 -0.0268388129263118 1 1
0.194867425320349 0.188896666971131 1 1
0.0323233219716996 0.0313866834162352 1 1
-0.339198846926766 -0.331007048609055 1 1
-0.286220453068327 -0.277886333594935 1 1
-0.047380051432097 -0.0435263844717497 1 1
-0.269357721948102 -0.261929369132415 1 1
-0.116547382086552 -0.112856632218227 1 1
-0.080834865652521 -0.0784750298455427 1 1
-0.274279590611442 -0.262651219346909 1 1
0.084941683621711 0.0827408438402525 1 1
-0.00320294908295227 -0.00244575868523463 1 1
-0.31551743455769 -0.307532753811826 1 1
-0.01605333807715 -0.0160340953666279 1 1
0.0602027638186509 0.0609374653892634 1 1
-0.201618708903661 -0.198145994142875 1 1
-0.362153916050453 -0.352504574185772 0 0
-0.165196700834039 -0.160958847238258 1 1
0.274112934619164 0.264438782219222 1 1
-0.00939621450356003 -0.0100572034861137 1 1
0.0402213590785815 0.0389543134484397 1 1
0.158335738937613 0.155611782626128 1 1
-0.151625332467268 -0.147708238742572 1 1
-0.137293063768221 -0.131221810310173 1 1
-0.18376377006144 -0.176624525645882 1 1
0.224762262948781 0.217787256960356 1 1
-0.0806836554049928 -0.0776785274752927 1 1
0.201643533173089 0.196224037477561 1 1
0.231806202667129 0.225969061743977 1 1
0.0708391170557123 0.0701844117936777 1 1
0.00877446901352644 0.00756266132641351 1 1
-0.0264530571211131 -0.023761153887479 1 1
0.0991402740811984 0.0958137005854797 1 1
0.0328974773897164 0.0301267365934927 1 1
-0.218957245940301 -0.214244506912112 1 1
0.00485536556933977 0.00484084537891447 1 1
-0.303310054935415 -0.2936867538868 1 1
0.159766909116615 0.156819884536459 1 1
0.0370656983428292 0.0354187563692229 1 1
-0.0649655509105113 -0.0624722285087784 1 1
0.279481996487968 0.268603281741119 1 1
-0.112175422433866 -0.108685789299905 1 1
0.166268024523039 0.161469031198583 1 1
-0.236212015159001 -0.230360313570906 1 1
-0.0761736583562828 -0.0744128349008778 1 1
0.030924401916612 0.030438734205696 1 1
-0.209996393106561 -0.202232604219181 1 1
-0.324734266144377 -0.314266403142793 1 1
0.00462820695343918 0.00503912956700017 1 1
0.0157635655732941 0.0138990275173573 1 1
0.0630619991372576 0.0649021680523015 1 1
-0.263457084767235 -0.254003317203696 1 1
-0.191487087315613 -0.186689766962753 1 1
0.0332401227484359 0.033737657731077 1 1
-0.247033667355211 -0.242404912939952 1 1
-0.276406714790336 -0.26860530130634 1 1
0.195187608157285 0.190768665935009 1 1
0.116644512330122 0.115228646132358 1 1
-0.173460058876319 -0.168566367100264 1 1
0.298166279679355 0.289975152812068 1 1
-0.329400302546863 -0.319364636106238 1 1
0.333408208190058 0.323514265626592 0 0
-0.246564457755779 -0.238145157816587 1 1
0.16485178224647 0.159923413541783 1 1
0.0963251061671498 0.0921241316143719 1 1
-0.0934982879893027 -0.0902940230630311 1 1
-0.0737580752953749 -0.0714152177754392 1 1
0.124711886375776 0.116356835240962 1 1
-0.100041235287277 -0.097481861438087 1 1
-0.0172567553921489 -0.0179729001613467 1 1
-0.228635578411882 -0.224103520603258 1 1
0.0925959045625224 0.0885081285729731 1 1
0.0895186844945489 0.0870732540319996 1 1
0.018094237240443 0.0190372917599222 1 1
0.16684327147133 0.163546412439022 1 1
-0.147132843629142 -0.142449225705765 1 1
-0.0133607825141065 -0.0120126944359119 1 1
0.176782785309754 0.173935494542867 1 1
0.0619857217855386 0.0611473091011937 1 1
0.0976902028403688 0.0955462589235806 1 1
-0.11541367593718 -0.1128167615417 1 1
-0.206517171175061 -0.203935231292897 1 1
0.112964263030297 0.110722123331954 1 1
0.0750273400606878 0.0693564599870364 1 1
0.0434375968007353 0.0424842605435046 1 1
-0.336756561860741 -0.327370379101978 0 0
-0.0210237131331453 -0.0192062286380081 1 1
-0.324059713327956 -0.314834640300802 1 1
0.142484277576639 0.139710657413603 1 1
-0.270299708219859 -0.26235362798322 1 1
0.246614500269597 0.239594117017143 1 1
-0.50288328605339 -0.487362240876695 1 1
-0.215897740743669 -0.20953504932175 1 1
-0.322364256905881 -0.311762067490425 1 1
0.161622804050283 0.158227809764144 1 1
0.0183933125230221 0.0171716518773243 1 1
0.141106163361953 0.13604821819427 1 1
-0.224830872179856 -0.219535954699712 1 1
-0.0789144875735623 -0.0764595424058014 1 1
0.0469472617220869 0.0449949717279949 1 1
-0.121453270079385 -0.11859785536316 1 1
-0.139998243001451 -0.135117502318254 1 1
-0.22344720943188 -0.217666148183729 1 1
-0.16771891347037 -0.161383668328196 1 1
0.277710840266984 0.270833780366755 1 1
0.201056907711498 0.19315994899251 1 1
0.198472980450818 0.193481696513903 1 1
0.264891194310552 0.256132860249401 1 1
-0.513274665231848 -0.497801777829794 0 0
-0.0922096456820432 -0.0883418140636777 1 1
-0.013172985292881 -0.0100144192491128 1 1
-0.384273464118208 -0.373084991681885 0 0
0.174027698715736 0.170758904477121 1 1
0.0626597026096514 0.0596967826676697 1 1
-0.0839137364777685 -0.0807954152138072 1 1
-0.223544216349595 -0.218186750378858 1 1
-0.0535058369810831 -0.0538299740887192 1 1
-0.242959021653757 -0.235763569080489 1 1
0.265290404826658 0.257929057431055 0 0
-0.0328184727228675 -0.0300650787880251 1 1
-0.0383428337855412 -0.0382782005816468 1 1
-0.104052127838816 -0.100453793409613 1 1
0.3223073967937 0.313207765777711 0 0
-0.128355334046637 -0.124575834132945 1 1
-0.153172719815594 -0.147651823719529 1 1
0.136386952453289 0.130465792218433 1 1
-0.169701870611767 -0.16504235920954 1 1
0.106295784406056 0.101128097379591 1 1
0.419130211625237 0.408139669212563 1 1
-0.0906166114270816 -0.0879394520015758 1 1
0.148945566929465 0.144820660774281 1 1
0.190610895597946 0.184286667982004 1 1
-0.455800425414319 -0.441852189610818 0 0
-0.101766296269446 -0.0998074508788876 1 1
-0.0745043115603084 -0.0733802779930974 1 1
0.130089243613446 0.126495809912195 1 1
0.308082176425098 0.296117574522417 1 1
-0.166919704122775 -0.164579317531308 1 1
0.31698537629968 0.308009697009562 1 1
0.281060625818426 0.272401561016751 1 1
-0.436319428891755 -0.423959554183688 0 0
0.149343387943487 0.143826693512816 1 1
0.339971501430047 0.329400619262273 1 1
0.150603154853391 0.145756308342312 1 1
0.219664710026545 0.214493249432275 1 1
-0.360965153535387 -0.352329862380229 1 1
0.244287323332421 0.234769388961937 1 1
-0.0538434423138889 -0.0511118370182814 1 1
-0.166840638291002 -0.162526390151132 1 1
0.227186647793496 0.219442023227934 1 1
0.169960777166953 0.166695257523015 1 1
-0.162431396472958 -0.157921232988502 1 1
0.120755745892643 0.114613478233466 1 1
-0.287918449866355 -0.275071940972777 1 1
0.264439477005107 0.258087140014326 1 1
-0.196106341540977 -0.190691679234388 1 1
-0.223898336922657 -0.217416023176969 1 1
0.0299054450400697 0.028590737284335 1 1
0.158946127804811 0.153575068564188 1 1
-0.0258129208042899 -0.0255668666321239 1 1
-0.351008646605227 -0.341022559663167 0 0
-0.0360327694948189 -0.0355500934804438 1 1
-0.0585634936951709 -0.0583152203721147 1 1
-0.319305183619032 -0.309874520431527 1 1
0.457320601969845 0.443717225240406 0 0
0.0259857197873859 0.0242169893178173 1 1
-0.155540080488541 -0.151897773500005 1 1
0.0741727374527988 0.0719459764733034 1 1
-0.277411806427226 -0.269474249913091 0 0
-0.052502161796308 -0.0501177184349689 1 1
0.410826696060674 0.395298381655945 0 0
0.00608371773853297 0.00473043312650635 1 1
-0.0155913834161542 -0.0138432536049876 1 1
-0.0431990867187856 -0.0411946841464887 1 1
-0.223219142995804 -0.216327786189163 1 1
0.245663388786712 0.238126088464527 1 1
-0.100061608793156 -0.0980652129898993 1 1
-0.105841560625116 -0.103773237849628 1 1
0.150667521616422 0.14436358064086 1 1
0.0938561447399458 0.0924988278984429 1 1
-0.256451966531696 -0.249164855076298 1 1
0.307956359282529 0.301167912534238 1 1
0.0549980703825309 0.053263577745721 1 1
0.240692651367727 0.234343645737874 1 1
0.239489656200066 0.232278696076151 1 1
0.197829025047937 0.193639743079195 1 1
-0.509567621361086 -0.494009279652888 0 0
0.0854083124358233 0.0839748956252131 1 1
-0.110269362838025 -0.106024999969261 1 1
-0.0536779779528954 -0.0512295886261717 1 1
0.394252156740897 0.383161499981838 1 1
-0.3240518659066 -0.314604699521224 0 0
-0.0882682212357928 -0.086843771105588 1 1
-0.0258516273288224 -0.0260428076307587 1 1
-0.0168821123259689 -0.0151235229535931 1 1
-0.274631690330647 -0.267524635012117 1 1
0.172098181018397 0.167341284438565 1 1
-0.0879317778285622 -0.0862974903665956 1 1
0.112897050786264 0.108679967493382 1 1
0.102917224978488 0.0986820764209206 1 1
0.0671105486017638 0.0648626526855968 1 1
0.229467861316406 0.220776715473371 1 1
-0.339626709202108 -0.331146767636666 0 0
0.164425374722687 0.16007023934249 1 1
0.0198813568381224 0.0199327624342919 1 1
0.152454224893948 0.148229705212581 1 1
-0.124102337586332 -0.119310511565115 1 1
0.0978986533499236 0.0977210818658585 1 1
0.0369756152133763 0.0352701232280363 1 1
-0.191374141503389 -0.185897886138769 1 1
-0.151555176436924 -0.149810799125882 1 1
-0.0569556101497079 -0.0555896036551633 1 1
0.106977685612258 0.100186701353448 1 1
-0.172265464712825 -0.165610715328231 1 1
0.422499114852786 0.410271808429553 1 1
0.282477746219961 0.273926126386005 1 1
0.128617204417617 0.123939441888826 1 1
-0.21966132654068 -0.21422926863805 1 1
-0.118764689896227 -0.114718966949175 1 1
-0.160991302970117 -0.160041511228585 1 1
0.303058195048904 0.295154827775994 0 0
-0.190504933035343 -0.185394046201719 1 1
0.153458262624004 0.149846852387344 1 1
0.221236682712425 0.215500581501196 1 1
0.199042131009512 0.194456701396935 1 1
0.09105771146513 0.089611581193633 1 1
0.0456168491405663 0.0451562982970528 1 1
-0.483886586365657 -0.471380223058459 0 0
0.0728755607166304 0.0719092905358141 1 1
0.0577002146284605 0.0556260557808801 1 1
-0.0932891969690217 -0.0905447163429049 1 1
0.104600336084075 0.102335633831166 1 1
0.198716292503426 0.192965425154457 1 1
-0.142979617429572 -0.138857059048538 1 1
0.00709355794367341 0.0080436311211721 1 1
-0.256882648994449 -0.249652363804546 1 1
-0.188958842787241 -0.184720068537524 1 1
0.111294507503541 0.10776407954197 1 1
-0.155046442312597 -0.150498051165314 1 1
0.12461819145948 0.11875423817684 1 1
0.108428320241301 0.104091374298133 1 1
0.198170000059384 0.192237927714246 1 1
0.083332025168715 0.0827322906281708 1 1
0.273225919949333 0.265586247896422 1 1
0.11610982533173 0.112107201427639 1 1
-0.393421408656659 -0.383691163563312 0 0
0.173659121686 0.169687183236275 1 1
-0.116845151455918 -0.114323169737206 1 1
0.124932183262946 0.122504306389467 1 1
0.0647230970137817 0.0618993147823659 1 1
-0.127260418351381 -0.121443507177932 1 1
0.0262339522791277 0.0258555954957142 1 1
0.199672643786366 0.194316476669163 1 1
0.157002000440464 0.151378685377431 1 1
0.080698875398523 0.0783712227699964 1 1
-0.189020608347666 -0.183489231006589 1 1
0.156755635942933 0.151291814475443 1 1
0.0262955531452271 0.023989294694269 1 1
0.0202630561146484 0.0167090776113006 1 1
-0.202451280316274 -0.199258104341826 1 1
0.109233652912395 0.105763064357201 1 1
-0.14956439777608 -0.145124416792177 1 1
-0.0119640126264584 -0.0131481429966128 1 1
0.00479091512567064 0.00579785147612872 1 1
0.148148696079564 0.143058917914785 1 1
0.225229429527777 0.216545554167861 1 1
-0.151458427521167 -0.145756876978883 1 1
0.253842116930685 0.247886429164063 1 1
-0.0319498441635724 -0.0326172220187275 1 1
0.0953521782210553 0.0940918963228351 1 1
0.311413535429746 0.303705156050546 1 1
0.0702679280912697 0.0678491391534304 1 1
-0.141543356367363 -0.13890935609218 1 1
-0.0360036122095387 -0.0347629927478822 1 1
0.202687819662078 0.195580609846305 1 1
0.193509073860538 0.18833570028973 1 1
0.14075340307935 0.13909638952172 1 1
0.0438312581110731 0.0437102079210196 1 1
-0.00228437219339242 -0.000393613877268342 1 1
-0.274505959047294 -0.267067664341053 0 0
-0.0340367644540384 -0.0321209704052747 1 1
0.0020158615746909 0.00113662137356653 1 1
0.193975210669891 0.188299145831219 1 1
0.00959711791890681 0.00700985650234667 1 1
-0.192934400228675 -0.189091510958715 1 1
0.268459759360382 0.260381481781134 1 1
0.221465398055866 0.21626743692846 1 1
-0.228553490816687 -0.22004980614405 1 1
0.139979140946114 0.133432503810808 1 1
0.113353736752361 0.107446226900278 1 1
-0.17771462768231 -0.173170011591887 1 1
0.0300079454931444 0.0297918384872086 1 1
-0.140467594174315 -0.136282052810686 1 1
-0.161617219727548 -0.155776017622378 1 1
-0.0483420459057848 -0.0456424832856831 1 1
-0.193014594383078 -0.189345358568541 1 1
-0.178648208417944 -0.173393919312714 1 1
0.11299071956841 0.109828457609077 1 1
-0.298867209180406 -0.29018806128782 1 1
-0.0845609308094783 -0.0850473148372736 1 1
-0.043966218784325 -0.043537661943324 1 1
-0.0801367714356456 -0.0765827629264555 1 1
-0.198067542996526 -0.191984600920211 1 1
0.0881536567146634 0.0863015476906988 1 1
-0.158683435952811 -0.151476961864487 1 1
0.11257756771182 0.109999839893707 1 1
-0.427264840864227 -0.414006568725368 0 0
0.0327421339945001 0.0321588598152963 1 1
-0.155423910188562 -0.14958905779828 1 1
0.111024646325308 0.107767667314512 1 1
-0.0184450523479685 -0.0186231161829194 1 1
-0.0448385588686319 -0.0416650860792445 1 1
-0.0282342343251078 -0.024182427946547 1 1
0.0873904099698457 0.0820402115596259 1 1
0.323480869597829 0.314013411258521 0 0
0.285256407806822 0.278323138710189 1 1
-0.0136422705148247 -0.0141851678951103 1 1
0.211359811034685 0.203552296327319 1 1
0.0249734834529501 0.0232744927436723 1 1
-0.139468582861912 -0.134742871802463 1 1
0.0416475931337281 0.0394894145685369 1 1
0.0242328297176452 0.0232920403592421 1 1
-0.323951985361448 -0.312817427685415 1 1
0.320957117424433 0.309206997767285 1 1
-0.0631307908134906 -0.0614433480681202 1 1
0.122617029072955 0.119182765234206 1 1
0.26215939259062 0.255038344699898 1 1
0.347896302712994 0.33837412272879 1 1
-0.0334263107241103 -0.0324651300211102 1 1
-0.252354185846923 -0.244832752486765 1 1
0.131037798611964 0.126367455277679 1 1
0.301404397232805 0.293146009931508 1 1
0.0575177603695797 0.0576057913517585 1 1
0.350719628228939 0.33993025568149 1 1
0.0168749790726093 0.019111679785479 1 1
0.0993780077176035 0.095822184432112 1 1
0.153917108144485 0.14915411036112 1 1
0.247032624502262 0.238669413396154 1 1
0.0429297173363292 0.0423206647733464 1 1
0.00602325046962439 0.00680712823869574 1 1
-0.194971210556171 -0.190415078812609 1 1
0.146625430646986 0.142619008252558 1 1
0.16739672605632 0.162900415438435 1 1
-0.125148875240713 -0.11956811143137 1 1
-0.381907057837655 -0.367403863096935 0 0
-0.00163539690259787 -0.00358336871591799 1 1
0.0497031864786877 0.0479148302169748 1 1
-0.208329278015068 -0.200070706873657 1 1
0.249932557275684 0.243488333123254 1 1
0.0345915154951153 0.0328428261541107 1 1
-0.0901460226576412 -0.0863976519261462 1 1
0.230741210859749 0.224787300383055 1 1
0.0335271069224982 0.0318337212402763 1 1
0.0697472432386251 0.068204761010215 1 1
0.0161177249297075 0.0145447581692441 1 1
0.0137331400132548 0.013169821499141 1 1
0.283232188557398 0.275650523963161 0 0
-0.0719802223250723 -0.0665446856266014 1 1
0.499628107510555 0.483103889593551 0 0
0.088472301413669 0.0869898249633954 1 1
0.139044577850624 0.136458681850355 1 1
0.139112800783033 0.134291130686496 1 1
-0.0880695069241505 -0.0864662990353227 1 1
-0.132548627880551 -0.128534391458108 1 1
0.163421352554954 0.159454410310841 1 1
0.144580432275931 0.138922647777077 1 1
-0.0189469254106276 -0.0178963362899114 1 1
0.0111643920344629 0.0104444376365819 1 1
0.191385174058137 0.186498870322974 1 1
0.0860446947408751 0.0856837627384558 1 1
-0.197889185624587 -0.19199521857697 1 1
0.0805419163973262 0.0797237039443671 1 1
-0.21575486211616 -0.211122926634708 1 1
-0.0819047370410226 -0.0793723860460839 1 1
0.261381583554444 0.254498798557446 1 1
0.131226285125863 0.125455860200999 1 1
0.0625742093851767 0.0607844819426759 1 1
0.070757867945537 0.0684187102309884 1 1
-0.0631286950710209 -0.0619009199288053 1 1
0.0896844560955162 0.0837163671247444 1 1
0.223680446966106 0.216839751436256 1 1
-0.0589016341543909 -0.056583796569451 1 1
-0.161820493855118 -0.154910123840281 1 1
0.107580972297474 0.104076164963612 1 1
-0.415892988262262 -0.405846092288875 1 1
0.223698691426789 0.216950452130882 1 1
0.0714204883318728 0.0698823262463541 1 1
-0.325382528072462 -0.315000253808381 0 0
-0.0939252398393187 -0.0927325003124113 1 1
-0.0606495329205394 -0.060221627955531 1 1
0.064598529332146 0.0619110606199679 1 1
0.0490867314676072 0.0489710445566255 1 1
-0.125466316788522 -0.121926618044896 1 1
0.268639553929496 0.261388154009989 0 0
-0.0350685013980986 -0.0343482640392087 1 1
-0.0652330210405019 -0.0616272075793968 1 1
-0.0805528742956078 -0.0781786729520935 1 1
-0.219191417978965 -0.214300468150015 1 1
-0.146916334168935 -0.140773241536607 1 1
0.0900670067641457 0.0885496787713505 1 1
0.246396632097512 0.238792726885111 1 1
0.106102557400519 0.102221050359591 1 1
-0.020088383675709 -0.0169103335055489 1 1
-0.0917083216467721 -0.0902313621841022 1 1
-0.0465430983699729 -0.0447326527209154 1 1
0.231865702726063 0.221706721652499 1 1
0.0599399952443119 0.0606595640513503 1 1
-0.335583461625297 -0.326763701104796 1 1
0.148662152081509 0.14473456999011 1 1
0.223636940143741 0.2163812803289 1 1
0.251394596343454 0.244245880309242 1 1
0.00980293253201632 0.0109077603245091 1 1
0.206911666919453 0.200279024518352 1 1
0.053012557628818 0.052209677370574 1 1
0.0607007271500273 0.0595088871058993 1 1
0.207928241322932 0.202807045371393 1 1
-0.11902537552665 -0.116821132744417 1 1
0.123668240681146 0.122170323275618 1 1
-0.0383861989882594 -0.0374412855004593 1 1
-0.0518909855497364 -0.0553657629271129 1 1
0.0300783123850244 0.0287838593146096 1 1
-0.467012705872778 -0.450487058922292 0 0
0.0291413518282722 0.0289978989213964 1 1
-0.363040864944845 -0.353947219296609 0 0
-0.207631020497804 -0.202099400530788 1 1
0.0708881654845503 0.0689602567014784 1 1
0.0504247975293521 0.0505639977415768 1 1
-0.0248127212698957 -0.0243700492821026 1 1
-0.0393577795841141 -0.0368634654168566 1 1
-0.229610734600898 -0.223388877096399 1 1
0.251692797641397 0.247334616950794 1 1
-0.0734951562348737 -0.073279496367929 1 1
0.0445499341852161 0.0440911536678083 1 1
0.143670243193728 0.137717615621373 1 1
-0.19450829580205 -0.189668296737123 1 1
-0.0321681778260289 -0.0271798544718725 1 1
0.118852171455567 0.113982796460168 1 1
-0.164470153082685 -0.162373018449445 1 1
-0.131926737639316 -0.127821407018229 1 1
-0.124639368521199 -0.122308205291352 1 1
-0.0321036460502985 -0.0327971148402687 1 1
0.151928596882168 0.146788736319179 1 1
0.0480730872593602 0.0486105752556636 1 1
0.227792663461722 0.221698317065083 1 1
-0.115441359632301 -0.111537609088697 1 1
0.224634309057208 0.219351278817058 1 1
-0.258645239634842 -0.251350808888957 1 1
0.00269483684817809 0.000480761890033916 1 1
-0.369654908673103 -0.357232565449331 1 1
0.223089207463777 0.216814732429911 1 1
0.149715625864926 0.144313989744974 1 1
-0.107455896112416 -0.105027157497062 1 1
-0.0528077196630614 -0.0499432962870651 1 1
0.0571359773662384 0.0542412999618629 1 1
-0.329583078844965 -0.318604977716392 1 1
-0.264600841777 -0.25733087109775 1 1
-0.1765279711776 -0.17253823686261 1 1
0.0947874158084871 0.0933935900224105 1 1
-0.113308673999667 -0.109363924246033 1 1
0.0917219407089323 0.0889728256827533 1 1
-0.123476473347942 -0.120981825584068 1 1
-0.261896405696584 -0.252483813223399 1 1
0.0761629074625021 0.0744571044226185 1 1
-0.303701469545243 -0.296401746593422 1 1
-0.150473509412652 -0.145460521377641 1 1
0.248500899994837 0.239740915840889 1 1
0.304681711957005 0.295697622153186 1 1
0.341711667295976 0.331905478768258 1 1
-0.00231039238468869 -0.00235784169090109 1 1
0.282444756798478 0.276561971629357 1 1
0.212521913352138 0.20574048423767 1 1
-0.109561267804009 -0.107849489486722 1 1
0.0455863569668667 0.0440376153806094 1 1
0.369028792830927 0.360738834725541 1 1
0.0585458569474011 0.0546571278379041 1 1
-0.00163648698030155 -0.00165563186813803 1 1
-0.130583536714997 -0.126536779580326 1 1
-0.00433311856464966 -0.00442525367499436 1 1
0.16651163985633 0.16291258618501 1 1
0.0190690152057721 0.0207710516007305 1 1
0.0528171838155287 0.0478797665639642 1 1
0.161661683720449 0.159018367784783 1 1
0.250321004433922 0.242936574872531 1 1
-0.0131199133714483 -0.0123814364156544 1 1
0.0455168154599769 0.0425753214329823 1 1
-0.0772251201409797 -0.0776315270680848 1 1
0.154031414102287 0.149300683025118 1 1
0.0322762117981457 0.0313077721242147 1 1
0.188292497661704 0.183036022606324 1 1
0.107072159160918 0.101729193125504 1 1
0.0703087600420482 0.0713866105113189 1 1
-0.0772735803788251 -0.0744820917906056 1 1
0.203953443316096 0.198731039314086 1 1
-0.174010818491726 -0.168466979857422 1 1
0.0633998903110841 0.0622751682078292 1 1
-0.430420865214813 -0.416070344295615 0 0
-0.033654616437206 -0.0340077985518136 1 1
-0.0423473954132952 -0.0399275707334387 1 1
-0.108880101875873 -0.105234969483034 1 1
-0.0909642882205148 -0.0866700931404399 1 1
0.084929080950259 0.0813605454566402 1 1
0.0461281966874711 0.041480567855616 1 1
0.283400725021853 0.275470295096866 1 1
-0.357025068852762 -0.346287231412013 0 0
0.149940665721462 0.145764235683973 1 1
0.0590724002443336 0.0556293195021698 1 1
-0.256372072512484 -0.249243491406329 1 1
0.0918736036855853 0.0893982377236546 1 1
0.0438453376151977 0.0430910974430545 1 1
-0.01152655673988 -0.0089510882422068 1 1
-0.151417654143501 -0.146258757025458 1 1
0.104881288106362 0.101774734854854 1 1
-0.0022273646430123 -0.00304074548595738 1 1
0.20003900365936 0.1947942724599 1 1
-0.00031907984107802 -0.00331403330439351 1 1
0.243885813071168 0.235783896813318 1 1
-0.075229052265882 -0.0717765121161647 1 1
0.271354383492803 0.263385266435619 1 1
0.237603174364077 0.231027095491588 1 1
0.087860187864024 0.0847160994151962 1 1
0.167484497199918 0.163949080678629 1 1
-0.117116362304661 -0.113934706411682 1 1
0.17928605162035 0.175242024055161 1 1
0.164863577598815 0.159371143648004 1 1
0.393477699730437 0.379632186545564 0 0
0.163492488681529 0.158190660739707 1 1
-0.443412367342523 -0.429913597977302 0 0
0.202221531492342 0.194432382739576 1 1
-0.271028567380469 -0.264209736929028 1 1
0.00112475607209925 0.00114559626872349 1 1
-0.194804960902968 -0.189139361920339 1 1
-0.167429352956403 -0.163749311600222 1 1
-0.544344248297673 -0.53077901640514 0 0
-0.0366977518788905 -0.0365425166497488 1 1
-0.31622827475467 -0.304830389651232 1 1
0.0696499429471237 0.0660927781870599 1 1
-0.0971540394762314 -0.0969594246429029 1 1
0.232285720917604 0.223661666776391 1 1
-0.158592026573604 -0.15342065946164 1 1
0.0730017419922509 0.0721199339848004 1 1
0.0486890049802836 0.0458650801291762 1 1
-0.15428877593055 -0.149173722693542 1 1
0.000190195957094075 -0.000419501386745097 1 1
-0.0409044130975436 -0.0370397429072268 1 1
-0.17205052232469 -0.1677345853793 1 1
0.164052917480514 0.160768650937092 1 1
-0.163324337554173 -0.159365211977854 1 1
0.180287284819392 0.175565587707725 1 1
0.157593679144213 0.151626834829363 1 1
-0.11655948153665 -0.111460783186185 1 1
-0.0330506075044484 -0.0300015772403557 1 1
0.0526723166444957 0.0520541841375256 1 1
-0.0218261608006086 -0.0202768735565039 1 1
0.20432560442452 0.19917271734063 1 1
0.0164385668230043 0.0159332271071722 1 1
0.377081363117405 0.364653598766961 0 0
0.353842983493833 0.343893015738748 1 1
0.0499626912054326 0.0475884142645244 1 1
0.127988775295863 0.124100560918462 1 1
0.00802158978008904 0.00703276509717804 1 1
0.0931088855485272 0.0896171218428881 1 1
0.141410108394501 0.139492627668177 1 1
-0.0706967129259052 -0.0700576993432957 1 1
-0.521523177848565 -0.505987061444643 0 0
0.0890410715712418 0.0869027317682822 1 1
0.0140329479139418 0.0137666133947804 1 1
-0.344296777402755 -0.334698026738691 1 1
0.0878037272001639 0.0871368061495224 1 1
-0.241506715593661 -0.233271918359866 1 1
-0.239222336128886 -0.23182050380476 1 1
-0.0119031253655 -0.0118936645563885 1 1
0.00146406203900602 0.0018576026364521 1 1
-0.160451619205493 -0.155213243271629 1 1
-0.0776737476251654 -0.0748069703080628 1 1
0.0213997727868809 0.0200640241130523 1 1
0.448945178113271 0.435973339878873 0 0
-0.0702463976102708 -0.0666158061411443 1 1
0.153143259588187 0.148775332338517 1 1
-0.0595405472248648 -0.055691756165872 1 1
0.197824723482303 0.192777313707685 1 1
-0.133224687427979 -0.12842239981429 1 1
0.548408639694998 0.534663724875831 0 0
-0.558506615205029 -0.542691387837154 0 0
0.245381100418143 0.239281078058672 1 1
-0.16805388013416 -0.16318999397793 1 1
0.286893687641132 0.279373498947981 1 1
-0.314502773112371 -0.306988047024767 1 1
0.268388961079769 0.26064469412387 1 1
0.20739677126231 0.200641594620631 1 1
0.0443891810272924 0.0436393476021034 1 1
-0.264212306712801 -0.257913182148664 1 1
-0.229815578912856 -0.223959715950139 1 1
0.00799834569715194 0.00530407699979395 1 1
0.283501360335982 0.273017338851457 1 1
-0.036109124413398 -0.0361996273725379 1 1
0.156819860981221 0.152174256578591 1 1
0.0534083391204447 0.0517097983417478 1 1
0.0341179973597779 0.0332915449697432 1 1
-0.33485865560236 -0.323169479576444 0 0
-0.0414164502796076 -0.0387162362989248 1 1
-0.0404057452345432 -0.0386460738589485 1 1
0.0830535942528601 0.0819730544295807 1 1
0.0767916253413097 0.0747866834711257 1 1
-0.0201135270012073 -0.0179766436959927 1 1
-0.171065718638615 -0.167691955166605 1 1
-0.0695653908901698 -0.0665161418743246 1 1
0.222408213423187 0.214995667989735 1 1
0.285188866755247 0.276638698213841 1 1
0.184061361878163 0.179678866213844 1 1
-0.185540351849495 -0.179523985121802 1 1
-0.107882181026638 -0.104832956330948 1 1
0.150731615089843 0.150853106412983 1 1
0.130331923590231 0.127138268474968 1 1
0.145310904710447 0.142193281695285 1 1
-0.265301474524519 -0.257615910358857 0 0
0.215437105894009 0.20639028054319 1 1
-0.0511066740012116 -0.0488785281726078 1 1
0.0765524990129588 0.0742697214133928 1 1
-0.0358717102316116 -0.0350148507823957 1 1
0.362679671758465 0.351864075803446 0 0
0.00958432241325394 0.00975865624584015 1 1
-0.495499899356642 -0.481243117789242 1 1
0.194717657141807 0.185834934434081 1 1
0.0670931322612434 0.0672098532053657 1 1
0.232128445359447 0.225578883172154 1 1
-0.0855907169466169 -0.0835662034355157 1 1
-0.288817129857126 -0.279407775045238 1 1
-0.14842396033213 -0.146893265781715 1 1
0.169996933862322 0.164173147459913 1 1
0.209718065429405 0.207385466901791 1 1
0.332022933619261 0.324442439297527 1 1
-0.126055513568253 -0.121263667829722 1 1
-0.227680441827881 -0.222220117442553 1 1
0.167730504594826 0.163866537656338 1 1
0.0434777393564703 0.040860719285124 1 1
0.0712382297653426 0.0686640279129907 1 1
-0.262730622063913 -0.255589402004186 1 1
0.356445700260273 0.343536408452249 1 1
-0.105742417097615 -0.102763484855571 1 1
0.318573410413272 0.310822599920457 1 1
0.0995347444188131 0.0979269267380898 1 1
0.0258379491836976 0.0240119320622674 1 1
0.204973425106918 0.19965117086584 1 1
-0.177164815269027 -0.17161481884709 1 1
-0.229801559032694 -0.220325759529433 1 1
-0.106618898314044 -0.103395388109332 1 1
-0.179192174803337 -0.173964553931927 1 1
0.0787135721368365 0.077432812717185 1 1
-0.0522443732657525 -0.0544974949646758 1 1
0.250902047315997 0.244384273091344 1 1
-0.259198229574199 -0.25098546043114 1 1
0.120057359102329 0.116579566810361 1 1
0.104705150770573 0.101536524498698 1 1
-0.0658838342261466 -0.0662615487075615 1 1
-0.105984493535761 -0.1042549979597 1 1
0.235415059468222 0.225267611199263 1 1
-0.0481871026502463 -0.0480284121021841 1 1
-0.321892276689439 -0.314955516012055 1 1
-0.0887641196851934 -0.0860313799739972 1 1
0.00654903661150104 0.00655557762528725 1 1
-0.123416857742302 -0.121222547468284 1 1
-0.102045134038379 -0.0975912578393034 1 1
-0.00353701358293476 -0.00225042738825816 1 1
0.474524036785723 0.459253479386293 0 0
0.0837104903181489 0.0802425576052393 1 1
0.180752218186465 0.172122912372861 1 1
0.0338300114778163 0.0289815397492254 1 1
0.30046692829731 0.290141747600562 0 0
-0.038777670495158 -0.0366727320465405 1 1
0.146664177865387 0.143101230568535 1 1
-0.0227965383319675 -0.0241881458189792 1 1
-0.0733425229225584 -0.0706926626924143 1 1
-0.26696859584263 -0.259482001484124 1 1
-0.0637818152097863 -0.0610392849019044 1 1
0.336847026170203 0.327254769486071 1 1
-0.436500926981797 -0.42379416221089 0 0
-0.260744922480882 -0.251076271540771 1 1
0.366789358816847 0.354475852414509 1 1
0.0886687322563352 0.0868968953499047 1 1
-0.216922210203661 -0.209699841988051 1 1
0.091571554419268 0.0879882928230528 1 1
0.143569021090131 0.138436821475593 1 1
0.400195640957402 0.388903189938385 1 1
0.267237029227816 0.25705198465793 1 1
-0.343747671618927 -0.334609718968143 1 1
-0.0210195093170371 -0.0181679128137575 1 1
-0.392570970687773 -0.384489452762433 1 1
-0.172408571334879 -0.16546687482489 1 1
0.167933262291767 0.164639252095045 1 1
0.103677506432938 0.0989859661684863 1 1
-0.0540002993833317 -0.0527805503980054 1 1
-0.0468192972396808 -0.0462243686197853 1 1
-0.104778652826403 -0.10028873117475 1 1
-0.00344690158543287 -0.00138811167733651 1 1
0.122702897461348 0.119086992299646 1 1
0.168917946350499 0.164033596605373 1 1
0.287143179902001 0.279267703622549 1 1
0.203741290624565 0.199333899215231 1 1
-0.0847122145635738 -0.0783593386710014 1 1
0.0416401754442543 0.0396288771922044 1 1
-0.132014554229663 -0.128542910195738 1 1
0.292897602031403 0.285417375011709 1 1
-0.040215783226055 -0.0390387631125616 1 1
0.103133608243808 0.097586143494595 1 1
-0.0594836348398245 -0.0565527782376846 1 1
0.0014792100697069 0.000587615639871621 1 1
0.0404176127132281 0.0387354232260476 1 1
0.131958309106636 0.124897543462615 1 1
-0.155548273459233 -0.149654841696985 1 1
0.012944862689642 0.0118196458522211 1 1
-0.147182486641122 -0.143772048983014 1 1
-0.128067046299861 -0.127565053937224 1 1
-0.0835636387792126 -0.083553364561639 1 1
0.0177807120092238 0.0164609609258278 1 1
-0.0645632758561215 -0.0612375763659905 1 1
-0.0870884794945559 -0.0833972065198334 1 1
-0.0484199715480036 -0.0470697970378148 1 1
-0.151745233165016 -0.146058163578833 1 1
-0.0651590101491986 -0.0639646920319883 1 1
-0.239365605262778 -0.230255679662778 1 1
0.313865836942874 0.304552775692215 0 0
0.255639015509836 0.249334381675888 0 0
-0.0548510925899466 -0.0529083912829509 1 1
0.164504178201166 0.161745536730845 1 1
0.142064784667462 0.136775462813163 1 1
0.0833699848414626 0.0813580996958184 1 1
-0.0490435844201389 -0.0460682094195024 1 1
0.589349869938796 0.572948108769723 0 0
0.260519836905006 0.252345260204172 1 1
0.0105300968989603 0.013416937981906 1 1
0.390849956920145 0.38134682442192 1 1
-0.092481438252135 -0.0879696155642485 1 1
-0.294523663221818 -0.283312831240516 1 1
-0.236289685446574 -0.23070853499348 1 1
0.132971338279265 0.125431419441562 1 1
0.0263258185539069 0.0291627447763205 1 1
0.0184062873820548 0.0195190796712947 1 1
-0.1954431420518 -0.190306800635528 1 1
0.0668177311258342 0.0626122073325928 1 1
-0.354587159555365 -0.346228112132688 1 1
0.123433687405788 0.120897246403204 1 1
-0.0290652045264798 -0.0279846006958867 1 1
-0.145478118144484 -0.14287666411855 1 1
-0.21166218047649 -0.205477799938177 1 1
0.270636433850792 0.260921022984931 1 1
0.18016937678917 0.175504610213437 1 1
-0.228167351938928 -0.222075245774597 1 1
-0.0918176490211969 -0.0920601105902279 1 1
0.379144409710672 0.367010385551147 0 0
-0.0867893927400371 -0.0851304549875634 1 1
0.0281324211096599 0.027786623813593 1 1
-0.0402881959301169 -0.0406104288568346 1 1
0.12588924423094 0.120135416594361 1 1
-0.27916603007198 -0.270937499602169 1 1
-0.221361314347921 -0.214827016623194 1 1
-0.292088057082598 -0.283707801767231 1 1
-0.124904301936538 -0.120031956453213 1 1
-0.0583711645538756 -0.0545453454480301 1 1
-0.259735163416012 -0.252565069142008 1 1
0.242568854304765 0.234387589203583 1 1
-0.185286956442857 -0.179575790282352 1 1
-0.269073847991082 -0.2608120547191 1 1
0.0595583160124915 0.0582538233542793 1 1
0.191387020646635 0.185775897243083 1 1
-0.389308123894228 -0.378836050802617 1 0
0.204772328544328 0.198022136744616 1 1
0.218043535395094 0.211407442332019 1 1
0.0985035779516843 0.0955836789963973 1 1
0.0499532767076807 0.0489646872816065 1 1
-0.129842651905747 -0.126136374244884 1 1
0.234283667639936 0.225881888074995 1 1
-0.20920814888731 -0.20254724939726 1 1
-0.069324931828443 -0.0674742000300381 1 1
0.0535695960804196 0.055022131274457 1 1
0.670598573773817 0.651435451360682 0 0
0.205284187851937 0.199535821568926 1 1
0.231822029467937 0.224850577477413 1 1
-0.0670188999862084 -0.0654357514025202 1 1
-0.0954607122804458 -0.0908733864880858 1 1
0.0168221058063776 0.01621893501109 1 1
-0.0796313572502116 -0.0760728436677099 1 1
-0.343011432074425 -0.33267383915205 1 1
0.255467077170925 0.249066152405866 1 1
-0.00141765970211068 -0.00305834058183309 1 1
0.0608292433483275 0.0584386548950818 1 1
-0.0560580260347976 -0.0518830422543568 1 1
0.0530346025874405 0.0521550980262851 1 1
-0.219867619222111 -0.211843578072898 1 1
0.34394797574653 0.334810808119181 1 1
0.0180540096213869 0.0171886798429666 1 1
0.113100389858335 0.109547760740071 1 1
0.0941846074697145 0.0935700884233656 1 1
0.233744013506025 0.227552624650113 1 1
0.319870990953317 0.310473392864415 1 1
0.0668153172567952 0.0649096509197283 1 1
-0.0129458439400807 -0.011397574161946 1 1
0.337496717709897 0.328407809977936 1 1
0.143181655906664 0.139380099079762 1 1
-0.0372702204849986 -0.0341878736175948 1 1
0.234502383143437 0.230405562232012 1 1
-0.213410739915538 -0.208532245735297 1 1
-0.0323185444658314 -0.0312074994622936 1 1
-0.127153417409597 -0.123129674396635 1 1
0.438118634217871 0.422813520177606 0 0
0.123839648749526 0.118618223358033 1 1
0.0786612643628466 0.0759624393413371 1 1
-0.0775338066399191 -0.0761363424570251 1 1
-0.115878834952662 -0.11375787414239 1 1
0.116071488792625 0.111902373893947 1 1
0.0769426089848819 0.0726272718710882 1 1
-0.0996503945460721 -0.0959183976666156 1 1
-0.0760759842616816 -0.0730245924642922 1 1
0.0303368184989677 0.028177403027629 1 1
0.0335347286038196 0.0320408244351335 1 1
-0.053394849208882 -0.0523457730643974 1 1
-0.0163725797315304 -0.0157568599390223 1 1
0.492661110789188 0.479854943864816 0 0
0.265619599187796 0.256967828558095 1 1
0.147903798789974 0.144759102010477 1 1
-0.0553091988390697 -0.0520382416853805 1 1
-0.0125132844010001 -0.0102410737009013 1 1
-0.14858414845316 -0.144412354912279 1 1
0.279000011219909 0.269797841629007 1 1
0.195650611261734 0.191354199941353 1 1
0.073202993433085 0.0723962766729888 1 1
0.131995322483934 0.128038459592819 1 1
0.0159032746978237 0.015433680358872 1 1
-0.00353146317094789 -0.00421401602678749 1 1
-0.0710488854362023 -0.0673815282240056 1 1
0.267428633686579 0.25914629586074 1 1
0.173779819882619 0.169264863814252 1 1
-0.175883397001565 -0.17070795273022 1 1
0.164703516536269 0.157741835802928 1 1
0.266355678890169 0.259182609341668 1 1
0.407749486854028 0.397053739080443 0 0
-0.0256873538372011 -0.0244886296943948 1 1
-0.351882716378456 -0.344631211050157 1 1
-0.0513601049584856 -0.0496716141519243 1 1
-0.0252069455939999 -0.0244653860375489 1 1
0.222741185390301 0.215810265653571 1 1
-0.0787179169628942 -0.0763300992939838 1 1
-0.348475808271547 -0.336848826663223 1 1
-0.0767980185788278 -0.073743673750719 1 1
-0.246189813810457 -0.240934619403979 1 1
0.290682718371744 0.27996644409788 1 1
-0.356591054807822 -0.343971643815165 0 0
-0.000990875303481298 -0.00100672594643256 1 1
0.103085879012668 0.100601509154898 1 1
-0.153475941564766 -0.152671983120832 1 1
-0.212388287186727 -0.206395925959191 1 1
0.0736223873903191 0.0723421071451809 1 1
-0.24865812946581 -0.239496985626569 1 1
0.384300317872079 0.373916596508533 0 0
-0.3692814509893 -0.357699563019827 1 1
0.212377829549456 0.20752240279973 1 1
0.163579422539065 0.159017722446935 1 1
-0.027265223646943 -0.0257913941491262 1 1
0.0742810761132039 0.0704630930876272 1 1
-0.394672816372687 -0.384866163428838 1 1
-0.0608783812646197 -0.0575607062034596 1 1
0.122142717032077 0.118470750643781 1 1
0.025765310213269 0.0247802760042785 1 1
0.134124338516406 0.129353086636085 1 1
0.109779065246298 0.108347485745686 1 1
-0.287637791915218 -0.281907281785977 1 1
0.0490204613757393 0.0460422842476757 1 1
-0.034645481653734 -0.0359090373255634 1 1
-0.214236347758305 -0.208216661245524 1 1
-0.454023268990967 -0.440539410438117 0 0
-0.279592519527744 -0.270468613325487 1 1
-0.0526398830838626 -0.0496193314271409 1 1
0.239533247086084 0.231605534110715 1 1
-0.107547196623446 -0.096382023349473 1 1
0.279297523337102 0.2700887773117 0 0
-0.223399857608761 -0.214905147528733 1 1
-0.197605295686986 -0.191236087264295 1 1
-0.0847352037332739 -0.0812090728646698 1 1
0.149233511988794 0.145305297326552 1 1
0.0734236778167445 0.0723549750552125 1 1
0.190651509511307 0.183308970515194 1 1
0.0187235498987206 0.0181228764028656 1 1
0.221405995980012 0.214683345460157 1 1
-0.113428611931069 -0.108686687989496 1 1
0.153291515341879 0.151497825659267 1 1
-0.00655720210198425 -0.00768958720857704 1 1
-0.0012683034740664 -0.00232675736039747 1 1
-0.00415055741005967 -0.00639547272169638 1 1
0.254646699672526 0.246578941312793 1 1
-0.08948048629198 -0.0865274761433767 1 1
-0.362500755529115 -0.352847143975365 0 0
-0.0333166205599818 -0.0322269241946601 1 1
0.199501079178623 0.192711709330186 1 1
0.225489235092501 0.21857118851576 1 1
-0.307370865227146 -0.298639335247929 1 1
0.0474721543765761 0.0471616199521599 1 1
0.114345428812404 0.110775732277421 1 1
0.0671746575759568 0.0653530276549872 1 1
-0.113195205188631 -0.110337486175397 1 1
0.468265111476136 0.454337556871214 0 0
0.0791056355545664 0.0765787645569166 1 1
0.0786492118229275 0.0773832800828855 1 1
0.161594116275744 0.154594324388384 1 1
-0.141399009943361 -0.140477016595694 1 1
0.0889980985666991 0.0851582079984361 1 1
-0.132611847074271 -0.129910263434216 1 1
-0.0534993288744745 -0.0528304394631825 1 1
-0.189194748281905 -0.181220380017067 1 1
-0.214617534122207 -0.210877605370294 1 1
0.493943709319762 0.477717487085259 0 0
0.00464152631180548 0.00489047360761184 1 1
-0.0101742630966014 -0.0123838738060764 1 1
0.0936299643099232 0.0903825442069982 1 1
0.275252163213944 0.268800397958396 1 1
0.159265060392287 0.154895898772632 1 1
0.237236837638098 0.231159349115046 1 1
0.201153966999296 0.195855053006796 1 1
-0.186261438467547 -0.180790329915146 1 1
-0.139076127934773 -0.135849188577927 1 1
0.0901432042373457 0.0861639952880281 1 1
0.0481864581555744 0.0460129231808196 1 1
0.431972636110999 0.422768953137034 1 1
-0.0227104444172416 -0.0233733522996993 1 1
0.074851245175479 0.0729652586107485 1 1
-0.366016555918581 -0.354107223347924 1 1
0.0545241735288178 0.0526390124176027 1 1
-0.0216875080816467 -0.0212030357680269 1 1
-0.349775733960162 -0.341314474801601 1 1
-0.208898637140775 -0.201679591015288 1 1
0.0673452109654247 0.0657122460820271 1 1
0.158302595454075 0.15232865865065 1 1
-0.205341280735908 -0.198788657083594 1 1
-0.319859864847182 -0.312042640226191 0 0
-0.00332752690484844 -0.0033668911969579 1 1
-0.267786319969873 -0.258356733005369 1 1
-0.147054965807121 -0.143422716975438 1 1
0.190462511758356 0.185117869874884 1 1
-0.0259697765672535 -0.0245625958727627 1 1
-0.00347161034854587 -0.00201720552094472 1 1
-0.0429639953690259 -0.0418224278670933 1 1
0.22263712124342 0.211766595481399 1 1
0.245236097712807 0.237962628383516 1 1
0.213668291716602 0.209161085668411 1 1
-0.280525330727072 -0.27172171212876 1 1
-0.216456199924354 -0.210801558491843 1 1
0.010481297921822 0.0108967360423865 1 1
0.178981412637158 0.173987804430443 1 1
0.182708401926404 0.17694356876897 1 1
0.0667107743278427 0.0652861888367579 1 1
-0.150460410445665 -0.146542208609004 1 1
0.0278966087052662 0.0271663450347632 1 1
0.11705074751058 0.112629869578117 1 1
0.247788935686338 0.242089066599034 1 1
0.179520934789801 0.176517787039242 1 1
-0.0140568158734448 -0.0126482695339645 1 1
0.0437108102361562 0.0412050495804878 1 1
-0.10903652448645 -0.107594611669736 1 1
0.0672120401463989 0.0651631439192523 1 1
-0.134647259665455 -0.130963487338069 1 1
0.309138102713583 0.300086712435697 0 0
0.138496020898741 0.136864475365666 1 1
0.204001443783776 0.198173073573781 1 1
-0.207600796906436 -0.201666022746095 1 1
0.20656450166032 0.20096649157558 1 1
-0.219961294836627 -0.214584148590276 1 1
-0.0360320011011322 -0.0349960780253516 1 1
-0.350044670716691 -0.338967758437915 1 1
-0.0854321271997342 -0.0816078089327029 1 1
-0.222042820563634 -0.214874236266333 1 1
-0.0398691201518471 -0.0379063092378129 1 1
0.154091053726374 0.151493620324918 1 1
-0.0803781664942274 -0.0811589585278507 1 1
0.116485650741025 0.113197756872598 1 1
-0.333452387839807 -0.322056511120432 1 1
0.104536377265956 0.102573350798946 1 1
0.188526700281428 0.184869974244133 1 1
0.0360988830335209 0.0354621987713752 1 1
-0.0195348094399673 -0.0206483966675159 1 1
0.366677337456021 0.353176914778785 1 1
-0.0619251710875614 -0.0593644114101694 1 1
-0.0938172265005904 -0.0920783224528161 1 1
0.493596158433372 0.477999508203282 0 0
0.171860494536971 0.165346102402875 1 1
0.141662946805065 0.134676813167976 1 1
0.156190995721488 0.153126725458457 1 1
0.0798932153289721 0.077108125264435 1 1
-0.0881552619879399 -0.0850753611930921 1 1
-0.111367184476676 -0.106872592362519 1 1
-0.175957225892733 -0.166969215646567 1 1
-0.0794742284508466 -0.077707325930945 1 1
0.0534903015672268 0.0514392357246566 1 1
-0.175638176556962 -0.16710234777707 1 1
0.383874295069573 0.373129323464723 0 0
0.169465374857349 0.167391682401124 1 1
0.311929242269414 0.301529501429016 1 1
0.0735719518781074 0.071006071523969 1 1
-0.0908848564137009 -0.0891518625394664 1 1
0.155906636382512 0.151731509717272 1 1
0.0960359110866309 0.0917831840692845 1 1
-0.0227153754889702 -0.0220703472928818 1 1
0.271735317774183 0.263725821333051 1 1
-0.197371607742498 -0.19033609514841 1 1
-0.351456942441234 -0.34116445360196 0 0
0.407701012075026 0.395574776100861 0 0
-0.0142297142457805 -0.0131218331223059 1 1
-0.513931273330765 -0.499570824092192 0 0
0.116452825726913 0.112789074542379 1 1
0.201865351671368 0.194516610114239 1 1
0.0994450822429933 0.0988374610981533 1 1
0.0757727557996375 0.0734750755636862 1 1
0.385513775883293 0.375875115593474 0 0
0.0788639172733059 0.0757815974405039 1 1
-0.129230862051498 -0.126695374748539 1 1
-0.171010736383772 -0.167412934459047 1 1
-0.063748516258707 -0.0647753056347166 1 1
0.0657603953347166 0.0646652499913885 1 1
-0.139332478978732 -0.135610952365026 1 1
-0.0803350580688445 -0.0768277643974097 1 1
0.0545634535268253 0.0526998491073541 1 1
-0.0260105213565871 -0.0252308776852204 1 1
0.0344165108378745 0.0351447571031693 1 1
-0.261673954068673 -0.252929345411469 1 1
0.207932741064229 0.202176925105686 1 1
-0.0551734349952728 -0.0570339484768665 1 1
0.171769951768563 0.166617179701167 1 1
-0.039517668058523 -0.0394723632388728 1 1
-0.127431713872917 -0.12234505568758 1 1
0.0353763989703007 0.0317729682468815 1 1
0.0137268338041966 0.0125366526900302 1 1
-0.358472868122196 -0.347103153149962 1 1
-0.294756901303898 -0.28760277787156 1 1
-0.271378815671461 -0.263519924422398 1 1
-0.00999330818848105 -0.0111403322502422 1 1
-0.386396841983445 -0.37607177601529 0 0
-0.124779689513539 -0.121277258857481 1 1
0.302274146770758 0.291719206037665 1 1
0.0304607341825198 0.0285337250184838 1 1
-0.19028533943048 -0.18392040950942 1 1
0.0826994093483773 0.0789544140062713 1 1
-0.0857583948026595 -0.0816718440131226 1 1
-0.120496654113274 -0.115024404975101 1 1
0.044158157172345 0.044068438530958 1 1
-0.21102185034896 -0.206559149596222 1 1
-0.0960568793136097 -0.091600090438067 1 1
-0.0373699214198306 -0.0328071040473716 1 1
0.364598325875312 0.352802887130347 1 1
-0.0247483077132266 -0.0224242727520756 1 1
-0.131345556989336 -0.12852431897589 1 1
0.0624228926582158 0.0596224784679557 1 1
-0.0146271528902381 -0.0149448486593927 1 1
-0.0353917541909117 -0.0349106805460469 1 1
-0.12409099832091 -0.120345212280906 1 1
0.0431149655320152 0.0427294658285788 1 1
0.345051357344528 0.335352126405705 1 1
-0.202182042989509 -0.195254180943147 1 1
0.299529529901028 0.289780198565329 1 1
0.176862456208769 0.171446620939752 1 1
-0.2473881030289 -0.240324527030958 1 1
-0.352412361604464 -0.340638666171894 1 1
0.264280142153857 0.258099254219963 1 1
0.0164762215193578 0.0156197946453944 1 1
-0.396349231905137 -0.382467480158689 0 0
0.00982348887790456 0.00802832416516422 1 1
0.208752055744749 0.205093153741198 1 1
0.0887412746747056 0.0845317017012297 1 1
0.0343400669826483 0.0341248329194501 1 1
0.0265449458348902 0.0252139239572892 1 1
0.0287859772396079 0.0277249716523628 1 1
0.0634337400386605 0.062392122181039 1 1
-0.25133252791694 -0.245542938906188 1 1
-0.00711365543528473 -0.00455052554048565 1 1
0.178233155853005 0.173735513860584 1 1
0.0508407862634902 0.0494107329311179 1 1
0.153734275992053 0.146595244342124 1 1
0.0270186436471965 0.0244734290629303 1 1
0.0458864153569655 0.0460475933704379 1 1
0.199495973071073 0.193751157425504 1 1
-0.0561714401822706 -0.0554302646770209 1 1
0.342107108883739 0.334304509730376 1 1
0.264080371969603 0.257803207219144 1 1
0.276997468019098 0.270544427982008 1 1
-0.166307108329552 -0.160826598322003 1 1
0.133662169027607 0.12787422714442 1 1
-0.268676244132804 -0.259599470844379 1 1
0.100640302136295 0.0990123493329681 1 1
0.309346467901492 0.299092272578916 1 1
-0.211231094760058 -0.204434844885412 1 1
-0.0133609448853414 -0.0108707150917113 1 1
-0.134816429789205 -0.131308617553478 1 1
-0.128631696897937 -0.125815749757489 1 1
-0.479346242043357 -0.469548184439853 1 1
0.0540781827448499 0.0517646780214759 1 1
0.231903030346886 0.224008784270799 1 1
-0.0144281733974907 -0.0148033307885984 1 1
-0.263913102014028 -0.255950563776137 1 1
0.529558652310596 0.511813242028904 0 0
0.00829566608851656 0.0073497585879355 1 1
0.133440565159616 0.131176168025232 1 1
-0.270852380536049 -0.262714036226558 1 1
0.289464590704625 0.280921564591742 1 1
-0.301011485123991 -0.29160448493358 1 1
-0.244808349326274 -0.239787598993296 1 1
-0.115130765554423 -0.111903339284971 1 1
-0.325803799732033 -0.315838846768266 1 1
-0.335684733393577 -0.325302219029478 1 1
-0.133292827075409 -0.133174968408676 1 1
0.101242192277534 0.0969696153691825 1 1
-0.270476066547305 -0.258397626432674 1 1
0.119359038630097 0.116767199491481 1 1
-0.000779670103543816 0.00206644695079007 1 1
-0.170480966171863 -0.166404731978932 1 1
0.205769572030642 0.198920434766167 1 1
-0.292803446917318 -0.283439193543804 1 1
0.105181284894983 0.10089484298711 1 1
-0.149093779310435 -0.143617695422087 1 1
0.327862438534825 0.315830858850963 1 1
0.218666313807839 0.213653992909407 1 1
-0.196376141787349 -0.190569883120291 1 1
0.030476505075799 0.0285910927385201 1 1
0.275337214795562 0.26539383073532 1 1
-0.19355442768284 -0.185342546511174 1 1
-0.113772373986321 -0.111314408222378 1 1
0.133461768170459 0.12773408540643 1 1
-0.19597245057743 -0.188403994841872 1 1
0.253720308153093 0.248523908439041 1 1
0.033616983999601 0.0321258595101429 1 1
-0.0388043915519319 -0.0369772193884609 1 1
-0.106538785802015 -0.102284665599768 1 1
0.288936012946679 0.281440399156549 1 1
-0.122768927820276 -0.117902639859706 1 1
-0.204235015782734 -0.196872605857975 1 1
0.466488664193911 0.45329037445417 0 0
-0.012949272308506 -0.0124570846547998 1 1
0.208031565724553 0.201682059384472 1 1
-0.114002691826379 -0.112070020442926 1 1
-0.513624078882596 -0.497907433593506 0 0
-0.19679654022598 -0.191531561850875 1 1
0.0341580894524906 0.0317116648578878 1 1
0.171391866042427 0.167494255355496 1 1
-0.0564180449229824 -0.0544666034009016 1 1
-0.0777865168551898 -0.0749925203607902 1 1
-0.194089529575996 -0.189151182710805 1 1
0.0904022890828589 0.088998770220526 1 1
0.121783696942211 0.119751069272835 1 1
0.0568675228047916 0.0545319040973496 1 1
-0.0242931435489471 -0.0257600955646791 1 1
-0.406575130085085 -0.395442575492153 1 1
-0.0648155617778147 -0.0641188516920476 1 1
0.0489869555677046 0.0464088223252029 1 1
0.195120047563598 0.190068644556097 1 1
0.0760275606935287 0.0705417386609171 1 1
0.167790814914744 0.162576325347416 1 1
-0.0721869143825653 -0.0706377109997957 1 1
-0.0971191955986705 -0.0932012734825217 1 1
-0.00965027949239505 -0.0105539338645103 1 1
-0.0507058293702841 -0.0482680557497472 1 1
-0.17391183286069 -0.169673366348895 1 1
0.320672513490019 0.311907563311077 1 1
-0.0102189046252259 -0.00884904244161432 1 1
-0.125024311319334 -0.121111630242392 1 1
-0.0865380372496088 -0.0840583146533402 1 1
-0.190610981550462 -0.186286597508264 1 1
-0.00417450972781135 -0.00532655461174033 1 1
-0.487206979661218 -0.471512900499351 0 0
0.0865804400813264 0.0840146962864559 1 1
0.290150352304033 0.282495309545645 1 1
0.214545637703077 0.20571936066104 1 1
-0.129141305263471 -0.124397823949861 1 1
-0.296577221204279 -0.288090311562987 1 1
0.244796105773135 0.240011476831265 1 1
-0.0087554340871765 -0.00774184124615974 1 1
-0.00876639172507052 -0.0115042833548484 1 1
-0.373577489014835 -0.360165693124595 1 1
0.218751826606688 0.213707581703776 1 1
-0.157466110642254 -0.153507217278997 1 1
-0.188993300628191 -0.185259941258591 1 1
0.311445093979111 0.302837722084567 1 1
0.108265871989397 0.105973364622419 1 1
-0.168553569346911 -0.164381963675289 1 1
-0.0748405671148039 -0.07235941439458 1 1
0.0706949633936988 0.0670756362681361 1 1
-0.0066770150181231 -0.00595584667095352 1 1
-0.225324516102349 -0.221030948027141 1 1
0.141240120697608 0.13758402184534 1 1
-0.450621552346974 -0.439891890942043 1 1
-0.12213911070175 -0.118632986728093 1 1
-0.00608527870410137 -0.00665103019965077 1 1
-0.114102053174395 -0.108851757528031 1 1
-0.142747695827594 -0.137852113499223 1 1
-0.0716189470140257 -0.0708957850615929 1 1
-0.272401933119213 -0.265638324328309 1 1
-0.107749613192142 -0.104590982703818 1 1
-0.236598164857095 -0.227208716657949 1 1
0.247665962987595 0.23792720277596 1 1
0.0442435891627923 0.044396695066656 1 1
-0.197451133687553 -0.192097866891387 1 1
0.0945008000387112 0.0912798387232582 1 1
-0.20433576846256 -0.200095448474832 1 1
-0.102552245413908 -0.0991584069619844 1 1
-0.136982480002017 -0.134177143836853 1 1
-0.0703041925532549 -0.0692554251925584 1 1
0.386756864948293 0.372866992842388 1 1
-0.510900025720102 -0.495537901762727 0 0
0.107722945270095 0.10725632634107 1 1
0.503062929985829 0.488107279546077 0 0
-0.0737426501700846 -0.0711171780399952 1 1
-0.30108531273903 -0.293936219587158 0 0
-0.238018570193516 -0.229122088864602 1 1
-0.303046003294278 -0.293217519938292 1 1
0.35900702904283 0.347953542272722 0 0
-0.0870416208354727 -0.0847197695562255 1 1
0.154816281691696 0.150007811800579 1 1
0.391632197368031 0.378003381842852 1 1
-0.097085914660831 -0.0943167017329496 1 1
-0.00802626787038485 -0.00686717645952452 1 1
-0.0381521751483304 -0.0389471108167209 1 1
0.0529886750412341 0.0506312318400151 1 1
0.290992871934275 0.283658969996912 1 1
0.038172116114713 0.034989141069342 1 1
0.0410800340430125 0.0398806838185041 1 1
-0.360233723870927 -0.349289563116322 0 0
-0.273826463221097 -0.266159698772255 1 1
0.041418407157923 0.0387419745400106 1 1
-0.0838719693471194 -0.081563193376887 1 1
-0.253985416926804 -0.24686886152489 1 1
0.0339002659177781 0.0330120190246676 1 1
0.208737719762646 0.200181186557039 1 1
0.344275862935238 0.335828605511879 1 1
-0.184089209635779 -0.179190140709436 1 1
-0.0489158594841872 -0.0472765612751505 1 1
-0.564677070192726 -0.548459395564952 0 0
-0.0638031522072546 -0.0644699320873602 1 1
-0.0335105665471946 -0.0331600626889048 1 1
-0.0987255925081959 -0.0947262281172459 1 1
0.0689850283806012 0.0688440977898885 1 1
-0.10036895090501 -0.0976184828711602 1 1
0.0404928324126188 0.0386180936096817 1 1
-0.207369110666526 -0.201273823949968 1 1
0.0992465663414482 0.0947218398570991 1 1
-0.144113975188653 -0.139809083263979 1 1
-0.0563808286113998 -0.0557628740671164 1 1
0.434787228614416 0.422621540303264 0 0
-0.0354330486873233 -0.0360356429467445 1 1
-0.392194598755609 -0.379802595691137 0 0
-0.151049208074811 -0.147234276386621 1 1
0.155268288494494 0.151510216303913 1 1
0.45532284329754 0.444504864005811 1 1
0.141754003831851 0.138015482247964 1 1
-0.0879468214401512 -0.0846341967669502 1 1
-0.118213030092337 -0.114343754091883 1 1
-0.0923205072142799 -0.0894834071876322 1 1
0.115161057013672 0.113116896054875 1 1
-0.11646105416625 -0.112009426901324 1 1
-0.147741688997838 -0.143453806009641 1 1
0.0306414848167919 0.0316668789414286 1 1
0.00844599837484383 0.00679409836486809 1 1
0.382311737779104 0.370236201019931 1 1
-0.0695566174619894 -0.0688754266771459 1 1
-0.018208678473735 -0.0171520115763745 1 1
-0.110375845078249 -0.108442001520579 1 1
0.11152160053322 0.105884595530665 1 1
0.0498001765226369 0.0489820290124246 1 1
0.193872970307753 0.189121107757237 1 1
0.018682430022996 0.0194532550719773 1 1
0.0335494752093866 0.0326308671909794 1 1
-0.0427369334553294 -0.0433637021045026 1 1
0.305086938350423 0.292125972725226 1 1
0.243409260770186 0.235841811623576 1 1
-0.0662906402249078 -0.0650813525786046 1 1
-0.0395353089101399 -0.0384684643255467 1 1
0.0794115092685843 0.079854312224747 1 1
-0.304722676507391 -0.295998154778438 1 1
0.0899051205238214 0.0868454775222059 1 1
-0.153196671181958 -0.14859551756173 1 1
-0.199408088505333 -0.195615495027521 1 1
0.0884058494976056 0.0861143909349106 1 1
-0.182469301939259 -0.177928287145069 1 1
0.0350790802258984 0.0355628801761625 1 1
-0.164626145989375 -0.15705773717219 1 1
0.22500379119078 0.217011520275218 1 1
-0.0363365331555376 -0.0349814366321468 1 1
-0.142045073439561 -0.138038546442906 1 1
-0.0383288989541697 -0.0401206190382327 1 1
0.216978440533853 0.208291651169857 1 1
0.210817765893819 0.20598224369666 1 1
-0.0444944785055993 -0.0420952230842593 1 1
0.126791395139038 0.122291018682917 1 1
0.0156812522834031 0.0150330392428258 1 1
-0.100229552848518 -0.0968474404347162 1 1
-0.0136336515276016 -0.0129127730888457 1 1
0.47888383450172 0.464579645133535 0 0
0.0999803607664361 0.0975428727791456 1 1
-0.145638318150781 -0.140367270665218 1 1
-0.167834341712493 -0.161027960886369 1 1
-0.120386916320006 -0.117620228374895 1 1
-0.00931244571810358 -0.00979593035574477 1 1
0.00561318817384081 0.00463528976270854 1 1
-0.177512056496279 -0.173927109344337 1 1
-0.00417724711680162 -0.00173853372966237 1 1
0.476298384562989 0.461537941318029 0 0
-0.338003430559572 -0.327402247591572 1 1
-0.244897674450989 -0.240871588796034 1 1
0.114458935396288 0.110338556081221 1 1
0.154916385021792 0.150797465226889 1 1
-0.00951769289262233 -0.00957408911025044 1 1
-0.131140751584496 -0.126696057572582 1 1
0.199856734180196 0.191546377302214 1 1
0.147384905496574 0.141892637814421 1 1
0.0419033915784877 0.0386631244691229 1 1
-0.0937053323756311 -0.0914509396872306 1 1
0.264303394587959 0.255520902260341 1 1
0.206935769528635 0.200481842038818 1 1
-0.196696595753391 -0.190425024741228 1 1
-0.107070385475921 -0.105467085358972 1 1
-0.0586475678291451 -0.0566270508429629 1 1
-0.143432257783439 -0.139370318653004 1 1
0.00178138238806666 0.00141298141996895 1 1
-0.162940044842524 -0.159275132415514 1 1
-0.16837851146847 -0.165655769805572 1 1
0.0729947747744591 0.0715251867785529 1 1
0.0149388684764137 0.0150472795507388 1 1
-0.0192934848849491 -0.0214402898707642 1 1
0.307123535853086 0.298491638572255 1 1
-0.0492323754712882 -0.0502237909773429 1 1
-0.119165423361098 -0.113696530575003 1 1
-0.194686216428402 -0.188433189092249 1 1
0.414269040877418 0.400651811350287 0 0
-0.0900445054898295 -0.0848680610972281 1 1
-0.3012416850368 -0.291748237536187 1 1
0.0271849565308597 0.0245827851939585 1 1
-0.0224127774001943 -0.0215692360308701 1 1
-0.0194691990991753 -0.0160390578772772 1 1
0.149529581568134 0.14390670994603 1 1
-0.0336590325210574 -0.029893000221752 1 1
-0.131987987052611 -0.130063408241138 1 1
0.418440402801602 0.407676335969228 0 0
-0.0457093851943157 -0.047086281231582 1 1
-0.0833624444344351 -0.0798334492368947 1 1
-0.379397223250621 -0.368672882188644 0 0
0.178003951507039 0.171183937423945 1 1
-0.026920954938342 -0.0262166832166855 1 1
0.0291664263217858 0.0270339307829478 1 1
0.0356824953515963 0.0351130517213948 1 1
0.0125827884081161 0.0146788659207419 1 1
0.00454950718059318 0.00456932847454208 1 1
-0.195285039679577 -0.190855303406332 1 1
-0.110060496736553 -0.103792154497384 1 1
-0.0715816160214638 -0.0703444134565779 1 1
-0.129093668633051 -0.123990841492276 1 1
0.0594622154348832 0.0589945924778016 1 1
-0.259676814563415 -0.251579311509904 1 1
-0.105487011013214 -0.105864316265676 1 1
0.089432523040803 0.0863889105424949 1 1
0.145014141636235 0.139892458435037 1 1
0.060731532823137 0.0588094309585351 1 1
0.455833850632487 0.442776102019273 1 1
0.0594231926635015 0.0600569657651629 1 1
0.348302544476083 0.337923013191118 1 1
-0.498270562760658 -0.483564423959361 0 0
0.135638351904519 0.131006327436322 1 1
-0.190033853572989 -0.182969520766377 1 1
-0.120702111518932 -0.118647230499884 1 1
0.0533161538100017 0.0509340760294918 1 1
0.121331555350218 0.117540348978433 1 1
0.196766632215779 0.189868033584427 1 1
0.178876435391118 0.174853897984409 1 1
0.472265066992053 0.45837557611169 0 0
0.0371684525588636 0.0365675268275929 1 1
0.228367216936279 0.220268887315447 1 1
-0.217413980246911 -0.21882093124262 1 1
-0.26110978489701 -0.253519051071666 1 1
0.194049016691164 0.187173950051111 1 1
0.0452704247860945 0.0425213363710246 1 1
-0.374831353025167 -0.363827196792879 0 0
-0.23382771542356 -0.226093791254948 1 1
0.137001200516838 0.130053758247757 1 1
0.152965139140292 0.147786355404269 1 1
-0.0290345259869252 -0.0300990471897555 1 1
-0.282439038647252 -0.274441287229086 1 1
0.0896175619651527 0.0859004289786639 1 1
-0.292755228924471 -0.28604384651907 0 0
0.0740376606885036 0.0739104256871991 1 1
-0.303497161374195 -0.293958997751609 1 1
0.0502834849949072 0.0488822282712224 1 1
-0.137216590842672 -0.132117496467994 1 1
0.102268728408651 0.0972022491762343 1 1
-0.0553050613324068 -0.0543130356216251 1 1
0.229447655204142 0.223462920719555 1 1
0.0082796046230193 0.0111858426101014 1 1
-0.150679352787118 -0.146597781834887 1 1
0.037514695617633 0.0349367499284359 1 1
0.338540588825981 0.327879160048199 1 1
0.0404218799359578 0.0388517681460966 1 1
-0.174683427434491 -0.167235761989196 1 1
-0.253073564697917 -0.247177204497836 1 1
-0.0981968945250614 -0.0955211383426919 1 1
-0.130324023895874 -0.127512033155833 1 1
0.481785017164615 0.468081851528222 0 0
0.185344318171862 0.182615383493754 1 1
0.152169130892717 0.14706841568392 1 1
-0.188989586461594 -0.182807575261113 1 1
-0.33618286027792 -0.326204281110809 1 1
0.106477084804419 0.100832375898198 1 1
-0.113046491576139 -0.108544257417241 1 1
-0.0986180909871128 -0.0968155665826623 1 1
0.681542373214718 0.663631240106307 0 0
0.16063333168045 0.155667004687621 1 1
0.256826203142407 0.248780679384683 1 1
0.104248548366611 0.0989022276613866 1 1
0.130026705934834 0.125955639209725 1 1
0.287188987290412 0.280352325498798 1 1
-0.206139068556977 -0.200552299676654 1 1
-0.035095186880854 -0.0333535587706209 1 1
0.00328558438760643 0.00324712975164218 1 1
-0.0897577129479485 -0.0861200375594214 1 1
0.151127365028212 0.14626554858469 1 1
0.143557218931184 0.137008466983685 1 1
-0.177643487588721 -0.172142501092043 1 1
-0.0929491520528115 -0.0944792387181167 1 1
0.242982150087179 0.232716148798166 1 1
0.0785764304949991 0.0765559289570645 1 1
0.0379720059140812 0.0402297985588644 1 1
0.0219496202613954 0.0228193168142405 1 1
-0.283699435595089 -0.275492118070185 0 0
-0.192591419992236 -0.186354161940306 1 1
-0.163655299334184 -0.160183767957784 1 1
0.137729374235422 0.133768608778036 1 1
0.138840324525749 0.139336275793063 1 1
0.118834597106315 0.115802922070917 1 1
-0.0969629865752841 -0.0957852315068301 1 1
0.218573826943137 0.2107088992431 1 1
0.224618527065657 0.217126343587767 1 1
0.237901787747833 0.230270308279046 1 1
0.0328781101461289 0.0325606453297183 1 1
-0.0971402691655549 -0.0914976955597144 1 1
0.0466453913058497 0.0465603375571497 1 1
0.000271547637636343 0.0016742312135527 1 1
0.0574564173618748 0.0575508793664287 1 1
-0.210912611585129 -0.20728465542436 1 1
-0.168126164537428 -0.162532636463396 1 1
-0.211985982620644 -0.205384447062134 1 1
-0.0764202852752928 -0.0767711583703774 1 1
0.386039090784386 0.375327265856284 1 1
0.328798180769563 0.320560323389155 0 0
0.0863987248360649 0.0830541652436178 1 1
-0.1033620360091 -0.0988639046852677 1 1
0.383191535980257 0.371895590209364 1 1
0.123541838005311 0.119888199763517 1 1
0.367532466263215 0.357611487127946 1 1
0.0762854277902261 0.0705568949476676 1 1
-0.0611048148342525 -0.059651148739252 1 1
0.111159390757774 0.107849805063068 1 1
-0.135659491719682 -0.132495209883334 1 1
-0.373691013070264 -0.359462240246022 0 0
0.29320542160638 0.284684263515762 1 1
0.292097179894542 0.282013065416218 1 1
-0.313533154722546 -0.300724354878191 1 1
0.0742029602008616 0.0724318095521776 1 1
0.0159808986651965 0.0173551278595879 1 1
0.0415570936301216 0.0397332999627774 1 1
-0.266046089691836 -0.259653246231272 1 1
-0.218196066246201 -0.211222555917205 1 1
-0.10900770928764 -0.105136688710378 1 1
0.274824988688474 0.266889297377838 1 1
0.128228087265045 0.126093312708561 1 1
0.187308127616936 0.183105744404655 1 1
-0.0357174743471097 -0.0327615343506512 1 1
-0.135287140596985 -0.13165097121929 1 1
0.293819128259 0.283985275088145 1 1
0.43825848110249 0.428109369608944 1 1
-0.33517952658418 -0.323813832883818 0 0
-0.113465202823784 -0.110231452891457 1 1
0.132725133409151 0.129251708408938 1 1
0.0793847660343794 0.0788801059690578 1 1
-0.0515110559813788 -0.0514578009117077 1 1
-0.199753255669236 -0.193263340694869 1 1
0.207446399597941 0.20346691061354 1 1
0.200766304563939 0.196540161104394 1 1
0.00288777667443579 0.00337399365074639 1 1
-0.0306875818044633 -0.0311744780917221 1 1
0.104565657737684 0.102008011538541 1 1
0.00935393861182445 0.00932072090354458 1 1
-0.111405210362073 -0.109050968828874 1 1
-0.114644297242062 -0.109406232128212 1 1
-0.264893142738364 -0.25693139496159 1 1
0.13225366005217 0.128163124413592 1 1
0.192312704533044 0.186401052954762 1 1
0.0437399580861574 0.0429330161790514 1 1
-0.0447063534621455 -0.043091967810753 1 1
0.0357033443256569 0.0324679597601144 1 1
-0.178757751438923 -0.173970642412075 1 1
0.238483863029591 0.230493883173333 1 1
-0.101846404906303 -0.0997750488555375 1 1
0.298667782956958 0.289653220168838 1 1
-0.0800605828711051 -0.0777672728451265 1 1
0.059871050130262 0.0584978414500281 1 1
-0.0199325119123431 -0.0207058145642132 1 1
0.134679346967919 0.131575475359513 1 1
0.0870926113800727 0.0823748570475726 1 1
-0.17761181437941 -0.171820657770318 1 1
-0.0727680102924985 -0.0711307605694767 1 1
0.508274114786213 0.493922453188845 1 1
0.103344093028513 0.10147077515021 1 1
-0.20206743937412 -0.194643730460638 1 1
0.21599338126782 0.210522158991263 1 1
-0.183298403221595 -0.178437470692782 1 1
-0.253498735502726 -0.246104314622461 1 1
0.00306271361414191 -0.00023111859126166 1 1
0.276585763317812 0.269955765601389 1 1
-0.300681849006821 -0.296384406126346 1 1
-0.188947803871629 -0.183138120009295 1 1
-0.17117482105382 -0.165762438371276 1 1
-0.0877213175571232 -0.0839481310902733 1 1
0.515985747585799 0.499034335605208 0 0
-0.0997372759474509 -0.0981821606532702 1 1
-0.295110753500947 -0.281500161517667 1 1
-0.0416924906314691 -0.0413304307245555 1 1
0.169903841477203 0.16499529600179 1 1
-0.580334919181213 -0.563147771738179 0 0
-0.0970683487920393 -0.097608269884532 1 1
-0.116295820985345 -0.11374545158836 1 1
0.164293714537057 0.159321323672709 1 1
0.185290097138684 0.182306478134899 1 1
-0.08658406012793 -0.0832485814434755 1 1
-0.215927734736473 -0.209414385208451 1 1
0.0313161055917825 0.0262881641312348 1 1
0.0861531538586916 0.0834935164316746 1 1
-0.200778127504887 -0.196697669654524 1 1
0.154524156075518 0.152811564558889 1 1
-0.298464378010939 -0.288914724320644 1 1
-0.0284507096185789 -0.0268138704886154 1 1
-0.253814005301132 -0.245122428096857 0 1
-0.168074617760825 -0.161446731812787 1 1
-0.14066459102883 -0.13794576063084 1 1
-0.0836997437539888 -0.084154530737969 1 1
0.112547870558247 0.110520769299989 1 1
0.0872283073459254 0.0839415782139342 1 1
-0.00834959879877883 -0.00844873894961605 1 1
-0.0764556740008608 -0.0736412967114147 1 1
-0.000250518344670908 -0.00193631040595311 1 1
-0.0640087559394101 -0.0609447688582218 1 1
0.189513177948309 0.181830603846259 1 1
-0.0516895688831785 -0.047875895489308 1 1
-0.0703761608808496 -0.0688898411833527 1 1
0.171255962564779 0.164758470001548 1 1
0.259236246059419 0.253647069802421 1 1
-0.00501148010482374 -0.00631120243675643 1 1
-0.103654695252702 -0.101853277687107 1 1
0.0579213569619141 0.0567877815446245 1 1
0.193513433827474 0.187663588120005 1 1
-0.146255059176302 -0.142074516238128 1 1
-0.107888765202444 -0.10309055577703 1 1
-0.199264874665789 -0.194507943618988 1 1
-0.017069235138072 -0.0154792011275738 1 1
-0.186910170546574 -0.183492566575846 1 1
0.0769825247068983 0.0752172677604539 1 1
-0.0639643014197615 -0.0633409987535676 1 1
0.154754599949014 0.1491286369011 1 1
0.258333271434785 0.252065958291281 1 1
-0.0688063718140978 -0.0659260404132264 1 1
0.0575135264401529 0.0543764774717181 1 1
-0.0494890329600099 -0.0478957620033038 1 1
-0.571892251407154 -0.55496215900391 0 0
-0.0411431390712966 -0.0404502365582195 1 1
-0.0830033031541445 -0.0790700988591088 1 1
-0.226813553620703 -0.221427094544224 1 1
0.249803697486245 0.242138441584331 1 1
0.079594101509915 0.0772399220265631 1 1
-0.102095336001307 -0.0975936961464042 1 1
-0.222120773525794 -0.216438828764335 1 1
0.173511661902149 0.1682824643324 1 1
-0.121240419663752 -0.119030147265964 1 1
0.129944010069861 0.126986093754785 1 1
0.103967364797016 0.101817071558273 1 1
0.144657554837775 0.13809595838128 1 1
0.181657193737943 0.176524245101517 1 1
-0.141176200521436 -0.138628122884974 1 1
0.142295351095668 0.135371376145654 1 1
-0.255850915219886 -0.250233067362031 1 1
-0.206590850971692 -0.201309740903813 1 1
-0.198673361087573 -0.192389003958835 1 1
0.0682874069050793 0.0672734435778007 1 1
0.0327182041517545 0.0300996951404044 1 1
-0.26087871576728 -0.253508228557645 0 0
-0.0137785684009324 -0.0133109748611434 1 1
-0.0399805056381709 -0.0378695171440071 1 1
0.0469398264718549 0.0463551619705045 1 1
0.142776271580895 0.135939402043116 1 1
0.20042247954442 0.194840484314034 1 1
-0.226320704953039 -0.220979270735999 1 1
-0.0586431928965601 -0.0613686038310682 1 1
0.125987137846562 0.123534298042746 1 1
0.0730658657761876 0.0687351791766913 1 1
-0.114033447624207 -0.113152666676529 1 1
0.277977442642742 0.269607956743444 1 1
0.0995056301378939 0.0974583363635275 1 1
0.390171369766581 0.379206555779824 1 1
0.0619606918791965 0.0604730727741087 1 1
0.337064760321429 0.32804328378366 1 1
0.388957585014324 0.379341618163697 0 0
-0.0886267351308223 -0.0858553290783937 1 1
-0.214775343413562 -0.210146112272132 1 1
0.314317952095348 0.304711041651585 1 1
0.166410717089102 0.162849279275856 1 1
0.0612355056600987 0.060909388607746 1 1
-0.0692317040519601 -0.0709080697520594 1 1
0.275114874008917 0.266445554543519 1 1
0.0649329913131319 0.0606031041905361 1 1
0.0021336149582472 0.00222169754763874 1 1
0.084325510792707 0.081633999376385 1 1
-0.180189846707648 -0.174828313386902 1 1
-0.0323107552251871 -0.0291962585111079 1 1
-0.0502933699551599 -0.0483671763979278 1 1
-0.0683221431026319 -0.0698830496256475 1 1
0.0730293737409122 0.0723305953506455 1 1
-0.0829965915972344 -0.0803905094224997 1 1
-0.183260903829034 -0.177186526791789 1 1
-0.187954372181275 -0.181390269131289 1 1
-0.147252323477784 -0.143917727128223 1 1
0.298934713781462 0.291169853033243 1 1
-0.256085531070777 -0.247129004229654 1 1
-0.0599931258810172 -0.0563381080093717 1 1
0.128363846399733 0.122156135972844 1 1
0.106043310276214 0.105344919535227 1 1
0.101164416405598 0.0966968685053585 1 1
0.073949615792085 0.0703302654051403 1 1
-0.0424662634226593 -0.0437481132432671 1 1
-0.316893510711396 -0.306696136687883 1 1
-0.18547255567037 -0.181169603785313 1 1
-0.0386431008269852 -0.0365406265046779 1 1
0.285233328520744 0.276172675420646 1 1
0.0203556352692413 0.0180415389987267 1 1
0.0385064512675592 0.0375758380648567 1 1
0.142564865692468 0.136483856889456 1 1
-0.235320280797774 -0.228661953693433 1 1
0.158174032346139 0.153269803677188 1 1
-0.0691268400096086 -0.0667432799003486 1 1
-0.0900638554265641 -0.087718080058638 1 1
0.181109169013284 0.174907051377183 1 1
0.0818837706859145 0.0818198335558331 1 1
0.055354056078866 0.0519975753365318 1 1
-0.228415706756719 -0.221683072031897 1 1
0.174292782650637 0.168075266734782 1 1
-0.074979840015069 -0.074671866979729 1 1
0.00325601807474808 0.00221681709471838 1 1
-0.234409707476805 -0.227245084404986 1 1
-0.278735014664513 -0.273902622532252 1 1
0.0709217198315853 0.0697468673082084 1 1
0.215870462715355 0.208614570505509 1 1
0.228508879012958 0.22016488648617 1 1
-0.0540490478772321 -0.0515087379202197 1 1
0.24611612025723 0.239183697523861 1 1
0.103158836450908 0.100551242178365 1 1
-0.305430077106516 -0.296724843356074 1 1
0.267719513173061 0.259035376557939 1 1
0.18645027363873 0.181948041577082 1 1
0.366451652649181 0.353340510648208 1 1
-0.267706303451624 -0.261607299533009 1 1
-0.215690352778041 -0.209074629460341 1 1
-0.161423774544515 -0.152995986870645 1 1
0.323581564128959 0.313477522251115 1 1
-0.384951463351683 -0.374693502352001 0 0
0.38476567239158 0.372320808199838 1 1
-0.160044940568495 -0.155083669953815 1 1
-0.00111528706914869 -0.00107789081240531 1 1
-0.33948743450435 -0.32713264028291 1 1
-0.123299890095282 -0.120344381366979 1 1
0.128566627801726 0.125911732201696 1 1
0.288116989886554 0.281024749446694 1 1
-0.345518295941794 -0.338377049655014 1 1
-0.225941218725376 -0.218379041285659 1 1
0.0973003658193877 0.0932985697699716 1 1
-0.18438171302811 -0.177336502071022 1 1
0.0299635194404854 0.0286014574581841 1 1
-0.149328598117618 -0.144986457437777 1 1
0.239093539076784 0.232511314424636 1 1
-0.136210284230894 -0.130739105278454 1 1
-0.139500221404962 -0.135474076528549 1 1
0.190656646363696 0.185866307172154 1 1
0.453685799433221 0.441108000734973 0 0
-0.064444799217336 -0.0635240521808654 1 1
-0.00105582461516085 -0.000611057046987364 1 1
-0.11627249819666 -0.113260208433915 1 1
0.376864796896251 0.365148041924104 1 1
0.0617225191373648 0.0590383422236041 1 1
-0.0750895787005365 -0.0725204721947615 1 1
0.104245082628138 0.100081981613226 1 1
-0.0863997965081367 -0.084044328427732 1 1
0.037621600355003 0.0359221302841668 1 1
-0.319818692781183 -0.312183823042874 0 0
0.325854084062216 0.317435197397801 1 1
-0.158875824528897 -0.155791402436654 1 1
0.242011895498221 0.236379424575682 1 1
-0.0638569489722235 -0.063386906331894 1 1
0.114536937688885 0.11190983170613 1 1
0.238205195032449 0.230785834694465 1 1
0.385745930405809 0.376141521300803 1 1
0.422444638497595 0.4119089446087 0 0
-0.0891724253811973 -0.0863348179809532 1 1
0.0856876061937823 0.0823708996178944 1 1
-0.0170247801697447 -0.0176367489824599 1 1
0.147765253039814 0.144215069079878 1 1
-0.0640013821370962 -0.0623900946539196 1 1
0.122831115141241 0.119602932997792 1 1
-0.0796980567656177 -0.0799247652468855 1 1
-0.144626107321563 -0.141153773714306 1 1
0.010893382007043 0.0119910919786088 1 1
0.0949078770476248 0.0932311214210694 1 1
0.0272900026297933 0.0235581015792513 1 1
-0.347025706131175 -0.33505878964485 1 1
-0.00485650780217733 -0.00577812347385198 1 1
0.293386214052997 0.283967595785308 1 1
-0.21351711071333 -0.208022291358132 1 1
0.482363568887286 0.467859479813666 0 0
-0.148877384168944 -0.144436607372809 1 1
-0.0850653577600522 -0.082682073644569 1 1
-0.0320002955339876 -0.0314977493112831 1 1
0.118300225245952 0.114490374817541 1 1
0.177616008810888 0.173845390055566 1 1
-0.189644610130419 -0.183151669535821 1 1
0.170577128117634 0.164281681614879 1 1
0.749147255182001 0.727344902099978 0 0
-0.0208687267233419 -0.0209399713209566 1 1
0.24818144895044 0.239595570342348 1 1
-0.066082518476286 -0.0641387301139699 1 1
0.126156162342753 0.121631578495568 1 1
0.242542967326701 0.236219315456455 1 1
0.0247699775030095 0.0236468922301027 1 1
0.111442262482448 0.109511862813874 1 1
0.198587900316852 0.192504179692924 1 1
0.183556140592854 0.177452309109651 1 1
0.00926574157855279 0.00621382829085913 1 1
-0.213836862218017 -0.208227414170279 1 1
-0.0975639588195583 -0.0958558730470637 1 1
-0.20569834541963 -0.199816825870417 1 1
0.0213484920170433 0.0200268020415785 1 1
0.295943351472326 0.288296978633514 1 1
-0.221038985582211 -0.2128540266977 1 1
-0.0105697856433176 -0.00881434531504521 1 1
-0.42359931536386 -0.410858729677089 0 0
-0.183194780404556 -0.176123176845095 1 1
0.108644266002349 0.103518780738493 1 1
0.246818026801154 0.241022446773992 1 1
-0.18010210446413 -0.175999909936274 1 1
0.00900984834478354 0.00884752463442195 1 1
-0.214325177480412 -0.207716782087908 1 1
0.0148825837310945 0.0154033429348184 1 1
-0.550506617060993 -0.534634572112351 0 0
-0.0248327008977585 -0.0236930568512722 1 1
0.0354883969881916 0.0359761846240108 1 1
-0.0643790379723016 -0.0616585797543488 1 1
0.213578720491412 0.208566292705902 1 1
0.196501681694253 0.191188216123087 1 1
0.129233557473225 0.126317012137703 1 1
-0.257260539422702 -0.250659608165129 1 1
-0.342605177388029 -0.330327411489826 1 1
-0.294080304130637 -0.285479463629312 1 1
-0.439043561189574 -0.423803670262234 1 1
0.177512463488327 0.172163531992447 1 1
-0.0711874725431987 -0.0686246627809705 1 1
-0.106347018839465 -0.102613608124203 1 1
0.0309701501367312 0.0302018142408119 1 1
-0.286701172324334 -0.278719832065668 1 1
-0.177484085948574 -0.172312688852177 1 1
0.0661498612915103 0.0655230951605899 1 1
0.108395619386681 0.103969072647112 1 1
-0.13744985494107 -0.135969151234357 1 1
0.217883261520234 0.209731545018037 1 1
-0.0260773878296214 -0.02563914803028 1 1
-0.143634625589916 -0.140054253578178 1 1
-0.0890638147684549 -0.088082066120062 1 1
0.0832296561252327 0.0798367955002572 1 1
-0.0742501050829783 -0.0729027885330497 1 1
-0.0899534826990578 -0.0863184723830352 1 1
-0.330406506205471 -0.321428711539049 1 1
-0.0895337715137506 -0.08706082682071 1 1
0.031518080612445 0.0313092509138424 1 1
-0.148751674996162 -0.145490623269746 1 1
0.245461054452189 0.240437087191828 1 1
-0.35125025540586 -0.340495671576404 1 1
0.1510943714271 0.146285220229198 1 1
-0.0605797841321021 -0.0611884650555855 1 1
0.0924936695349251 0.0883457586358808 1 1
-0.14588699738043 -0.14093723050736 1 1
-0.161847877586299 -0.160360524979484 1 1
0.399292830188321 0.389193779523152 1 1
-0.102655011995342 -0.101990913834433 1 1
-0.15336042410316 -0.147585287499845 1 1
0.170816377015701 0.166727863426374 1 1
0.0581732975383294 0.057398165172009 1 1
-0.156349718221227 -0.153760231942072 1 1
0.199067185916108 0.192113838367813 1 1
0.00179160441476146 0.000995088241289691 1 1
-0.0928617832669941 -0.0875594701463115 1 1
-0.0815765937437843 -0.0782953340943 1 1
-0.0821143957279218 -0.0791109061690434 1 1
-0.0648717713182255 -0.0627104706296936 1 1
0.225785159095563 0.220631339557928 1 1
0.188863957822937 0.182614065982636 1 1
0.135178596784879 0.131893828644139 1 1
-0.0687864594134049 -0.0683636680119124 1 1
-0.136967071601303 -0.132478762702406 1 1
-0.0826766801621879 -0.0808092137105935 1 1
-0.0881495385867714 -0.0853136244624891 1 1
0.359554860364625 0.35129125138721 1 1
0.106646849201678 0.103304834918094 1 1
0.0943686457027736 0.0925895970323688 1 1
-0.137212890682107 -0.13439488821045 1 1
-0.116770288060297 -0.112718747362166 1 1
0.0874022777521224 0.0843883681187319 1 1
-0.0534998462834509 -0.0484142410203655 1 1
-0.0923914954370399 -0.0877140099070657 1 1
-0.00733947548882936 -0.00806952488889657 1 1
0.134955738783778 0.131031743860455 1 1
-0.0171694950993834 -0.0152543792939678 1 1
-0.121402884145756 -0.117980365000462 1 1
-0.231986794117973 -0.222720643772354 1 1
0.00535642050218814 0.00345087477187559 1 1
0.0513222878183018 0.051901258362922 1 1
-0.347208512284653 -0.337998926547386 1 1
-0.136038738815893 -0.134825537338941 1 1
0.189509479551288 0.183299048569085 1 1
0.187213673441236 0.181576115681152 1 1
-0.00761413465681551 -0.00734663807025985 1 1
-0.21115296723027 -0.207985786047632 1 1
0.159208450666449 0.151865316735297 1 1
0.0682294462769948 0.0646102828280576 1 1
-0.141070797598586 -0.138272082434294 1 1
-0.190836790906946 -0.18382009536073 1 1
-0.217596797601339 -0.211722374113165 1 1
0.283819926969964 0.276088416804723 1 1
0.108693587915345 0.104367890647634 1 1
-0.315111676625717 -0.306314876479373 1 1
0.103451226826872 0.0993688458633445 1 1
0.142865184864536 0.138610258701653 1 1
-0.347593475247444 -0.334933495437431 1 1
0.00646310942007429 0.00720324139287063 1 1
-0.0837482048264555 -0.0810346541669323 1 1
0.0879225919717313 0.0843496788424009 1 1
-0.0655222046581629 -0.0632807793113533 1 1
-0.0691063030477641 -0.0678135935451077 1 1
-0.0787701414241405 -0.0759070045661388 1 1
0.0895013905406612 0.0841168666067372 1 1
-0.297542243109644 -0.285420309645433 1 1
0.201653757149043 0.197954925817203 1 1
-0.112303685148958 -0.111843913913146 1 1
0.311937022266899 0.302329412048092 0 0
0.0461105631550404 0.0443857790939178 1 1
-0.0826660824469631 -0.0794326642813244 1 1
0.141665482540324 0.136611194813313 1 1
-0.222072289031398 -0.214938635422865 1 1
0.0768827646257502 0.0756854944626476 1 1
0.114526001752497 0.111452622465268 1 1
0.203377511052701 0.197255500445184 1 1
-0.378537309995191 -0.362773463115882 0 0
0.142735372239502 0.138410379876047 1 1
-0.201894994574584 -0.197312705657401 1 1
-0.0893173180295052 -0.088339206321845 1 1
-0.17895540165865 -0.174636779117949 1 1
-0.0478993313628853 -0.0477751937710245 1 1
0.0573825201787209 0.0558284946686432 1 1
-0.0641536920854068 -0.0622636183975704 1 1
-0.0321893871262164 -0.0328335957004031 1 1
0.0803275393348986 0.0770079519222547 1 1
-0.209978559955126 -0.201504310966955 1 1
-0.0539824573342842 -0.0523410611690378 1 1
-0.500475846443367 -0.486435026340723 0 0
-0.440675570313775 -0.426618267164985 0 0
-0.263846043055179 -0.255768050239565 1 1
0.0663754067134816 0.0663693892384916 1 1
0.415170961466593 0.404553823589519 1 1
0.111232977612392 0.108695860433764 1 1
-0.145517782622813 -0.144810822385962 1 1
-0.178852239191121 -0.169788296717076 1 1
-0.183708958930374 -0.17935149403687 1 1
0.0356034070175602 0.0335107062745251 1 1
-0.275864541556534 -0.267831212598551 1 1
-0.0430855950537016 -0.0425331065804231 1 1
0.0366015145997975 0.0329002697674432 1 1
-0.0720195147584173 -0.0714707204114509 1 1
0.0165611721547616 0.0138817686358062 1 1
-0.00395711088931609 -0.00155743023872761 1 1
-0.206325445362675 -0.200151039306407 1 1
0.135399843761119 0.129223105066348 1 1
0.110431941674369 0.106008078980251 1 1
0.0215195038527189 0.0188429316976659 1 1
0.181721251879348 0.176450822790104 1 1
-0.4841668503872 -0.471384307662372 0 0
0.136454131922739 0.133384035668963 1 1
0.415151492986376 0.406004791721996 0 0
0.0153941377010273 0.0144343113426924 1 1
0.0415180320818611 0.0393366553210742 1 1
-0.0502529573506224 -0.0508822997452471 1 1
0.0538374717708313 0.0509998189479341 1 1
-0.188085087758369 -0.18418735288675 1 1
0.422411316354379 0.408955021686531 0 0
-0.146988329061234 -0.143079113276647 1 1
-0.00314341655558318 -0.00361050822595747 1 1
0.0749386701509096 0.0726300950217098 1 1
0.0792839190735994 0.0793134694291663 1 1
-0.238114888902777 -0.229953289218743 1 1
-0.108811335381576 -0.10548363040915 1 1
0.10039014456738 0.100207660425259 1 1
-0.105188574782523 -0.103397619394448 1 1
-0.171272919384397 -0.167537468420063 1 1
-0.465005652765037 -0.448831848107061 0 0
0.0470312893976026 0.0452376250816321 1 1
0.0408730096734376 0.040390896950156 1 1
0.118042967826572 0.112261112890048 1 1
0.0946378141823685 0.0917387808102316 1 1
0.140522502268811 0.136135788037871 1 1
0.134793711960402 0.126674814679328 1 1
-0.0044085782762817 -0.00678471297826236 1 1
-0.308991244090611 -0.300891536680032 1 1
0.129318248252982 0.124246659764066 1 1
0.317177434613594 0.308776963585597 1 1
0.0154759726601135 0.0157689102906721 1 1
-0.301582791359394 -0.292749296922508 1 1
0.164780361899653 0.159321778301071 1 1
0.145097027279572 0.139731090204381 1 1
0.209154180746441 0.2025321608011 1 1
0.294492098934885 0.288383942362411 1 1
0.148641018116048 0.143051366836146 1 1
-0.222166177150191 -0.21688631844229 1 1
-0.201778532149392 -0.196612934768151 1 1
-0.0447794041879731 -0.0430883336403801 1 1
0.1518862147508 0.147437194141887 1 1
-0.174445273928104 -0.170187715624919 1 1
-0.254849171773973 -0.249286485586329 1 1
-0.299011977840878 -0.289238145508261 1 1
0.0913510724966789 0.0875599350508933 1 1
0.0744705455321604 0.0741900555209676 1 1
-0.195661729359784 -0.19058052967149 1 1
-0.121633170317245 -0.116675410646933 1 1
-0.0337564395341491 -0.0331003299925567 1 1
0.171822587434377 0.168645516602632 1 1
0.133409787904235 0.12871671695537 1 1
-0.0340041803272143 -0.0315736243487592 1 1
-0.0145752485002982 -0.0140801161325955 1 1
0.0510036203805222 0.0470316912404076 1 1
0.0594388772657002 0.0577579137876628 1 1
0.0148135313363959 0.0164182750139037 1 1
0.124149309845814 0.118178266480577 1 1
0.109580911085616 0.108424648868816 1 1
0.0877301092787366 0.0861720159536193 1 1
-0.237119749740763 -0.230278981579191 1 1
0.551022767357487 0.53347385824609 0 0
0.257214725132176 0.249436252027285 1 1
0.417361460168661 0.404555484616325 1 1
-0.184631310867103 -0.181181529179848 1 1
0.123194281652278 0.119909121321843 1 1
-0.0584858631382967 -0.0585368090296957 1 1
-0.179328930680121 -0.172698448079412 1 1
-0.180094026147837 -0.175305698753535 1 1
-0.22700058275653 -0.219736933857895 1 1
-0.119052708421646 -0.1157904939958 1 1
0.149524235926438 0.146409528973746 1 1
-0.12370657687798 -0.119700326188297 1 1
0.0344841389415237 0.0333948600117377 1 1
0.243301701653046 0.235421291716429 1 1
0.409231525732645 0.395201724068723 0 0
0.070701375486271 0.0689588758226796 1 1
0.0118519789934633 0.0104353010453516 1 1
0.0469561867848378 0.0447430317513521 1 1
0.334895103982802 0.32510787333789 1 1
-0.191739321510753 -0.185902113494183 1 1
-0.21286247115103 -0.201205131399455 1 1
-0.021735735339807 -0.0218252802235472 1 1
0.138163126967193 0.134292863652575 1 1
-0.387972875537573 -0.376488153148722 0 0
-0.13981425795867 -0.13692092641329 1 1
-0.116333225803267 -0.113297247170275 1 1
0.120663719130883 0.116496344808148 1 1
-0.576577159129731 -0.560349028397232 0 0
-0.156131449566729 -0.150387211816088 1 1
0.210729015073374 0.204141906994989 1 1
0.00325917714837408 0.003210413339027 1 1
-0.290632166156018 -0.281519173284676 1 1
0.220913416350564 0.213034154734688 1 1
0.276045988787581 0.267618932588637 1 1
-0.25357279276539 -0.244276151363673 1 1
-0.273877323927802 -0.266844043806311 1 1
0.345935047483282 0.334345841555621 1 1
-0.000291908645119755 -0.000958919944249664 1 1
0.104980915205377 0.0997252371216766 1 1
0.261513559468977 0.254054585370426 1 1
0.038611095151017 0.0401207192373766 1 1
0.315053599290946 0.305846974800862 1 1
0.288961430446213 0.279835566698207 1 1
0.0487524963900046 0.0460312514330263 1 1
0.318814634880526 0.309984426447465 1 1
-0.145458375342622 -0.141626066976384 1 1
0.464539156314024 0.452382455846094 0 0
-0.0628144767741218 -0.0596665291896522 1 1
-0.0466481610977491 -0.0430596670492733 1 1
-0.110708568614423 -0.107857926899653 1 1
0.0346287547753919 0.0340551402470336 1 1
0.0846296111960708 0.0809212947249773 1 1
0.230694512113801 0.225093132349201 1 1
-0.22697235716496 -0.220929837473022 1 1
0.00964077490192188 0.00994373801210732 1 1
0.0699395463921641 0.0676861645200024 1 1
0.0656531236881618 0.0623838950740706 1 1
0.221065026818751 0.215075379491388 1 1
-0.0192228318868414 -0.0193905518983094 1 1
0.0884100620665184 0.0882923229356206 1 1
0.168495369673736 0.164792727335574 1 1
0.0337935222275526 0.0331080490892662 1 1
0.262761942837657 0.251232454517554 1 1
-0.0562140968990534 -0.0547123473982642 1 1
-0.10086711470412 -0.0953482301653682 1 1
0.221342096897705 0.216763800753506 1 1
-0.0922184588461466 -0.0904102607647847 1 1
0.0635794030434755 0.0594531197688245 1 1
-0.381268614186327 -0.371410026858428 1 1
0.099914837535026 0.0982895928701646 1 1
0.391092124845857 0.379269851758504 1 1
0.0696976389606327 0.069700716385716 1 1
0.0117376207192641 0.0095575860396204 1 1
0.116654537078864 0.110657984522856 1 1
0.0863985778585903 0.0835769701176684 1 1
0.0850812189593477 0.0813433701817161 1 1
0.00653424967694039 0.00555137909032152 1 1
-0.42780209508381 -0.414413011001506 0 0
-0.0225286560224383 -0.0213675552644152 1 1
-0.134934716532513 -0.130217676664186 1 1
0.25154685243368 0.246822926226844 1 1
-0.0489879724371004 -0.0482678429511805 1 1
-0.104908351402294 -0.101067749814791 1 1
-0.272365408583961 -0.261840343301038 1 1
0.070102895612877 0.0665149719400498 1 1
-0.116341177737561 -0.114427349386715 1 1
-0.123633066338181 -0.120980268341548 1 1
0.12205661166982 0.120707626691494 1 1
-0.0158072231845115 -0.01590068730622 1 1
0.15539475702089 0.150575006459303 1 1
0.13246789875978 0.128097324429996 1 1
-0.0934224921197174 -0.0889959138389227 1 1
0.00134277735588447 -0.00144834195571899 1 1
0.355033664923436 0.344249405883103 1 1
-0.353223164651963 -0.340955279042877 0 0
-0.139581822216765 -0.135259311817206 1 1
-0.0998568668093499 -0.100139471222763 1 1
-0.0627916632882274 -0.0602495676174625 1 1
0.228597617206632 0.223459652450487 1 1
-0.156051362616079 -0.152163032046099 1 1
-0.0639395804315208 -0.0647700249189686 1 1
0.215466859001087 0.210944158813794 1 1
0.0295594383475081 0.0283419083381679 1 1
-0.0288169668564438 -0.0282706283472962 1 1
0.0962988116189155 0.0941787757006566 1 1
0.0111534834806782 0.0125269975459683 1 1
0.040083877572961 0.0387103898194941 1 1
-0.0212315302297906 -0.0217382681323041 1 1
0.144375436384469 0.14004392353888 1 1
0.336528488486263 0.327658122923361 0 0
0.00664924313926079 0.0071164999190975 1 1
-0.129425768318259 -0.124903884891781 1 1
0.272796200839603 0.264866757228253 1 1
0.00617041478882208 0.00649809735911765 1 1
0.322782067823004 0.314650829799196 1 1
0.0320859655119942 0.0288910582749231 1 1
0.186549948552612 0.181714609335302 1 1
-0.122653568131412 -0.119099630103758 1 1
-0.315531049891757 -0.306326303166332 0 0
-0.396925933048206 -0.384318425672551 1 1
-0.0136858313190816 -0.0128395309673133 1 1
0.134703070911525 0.131988815632462 1 1
-0.117911613965493 -0.114113627372539 1 1
0.175798927530454 0.1687954493042 1 1
-0.273116579432046 -0.264939452218203 1 1
0.0384779924266656 0.0386810801334993 1 1
-0.017040302933018 -0.0158077800924892 1 1
0.188992495845032 0.181406355951097 1 1
-0.0855817440622251 -0.083341683702357 1 1
-0.260262526928088 -0.253080008917121 1 1
-0.0929001420139477 -0.0884154523661471 1 1
0.075638651469037 0.0732059055513327 1 1
-0.106430407774634 -0.102903240354109 1 1
-0.113861584657862 -0.112518723530404 1 1
0.713158632672761 0.689882315578162 0 0
-0.184403141141769 -0.178142601199305 1 1
-0.238777284239184 -0.232664120463378 1 1
0.223981521651168 0.218623986399893 1 1
0.410276984605877 0.398876267399171 1 1
0.122771562950339 0.11933215519107 1 1
0.109721118783045 0.108250810166399 1 1
0.0289626331732492 0.0284758122250481 1 1
-0.0869014968891426 -0.0851280942041718 1 1
0.216440704753983 0.209832164048715 1 1
0.197769182548981 0.191136043299869 1 1
-0.212817981953296 -0.204229817738543 1 1
-0.287063269941902 -0.273720173406474 1 1
-0.22873995428421 -0.22255278319127 1 1
0.152936300208306 0.148257543342442 1 1
-0.0212987043261962 -0.0203689177624041 1 1
0.0188749536227487 0.0179219610271798 1 1
0.0680077288195634 0.0676591191769042 1 1
-0.0424992409308328 -0.0398321662458412 1 1
0.183620022035762 0.177368152750298 1 1
-0.086592425195143 -0.0838618206518073 1 1
0.0200021810832438 0.0196318408557369 1 1
0.0406486915947749 0.0378385926382704 1 1
-0.242279896661871 -0.232642593669946 1 1
-0.0233642405949568 -0.0233002498508991 1 1
-0.301410317714313 -0.293020231765753 1 1
-0.0392062330750441 -0.0389900427720099 1 1
0.230540238892268 0.224547871210761 1 1
0.0336669080879074 0.0323694118602042 1 1
0.0719822739408454 0.0694051294286191 1 1
-0.0897893602798628 -0.0852779074530026 1 1
0.0717013310720792 0.0684459132130085 1 1
0.581998937220755 0.563112288568213 0 0
-0.0534835887533634 -0.0475560753873707 1 1
0.0272600861901249 0.0241628492589883 1 1
0.0763709044493358 0.0726868569169189 1 1
-0.0130142375786431 -0.0127053234803418 1 1
-0.0798730317678209 -0.0769161186775481 1 1
-0.0332979878297639 -0.0340283082100629 1 1
0.116326601249924 0.113448564003474 1 1
0.237114777125324 0.230648154650637 1 1
-0.123360962180208 -0.118400648246421 1 1
-0.0747872725098999 -0.0726119137404222 1 1
-0.0408748667376158 -0.0400800301609831 1 1
0.0997345807187593 0.0943367525010598 1 1
0.110453225597117 0.10646986459983 1 1
0.133278537698811 0.130933536515471 1 1
0.483714126461818 0.467552336632798 0 0
0.0109035283899317 0.0108787811874256 1 1
-0.049082443532476 -0.0490770967848074 1 1
-0.0424476478676584 -0.0395867145202234 1 1
-0.037027302097647 -0.0365831162137282 1 1
-0.0944473946602221 -0.091429419914012 1 1
0.0890592178474256 0.0867863817175176 1 1
0.0886288876002895 0.0872923000014977 1 1
0.223066397857407 0.217322768875834 1 1
0.0840470851578044 0.080885510776412 1 1
-0.119720336362852 -0.112881204127175 1 1
0.0945945739181826 0.0948096056034852 1 1
0.0353299358908306 0.0353941557264557 1 1
-0.160230928885836 -0.155554056377784 1 1
-0.2216804244758 -0.217036321267001 1 1
0.435351085321234 0.423223054135228 0 0
-0.106657344604763 -0.10307504726941 1 1
0.145670591475972 0.142409087812202 1 1
-0.00171577110294233 -0.00164954764047537 1 1
-0.344940093981694 -0.334077178875847 0 0
-0.0390296681516373 -0.0398267968899409 1 1
-0.0361944208689639 -0.0381693444342158 1 1
-0.0232069096945451 -0.0226766411633641 1 1
-0.17353555449673 -0.167116982932035 1 1
-0.0737274839402624 -0.0719361691965482 1 1
-0.223662260190582 -0.217258310867719 1 1
0.311730640875738 0.302951991136066 1 1
0.0743006953968033 0.0723196711563563 1 1
0.152631760203912 0.148374605785736 1 1
0.148240085657275 0.145474152549128 1 1
0.0152502181611786 0.0169416368828022 1 1
0.131445378872142 0.130770376099513 1 1
-0.495889565192031 -0.481155062915814 0 0
-0.169998695456208 -0.166241612376598 1 1
-0.10692776943012 -0.104084761116492 1 1
-0.341727204239804 -0.330142706652174 1 1
0.203564813910179 0.198254005823565 1 1
-0.0441229050305137 -0.0419414017999091 1 1
-0.0343921410705258 -0.0332947868723354 1 1
-0.512593933676943 -0.502283908301652 1 1
0.244560020619065 0.241672789900837 1 1
-0.0571316076061416 -0.0547239873596654 1 1
0.307446179424577 0.294531699760082 1 1
0.194971748264654 0.191094371160401 1 1
-0.217603568209896 -0.214710404574604 1 1
-0.032666500336206 -0.0315520381796987 1 1
0.243729188249243 0.238094069178695 1 1
0.119171121817454 0.115072755680102 1 1
-0.0565279130707507 -0.0547721240249347 1 1
-0.20486664301921 -0.198312893977619 1 1
0.110452634634701 0.104385256186974 1 1
0.187517022190503 0.179994915588462 1 1
-0.0314140232626953 -0.0284862366332133 1 1
0.0105861763929455 0.0119123995980097 1 1
-0.0634360961339222 -0.0589480430181362 1 1
-0.171234287414397 -0.168212302711339 1 1
0.144800778085649 0.141837578226513 1 1
0.221376938526855 0.215137495749776 1 1
0.216014748633683 0.208482806655824 1 1
0.170033761234925 0.165950943319576 1 1
0.0457441766729354 0.0426707167269052 1 1
0.2770344059479 0.269843965723781 1 1
0.104339573509583 0.103209904785208 1 1
-0.347578397107659 -0.337264655275374 1 1
-0.00331652475560187 -0.00402534492082744 1 1
0.041098023445279 0.0378107393648808 1 1
-0.0624372869822747 -0.0595487899007517 1 1
-0.272857716669846 -0.264668110097761 1 1
-0.233908347952477 -0.226194798265935 1 1
-0.300601039186282 -0.287448403981514 1 1
-0.0491217095394694 -0.0460110485681083 1 1
0.00698062796703955 0.00710271459331334 1 1
-0.101063960442192 -0.101072990080302 1 1
-0.187259670381548 -0.184143528897402 1 1
-0.0604171289961917 -0.0585063650851445 1 1
-0.205579040934338 -0.201867957598246 1 1
0.386480035848709 0.374744831407193 0 0
-0.135562909465229 -0.13225317072133 1 1
-0.0372573511131417 -0.0345339911338057 1 1
-0.0390083924453032 -0.0389385488518195 1 1
-0.00334911825884335 -0.00403923404892871 1 1
-0.0703326938051313 -0.0681764099871827 1 1
0.059030942475548 0.0575504748575535 1 1
-0.0786616877075418 -0.0771764970725744 1 1
0.409979175397116 0.398452351645418 0 0
-0.0516207804363842 -0.0493670095348207 1 1
-0.131914932691938 -0.129426486778323 1 1
-0.0217503483392819 -0.0232365718045354 1 1
-0.294086803748897 -0.284870559915647 1 1
0.265449169079427 0.257045640826733 1 1
-0.00605503535152355 -0.00599443082013888 1 1
0.185218642132579 0.180718315651637 1 1
0.222793145460818 0.214511374381201 1 1
0.510738982211456 0.494851648300624 0 0
0.386463159735896 0.376396358915654 1 1
-0.19360542502131 -0.188008394334205 1 1
-0.00870794506888369 -0.00909727660178283 1 1
0.00690144156668562 0.00539932395316316 1 1
-0.162994030065229 -0.1569514836984 1 1
-0.00673243229438314 -0.00776583825707021 1 1
0.0992307958177687 0.0963535324841956 1 1
-0.0325852393273678 -0.0312984978796983 1 1
-0.186413174444961 -0.182104595906941 1 1
-0.27035711320343 -0.261452015465219 1 1
0.257610383095116 0.250555026230986 1 1
-0.0649302426524653 -0.0637185217124873 1 1
-0.186363220726347 -0.183697916326363 1 1
0.130800592772978 0.129543200552438 1 1
-0.327195872968196 -0.317838575592815 1 1
-0.0418305401202735 -0.0424066012076083 1 1
-0.118158026404324 -0.114057389904803 1 1
-0.241311894634399 -0.233140649742077 1 1
-0.207499706376638 -0.203187436138718 1 1
-0.0225108038584952 -0.0232084422823294 1 1
-0.0926785083120439 -0.0910537549204729 1 1
0.166866159549125 0.160571796341941 1 1
-0.0970322980210668 -0.0968034507818337 1 1
0.204924065715528 0.197114853205461 1 1
0.120961197479441 0.117930703646064 1 1
-0.321014732387794 -0.310435825447584 1 1
-0.0586594822088184 -0.0564863635430092 1 1
-0.16111852894824 -0.157639111281225 1 1
-0.0151488300510682 -0.0123250175728357 1 1
0.169686041930735 0.165301839269687 1 1
0.0611466744229727 0.060102875676357 1 1
0.00972495844566155 0.00766412629076491 1 1
0.175345940318374 0.171466823330682 1 1
0.122426434115802 0.120499367265297 1 1
-0.111098329027041 -0.106759295833576 1 1
-0.0200534258022488 -0.0193290201471447 1 1
-0.00654792018983415 -0.00340617265193738 1 1
-0.227772668529453 -0.221439067020356 1 1
0.0931311626766293 0.0892697812682527 1 1
0.192121879411106 0.185870843889631 1 1
-0.363562995876232 -0.354433973151523 1 1
0.340557650078081 0.329451698489924 1 1
-0.169742538579998 -0.163308801247219 1 1
0.257733763376877 0.247751146725723 1 1
-0.0362604014583066 -0.0353726703762694 1 1
-0.0391081965515885 -0.0372476651677441 1 1
0.141406175276163 0.138454865391916 1 1
0.142376389403482 0.137947428523954 1 1
0.239334648467706 0.233278670809934 1 1
0.0324545577032633 0.0310859164416011 1 1
-0.21487219314938 -0.206989053175871 1 1
0.260401123807237 0.253461796441957 1 1
-0.182116565303889 -0.179482813414092 1 1
-0.194196622019857 -0.188957692406572 1 1
0.156385071857487 0.152511481497966 1 1
-0.260174993220281 -0.251994863499685 1 1
0.310016267701853 0.299466767244823 1 1
-0.072357437519459 -0.0692911381920461 1 1
0.0736753141695029 0.0717490164518471 1 1
-0.197250329394154 -0.191205409304156 1 1
-0.073340853918061 -0.073243351126564 1 1
0.0935156190596617 0.087082662235469 1 1
-0.318134618029355 -0.309079618716467 1 1
-0.0878411479713416 -0.0853732805604132 1 1
-0.0121717249905556 -0.0103474883798027 1 1
0.129307988081936 0.125182839681523 1 1
-0.19756636265814 -0.190005450266944 1 1
-0.0727481463172366 -0.071093781302122 1 1
-0.212079792380317 -0.204852535878815 1 1
0.242408852884304 0.233699865343841 1 1
-0.112962392788108 -0.110189608174105 1 1
-0.328328200547656 -0.320622810932101 1 1
0.136256365329591 0.132743717096558 1 1
0.141187080783511 0.136546192197388 1 1
-0.180591631931836 -0.17476608581945 1 1
0.0178005076525901 0.0166677272991002 1 1
0.208227906258221 0.203631803742518 1 1
-0.0824648802947264 -0.0821623772412373 1 1
-0.226495132924699 -0.221276781371033 1 1
-0.00726993515538223 -0.0080965387978218 1 1
0.288435557036827 0.280819368692506 1 1
0.0599331607165966 0.0587846476340129 1 1
-0.0596812072967584 -0.0565295428951476 1 1
0.0895972641661912 0.0859358644660103 1 1
0.183351004080545 0.177571270024338 1 1
0.319934524240129 0.307781194803507 1 1
-0.0119049264225557 -0.0120913108944476 1 1
0.0434087398670271 0.04595783403193 1 1
-0.151062154993454 -0.145895976564395 1 1
-0.177076899092109 -0.170616754737791 1 1
0.0339506647134899 0.0333169117333854 1 1
-0.0605918920071923 -0.0607019447480249 1 1
0.216850653492702 0.209625821936984 1 1
0.356356321934024 0.347505496271093 1 1
0.490229137662383 0.476543637585908 0 0
-0.0274991785692347 -0.0264110441754183 1 1
0.277778058767949 0.269813072914783 1 1
0.156514519490924 0.14982892880035 1 1
0.156749332578002 0.152945630796382 1 1
-0.0116078313662173 -0.0120904861806943 1 1
0.00396048258024552 0.00501492531091738 1 1
0.351403966829815 0.342196963972559 1 1
0.0959671196352437 0.0927011139010835 1 1
0.241296659485161 0.229754914730757 1 1
0.125405291731244 0.122382796121222 1 1
-0.0976311046613334 -0.093403471649326 1 1
0.358471771481957 0.348320626320772 0 0
0.202037487269628 0.197770954941888 1 1
-0.121420097752879 -0.119398991820131 1 1
-0.016347261001945 -0.0150071696127731 1 1
0.19247672552798 0.187655830024283 1 1
0.321204333970627 0.311495857280866 1 1
-0.0470604518860462 -0.0432361459135018 1 1
0.0278892678177829 0.0237638919395182 1 1
-0.3311141191246 -0.319029979531278 0 0
0.0113110081078662 0.0111885740804324 1 1
0.285225993893121 0.278073512108192 0 0
-0.211972883200226 -0.205178902265398 1 1
-0.0355248904344015 -0.0374779078784572 1 1
0.309959995643891 0.300938101921109 1 1
0.00103362515821309 0.000551179743170385 1 1
-0.289157503813253 -0.277934784287037 1 1
-0.141974862087302 -0.137442080670769 1 1
-0.00680045039214588 -0.00803211295410785 1 1
0.0783441101365844 0.0776222165087118 1 1
-0.0839997839990488 -0.0812141348552946 1 1
-0.230956220211305 -0.223007429178854 1 1
-0.113171401950108 -0.109457103774656 1 1
-0.142007771167986 -0.139910255927297 1 1
0.0381762025100993 0.03825246659612 1 1
0.195990118283844 0.189988049170384 1 1
0.226797699831736 0.220443029551586 1 1
-0.522996658872192 -0.507376523019235 0 0
0.201586495362728 0.192770482007111 1 1
-0.125985201843291 -0.120115260482945 1 1
-0.00145415232256003 0.000368051451071452 1 1
0.117736549183415 0.114038930536998 1 1
0.1732381871237 0.16915129201302 1 1
-0.020698568979049 -0.0197044453117883 1 1
-0.181377923010422 -0.176240650878468 1 1
-0.441264194168328 -0.430267785171997 1 1
0.21561302421754 0.210218002456957 1 1
-0.160430775328357 -0.155647639648979 1 1
0.00259899198541846 0.00284909099654952 1 1
0.735547169873463 0.715913825081742 0 0
0.197294905909374 0.191716795845755 1 1
0.088048900424318 0.0843449155996502 1 1
0.0289727773011192 0.0276207712325499 1 1
0.123068415413375 0.12147460518118 1 1
0.333797786395955 0.322562135281377 0 0
0.0889662345830545 0.0889415968502161 1 1
0.1391430481931 0.135275648288808 1 1
-0.148158844288118 -0.143862489641742 1 1
-0.00379830227139928 -0.00453310619902342 1 1
-0.0139147994718564 -0.0135372908071704 1 1
-0.258828741375827 -0.250855925331363 1 1
-0.0924222965826035 -0.0906472047179005 1 1
0.11976391597088 0.115436429485273 1 1
-0.228743571977703 -0.221234639583163 1 1
-0.15156085300511 -0.146772963788306 1 1
-0.00522098959370394 -0.00582512915891084 1 1
0.00105605977396766 0.00451035619614969 1 1
-0.114644514624174 -0.110842477784105 1 1
0.057569063650108 0.0547903147719787 1 1
-0.206999155445405 -0.200332598349288 1 1
-0.174351503482271 -0.170221815929198 1 1
0.166714106973626 0.161485726472626 1 1
0.14172734030257 0.136300986429481 1 1
0.0238246437795255 0.0237265718960562 1 1
0.107338705509955 0.104320237299599 1 1
0.179508028284878 0.175491458769801 1 1
0.0579888711411734 0.0551974727218565 1 1
0.422212544835735 0.411674441152497 0 0
0.0404187103237669 0.0380536459756074 1 1
-0.0378868413506885 -0.0343286680766268 1 1
0.17656901129457 0.171686732241341 1 1
-0.198352325037131 -0.194139115690315 1 1
-0.170012465788672 -0.166242194706525 1 1
0.174609163661781 0.171594571169533 1 1
-0.052897764470795 -0.0512706135143727 1 1
0.168836098034791 0.164435686336579 1 1
0.233639935290269 0.225453912863879 1 1
0.174262957413372 0.168577124939002 1 1
0.0384229876737914 0.0377605415079773 1 1
-0.023290635062681 -0.0212504670240254 1 1
0.0109430670524893 0.0105003246553633 1 1
0.202447731902019 0.195326842450487 1 1
-0.0879836816942817 -0.0859755389416887 1 1
0.0398699435132348 0.0381264180144425 1 1
-0.285795961972351 -0.276717420127524 1 1
-0.258845623338927 -0.252873583423836 1 1
-0.103602915437727 -0.103465968682086 1 1
-0.269159791480996 -0.261195073488826 1 1
-0.210867621667242 -0.203843964673199 1 1
-0.164137833596354 -0.160690986696459 1 1
-0.161791791212867 -0.158503373068131 1 1
0.0866920229599592 0.084746372020595 1 1
0.0805286260237833 0.0787606997564352 1 1
-0.131852253855638 -0.126976546716348 1 1
0.0479002003904719 0.0463015916639378 1 1
0.0842542823785535 0.0816145134527236 1 1
-0.018839496624322 -0.0166615042633627 1 1
-0.14821746979678 -0.142094058605854 1 1
0.233160513369262 0.226735876445336 1 1
0.359161972429024 0.347897566667691 1 1
0.0622419127213554 0.0587218694337173 1 1
-0.281443297462599 -0.273257192590553 1 1
-0.0575623849362785 -0.0548063304524053 1 1
0.207393684829874 0.200283909099729 1 1
0.196721200482779 0.190191118067588 1 1
-0.337727388165436 -0.325963586540574 1 1
-0.182368331561682 -0.178713892987371 1 1
-0.23121196272052 -0.226140956655155 1 1
0.0524891101713685 0.0514574931892869 1 1
-0.159126103938715 -0.154607295031907 1 1
0.0719435933024722 0.0721177071137547 1 1
0.421507095838068 0.410498650358627 0 0
-0.152652064057615 -0.145300219921846 1 1
0.151571726727369 0.147160249727372 1 1
-0.117494934207881 -0.113536276918153 1 1
-0.127518127626841 -0.123380954337369 1 1
-0.279463070566701 -0.273945795863161 1 1
-0.426722562787193 -0.412166978492627 0 0
-0.122502310327215 -0.119177781254365 1 1
-0.189889655737185 -0.18391644184164 1 1
-0.149285365913964 -0.145939567078669 1 1
0.304213857072051 0.294237783635458 1 1
-0.141998795943152 -0.139187345529367 1 1
-0.10087969745112 -0.100740368299821 1 1
0.0575721425208781 0.057392914840301 1 1
0.0216876127169816 0.0199405031599676 1 1
0.327427637881501 0.319721045341962 1 1
-0.0169638774784167 -0.0188085270910232 1 1
-0.302137897530315 -0.297120589770577 1 1
0.0303766035629732 0.0312134019308248 1 1
-0.183154590685076 -0.180511973171641 1 1
0.166096226811371 0.162306955902575 1 1
0.190098552663545 0.18491142735423 1 1
0.094190358500897 0.0903003624213027 1 1
-0.340650652645159 -0.328472967768144 1 1
-0.0885720600265375 -0.083685256679426 1 1
-0.135526147498583 -0.133653824865727 1 1
-0.114432925381022 -0.109164873226902 1 1
-0.141072174097378 -0.136711118499947 1 1
0.0121754563750517 0.011549679017319 1 1
-0.247627767369141 -0.240976226271873 1 1
0.177243548843434 0.174310946639205 1 1
-0.491326517904485 -0.478136893526191 0 0
0.258472148154584 0.249809031517067 1 1
-0.151904461097812 -0.14616294829868 1 1
0.187296941557201 0.181921117860856 1 1
-0.0538087483653985 -0.0524175234900161 1 1
-0.084493641885734 -0.084406964011097 1 1
0.0696952709124961 0.0689151201120309 1 1
0.00587924337470623 0.00497996796378246 1 1
0.106141269331073 0.0993266694138209 1 1
-0.202125006210154 -0.193410048491133 1 1
-0.117269298437977 -0.115562104469217 1 1
-0.234759254530054 -0.224966504510009 1 1
-0.0142830625857975 -0.0138891698693174 1 1
0.248388943706605 0.239809505515732 1 1
0.384090845077328 0.371835214378005 0 0
0.0672936079290863 0.0654260899081369 1 1
0.167496013064021 0.162682011603923 1 1
-0.441849910425737 -0.428778767515688 0 0
-0.167593154827618 -0.164417469242216 1 1
0.396065602446895 0.382780211038856 0 0
0.0870895215845103 0.0834374860428595 1 1
-0.0155933862168753 -0.0149493917338808 1 1
0.13486265220977 0.132569086660188 1 1
-0.33604103044001 -0.32702664685547 0 0
-0.206893066453746 -0.200504669855048 1 1
-0.0974245431091682 -0.0981545887711926 1 1
-0.301346118753715 -0.291351753256412 1 1
0.116721028769168 0.111272535820631 1 1
-0.00305095511863344 -0.002402844679092 1 1
0.0797071588297734 0.0763346749259174 1 1
0.0735468762182654 0.0714233824482803 1 1
-0.259699215695773 -0.251247339007394 1 1
0.0247611614697967 0.0244027312694435 1 1
-0.0638843437713681 -0.0622674705421023 1 1
0.264330824205814 0.260047255934838 1 1
-0.0800109742249663 -0.07668531409687 1 1
-0.200177594753895 -0.195687556507032 1 1
-0.0667782314273219 -0.0649136563590685 1 1
0.0596498766353562 0.0587010609487316 1 1
0.351693706214972 0.33778960183729 1 1
-0.00242461239461547 -0.000267528350242394 1 1
-0.188037986739356 -0.181935482275566 1 1
-0.0345006613138052 -0.034344600945524 1 1
0.322670877699145 0.312937889550024 0 0
0.106777949955419 0.104520319014114 1 1
-0.101496491119198 -0.0985334667857149 1 1
-0.228792321602739 -0.220168972092898 1 1
-0.149034697873826 -0.149922245718268 1 1
-0.205705618196541 -0.197006276197757 1 1
0.0428189072187025 0.0436111343275783 1 1
0.11129270969061 0.107522781317566 1 1
-0.0324002676763408 -0.0311096518824279 1 1
0.0492272326231473 0.0463058320710768 1 1
0.432763833804297 0.419246059143189 0 0
-0.111567919648299 -0.107599125968603 1 1
-0.1752849290519 -0.171542832676203 1 1
-0.363803959689188 -0.352616611367582 0 0
-0.302912875665213 -0.292585890734994 1 1
-0.236939738686481 -0.228531463901583 1 1
0.385116787987103 0.375244645010237 0 0
0.265422126610168 0.255766044802136 1 1
0.0843492982560802 0.0809202385117337 1 1
-0.0920427990006087 -0.0876042041421145 1 1
0.316183869395582 0.306184007782479 1 1
0.159272025480944 0.155190959004032 1 1
-0.390698018666385 -0.379980333039732 0 0
0.230358278948893 0.224025502151034 1 1
0.00641993568265316 0.00397410713787767 1 1
0.0760397459236697 0.0732775279507005 1 1
-0.332934719060562 -0.323773442451107 0 0
-0.0802505141133553 -0.0756785567458597 1 1
0.11113214431727 0.107374863323227 1 1
-0.30116676357617 -0.292899466576197 1 1
-0.52805264469436 -0.514502701645136 0 0
0.0795767399711178 0.0792731413892802 1 1
-0.0439744144265809 -0.043381138433382 1 1
-0.239193759567802 -0.231881774626278 1 1
-0.664712302676833 -0.644902811624207 0 0
-0.162914397570694 -0.155380133658384 1 1
0.336252806345658 0.328285893727932 1 1
-0.408913545214264 -0.394090511692697 0 0
0.0683930689179533 0.0653782488764985 1 1
-0.317611356451862 -0.30776771359582 1 1
-0.00162949835408692 0.00040906850567396 1 1
-0.191319026671016 -0.186499045570102 1 1
0.266659569547975 0.259568827403871 1 1
0.230902462067495 0.221619149902798 1 1
-0.170111070189997 -0.164748653046218 1 1
-0.218937151633998 -0.211940492318711 1 1
-0.260853788005821 -0.253798705190889 1 1
0.16730738573475 0.162439070460643 1 1
-0.519355615563618 -0.503701673751664 0 0
0.255493776679248 0.246906918621787 1 1
0.0963995252884538 0.0933815547999833 1 1
0.101510169067366 0.0985465116485738 1 1
0.134479053655038 0.129037340792243 1 1
-0.350763364402734 -0.342622417239218 1 1
-0.0513347510248097 -0.0497839579137459 1 1
-0.166762144202795 -0.160671610404533 1 1
-0.0386733495212313 -0.0401675413624955 1 1
0.162417731851943 0.158469582318217 1 1
0.277445792536248 0.269431886415125 1 1
-0.303341329738634 -0.295538581444858 1 1
-0.272700175058884 -0.265045876475633 1 1
-0.0676845626578159 -0.0663150408767643 1 1
0.0470945990730919 0.0461573964076228 1 1
0.334921529258715 0.325685417191393 0 0
-0.00467372779620467 -0.00488582476238309 1 1
0.253823171401324 0.245722089773958 1 1
-0.468146943279618 -0.453810702462839 0 0
0.016547792822382 0.0166995085795644 1 1
-0.0198742107111198 -0.0189784943165186 1 1
-0.186034721297184 -0.181873918590287 1 1
-0.0516409571383535 -0.0485712921268915 1 1
0.394243058944912 0.380692543561037 1 1
0.0824653761598474 0.0806515114762136 1 1
-0.0294080332876867 -0.0309193833586535 1 1
-0.0361992044387861 -0.0346341589701333 1 1
-0.301859053692734 -0.293576302032082 0 0
0.0817239090500189 0.0778491811142382 1 1
0.320516447819289 0.310790636848817 0 0
0.240230346861186 0.234971175218174 1 1
-0.146566165770884 -0.141059889007862 1 1
-0.0152483133959538 -0.0162482524818072 1 1
0.0989662481368972 0.0955341412788215 1 1
-0.0813246156752184 -0.0803983082461444 1 1
0.0962356395724441 0.0931692762670944 1 1
-0.219467874177792 -0.212198781866879 1 1
-0.145568343213972 -0.142245653216289 1 1
0.0586152092388568 0.0563486049484255 1 1
-0.127989289653668 -0.123327719243184 1 1
-0.336941070983714 -0.327950419028705 1 1
-0.531035359880781 -0.516620536030112 0 0
-0.192306820885227 -0.187158101684855 1 1
0.108340664360231 0.107706533092869 1 1
0.0038524074542557 0.00417042250529753 1 1
-0.0921748563454083 -0.0905110802654407 1 1
0.302506407145019 0.293585753794668 1 1
0.370941439522545 0.362512021166545 1 1
0.119873359821097 0.117986217202474 1 1
0.138126970774479 0.133943112408896 1 1
-0.149206957989808 -0.145724856238666 1 1
-0.0123998265660107 -0.0127033173691975 1 1
-0.0350766459295416 -0.0343410696246661 1 1
0.0599562998956404 0.0568191824757856 1 1
0.173819424952904 0.167643735749738 1 1
0.267773947013645 0.261139865476994 1 1
-0.0257654714622629 -0.0211901135394923 1 1
-0.119188292493026 -0.115520465291357 1 1
-0.280340162103844 -0.273094165486009 1 1
0.0806777335229889 0.080894484697712 1 1
0.201886515625423 0.194835393547381 1 1
0.0839178284114879 0.0791183069602315 1 1
0.238772642051808 0.231665995967159 1 1
-0.015623326135699 -0.0152099205524688 1 1
0.292001139066227 0.280823645175803 1 1
0.124436412045004 0.119847073962804 1 1
0.239694467451217 0.23181237959685 1 1
-0.407958212498095 -0.396818075025475 0 0
-0.253685450033613 -0.244350816321249 1 1
0.233161657063969 0.227584736698252 1 1
-0.295165057447434 -0.287261172007855 1 1
-0.0664456537388043 -0.0665734608518213 1 1
0.0187732854799229 0.0171075053834928 1 1
0.237172556533497 0.231216207360863 1 1
-0.377765638614522 -0.367222410143511 1 1
0.601864968660662 0.584792695363959 0 0
-0.132153393501747 -0.128433324123385 1 1
0.394784951405761 0.382185522652802 1 1
0.0209695488066564 0.0191284516421867 1 1
-0.470388345433131 -0.45678562320099 0 0
-0.293114236150379 -0.285411173248471 1 1
0.33505314568351 0.327222477066037 0 0
-0.0938334687532554 -0.090536907720761 1 1
-0.0671089789201336 -0.0640878237265415 1 1
-0.13092941224001 -0.128267205071912 1 1
-0.229761651323893 -0.223117758568162 1 1
-0.202256163780252 -0.196490650075947 1 1
0.185855075784072 0.181057217337255 1 1
0.175983124862943 0.167967985724025 1 1
0.0355718285154694 0.0352838278490304 1 1
-0.182487404307176 -0.175315377729239 1 1
0.458090409739756 0.442271007715832 0 0
0.084002659788621 0.079807130669483 1 1
0.123602666528034 0.120765323796444 1 1
-0.288609979775114 -0.279170311266179 1 1
-0.189143081686983 -0.18519643461541 1 1
0.167992222038071 0.160809918181093 1 1
-0.0430785611043841 -0.042647559877877 1 1
0.191426726286132 0.187028618087611 1 1
0.079622726669698 0.078108364082283 1 1
-0.196053926719381 -0.191305092536905 1 1
-0.0433923185553164 -0.0410611420533595 1 1
0.0601683436196103 0.0604208050832857 1 1
0.153487306623208 0.149025918947168 1 1
0.00609067006443122 0.00586574464305846 1 1
-0.0253349844170925 -0.024607823232133 1 1
0.112661544451931 0.106868157442893 1 1
0.00182049316220935 0.00315440280614569 1 1
-0.259861362330315 -0.251628209539291 1 1
0.0621742665765371 0.0600716635808081 1 1
-0.39730010163041 -0.386407242255619 0 0
-0.146450818551748 -0.139323851750251 1 1
0.271328557406436 0.264919112842596 1 1
-0.110896209173798 -0.107448081354401 1 1
-0.174656951271825 -0.170387782409557 1 1
0.173913728601732 0.168233799522606 1 1
0.0188663127979982 0.0193299244401631 1 1
0.0371474285390444 0.0362718291160213 1 1
-0.0418093516452481 -0.0385766565390257 1 1
0.378884656749976 0.368692507573185 1 1
-0.213865954800749 -0.208000696834044 1 1
0.354927888523284 0.344047513096921 1 1
0.0935877121283258 0.091247086146778 1 1
-0.411772704260858 -0.399779017883506 0 0
-0.0475302000947365 -0.0454380772091104 1 1
0.275868380222204 0.268914827711604 1 1
-0.0693564334852443 -0.0675482529179047 1 1
0.109591581332919 0.106674860910506 1 1
0.00333876065404139 0.00439796815910781 1 1
-0.0164508476142124 -0.0155095867060986 1 1
0.247090976695312 0.238214567054453 1 1
0.173840001804633 0.166677300128258 1 1
0.322433432025708 0.312844573180297 1 1
0.105479886493131 0.101902611952315 1 1
-0.0232469780978316 -0.0217988818250041 1 1
0.234620166349105 0.228230926895333 1 1
-0.0595507425800934 -0.0572727551005788 1 1
-0.00289058201856682 -0.00327039433919983 1 1
-0.24463364633425 -0.236725454779085 1 1
0.146127972791441 0.141690458533636 1 1
0.205014255942132 0.1985545351859 1 1
-0.0872667520423933 -0.0858112315483823 1 1
0.0395837853577857 0.0402646235747444 1 1
-0.258255773910525 -0.248615269413073 1 1
0.299910519302483 0.286761862856922 1 1
-0.0739307695177741 -0.0683526774762647 1 1
-0.0504600749448443 -0.0489427939825387 1 1
-0.208321538537615 -0.20352902069204 1 1
0.353529794468661 0.343068828741382 0 0
-0.0615219298898071 -0.0598635016410166 1 1
0.294171025770704 0.286927530805055 1 1
0.0905799548449469 0.0867813384284239 1 1
0.265075487434984 0.256929897546947 1 1
-0.168710841648034 -0.164977927866476 1 1
-0.0187548291828237 -0.0195477496018353 1 1
0.0203084294358838 0.022409905112291 1 1
0.00251973288014953 0.0024984650756073 1 1
-0.0843954802138147 -0.0791162755527738 1 1
0.0599949599176212 0.0578958704420289 1 1
-0.0887642423407647 -0.0856655005384105 1 1
0.335558352863065 0.326020524575167 0 0
0.383317660711936 0.371792379638941 1 1
-0.150353892169242 -0.145295152973166 1 1
-0.194950570560597 -0.189600498011267 1 1
0.00395672150775795 0.00565205686915388 1 1
-0.194674259646901 -0.189740294438253 1 1
-0.201298104857133 -0.197233514072651 1 1
-0.174075365189112 -0.170186103047217 1 1
-0.0555721083666079 -0.0525906252812316 1 1
-0.223325374726267 -0.217152178628138 1 1
0.268600596973905 0.260843818590747 1 1
0.0480938843391991 0.0457126798609529 1 1
0.00625438255979275 0.00539707708085297 1 1
0.4510165345488 0.435949065040913 0 0
0.0932129820064198 0.090749938900955 1 1
0.0445107821924619 0.0431160694822046 1 1
0.346836297402794 0.333898006712623 1 1
-0.23153269075811 -0.226909172809108 1 1
-0.113347013394799 -0.110395680105175 1 1
-0.164904914130229 -0.156560747630061 1 1
-0.0281465014541455 -0.0272813095072611 1 1
0.0605844835878202 0.0574131233292331 1 1
0.347363536045461 0.337621243986889 1 1
-0.299147321917277 -0.292013636802872 1 1
0.293582803724217 0.285137956024078 1 1
-0.169151248149679 -0.164153809306532 1 1
-0.0223971507382155 -0.0206721018043241 1 1
-0.0425268808115778 -0.0388045533225675 1 1
0.201704833347728 0.196697927603834 1 1
0.041844150755706 0.0417006404041247 1 1
-0.196693941193266 -0.191217576274365 1 1
-0.0471987101737307 -0.0475145145841112 1 1
0.1003885937988 0.095364141195195 1 1
0.0615597375806521 0.0599137997372835 1 1
-0.547137118817249 -0.531477108546865 0 0
0.0843195061997063 0.0815809064536 1 1
0.0446717046347296 0.0447083783263773 1 1
-0.0366590075631373 -0.0381169761617447 1 1
-0.0087622179558676 -0.00726948186676687 1 1
-0.354015923377917 -0.343645689152055 1 1
-0.134492704256401 -0.130416527334156 1 1
-0.00597541783907117 -0.00571276870553264 1 1
0.223732760425905 0.219264733719974 1 1
-0.191616846805436 -0.18403339463134 1 1
0.228900435340196 0.222283117735379 1 1
-0.124906367543042 -0.120536148279313 1 1
0.118022647605137 0.11571356162481 1 1
0.274529812402763 0.268463609473417 1 1
-0.27600720406137 -0.268673035544151 1 1
-0.00327715491580258 -0.00269278136341532 1 1
-0.234796079938278 -0.226926425836034 1 1
0.0125820247366421 0.0117370811920633 1 1
-0.304320712342996 -0.29542425144544 1 1
0.137923242762871 0.133146155866521 1 1
-0.166539910370928 -0.160248963967514 1 1
-0.148969475685554 -0.144184878589496 1 1
-0.183502839524158 -0.176611704466471 1 1
0.197447193994919 0.190590717083961 1 1
-0.204388527852452 -0.198518343228441 1 1
0.306051993464079 0.296208699235153 1 1
0.0782454258983264 0.0777715241233366 1 1
-0.220907890324245 -0.213344150219274 1 1
-0.288795207002197 -0.279463519626918 1 1
0.0277792330722949 0.0259392425404072 1 1
-0.305653870584694 -0.292912711189705 1 1
-0.0447419972504281 -0.0417742102103773 1 1
0.327217160281384 0.317947338902845 1 1
0.107425597030658 0.10477355187998 1 1
-0.267536172480097 -0.257628988986225 1 1
-0.264855045898421 -0.256747445797286 0 0
-0.160217952742151 -0.155877996415105 1 1
-0.146189964071874 -0.140246231927556 1 1
0.150078714332471 0.144070778051663 1 1
0.441733530466008 0.426411111487935 0 0
-0.0585774701899329 -0.0594973967768061 1 1
0.0767141980953096 0.0734652729912453 1 1
0.094993267463871 0.0934054033119333 1 1
0.0699566880200298 0.0684674652451863 1 1
0.172004439226822 0.166739271091619 1 1
-0.278566274383202 -0.269419891310344 1 1
-0.000721624422012723 0.000300412870063157 1 1
-0.157810562240018 -0.155453358753568 1 1
0.173540498473053 0.168517827499669 1 1
-0.0384032464728599 -0.0405825063522032 1 1
0.0494160145545401 0.0469130469994442 1 1
-0.363897430550061 -0.353217411096365 0 0
-0.0911943643991747 -0.0911832233450324 1 1
0.0829228834861092 0.0816742607705073 1 1
0.228265791756347 0.219736304294782 1 1
-0.122572261410513 -0.116068599467577 1 1
-0.166684137077747 -0.161713808053445 1 1
0.142932082922574 0.138001008639371 1 1
-0.238117446758595 -0.230909000781277 1 1
-0.156789340711601 -0.152144684157978 1 1
-0.149992468565509 -0.142522021319336 1 1
-0.150325538376753 -0.144141504233853 1 1
0.220604745392292 0.215368545752685 1 1
-0.541977417788798 -0.524728254713585 0 0
0.0909501738119888 0.090127364035973 1 1
0.0465665909590272 0.0435111617370236 1 1
0.0612432400421819 0.0571565445894176 1 1
0.125089037889259 0.120840892219501 1 1
-0.0934197143939707 -0.091859974640039 1 1
-0.193086154473402 -0.188007639790138 1 1
0.169093680683138 0.166054042519919 1 1
0.400288006796524 0.389441575507238 0 0
-0.232203953777354 -0.226744939707158 1 1
-0.119321160533425 -0.116397446529709 1 1
0.131322176086066 0.127637842258095 1 1
0.0191467221702067 0.0160188939353438 1 1
-0.227700401161218 -0.221366920850224 1 1
-0.134362724683384 -0.132083040956717 1 1
-0.00677135760915678 -0.00503855267778996 1 1
0.172040843451893 0.16702233335581 1 1
-0.163870304471339 -0.158030657587425 1 1
0.115373283904526 0.110562244152953 1 1
0.100140700312853 0.0979641433204305 1 1
-0.159363543150571 -0.156795205087104 1 1
-0.431074038977568 -0.418094481550402 0 0
-0.105032716271076 -0.101510747924227 1 1
-0.00127051735756106 -0.00193148062168362 1 1
0.0666961937978062 0.0636590584786079 1 1
-0.094983989207209 -0.0913227698151522 1 1
-0.0695317285967198 -0.0669490081661216 1 1
-0.146150086672369 -0.140623541144856 1 1
0.15522113691261 0.151332696398018 1 1
0.180331123745976 0.173864368469961 1 1
-0.0419601992601743 -0.0426956166666769 1 1
0.380542222137903 0.371106284589541 0 0
-0.138397295244479 -0.137645476838749 1 1
-0.123047957965525 -0.120209261586484 1 1
-0.207061246253825 -0.199314650435625 1 1
0.283179368033001 0.275365975679786 1 1
0.426724024448674 0.413967017482731 0 0
0.240989908715866 0.235189577526413 1 1
0.114097106581801 0.111190322469567 1 1
-0.339161825161761 -0.329686110592252 0 0
-0.0893610143669638 -0.0864157642843439 1 1
-0.359104712893461 -0.348827903706317 0 0
0.164264432965473 0.157813417341676 1 1
-0.068925166297357 -0.0649312941037997 1 1
-0.220677261998348 -0.214428506900265 1 1
0.256990854022059 0.248572530642666 1 1
0.0394870520524565 0.0368817978286389 1 1
0.0419423462653709 0.041435195599863 1 1
0.120121128959187 0.114229855529034 1 1
0.108544434904704 0.104545922457721 1 1
-0.0252677685183269 -0.0249786036643038 1 1
-0.0192167898131503 -0.0187061281988345 1 1
0.124436725781185 0.119093596152887 1 1
-0.275263729459636 -0.26904700238679 1 1
0.0758875943382142 0.0761147366679848 1 1
0.0662491284487269 0.0647966170713287 1 1
0.0152651226308105 0.0155537410514843 1 1
0.337647575545247 0.324600055734025 1 1
0.254913947677802 0.247611350115928 1 1
0.0309737858129288 0.0304868851934779 1 1
-0.254332634853403 -0.246424743346175 1 1
-0.217649184782911 -0.211206199436356 1 1
0.0344675593013158 0.0336505050847046 1 1
-0.0843761921960959 -0.0824387268820955 1 1
0.110776264652608 0.108294328575374 1 1
-0.126940427217533 -0.122320879031143 1 1
0.140233460941328 0.135394758702115 1 1
-0.213475648637409 -0.207086087567344 1 1
0.294698273866364 0.287222174519829 0 0
-0.0513842875160384 -0.0487643552196508 1 1
0.294652131321197 0.285825063227903 1 1
0.0174958364988038 0.0179831717475314 1 1
-0.105393962335094 -0.0991283656214335 1 1
0.269993114133911 0.259944904798678 1 1
-0.282360655726681 -0.273230793423647 1 1
-0.117332171053429 -0.113917698476559 1 1
0.0552754390443872 0.0521425822218795 1 1
-0.169546734772392 -0.162475330801461 1 1
-0.120134265763822 -0.117681062050247 1 1
-0.22195758897127 -0.215995928595209 1 1
-0.0859811685829762 -0.0845408738569418 1 1
-0.389871165636152 -0.378643773155261 1 1
-0.177238487488971 -0.17094173393916 1 1
0.334827050870959 0.324479519681637 1 1
-0.0038210932021263 -0.00358313453506161 1 1
-0.25503378852536 -0.249973529214227 1 1
-0.294273828162951 -0.287036397992351 0 0
0.197443264217378 0.191636269720767 1 1
-0.0291245279832467 -0.0284783268183646 1 1
-0.0348868830888976 -0.0347780286272882 1 1
-0.0944281617420014 -0.0895569141337662 1 1
0.220772891131295 0.21060463058622 1 1
-0.362544377190381 -0.351794161477048 1 1
-0.299983594592612 -0.291666793192569 1 1
-0.0359295278421893 -0.0376190923283452 1 1
0.245961880849891 0.237911202560737 1 1
-0.070139319539535 -0.0714898447494183 1 1
0.119731985104987 0.116120105855458 1 1
-0.162523619357745 -0.157526247630369 1 1
-0.178453915033545 -0.175316343845092 1 1
0.103506439840171 0.101691047416146 1 1
-0.284097637454409 -0.276571464365223 1 1
-0.0827833194207207 -0.0787757977553736 1 1
-0.179616530468959 -0.176663919366175 1 1
-0.0734202958226878 -0.0727824547511816 1 1
-0.204684312303272 -0.197234028393066 1 1
-0.263561057635404 -0.257578594798694 1 1
0.0855434750398912 0.0867617893316815 1 1
0.0959709007609927 0.0909188549069865 1 1
-0.377837109785211 -0.368591471047656 0 0
0.408489208385883 0.395333778733234 0 0
-0.0469116668145523 -0.0449187868620776 1 1
-0.0464301551179275 -0.046657406453365 1 1
-0.0781863968146508 -0.0773857440595169 1 1
0.101934082803482 0.0971241968698794 1 1
-0.185628660069643 -0.180455749410776 1 1
0.111949491062134 0.109393879927941 1 1
0.250243304235262 0.244312121670568 1 1
-0.257028512127662 -0.249946079037662 1 1
-0.253947707387084 -0.246538045083945 0 1
-0.20976660177795 -0.203151726406427 1 1
0.142585578039588 0.138576796455739 1 1
0.575581928216616 0.558001520984294 0 0
-0.206021164039383 -0.196848342970813 1 1
0.126500289371677 0.124195456797731 1 1
-0.092906330069548 -0.0898466116663441 1 1
-0.124126613837098 -0.120700057545072 1 1
-0.0324571126710144 -0.0306450544191681 1 1
-0.139583752020448 -0.134885806805707 1 1
-0.231584263058554 -0.223766724740888 1 1
-0.196875871218661 -0.192341289911912 1 1
-0.0968698520717579 -0.0918815279350354 1 1
-0.209484999229744 -0.205838844859106 1 1
-0.355427616904156 -0.345563806976067 1 1
0.296388141274759 0.289049153749008 1 1
-0.0665081874585888 -0.0615237966087988 1 1
0.0787905774801049 0.075574907552167 1 1
0.233348537326326 0.225750444216949 1 1
0.0559497716716229 0.0544239565913765 1 1
-0.252766877596538 -0.245060477158638 1 1
0.0939060261283796 0.0909079986313517 1 1
0.254789400261122 0.248669360575792 1 1
-0.278901973878634 -0.271362347263449 1 1
-0.189504699889029 -0.185094695690445 1 1
0.0453210763278033 0.0440055959823935 1 1
-0.0267532454173961 -0.0252716249533238 1 1
-0.245590633178791 -0.241241932490431 1 1
-0.0973214497367051 -0.0959354131959439 1 1
0.0480893441582727 0.0459296563429551 1 1
0.397271526375636 0.384625712209233 1 1
-0.219910996380576 -0.212422655726231 1 1
0.0836960327832283 0.0794882901050331 1 1
-0.0391040815648854 -0.0388941289859485 1 1
-0.176163032895217 -0.169530116788671 1 1
-0.143301794645251 -0.138856602819993 1 1
0.0622880664844697 0.0608719766241664 1 1
0.393217006455861 0.380650863811872 1 1
-0.200231550827953 -0.194970546416278 1 1
0.0111037901770266 0.0124457289124486 1 1
0.120666093677898 0.11470424385929 1 1
-0.261850358652776 -0.256352814341564 1 1
-0.0918486862256273 -0.0909143236780931 1 1
0.229024676098482 0.226028616472294 1 1
0.336167478868852 0.326497041271082 0 0
0.114046982498039 0.111615782366476 1 1
-0.214193571569589 -0.208321174953959 1 1
-0.0693218585685233 -0.0651697288390658 1 1
-0.253876247459377 -0.245964036080096 1 1
-0.123749008307847 -0.119614784321502 1 1
0.081745970049527 0.077261903790205 1 1
-0.197585599616745 -0.191444965458175 1 1
-0.0592372083821612 -0.0583843366406017 1 1
0.197523974911001 0.191339940342916 1 1
-0.214126419803786 -0.206737673489886 1 1
-0.192234714209604 -0.186557472963282 1 1
-0.260500838640464 -0.250518272244628 1 1
-0.254113062673951 -0.246523011694481 0 0
0.0646627676495289 0.0641247830773462 1 1
-0.0838441155900485 -0.0817104811169445 1 1
0.405753568440334 0.387772678155672 1 1
0.191105941544592 0.182929213579695 1 1
0.367252774739301 0.356158260369801 1 1
-0.0900090333354844 -0.0877382972884441 1 1
-0.0960069674754146 -0.0931517565482981 1 1
-0.268466638027273 -0.261131187135425 1 1
0.0161973281066058 0.0151123906002352 1 1
0.239945307171339 0.232530781217382 1 1
0.0606805265218311 0.0581988598025409 1 1
0.333927282818469 0.32512826375155 1 1
0.080541301952006 0.0762879610900926 1 1
0.0719820125942846 0.0676201893542727 1 1
0.196494780666987 0.188160823629382 1 1
0.403120483484062 0.388151458151251 1 1
-0.00185800217496971 -0.00337285325708655 1 1
-0.12561344177763 -0.123584988558775 1 1
0.0170965468072854 0.0169037537250279 1 1
0.355069960582186 0.344981392507702 1 1
-0.0300226341912195 -0.0294015471998349 1 1
0.0338735141632706 0.0317176043896546 1 1
0.00637662780321349 0.00710147210494774 1 1
0.0970971520578168 0.0959264294800531 1 1
0.0135961190924307 0.0140489681932511 1 1
-0.481798723812586 -0.465600881253562 1 1
0.210480407247009 0.204792840805889 1 1
-0.0556638904873407 -0.056920212441011 1 1
0.062292604938819 0.0575234597145137 1 1
-0.288307723990201 -0.279974168124681 1 1
0.116792222574732 0.111498730566004 1 1
-0.0192430315441307 -0.0174521066264967 1 1
0.0305809717510444 0.0282524688144811 1 1
0.10850976109819 0.104598308042771 1 1
-0.019729702225021 -0.0202611922682185 1 1
-0.0874746100620357 -0.0842709050673965 1 1
-0.062749705778826 -0.0606970576942718 1 1
0.282781558811586 0.27493544714643 1 1
0.252921486876221 0.242622380090192 1 1
-0.169737977233177 -0.164132497009662 1 1
-0.0151997323325075 -0.0165875606148644 1 1
-0.0707544757660574 -0.0676031392461891 1 1
0.207104680750052 0.201475696613751 1 1
-0.0734656428935463 -0.072967682452436 1 1
-0.301436202944585 -0.292425338158404 1 1
0.239748148781347 0.233102849639554 1 1
-0.105285825513944 -0.104188342221624 1 1
-0.224675133455932 -0.217715009759107 1 1
0.240253054577999 0.232926503896921 1 1
0.303770053171161 0.294346968210463 0 0
-0.0267091983961762 -0.0285383803955776 1 1
-0.0772923107552047 -0.0744651596541843 1 1
0.047904468229513 0.0466574281487582 1 1
0.00768618701229141 0.00554850784939272 1 1
-0.445806215089731 -0.432351342272852 0 0
-0.340776044014979 -0.330181875479692 0 0
0.250164741938504 0.24384089987511 1 1
0.058843484998359 0.0572168878707008 1 1
-0.0156043961000445 -0.0144206036762485 1 1
-0.146529800981806 -0.141456532380747 1 1
0.0350330414724698 0.0347945859260827 1 1
0.0724785464957368 0.0702445833740556 1 1
0.126231870149482 0.122567707552539 1 1
-0.26981969699172 -0.272529936515419 1 1
0.0313019582032679 0.0301198816714249 1 1
0.0347102951583534 0.0326596079215268 1 1
-0.131923950209532 -0.127431028870426 1 1
0.0721236898103878 0.0720719843762164 1 1
0.0758898084233498 0.0761927047317449 1 1
-0.00498247773571624 -0.0047852702228711 1 1
-0.226009050833191 -0.221169049205699 1 1
-0.340865009480834 -0.3303792447431 1 1
-0.040366764128817 -0.0405523486980303 1 1
-0.236174892250245 -0.228603735923657 1 1
-0.187918400097447 -0.184206027295683 1 1
0.152896511637167 0.147623630621397 1 1
0.0788180875966234 0.0790484419950497 1 1
-0.0878076100138977 -0.0852952184040227 1 1
0.0790197540130023 0.0737956510056827 1 1
0.38525257629006 0.372813670688971 1 1
-0.0488695725197127 -0.0454983242244721 1 1
-0.195303602704739 -0.190180208488247 1 1
0.11607920585584 0.112432807929378 1 1
0.0311179567481494 0.0304630424597169 1 1
0.0563944870226219 0.054215264080497 1 1
-0.21357021215496 -0.208276396284565 1 1
0.223658183829048 0.219027499500232 1 1
0.16529518849218 0.159471479236049 1 1
0.159659330959264 0.155458068815998 1 1
-0.168266296863389 -0.162099971959834 1 1
-0.0234129313039336 -0.0211367028716885 1 1
-0.378071634609007 -0.369806408040796 0 0
0.077602223422613 0.075139363004946 1 1
0.000440309111246304 0.00155890510750039 1 1
-0.109378072882689 -0.107201912143283 1 1
0.0291918479784206 0.0269729055164623 1 1
0.154892520854988 0.151547799433049 1 1
0.187880360227493 0.184441931320412 1 1
0.0966819567878095 0.0933512081158494 1 1
0.20882331197994 0.201878335989935 1 1
-0.0471471806791356 -0.0450060253396818 1 1
0.236796228581642 0.230786592303531 1 1
-0.0792500415462754 -0.0787912305905123 1 1
-0.0595136033752659 -0.0591248793354266 1 1
-0.170749911589306 -0.167908242902543 1 1
-0.0268351463675946 -0.0249648852902987 1 1
-0.0487481153819462 -0.047214124618508 1 1
0.127450106841611 0.121792866792298 1 1
0.058500283351423 0.0576623823416172 1 1
0.198379961215644 0.19139712070041 1 1
-0.0885047489532943 -0.0846696166791398 1 1
-0.371076832201929 -0.358821927478924 0 0
0.00596625117141667 0.00655618010298108 1 1
-0.166689611085137 -0.162672805028394 1 1
-0.138327578256488 -0.133133884778453 1 1
0.221570795132972 0.217177087883344 1 1
0.508365055179526 0.494469262298771 0 0
0.117241315112136 0.112444216607418 1 1
0.130747556025472 0.130256657055046 1 1
-0.30041812263584 -0.28952878237449 1 1
-0.0636115780647181 -0.0599337089957287 1 1
0.27233569210364 0.262366313765611 1 1
0.325705441019736 0.314127299209808 1 1
-0.17017806746886 -0.163450544099331 1 1
0.221264315916645 0.217946727061897 1 1
-0.126614067493107 -0.120590759493025 1 1
0.243379696334189 0.238425732694053 1 1
-0.168404945550238 -0.16193149225931 1 1
0.260624853978167 0.253150265422298 1 1
-0.312487700320002 -0.304266579180117 1 1
-0.320213669240091 -0.310141942921698 0 0
0.0323515396545341 0.0310092745864449 1 1
-0.12859073680233 -0.125408699551678 1 1
-0.0330385475302608 -0.0319711974065055 1 1
-0.0774035836406058 -0.0765432002176703 1 1
0.0173663417749613 0.0162294517070626 1 1
-0.277839615431378 -0.270877727041317 1 1
0.117194767494195 0.11507734462034 1 1
0.127901133836836 0.12303000823823 1 1
-0.162283774855934 -0.156689478456481 1 1
-0.0976613393488157 -0.0935615252029401 1 1
-0.00182755083953666 -0.00109313823434084 1 1
0.373959226180422 0.362806404510715 1 1
0.0402486491903528 0.0383643603677634 1 1
0.0660073854859295 0.0641519237693862 1 1
0.170117217496373 0.16404763737383 1 1
-0.164136852110048 -0.160750394168397 1 1
0.090014824459749 0.0877690153134299 1 1
-0.113704217006049 -0.107382241087975 1 1
-0.369939223663172 -0.359252858841792 1 1
0.169266956108063 0.16166621432724 1 1
-0.106536076097945 -0.103308517079378 1 1
0.112602805284955 0.110058196343522 1 1
0.0350323581677054 0.0327387732511143 1 1
0.0320453438461906 0.0319831091733442 1 1
-0.0741628361230221 -0.0717003960093168 1 1
0.138667477205652 0.134530031700913 1 1
0.14721048318348 0.144875847692035 1 1
-0.0919669195270129 -0.0887944528842721 1 1
-0.302518222130343 -0.295090979608802 1 1
-0.422170693455535 -0.408844187580779 0 0
0.0798642610020348 0.0747750556113927 1 1
-0.0559963173807123 -0.0556137514060925 1 1
0.323292938059582 0.310550721955241 1 1
-0.0628816328888767 -0.0602705764659877 1 1
-0.0303301918333027 -0.0275148461272386 1 1
-0.156254503484512 -0.151875918070741 1 1
0.0936723173499564 0.0898949850575292 1 1
-0.0683544058297068 -0.0665399567886323 1 1
-0.431206324506 -0.419169887759457 0 0
-0.213833362143423 -0.207690482722667 1 1
-0.197181977746976 -0.192254992964009 1 1
-0.169101441585206 -0.163853696472568 1 1
-0.0457836688960101 -0.0454689226470766 1 1
0.00809600773862977 0.006741804552454 1 1
0.0356479385715932 0.0347294379005713 1 1
-0.0207842511308103 -0.0192011791022025 1 1
-0.39177861300042 -0.376136618975182 0 0
-0.144289272752006 -0.138730543571339 1 1
-0.121452399532318 -0.118077155774081 1 1
0.118760284902309 0.114703327764145 1 1
-0.0863366605415337 -0.0811062813950853 1 1
-0.238042588848539 -0.230187584992444 1 1
-0.282573363402156 -0.275376734433836 1 1
0.0559567882144378 0.0528298428638359 1 1
-0.473196330626915 -0.45951763158787 1 1
-0.273085387539733 -0.26621595236211 1 1
0.206861830793421 0.202052835201672 1 1
-0.320952142774873 -0.308996794709183 1 1
-0.0150437754943282 -0.0155910490780531 1 1
0.171083686159394 0.165936694374319 1 1
0.0143977278089871 0.0160071043676549 1 1
0.0331996576384732 0.0295859252070482 1 1
0.0699313397266778 0.0646876223540835 1 1
0.0854186790806712 0.0835431600366872 1 1
-0.0501523147080657 -0.045910196158397 1 1
-0.000899074092486124 -0.00323849097183853 1 1
0.139531555446549 0.134030696524621 1 1
-0.185557201919454 -0.177679286404237 1 1
0.109560595448504 0.107570477769245 1 1
-0.0345555591706066 -0.0328554481141482 1 1
-0.282920350252603 -0.275695001918119 1 1
0.0620311674546357 0.0581466411346309 1 1
0.227715672916462 0.220233969279293 1 1
-0.192995003513983 -0.189677253479882 1 1
-0.0788829364225292 -0.0780116210051191 1 1
0.0520079606440643 0.048649277292332 1 1
0.385704593404603 0.375705051313103 0 0
-0.0119224986527954 -0.0108912025827483 1 1
0.21272135336847 0.204985021800859 1 1
-0.126646541424948 -0.123678760554062 1 1
0.170264266927201 0.163888234518979 1 1
0.154355684969444 0.148600285200473 1 1
-0.29777522793784 -0.28707509015334 1 1
-0.188868873392676 -0.182348100397824 1 1
0.0391803057741837 0.038082651632713 1 1
0.278758079125339 0.271347874516673 1 1
0.0266242341254943 0.024648309163645 1 1
0.153838099028547 0.149216032261333 1 1
0.0979206386019731 0.097247110899479 1 1
-0.245715398745988 -0.237451502167564 1 1
-0.0371643776676271 -0.036776875798048 1 1
0.304208548143959 0.296835838179403 1 1
-0.413211422977941 -0.399481605059459 0 0
-0.298599009629814 -0.289150281467098 1 1
0.0725609758503143 0.0703303768920547 1 1
-0.24892720847457 -0.242569998964805 1 1
0.113242446713648 0.108402352908838 1 1
-0.00274328143009139 -0.000923085895961059 1 1
0.425611073689835 0.410945906992355 0 0
0.0900968669379171 0.0900217109122022 1 1
-0.126634548357625 -0.12138502997557 1 1
-0.0749947036221264 -0.0720202864084691 1 1
0.226525074776248 0.220854207131236 1 1
-0.0549095975508152 -0.0520256336341198 1 1
-0.170347052352215 -0.167683386994621 1 1
-0.0509676235293973 -0.0506555529837329 1 1
-0.178459482343574 -0.171382418531049 1 1
-0.0987776710662953 -0.0938566711010345 1 1
0.0979024859671935 0.09434714865174 1 1
-0.176074296393383 -0.169927895320617 1 1
-0.220426626130277 -0.214153303146346 1 1
0.130623895206344 0.125113755274598 1 1
0.0143494232032399 0.0124400300831974 1 1
-0.0519016377362573 -0.0502504930934309 1 1
-0.23456356084807 -0.227654388073174 1 1
0.212294655516764 0.206279972513279 1 1
-0.268939806449728 -0.258797071452764 1 1
-0.307835091187041 -0.29946200108305 1 1
-0.18318125163151 -0.17576142040035 1 1
-0.0107104549960662 -0.0105377520781978 1 1
-0.0237897608023088 -0.0237534052999505 1 1
0.161847108142332 0.156625812217961 1 1
0.390124385835829 0.379367187202806 1 1
-0.312367989475688 -0.302699862203171 1 1
-0.289442076903576 -0.281862370688692 0 0
-0.0774831545374632 -0.0731304247290888 1 1
0.0420048058215556 0.0421592250611283 1 1
0.077792522328396 0.0760525217934126 1 1
-0.0123296508942152 -0.0106501506602457 1 1
0.0808754655005126 0.0786771417471342 1 1
0.429621494544253 0.416393868250703 0 0
0.04225668624142 0.0396247222960524 1 1
0.160340437229022 0.155864685801696 1 1
0.29810180353107 0.287575158376717 1 1
-0.133819793369952 -0.13041643805753 1 1
0.00556354156511221 0.00311737936253855 1 1
-0.102624586064583 -0.0975757815803788 1 1
0.0309881138819132 0.0309884804942145 1 1
-0.148764258665114 -0.14513029415859 1 1
0.263708234611394 0.256605042851258 1 1
0.18704450276351 0.183185912958031 1 1
0.188812445324041 0.18350052225537 1 1
0.34980675559995 0.338853957572833 0 0
-0.0506896944801064 -0.0488459423570952 1 1
-0.168532356454024 -0.161023202092378 1 1
0.0818761326118911 0.0794813753102497 1 1
0.102965678443762 0.0997407159941006 1 1
0.190027888110796 0.181445566420371 1 1
0.0258545186430593 0.0237248346481021 1 1
0.0208666292977809 0.0193289704511778 1 1
-0.101269328699755 -0.0977141949908384 1 1
0.0223023986615136 0.0217628302913326 1 1
0.207692320233154 0.199054333542849 1 1
-0.126097009093494 -0.118617373341579 1 1
-0.159928204028779 -0.156027710368948 1 1
0.0440480020149758 0.0422305366998054 1 1
-0.274004794301493 -0.263899190171546 1 1
-0.397791424215738 -0.385815450794674 0 0
-0.161726224279782 -0.158635247900884 1 1
-0.137472466389101 -0.133776194322331 1 1
-0.229135244093056 -0.220036007406043 1 1
0.0766493128986235 0.0751105964726972 1 1
0.114866057491074 0.111668776886734 1 1
-0.206400249688137 -0.200768898397223 1 1
-0.0556168070659777 -0.0540326242581353 1 1
-0.0700892811352793 -0.0702328092968257 1 1
-0.370410786311168 -0.359446576029951 1 1
-0.141146199669057 -0.135813779818387 1 1
0.424346781675992 0.411184698620465 1 1
0.270236364751859 0.264246449612329 1 1
-0.0974639160628384 -0.0964587688908436 1 1
-0.293223770406543 -0.286105502333151 1 1
0.0669955360834989 0.0641993804778469 1 1
0.104242324239798 0.102444349676059 1 1
-0.010849271644818 -0.0111242867910564 1 1
-0.10963783736514 -0.108315410666281 1 1
0.145024221828947 0.142453193628073 1 1
-0.0207208154886159 -0.0203708966905904 1 1
-0.0621703395019887 -0.0604204300918467 1 1
-0.335736380311067 -0.32458675562307 1 1
-0.10117805706189 -0.0976465156888609 1 1
0.0490249129521233 0.0482476255280498 1 1
0.33286004682666 0.322932774174708 1 1
-0.010244458218845 -0.00791337725771069 1 1
0.145189359673274 0.140693476102579 1 1
-0.0282807701889378 -0.0257814318122508 1 1
-0.383352539382731 -0.373381405566481 0 0
0.0405077887250754 0.0408830460096727 1 1
-0.354006831070492 -0.34269125987647 0 0
0.226777012258689 0.219706282856214 1 1
0.326185156789034 0.317237357086104 0 0
0.192679351078712 0.188623756600541 1 1
-0.0371811254909636 -0.0377149758040356 1 1
-0.0985244129936383 -0.0972120441370776 1 1
0.228740893304721 0.221860529154576 1 1
-0.0108011667050418 -0.011794042112405 1 1
0.122180181782847 0.120020696852045 1 1
-0.00828197619322843 -0.00883859333244364 1 1
-0.0609905704818029 -0.0584249176168064 1 1
-0.0543872934726892 -0.0521399288173522 1 1
0.0619183904507232 0.0615455493240611 1 1
0.00414913441286486 0.00476717130546626 1 1
0.202923390228131 0.196976251678131 1 1
-0.189217759034324 -0.185206473732538 1 1
-0.0371829230095224 -0.036269557001412 1 1
0.0147907617294598 0.0125453212316935 1 1
0.00709764348487993 0.00435702269403486 1 1
-0.0181207898273496 -0.0190004595322816 1 1
-0.119276399589415 -0.115037814003287 1 1
0.00914653090127323 0.00813102383385736 1 1
0.0560856698544381 0.0546928450889606 1 1
0.479844747561576 0.464771402323486 0 0
-0.136698535073704 -0.131015698760485 1 1
-0.396298560794284 -0.38829831505761 0 0
0.0701281299564655 0.0666814063206762 1 1
0.0165089029217195 0.0149867998744103 1 1
-0.032269834876403 -0.0320878024494022 1 1
-0.108333072790956 -0.105595418403863 1 1
-0.21112539190635 -0.206156710176034 1 1
0.120925603547176 0.119559304211502 1 1
0.211159151962623 0.207013402493721 1 1
0.40429319079278 0.391710830903446 0 0
-0.167842921485063 -0.162780891105959 1 1
-0.0627430711982457 -0.0604230329854027 1 1
-0.0884690906125204 -0.0851813499596194 1 1
-0.126784874399496 -0.123453728829918 1 1
0.160705929375976 0.157912364588271 1 1
0.251424420090885 0.243634439143803 1 1
0.356378407739833 0.345169739473883 1 1
0.229795409138998 0.223633996158752 1 1
-0.03269830517621 -0.0305977727006727 1 1
0.207427902210883 0.203241235019848 1 1
0.173717342852356 0.169148894993503 1 1
0.132099992494111 0.128340834316598 1 1
0.260436341068904 0.253011102267969 1 1
-0.0793823241762476 -0.0773908901262978 1 1
0.369655723845018 0.359132776727895 1 1
0.140112313062276 0.135593462022783 1 1
0.314809732881272 0.302043386147947 1 1
-0.383995098241457 -0.373326180767408 0 0
-0.108800404504281 -0.104563750262674 1 1
0.10966971787964 0.104809275671851 1 1
-0.111800835336052 -0.107832441242118 1 1
0.241160326644425 0.235045099319759 1 1
-0.228260549118679 -0.223489232950894 1 1
-0.268422643034438 -0.261901505822466 1 1
-0.238432605106524 -0.232761955798669 1 1
0.0341192844351806 0.033462493319971 1 1
0.137495919681651 0.131758415720387 1 1
-0.0123293050381396 -0.0121720036906356 1 1
0.0107449184058669 0.0109788733253262 1 1
0.317948245175323 0.309899919671877 1 1
-0.135551924270658 -0.131591703921783 1 1
-0.272496449867911 -0.264882168664589 1 1
-0.00182524922561936 0.00049419655632317 1 1
0.306284315268933 0.296840520249944 1 1
0.0572430177920028 0.0578650550251602 1 1
-0.0122082586760213 -0.0137207700662403 1 1
0.204507237483194 0.196260820728203 1 1
-0.2746824015707 -0.26916478162089 1 1
-0.25192134712023 -0.245307470844262 1 1
0.314054227061419 0.303183445216598 0 0
-0.236597711280301 -0.230197815729629 1 1
-0.0401579702825655 -0.0404729711574245 1 1
0.0337106352090496 0.0339950663517518 1 1
0.0827688590965297 0.0801051764286117 1 1
0.148918587230908 0.147264379536454 1 1
-0.0643864954457349 -0.0630608449873475 1 1
0.153572023172144 0.14928668780873 1 1
-0.0348951191781542 -0.0342799375374115 1 1
0.0840776737612569 0.0807425252838775 1 1
-0.157789983186694 -0.153094123528724 1 1
0.0127364663671908 0.00897933642343925 1 1
0.0284156777907772 0.0266294045509026 1 1
0.0762914650795711 0.0741455262677253 1 1
0.222762721007023 0.216985490275043 1 1
-0.088152079477192 -0.0844965811736059 1 1
0.109010495612433 0.105442302607891 1 1
-0.326228409972114 -0.317880307398906 1 1
-0.0544477947155204 -0.0524020355801606 1 1
0.000397089157461991 0.0026811307249783 1 1
0.321693382694223 0.313021798969836 1 1
-0.0878920859456547 -0.0846684767033393 1 1
0.0718249495631431 0.0679588634881252 1 1
-0.24616359808432 -0.238366321795581 1 1
0.111370418151966 0.10521668539903 1 1
0.104423214408086 0.0989586462944367 1 1
-0.203842467366783 -0.196895667860798 1 1
0.0754326226850325 0.0745698831910077 1 1
0.0232408369438062 0.0229259162256341 1 1
0.336969924899227 0.32721735999313 0 0
0.378525178763672 0.368238616428768 1 1
0.131789146744807 0.127099177330853 1 1
0.167908761204601 0.162013395480009 1 1
-0.012034275611655 -0.010767466553927 1 1
0.0181537190325728 0.0183126384414576 1 1
-0.372650902263519 -0.359885130279559 1 1
0.128216797788068 0.124364525054733 1 1
0.0344410648744608 0.0337501406000156 1 1
-0.291769581720163 -0.283187800127662 0 0
-0.272442299037661 -0.264726342762467 1 1
0.214602984939511 0.209777360628562 1 1
-0.144376745919978 -0.140083966518884 1 1
-0.0211565380618534 -0.0193000428057607 1 1
-0.0944089113760201 -0.0917162724240196 1 1
-0.102319271439859 -0.102401694091071 1 1
0.490598623012724 0.475213241670362 0 0
-0.330126202742854 -0.3212008154133 1 1
-0.00943031496928334 -0.0103637930613766 1 1
-0.122691142533025 -0.118698886838513 1 1
-0.150988252956363 -0.145542933743743 1 1
-0.0440294927780619 -0.0444849145936428 1 1
0.0549200628385706 0.0549613805723684 1 1
0.0945972625404924 0.0892268068125953 1 1
-0.325017410907798 -0.31534354768947 1 1
-0.26115709577963 -0.252010168532087 1 1
0.0585237031264249 0.0570605855651666 1 1
0.0647450459293957 0.0636818393597793 1 1
-0.0472317581159559 -0.0473456812843616 1 1
0.0100329021026007 0.00979963022175748 1 1
-0.397269384408825 -0.38677044774466 1 1
0.395589075147839 0.381190252839887 0 0
0.0277102602110036 0.0291237852591227 1 1
0.0732172702221395 0.0717936064131687 1 1
-0.16649256668129 -0.161172950228966 1 1
0.0751594695813063 0.07298989173715 1 1
0.144248109045328 0.136965472383827 1 1
0.357034051419007 0.345934910601339 1 1
-0.099290619687841 -0.0946200469478483 1 1
0.496665666728349 0.479608662037472 0 0
-0.036610895795556 -0.0349462559831025 1 1
-0.149810711055662 -0.147772784585211 1 1
0.138464078169216 0.133931945788854 1 1
-0.213506274029095 -0.208472970413668 1 1
0.0195459313345071 0.019941809068723 1 1
-0.304623586170385 -0.295071777104498 1 1
0.0969084969405736 0.0943320966092752 1 1
0.00843410428196799 0.00772243190315317 1 1
0.0463464695660027 0.0453665666894746 1 1
-0.0330841105974594 -0.031012030217751 1 1
-0.157941205024931 -0.152711953194071 1 1
0.149372940281989 0.145142085671792 1 1
-0.217384178974013 -0.209943254529755 1 1
0.393429954620799 0.380960082412171 1 1
0.230875241697896 0.223410310413553 1 1
-0.480002212939485 -0.465684131121454 0 0
0.0164242692075633 0.0169435833659282 1 1
0.0640908880618572 0.0621484634075279 1 1
0.0350494623567286 0.0361053800952962 1 1
-0.313819232434843 -0.302721237805314 1 1
-0.123575727440683 -0.119996578597006 1 1
-0.129417046553897 -0.125329976928366 1 1
0.0127881180782224 0.0132790831685317 1 1
-0.175241765892322 -0.171678666120437 1 1
-0.430678471386421 -0.418048892359638 0 0
-0.107460496950289 -0.102033487279032 1 1
-0.323116160580197 -0.313137546920941 1 1
-0.0755238959221935 -0.0719106291303126 1 1
-0.0406680577070243 -0.0380441271217377 1 1
-0.0708696377685515 -0.0692247301205393 1 1
-0.0552904236472685 -0.0555199571337768 1 1
-0.303758904791428 -0.297254252954698 1 1
-0.161655479284082 -0.157628842290472 1 1
-0.0214671873794719 -0.0204679946647794 1 1
0.0556779205351913 0.0545383161718448 1 1
-0.220906826532479 -0.214944768488523 1 1
0.0904665261963953 0.0867808829519085 1 1
0.151290059421407 0.145603977895893 1 1
0.257435078563049 0.249855293852337 1 1
0.114445381258863 0.111869948211549 1 1
-0.0944903015460512 -0.0888039533593952 1 1
0.0747884092585462 0.0728283760141037 1 1
0.0503658245016287 0.050251322797625 1 1
0.05001609234629 0.0480841337679886 1 1
-0.039144073698059 -0.0390821827051423 1 1
-0.010132459848403 -0.0120266974469287 1 1
-0.125660467241675 -0.120338774948194 1 1
-0.0567722514338722 -0.053150077310268 1 1
-0.0121409228892049 -0.0129929391965573 1 1
-0.0954861883876275 -0.0926665762852189 1 1
0.0696822722791005 0.066450414031434 1 1
0.326725048271909 0.320397194298234 1 1
-0.330150441870967 -0.323271296267574 1 1
-0.0399749152687123 -0.0395445088008162 1 1
0.223162086902018 0.216574509429616 1 1
-0.0630158299048454 -0.0606313175947742 1 1
-0.150249744481102 -0.14618394658418 1 1
0.0911820874585052 0.0890734284741785 1 1
-0.25929879635566 -0.253240594507037 1 1
0.0096277122790099 0.00717202090014464 1 1
-0.0189835702947607 -0.0175637518751983 1 1
0.0182613406153676 0.0159440686259681 1 1
-0.0712712104803913 -0.0674838007414549 1 1
-0.151605045182035 -0.147751976731975 1 1
0.0955507689798646 0.0892716045655055 1 1
-0.0233916498275311 -0.0229878558344515 1 1
0.577938533737101 0.558831458494992 0 0
0.193061147998263 0.18728935003179 1 1
0.0827432701255755 0.0798134446674573 1 1
0.405046936973957 0.393592199508983 0 0
0.3288100694829 0.318343149712927 0 0
0.115397723528609 0.115564283619272 1 1
0.0893022588176488 0.0868826297934358 1 1
-0.470164411972235 -0.456403612609762 0 0
-0.115129015834703 -0.112423450173345 1 1
0.256573934672754 0.248945581076134 1 1
-0.163421450434883 -0.158707523674041 1 1
0.0472594547454289 0.0467016955195527 1 1
0.133546717930427 0.130375205861111 1 1
0.0471592906057377 0.0456922447888289 1 1
0.215711252358094 0.209003304420131 1 1
0.188775116900453 0.182626449750429 1 1
0.180058119996905 0.173574933880147 1 1
-0.0939853007386442 -0.0880096834317052 1 1
-0.0208261262552783 -0.021659504605878 1 1
0.0231937822597235 0.0256344438051669 1 1
0.159841817651494 0.156186183704252 1 1
0.291074507471136 0.283383815183118 1 1
-0.140053480707027 -0.134789984104071 1 1
-0.219754947253349 -0.213046835548772 1 1
0.243143894724664 0.236137737159433 1 1
-0.110676210119881 -0.108280696267076 1 1
0.221521071218023 0.214070842830012 1 1
0.252467423492498 0.245340851930508 1 1
0.034715452018291 0.0328998921680849 1 1
0.0747374830085916 0.0753730021747774 1 1
0.104886661892758 0.102868438694197 1 1
-0.336093305734862 -0.328636776702127 1 1
0.172459635998309 0.16775133696663 1 1
-0.155894248163175 -0.150719793145678 1 1
0.275790512178621 0.26815098772133 1 1
0.0340492775289659 0.0303086926000087 1 1
0.375557189348021 0.363498940802186 0 0
0.154143351812664 0.149643819114648 1 1
-0.14907630097183 -0.144991288470419 1 1
-0.0421235186975226 -0.043483703028953 1 1
0.0699763760008747 0.0671844646029454 1 1
-0.0490612912760768 -0.0476745664379224 1 1
-0.318158239242355 -0.308159491846812 1 1
-0.135357481240625 -0.133291169025578 1 1
-0.0454185296465959 -0.0446994183083407 1 1
-0.0806718341082904 -0.0800488405990172 1 1
-0.0661401034468161 -0.063941636910386 1 1
-0.0859773133037892 -0.0824413795661128 1 1
-0.00089517624568014 0.000247052357775709 1 1
0.22668547468669 0.222417010305247 1 1
0.123959048143818 0.118944625048732 1 1
-0.166961515952306 -0.161355091933151 1 1
-0.330933212588018 -0.321511983735881 1 1
0.460195826284653 0.447489302080301 0 0
0.0124658758645324 0.0147395812140194 1 1
0.0522075712712686 0.0507434085389132 1 1
0.24886267552831 0.243546980531243 1 1
-0.32152589940539 -0.309978928444608 1 1
-0.0801923757353745 -0.0786985771229028 1 1
-0.0607080283998068 -0.0591174848265879 1 1
0.0182451083021639 0.0185097851296846 1 1
-0.258332254203578 -0.249770229587723 1 1
0.447481310342118 0.434283530538353 0 0
0.345397608951448 0.332802894381491 1 1
0.0924807900092804 0.0917553814283429 1 1
0.237021919506393 0.230195925052845 1 1
-0.083623411445619 -0.0804242209164195 1 1
0.282286395822965 0.271962199661957 1 1
0.345371497715507 0.333662365649595 1 1
-0.179506700220681 -0.175052355377383 1 1
0.195655901946066 0.190655263750302 1 1
0.200875871401301 0.197563319790621 1 1
0.282554810640847 0.27441615873848 1 1
-0.00806647791183471 -0.00984586376934678 1 1
0.179766958557964 0.174593761349404 1 1
0.0182360783258968 0.0206020715845377 1 1
0.221659320962621 0.217962428398544 1 1
0.0232410033340944 0.0250660726479345 1 1
-0.276288043621861 -0.266941501761828 0 0
0.336968714994435 0.325655941515736 1 1
-0.292182542943894 -0.284265953887482 1 1
0.18834582507903 0.182948806283009 1 1
-0.239265046487274 -0.235944143730986 1 1
-0.0878807491029617 -0.0853245777261978 1 1
-0.0347185671731728 -0.036509936347222 1 1
-0.00352316410428169 -0.0045955637326813 1 1
-0.0391312701808266 -0.0371060762714167 1 1
-0.289048806437388 -0.282924586326993 1 1
0.142404349861935 0.13621655075219 1 1
-0.00714879938271503 -0.00794935315803943 1 1
0.112233249396522 0.110760044011245 1 1
0.216320313670815 0.207123869723668 1 1
0.173627573705366 0.170553966388927 1 1
0.214323937854431 0.206018062503321 1 1
-0.127047400904029 -0.122221399455884 1 1
-0.0915477492773725 -0.0895961687462764 1 1
0.0211775509433404 0.0212144617682832 1 1
-0.432557919908242 -0.42068793345951 1 1
0.400106325898894 0.390500318012859 1 1
-0.0675789616085926 -0.0638460020702426 1 1
0.109327895975314 0.10614018499135 1 1
-0.00744418646837283 -0.0066482364701828 1 1
0.0590336199920152 0.0571753055307424 1 1
0.360118629079982 0.34775245466407 1 1
0.227984124738461 0.220516034724763 1 1
-0.0755637195887478 -0.0726050225008469 1 1
0.0350999555828225 0.0336812599261126 1 1
0.174712499226472 0.171058346707748 1 1
-0.161180023754853 -0.156633792166314 1 1
0.0656043130727014 0.0644800794138222 1 1
0.102704898860042 0.0995158973095038 1 1
0.259234314793927 0.252014277766087 1 1
-0.196016956035939 -0.190848253564508 1 1
-0.252527738077959 -0.246145369743124 0 0
-0.078871709065304 -0.0754957869569721 1 1
-0.171546043756995 -0.166880495134742 1 1
0.212684834174116 0.206786253548394 1 1
-0.422302090981061 -0.410960528604633 1 1
0.144034637672318 0.141908052924957 1 1
-0.274033049723229 -0.264489989707086 1 1
0.117236933442887 0.114316410195878 1 1
0.0261912884278925 0.0230752313192036 1 1
-0.00258423173154889 -0.00209206212183204 1 1
-0.128847929006683 -0.128321905644714 1 1
-0.0235202535534722 -0.022522701982042 1 1
0.149738877058026 0.147722063047109 1 1
0.219249203346549 0.211770115475169 1 1
-0.0484447794889042 -0.0480870779305559 1 1
-0.223837809513391 -0.218369321870152 1 1
0.264296553092656 0.25720455172694 1 1
-0.0206961102398872 -0.0179883151751225 1 1
0.222973970009113 0.217319388865184 1 1
0.196888410424062 0.19037945209518 1 1
-0.157420682795198 -0.154218379940016 1 1
0.225666766137698 0.219996689931373 1 1
-0.299881434542838 -0.289555560102381 1 1
-0.241829630229746 -0.234079310914152 1 1
0.284179822168601 0.275761660911735 0 0
0.0134069950964399 0.0146136039874188 1 1
0.314976894574798 0.304232004586237 1 1
0.267117927466778 0.258315979212562 1 1
-0.084031899574864 -0.081684890998211 1 1
-0.0619996471584065 -0.0586873527280212 1 1
-0.0313976250243433 -0.0304491642929925 1 1
0.107286116262603 0.103701027058718 1 1
-0.212908151520841 -0.206129121903318 1 1
-0.0104411589420368 -0.011959187002422 1 1
-0.0439506873392853 -0.0431065575089024 1 1
0.180196290010042 0.173210890988221 1 1
0.246102788795254 0.239159846604131 1 1
0.149687730229535 0.144410925846528 1 1
-0.300001405794546 -0.291877637938854 0 0
0.0904699222798779 0.0888267894298865 1 1
0.00285625233905217 0.00646292420009072 1 1
-0.122529703294279 -0.120641938519258 1 1
0.0195063389676118 0.0203117162569526 1 1
-0.00183522665683028 0.000697476615053913 1 1
-0.242827543256771 -0.2335626592477 1 1
-0.224082316268364 -0.216708008618844 1 1
0.17679457502697 0.173073275749916 1 1
-0.480360835289091 -0.465673885556031 0 0
0.0470041294052517 0.0459990626034317 1 1
0.334660587462947 0.326540824797141 0 0
-0.0262151047557652 -0.0246950012349192 1 1
0.242685728602446 0.236031350394268 1 1
0.175490880181761 0.170703740362447 1 1
-0.209888706943709 -0.203773238074561 1 1
-0.106478242719119 -0.101807921692469 1 1
0.193859093755008 0.189190604619948 1 1
-0.0481646058785576 -0.0480238344073228 1 1
-0.136709384621697 -0.133712675407617 1 1
-0.0361196703513403 -0.035481425007054 1 1
-0.290261847039542 -0.280516007684965 1 1
0.335148959393981 0.324645350417291 1 1
0.0422553232550159 0.0403378231721489 1 1
0.182237509850575 0.176552786937582 1 1
0.0142176272991377 0.0125648948199542 1 1
-0.286401538674536 -0.277934889222428 1 1
-0.175983644746959 -0.168803878012398 1 1
-0.29645556205762 -0.288837102406294 1 1
0.143648917655626 0.138831135632972 1 1
-0.073593344515864 -0.069928681854692 1 1
0.388842839081358 0.375383353519281 0 0
-0.0423569101673691 -0.0421856366406595 1 1
0.127623887897927 0.124671644539962 1 1
0.378900941790801 0.368341963066035 0 0
0.08041951085507 0.0778891047395359 1 1
-0.255211069516105 -0.247100352193468 1 1
0.230259095271457 0.224601278611022 1 1
0.242930934373799 0.234862371183682 1 1
-0.280087267519463 -0.271011757651864 1 1
-0.18377086549651 -0.178483652145748 1 1
-0.0689709195639261 -0.0654850686261673 1 1
-0.0582235493839901 -0.0554845939627763 1 1
0.0681598568783005 0.0664268542140506 1 1
0.196590902247882 0.188442299964878 1 1
0.205155854092045 0.198348254636735 1 1
-0.0380887055912335 -0.036683441729116 1 1
-0.132080102839228 -0.13077996304836 1 1
-0.067665556916834 -0.0632097169689746 1 1
-0.0394047821341698 -0.0388330858198582 1 1
-0.180446819920101 -0.175680193748302 1 1
0.033289052540753 0.0304269177875946 1 1
-0.18936435005665 -0.183574900851374 1 1
-0.0382215834333925 -0.0357904175748867 1 1
0.0283298269510725 0.0268666923849907 1 1
-0.0866805557227674 -0.0840110149396161 1 1
-0.458436907779108 -0.446606428484628 1 1
0.247904925258773 0.240902150802384 1 1
0.0764254144566332 0.075582544923815 1 1
-0.188939302876277 -0.183158911134019 1 1
0.0115877131685814 0.0116897317357471 1 1
-0.255035785619094 -0.245110909555798 1 1
-0.061186489279747 -0.0580293507122916 1 1
0.0739802260749959 0.074588187679369 1 1
-0.0112294566188435 -0.0109638931909022 1 1
0.0676554325093987 0.0680324842006357 1 1
-0.135634896087102 -0.132802651324465 1 1
-0.0125099563223183 -0.0131329412428998 1 1
0.0202423229875813 0.0193207678210459 1 1
-0.138089304604955 -0.135317962514503 1 1
0.147869302362986 0.146048713869332 1 1
0.0929000641659512 0.0902275637310595 1 1
0.174024966399603 0.166690460538265 1 1
0.166528794721033 0.161535422494489 1 1
0.131559668324547 0.124354929694587 1 1
-0.228000540839619 -0.222199932043486 1 1
0.272589590873802 0.263965237237963 1 1
0.0875864897678059 0.0849796367640207 1 1
0.36184108058897 0.350968151067047 1 1
-0.575560923507744 -0.558613396603832 0 0
-0.16660072810021 -0.160884371618343 1 1
0.115169996651679 0.111334209783943 1 1
-0.192928595509146 -0.186516726213492 1 1
-0.0114350031924906 -0.00770322259915461 1 1
-0.0866351216952003 -0.0815678954260605 1 1
0.233868348124513 0.226822117096638 1 1
0.285989697476276 0.276458809608195 1 1
0.039686532736262 0.0378575278119588 1 1
0.0298660876929011 0.0302449200645108 1 1
-0.251351296900112 -0.244792054452212 0 1
0.172205439467743 0.168201736811664 1 1
0.127572555358051 0.123116714149277 1 1
-0.00878964817912273 -0.00911734410550594 1 1
-0.236334991961128 -0.230300959005684 1 1
-0.0526999328039074 -0.0515677954323203 1 1
-0.194352871993153 -0.188585514789951 1 1
0.0471810359086145 0.0467604731027715 1 1
0.214000656856061 0.208165910528998 1 1
0.21939587323601 0.211939684571386 1 1
-0.227219348338062 -0.218826330286996 1 1
-0.220246207911267 -0.214005693061052 1 1
-0.275301112265175 -0.266362285350257 1 1
-0.403145257487832 -0.393169238915104 1 1
-0.0941111531928974 -0.0934875324430948 1 1
-0.116892219607545 -0.112530585226271 1 1
0.277694916981215 0.270569405155995 0 0
0.0992216117136436 0.097964281916423 1 1
-0.0445471559160043 -0.042262834235622 1 1
0.101426164888915 0.101387869237469 1 1
-0.083064086562144 -0.082790397335768 1 1
-0.214207042760035 -0.206190660977598 1 1
0.14113141381006 0.13400630592661 1 1
-0.102283711653943 -0.0952239704021475 1 1
0.000876527328499577 0.000343225710230169 1 1
0.0420671992680962 0.0384408824964224 1 1
0.0834720869524603 0.0827598251985769 1 1
-0.0173016047184097 -0.0165703146159403 1 1
-0.338265591914349 -0.329720004354879 1 1
0.0597350462384887 0.0582353932612252 1 1
-0.248053367555361 -0.23872476744688 1 1
-0.0130471043204572 -0.0113630263669297 1 1
0.249764734050016 0.245469137958715 1 1
0.119701441859976 0.115663789239291 1 1
0.131058712279678 0.129154082245329 1 1
0.474353525449582 0.45965702613593 0 0
-0.168478210680869 -0.163802255449794 1 1
-0.298186402372177 -0.286561492736851 1 1
-0.334347905794371 -0.324795875090814 0 0
0.0478412227766916 0.0476438642519374 1 1
-0.0317027749074854 -0.0299553869332481 1 1
-0.18945543833408 -0.183615349287773 1 1
0.018186683224502 0.0177209613598496 1 1
0.304251770256986 0.2942702716328 1 1
-0.371832383579375 -0.360548093239963 1 1
-0.401327678431317 -0.388155006880797 0 0
-0.124859734996633 -0.121616527220714 1 1
-0.239880807154202 -0.23149443955524 1 1
-0.0396123430548816 -0.0396663603782456 1 1
-0.395250831312368 -0.385969820943972 0 0
0.15234001566346 0.149051160242289 1 1
-0.0286094444091899 -0.0272996886441293 1 1
-0.137842126628676 -0.131677425536614 1 1
-0.0817290443461485 -0.0803017571287218 1 1
0.0109557592976118 0.00903321324695435 1 1
-0.0776242529923505 -0.0748216719309322 1 1
0.0106483483306943 0.0109077303640767 1 1
0.0785583942569735 0.0752824432210065 1 1
-0.129124553833017 -0.126188135247985 1 1
-0.331487022264675 -0.321022338960323 1 1
0.223008681416313 0.213857354328862 1 1
0.178769579796476 0.171261744315711 1 1
0.133478350809102 0.129405442065832 1 1
-0.275297807265957 -0.268538396889765 1 1
-0.270644958961453 -0.260637851227043 1 1
-0.0766642053374001 -0.0766246855853378 1 1
0.254596692451412 0.249279457329056 1 1
0.00720996518083726 0.00690386455866085 1 1
0.340883458174319 0.331010822585917 1 1
0.041336700620547 0.0418478403658043 1 1
0.0506473795318509 0.0477775737303723 1 1
-0.0634805346030172 -0.0615238574096324 1 1
-0.0437628264119389 -0.0419566397649441 1 1
0.153455731962848 0.147495637155241 1 1
-0.160922056565626 -0.155372016457164 1 1
0.11186176784136 0.110362646042066 1 1
0.0276136682123824 0.0279300476876725 1 1
-0.0515900086331826 -0.0490129756120079 1 1
-0.0285220753577344 -0.0257149721260798 1 1
0.329158530392109 0.317690990357418 1 1
0.371934265866177 0.362057380578219 1 1
0.0355723115848859 0.0342438588370705 1 1
0.0971856891032784 0.0927044420225139 1 1
-0.0987154594347789 -0.0982623240075154 1 1
0.317919463594755 0.309999930506771 1 1
0.1018230380091 0.0969553386928432 1 1
-0.145753722523745 -0.139120292209992 1 1
-0.496001860714309 -0.48223901979478 0 0
0.22679140547617 0.220045891368787 1 1
0.147687709655749 0.142501032990542 1 1
0.215971920745153 0.209333761544145 1 1
0.0639565144930813 0.0633967832893117 1 1
0.0459983151721763 0.046592583042846 1 1
0.145245947046167 0.138121308577954 1 1
0.00238141657129045 0.00282685250390751 1 1
0.188824855481205 0.182594234878632 1 1
-0.108644263029662 -0.107246867355311 1 1
-0.0890403521136467 -0.0862945363892324 1 1
-0.235361011069787 -0.228744279352811 1 1
-0.0466430332666365 -0.045363046374721 1 1
-0.0610370663421636 -0.0579352985682609 1 1
-0.13322893612751 -0.130887594131378 1 1
-0.252953110902954 -0.243540858373695 1 1
0.319285105583075 0.309632226480341 1 1
-0.0515911889193495 -0.0498501570025568 1 1
-0.132851341689171 -0.129595229966587 1 1
0.251898387518277 0.242984900121346 1 1
-0.0591402625963276 -0.0582356367268898 1 1
0.163425967468041 0.155977508842644 1 1
-0.14919745581783 -0.144407430724149 1 1
0.147827472453359 0.144616342582512 1 1
0.216177538902677 0.212149136106931 1 1
-0.0869836030311402 -0.0867357923096089 1 1
-0.0103108698144499 -0.0106369643055504 1 1
0.722864465625284 0.700728269914751 0 0
0.365783816921774 0.35524867618109 1 1
0.0779444149310483 0.0757615925471631 1 1
-0.125780878618087 -0.121793653132811 1 1
0.112828338655103 0.10889873108856 1 1
-0.0935068411498354 -0.0914618881701047 1 1
0.174243965999818 0.170780796830693 1 1
-0.335345309301983 -0.325778749128469 0 0
0.170148592109117 0.166288530195005 1 1
-0.262313535763606 -0.253980559235897 1 1
0.0832548377364464 0.0793434761534074 1 1
-0.242378987392409 -0.233254884528128 1 1
0.0390974241440514 0.0359237287071124 1 1
0.040460532856915 0.0395723330627139 1 1
-0.303279634489138 -0.294233173886472 1 1
-0.174738526361426 -0.171481598998578 1 1
-0.111203104608873 -0.108569050039067 1 1
0.212912265083994 0.204487189354136 1 1
0.375106533452925 0.363242611224863 0 0
-0.225642111284838 -0.218829114374663 1 1
0.340511090927617 0.330025493473704 0 0
-0.269905383796443 -0.257999946648194 1 1
0.117906273925453 0.113784508508006 1 1
0.0223390044405325 0.023296698390012 1 1
-0.324850207598194 -0.317565287203861 1 1
-0.221923605102898 -0.215184800653048 1 1
-0.132845310305958 -0.128687213794029 1 1
-0.0763902332045819 -0.0759746063749997 1 1
0.0511633224809144 0.0464148796834807 1 1
-0.211043101426244 -0.206579265826494 1 1
0.210694698367896 0.206222726750569 1 1
-0.196876641053828 -0.189213046791599 1 1
0.0534190838973883 0.0533116406915328 1 1
-0.283418519773492 -0.276633691661414 1 1
-0.135327480315894 -0.12951780954355 1 1
0.0733612536272105 0.0704919625298872 1 1
0.0163542735909679 0.0137501956936244 1 1
0.0473043024324857 0.0453423450329837 1 1
-0.120636497028616 -0.118912514481911 1 1
-0.0332395287220589 -0.0326135348871061 1 1
-0.188160523812547 -0.181890915561792 1 1
0.0280588855935096 0.0283283681548622 1 1
0.00734061229647085 0.00780234894025108 1 1
-0.0545256790434558 -0.0537856722975028 1 1
-0.0516896327722548 -0.0504469017444689 1 1
-0.183470212995859 -0.17867935051132 1 1
-0.0471213491978161 -0.0473160636648706 1 1
-0.0808982878934948 -0.0799297794050049 1 1
-0.0594820706601289 -0.0568615309040061 1 1
-0.143375246928592 -0.138126286917646 1 1
-0.125962085596953 -0.121998946591625 1 1
0.0638180175245832 0.0592537575921355 1 1
-0.178582052825283 -0.174778329212941 1 1
-0.136657423439441 -0.132727038763931 1 1
-0.184392035842712 -0.179432268357557 1 1
0.0735774152761073 0.0729516949231663 1 1
-0.254728034506091 -0.249909344764671 1 1
-0.153734489450612 -0.148087378215155 1 1
0.0437044053986319 0.0430389343984457 1 1
-0.0520597148797634 -0.0485092236338936 1 1
0.125364619829725 0.123588885242245 1 1
-0.169551487810152 -0.164397301708551 1 1
0.220957773684945 0.21396835437982 1 1
0.0536674205693847 0.0521404883495638 1 1
0.340069566102283 0.329928556950731 1 1
0.166457226479749 0.16258519514283 1 1
0.119684638681785 0.117702652287532 1 1
-0.165049290655971 -0.15920142451611 1 1
0.336693399389946 0.327664455261596 1 1
-0.0642678864672915 -0.0636290362225078 1 1
0.684961033297428 0.663219943410845 0 0
0.0562501512113061 0.0551229109649122 1 1
0.403185757934006 0.388888302712404 0 0
0.088562224138955 0.0859766656801134 1 1
0.12374398990245 0.121226561017146 1 1
0.341814544087792 0.330531550540987 1 1
-0.183508942887468 -0.178203003067772 1 1
-0.283963824685448 -0.277284169294078 0 0
-0.289857081124511 -0.278864665869525 1 1
-0.217554704864185 -0.210698573823859 1 1
-0.175111949129375 -0.169518823999977 1 1
0.492325035608684 0.478410071610125 0 0
0.0769386253262035 0.0728323487318757 1 1
0.249343625449049 0.243581213352259 1 1
-0.0464341433500606 -0.0463314921413563 1 1
0.0848671105032776 0.0809319298444433 1 1
-0.143499754857123 -0.138809922804346 1 1
-0.00369084708040363 -0.00320508193511221 1 1
0.2000669023084 0.193630377457358 1 1
0.040337066639578 0.0395072713976376 1 1
0.107448014674042 0.106133805800698 1 1
0.118861703410069 0.117096859072962 1 1
0.189648071242749 0.184139810066419 1 1
0.120949848309385 0.118694538015272 1 1
-0.138582407199408 -0.136852279220613 1 1
-0.339125239922012 -0.328669241199972 0 0
-0.0190790955574637 -0.0194308203920011 1 1
-0.161872147431899 -0.158310148229962 1 1
-0.296742816835228 -0.28983363219992 0 0
0.0953017279341621 0.0896370791061672 1 1
-0.344700652702361 -0.335143564618487 1 1
-0.450322744979616 -0.433376860462152 0 0
-0.424525992253897 -0.411231263773019 0 0
-0.365915755865969 -0.355483921860216 1 1
0.195530426221249 0.187136015170301 1 1
-0.360265725196687 -0.351204299757939 1 1
0.253907609403892 0.245592711056665 0 1
-0.390180519547012 -0.377148580061435 0 0
0.0183607453996419 0.0195373307355523 1 1
0.00531149054535751 0.00380853374573677 1 1
-0.080163717758703 -0.0780235886659066 1 1
-0.279692143974526 -0.269394139916857 1 1
-0.0615578278251942 -0.059762833135856 1 1
0.0851433767328804 0.0853163840804918 1 1
0.223678338494884 0.218893355789546 1 1
0.223686850874005 0.216556912912971 1 1
0.167643056535613 0.161705673766818 1 1
-0.127933850781877 -0.123769635483959 1 1
-0.0905044092810431 -0.0875519784697379 1 1
-0.0705118664157744 -0.06813270332333 1 1
0.013081378753062 0.0112790397467469 1 1
-0.129360183140516 -0.125527303816357 1 1
-0.1084195526905 -0.10475396017136 1 1
-0.0582028506605974 -0.0568632242334146 1 1
-0.224889681525239 -0.220668584873789 1 1
-0.0875058726774886 -0.0827595846341724 1 1
-0.111406683659787 -0.107256753834553 1 1
0.0851406256611815 0.0847141034557174 1 1
-0.42523933167679 -0.413945626474353 1 1
-0.245503465481073 -0.236596916356594 1 1
0.105400648223726 0.101942105023078 1 1
0.030293971474783 0.0293316159603565 1 1
-0.0771389468655594 -0.0751951176272585 1 1
0.0133993356971403 0.012057908691638 1 1
-0.0800215717407798 -0.0758312117779374 1 1
-0.23809468921781 -0.230654326011952 1 1
0.134578650538785 0.13284323684252 1 1
0.0184414664148338 0.0172716050705765 1 1
0.280201353776449 0.273684621061925 1 1
-0.127167080001924 -0.123216648228155 1 1
-0.112162718310572 -0.10742868678695 1 1
0.342732150063414 0.333637233539503 1 1
0.0618552125809136 0.0600101506099645 1 1
0.0338209463322447 0.0307137267487625 1 1
-0.0754339292400008 -0.0729538208779153 1 1
-0.0369211705321964 -0.035386721099717 1 1
-0.154099098575745 -0.148164455425712 1 1
0.380048585557113 0.37031832657636 1 1
0.102314443299063 0.0968324273677871 1 1
0.333448147074673 0.324895724586749 0 0
0.436394910656117 0.424007914592424 0 0
0.00850853884187664 0.0103124747792764 1 1
0.198993281860861 0.193493842799701 1 1
-0.0550564064525128 -0.0535967303695363 1 1
-0.0953543276265578 -0.0932273600106852 1 1
0.1678087972984 0.162470028585893 1 1
0.34584930144172 0.335308622319615 0 0
-0.51729383643825 -0.502832337582134 0 0
-0.00479179031524349 -0.00395866569696532 1 1
-0.0582899291768478 -0.0588611061553414 1 1
-0.185832154588707 -0.179302544947031 1 1
-0.174063808946004 -0.165772321009263 1 1
-0.306327865967273 -0.295397902058722 1 1
-0.218641721056134 -0.213299740407474 1 1
0.321346753725593 0.311261040988276 1 1
-0.253113394174622 -0.244338456975363 1 1
-0.126654840030772 -0.122980276040242 1 1
-0.13700832900194 -0.133207781600439 1 1
-0.0641386352216516 -0.0643513448797277 1 1
-0.0928917865475337 -0.0911123608473136 1 1
0.143486304303569 0.139390759320756 1 1
0.118358517397804 0.116681032411159 1 1
0.052795911994308 0.0520173129109803 1 1
-0.0148471219702079 -0.0162700059278377 1 1
-0.0533149862236476 -0.0498856677744398 1 1
0.219490967851295 0.214944879737004 1 1
0.00779934795967729 0.00517468801752353 1 1
-0.0734909000356649 -0.0715421446714162 1 1
0.303039693252427 0.29504019331482 1 1
-0.202648671879793 -0.197041362709996 1 1
-0.237781454047341 -0.231458273830708 1 1
-0.133050076411303 -0.128945944813863 1 1
-0.194752316116575 -0.189502442879621 1 1
0.0620332521858377 0.0585046955697902 1 1
-0.200103598211326 -0.196647284311377 1 1
0.0983605086687543 0.0960067285177787 1 1
-0.0191546534063973 -0.0202491372155919 1 1
-0.00589593256077786 -0.00372338256684782 1 1
0.210022360704669 0.202410915338731 1 1
0.149503831033264 0.145587681881446 1 1
-0.0942234758140118 -0.0913474471066952 1 1
-0.133514744961129 -0.128699962110855 1 1
0.0862576308959406 0.0818545147944463 1 1
-0.149352380396803 -0.146739463942082 1 1
0.229975106006907 0.22490314046422 1 1
-0.195661956354544 -0.189719396918666 1 1
-0.089956221671775 -0.0866941936192477 1 1
-0.137995127094055 -0.132980084028183 1 1
-0.0385689531733304 -0.0385613265064695 1 1
-0.129478013594502 -0.124742274864306 1 1
0.2092472858192 0.20241577379852 1 1
-0.00609951586185394 -0.00624854733697467 1 1
0.568301659162515 0.55150552539996 0 0
-0.0744833737813622 -0.0706661089863811 1 1
0.0419209405643534 0.0404715985590053 1 1
-0.471285548398396 -0.458547474859923 1 1
-0.120134021852944 -0.11703739231803 1 1
0.0221880473484956 0.0209657429391053 1 1
0.283581741599448 0.277534009193589 1 1
0.182641157293107 0.176563142781949 1 1
0.13665793447145 0.134059411835427 1 1
0.0222051046906909 0.0214312291975769 1 1
0.202923463990249 0.199829641926895 1 1
0.117964183177608 0.115217501598684 1 1
-0.192266592483148 -0.185821501778037 1 1
-0.296960676011887 -0.290034428469341 1 1
-0.23962692705319 -0.231793625631909 1 1
-0.0408870773569082 -0.0400794193544672 1 1
0.104909981005177 0.102778148996762 1 1
0.0555227332553348 0.0509121629417759 1 1
-0.142238202188942 -0.137783810563512 1 1
-0.0639775832336981 -0.0627980506745941 1 1
0.153596786891954 0.148868683737032 1 1
-0.293422163682352 -0.282649868747795 1 1
0.368127041242633 0.356038618828399 1 1
-0.128012934470458 -0.124740031616998 1 1
-0.140327873073656 -0.136496287787979 1 1
-0.239485541413066 -0.230856835076613 1 1
0.108003806097109 0.104949186242672 1 1
0.132279153686541 0.129815039141865 1 1
0.072119099301325 0.0691350358940439 1 1
0.183144736161885 0.17747725180561 1 1
-0.110150058570202 -0.105318133509015 1 1
-0.0919211948026327 -0.0906970366850283 1 1
0.111477914025507 0.108279288157809 1 1
0.0357356746344869 0.0320988501216952 1 1
-0.281598778998224 -0.271456216071063 1 1
-0.0986437581134011 -0.0968407526208743 1 1
-0.102829478747957 -0.0988673017532981 1 1
0.0859996315745609 0.085675787292565 1 1
-0.0596786432340375 -0.057535280708544 1 1
0.118908592342423 0.114942407353844 1 1
0.0590486767804973 0.0569861258942156 1 1
-0.139596884356246 -0.135856074271118 1 1
0.0359147759067245 0.0353683803199885 1 1
0.00611401895351411 0.00618412587655057 1 1
-0.0717813050879772 -0.0716927118968696 1 1
-0.222837089064586 -0.21737429954461 1 1
0.218763286356799 0.212151042843492 1 1
-0.0412372304324783 -0.0420348948909053 1 1
0.261979854079425 0.25443428558656 1 1
-0.0212876839557741 -0.0226228980970883 1 1
0.18601036812535 0.181908131684848 1 1
0.227987004097522 0.220865995990087 1 1
-0.249682274773861 -0.244277627583552 1 1
-0.064018712081533 -0.0599683574488382 1 1
0.155382561143473 0.15103617654271 1 1
0.0111958824784647 0.00754013939886414 1 1
-0.222870348226 -0.215504315776275 1 1
-0.0177258293454951 -0.017850395994401 1 1
0.100815529208132 0.097452292128961 1 1
-0.00873943073866106 -0.00620750137500373 1 1
0.344130827274127 0.3308576587648 1 1
-0.0891320719837344 -0.0872770260538681 1 1
-0.0707015988637166 -0.0687878063172955 1 1
-0.347134313006791 -0.33933265440845 1 1
0.263473649355518 0.258303070976236 1 1
-0.0135961044706768 -0.0123222775704074 1 1
-0.0610118734315696 -0.0581785474817251 1 1
-0.0438280270320206 -0.0428895941082939 1 1
0.0960685111017828 0.0924074390193766 1 1
-0.243631362764655 -0.235852044055984 1 1
0.128498096574473 0.125336865621598 1 1
-0.300966782004186 -0.292802485663125 0 0
-0.127930908637527 -0.127072095909113 1 1
0.221006232234537 0.213868056480637 1 1
-0.246124009527862 -0.238098788094646 1 1
0.164586142451498 0.157100599914281 1 1
0.157223691484215 0.154686092441681 1 1
-0.177657340259997 -0.171982304121217 1 1
0.200611751985796 0.196580061421086 1 1
0.0163906628113054 0.0141316257330355 1 1
0.136667875659893 0.133327115575002 1 1
0.0507860926086671 0.0489195083094286 1 1
0.142096317491119 0.139739524743436 1 1
0.118604457635773 0.11557984114676 1 1
-0.281917096841198 -0.275275267999787 1 1
-0.217432208981541 -0.212135190182877 1 1
-0.329048105341092 -0.319618910681977 1 1
0.121526827283669 0.118669545593832 1 1
-0.139630379902442 -0.13651021616522 1 1
0.154311456591776 0.148847564204264 1 1
0.0859010068076656 0.0829485290879781 1 1
0.124731305490046 0.123112835434761 1 1
0.287149843244064 0.275666395813943 1 1
0.265344378853725 0.257221713726191 1 1
0.0553624393620001 0.0504028978934365 1 1
-0.17342267878957 -0.168742617387539 1 1
-0.321223806788784 -0.311997135903682 1 1
0.168336170368509 0.162037479866663 1 1
0.285701166742846 0.276731488787772 1 1
0.0715415728033049 0.0696607892338899 1 1
-0.0356068253689985 -0.0342348371290836 1 1
0.340963966687501 0.33000438752604 0 0
-0.157174736545884 -0.155116512112434 1 1
0.103289080967573 0.0995386426772803 1 1
0.125947066986295 0.123731405958684 1 1
0.106890318366483 0.103561658720225 1 1
-0.167812388978709 -0.163961171947809 1 1
0.120804447487441 0.118515416843236 1 1
0.621346004025838 0.6048114235881 0 0
0.315614496704081 0.305752130697815 1 1
0.187376595606315 0.184311022997952 1 1
-0.178454717749804 -0.173897285770887 1 1
0.297306274901093 0.287080279413135 1 1
0.114449072645625 0.112612400364211 1 1
0.0200131783750021 0.0191924478185474 1 1
0.0960275410342567 0.0945152636119718 1 1
-0.0402638843144765 -0.0371689727594037 1 1
-0.212959737520896 -0.207552542750434 1 1
0.114267286984767 0.110716361493232 1 1
0.0752536436948096 0.0725949130956946 1 1
-0.121993216392133 -0.120436490135345 1 1
0.0013537782376882 0.000972584933709206 1 1
-0.437345133279144 -0.42422182388721 1 1
0.191367689662026 0.185132342931104 1 1
-0.151639082481727 -0.146005027181602 1 1
0.108407412248513 0.106082625209072 1 1
-0.210364188552329 -0.205992795325026 1 1
0.166440660062384 0.159653214739508 1 1
0.154941168950183 0.149441058318071 1 1
0.292555306339836 0.283456029048296 1 1
0.0586628504124334 0.0556627154547379 1 1
0.0603959603641043 0.059876972494321 1 1
0.0261388741371599 0.0240924741306282 1 1
0.228387616085472 0.219669610829322 1 1
-0.0236966995896391 -0.0235109257933296 1 1
0.192749225417993 0.185520936887733 1 1
-0.213702316926524 -0.206620615556894 1 1
0.0309514033377828 0.0284043033542591 1 1
0.135147597667568 0.131704247157559 1 1
0.0608789796223344 0.0592444844578638 1 1
0.219182366283661 0.212470675194222 1 1
0.0815369217961287 0.0789514584035646 1 1
0.131770123816099 0.127878431399099 1 1
0.102373786319199 0.100657958471234 1 1
0.0298687050475768 0.0315369073943187 1 1
-0.280755199825478 -0.273951710318289 1 1
-0.237915236080529 -0.230337380979782 1 1
0.0227685081460853 0.0239898094585281 1 1
-0.343241214572051 -0.332284503582661 0 0
0.0636062560485633 0.0623119043990728 1 1
-0.341847928997023 -0.331872517138275 1 1
-0.0476708935186697 -0.0463097181098066 1 1
-0.26390728584128 -0.256101023328429 1 1
-0.0285622458877321 -0.0255725942148313 1 1
-0.263620499580858 -0.25500474564843 1 1
-0.0101855129970737 -0.0123466878470005 1 1
-0.141306703608587 -0.137135832370617 1 1
0.0264764562321382 0.0271240365320558 1 1
0.262973787877818 0.253213191625431 1 1
0.0381351094261179 0.0368831508985574 1 1
-0.18901092752678 -0.18490052358593 1 1
-0.0564983456637525 -0.0566938719834994 1 1
-0.166477341781637 -0.161222694552184 1 1
-0.0688701565630296 -0.0679887853304023 1 1
-0.0712360706243202 -0.0714290817040836 1 1
-0.381631567733546 -0.368486481962791 1 1
0.249162115321596 0.241599511693377 1 1
0.0640730110910507 0.0646355326461672 1 1
-0.0901294654140538 -0.0896925861925906 1 1
-0.2114165350481 -0.203492191868429 1 1
0.22423025994271 0.217152818111441 1 1
0.193442327463611 0.189610623794068 1 1
0.0225631709559657 0.0212201030791359 1 1
0.178939472012818 0.174927553511276 1 1
-0.353388471506442 -0.341404105608123 0 0
-0.00788374963370514 -0.00951146541314444 1 1
-0.0466133656171573 -0.0456690344440543 1 1
-0.195058813577942 -0.191982338640856 1 1
-0.00438209925529067 -0.00521594365740605 1 1
0.130536170694136 0.126733777211163 1 1
-0.0762067357963106 -0.0754440911898063 1 1
0.0354190187499424 0.0338280359827798 1 1
-0.0213415558328759 -0.0212537644542809 1 1
-0.0376976764923842 -0.0366268561624099 1 1
-0.398012359810942 -0.384366789173886 0 0
-0.132195339182507 -0.129122655161245 1 1
-0.160344135126252 -0.155509169350783 1 1
-0.123395776445879 -0.120329469804471 1 1
0.341315230733272 0.331311515701295 0 0
0.247481349104125 0.241807169615904 1 1
0.0038576487710317 0.00628517143445438 1 1
0.131148876142013 0.128822060927527 1 1
0.0672317109437663 0.0686651407512508 1 1
-0.177096542546801 -0.172510641621028 1 1
-0.00904452793071508 -0.00595459980526054 1 1
-0.0780071457665669 -0.0736805568198245 1 1
0.101537038655791 0.0983063278188614 1 1
-0.124368081709042 -0.122327737467416 1 1
-0.189724909846505 -0.183094310690694 1 1
0.0128598237432312 0.0128222556834442 1 1
0.039388432389566 0.0372200020507158 1 1
0.359245235926242 0.348698292208794 0 0
0.0995084310622043 0.0957437387885554 1 1
-0.272825112632121 -0.263511645917503 1 1
0.0940071405908824 0.0902251639344145 1 1
-0.324070323517085 -0.314771696716387 1 1
0.180117344142101 0.17584426870214 1 1
0.0560981843736123 0.0570057273398166 1 1
0.0768947979084353 0.0746471852600691 1 1
-0.0679174805427449 -0.0659438840315333 1 1
-0.098128470116716 -0.0956813388578014 1 1
-0.239335201696747 -0.232319786697482 1 1
0.264205655327943 0.25852597161151 1 1
0.423401983209072 0.409539597269097 1 1
0.047076163157067 0.0463990467342285 1 1
0.0858150803249471 0.0814672098243444 1 1
0.14850685219464 0.144117521027555 1 1
0.0496825947600519 0.0493517525840815 1 1
-0.000138196229361079 0.000959213564227374 1 1
-0.0532411824188794 -0.0532110273955293 1 1
0.254378527299097 0.245884308477324 1 1
-0.245092807335166 -0.237956237320229 1 1
0.0395035751271159 0.0390512585218802 1 1
0.303567417117925 0.294374461566633 1 1
-0.0561900979530948 -0.0550650247562842 1 1
-0.155024237376262 -0.148305880437187 1 1
0.0482096229561826 0.0487823909493732 1 1
0.352811943410728 0.340464370762529 0 0
-0.146504178362839 -0.142366435781006 1 1
0.308476154101942 0.298571223019358 1 1
0.0536515454377075 0.0526807116948677 1 1
0.313875278247555 0.305788959378004 1 1
-0.716418491243034 -0.694894806186795 0 0
0.0716158313540043 0.0678849047132446 1 1
0.0815465253340478 0.0789303517985285 1 1
-0.277759296533649 -0.269783236278312 1 1
0.301109127640832 0.294252220275409 1 1
-0.190035727181497 -0.18275422624339 1 1
0.186371711467087 0.180302894725856 1 1
-0.112747810735594 -0.110271208934628 1 1
0.0236108458740475 0.0235370683407959 1 1
0.0613597601043997 0.0610122856218843 1 1
-0.0602683434132592 -0.0608737096546422 1 1
0.12386361477856 0.120056960714254 1 1
-0.14379033549713 -0.1380643583012 1 1
0.321066194010476 0.312409252737153 0 0
0.142133150261403 0.140282856301342 1 1
0.162140660101129 0.158168509748479 1 1
-0.553004116766484 -0.536970945792291 0 0
0.41924146041334 0.407862706046483 0 0
-0.0389283840733782 -0.0372976619230968 1 1
-0.088133627934288 -0.0868703004328109 1 1
0.413937687378975 0.405876583385237 1 1
-0.408599613108439 -0.392506906583688 0 0
0.00903878463815978 0.00968566764383891 1 1
-0.405701272761903 -0.39501395678093 0 0
-0.178726540088141 -0.17311849190596 1 1
-0.156951661939508 -0.151450430144529 1 1
0.186927276048219 0.182482396512144 1 1
-0.0795180091086668 -0.0786502000808797 1 1
0.0791995274641266 0.0753797411220967 1 1
0.0622289807161131 0.0602087513950956 1 1
0.0982094534319704 0.0957761958548347 1 1
0.265525923394454 0.256534059775075 1 1
-0.0960538436128257 -0.0903866378039878 1 1
-0.313582768324427 -0.303837287284726 1 1
0.110345840475403 0.107647662498838 1 1
-0.0223901083870525 -0.0204074440852514 1 1
-0.0514652368771906 -0.0478719606666536 1 1
0.104398563270401 0.103545041719105 1 1
-0.160352241220268 -0.155576004186942 1 1
-0.0772151391849608 -0.0728228103021065 1 1
0.209297549401591 0.202724451438243 1 1
-0.278241314898241 -0.268850041712015 1 1
0.526638642898573 0.508978555173519 1 1
0.166398943346265 0.161655101544251 1 1
0.601647162831121 0.585383825555287 0 0
-0.26947017573502 -0.257981148125029 1 1
0.255228177014372 0.244341118333768 1 1
0.197191338055176 0.192512685143784 1 1
-0.260850757757701 -0.251018210190471 1 1
-0.185334231129403 -0.180524704456169 1 1
-0.303014371837296 -0.294836791078243 1 1
0.129483250083956 0.125957179708588 1 1
-0.084888761018833 -0.0850286300260314 1 1
-0.487039418892306 -0.47508733312062 0 0
-0.0551409022203382 -0.0552870765508096 1 1
0.208404691426732 0.203828466925549 1 1
0.161613476935763 0.15862456758835 1 1
-0.249697273359176 -0.241638920294453 1 1
0.0663077626327189 0.0639882811572581 1 1
-0.466521035494269 -0.453726308747183 0 0
0.0147211311678662 0.0144379590474028 1 1
-0.115902419004604 -0.112584807078946 1 1
0.052420721205154 0.0527920025418734 1 1
-0.231776137121079 -0.225434291554762 1 1
-0.220576772949183 -0.213353800880211 1 1
-0.260511818599953 -0.253347632199381 1 1
-0.0113284470905421 -0.0109334153848073 1 1
-0.0218374760500937 -0.0218480607480983 1 1
-0.0532980107595381 -0.0527226079145183 1 1
0.0238798785553852 0.0225735471439533 1 1
0.407849586286334 0.397633148837563 0 0
-0.0760389729637175 -0.0725534641328767 1 1
0.0540344532318662 0.0524760977510256 1 1
0.163124893271429 0.155633613590207 1 1
-0.0420252846704118 -0.0413619066614958 1 1
-0.0219990375073349 -0.0248346751883711 1 1
0.0266767030298484 0.0241918598910425 1 1
0.337871850588681 0.330207872195325 0 0
-0.142797410701093 -0.137729481249996 1 1
-0.126959049288716 -0.123188231218118 1 1
-0.174348311312694 -0.169249564831101 1 1
-0.0940682000674788 -0.0910622826439962 1 1
0.302846385946055 0.296339548064836 1 1
0.169630309051708 0.165804141061633 1 1
0.110328908499101 0.107992138006463 1 1
0.0199372417512548 0.0184973371263634 1 1
-0.149397804838971 -0.142853316050898 1 1
-0.172521119854924 -0.168763904338609 1 1
0.0785618868889672 0.0741767218171662 1 1
0.188882770737187 0.180730221815331 1 1
0.14660187722686 0.14363235273363 1 1
0.180068737995322 0.175890089696817 1 1
0.371023181122029 0.358966400548887 1 1
0.464851354093309 0.451123190040774 0 0
0.164074016820803 0.160121272077656 1 1
0.307909921226412 0.298277484655203 0 0
-0.0448874486692044 -0.0435784840958061 1 1
-0.246991922297001 -0.237851795610859 1 1
0.133506685922575 0.128859708735922 1 1
-0.0250809311010644 -0.0244611087532528 1 1
0.189246510086998 0.181488811279735 1 1
0.0197727154140847 0.0170668962491223 1 1
-0.246936844771223 -0.241416604395657 1 1
0.166482944820841 0.158405340715217 1 1
-0.181223503552795 -0.175287873653072 1 1
0.210624600478542 0.201417404207681 1 1
-0.209989240693401 -0.206552420359021 1 1
-0.0579443688857304 -0.0580021095321018 1 1
-0.0407221094979912 -0.0390401515859587 1 1
0.0271259256418651 0.0273067976725583 1 1
0.239849629730567 0.231240536264214 1 1
0.181511111050523 0.175943312861821 1 1
-0.00363044418967266 -0.00276216541200812 1 1
0.294359901524835 0.283492742649062 1 1
0.141693505652244 0.137316224395281 1 1
-0.182017471638083 -0.175088681955415 1 1
-0.162882861709108 -0.156673555642085 1 1
0.0467601040499558 0.0454638323794797 1 1
-0.0396676882503974 -0.037258852359288 1 1
0.0405125663105582 0.0371002262110686 1 1
0.0122111692638485 0.0124643595715551 1 1
0.0980636359350884 0.0962153468580731 1 1
-0.161458791927102 -0.157667827223119 1 1
-0.0869220411742288 -0.0856097242197494 1 1
0.0788224968855846 0.0754154809690307 1 1
-0.217563783390577 -0.212930577636416 1 1
-0.112361092342553 -0.109103170833921 1 1
0.0609986690643433 0.0579076844399103 1 1
0.0859049165368642 0.0826429626906401 1 1
0.0826630617746191 0.078707007820879 1 1
0.262980664003355 0.256994779806321 1 1
0.336172370377735 0.324808265897835 1 1
-0.162748484464219 -0.158761355407566 1 1
0.351859235907932 0.34076633372863 1 1
0.0216368965568938 0.0223855023576799 1 1
0.127651154600819 0.127337489472866 1 1
-0.0260146714785933 -0.0275696763789497 1 1
0.34065857046615 0.331088665384658 1 1
0.251796247865926 0.243447015704428 1 1
0.405793179244064 0.393632696581429 1 1
0.158624263628206 0.155499406618887 1 1
-0.182736809837572 -0.178695757470756 1 1
-0.29385267807723 -0.285383776793839 1 1
-0.223521753063553 -0.215955936476123 1 1
-0.182799177030751 -0.179493069245732 1 1
-0.0390914667572862 -0.0405046072369304 1 1
-0.157560020921546 -0.153858651451733 1 1
-0.00180165394689565 -0.00313050179940221 1 1
0.156443357508388 0.151311239798508 1 1
0.0893033658700361 0.0874131958904006 1 1
-0.333772908856183 -0.323605502595546 0 0
0.0709236263411859 0.0690568340945516 1 1
-0.117746939748769 -0.112390337393391 1 1
-0.146839819823348 -0.143529475414875 1 1
-0.174233026073068 -0.168345159280238 1 1
0.0707443199913552 0.0705694534992466 1 1
-0.0986912237603202 -0.0965413173831981 1 1
0.187128537041409 0.183461650204067 1 1
-0.112932922869581 -0.111734115567785 1 1
0.140422533023698 0.13704300788037 1 1
0.116403665248441 0.111366812066845 1 1
0.121229523696766 0.118005535519721 1 1
-0.0930393201723382 -0.0912365452359664 1 1
0.108822471072001 0.104463494068811 1 1
-0.189008444814612 -0.182456186752953 1 1
0.0695291827523131 0.0684839607045194 1 1
-0.12874863463623 -0.125944223511965 1 1
-0.323650474502815 -0.31474579436892 1 1
-0.136147775630174 -0.132451679658919 1 1
-0.0400236710888512 -0.0389888609088102 1 1
-0.237323860698677 -0.230492993872487 1 1
-0.0671234426224297 -0.0655065514535205 1 1
0.203160432748873 0.198454058955186 1 1
0.00895161744614844 0.00957262496567448 1 1
-0.0788258638925354 -0.075840132623726 1 1
-0.180497658160695 -0.17580750849635 1 1
0.0376584672715184 0.0372960722379796 1 1
-0.174487739220428 -0.165791732609132 1 1
0.130656885558144 0.127718969680682 1 1
-0.0592005136610666 -0.0563827990860193 1 1
0.0365306325845453 0.034131174796393 1 1
0.111286431198548 0.106298793048414 1 1
-0.283161555658313 -0.273836305392036 1 1
-0.561329129009664 -0.544561881283333 0 0
0.0195399478955366 0.0170619803621087 1 1
0.0449617536140112 0.0409391790307782 1 1
-0.09944593002794 -0.0964670654153828 1 1
0.339899605803334 0.331944074234341 0 0
-0.31591788637213 -0.307448048855319 1 1
-0.0823324217578347 -0.0785244792471772 1 1
-0.435031796040535 -0.421191496637298 0 0
-0.316882374017628 -0.307567538971775 1 1
0.0671530979145722 0.0661651573697188 1 1
-0.24046699341018 -0.234253472149068 1 1
0.104841938358802 0.102653413104295 1 1
-0.116792939868669 -0.115852097415407 1 1
0.207901252858717 0.200497278684952 1 1
0.176156157430044 0.167947215811305 1 1
-0.0252225797126145 -0.0235989520330797 1 1
0.0880817508596836 0.0847433032842237 1 1
0.0634834204129707 0.0603524467576067 1 1
0.102870591872321 0.101098986697966 1 1
0.277286408527503 0.266841219540892 1 1
0.145086227398908 0.141481413482074 1 1
-0.134482595743939 -0.131817510746183 1 1
-0.282196652673349 -0.274329103967202 1 1
-0.000388593555827686 -0.00013721938152176 1 1
-0.0291324498624432 -0.0286037334516923 1 1
-0.127957226576012 -0.123345182532299 1 1
-0.0123231312527493 -0.00970040684068636 1 1
-0.206027803861459 -0.200842343442106 1 1
0.153393069777532 0.149132943130644 1 1
-0.205618577058226 -0.19849008216904 1 1
-0.315446709550253 -0.307172977969897 1 1
-0.152273662416162 -0.147780080252728 1 1
0.0613562676558074 0.0625932547291039 1 1
0.173352172868714 0.168534608874625 1 1
0.0652623267021219 0.0642724650289258 1 1
-0.315699743297175 -0.306072539817587 1 1
0.240450610552879 0.233448005304957 1 1
-0.00464568597453016 -0.0047791690369433 1 1
0.0113173420146997 0.0135618801933115 1 1
-0.353205003500048 -0.342987185562504 1 1
-0.263404826603485 -0.253978450173524 1 1
-0.0156103929481491 -0.0164536851819585 1 1
-0.0374747664160217 -0.0360556676758439 1 1
-0.0439693934001967 -0.0416398854714756 1 1
0.0578548605766372 0.055263910379147 1 1
-0.373595396828094 -0.363916670416479 1 1
0.25017347709907 0.241730698382691 1 1
0.0463974079265266 0.0448609319296264 1 1
0.125636648176237 0.123755808610309 1 1
-0.0527111890309135 -0.0525758454008474 1 1
-0.171583412693843 -0.166197106614007 1 1
0.0835736648555578 0.0840225878732283 1 1
0.211169331472477 0.203173064763475 1 1
0.194973137895802 0.189941285926395 1 1
0.117713021203485 0.114020311657289 1 1
0.290699029515385 0.279777373726297 1 1
-0.328177519572336 -0.318337220081391 1 1
0.0801340337425282 0.079050797073062 1 1
-0.0045290632195294 -0.00460849244379755 1 1
0.117477445346586 0.114739973402823 1 1
-0.149295795506387 -0.143471937595446 1 1
-0.00978153745418406 -0.0087287179609942 1 1
-0.264925069694134 -0.25625462543161 1 1
0.167939158391948 0.164630446763829 1 1
0.211322035188547 0.206259247353864 1 1
0.164686650353534 0.16195125020372 1 1
0.316232809953724 0.307394736792438 1 1
-0.17377410162196 -0.168354401857471 1 1
0.238866880724203 0.228513114779913 1 1
0.171318767659742 0.166532071902867 1 1
0.229486060601131 0.22431392940639 1 1
-0.127867148015676 -0.124885383089631 1 1
-0.161778124138977 -0.157342966142748 1 1
-0.00965415957294438 -0.00866239515905775 1 1
0.164792822211531 0.157886356862347 1 1
-0.42284524667083 -0.410336783757157 0 0
-0.165221520397286 -0.160566702288116 1 1
-0.0516651350158358 -0.0509935172167647 1 1
0.213887145548354 0.209657965592379 1 1
0.107670512789251 0.106076939215593 1 1
0.229758028816265 0.221454708316423 1 1
-0.0313627488839115 -0.0294058104652439 1 1
0.13012429148893 0.126190814018666 1 1
-0.100816134032679 -0.0986503302905206 1 1
-0.0432130880957579 -0.0383682210177821 1 1
0.0846208634019766 0.0811549460010649 1 1
0.0349130395617617 0.0288886400890158 1 1
-0.160388419161085 -0.155916480059825 1 1
-0.226423437509309 -0.221163799507426 1 1
0.0855622494375967 0.0820760888280437 1 1
0.0832435842102822 0.081620726730015 1 1
-0.150905272227502 -0.143722466676671 1 1
0.0182790828490275 0.0159840681290297 1 1
-0.049155184678638 -0.0479718785174368 1 1
0.0594797777475755 0.0560646965514307 1 1
-0.230445319720255 -0.226264415969381 1 1
0.127858058205726 0.122072764892885 1 1
-0.147984458120859 -0.1445577318315 1 1
0.122137950008779 0.118586954785414 1 1
0.0422756293806094 0.038773533106393 1 1
0.262113498674813 0.2557287043674 1 1
-0.190350359138853 -0.183535117441117 1 1
0.100102319246442 0.0971657520550517 1 1
-0.158323446920797 -0.154185368696531 1 1
0.11248174353483 0.109490946047624 1 1
-0.489668078585112 -0.473896273202241 1 1
-0.0308515666183376 -0.0299789831219936 1 1
-0.0671719641613754 -0.0663037026875751 1 1
0.118104191337343 0.112226409903667 1 1
0.0822362103562786 0.0789298475350038 1 1
-0.229746018907278 -0.223406563183255 1 1
0.0253789584615408 0.0247419229493012 1 1
0.0111727562992283 0.0110566289379971 1 1
-0.05756638211755 -0.0546416802453328 1 1
-0.115804340626004 -0.112271276848376 1 1
0.0779312435203071 0.078401453591144 1 1
-0.275197510897187 -0.266695561451738 1 1
-0.0591199645440641 -0.0587683637851553 1 1
0.199053632794291 0.195065774314551 1 1
-0.066464169480228 -0.0683287085055215 1 1
0.199289699095346 0.193166176690822 1 1
-0.223888727693656 -0.215979792239727 1 1
0.252333512716332 0.245390012559246 0 1
0.276441760262251 0.26705036092668 1 1
0.493818257884493 0.479782977773269 0 0
0.390311227440613 0.3800019741729 0 0
-0.370208614861097 -0.356628901105213 1 1
-0.0984491495289182 -0.0956328241335779 1 1
-0.0733103955129093 -0.0706906671315178 1 1
-0.139669006160784 -0.135020673874605 1 1
-0.124048392140432 -0.119382090021237 1 1
0.0765134048122088 0.0767142042796627 1 1
-0.177383225144774 -0.173141858532533 1 1
0.20036350652024 0.19619164989847 1 1
0.433350985688658 0.422339663759546 0 0
0.0328825731595786 0.0316119890805555 1 1
-0.245404937635907 -0.240488057512444 1 1
0.1272187593272 0.124193922230176 1 1
0.0654407930865601 0.0642662028972516 1 1
-0.122534980246619 -0.118256943737789 1 1
0.0256455841535116 0.024724610730394 1 1
0.159271587519275 0.154337801659858 1 1
0.0735598465009939 0.0734272330650928 1 1
-0.103160192255476 -0.100968348227155 1 1
-0.119148088200692 -0.116446177212234 1 1
-0.244585234699364 -0.23690790953081 1 1
0.0616981793229244 0.0606728867540929 1 1
-0.0550983604266645 -0.053479348092162 1 1
0.136736012269749 0.133081492442023 1 1
0.49161742784041 0.475158773618741 0 0
0.023165563187098 0.0235574974504201 1 1
0.227833114018069 0.220261322583392 1 1
0.23410572318019 0.226125221369494 1 1
0.0294420878955933 0.0276008394688307 1 1
0.0706232608346079 0.0674271130477912 1 1
0.1580496762683 0.154623903230531 1 1
0.14875113839202 0.144716649611733 1 1
-0.133377448095076 -0.129146918101569 1 1
0.061529519324458 0.0598034080208136 1 1
-0.0600943485234351 -0.0587196847832257 1 1
-0.0507661304947985 -0.0477171815863154 1 1
-0.144300974454154 -0.142610523746582 1 1
0.144820457464743 0.139288131065797 1 1
-0.0075448101022824 -0.0096205407344572 1 1
0.141933411509133 0.139943162150088 1 1
-0.11312659104476 -0.108299792914468 1 1
0.381956970549288 0.371215871379437 0 0
-0.196136761723487 -0.189415626933132 1 1
0.195682784802187 0.189865067979473 1 1
-0.0769292790046893 -0.0757040042413651 1 1
-0.0201239542480156 -0.0185730353004858 1 1
-0.081588598816043 -0.080340224471296 1 1
-0.271528455242552 -0.263183337992317 1 1
0.368465201054255 0.356904291235593 1 1
0.0342494190272191 0.0329614909483786 1 1
0.0172607981188343 0.0182639131725387 1 1
0.205005550686375 0.199977134395635 1 1
0.126083615758089 0.122299296076846 1 1
-0.254305795210386 -0.247049640229622 1 0
0.183950799647077 0.178011460297061 1 1
-0.17104719187259 -0.164467097743463 1 1
-0.0336300211090921 -0.0329253533107205 1 1
-0.461896077970667 -0.446589103943804 0 0
-0.105554714972836 -0.100313766475737 1 1
-0.218906644334238 -0.213558466527575 1 1
-0.107963384720917 -0.105071658518237 1 1
-0.00852665599745156 -0.00862969625788811 1 1
0.0170367356939755 0.015133669691603 1 1
0.148721948698755 0.145148433557734 1 1
0.132542420185929 0.128445970640513 1 1
0.309965892293703 0.300396850056211 0 0
0.176733324048166 0.169117893117443 1 1
-0.142956541179953 -0.140831039193478 1 1
0.0375162103609194 0.034565516577365 1 1
0.0234992624604589 0.0215245311973119 1 1
0.197170784262065 0.189074816805119 1 1
-0.0528623368799614 -0.0510175679728009 1 1
-0.0567587515186831 -0.0550047638884111 1 1
0.241680663803909 0.235142969634424 1 1
-0.0263457089014184 -0.0253524786905411 1 1
0.128117397138222 0.123427269248461 1 1
-0.430731336025658 -0.419199667311525 0 0
-0.300797236732652 -0.291051652100055 1 1
-0.12362710538501 -0.117406748294924 1 1
0.293892384115961 0.283204564760246 1 1
0.0635547344291072 0.0617493378903546 1 1
-0.125706988621218 -0.121988577113744 1 1
-0.0771334094298585 -0.0767481335680378 1 1
-0.0759583754332159 -0.0746344712557632 1 1
-0.0526052910449441 -0.0503029874728417 1 1
0.132532563238656 0.129379547279107 1 1
-0.342929922989674 -0.332040428479009 1 1
0.176631873177178 0.171226602614468 1 1
0.026826657763514 0.02591690594629 1 1
-0.272725783228124 -0.264911702868186 1 1
0.175277352574564 0.169620455240447 1 1
0.175458245602538 0.167742412476379 1 1
-0.036094315952116 -0.0336590185041499 1 1
0.281120926740746 0.27127455917294 1 1
-0.275256169751884 -0.263636769034743 1 1
0.148826130701319 0.145753922690741 1 1
0.163625843514957 0.159866326327575 1 1
-0.0882105570546543 -0.0856601055226513 1 1
0.177521493253032 0.172265523716728 1 1
-0.0663775637856043 -0.0653104277584556 1 1
0.06127008545899 0.0589217668058041 1 1
-0.104502091798939 -0.102639063199946 1 1
0.277503395782298 0.267850477034246 1 1
0.0553691016486349 0.0551999744378293 1 1
0.0670836065034689 0.06736129194833 1 1
0.0461178709804849 0.0426154584325488 1 1
0.0897898845979869 0.0848178217067804 1 1
-0.172281033671451 -0.167121287819985 1 1
-0.27074016364068 -0.264017868970921 0 0
-0.14518699026012 -0.140649089379655 1 1
-0.103662916220219 -0.0985132392866976 1 1
-0.0942199339612457 -0.0918202531532187 1 1
-0.195545088041209 -0.189986210619144 1 1
-0.407825820726521 -0.39829937090687 0 0
-0.176561987214716 -0.171474302748807 1 1
-0.119648071899755 -0.114667817533189 1 1
-0.162788967806887 -0.159401970267599 1 1
-0.0373004900610353 -0.0369551791023486 1 1
0.12342351581675 0.120657474174294 1 1
-0.128356603458778 -0.125179128438644 1 1
-0.168376853496026 -0.162966425039 1 1
0.193142870105685 0.188826113383199 1 1
-0.204559319452918 -0.197674974199742 1 1
-0.165446435394595 -0.159958733045114 1 1
0.0586378986437667 0.0548448233707113 1 1
-0.159928419361079 -0.155896203612321 1 1
0.101484425029091 0.0975169984898772 1 1
0.00318851374825922 0.00381258240201077 1 1
0.156825264873791 0.151066108769909 1 1
-0.0306704168189943 -0.0281593692453808 1 1
0.0899129225963008 0.0867341162876149 1 1
-0.137745728188414 -0.132522188209267 1 1
-0.211142847507329 -0.206016669963946 1 1
-0.20827483750137 -0.203226253949759 1 1
-0.121707602899003 -0.117147361967082 1 1
-0.0340662876349563 -0.0332029942224749 1 1
-0.160872741780783 -0.156220251528242 1 1
0.116790670572173 0.112199873593902 1 1
0.236905312762098 0.230146811693125 1 1
0.0468475008346538 0.0471349253339044 1 1
0.0503737568890928 0.0496622804816835 1 1
-0.393424832009127 -0.381316987736196 1 1
-0.374939539554847 -0.363929241002179 1 1
0.417518506093446 0.405318571642681 0 0
0.0624913546017542 0.0616393624544046 1 1
-0.262565558315579 -0.253767300274574 1 1
0.282317900329856 0.274003282239796 1 1
-0.422465124667923 -0.40818736935908 1 1
-0.49835251538451 -0.482349242035341 0 0
0.291379431732075 0.282734472333945 1 1
-0.0855157800990814 -0.0828207695947549 1 1
-0.194977896858385 -0.189565780654051 1 1
-0.275888378126326 -0.268411312572106 1 1
0.195417500230676 0.190713605503612 1 1
0.190099032762967 0.185181679644217 1 1
-0.0052819501575186 -0.00698758006965811 1 1
0.122368812717323 0.118880288874345 1 1
0.224421261148805 0.216849594114332 1 1
-0.155463246457479 -0.152531305882209 1 1
-0.161074991345509 -0.154478343117688 1 1
-0.176201143743648 -0.168659029693767 1 1
0.126431840405759 0.122690359912499 1 1
0.0716881707827913 0.0701334287776333 1 1
0.104421130965151 0.103024596639266 1 1
-0.308046452240662 -0.297849384202873 1 1
0.0607295908009874 0.0575993076885919 1 1
0.270033902518499 0.26359499862933 1 1
-0.0871830624348105 -0.0857229081081017 1 1
0.033621390298651 0.0322630539834174 1 1
-0.234134630009129 -0.227468156972487 1 1
0.269783143411584 0.262588573613583 1 1
-0.410960845269374 -0.399108975757994 1 1
-0.0171587628106231 -0.0160931588339265 1 1
0.212388476215682 0.205473876115419 1 1
-0.446457093344145 -0.431269444237991 0 0
-0.28908029775105 -0.280558668341846 1 1
0.218246845701236 0.211551493279618 1 1
0.190161699918613 0.186813267095828 1 1
0.321720421812926 0.31303408768845 1 1
-0.176758237095551 -0.169952696948557 1 1
0.290083320195574 0.279082264194482 1 1
0.0611914770282102 0.0588829934796176 1 1
0.195187963646595 0.190420571258057 1 1
0.316568411368721 0.308447975825354 1 1
0.0364414852875959 0.0356286988342111 1 1
-0.0692677160892055 -0.0670986395844979 1 1
0.260069002949341 0.251677687811926 0 0
0.255871933288722 0.249582142554382 1 1
0.373144767010728 0.362082865601122 1 1
0.123899918832759 0.121075566078332 1 1
-0.0407667404261244 -0.0372002721190752 1 1
0.180336617334602 0.173831136707137 1 1
-0.237310359600634 -0.230382482846457 1 1
-0.0442562434827755 -0.0434717569333318 1 1
-0.109854250240229 -0.107072524955795 1 1
0.071483197380234 0.0710996223556251 1 1
-0.241787211019316 -0.233268085243992 1 1
0.234979502071955 0.229069282493869 1 1
0.133727767986007 0.13105725762876 1 1
0.00387272315624533 0.00327323960029415 1 1
0.0750866143569702 0.0718647749509398 1 1
-0.162415966581385 -0.154765679775627 1 1
-0.249133542225149 -0.242982936543546 1 1
0.262216248999719 0.255100773561985 1 1
0.316721054666157 0.309166053060035 1 1
-0.0743180031775014 -0.0730540274375942 1 1
0.0442831858456077 0.0425034498400212 1 1
-0.226386166243148 -0.220189203153988 1 1
0.0902457357569942 0.0908319051128554 1 1
0.196882510500789 0.190939816066556 1 1
-0.0893577529086083 -0.0873996849547922 1 1
-0.205544540042536 -0.199336803190746 1 1
0.177934709246853 0.173120236884586 1 1
-0.20005964923077 -0.194232788844687 1 1
-0.0961103740312113 -0.093729275429733 1 1
-0.447219702653055 -0.434168506910541 0 0
-0.18073152012803 -0.175527952042551 1 1
-0.0100417274111115 -0.00975924311722478 1 1
-0.0324022218595622 -0.0302687872696578 1 1
-0.260678526243077 -0.254854395443343 1 1
-0.0188354403549172 -0.018344772297268 1 1
0.219746297880884 0.213110923224301 1 1
-0.111705602665125 -0.107093758338975 1 1
-0.425396337524159 -0.413444188374772 1 1
-0.195965660456254 -0.190476349245263 1 1
-0.0794076612430027 -0.0744861067309859 1 1
0.0550270540651081 0.053959436754145 1 1
0.0609813265756863 0.0612991942929489 1 1
-0.0830129805160918 -0.0801316419846108 1 1
0.591863176675814 0.574457349632775 0 0
0.15474524528981 0.149931161938651 1 1
-0.0795045635739827 -0.0796639126838082 1 1
0.0229703476685951 0.0212685084479553 1 1
0.041328307491193 0.0403785044322357 1 1
-0.0399588113145997 -0.040591417506843 1 1
0.0358965186801046 0.0367727759135912 1 1
0.180489161584315 0.174327211585897 1 1
0.450566656510772 0.439038166261047 0 0
0.288140854423922 0.276848226343722 1 1
0.102057704291818 0.0981245323181435 1 1
0.249531320022145 0.241759643325169 1 1
0.0633672931313469 0.0631121475072488 1 1
-0.00263734096531136 0.000216256500870815 1 1
-0.426578176755781 -0.415648654881551 0 0
0.019138281409112 0.0182864902953215 1 1
0.240308942490206 0.235325497684264 1 1
0.00674739695424594 0.00680610828258539 1 1
0.0685233448005781 0.0654410427175939 1 1
0.0298114746942417 0.0302255685370359 1 1
0.0417075612207221 0.041480567192847 1 1
0.105117180311544 0.104853457907675 1 1
-0.183271740231047 -0.176739058975828 1 1
-0.081833746087513 -0.0778224039807464 1 1
0.386035699666514 0.376039824358078 1 1
0.161550763060195 0.155479699512036 1 1
0.0954728626960837 0.0918187076557348 1 1
0.0622184885026823 0.0586250256525072 1 1
-0.0222250175599028 -0.0235508772261541 1 1
-0.0126482985762378 -0.0117684951529742 1 1
0.027882642265361 0.0267737248295741 1 1
-0.0656071912242843 -0.0651336262723663 1 1
-0.182637617099096 -0.177489868941405 1 1
0.640132747458013 0.619992402519631 0 0
-0.222308208544776 -0.213279333196138 1 1
0.153037666933684 0.148802843381558 1 1
0.112580890069707 0.110484548612399 1 1
-0.174708608262401 -0.16931894017725 1 1
-0.102861236671013 -0.101411925241442 1 1
0.00994059007684657 0.0118882792655974 1 1
0.42154450106555 0.407900112115049 0 0
-0.0439402577506098 -0.0426559830020396 1 1
0.109663881953962 0.107102034525058 1 1
-0.0502237200441927 -0.049830193946199 1 1
0.407416362048859 0.39709337546621 0 0
0.197991045603223 0.192387630362351 1 1
0.21365787490402 0.209376957660553 1 1
-0.383562553727919 -0.371295418391131 0 0
-0.20918599067687 -0.201849208443515 1 1
-0.0917620312731344 -0.0875263900260464 1 1
-0.287491347692805 -0.279730685145399 1 1
0.197224593817882 0.188230216509241 1 1
0.254142695577567 0.247952679586602 0 0
0.249256104440846 0.240541102663031 1 1
-0.115853108956447 -0.112169043588506 1 1
-0.100996871723756 -0.0967693478318664 1 1
-0.0217162783701345 -0.0203774514761714 1 1
0.250945834422662 0.24325787132934 1 1
-0.100621083643246 -0.0983965650858664 1 1
0.0462192863001626 0.0443120936738818 1 1
0.0861138230662689 0.0850675165757515 1 1
-0.325553332521104 -0.315903474936697 1 1
-0.301550286296078 -0.29174982024856 1 1
-0.16060718238682 -0.154501780107902 1 1
0.013506405746378 0.0119857656153615 1 1
0.1277171657595 0.121436585172935 1 1
-0.193542176181942 -0.188233109280238 1 1
0.173650439917281 0.165257681026672 1 1
-0.209803645825408 -0.200956995979952 1 1
-0.0354568966644803 -0.033422037291543 1 1
0.278967504360035 0.270741705358488 1 1
-0.235868412908145 -0.227563530541387 1 1
0.341577051329494 0.33086378794042 1 1
0.125860549613714 0.120881243291352 1 1
-0.176256528802619 -0.171481647953362 1 1
-0.407455231921027 -0.395827278473609 0 0
-0.214216962299028 -0.203475312565483 1 1
0.376251797972115 0.364659821755457 0 0
-0.274866311970036 -0.268361152145647 1 1
-0.376301386121418 -0.364577459168605 0 0
0.0523362616045355 0.0489039350207405 1 1
0.112539311466315 0.108997799920314 1 1
-0.107850968548441 -0.106261831281661 1 1
0.0506895213349099 0.0480299138446585 1 1
-0.439014807544493 -0.425104034957934 1 1
-0.341654049893118 -0.333788082510679 1 1
-0.384984704110941 -0.374755457987988 1 1
0.0556532936900313 0.0542243197305149 1 1
-0.196437325574917 -0.187617466729912 1 1
-0.148809718869971 -0.146744746359393 1 1
-0.447692864090288 -0.436520036726526 1 1
-0.0805062899320951 -0.0799990623346504 1 1
0.238662689519111 0.231705724792303 1 1
0.0286115157285964 0.0284198113723932 1 1
-0.00548618321311635 -0.00546153650074095 1 1
-0.0294408232562369 -0.0271223454418452 1 1
0.0362334340631528 0.0369524957284708 1 1
0.0740852482244428 0.0715217588848517 1 1
-0.035683104969522 -0.0370912872399036 1 1
-0.11965654539837 -0.115915967446337 1 1
-0.427949256683637 -0.415082364707814 0 0
0.0033807671744993 0.000952436701614087 1 1
-0.267899459903879 -0.257733471692087 1 1
0.21969476301335 0.212101499311714 1 1
0.0460266905278672 0.045604129715536 1 1
0.391750977582582 0.379870698224305 0 0
-0.0319925368707117 -0.0296569925841561 1 1
0.108423218036912 0.105499943232547 1 1
0.469162341386961 0.458813898545534 1 1
-0.14964882024801 -0.146371877097351 1 1
-0.265788423776676 -0.258595962900203 0 0
-0.0170738601590099 -0.0198534595732133 1 1
-0.103592624455832 -0.101729263983698 1 1
-0.0638543062507454 -0.062041318726922 1 1
0.439795171098462 0.4269766966358 0 0
0.148799599114775 0.146059749338134 1 1
-0.117483144581664 -0.115578051137022 1 1
-0.322585935257588 -0.312153021503229 1 1
0.289216556161882 0.281210023572998 1 1
0.282040412821156 0.273909385472129 0 0
0.413176280776281 0.398532372766926 0 0
-0.0182721289085079 -0.0179568227176653 1 1
0.00410357977551274 0.00339065033048394 1 1
-0.0401463602715214 -0.0409999194631148 1 1
0.11362002146817 0.109557633000134 1 1
0.497483142868578 0.483890940289254 0 0
0.0242142860228073 0.0226288366968333 1 1
-0.00510169156842968 -0.00719897997407427 1 1
0.0584815744227853 0.0594278262955718 1 1
-0.0214962471225548 -0.0209360045777589 1 1
0.247851358962615 0.24154178936267 1 1
-0.344385182012756 -0.333834448913645 0 0
-0.227780872005558 -0.219181432157286 1 1
0.100340744768571 0.0975154265101274 1 1
-0.0584529319131675 -0.061363468014273 1 1
-0.17444574972736 -0.170365548884848 1 1
0.441735187487843 0.428556031028695 0 0
-0.0645563487730863 -0.0624278238585797 1 1
0.149196806060504 0.142361051733494 1 1
0.0286028880568537 0.0296208521840792 1 1
0.163852875332715 0.160691641672112 1 1
0.0849386556714452 0.0792481731780964 1 1
0.326555664999337 0.315397162190791 1 1
-0.118767370598499 -0.117236151857292 1 1
-0.127445129664481 -0.121037325050685 1 1
-0.131489376204346 -0.131354472250543 1 1
0.387188329346614 0.375893400800098 0 0
-0.0166415290033057 -0.0156106936058798 1 1
0.114160109100573 0.111322985457503 1 1
-0.0853079463383206 -0.0831886976703489 1 1
-0.0936423607369228 -0.0925961304155699 1 1
0.0572208449579636 0.0548773843935787 1 1
0.129138826193215 0.127042932037881 1 1
-0.154829171712117 -0.149162692177003 1 1
-0.151373538202635 -0.149465490624795 1 1
0.140661932520427 0.136554206976306 1 1
0.0441023883014826 0.0417759637893875 1 1
0.062697910033797 0.0617617549786026 1 1
-0.121876479990937 -0.119710372638657 1 1
0.182842773135939 0.177713863134768 1 1
0.0464440513183372 0.0458442647807578 1 1
0.129554285620662 0.126678744986907 1 1
0.0710871654007868 0.0704144614755545 1 1
0.198786819132822 0.193068074780008 1 1
0.245403199305847 0.239223737998367 1 1
0.349654783088114 0.337933202651977 1 1
0.274858943161764 0.266259949253731 1 1
0.0316174057572341 0.0321967624659241 1 1
0.0431860824709016 0.0417080942220086 1 1
-0.0443443566173153 -0.0431739388457622 1 1
0.200561443440665 0.192399086491056 1 1
0.212812668179232 0.206863205830624 1 1
-0.331738666145728 -0.319271008735378 1 1
0.169740300792445 0.167169587048785 1 1
0.166691670247326 0.16222505041675 1 1
-0.34579768336745 -0.334639247110577 1 1
0.287923247748074 0.280211583395794 1 1
0.138756631780354 0.133030990907938 1 1
-0.0674029599212313 -0.0644911756455418 1 1
0.170160408255449 0.165718416326127 1 1
0.0697078185424168 0.0668168391152219 1 1
-0.197625463829373 -0.191626634584468 1 1
0.0356624584839109 0.0319238380443296 1 1
0.334050130447004 0.320549631487599 1 1
0.102758541324547 0.101493780399988 1 1
-0.223288652781379 -0.217381557286908 1 1
-0.341985219400269 -0.329054872931566 0 0
0.279059903698196 0.271562166647734 1 1
-0.0807405421857268 -0.0791669835823774 1 1
0.000769713762125417 0.00104576111894995 1 1
-0.047229898277772 -0.0465834137468262 1 1
-0.107125100808318 -0.10312904850289 1 1
0.136341150722117 0.13251246871796 1 1
-0.175939806012689 -0.169868998724799 1 1
-0.0611795665918192 -0.0610146157421061 1 1
-0.165551394677973 -0.160467418144897 1 1
0.203867184152167 0.197885468849805 1 1
0.353646393041078 0.341444203539551 1 1
0.0770932532925923 0.0758162082320305 1 1
-0.424708500950448 -0.41462017566042 0 0
-0.222611780738536 -0.211627248379809 1 1
0.0270147738042637 0.0266001499806684 1 1
0.13893136981436 0.134272425357858 1 1
0.0426468966067003 0.0408984322031051 1 1
0.0983927435978438 0.0952503551591931 1 1
-0.228805177367629 -0.223879415886424 1 1
0.0514740653677463 0.0524125010069775 1 1
0.383191247174301 0.367908531182224 1 1
0.262931608543218 0.25467477440173 1 1
-0.10732696706504 -0.104949275421938 1 1
0.0779842450338213 0.0748629050193316 1 1
0.023350901092291 0.0219487546056186 1 1
-0.115001048291108 -0.110327349631732 1 1
0.330333535289442 0.319847650659967 0 0
-0.106408565636623 -0.102677898927589 1 1
-0.47109322996173 -0.458348546407345 1 1
0.0550875380784188 0.0508113743751856 1 1
0.0837817607277745 0.081269279437969 1 1
-0.0819756606020388 -0.0777327540600748 1 1
-0.15172095600225 -0.148985771152645 1 1
-0.275645237803219 -0.264333307599556 1 1
-0.00867471909726344 -0.0108427145638667 1 1
-0.285384556091708 -0.276272493047325 1 1
-0.284275043033975 -0.275579991455197 1 1
0.115629655931012 0.11207780662932 1 1
0.187292369565991 0.184375584611242 1 1
0.162264891735788 0.156466446030644 1 1
-0.181812496358416 -0.177149490449577 1 1
0.158536635322991 0.1538823525876 1 1
0.189420253674858 0.183361980267916 1 1
0.18116165043678 0.17607158334377 1 1
0.227441193490842 0.222380265043437 1 1
-0.0193473473238239 -0.0186086267379539 1 1
0.193351752704868 0.186738205105005 1 1
-0.173949098271144 -0.170032471985533 1 1
-0.323128267638172 -0.315907502080574 0 0
0.047098795451579 0.0458079551649567 1 1
0.11910760489963 0.116153267786602 1 1
0.0618863644140685 0.0585952790742271 1 1
0.0951938013443644 0.0913207922757558 1 1
-0.238208855187937 -0.231924944249756 1 1
-0.181910832750464 -0.175902167888971 1 1
0.108007606678346 0.104414737955656 1 1
0.0990674090752447 0.0937017002574933 1 1
-0.236045000850583 -0.228100836992026 1 1
-0.0285753273779747 -0.029866837443781 1 1
-0.0134661467195267 -0.0114799685478097 1 1
-0.160041755878347 -0.156634793748816 1 1
-0.350544440914126 -0.340144970115826 1 1
0.0965651814601946 0.0960688574628597 1 1
-0.311731049050991 -0.302906816684821 1 1
0.104390556169331 0.102029195489388 1 1
0.197803561061311 0.18935493142492 1 1
-0.283796534574439 -0.276092142495436 1 1
-0.348935970390995 -0.337936960237987 1 1
-0.173388834441727 -0.169930999483561 1 1
-0.319461060240654 -0.310180444736672 0 0
-0.140573789086863 -0.136309458447054 1 1
0.104790924825552 0.10290968704033 1 1
0.11391832115831 0.108982004009463 1 1
-0.347617953063373 -0.338621677034203 1 1
-0.0772803825498095 -0.0752774342072527 1 1
0.16476549112735 0.160311448899023 1 1
-0.0938878375628546 -0.0906655904884566 1 1
-0.246125049716207 -0.240904395294736 1 1
-0.393263061602856 -0.382607121561984 1 1
-0.31030776545087 -0.301607966566359 0 0
0.154625714284258 0.1507572866233 1 1
-0.213044362099204 -0.207605645841619 1 1
0.230266598201813 0.221152987600454 1 1
0.196706697209722 0.191233190943504 1 1
-0.320616143630274 -0.312591546080169 1 1
-0.197313791471972 -0.191031294338593 1 1
-0.17229010823695 -0.166074395030393 1 1
0.0239384613652474 0.0219344392816602 1 1
0.250750071144015 0.243264436257736 1 1
-0.175729672532309 -0.170280698360578 1 1
0.312426074499817 0.299890760069767 1 1
-0.127070245320901 -0.124880537855304 1 1
-0.0639457692216109 -0.0617119820580629 1 1
0.179427337399331 0.175702128574863 1 1
0.142756901624587 0.140762628311071 1 1
-0.287092173343546 -0.278182874700869 1 1
0.0207462346978987 0.0206163438818615 1 1
-0.0766180909753429 -0.075806447517712 1 1
-0.103675022321973 -0.0998972772540447 1 1
0.0929224237972368 0.0893575888165392 1 1
-0.229856302818891 -0.221711265764299 1 1
0.0138448380035893 0.0115576334916122 1 1
-0.188671882304797 -0.183263674679716 1 1
-0.0839276259049852 -0.0817890462556633 1 1
-0.329623771843744 -0.323546023471737 1 1
-0.102939971495575 -0.10009803140982 1 1
-0.236816945047067 -0.23128148668498 1 1
0.128010079079062 0.124725449476021 1 1
0.235846963551783 0.227485916068517 1 1
0.00126987433025036 0.000258285407540881 1 1
-0.00756532950740281 -0.00712536849490418 1 1
0.156000561285813 0.15121175629504 1 1
0.213621423209999 0.208824812829774 1 1
-0.118836672573457 -0.116820922985927 1 1
-0.0653777107878083 -0.0609578705759337 1 1
-0.0522007159915619 -0.052749100439765 1 1
-0.245430079547832 -0.237604110897881 1 1
-0.054576246457255 -0.0533007923606442 1 1
-0.042887427172242 -0.0388867840987603 1 1
0.100158294080344 0.0974470282429375 1 1
-0.111332961606479 -0.109387585373825 1 1
0.113400845584736 0.109936094519668 1 1
-0.319576672162546 -0.311590322266305 1 1
-0.15019426737216 -0.149009779597896 1 1
-0.0435226402300956 -0.0429099663567296 1 1
0.242366648862683 0.234455220713357 1 1
-0.0231142455875016 -0.0225797505504015 1 1
-0.362305026519654 -0.351334588472006 1 1
0.111317829543142 0.108317824430699 1 1
-0.0275703942506616 -0.0267176798265486 1 1
0.0547063890341799 0.052458659875843 1 1
0.0284431164201805 0.0253578743789646 1 1
-0.4928327148205 -0.478092342336737 1 1
-0.151411933076385 -0.146579523284988 1 1
0.0867329292528707 0.0859057449588212 1 1
0.178987946024095 0.17487870273656 1 1
-0.244559353993566 -0.237102249002894 1 1
0.0665630065717136 0.0649031273902064 1 1
-0.0136975814046873 -0.0132755996275368 1 1
0.0667280136149939 0.06536428285713 1 1
-0.290224879736739 -0.279907890044851 1 1
0.267216177893739 0.259054826226512 1 1
-0.0215604078629682 -0.0215622718123585 1 1
0.251989404834216 0.245457067237217 1 1
0.164214602775533 0.159241748601102 1 1
-0.160969529149561 -0.155832958933494 1 1
-0.500153056678808 -0.484225460689912 0 0
0.0201330325361588 0.0186403895237091 1 1
-0.0223919981530021 -0.0220457974633838 1 1
-0.239658285590636 -0.232237619979971 1 1
0.313409910712608 0.303435090889693 1 1
-0.112536587611593 -0.109482665746755 1 1
0.0540202823457539 0.0540498558456921 1 1
-0.26013226296783 -0.251626319734249 1 1
0.111150192685601 0.10956019612908 1 1
-0.0824892388860523 -0.0796213374334853 1 1
0.0604075781141548 0.0583758631750725 1 1
-0.100894430165587 -0.09620547959795 1 1
-0.271473033274254 -0.262801175698558 1 1
-0.108352945271116 -0.106618462970134 1 1
0.341420586867038 0.330790274988061 1 1
0.09630298302772 0.0917089749769114 1 1
0.0560204256324867 0.0571765562879711 1 1
-0.26227872742731 -0.252910146142325 1 1
0.279017136560665 0.268795571021767 1 1
0.0421923706604829 0.0414375610551273 1 1
-0.107061604430935 -0.10290949738653 1 1
-0.11209514822252 -0.10755314431076 1 1
-0.0288921008892306 -0.0270250031374881 1 1
0.175453817054071 0.170900854567879 1 1
0.212583791690775 0.207690571305362 1 1
-0.0170218352722904 -0.0158397410141553 1 1
-0.136936633471766 -0.133915938438481 1 1
0.127364390074454 0.122845239463462 1 1
-0.131059021182886 -0.126275563561659 1 1
-0.206757310015798 -0.201190429641534 1 1
-0.0227135141979526 -0.0228779346765354 1 1
0.0423755863574142 0.0409968693940416 1 1
0.283608747357863 0.275286756559914 1 1
-0.04030709625735 -0.040027174574886 1 1
-0.350389241416802 -0.339542546195984 0 0
-0.211277839110597 -0.205349836990011 1 1
0.228564143974418 0.22154926478004 1 1
0.134899109646648 0.131511872579166 1 1
-0.22088223841171 -0.215501518231111 1 1
-0.127953844903303 -0.126331695842834 1 1
-0.00081354511791025 -0.00200829423916265 1 1
0.028178672461705 0.0254260127285599 1 1
-0.344728600283843 -0.332389930260999 0 0
-0.0443971805424372 -0.0432002516038839 1 1
-0.343061829387467 -0.330414045072699 1 1
0.331510547276901 0.322054320458715 1 1
-0.0435542891518704 -0.0417239171038854 1 1
-0.1218929365839 -0.117457028201926 1 1
-0.0664045867062172 -0.0623913955771086 1 1
0.333045166676136 0.324188423956941 0 0
0.195234807082777 0.189142012603294 1 1
0.174760100232508 0.17064682268381 1 1
-0.0296903214591316 -0.029432741990525 1 1
0.31200105382691 0.302730111539728 0 0
0.000839173054192649 0.000729076266696313 1 1
0.0693493904662518 0.067723861025343 1 1
0.414871997265974 0.405274852878701 1 1
0.246057484545347 0.237991559288782 1 1
0.208663794612716 0.200837321657945 1 1
-0.225367995314639 -0.218871224513323 1 1
-0.347632645948025 -0.338423178599481 1 1
0.0987787644985351 0.0949478119167663 1 1
0.283618346288551 0.277118111438245 1 1
0.160103179673371 0.157598545454794 1 1
-0.239087116447216 -0.228711868466062 1 1
0.0388760173799267 0.0387126235941486 1 1
0.187204485434051 0.181818626994546 1 1
-0.185276273445787 -0.180815176393149 1 1
0.256153565057197 0.250286547615165 1 1
-0.0967668863671051 -0.0932848264586971 1 1
-0.183366723687533 -0.17967929670446 1 1
0.101726951420793 0.0988580547841349 1 1
-0.333787967659731 -0.322860331157021 1 1
-0.0360033597413416 -0.0372549006569539 1 1
-0.21638013828007 -0.208525000713961 1 1
-0.183462151315125 -0.176940093375329 1 1
-0.350564067836313 -0.341292540503997 1 1
0.279968973227534 0.270891519381329 1 1
-0.136713510209212 -0.133420520390252 1 1
0.0257191403327553 0.0249376849706878 1 1
0.0357720284374808 0.0358828235896181 1 1
0.0775976109803421 0.0749646572695548 1 1
-0.108707906018653 -0.107547623162402 1 1
0.0622711482676046 0.0587267972843363 1 1
0.139033354666453 0.134940537494598 1 1
-0.073954079634502 -0.0698252778211061 1 1
0.190351518958635 0.186054111603194 1 1
-0.489369393308363 -0.474965813636724 0 0
0.167875974099789 0.163203408872553 1 1
0.103074217563353 0.0998370615483339 1 1
0.174731111350385 0.16865619690271 1 1
-0.289086847220287 -0.283299025583188 1 1
-0.00273573387523125 -0.00198046392052156 1 1
-0.00237884541177083 -0.0019640055965117 1 1
0.0623660115189845 0.0605366465569568 1 1
0.422495436479754 0.410761743830083 0 0
-0.2017594436184 -0.196244902770594 1 1
-0.177825814961671 -0.172367915470319 1 1
-0.189180078578739 -0.181784763346445 1 1
0.18881068128811 0.182760990228567 1 1
0.1357188906132 0.133640069190897 1 1
0.274855332131913 0.267897518226842 1 1
-0.164547236032698 -0.158491654775716 1 1
-0.314590596003365 -0.302913754465452 1 1
0.037903319263669 0.0343996634204372 1 1
0.0995196474772148 0.0959666166923847 1 1
0.198788135334286 0.192823703235946 1 1
0.155525730449464 0.150108748549973 1 1
-0.15752154282292 -0.15297172000855 1 1
0.0356941077697101 0.0354027427876299 1 1
0.0281886031393659 0.0261074178365825 1 1
0.0548622629442865 0.0520079977196642 1 1
0.01696477188769 0.0152191911608149 1 1
0.139787332575142 0.136544205976113 1 1
-0.0151753954966049 -0.0147729614374613 1 1
-0.0790200632271654 -0.0754735706670891 1 1
0.104281758384486 0.100311226548104 1 1
-0.0527450675147668 -0.0510870067691064 1 1
0.0403115831414591 0.0397958711073329 1 1
0.039965780479815 0.0387780329900197 1 1
0.109050160963805 0.105220891711815 1 1
-0.0110097632559576 -0.0114705188975897 1 1
0.0186943917575387 0.0158198259143115 1 1
0.208656526566918 0.201861315489569 1 1
0.0551328845120194 0.0533271854119062 1 1
0.27075194001896 0.263575405291224 1 1
-0.109394579940603 -0.102825975068078 1 1
0.121867100915594 0.120438294485459 1 1
-0.053384509265871 -0.0530793463005027 1 1
0.0697214599264193 0.0678076221095558 1 1
0.162825825070331 0.158742406040884 1 1
-0.14522671133616 -0.140416337486685 1 1
-0.049283978394826 -0.0501773689519026 1 1
0.0105671811686569 0.0126778711579965 1 1
-0.129583151454667 -0.125831172754055 1 1
-0.0325654604370487 -0.030053431162302 1 1
-0.531305053140732 -0.517488514216074 0 0
-0.0865105390810687 -0.0847528155996673 1 1
-0.25854904202869 -0.25213180914908 1 1
0.242978411929634 0.236260855266452 1 1
-0.416796235039279 -0.403640981809739 0 0
-0.149274047143964 -0.143508558143234 1 1
0.114685622912404 0.113376637367139 1 1
0.124809772537001 0.122985353970563 1 1
0.123868405258232 0.120282385303622 1 1
0.207496844792969 0.200898069880048 1 1
0.205522852911899 0.1969690841285 1 1
0.25133389287696 0.245038671808247 1 1
0.0304007605284959 0.0297926414874792 1 1
-0.0610510775062058 -0.0566666080417084 1 1
0.105251677287205 0.102457720104123 1 1
-0.17934759522309 -0.174469882310877 1 1
0.0775141337070324 0.0741896168948309 1 1
0.298990535745683 0.290487213121543 0 0
0.224534381911743 0.220115627211023 1 1
-0.238971825910019 -0.233986381413617 1 1
-0.348193575338323 -0.336493648430989 1 1
-0.147897347405898 -0.144027234342197 1 1
-0.0438353903982354 -0.0415254085246662 1 1
-0.188125836527583 -0.182120779053691 1 1
0.0557000831038219 0.0515162770142345 1 1
-0.229094032943006 -0.222040306284367 1 1
0.0667813107929762 0.0648605544508138 1 1
-0.430954385770558 -0.41644227731371 0 0
-0.325124264069543 -0.317702601629866 1 1
-0.0895549184388088 -0.086461331659273 1 1
0.0130040314698745 0.00977477404821032 1 1
-0.391077282850066 -0.378360770030543 0 0
0.0290218344651232 0.0260456895594637 1 1
0.188329703930745 0.182838825353237 1 1
0.239599590625544 0.232611919569339 1 1
0.0299285605784139 0.031351828148438 1 1
0.0515439919658006 0.0508970069772039 1 1
0.163489820322689 0.160833281744204 1 1
0.280494540774822 0.271217165208987 1 1
0.108773807583044 0.104005056939715 1 1
-0.091618195844871 -0.0886020820355064 1 1
-0.0194509436972408 -0.0173574887960481 1 1
-0.105480978033824 -0.10104014882546 1 1
0.110697365338335 0.103985335246398 1 1
0.106827984630656 0.100928803846463 1 1
-0.424442929965082 -0.41420801226983 0 0
0.111241571208354 0.106000762629174 1 1
0.307703316710194 0.297270543220968 1 1
0.0271706990835415 0.0272510365442099 1 1
0.217711391703189 0.210939215833988 1 1
0.15813001860323 0.153180478655204 1 1
-0.0701216104156619 -0.0660479601763466 1 1
-0.130279620771676 -0.126165055120107 1 1
0.295772941638946 0.287418225311573 1 1
0.0252378855491807 0.0229874654761156 1 1
-0.134269763243123 -0.129872443250018 1 1
-0.0276518767775499 -0.0246766901051832 1 1
-0.0898211931432397 -0.0873221416388846 1 1
-0.109336201784958 -0.105405635801553 1 1
-0.178171020066376 -0.171306846160493 1 1
-0.437993243010966 -0.420255510719058 1 1
0.465881539163743 0.452147067910041 0 0
0.108182946778542 0.105835765308662 1 1
-0.250043233588774 -0.242806620112038 1 1
-0.321228453473791 -0.311017731763234 1 1
-0.121392036456288 -0.117091094667384 1 1
0.0894747348411488 0.0882171945178416 1 1
0.0478711158900652 0.0457567603755159 1 1
-0.044341907465846 -0.0427269173012659 1 1
-0.0963902519122799 -0.0941007828328313 1 1
-0.329224717605857 -0.320483713040409 1 1
-0.28639276705876 -0.279189844226218 1 1
-0.319688463747309 -0.307920811655085 1 1
0.163312705819887 0.156251140166407 1 1
-0.0527690636541754 -0.0497889482836225 1 1
-0.178685668819835 -0.172491823333901 1 1
0.121907853293195 0.119807945184498 1 1
-0.101515609596816 -0.0998211181867169 1 1
0.05504179205224 0.05194382448615 1 1
0.225954570581981 0.218934446612098 1 1
0.101134010058937 0.0977539863257466 1 1
0.186756476208609 0.181526368741318 1 1
0.0810969743747668 0.0749284303099272 1 1
-0.0968048599317046 -0.0925646969884042 1 1
-0.0843795624980294 -0.0805879761407769 1 1
-0.0655853944379407 -0.0629745277312393 1 1
0.371536727897097 0.358345615243522 1 1
0.134252323010589 0.130739162391208 1 1
-0.110738814119296 -0.108047688022214 1 1
-0.234658728254328 -0.229935291620175 1 1
0.108648576951438 0.10735523081919 1 1
0.146315871134952 0.143182811880518 1 1
0.167329339274372 0.164222554001547 1 1
-0.292059546035817 -0.286529519997982 1 1
0.0191225625611598 0.0169032079211608 1 1
0.244111736767198 0.23815075965151 1 1
0.256856090137834 0.247978259488642 1 1
-0.347495844129396 -0.334630516083099 1 1
0.00497383556179518 0.0034738760137755 1 1
-0.27275128674863 -0.265819102773296 1 1
-0.0614933591311619 -0.0627447260667731 1 1
0.0409818291995097 0.041454387740439 1 1
-0.24291216074512 -0.233477385538095 1 1
0.0852050111230983 0.0830686810115347 1 1
-0.248520487399975 -0.240529122409482 1 1
0.0225889262122696 0.0216007574307061 1 1
-0.0796180182003034 -0.0774092732833037 1 1
0.0702785934893276 0.0656207836590424 1 1
0.114140738671014 0.10825443587848 1 1
-0.145226155809043 -0.14020685771608 1 1
-0.0283520945046056 -0.026469306198311 1 1
0.209071816802171 0.202729850987233 1 1
-0.10569029579308 -0.104840397320419 1 1
-0.234585819878044 -0.228822342947294 1 1
-0.16013972126262 -0.156103178568752 1 1
-0.340116750971069 -0.329206821370834 1 1
-0.127774205038646 -0.123877239995127 1 1
0.0314068117718366 0.0308420602272195 1 1
-0.338204510055268 -0.327790313666986 1 1
0.0113907211687088 0.011136505644188 1 1
0.00152122129364987 0.00219155661767578 1 1
-0.0751257545260481 -0.0746209149787734 1 1
-0.272913785595195 -0.264601141907735 1 1
0.0351049610614589 0.0320751095612295 1 1
-0.155885457943688 -0.151501346645656 1 1
-0.156408152483375 -0.152368676646292 1 1
-0.0462671475155214 -0.0476026305198698 1 1
0.366252238806713 0.353385483609713 1 1
0.084682093988494 0.0820822769623833 1 1
0.137056245585353 0.132324329398976 1 1
0.140784388455663 0.136815456335782 1 1
0.0140767092475972 0.0130785235923915 1 1
0.0516296535662316 0.0507700267160454 1 1
0.361448082732192 0.350913395662528 0 0
0.108653711232283 0.108095583521119 1 1
0.194976722326574 0.189580830329035 1 1
0.138567341667736 0.135494821093912 1 1
0.287929637832107 0.279998713965873 1 1
-0.0337231703560099 -0.0344115424525084 1 1
0.00119134290971952 0.00256527503681431 1 1
0.135344649136059 0.130694825029028 1 1
-0.0214284959876205 -0.0199234847617036 1 1
-0.189044482367902 -0.182349869575048 1 1
0.0784540619814909 0.0748882333910555 1 1
0.0879940915534476 0.0830182631731889 1 1
-0.240505931743979 -0.233629193975334 1 1
0.195586702265902 0.191626278912877 1 1
-0.0591892589530149 -0.0558131867930922 1 1
0.3193487811501 0.312045793916846 1 1
0.168861611173226 0.16528985671401 1 1
0.137345075154289 0.135871811511771 1 1
0.108018396831168 0.102997863642649 1 1
0.114083179739463 0.109321934141661 1 1
-0.0811386312486451 -0.0769780323986661 1 1
0.269910747806584 0.261497162624201 1 1
0.0576762474051941 0.0563939979703217 1 1
-0.109200580332882 -0.10292637046694 1 1
0.14839593668901 0.145869465137421 1 1
-0.136303685314997 -0.129695331682622 1 1
-0.298259313097884 -0.289137368473195 1 1
-0.30363003096418 -0.294433777505478 0 0
0.0163582107598954 0.0147625150377702 1 1
0.0108861612948052 0.0108219089636442 1 1
0.173363671204067 0.166984681563573 1 1
0.0220874502694084 0.0204927107976119 1 1
0.0837158149007114 0.0817377620271559 1 1
0.0535557953769657 0.0541061519716446 1 1
-0.520278655193088 -0.504888313130325 0 0
0.240230351820829 0.233203543350453 1 1
-0.207683441285913 -0.205206462936508 1 1
-0.0198242926158446 -0.0211940519866421 1 1
0.0675772750121458 0.0629523018674669 1 1
-0.0308666176419544 -0.0295462690790775 1 1
0.50847426659969 0.496167446414371 0 0
0.125903985359096 0.122784567918111 1 1
-0.00884484545449762 -0.00846539406914568 1 1
0.0619426287685762 0.0589136458981371 1 1
0.340043205830864 0.326873500253543 1 1
-0.0880096077372459 -0.085296563772901 1 1
0.248384610908752 0.241213707774883 1 1
0.00996478531537293 0.00730344746579916 1 1
-0.143097417673913 -0.140669098283272 1 1
0.032547643765365 0.0310237940277471 1 1
-0.052763482400216 -0.0520944550751122 1 1
-0.0947401970708037 -0.0930531433681716 1 1
0.345584097287541 0.335912412147461 0 0
0.304757514744803 0.294547432115137 1 1
0.139608709118822 0.135665148428352 1 1
-0.384744688439168 -0.371336876512099 1 1
0.00488439251819983 0.00466501745231784 1 1
0.252621486751409 0.245459639110344 1 1
0.186890640719313 0.182311135869737 1 1
-0.528919056723215 -0.514593851851875 0 0
-0.392837406650453 -0.379633942178302 0 0
-0.107084904430161 -0.105644945157643 1 1
0.378984840092985 0.367117334823086 0 0
-0.480827379301271 -0.465195643227989 0 0
-0.000307724581545724 0.000990144931683909 1 1
0.159102098082123 0.151317843292896 1 1
-0.0519803205526493 -0.050405434848313 1 1
-0.126191185292077 -0.121943592983252 1 1
0.0498612944217653 0.0498346204070788 1 1
0.0444835588956254 0.0436613069848863 1 1
-0.145114360887138 -0.138511690282969 1 1
-0.116688559237052 -0.113838147227851 1 1
-0.154895124131552 -0.148313931767252 1 1
0.176737894586816 0.170337918042333 1 1
-0.0421974397444951 -0.0391334072468714 1 1
-0.290725349148865 -0.284978102266406 1 1
-0.329716981386991 -0.321803432516608 1 1
-0.488129231132776 -0.473747184302931 0 0
0.165821997482432 0.161417278846886 1 1
0.0418532104218814 0.0423983352249372 1 1
-0.0744548762672064 -0.0728887983151144 1 1
-0.174812832177102 -0.16996633598808 1 1
0.181467353894736 0.177427540110811 1 1
0.244322673366037 0.235166987561505 1 1
-0.225406015957894 -0.217603201168533 1 1
-0.0286310698668888 -0.028488585941693 1 1
0.1013923285138 0.0987824220885751 1 1
-0.246702917473974 -0.237304302898718 1 1
0.218655617387163 0.212122191925361 1 1
0.454603443317316 0.441433694351739 0 0
0.386121204895652 0.374403672415914 1 1
0.418680817572847 0.405780855050674 0 0
-0.236504436340391 -0.234241437392805 1 1
-0.0374586652658082 -0.0344301067408409 1 1
-0.159524081501963 -0.154881356802893 1 1
0.247377636990017 0.240326160880436 1 1
0.302287124706969 0.294468824328581 0 0
-0.379503483213884 -0.367768780738732 1 1
0.133445031579065 0.126457599528119 1 1
0.105349566526489 0.102766585848929 1 1
-0.00426654295005924 -0.0023128614101836 1 1
0.024983225353496 0.0271803454129066 1 1
0.0833104727129346 0.0812697462692694 1 1
0.410053874343729 0.398116167048447 0 0
0.165685334370224 0.161610588641625 1 1
-0.0560541052471688 -0.054078265412686 1 1
0.00995582345377251 0.00979912557160834 1 1
-0.154667960496763 -0.148769744719867 1 1
-0.160042379616846 -0.154751749274303 1 1
-0.0843399925114638 -0.0822350419073 1 1
-0.410832772048437 -0.396614340681307 0 0
-0.114709778120841 -0.11229116917677 1 1
-0.320093961306552 -0.311478547987282 1 1
0.0549108201734737 0.0524486552663758 1 1
-0.380670395743661 -0.369591805579295 1 1
-0.0131561920620728 -0.0130034854505747 1 1
0.222282910976928 0.215559161794096 1 1
-0.100263939069761 -0.0961856398159254 1 1
-0.324580722608122 -0.313599398533255 1 1
0.107304046841685 0.101763562162611 1 1
-0.0685353093493251 -0.0666735212820789 1 1
-0.188185835026631 -0.183325240895303 1 1
-0.370448205100187 -0.361630353635871 0 0
-0.280454242292581 -0.271877308516044 0 0
0.00987317711090754 0.0113159627467651 1 1
0.00589969099526431 0.00476472567439977 1 1
-0.0521000709377651 -0.0484131888947559 1 1
0.146716317917487 0.143078079724985 1 1
-0.078721288879759 -0.0759960339138711 1 1
-0.248919597121111 -0.240467575091915 1 1
-0.230880432474217 -0.224997822077065 1 1
-0.13116650378067 -0.125788546661421 1 1
-0.0497703875793418 -0.050600625335754 1 1
0.206689603257234 0.201671269333206 1 1
-0.200456620357453 -0.192967722966309 1 1
0.112850431940166 0.112599182918392 1 1
-0.117908020265858 -0.114977930475437 1 1
-0.0663352465641154 -0.0656210080590102 1 1
0.135304008926793 0.130351253923858 1 1
-0.017010264277285 -0.0168201576622718 1 1
0.231192643080888 0.226836685891929 1 1
0.16755245679866 0.162980472461082 1 1
-0.00828198787282734 -0.00692248684048963 1 1
0.360820984585415 0.348833082629248 1 1
-0.13639861910046 -0.134391026974634 1 1
-0.113453275294433 -0.110459403310507 1 1
0.17373108036401 0.168117547363571 1 1
-0.118125107919154 -0.115216789655623 1 1
0.278762905193242 0.271652667617318 1 1
-0.389172839590222 -0.377352382971479 1 1
0.268483104745363 0.257656631989314 1 1
0.370808723659981 0.359454669295482 1 1
-0.220299467823789 -0.21211269646616 1 1
-0.0361510711292356 -0.0353049823423295 1 1
-0.336033285485332 -0.324710906725414 0 0
-0.0345304108637432 -0.0355283963400436 1 1
0.108983073854232 0.107099926188496 1 1
-0.2534580495081 -0.246009270181711 1 1
-0.0726551229819704 -0.0712660723948881 1 1
-0.375426620946811 -0.364224754589511 0 0
-0.271531620008991 -0.2613814023373 1 1
-0.00400200631227275 -0.00569761477882057 1 1
0.17029431813218 0.166593007961336 1 1
-0.105810947659003 -0.104979578929282 1 1
0.436504609240657 0.424133128928594 0 0
0.216260350886757 0.210066125974628 1 1
0.0304788123340918 0.027819484685293 1 1
-0.0339836646309993 -0.0351323286466522 1 1
-0.259316228914946 -0.250356692962554 1 1
0.0766432160094849 0.0752009543741381 1 1
0.204509710829506 0.199666916241985 1 1
0.124510480310716 0.121786827796209 1 1
0.165053272000084 0.160898183348135 1 1
0.0993204311212615 0.0975947047211029 1 1
0.281639510297498 0.273832155706803 1 1
-0.219622249849159 -0.213482641731984 1 1
-0.0514181050542208 -0.0485191719336376 1 1
-0.184297802573738 -0.180088373941566 1 1
0.251513663912378 0.244810090425107 1 1
-0.328859457885153 -0.318116168471313 1 1
-0.0992780261330022 -0.0960795209236259 1 1
-0.405222032076207 -0.393087567075535 0 0
-0.272555216299142 -0.263404167293537 0 0
0.0566596737320202 0.0538962372607475 1 1
-0.227917404157688 -0.221600922528563 1 1
0.0413039218976353 0.0425331367908347 1 1
-0.0712467153978169 -0.0702686910195689 1 1
0.286250756197891 0.277414084021023 1 1
0.143452104851027 0.138629346669642 1 1
0.182820825016705 0.177655454115929 1 1
0.206790282383131 0.20139918953462 1 1
0.0142288210141979 0.0137930704981569 1 1
-0.117429520486203 -0.113792203758208 1 1
-0.0559094736851741 -0.0538649909013085 1 1
-0.108572556853754 -0.105868789067008 1 1
-0.0193834245030073 -0.0178084931551701 1 1
-0.333432984692816 -0.323809040679367 1 1
-0.045163905426445 -0.0442702717460709 1 1
0.300681520802462 0.294124554999465 1 1
-0.358938687255549 -0.348748295680483 0 0
-0.302238149362042 -0.291575474252017 1 1
-0.210916293982126 -0.203252032607241 1 1
0.55041291781419 0.534300813913863 0 0
0.128131924346478 0.124033006100312 1 1
0.00814974179155281 0.00804874546968183 1 1
0.341973667514181 0.330126073169085 0 0
0.235284299943285 0.22838640074943 1 1
-0.130705145107046 -0.125341206986683 1 1
-0.123216436204463 -0.120645546067373 1 1
0.143995957956567 0.141632555529717 1 1
-0.468120769782524 -0.45706879113658 1 1
-0.115257019864661 -0.112870903628509 1 1
0.19161929111473 0.186558206130743 1 1
0.0499937851035363 0.0469098185102509 1 1
-0.0118128067093138 -0.0103712621038266 1 1
-0.0117584867723875 -0.0115862242433303 1 1
0.0195342309250714 0.0162567902398187 1 1
-0.0542658739362501 -0.0515629816161361 1 1
0.474857956013504 0.460676464809983 0 0
0.347849495812677 0.337649138457369 1 1
0.105393615659812 0.103066758025569 1 1
-0.240964552091413 -0.235145831815951 1 1
0.00691643028398699 0.00689222919965632 1 1
0.194545706761667 0.189624666390399 1 1
0.21836691921875 0.211151642184607 1 1
-0.134833492598439 -0.130182539190675 1 1
-0.226795865939681 -0.220896686463327 1 1
0.121228057135581 0.12048607211113 1 1
0.00868010513763942 0.00710037737019983 1 1
-0.323289698681526 -0.311829167528249 1 1
-0.129412001399403 -0.126541867878705 1 1
-0.0642080359678393 -0.0619033808753891 1 1
-0.379586421313249 -0.367575558952434 1 1
-0.0681558198810338 -0.0649810396864486 1 1
0.0681553462113109 0.0681155082582812 1 1
0.0722061596377557 0.0705814740843984 1 1
0.0998805053792828 0.0972795152414107 1 1
0.445379161633732 0.43182185143219 0 0
-0.289214824813863 -0.280599553136023 1 1
0.000624943955365928 0.00180105837693967 1 1
-0.102073418380884 -0.0976711981803424 1 1
-0.232795460118568 -0.226108667224409 1 1
0.196221621289604 0.188863596641397 1 1
0.129151151887113 0.124760910983153 1 1
0.0105079855975626 0.00970375095636209 1 1
-0.0738112862250231 -0.0684670212953927 1 1
0.173448087771857 0.16790345272961 1 1
-0.0204672479876786 -0.0199265498020671 1 1
-0.203719639415643 -0.201805639918654 1 1
-0.154961062620994 -0.150528156022661 1 1
-0.180319758488833 -0.173763779176122 1 1
0.057011875377884 0.0565015958018249 1 1
0.220977976070914 0.212918503491693 1 1
-0.162613278301868 -0.154494403600601 1 1
0.0424769959461851 0.0419320824158767 1 1
0.12680076605085 0.12400281793474 1 1
-0.365586349868044 -0.355138652454327 0 0
-0.0672544455594358 -0.066816233646869 1 1
0.0874973285593594 0.0836698503202977 1 1
0.283552770649422 0.27530036383798 1 1
0.220598484995742 0.212353482611686 1 1
0.113494537571452 0.111660618335246 1 1
-0.100874565694959 -0.0989431948802193 1 1
-0.186061641304795 -0.17937323406466 1 1
0.261455579381984 0.251422824494322 1 1
0.419768808066126 0.408393856017097 1 1
-0.449733747422984 -0.43689098418713 1 1
0.223715189557937 0.21772643193242 1 1
-0.211025773610236 -0.20658927666181 1 1
-0.0620720848220744 -0.0626190317406199 1 1
0.272277066577333 0.266656368173364 1 1
0.241858670044251 0.234843511112016 1 1
-0.332569464253172 -0.32206031325295 1 1
0.00724591525216239 0.00825526829568771 1 1
-0.11535395587129 -0.112220777608072 1 1
0.350793964468915 0.340404392467192 0 0
-0.293580605367842 -0.285292462328083 1 1
0.124334107470075 0.120415123336852 1 1
-0.0862712963448024 -0.0849602462678791 1 1
-0.171514145981918 -0.165146646115093 1 1
0.352386350432087 0.344912979772139 1 1
0.149722969985373 0.143468815059495 1 1
-0.275049126813434 -0.262950850558229 1 1
-0.213139069697733 -0.208443824457578 1 1
-0.0205877249620782 -0.0197660779870331 1 1
0.0500253300249559 0.0485184475388135 1 1
0.250639377415738 0.242791002353694 1 1
-0.172115512210831 -0.166149334469021 1 1
-0.0551871544182043 -0.0515493324529936 1 1
-0.0840324137781002 -0.080527309086415 1 1
0.0923652965780529 0.0913650119017531 1 1
0.0635486956889209 0.0606945344205891 1 1
-0.0058896189612887 -0.00605135583781759 1 1
0.135540799318508 0.132587379526878 1 1
0.0687000471962446 0.0681679573329164 1 1
-0.206326052360714 -0.200313627445717 1 1
-0.0955811715100514 -0.0926283968930766 1 1
0.342479325897981 0.330831784183397 1 1
-0.436335624821529 -0.42389848710182 0 0
-0.0759547351723436 -0.0750013680946143 1 1
-0.175649644048625 -0.169573647996979 1 1
-0.199584810812371 -0.192109957012254 1 1
-0.0621029653568978 -0.0619997657819118 1 1
0.190379483284811 0.185204987264511 1 1
-0.00694628924238549 -0.00758106368379147 1 1
-0.144830345047641 -0.141510749496612 1 1
-0.329102848674863 -0.318921381924403 0 0
-0.521786354868823 -0.508005166731432 0 0
0.257031583200495 0.254193150637703 1 1
0.0883514017557283 0.0866260821501593 1 1
-0.445231667683245 -0.429182216662311 1 1
0.184417270730366 0.177754008359605 1 1
0.0695912273303084 0.0663246792130084 1 1
0.00372034971370568 0.0032427935082789 1 1
0.106091612044612 0.103168404228252 1 1
0.335324437662965 0.324620239193548 1 1
-0.277978239030858 -0.269268514640018 0 0
-0.0666023105753191 -0.0637821554552158 1 1
-0.097411369630245 -0.0962872909921437 1 1
-0.061077872805966 -0.0586164499355891 1 1
0.101502031708622 0.097448010634934 1 1
0.0543303347517626 0.0496591414381128 1 1
-0.114989834464386 -0.110905625138201 1 1
0.0149265748689014 0.0130472422738687 1 1
-0.0131820252302237 -0.0155822704665303 1 1
-0.360052678925464 -0.352446504033913 1 1
0.194977710982596 0.190177862395831 1 1
-0.163067029703879 -0.159270546585646 1 1
0.0190829029686365 0.0170085830846162 1 1
0.171564928227162 0.166802989513584 1 1
-0.0665755993296261 -0.0648307673983281 1 1
-0.100716985047017 -0.0956455989691198 1 1
0.0748748246626607 0.071553514794258 1 1
0.420245447819691 0.409558291139892 1 1
0.0899927166894669 0.0879420844562664 1 1
-0.126236990780302 -0.122013024997164 1 1
-0.0264146628113491 -0.0241506410522911 1 1
0.250712271364446 0.243354724018796 1 1
0.0715092983437392 0.0712767672576914 1 1
-0.121914260684063 -0.117702800223964 1 1
0.179423093792803 0.174292594581371 1 1
-0.136169744357167 -0.132424956412933 1 1
0.0820003052961281 0.0807228853841672 1 1
0.152504797685679 0.149021410044998 1 1
0.103739701038131 0.098255555650679 1 1
-0.165710499661187 -0.1581984609086 1 1
0.314640695422016 0.307435352760906 1 1
-0.0124426227036921 -0.0113180907768388 1 1
0.395385787224993 0.381615549154238 1 1
-0.353293642389895 -0.341198528655453 1 1
-0.296513798523427 -0.288103333002526 1 1
-0.00708002317937466 -0.00790178126153741 1 1
-0.315467016069618 -0.308421220666379 1 1
0.0446788352814488 0.0456239771236384 1 1
-0.00672197519852242 -0.00726720771790258 1 1
-0.0313295335006582 -0.0283174584537082 1 1
0.00890099256866334 0.0107905664878598 1 1
-0.313255117687837 -0.302559150131493 0 0
0.487278237385325 0.472014453749245 0 0
-0.137436223026486 -0.131232104480719 1 1
0.140417371102364 0.136595924586442 1 1
0.0510374347285611 0.0480907618029668 1 1
0.0105588094254634 0.00883943758210597 1 1
0.0315477906409047 0.0309779564549112 1 1
-0.178520213037478 -0.17418439525146 1 1
0.123377070778981 0.120644412925798 1 1
-0.165414451242434 -0.15981669383634 1 1
0.157865320538037 0.154978940091041 1 1
0.660367221061076 0.641768145712655 0 0
-0.0928098397495572 -0.0887564462546362 1 1
-0.13385902143589 -0.129050426961523 1 1
-0.260485773664823 -0.255158817514124 1 1
-0.0077699621760743 -0.00664648439567479 1 1
-0.0975163609085799 -0.0939904806572486 1 1
-0.23018700338287 -0.222550594159927 1 1
-0.278483234306091 -0.269379405913303 1 1
0.0826999407308933 0.0785502198776172 1 1
0.11595311405147 0.111479848294882 1 1
0.0295029914662504 0.0286751268663446 1 1
-0.266544073623677 -0.257190518184177 1 1
-0.0714185237154824 -0.0698909776057082 1 1
0.316674552751282 0.306192501391463 1 1
-0.121346190986606 -0.116361522774767 1 1
-0.177693743736487 -0.170887204376076 1 1
-0.0036515930292063 -0.000968136989805621 1 1
-0.130923010799122 -0.125585889334903 1 1
-0.282726375454818 -0.273714849293691 1 1
-0.0493463314039089 -0.0504593193046634 1 1
0.0250303116464643 0.0234786758719467 1 1
-0.179541761336088 -0.174101112705104 1 1
-0.00984833848751325 -0.00934257706377066 1 1
-0.0176595066761682 -0.0169309100441438 1 1
0.0995047536471646 0.0972972303145449 1 1
0.0600122245402394 0.0604429895570311 1 1
0.0800479397898646 0.0790767797570964 1 1
0.180775108696746 0.171769509609885 1 1
0.07817118868789 0.0744308777070249 1 1
-0.100943138092512 -0.100296375642455 1 1
-0.0915048879500683 -0.0886483094368197 1 1
-0.229155783973712 -0.221749602361452 1 1
0.400792353022782 0.386487474634182 0 0
0.205621206849466 0.200346894733693 1 1
-0.263234196069429 -0.253656904883123 1 1
0.111711911899686 0.109331305651808 1 1
0.121714851388021 0.117061073810625 1 1
0.191275834446782 0.184756207175481 1 1
-0.53671992342877 -0.518961511327016 0 0
-0.0372139286805025 -0.0340989812946218 1 1
-0.10501651649037 -0.10434836962978 1 1
0.00724026623888884 0.00596543726719835 1 1
0.222727502366664 0.216836310671118 1 1
0.268264944681387 0.260410154992432 1 1
0.125979672674323 0.123690572297264 1 1
0.0021531256935553 0.00115141242512826 1 1
-0.0693186535732966 -0.0675732090669054 1 1
0.269411364589784 0.262664457947303 1 1
0.183087332137422 0.179041630999977 1 1
-0.111099057280301 -0.10852582514706 1 1
0.182800154152304 0.178444739997275 1 1
0.262209564450514 0.254123702523054 1 1
0.329793650078111 0.315855745776788 1 1
-0.317308795875141 -0.307089092821161 1 1
0.0864899616958303 0.0845376922582807 1 1
-0.200788550699267 -0.194054949169268 1 1
-0.382286689150263 -0.37096506562068 0 0
0.266591071304992 0.258194265933811 1 1
0.0275213676740097 0.0263658250406395 1 1
-0.0828405329434903 -0.0821624022976274 1 1
-0.0516242997918212 -0.0499346652403106 1 1
0.0625812301576343 0.0624390660758293 1 1
-0.246181344146704 -0.236570007255996 1 1
0.122089603639512 0.116708590739026 1 1
0.0853933705821447 0.0854427471924319 1 1
0.264666145499024 0.25641383568992 0 0
0.373473197116639 0.362732912294487 0 0
0.142935400836102 0.139231585165203 1 1
0.22087672868189 0.215480874482239 1 1
-0.0355985036548914 -0.0339055813013662 1 1
-0.0418269414836864 -0.0388361702148461 1 1
-0.389658147769183 -0.377259187761765 1 1
-0.0858882613757801 -0.0815676579036014 1 1
-0.0185116175999416 -0.0159824437390814 1 1
0.195787734873465 0.191077452603849 1 1
0.203556699975662 0.19827045469284 1 1
-0.0623858812611458 -0.060142090545292 1 1
0.0318563295510728 0.0313776412822391 1 1
0.0981260611640793 0.0940419152879121 1 1
-0.0794380683419844 -0.076221642715266 1 1
0.158142372731857 0.153954557296346 1 1
-0.0376627083785575 -0.0367031539348733 1 1
0.087068402497841 0.0835012702900652 1 1
-0.130849362130918 -0.128262618483236 1 1
0.216413534386117 0.209403478802111 1 1
0.0652839181372929 0.0641279053819441 1 1
0.15705806689297 0.153479814545632 1 1
0.228792945216578 0.221778493659632 1 1
0.33554644127752 0.323392163851359 0 0
-0.0807722980570394 -0.0771758075326948 1 1
0.173261602145208 0.169494794409695 1 1
0.345410088536214 0.332824461821409 1 1
0.302199272196914 0.292916550679673 1 1
-0.168778190856665 -0.16444156957813 1 1
-0.0734547789007657 -0.0726149013732399 1 1
0.167493249386666 0.163481621846247 1 1
-0.397072454508354 -0.383850342760257 1 1
-0.124878643334696 -0.123860344809957 1 1
0.191792021813026 0.185555810104005 1 1
0.279919293959021 0.271738348290657 1 1
0.170572980767304 0.164757441167713 1 1
0.0870000923753789 0.0860305629213695 1 1
0.0622461464809699 0.0608584734799539 1 1
-0.194004947467205 -0.190239992406313 1 1
0.230481549837837 0.226653410079091 1 1
-0.0765149925417771 -0.0754055149354214 1 1
-0.532854297415318 -0.518868634127689 0 0
0.170389686739173 0.164718444851172 1 1
-0.0656221374523153 -0.0642044439533734 1 1
0.16234188631939 0.160134705023721 1 1
-0.138221410595712 -0.136062861735575 1 1
0.414107474707663 0.401531620017213 1 1
-0.131513567604548 -0.127634027582353 1 1
0.0662914410444717 0.0655786978257482 1 1
0.229716026431145 0.220252302689135 1 1
-0.258371781293153 -0.249822830810965 1 1
-0.140049253688433 -0.135569843220455 1 1
-0.0430822658931677 -0.0413758824160095 1 1
0.0321258132779928 0.0290844658106757 1 1
0.390090227712531 0.376724646970318 1 1
0.0221757665004629 0.0220666875944422 1 1
0.277809340452489 0.270608273738508 0 0
0.221378240283181 0.216787300903987 1 1
0.127588662244469 0.124063040490599 1 1
0.0596686200193511 0.0558630510044991 1 1
0.00572488995057033 0.00690386827766284 1 1
-0.0638709632282165 -0.0606276054083 1 1
0.433696816004648 0.421109308194378 1 1
-0.0664946273616513 -0.0645241191429367 1 1
0.195959056670127 0.190515245365476 1 1
-0.168221861795356 -0.163898278781291 1 1
0.140317964936196 0.134730783060912 1 1
-0.0068697031799631 -0.00466969446395651 1 1
0.208092607494008 0.201813903773461 1 1
0.0741163704951616 0.0722575508796372 1 1
-0.0757873513452842 -0.074642757791654 1 1
-0.0331884158203222 -0.0353373129851694 1 1
-0.0645833567884144 -0.064516498268066 1 1
0.0640964376910009 0.0623763147033342 1 1
-0.0952098968205554 -0.0918833433592292 1 1
0.212826498165265 0.20732566218521 1 1
0.232312187544576 0.226922664973691 1 1
-0.260285413887181 -0.250034105784025 1 1
0.429674465598632 0.415107993803505 1 1
-0.0888492864966952 -0.0863131984796727 1 1
-0.365384650570684 -0.352366568093914 1 1
0.0271753055100074 0.0257922256016048 1 1
-0.00192583701520169 -0.00441455856115897 1 1
0.171837891774638 0.167297613708031 1 1
0.139277429495249 0.134486106867872 1 1
-0.213948435537093 -0.208565018507494 1 1
0.112105328192704 0.11058926946622 1 1
0.0582915016568118 0.0564960185232675 1 1
-0.209812900279723 -0.20161822811857 1 1
-0.281092213828315 -0.273328518867852 0 0
-0.0199162035256471 -0.0195144052006538 1 1
-0.464793518362892 -0.452045611390937 0 0
-0.182423878922814 -0.177763134570411 1 1
0.0701604698471543 0.067174454105207 1 1
0.599398470282687 0.58199177242988 0 0
0.00486856418621094 0.00291685918739421 1 1
-0.167924997638045 -0.161849368827497 1 1
0.311201278501888 0.302041292076878 1 1
0.146484696675693 0.140916515770227 1 1
-0.0237380131046105 -0.0249963542115296 1 1
-0.108368968725246 -0.104645900429354 1 1
-0.173593878947576 -0.167141845582582 1 1
-0.00188902918805988 -0.00297220319033131 1 1
0.0592530186693068 0.0569116282232805 1 1
-0.194817131003174 -0.187581094701069 1 1
0.0160692824946458 0.0168263856226565 1 1
-0.141597083515804 -0.136443647494993 1 1
0.121336072073096 0.116093145366071 1 1
0.360877590254211 0.349326302429677 1 1
-0.350949805439309 -0.340495321309779 0 0
-0.0864553542145078 -0.0823581883308846 1 1
-0.236380019202658 -0.230140691511324 1 1
-0.0539238029915796 -0.0516013840637306 1 1
-0.22719093114156 -0.21809042601872 1 1
0.255095953246921 0.246873409191727 1 1
0.0768271359091906 0.071765171351036 1 1
0.119231182953509 0.113987796789765 1 1
0.0803928640776824 0.0772982433675358 1 1
-0.10441646807411 -0.101837663497905 1 1
0.216633554540766 0.211117274388026 1 1
-0.129457581307705 -0.126763328164035 1 1
-0.328243179178162 -0.316877764896155 0 0
0.0921103898149943 0.0890270979577375 1 1
-0.116343534419023 -0.114736058376205 1 1
-0.0343520387347205 -0.0345721248495715 1 1
-0.0919670974228955 -0.0893700684445225 1 1
-0.152375503040149 -0.148751189454855 1 1
0.0123963137715982 0.0122919946385449 1 1
0.453789501210969 0.44059819403538 1 1
0.128833574556122 0.126416432069053 1 1
0.170494944848565 0.164354247798159 1 1
-0.294104596956468 -0.286041552172197 0 0
0.0713180189862367 0.0700906501325345 1 1
-0.218142050625826 -0.21182683195548 1 1
-0.0965394462210406 -0.0919059093974361 1 1
-0.154120624396844 -0.150785967986716 1 1
-0.0979210990319775 -0.0944495960678941 1 1
0.162611724410325 0.158413318512475 1 1
0.00875371141206006 0.00699867252973985 1 1
-0.127944987237539 -0.125737093100311 1 1
-0.102484340527062 -0.101063151178601 1 1
-0.251114176334163 -0.243977750374221 1 1
-0.0627489872573973 -0.0593959684683568 1 1
0.255676935802174 0.250195596747708 1 1
-0.0880191768719109 -0.0858451564602242 1 1
-0.0142110252916416 -0.0133246832309762 1 1
0.0517619810800635 0.0522515887334895 1 1
0.330344499788795 0.320082014250202 1 1
-0.0129641641453772 -0.0139239995885211 1 1
0.473162794910596 0.46057918864354 0 0
0.00869693454770332 0.00891510082155934 1 1
-0.296932029094177 -0.286080406931809 0 0
0.0840322192193478 0.0801917768653796 1 1
0.164511827937558 0.162774880001522 1 1
-0.0313013702641746 -0.0289364250157291 1 1
-0.320005000769449 -0.308549977130486 0 0
0.116968054331116 0.111403240470692 1 1
-0.151468170779501 -0.147947055359547 1 1
-0.160258313366747 -0.153459585315781 1 1
0.0905875266195334 0.0898285665105172 1 1
-0.397064722060861 -0.385269795198798 1 1
0.093984584763302 0.0910712528340674 1 1
0.0652194536288505 0.063901219941637 1 1
0.0508879727817476 0.0484118445429499 1 1
-0.232885999999443 -0.223887337499102 1 1
0.0643724942012425 0.0623061524538087 1 1
-0.102729353261814 -0.100356304711662 1 1
0.162056053426694 0.159947237531664 1 1
0.0545633232085992 0.0511488231130511 1 1
0.384055680517663 0.373668840245804 1 1
-0.468711747455637 -0.457035964164141 1 1
0.112250502852613 0.110138156969777 1 1
0.212734956685311 0.206084686092406 1 1
0.193189529508347 0.187900835577236 1 1
-0.140059590359654 -0.135098130407271 1 1
0.231747913613707 0.227873585034073 1 1
-0.256895861503103 -0.247524349326206 1 1
-0.110198118644423 -0.106375032051875 1 1
-0.181881872170272 -0.176910529815961 1 1
0.386282035439028 0.375272690146719 1 1
-0.0887703604207773 -0.0866316307848019 1 1
-0.123305460866404 -0.116386673520227 1 1
-0.325388008331862 -0.316750826567243 0 0
-0.177657067429349 -0.171810802457154 1 1
-0.0473639820469664 -0.044176997006461 1 1
0.321777200298556 0.312506317504384 1 1
0.152037713218039 0.146504277047176 1 1
0.249398980179241 0.242001641779287 1 1
0.162572910643986 0.156517621231387 1 1
-0.382878884396861 -0.369343605318621 1 1
0.324527626097237 0.31486336568712 1 1
-0.15738586091992 -0.152116041997156 1 1
-0.0334484884010948 -0.0331538959280216 1 1
0.00303519965842433 0.00520291711730787 1 1
-0.00211345324219483 -0.00545762786459264 1 1
0.186427724493923 0.179112767078962 1 1
-0.12036709368612 -0.118659560990003 1 1
-0.0630081176928749 -0.0612770274490035 1 1
0.191149256162783 0.186568126168377 1 1
0.265227302730654 0.256223907813464 1 1
-0.0833224975249368 -0.0829882703270221 1 1
0.0771282250759248 0.0755486633759105 1 1
0.217304596417103 0.212108906637529 1 1
-0.126671722683822 -0.121707436557711 1 1
0.100479102451096 0.0977835571835446 1 1
0.150873257502241 0.149105835299508 1 1
0.0651189891337996 0.062227088746213 1 1
-0.027568972599166 -0.0270000751761339 1 1
-0.0670126373678882 -0.0644465236427801 1 1
-0.42748116298836 -0.414685094069841 1 1
0.210801389197162 0.205118479104083 1 1
0.175274332783142 0.168891479017139 1 1
-0.226902770716899 -0.218636137350576 1 1
-0.121693071965876 -0.120253320575751 1 1
-0.05133005914085 -0.0505337089072224 1 1
-0.254539261806801 -0.248194826544393 1 1
0.152494212328754 0.150592948592317 1 1
0.153257324382351 0.148221187669876 1 1
-0.0498449221498471 -0.0482028376231132 1 1
-0.260495297293675 -0.2550327948145 1 1
-0.541540178320757 -0.526403502914735 0 0
-0.0526597076290644 -0.0511304215958248 1 1
0.142933109799476 0.139456968329957 1 1
-0.0569751916557384 -0.0537889494584613 1 1
-0.262721566667863 -0.254873671691743 1 1
-0.0206883818323147 -0.0199399535035419 1 1
0.270263661939401 0.261299106608299 1 1
0.417525772223281 0.408015015102817 1 1
-0.0098986001702672 -0.0103753144868363 1 1
0.572731904924543 0.558065895917728 0 0
-0.235973998344182 -0.229385984419931 1 1
0.438079283219241 0.42689448843405 0 0
-0.0297415711391554 -0.0292016930786382 1 1
0.117090845416531 0.115003767994992 1 1
0.241025986524702 0.235834342512928 1 1
-0.121391231448384 -0.119327503479029 1 1
-0.163540253033562 -0.159466873594548 1 1
0.152653503981428 0.147736641242768 1 1
-0.280649268434345 -0.273683955111147 1 1
0.0847798625518706 0.0830907631000533 1 1
0.0374418745955995 0.0362909319880946 1 1
0.373202353359713 0.363861725232146 0 0
-0.0944071806631111 -0.0908588552296495 1 1
-0.0664103752531176 -0.0657982416714462 1 1
-0.0780009465883209 -0.0776454656611359 1 1
-0.299146624094347 -0.288943522105639 0 0
0.135145799568237 0.130878709457406 1 1
-0.388205043992317 -0.376325435425712 0 0
0.0159454373068142 0.018564760137791 1 1
-0.088047842117636 -0.0839974738464582 1 1
0.027830650103143 0.0284562005682937 1 1
-0.123999580130411 -0.121763073229179 1 1
-0.233449320795452 -0.224691344512587 1 1
-0.00253421003869293 -0.00219145024148766 1 1
0.145332677986081 0.140555804858876 1 1
-0.466905412682678 -0.453477945072833 0 0
0.133942530127687 0.130132966984931 1 1
-0.0264438693145652 -0.0239970789650604 1 1
-0.0616986761061235 -0.0574850258050544 1 1
0.23820497878386 0.228339089331132 1 1
0.0346187564068167 0.0328071535809704 1 1
-0.212901197816051 -0.20656770816577 1 1
0.33872729324743 0.328200872466728 0 0
0.0959232933148426 0.0946687304576312 1 1
0.174237537462548 0.168986798700247 1 1
-0.255580599341748 -0.246830469801799 0 1
-0.170501434087385 -0.165384646724614 1 1
0.335264335654539 0.324474116513401 1 1
-0.0589842684349633 -0.0573797026984947 1 1
-0.135262620044516 -0.132345936410195 1 1
0.163885238916484 0.159922723270196 1 1
-0.0502918020538577 -0.048384766715007 1 1
0.152494493613764 0.14796198601855 1 1
-0.254704889556377 -0.246203349891563 1 1
0.344703834974099 0.335490184800394 1 1
-0.410849110288158 -0.397960118899584 0 0
-0.039774887370542 -0.037699408040235 1 1
-0.25073351292988 -0.241958805521206 1 1
-0.0132523561152796 -0.0100962218024555 1 1
0.109276107727392 0.106738244318562 1 1
-0.0328695883518334 -0.0326423593988244 1 1
0.121755202722072 0.120203503430373 1 1
-0.0401624010167138 -0.0401281588411967 1 1
-0.107778849722411 -0.10374602684377 1 1
0.221948563350619 0.215196430937502 1 1
0.442209795495063 0.42669283243247 0 0
0.313718552488155 0.305077033382988 0 0
-0.282412770772167 -0.273398808456083 1 1
-0.050882973265614 -0.0506169064148582 1 1
0.176093615833079 0.172993048113923 1 1
0.471122420894117 0.457137411181714 0 0
-0.428060538235216 -0.413720913410307 1 1
0.325650543909669 0.315557305559319 1 1
-0.348390962787842 -0.336356913264334 0 0
-0.401208191886657 -0.387931366761799 1 1
-0.205483941903544 -0.200398078256679 1 1
0.231920612665194 0.226503979805893 1 1
-0.0896153743460072 -0.0858405129241198 1 1
-0.343451407572883 -0.33514436475758 0 0
0.0890738883550516 0.0855735023518582 1 1
0.47559884903134 0.461004756054474 1 1
-0.134323602155635 -0.131165944480699 1 1
0.100226029496729 0.0967579812043003 1 1
0.330563604145181 0.319155388965537 1 1
0.0582691634787814 0.0566369885078618 1 1
0.148145510985923 0.142883161677466 1 1
-0.184354177607334 -0.179019539954818 1 1
0.017355236370272 0.0167000041405308 1 1
-0.345858939698082 -0.337540212772805 1 1
0.182282753731901 0.176614724166725 1 1
-0.0512834848792658 -0.0498903735381308 1 1
-0.0989996891004529 -0.0951444596032358 1 1
0.0287282636092811 0.0272617511715477 1 1
-0.100712725522038 -0.0963918335489057 1 1
0.296436044451325 0.285732943764298 1 1
-0.0320877323007198 -0.0283374363400193 1 1
-0.103852091125291 -0.101588200023781 1 1
-0.113574628926039 -0.108150457038349 1 1
0.147783837037729 0.141714451573584 1 1
0.4542561915547 0.440768106315203 0 0
-0.112801766333808 -0.111807576090063 1 1
-0.0661407649815201 -0.0627698265764062 1 1
-0.176495146444017 -0.174433423212255 1 1
0.237068163088509 0.230596038924353 1 1
-0.0869284564187414 -0.0836817021691612 1 1
0.162149958841367 0.157706693922511 1 1
0.173488010627451 0.168000330411114 1 1
-0.041210003123851 -0.0383007765052497 1 1
-0.088147600746854 -0.0853335817157857 1 1
-0.0216054395114121 -0.019305635132347 1 1
0.228219305265497 0.221239243117736 1 1
-0.164069780091625 -0.160912135145785 1 1
-0.227133269091548 -0.220490198619468 1 1
0.31282713261269 0.304045997572423 0 0
-0.221641301256821 -0.215442010907056 1 1
0.0203479838333299 0.0168693480741737 1 1
-0.203347079036343 -0.196034363181774 1 1
0.0204260056681044 0.0187388707753809 1 1
-0.284632001008969 -0.280320734936155 1 1
0.134103427723536 0.130543342226164 1 1
0.0811385527556015 0.0780787358178146 1 1
-0.220856147446496 -0.214160675782333 1 1
0.143989714410859 0.139911262712095 1 1
-0.00787277363431004 -0.00583564734074707 1 1
0.412843358842084 0.398968227126153 0 0
-0.199033177420916 -0.192466467934223 1 1
0.333310458392034 0.321451428597636 1 1
-0.0200210791715583 -0.017417394183369 1 1
-0.213326887514175 -0.20698969864218 1 1
-0.0428270670740716 -0.0426126684708157 1 1
-0.0753914152116244 -0.0725769792025449 1 1
0.301567352212394 0.293703206887198 1 1
0.107133955364102 0.105493218734431 1 1
-0.0462244432067793 -0.0477048188046591 1 1
-0.117560869434805 -0.114559394403852 1 1
-0.141087476634627 -0.139292986254958 1 1
-0.0366844227766852 -0.0341627873110026 1 1
-0.0903842421808362 -0.0875647563969853 1 1
0.22320439593779 0.215256487834007 1 1
-0.0810911228437959 -0.0793432944263837 1 1
-0.391176168751957 -0.375769669733388 0 0
0.089687790342923 0.0851153164520837 1 1
0.196453356413056 0.19207139403727 1 1
-0.0589615439903453 -0.0552245127014766 1 1
-0.216019339504211 -0.212395291104385 1 1
-0.0100901515086128 -0.010698482456976 1 1
-0.2151722900215 -0.209125646746787 1 1
-0.106997605779663 -0.101403069201022 1 1
-0.449664089128595 -0.436473537260175 0 0
-0.161544526084439 -0.157086496002334 1 1
-0.467918106513345 -0.453733742316973 0 0
0.270628945436221 0.262844399515629 1 1
-0.415600241340218 -0.40587080427749 0 0
-0.12911152314375 -0.128068406958934 1 1
0.0642073545522376 0.0600266333337975 1 1
0.073254317427635 0.0708127676436488 1 1
-0.1177281830368 -0.115480807936053 1 1
0.0275906123014411 0.0248951129775453 1 1
-0.133178992360502 -0.129632248148348 1 1
0.153194835899731 0.148941640045525 1 1
-0.107316043174914 -0.105235009960482 1 1
-0.289700157243136 -0.282420049035997 1 1
-0.317871063064532 -0.308549719255289 1 1
0.0347528569907407 0.0350620443928847 1 1
-0.0321923942360771 -0.0304221182260562 1 1
-0.0282363536587406 -0.0275171784639892 1 1
-0.124223976985392 -0.123164030983693 1 1
-0.0793843074461665 -0.077197181674878 1 1
0.0749697962570666 0.0740318884191795 1 1
0.117812094771975 0.11528274446782 1 1
0.102821208868555 0.0999088994837834 1 1
-0.0931138326611884 -0.0906645067304724 1 1
0.133530918457303 0.132172353518461 1 1
-0.291697206397863 -0.285465105663272 1 1
-0.334191627278388 -0.323443603784687 1 1
0.649787369189242 0.62958354471843 0 0
-0.000783882974789082 -0.00235493384950225 1 1
0.134056200275424 0.13061477401133 1 1
0.115210256116597 0.112969662354671 1 1
-0.175735758859881 -0.170999674661329 1 1
-0.181213732569834 -0.17619144764967 1 1
-0.372364388539985 -0.361416417998375 0 0
0.0231045468001574 0.022367556956558 1 1
-0.0356323448947924 -0.0343488386438921 1 1
0.0935156920372007 0.0912995196312082 1 1
0.23073034906769 0.226385935889256 1 1
0.430355162374797 0.418346880713126 1 1
-0.0793446683052488 -0.077611959762918 1 1
0.114417945174034 0.111828146545952 1 1
-0.358046874453343 -0.349600588264412 1 1
0.19552873253128 0.192083666825413 1 1
0.176473921908721 0.171407657197641 1 1
0.148616897234373 0.144809946557947 1 1
0.102499867698124 0.101328431850865 1 1
-0.153431342921436 -0.149662800060037 1 1
0.141373610017381 0.13747045165216 1 1
0.0689341231551354 0.0666385923332288 1 1
-0.341466686279222 -0.330497541927198 1 1
0.0632472516696787 0.0596546796771383 1 1
0.202490565310136 0.197511269703715 1 1
-0.390877402154029 -0.380647030821431 1 1
0.31397104815135 0.302845731347413 1 1
0.0273992837159466 0.0258253869104538 1 1
-0.25585372471277 -0.246781058052426 1 1
0.254986289112652 0.248527244817019 1 1
-0.0684466231827302 -0.0676037874865287 1 1
0.0282682245312258 0.026656568677368 1 1
0.142783969457905 0.139417498027851 1 1
0.11800252864913 0.114938958374886 1 1
-0.146405739247293 -0.141569986605974 1 1
-0.168623100323949 -0.159893809358103 1 1
-0.268714275452468 -0.261345860153751 1 1
0.0932007645561106 0.0915829063040791 1 1
0.200876621963328 0.196252373014874 1 1
-0.261151394375132 -0.254578373309206 0 0
-0.0190505326178929 -0.0188596236748394 1 1
0.177837090309767 0.171856161564247 1 1
0.353668848421777 0.344116997083476 1 1
-0.320551111654572 -0.313666927713218 1 1
0.282148729035599 0.274900691265308 1 1
0.0692832725294915 0.0670160171429681 1 1
-0.35012555307688 -0.339660994099216 0 0
0.142529959407284 0.139644695040068 1 1
0.0173082695314026 0.0159539338520257 1 1
-0.0623311344372266 -0.0614344552923637 1 1
-0.0801794916019734 -0.0781347638399495 1 1
0.133910024571153 0.130018217558931 1 1
-0.456119068350288 -0.442644511202807 0 0
0.0522329895152169 0.0505482845543468 1 1
0.136347851698238 0.130466116524169 1 1
0.123538819998306 0.121155857658131 1 1
-0.0466270135256708 -0.0453678935984856 1 1
0.167631367495532 0.163405726711914 1 1
-0.0357294498500538 -0.0336566529255756 1 1
0.101277368897928 0.0972197629058615 1 1
-0.0844865127728563 -0.0843022514422235 1 1
0.0664688177851228 0.0652271428605568 1 1
-0.183370950045889 -0.177917337093962 1 1
-0.318707723118949 -0.310996691038693 1 1
0.0632061165986483 0.0614524259548496 1 1
-0.0468359052137713 -0.0477817801417952 1 1
0.266134350944547 0.257629271363292 1 1
0.0422956501474337 0.0424531157400698 1 1
0.280865260271862 0.27358706711144 1 1
-0.350051530273987 -0.337476998714082 1 1
-0.346224432581516 -0.335399808689124 1 1
0.0237443204420587 0.0208930713543512 1 1
0.0607320457283643 0.0594969074478266 1 1
0.214777758921274 0.210078050116095 1 1
-0.246864070450043 -0.239417521112772 1 1
-0.399056166839175 -0.388149625990478 1 1
-0.0641608302821053 -0.063149277363599 1 1
0.183859935710724 0.176403918583559 1 1
-0.0599580060909821 -0.0572496765459514 1 1
-0.193119370951171 -0.190992608757571 1 1
0.155314128490262 0.151614678400622 1 1
0.0736110883675877 0.0685603229868563 1 1
0.325544422765607 0.318268423663976 1 1
0.100730245478124 0.0952530327960681 1 1
-0.318045775006777 -0.30899607235507 0 0
0.19422164414894 0.189762293296409 1 1
-0.214605304848554 -0.210224807051823 1 1
-0.243372895379787 -0.237926472663577 1 1
-0.00136036091500701 -0.00303407655102503 1 1
0.134474108657071 0.131649296971571 1 1
0.112276344036851 0.106554580149858 1 1
0.323187225300441 0.313744474846603 1 1
-0.00342161478446981 -0.00311238352055557 1 1
0.0259470243450766 0.0248408729991098 1 1
0.137674968742435 0.134759486479655 1 1
0.0106467463229437 0.00981012313989692 1 1
0.014423798672206 0.0156982020100782 1 1
-0.0962414686176248 -0.095231698382603 1 1
0.100697212627616 0.0964375308538075 1 1
0.062711333283044 0.0584203693674187 1 1
-0.270035670935534 -0.261803653932516 0 0
-0.00610011305591143 -0.00612709806971055 1 1
-0.241773707502929 -0.23484514595617 1 1
0.0315891708144898 0.030140531892623 1 1
0.150028282557305 0.1445932359225 1 1
-0.0559830085326786 -0.0539312544959245 1 1
0.0192204052391018 0.0189274161123781 1 1
0.192389102134069 0.190036768154386 1 1
0.269917044650409 0.260780373027954 0 1
-0.194268581450427 -0.188206383115985 1 1
-0.109192980442882 -0.104640826157089 1 1
0.22131413156136 0.214764674199784 1 1
0.349355967147289 0.339284087570511 0 0
-0.371662138695829 -0.358238779485859 1 1
-0.216752676605988 -0.212667505060789 1 1
-0.113063635053696 -0.110840306919709 1 1
0.239459524193172 0.232487695998295 1 1
0.127352228118431 0.124999349996309 1 1
-0.113623663921682 -0.111522309877783 1 1
-0.429896503723927 -0.416556884049146 0 0
0.153925294793647 0.150634636172408 1 1
-0.0471177878396968 -0.0462647280060435 1 1
-0.127800001474834 -0.123308587732535 1 1
0.128544909500821 0.124475915091931 1 1
0.126933762045336 0.122966239655753 1 1
0.52279888940588 0.507816649527264 1 1
0.273661715041075 0.264813953268427 1 1
-0.0581460540591911 -0.0552385972512418 1 1
0.0915711135286961 0.0884108946156626 1 1
-0.188925405849397 -0.184258472021639 1 1
-0.107389760501267 -0.104332803684053 1 1
-0.186577632022477 -0.180933655594189 1 1
0.219908422642834 0.212554754006438 1 1
0.166596760774978 0.161655143010278 1 1
0.347474648875398 0.337023293867269 1 1
0.341345081851651 0.330608460579496 1 1
-0.178400269542374 -0.172034230364838 1 1
0.0484454680108199 0.047808664251348 1 1
-0.0775487392067937 -0.0739053167080415 1 1
0.0153263938899227 0.0152283738701627 1 1
0.371277472016849 0.360840479023971 1 1
0.216534241762503 0.209944799896996 1 1
0.496213971633311 0.481283111001817 0 0
0.443837094190715 0.431430025759589 0 0
-0.227026930623 -0.218169859325714 1 1
-0.0378881130343591 -0.0350406672671337 1 1
0.0151326822363931 0.0160903611449986 1 1
0.166329993463575 0.161848474757334 1 1
0.0291737825549153 0.0288635427195289 1 1
-0.0696400166318169 -0.0691608136678421 1 1
0.163858855321178 0.156747462172649 1 1
0.0875223957504343 0.084720046178807 1 1
0.047476058296309 0.0454407471257943 1 1
0.00312100171423107 0.00225502154164944 1 1
0.0850556253103883 0.0828505920573465 1 1
-0.14119930730516 -0.137129665772789 1 1
0.00545325447264098 0.00696749229299964 1 1
-0.138393564819676 -0.136032414425549 1 1
0.0915379857272657 0.0883605149131288 1 1
0.246744248295895 0.242340751211113 1 1
-0.0705964566303629 -0.0706042153800848 1 1
0.357095177234783 0.348870412926145 1 1
-0.14936283210944 -0.143769554189276 1 1
0.228866885523355 0.221967767243174 1 1
0.214383649154156 0.207046104122334 1 1
0.0361176345770501 0.0326583113546143 1 1
-0.0528055809605484 -0.052283126137029 1 1
0.165073568607334 0.161886536378174 1 1
-0.232700436754211 -0.225231574949984 1 1
0.141265805856232 0.135197264278032 1 1
-0.270431117712608 -0.260860067952388 1 1
0.0965041988416009 0.097270190272179 1 1
0.037825084086647 0.0364778004191627 1 1
-0.165994977885479 -0.162281431977247 1 1
0.14253681439766 0.138822099409766 1 1
-0.150337460412003 -0.142279141629671 1 1
-0.0658126388931786 -0.0656994208043746 1 1
-0.0440424074617146 -0.0414956762102442 1 1
-0.0954344668169595 -0.0906800842715314 1 1
0.0643509772574479 0.0630392108412526 1 1
0.0128003582154005 0.0122143110693574 1 1
-0.435785634567429 -0.422959171723036 0 0
0.0846026594153575 0.0803049669589632 1 1
-0.157278102868964 -0.152267716674867 1 1
-0.204295518396508 -0.195483956841173 1 1
-0.28793989573396 -0.279377978538285 0 0
0.552884219408821 0.535230057647989 0 0
0.0788317112714449 0.0760108022039769 1 1
-0.134230088384109 -0.131074574127682 1 1
0.271671348872581 0.264337269020844 1 1
0.253981005704131 0.248623748089759 1 1
0.085794899197274 0.0844661788959132 1 1
0.185338222373225 0.181977622691946 1 1
0.00234269067802692 0.0033072601993527 1 1
-0.113905290383078 -0.110949814021202 1 1
0.0242856208396953 0.0252491042358887 1 1
-0.0590063851467918 -0.0568188302137132 1 1
-0.1373840754528 -0.132062332416304 1 1
-0.224805345031256 -0.218458186816164 1 1
0.330246522642502 0.320294265147528 0 0
-0.223872340435756 -0.220041366409435 1 1
-0.275763066847216 -0.272501982547766 1 1
0.0438075290404949 0.0425636529912417 1 1
0.127718384435409 0.12559071023831 1 1
0.0325267972434526 0.0312770837120101 1 1
-0.0847198746704741 -0.0848278457079252 1 1
-0.289309199648521 -0.279883178038199 1 1
0.0467508401275894 0.0439235262703005 1 1
0.338542289698129 0.326404255562438 1 1
-0.0274797019884975 -0.0268814243441945 1 1
-0.166758364021696 -0.159865351096392 1 1
-0.000728571465858946 -0.00171884392730751 1 1
-0.099887529014786 -0.096844030558473 1 1
0.144094875798952 0.140940336047493 1 1
-0.172631194002663 -0.167568937216845 1 1
-0.156568018928036 -0.151103018433041 1 1
-0.182339875934869 -0.178784111400773 1 1
-0.326478441139371 -0.315514002956094 1 1
0.204284245218793 0.195742438023381 1 1
-0.190253352695154 -0.182959772260345 1 1
0.23277279442047 0.224527442691307 1 1
-0.118408532567854 -0.115645211163924 1 1
-0.0389001179992702 -0.0392880212148062 1 1
-0.0875621604613448 -0.0863597270896628 1 1
0.127319910437796 0.122360813690326 1 1
0.270341337987782 0.262046006462458 1 1
-0.0461999571131897 -0.0429722507056878 1 1
-0.042101664910196 -0.0404704889610896 1 1
-0.113529370023974 -0.109376306196797 1 1
0.177527579845308 0.173293547292431 1 1
-0.175598272211988 -0.170299247246029 1 1
0.209740055590822 0.201724738726565 1 1
-0.368897285309305 -0.357963777416349 0 0
-0.013378103972992 -0.01232059125321 1 1
0.297005594504626 0.288097091802263 1 1
0.0660079056254033 0.0638085893427918 1 1
0.0517466023240439 0.0493805634692618 1 1
0.0171249137667451 0.017342035671027 1 1
0.243679985593032 0.237178434324747 1 1
0.175891478022972 0.172206243866074 1 1
-0.0525629930322838 -0.0503832624154111 1 1
-0.0997043006760808 -0.0956557530045477 1 1
-0.0759449009247744 -0.0721028882733087 1 1
-0.138698963915865 -0.135355057298121 1 1
0.0457798501208589 0.0436833128340433 1 1
0.00945849774379389 0.00819172073094869 1 1
0.0570504291140214 0.0547308432285754 1 1
-0.249219072953131 -0.241902629111073 1 1
0.0203666709289789 0.0186537040972832 1 1
-0.0421065909650446 -0.0407248761148647 1 1
-0.0892192859533889 -0.0872406245655841 1 1
0.00766891505633151 0.00848833853405461 1 1
0.133100134107411 0.131525440275445 1 1
-0.506392340097883 -0.491985056474189 0 0
0.110104454554854 0.106099934069001 1 1
0.169600303158646 0.166784133239981 1 1
0.280654633444396 0.274257027445323 1 1
0.168388809980223 0.1646828232317 1 1
0.10275025115507 0.101830965982825 1 1
-0.223449832285329 -0.216017713961966 1 1
0.36121700593134 0.352194019123479 1 1
-0.212178455128627 -0.205565885247315 1 1
0.183435540644495 0.177642963906679 1 1
0.183989509962681 0.17746594017267 1 1
0.265015054891823 0.259862708370179 1 1
-0.211695236135509 -0.206909538798666 1 1
-0.0687689577227355 -0.0635857486753439 1 1
0.0852469839715878 0.0829270877521945 1 1
-0.0358421562508201 -0.0334856095467228 1 1
0.040098513851051 0.03834729850601 1 1
0.238191177673826 0.229984353724499 1 1
-0.18500185833056 -0.179171856284934 1 1
0.0524778406354659 0.0506007904123887 1 1
-0.428018431441414 -0.414529258554376 0 0
0.0548970601817484 0.0544974174006694 1 1
0.0356629324131752 0.0347010350131069 1 1
0.0310735845873277 0.0310274410095664 1 1
0.167634360923105 0.159625031136781 1 1
0.0872695164134129 0.085788486837261 1 1
-0.422791870445876 -0.408311916149408 0 0
0.11324560167803 0.108051531557656 1 1
0.132300481801708 0.128322253591221 1 1
0.0445976385433479 0.0409729671340073 1 1
-0.24845244507027 -0.241453400667113 1 1
0.0338517981556836 0.0348540035193527 1 1
-0.166604086540451 -0.159872958967321 1 1
0.07048638789485 0.0685794820348194 1 1
-0.0271469058292251 -0.0266317529460017 1 1
-0.307387858742032 -0.299182317009424 0 0
-0.0454034090438661 -0.045036367549941 1 1
0.227996389773276 0.221079326015417 1 1
-0.076389699080713 -0.0731340024537914 1 1
0.0290037416046884 0.0287092565668 1 1
-0.0452958619982685 -0.0469479154760744 1 1
-0.105778628636465 -0.102043870132454 1 1
0.0947181108355325 0.0898956850625837 1 1
0.353437554412056 0.342606532869594 0 0
0.402492166895724 0.390314594347447 0 0
0.0872807125261981 0.0834350165198068 1 1
0.175701721172714 0.169997106612533 1 1
0.108252935021462 0.10503467723244 1 1
-0.00696897187850531 -0.00356495006948107 1 1
0.00222448679144127 0.0031527959921911 1 1
-0.185355466570727 -0.178649868938867 1 1
-0.0311563144830091 -0.0301795541359185 1 1
0.198570256195997 0.192951430865962 1 1
0.074166177231177 0.0723998926614114 1 1
0.229506961282839 0.221900666858337 1 1
0.12896023617472 0.124378930438193 1 1
0.00662182700561204 0.00504825996579966 1 1
0.505003900014668 0.487946861598651 0 0
-0.172087371774942 -0.166154373747926 1 1
0.0522054223481593 0.0512573509821003 1 1
-0.176521393377365 -0.172288640984343 1 1
-0.157315429835512 -0.15153794436949 1 1
0.0608812944076665 0.0606088735589023 1 1
0.206870355848738 0.200111035282364 1 1
-0.066558102998046 -0.0644943362666254 1 1
-0.129513263147629 -0.124703394122748 1 1
-0.161992814875655 -0.159353242022587 1 1
-0.121079632056605 -0.116416788500333 1 1
-0.113483716314671 -0.111014466221586 1 1
0.0406969273985298 0.0386949258690932 1 1
-0.186453432986002 -0.17944232181959 1 1
-0.133615229942493 -0.130697594011171 1 1
-0.266976872965525 -0.259575063163325 1 1
-0.0905097537124353 -0.086941688022275 1 1
-0.275076184194929 -0.267994340438984 1 1
0.0934584742876194 0.0898244694664686 1 1
0.575071796298345 0.557500320631088 0 0
-0.121770009262901 -0.119058250707942 1 1
0.102680220750164 0.098620052303421 1 1
-0.237919882239991 -0.231071542969129 1 1
-0.0706340861501846 -0.0674644404457137 1 1
0.0380420227325854 0.0372996252275143 1 1
0.305105801846376 0.296905179931138 1 1
-0.213557936472365 -0.206581411371873 1 1
-0.408341164708243 -0.394714360801101 0 0
-0.0425201654375011 -0.0419189025612152 1 1
-0.469679141832351 -0.455181085252338 0 0
0.178738544782423 0.173221905742748 1 1
-0.0964582337075224 -0.0959493965843387 1 1
0.119267397281516 0.116232888993363 1 1
0.122130454884984 0.117921657746773 1 1
-0.183097013555074 -0.178342630755208 1 1
0.25627069922587 0.246000958316891 1 1
-0.0458399795057216 -0.0463132132428716 1 1
-0.0833475095571423 -0.0805778947100532 1 1
-0.0778787811631371 -0.0747842169380191 1 1
-0.0424548278506451 -0.0458357835096369 1 1
0.0702217343797872 0.0694211244415885 1 1
-0.218612448932004 -0.211593185366134 1 1
-0.357815953945502 -0.348651243861964 0 0
0.0675797586167814 0.0676545462897826 1 1
0.0855613193815066 0.0816515184557229 1 1
-0.309714315958582 -0.29788595247511 1 1
-0.10377880325326 -0.0995438229739047 1 1
0.231791111301705 0.222663490304071 1 1
0.128092097349537 0.121852556465484 1 1
0.0967814673353356 0.0937584841156272 1 1
-0.139411846485075 -0.136698054077582 1 1
0.189420148512199 0.184130146051414 1 1
0.11966299790204 0.117339857035299 1 1
0.0845993932735424 0.081490440278378 1 1
-0.0402351217887444 -0.0363468438930236 1 1
-0.424063989074002 -0.412031365254292 1 1
0.0334271370294724 0.0332622279029207 1 1
0.0756099120846174 0.0726131930103975 1 1
-0.0420599635191479 -0.0395916121823901 1 1
0.104097206234167 0.0941822303825735 1 1
0.519107499455676 0.505917044207225 0 0
0.411135431985675 0.3978077668373 0 0
0.168258036128851 0.163093030758011 1 1
-0.202920914991404 -0.195695174503973 1 1
-0.32832307801486 -0.318124737983015 1 1
-0.00384028811876434 -0.00446888704556944 1 1
-0.0587227034683121 -0.0593561646903187 1 1
0.279353021254636 0.270347839024564 1 1
0.176416552261882 0.17264620717857 1 1
-0.13774504785191 -0.132871399284581 1 1
0.126310764223299 0.122857623992747 1 1
0.0610733515810283 0.0594733709177183 1 1
-0.256508683773905 -0.247878728275349 1 1
-0.0545603421728661 -0.0515298498292285 1 1
0.109472709552339 0.106497516100484 1 1
0.192034990178542 0.185496893259048 1 1
-0.142884482510849 -0.138877433237349 1 1
-0.318837404170912 -0.310397029678098 1 1
-0.0320130364976814 -0.0298877137534826 1 1
0.317066836848935 0.310004692648697 0 0
-0.306453585489789 -0.30071483822452 1 1
-0.000175990161181689 4.57861284932064e-06 1 1
-0.226092437390697 -0.219041261035061 1 1
0.0312242294135003 0.03128288116757 1 1
-0.148234935852098 -0.143462315983534 1 1
0.196900661802174 0.192305760195213 1 1
0.0120202775024311 0.010148354074289 1 1
-0.185259833910205 -0.18088046927247 1 1
0.230240008294798 0.223848783446428 1 1
0.04400368227822 0.0440789888189454 1 1
0.205002439541996 0.197922240670633 1 1
-0.0326857112101101 -0.0303873695556505 1 1
0.261435510418722 0.252892226913198 1 1
-0.0044430130156508 -0.00327307706822837 1 1
-0.306502273708719 -0.297665254651107 1 1
-0.00386762531767923 -0.00330835955968521 1 1
-0.0443844008310155 -0.0431526768073143 1 1
0.245614494048079 0.239920424003592 1 1
0.0912849882126692 0.0863758379951012 1 1
-0.0601608512986694 -0.0557099985585527 1 1
-0.162094794942688 -0.157295599069343 1 1
0.029025705182255 0.0267668714444838 1 1
-0.153463299088468 -0.148837053621997 1 1
-0.102104300878631 -0.0993659060479638 1 1
-0.127910060507908 -0.124317311769172 1 1
-0.285473677121892 -0.277812898392759 1 1
-0.124249560360077 -0.122919180786746 1 1
-0.288068873769809 -0.279366701589719 1 1
0.0881016544408071 0.0848503977991291 1 1
-0.0113181677252895 -0.00988619341969937 1 1
-0.059790936579933 -0.0602754446141657 1 1
0.398567788205379 0.386832956189409 0 0
-0.00396561207739027 -0.00384372959324884 1 1
-0.0441754701028228 -0.0430208488818056 1 1
-0.0698685068927004 -0.0669052412037172 1 1
-0.171931807940143 -0.166478473933772 1 1
-0.0406655542070582 -0.0412372306664361 1 1
-0.128949062888652 -0.125431443291216 1 1
-0.0767552306394143 -0.0728561252561748 1 1
0.297077753875317 0.288863295462275 1 1
0.282995914457247 0.275370222847037 1 1
0.0925247565177187 0.0878021100439007 1 1
-0.32959835651295 -0.321408555848307 0 0
-0.405698000218251 -0.39309056492232 0 0
-0.0720742506510666 -0.0706625370316069 1 1
-0.114885723076846 -0.110493732930372 1 1
0.233977446547084 0.229600653835267 1 1
-0.300724970916231 -0.292590743353866 0 0
0.0723018777918064 0.0690156238723805 1 1
-0.178086631936631 -0.17326789215113 1 1
0.0844661494876595 0.0814530123637225 1 1
0.0407254897305388 0.0406831385028836 1 1
-0.0386502361021397 -0.0364875289511159 1 1
-0.118606152571595 -0.113140502605924 1 1
0.0353967283498545 0.0334003263125401 1 1
-0.0150124969983617 -0.0127668492347978 1 1
0.51602794636011 0.505301872137216 0 0
0.0498401714403939 0.0471811965974206 1 1
-0.0427676518225462 -0.0426497619929695 1 1
0.126906611780859 0.122102264543555 1 1
-0.353159806324366 -0.3441327447248 1 1
-0.0576198499984819 -0.0589745747154465 1 1
-0.14361025013937 -0.138526796750949 1 1
-0.0448135478391442 -0.0422537293990148 1 1
0.201727016615347 0.197500368101255 1 1
0.175897516712663 0.171720540147351 1 1
0.536160202971066 0.520378323372433 0 0
0.106025757834162 0.104449966335119 1 1
0.466892382296781 0.451349860653016 0 0
-0.394307627178058 -0.381341265717133 0 0
0.43742744559088 0.425546072837839 0 0
-0.101419276870353 -0.0967488843845957 1 1
-0.263547398400268 -0.258762769393794 1 1
0.262982470156948 0.255480839482298 1 1
0.295309458449287 0.285708025949759 1 1
-0.0187338309878912 -0.0199575484172537 1 1
0.0680286908168017 0.0649870352097269 1 1
-0.171507051231743 -0.166105334025786 1 1
-0.250127283054676 -0.242881291670764 1 1
-0.132421908780137 -0.128877134366571 1 1
0.28623750920751 0.277231452084329 1 1
0.379010135805842 0.366119727952311 0 0
0.327582125442463 0.31789904161907 1 1
-0.00775574188396634 -0.00763135422181077 1 1
0.00592927887453082 0.00539367425765561 1 1
-0.0255377858770448 -0.0242048519844479 1 1
0.0788204766524663 0.0742892633026138 1 1
-0.125801241145637 -0.122028670871726 1 1
-0.391315970070075 -0.379806797515344 0 0
0.034276592681541 0.0337699628031705 1 1
0.097518226679997 0.094819215047185 1 1
-0.241937337621231 -0.234062579287458 1 1
0.225340082641223 0.216378406380079 1 1
0.0614326665487363 0.0587798513340464 1 1
0.0509262662894691 0.0490529371580225 1 1
-0.141537905938879 -0.136847109660149 1 1
0.0878683442986294 0.0896061300754274 1 1
0.122405122552373 0.117716675687202 1 1
-0.00349819326700695 -0.00501470070778108 1 1
0.117283027397138 0.113953881877949 1 1
0.0477430853910973 0.0445415941530322 1 1
-0.0162573810939683 -0.0139554007371448 1 1
0.346336681751936 0.337299468342889 0 0
-0.150239817382938 -0.144169170790703 1 1
0.166437587569923 0.163004164635389 1 1
0.057325668377431 0.0545997347994637 1 1
0.467706914176616 0.45479175450425 0 0
-0.202037835435976 -0.196501356512508 1 1
-0.224312925094479 -0.216054522396227 1 1
0.0424446863419059 0.0400021032855293 1 1
0.0238236468756725 0.0215518124406794 1 1
-0.368487557398979 -0.35619731292486 1 1
-0.0943722204882414 -0.0920129990083401 1 1
0.198938528446891 0.193500195348872 1 1
0.134215167890575 0.131573533561911 1 1
0.0548932761700711 0.0536191269479003 1 1
0.177004883267404 0.170755531151239 1 1
-0.0635684515729066 -0.0622642789231995 1 1
0.353788363797111 0.343557466050528 1 1
-0.346256625532965 -0.33396130259497 1 1
-0.209029955098554 -0.20266383945372 1 1
-0.312907785596828 -0.301140347675591 1 1
0.208116528093721 0.201663602710047 1 1
0.0595052574829515 0.0565569767991499 1 1
-0.040984189894213 -0.039240875942451 1 1
-0.0982896912341756 -0.0952456190243925 1 1
0.248794108532692 0.243361357952295 1 1
0.0378852958294819 0.0347787931768517 1 1
0.436123271507815 0.426292580330482 1 1
0.443886462001349 0.432272941391623 0 0
0.0638026299718973 0.0621534710969807 1 1
-0.252024710857335 -0.246254011593781 1 1
0.107769737837741 0.106379331731451 1 1
0.105234340238794 0.10191623729607 1 1
0.0445944552096067 0.0463746178698228 1 1
-0.117916649375089 -0.114016118138375 1 1
-0.12497566663694 -0.120443510101307 1 1
-0.128439725112093 -0.124994880674214 1 1
-0.220972130703114 -0.215318428891563 1 1
0.0761672692713277 0.0764624734179447 1 1
-0.0547981898118348 -0.0554402654255635 1 1
0.12168349864394 0.115123180950355 1 1
-0.245223154877658 -0.238445245166449 1 1
0.540399615672718 0.52719692117474 0 0
-0.123712435411986 -0.118749216616304 1 1
0.177723058156142 0.170693993635051 1 1
-0.0133677901570723 -0.0118861816436795 1 1
-0.0300533184158432 -0.0277673945142898 1 1
-0.431987206478525 -0.416489188161159 1 1
-0.413986101031456 -0.402357584256593 0 0
-0.0505859569493915 -0.0480750313692841 1 1
0.280568379584649 0.274288395675536 1 1
0.10793850138118 0.104053148632896 1 1
-0.0764010981238637 -0.0741058084609206 1 1
-0.165749544193247 -0.159024208875138 1 1
-0.0997119003359083 -0.0957577363126067 1 1
-0.138029104377216 -0.137064569041548 1 1
-0.110562048787312 -0.107844995420172 1 1
0.124986145746213 0.121421638860085 1 1
-0.00819750262099771 -0.00981633931820233 1 1
-0.0663100650708201 -0.0649545208193487 1 1
0.255326032195948 0.248951634904374 1 1
-0.0759579958606458 -0.0739200872524333 1 1
-0.136805224165806 -0.133012536808247 1 1
0.0834426540008229 0.0778984536897467 1 1
-0.179853545368625 -0.173685766501072 1 1
-0.165638027734045 -0.161556496701942 1 1
-0.400946705884115 -0.384383695442302 1 1
-0.114345173455436 -0.108174729729364 1 1
-0.363710327730442 -0.349512423589904 1 1
-0.0378004965942575 -0.036437278100439 1 1
0.0713232628215517 0.0682022943620585 1 1
-0.156289662190477 -0.153983887480998 1 1
-0.334387344622888 -0.323021248734323 0 0
-0.203623110818601 -0.196605297797754 1 1
-0.273204978868553 -0.265941237419708 1 1
0.0753615215133699 0.0752882215866941 1 1
-0.150391974250971 -0.1459762148402 1 1
0.349817282417122 0.337526135886508 1 1
-0.107407341804934 -0.104593689411644 1 1
0.103876916749569 0.100331789799139 1 1
-0.0746053217467634 -0.0715991489469768 1 1
0.0880852661403782 0.0839257269500977 1 1
-0.2531636819603 -0.246298565005206 0 1
-0.273344118844195 -0.266492098145835 1 1
0.074993779724363 0.0756047360254741 1 1
0.131210758829906 0.127783903389143 1 1
-0.270143997422719 -0.258755975680441 1 1
0.106968725100757 0.104318028552344 1 1
-0.226536173408088 -0.217765515443981 1 1
0.00954513124069547 0.0085893795834914 1 1
-0.167105690551538 -0.162432750966088 1 1
0.0961068159322813 0.0942010989457542 1 1
-0.116429320352155 -0.113411313977028 1 1
0.152097943862564 0.149038381509762 1 1
0.0663713347863137 0.0648227589370368 1 1
-0.0691313140350147 -0.0669947844161425 1 1
0.0117445831703727 0.0103653449474789 1 1
-0.159428513332513 -0.154625355487256 1 1
-0.261966519815197 -0.253778556934271 0 0
0.266108102943818 0.254248178276289 1 1
0.289468705542814 0.281679934654863 1 1
0.0401068332725798 0.0398039818119367 1 1
0.355452784155363 0.345427676614532 1 1
-0.145401561612372 -0.139482268163601 1 1
0.24731668162479 0.239483400688584 1 1
0.167171560914233 0.163266738185762 1 1
-0.0828643316056542 -0.0791248667417697 1 1
0.071565265513082 0.0684604050972921 1 1
0.118890342504415 0.1137919080218 1 1
0.060759433994947 0.0583465548837483 1 1
-0.0217328582001684 -0.0210912318778299 1 1
-0.212278684633347 -0.206785830812299 1 1
-0.180179766015201 -0.175733263674015 1 1
-0.367421835715413 -0.357077479315298 1 1
0.058123808304072 0.0551126833131124 1 1
-0.0886846400200616 -0.0861720409739915 1 1
-0.0775276489041977 -0.0744688178344323 1 1
0.0421522818791326 0.0414480247520214 1 1
-0.123459506344543 -0.119200338909796 1 1
0.224776394135769 0.216580025370603 1 1
-0.254351739873425 -0.24934497749717 1 1
-0.0230235809994458 -0.0252194212022263 1 1
-0.273512478115996 -0.267747767132586 1 1
0.179010297060644 0.173502750380155 1 1
0.168308773870188 0.1628553995946 1 1
-0.557026632470429 -0.540861673646776 0 0
0.0594738599501211 0.0596067715675281 1 1
-0.0247908003462526 -0.0261124603403717 1 1
-0.0627930256693703 -0.0629134745187893 1 1
-0.321960439439653 -0.313374186393892 1 1
0.0915073084761829 0.0891025907769108 1 1
0.252346596324392 0.241130400384265 1 1
-0.165004605418576 -0.163179309992001 1 1
0.224362099026162 0.217082701769784 1 1
-0.248754533412209 -0.240228753312021 1 1
0.0298076175376099 0.0277614119916548 1 1
-0.437287422833261 -0.424429695612601 0 0
-0.214949793434963 -0.20538858424696 1 1
0.0662727770521303 0.0656025716881457 1 1
0.233944553840927 0.227936798954133 1 1
-0.24447043936474 -0.236660708936937 1 1
0.0909007086397305 0.0891093388826409 1 1
0.0531902937900004 0.0513327054835465 1 1
0.255142935376907 0.244959134805774 1 1
0.29399990245884 0.285655123405721 1 1
-0.272201409230027 -0.26480468843389 1 1
-0.199571809615339 -0.196214475757669 1 1
-0.240267295607949 -0.230476544286189 1 1
-0.0836778923420041 -0.0820115131831652 1 1
-0.158153893918655 -0.150857892215777 1 1
-0.193821915469127 -0.188254592751397 1 1
-0.239306749690727 -0.231671044264494 1 1
0.131793008575523 0.129833334152374 1 1
-0.141452814037427 -0.139499436159669 1 1
0.347631644465358 0.33705334095861 1 1
-0.00652526576262947 -0.00806151739580089 1 1
-0.15159783774544 -0.146641113545013 1 1
-0.151607600482041 -0.145160551453389 1 1
-0.343652779532384 -0.333034336875388 0 0
0.340157516912917 0.330254979254979 1 1
0.413087076950722 0.399218609365301 0 0
0.0480637608591763 0.0494935871765542 1 1
0.299432731503761 0.291061385887601 1 1
0.0415764995220159 0.0412439770140665 1 1
0.212153853705897 0.207391143469792 1 1
0.0862102572965255 0.0813784576431204 1 1
0.0424118164508588 0.0414869760707621 1 1
-0.0363002798307287 -0.0357243067637435 1 1
-0.269950618214584 -0.260955721605209 1 1
-0.115266066808941 -0.11128051318609 1 1
-0.000396849891156001 -0.000527575723998884 1 1
-0.278911530679077 -0.269868553954028 1 1
-0.0668472948453548 -0.0658045411004617 1 1
-0.0215005441861457 -0.0188539488124504 1 1
0.0089980446231003 0.00777991558883324 1 1
-0.211613942319782 -0.206784668648817 1 1
0.0122573407991191 0.0111737389345686 1 1
0.187365991662501 0.18242296044676 1 1
-0.187903547303816 -0.184513037366303 1 1
0.142961793047661 0.139752761093144 1 1
0.373247610256459 0.362304937338007 1 1
-0.187137219861828 -0.18306053868424 1 1
0.037125603390378 0.0359063633699101 1 1
0.0184853401171342 0.0182163984303578 1 1
-0.302400802700496 -0.294279000194834 1 1
-0.061351136844315 -0.0607353789478037 1 1
0.424419020865035 0.413256231142375 0 0
-0.20864041880681 -0.204318263880472 1 1
-0.0223983046598589 -0.0187260295832199 1 1
-0.170023082120701 -0.164867753676419 1 1
-0.0969289852235844 -0.0934346954429281 1 1
0.175079898813229 0.170847104342852 1 1
-0.299521344144545 -0.289204448136655 0 0
-0.393411615331723 -0.382422159815238 1 1
-0.339885844714918 -0.329661979385224 1 1
-0.315977911454416 -0.307936180688319 0 0
-0.00298390600073796 -0.000712247262256386 1 1
0.123214465887791 0.118021406617834 1 1
-0.0759502114021144 -0.0731653964857848 1 1
0.0289879426244429 0.0281241255532265 1 1
-0.122760745912309 -0.119417781665283 1 1
0.272201855925783 0.266057247188374 1 1
0.13321656094307 0.130347510111873 1 1
0.163004520535861 0.158726881370087 1 1
0.0414685171310293 0.0420033933389866 1 1
0.0565183144612492 0.0545915045453017 1 1
-0.221209548540195 -0.214957762380384 1 1
0.258630049107603 0.248905022965326 1 1
-0.285770612923515 -0.277107287487926 1 1
0.4858233961954 0.472888904123357 0 0
0.170785210638319 0.164257053647203 1 1
-0.0285103947981573 -0.0260021459706195 1 1
0.108968900211351 0.106273034407476 1 1
0.0348359510525038 0.0338636757154625 1 1
-0.0419142421109029 -0.0433672301146067 1 1
0.0534396632092296 0.052519852984945 1 1
-0.0397679992125977 -0.0403358573694278 1 1
-0.0913882252584139 -0.0899763578784525 1 1
-0.0449595426516158 -0.0424554746807248 1 1
0.100113122068166 0.0980681553686539 1 1
0.0620422033932793 0.0605895147997995 1 1
0.0214931770694116 0.0196540224048057 1 1
-0.089885791052626 -0.0869215185787541 1 1
-0.161221366126308 -0.157179919330123 1 1
0.105618184337814 0.106150282667374 1 1
-0.134296140780764 -0.132453847021875 1 1
0.0745445295720436 0.0735177516050924 1 1
0.15137121063078 0.146898387164464 1 1
0.10458114640534 0.10153485664237 1 1
0.22455790670335 0.217457738796408 1 1
-0.0444167123966118 -0.0429055305477618 1 1
0.0727085656923224 0.0693440172127037 1 1
0.155739521561081 0.151289498004714 1 1
-0.0191379728316757 -0.0191912695043293 1 1
-0.328346151282758 -0.316163254224539 1 1
0.0321508843987032 0.0310440514241122 1 1
-0.254387833986203 -0.247139982144752 1 1
0.210721845320398 0.204929491287537 1 1
-0.259634662735716 -0.256371805625067 1 1
-0.15585989428298 -0.151662663270605 1 1
0.187834812387688 0.18422804791957 1 1
-0.00798595675390139 -0.00955327079712312 1 1
-0.212071136424461 -0.206343051081996 1 1
0.298671011002051 0.289784507686944 1 1
0.117925184447113 0.113021495447763 1 1
0.251001705253612 0.242444289284216 1 1
0.172750914104879 0.167821022333112 1 1
-0.0784775832758016 -0.0731205029240019 1 1
-0.0870377600860414 -0.0850502112555484 1 1
-0.168529916724668 -0.162716816947544 1 1
0.290398855611674 0.28253748989054 1 1
-0.20602124508617 -0.200776791868371 1 1
-0.12613346356628 -0.124630193701565 1 1
0.0115015633224994 0.0118137861889776 1 1
-0.173092708963108 -0.167361031190086 1 1
-0.161073020969751 -0.156423877017948 1 1
0.34334638919912 0.334448658595204 1 1
0.160766030359309 0.156185618602503 1 1
0.181832769962074 0.174658014695957 1 1
0.182621949855777 0.176897817101578 1 1
-0.0502414219993637 -0.0494607099623625 1 1
-0.0565859797053265 -0.0536106754446495 1 1
0.197703897002703 0.192219786335819 1 1
0.179071355698312 0.173620975057529 1 1
0.222990488360699 0.216740859151685 1 1
0.0602506874390673 0.0569875518171899 1 1
0.0629049736046069 0.0617349692177531 1 1
0.00823389487174203 0.00771239772815446 1 1
-0.187713303867312 -0.183654848137438 1 1
-0.165904096810928 -0.161706333575594 1 1
0.148171879443692 0.143368527040414 1 1
0.0956055537188052 0.0918789068989359 1 1
0.158301328135123 0.155077238132849 1 1
-0.203305610634612 -0.1974899208733 1 1
-0.0634139078609175 -0.0622160355855387 1 1
0.217405461950768 0.212343161105713 1 1
0.274057777988642 0.266238290695694 1 1
0.0554794845149078 0.0534287753204868 1 1
0.043648506879988 0.0436563043562691 1 1
-0.193079935037621 -0.189042633083032 1 1
0.142920404721738 0.140394171754381 1 1
-0.515314699161995 -0.504420624132849 0 0
-0.014466440027365 -0.0161559150906663 1 1
-0.153320695101845 -0.150893768397694 1 1
0.0931927610936626 0.0903275288634605 1 1
-0.446967984913054 -0.43343090992278 0 0
-0.244046687870481 -0.236523938319549 1 1
-0.264811037751124 -0.256021989827431 1 1
0.066307067426676 0.0652127647984378 1 1
0.23151213401895 0.225339822007506 1 1
0.0177028812058765 0.0169412945972564 1 1
-0.278654304576278 -0.267548983116261 1 1
-0.0608881261166867 -0.0582418553878076 1 1
0.0319974264064889 0.0308963515366115 1 1
-0.0469427726546682 -0.0471944994652845 1 1
-0.118606999008971 -0.114823734456798 1 1
0.100155382722222 0.0935452946104143 1 1
-0.0755751488208856 -0.0737409353378497 1 1
0.255938052858781 0.247766488150891 1 1
0.179969781831277 0.174144864585658 1 1
0.329224161924084 0.319522165736386 1 1
-0.259284981130528 -0.251643824557459 0 0
-0.358836282749852 -0.348346627184169 1 1
-0.0381419400832616 -0.0352178748915468 1 1
0.0401385621825129 0.0397899089854599 1 1
0.0779610964520261 0.0730745678907068 1 1
-0.243953877083696 -0.234598024019597 1 1
0.0258997946851926 0.0263870904904727 1 1
0.017639810492242 0.0175260929600534 1 1
0.263210682792767 0.255863942685486 1 1
-0.182856942649933 -0.177248148545461 1 1
-0.0141960627764949 -0.0131161923421044 1 1
0.0378555558387734 0.0378026929841443 1 1
-0.417510168598464 -0.403925042035347 1 1
-0.00674722044881934 -0.00684105171470026 1 1
0.144794851359146 0.139899547824771 1 1
0.0203057189747262 0.0165674586737163 1 1
0.0100702582610848 0.0116944853646801 1 1
0.141215586938827 0.138198016873555 1 1
0.144459253538476 0.137919448667434 1 1
-0.0622935236966662 -0.0609367213138146 1 1
-0.0087762387979795 -0.00901989333697903 1 1
-0.376560839154072 -0.36580061039057 0 0
0.63605998584144 0.617204532827891 0 0
0.0127193760784171 0.0128859227708628 1 1
0.301750134813286 0.292015989402388 1 1
0.00244239693057051 0.00259378204895153 1 1
0.0432030517186394 0.041824482605412 1 1
-0.077819785492256 -0.0764331045181414 1 1
-0.218040774877116 -0.208668084744599 1 1
0.0807894618476934 0.0770737441455733 1 1
0.554040890816971 0.537080144958422 1 1
-0.0507268974925376 -0.049236901448567 1 1
-0.270815592099406 -0.262528894332099 1 1
-0.0182694465748379 -0.0180719328918051 1 1
-0.090551038032795 -0.0876690482597966 1 1
0.202937460052799 0.197053962920542 1 1
0.151984208375531 0.148711143639565 1 1
-0.504620610098423 -0.490467747947281 0 0
0.216188508041544 0.20547411564197 1 1
-0.102555867048632 -0.102385478893816 1 1
0.441180447416344 0.429818002952625 0 0
-0.103796841108125 -0.101048037903236 1 1
0.107499616843857 0.10355983689906 1 1
0.217785450818934 0.212912961511722 1 1
0.205017042425566 0.196218952243701 1 1
0.479890500043741 0.466448739629434 0 0
0.0237632245559762 0.0208302402167709 1 1
-0.228799154151578 -0.222659565198728 1 1
-0.0790746521196678 -0.0791661524677961 1 1
0.391780597243239 0.379368374446697 0 0
-0.272402323027956 -0.265679991782087 1 1
-0.0761553703617944 -0.0750324343898371 1 1
-0.0392461735371741 -0.0374722618148089 1 1
-0.211924297402973 -0.207332434737976 1 1
-0.0262276306350785 -0.0239564224632656 1 1
0.311205388363833 0.300959252788954 1 1
-0.0547368713592912 -0.0517707099697085 1 1
-0.093034293772398 -0.0920988125375407 1 1
0.223805435355082 0.216630388212954 1 1
-0.165045291376219 -0.158808975901338 1 1
-0.243482655870461 -0.238332460746752 1 1
0.0384738165576299 0.0366834788490797 1 1
0.051396314374084 0.0488155368515979 1 1
0.265194711546458 0.256444721934307 1 1
0.12582054034612 0.122169984632615 1 1
-0.446600334460068 -0.432418671697624 0 0
-0.108869031993063 -0.106675280020945 1 1
0.202607237063864 0.195782647974426 1 1
0.0682201401754836 0.066367920600919 1 1
0.178247339090775 0.172224855742884 1 1
-0.193712958188349 -0.187538819488187 1 1
-0.077206344974115 -0.0732937154474042 1 1
-0.356921973206867 -0.348346690495297 1 1
0.0226973138563999 0.0215877202408308 1 1
-0.365392022443719 -0.353721869285909 1 1
-0.145148470947924 -0.140370462927774 1 1
0.0113028047325656 0.010173921851829 1 1
-0.0052241139874935 -0.00472380831843772 1 1
-0.236306648475079 -0.232391066193869 1 1
-0.050419981764849 -0.048376108489156 1 1
0.438068542736714 0.427876995561017 1 1
0.450581472279843 0.437218937794019 1 1
-0.107341330639262 -0.103328936775971 1 1
-0.0550253191046417 -0.0533434133514946 1 1
-0.245644005787215 -0.239469129069869 1 1
-0.0720218345251721 -0.0701891926169851 1 1
-0.106072455934009 -0.105492733082995 1 1
-0.266755136395629 -0.260695569616806 1 1
0.326136328929059 0.315495786541652 0 0
0.156124899503084 0.15054533310971 1 1
-0.0239176521448502 -0.0225276486800377 1 1
-0.00903084045105516 -0.00879303401152888 1 1
0.227534248895814 0.217938861813869 1 1
0.180576456931127 0.175610813971781 1 1
0.257390414283366 0.252671235232887 1 1
0.274074145270379 0.267184281511665 1 1
0.166292535196851 0.162449345626976 1 1
0.0420330961857252 0.0384632433493657 1 1
0.164124914536749 0.159751185560854 1 1
-0.167204821584362 -0.163299621962977 1 1
-0.101953409199836 -0.0984333439775698 1 1
-0.269608162731164 -0.261555792946241 1 1
0.20689511919172 0.201326250776155 1 1
-0.225170468597234 -0.220605671044151 1 1
-0.157503396078427 -0.152339783509261 1 1
0.0780516771511848 0.0754584032398293 1 1
-0.107545040731239 -0.105965196128768 1 1
-0.0954056736594927 -0.0918367301313882 1 1
-0.0745355006837807 -0.0738612454769098 1 1
0.376544298803397 0.367369381792618 1 1
-0.313001610566586 -0.304755364529062 1 1
0.0779983767154026 0.0788425306028228 1 1
0.211076539689192 0.204354131282894 1 1
0.0538041355528508 0.0521849640081171 1 1
0.00631561900683247 0.00723627520079239 1 1
0.102697582899764 0.0987666399108852 1 1
-0.139079948539734 -0.135637635578151 1 1
0.382150975971067 0.372761152113456 0 0
-0.0425785579615029 -0.0415851093447587 1 1
0.219235972750357 0.209782479504105 1 1
0.257988412686254 0.250490381370947 1 1
0.0664853931508695 0.0637016479098533 1 1
0.000538742728336788 -5.94367517086497e-06 1 1
-0.449053123852571 -0.436778089663348 0 0
0.231120876263348 0.226785888366431 1 1
-0.148411906399599 -0.145994427967286 1 1
0.25292807484884 0.245316289535729 1 1
-0.480320891346761 -0.463144999326787 0 0
-0.23279795488434 -0.224303894097903 1 1
-0.043326944769104 -0.0428688903361368 1 1
-0.00924674471294568 -0.00943202453700157 1 1
0.153138159402532 0.14738747901214 1 1
0.0959797957291688 0.0913742052450355 1 1
0.062113296772515 0.0597201524650761 1 1
0.115753582350945 0.112763299555798 1 1
-0.026690078573031 -0.0247017825031009 1 1
0.102582030558747 0.0999663871276448 1 1
0.177669087781349 0.172163102034288 1 1
0.08501110590223 0.0825302867635235 1 1
0.3686049550274 0.35881443020385 1 1
0.166924792498942 0.161292676761313 1 1
-0.242887127394001 -0.236117716638237 1 1
0.0656004080598918 0.0630110853092022 1 1
-0.0434862805569945 -0.0441726657781943 1 1
0.353766703337809 0.342685522307617 1 1
-0.106711815109244 -0.103499398324482 1 1
-0.140177181714205 -0.137468309085083 1 1
-0.071471093672504 -0.0676278098145516 1 1
-0.573310194569861 -0.553437492352908 0 0
-0.0638450654461161 -0.0624259149369326 1 1
-0.0681760735561863 -0.0643825576895867 1 1
-0.221176176177672 -0.215349740474716 1 1
0.124690194366918 0.121793927743238 1 1
-0.43816128301772 -0.423685042645893 0 0
-0.0659611292375186 -0.0626740769154608 1 1
0.0812347373830668 0.0813356961760053 1 1
-0.0125902493506337 -0.0132750609265206 1 1
-0.165152310833891 -0.160377411918359 1 1
0.32553878382314 0.316702992378424 1 1
-0.252223832170397 -0.242578023376289 1 1
0.141524913442257 0.141001416569858 1 1
0.294040587538283 0.284210765436133 1 1
-0.271620028168873 -0.26229303526851 1 1
0.266901539236152 0.258957836671912 1 1
-0.144409006878108 -0.139565030448963 1 1
-0.0421296890997813 -0.0407595866724396 1 1
0.06801994321821 0.0636367605353866 1 1
-0.514132075830222 -0.496966096589143 0 0
0.100432657146569 0.0969791127434156 1 1
0.106461222927281 0.102971944714119 1 1
-0.0421274489839166 -0.0406766861499568 1 1
0.0688086937059414 0.067109068803313 1 1
0.113764840949495 0.11083490836144 1 1
0.253793612757469 0.244850668438594 1 1
-0.0290435881655837 -0.0275607549685758 1 1
-0.221764989290338 -0.215347287658834 1 1
-0.279927146119273 -0.272892800148343 1 1
0.0110219700278025 0.0109021988897108 1 1
0.181110831407881 0.175583575408582 1 1
0.254846643203982 0.247318060437049 1 1
-0.111798961949695 -0.110486337405265 1 1
0.0656258817363871 0.0630567623035742 1 1
0.103366008712535 0.099764417062466 1 1
0.195545886921217 0.192132651994161 1 1
-0.464461112715357 -0.451694747059272 0 0
0.289854250831579 0.282733245057663 1 1
0.06572170015531 0.0611970175217473 1 1
0.0558798516670314 0.0535535467221101 1 1
-0.0510481484160079 -0.0491502311303727 1 1
0.170728161440977 0.164883495073552 1 1
0.138622119300719 0.13470322222574 1 1
0.157632144212072 0.153653123435604 1 1
-0.123814858851861 -0.118958631289885 1 1
0.0754853169264812 0.0720505133457425 1 1
0.283261525311078 0.273086260044443 1 1
0.238055139568209 0.230122080016752 1 1
0.0425931093885999 0.0393495889003175 1 1
0.302231728505309 0.295630376796419 1 1
-0.00317896596654879 -0.00230172019459585 1 1
0.227666870320261 0.223462962996533 1 1
-0.0488360816811922 -0.048880506524123 1 1
0.296009852319149 0.28907185125005 1 1
-0.111833145779102 -0.109881477569702 1 1
-0.0197545422965137 -0.0173321539211214 1 1
-0.182438224184827 -0.177366385385488 1 1
0.166270117999812 0.159848532078118 1 1
-0.00180778441694626 -0.00147285796041761 1 1
0.216403287855175 0.208794612480781 1 1
0.400989427806261 0.389634577675969 1 1
0.190333062429802 0.1830438830141 1 1
0.0588161884895491 0.0570017522482659 1 1
-0.205545771448146 -0.195153750375947 1 1
0.145639296510257 0.138569952546686 1 1
-0.104465628238937 -0.101021166651594 1 1
0.176113850654923 0.169515918421109 1 1
-0.150249618094476 -0.14464063918921 1 1
0.136809799017786 0.131468843182356 1 1
-0.209173682407094 -0.203777260933037 1 1
-0.190267940214507 -0.187996608972198 1 1
0.00442308979360838 0.00237848402230372 1 1
-0.107745220259342 -0.10216206170188 1 1
-0.290147400053754 -0.280108711798564 1 1
0.00318600561976642 0.00245018405472976 1 1
-0.266330155959255 -0.25805204768599 1 1
-0.138842467341126 -0.134328542862978 1 1
0.205244754413844 0.199209030923308 1 1
0.0726239329397706 0.0723137439680941 1 1
-0.213372739462331 -0.207452129463509 1 1
-0.0986442676995665 -0.0959005808579352 1 1
0.168475071755768 0.164023296907197 1 1
0.153358526661959 0.149052316626086 1 1
0.21214570063864 0.207414119620513 1 1
0.142659383918124 0.137938195820939 1 1
-0.0460024277312387 -0.0461140714402671 1 1
-0.29419865634391 -0.285366132748373 1 1
-0.13501528063425 -0.129770180842012 1 1
-0.0549755959671585 -0.0536183994205007 1 1
0.308163405083417 0.298841007935429 1 1
-0.0264835119029638 -0.0280375653825437 1 1
0.33247962158188 0.323259613224583 1 1
-0.0744878924550111 -0.0720956205712405 1 1
-0.106866134582184 -0.104892843495951 1 1
-0.110836459831741 -0.105376502981557 1 1
-0.337551805087331 -0.324770146166727 1 1
0.0723513158824068 0.0706030201181151 1 1
-0.0967178861753622 -0.0924897127784315 1 1
-0.220675714556328 -0.213189987688521 1 1
0.221167499715478 0.21678697420515 1 1
-0.202081720161917 -0.195770584894001 1 1
-0.183422744634614 -0.177956942099398 1 1
0.313338763445522 0.30351415809586 1 1
0.257029885901476 0.248543543166467 1 1
0.316981640373293 0.310452785338989 1 1
-0.0997257517692575 -0.0957690234565275 1 1
-0.348202820513643 -0.339051974630939 1 1
0.130993004282899 0.12764668776691 1 1
0.0259046267526095 0.0269449074019808 1 1
-0.00435417062869928 -0.00525052951922965 1 1
-0.325062796967685 -0.314802126210313 0 0
-0.028501398858547 -0.0264360827923678 1 1
0.169801673782925 0.165623740876037 1 1
-0.0348024012300893 -0.0338343412918576 1 1
-0.173018690868972 -0.16785722224506 1 1
-0.109588799685602 -0.105965506385775 1 1
-0.381148656958868 -0.370379969253641 1 1
-0.28097550067652 -0.273094828393417 1 1
0.270629732873754 0.262441859377642 1 1
0.0126524507085405 0.0127207038601488 1 1
0.377301819296318 0.36376495093324 0 0
-0.305970456766881 -0.299198766505355 1 1
-0.0616722054293298 -0.0605970932945774 1 1
0.190691136384885 0.183489494334677 1 1
0.209192159623199 0.203912180460318 1 1
-0.369958004172525 -0.35624336414431 0 0
-0.197157133101626 -0.193181363747373 1 1
0.0422107871966134 0.0383244358850491 1 1
0.15308318245722 0.148072099761999 1 1
-0.0810492358893034 -0.0805048932764686 1 1
0.0256207647508929 0.0257375884220181 1 1
-0.0560430771694456 -0.0557965992212337 1 1
-0.0878582828734893 -0.0855426178312 1 1
0.354080155899585 0.340593185700216 1 1
-0.0126283553818604 -0.0104096136521684 1 1
-0.0115222496208197 -0.0114227872328316 1 1
-0.039264389404475 -0.0398895975206853 1 1
-0.0160671984717417 -0.0149018156583903 1 1
0.314126989038462 0.301979345827667 1 1
0.0141025460519166 0.0143744105823999 1 1
0.246667832587538 0.239777284716866 1 1
-0.0489013202005083 -0.048561394795538 1 1
0.412881431331648 0.402527982020036 1 1
-0.221224212804842 -0.216163157878376 1 1
-0.0504071399045854 -0.0488923523081125 1 1
0.0645546285432692 0.0630606626913387 1 1
-0.0366293594160477 -0.0373563301806361 1 1
0.324268864274303 0.316545629082676 1 1
0.00347625018915625 0.00500472679089519 1 1
-0.223644852269051 -0.21815024427578 1 1
0.22014282182477 0.211912540824549 1 1
0.273040404346996 0.264228192379178 1 1
-0.283955352454075 -0.276985536812679 1 1
-0.15644104040441 -0.151444532582226 1 1
0.0961035797553772 0.0924276387680961 1 1
-0.229628180098398 -0.222489251817025 1 1
0.336963386610374 0.326573022482053 0 0
0.115133319202218 0.108094727330743 1 1
-0.168699532967322 -0.16262893712861 1 1
0.148697631792989 0.144644683398247 1 1
0.101195606849907 0.0981655649774136 1 1
-0.11721797852515 -0.113207818654067 1 1
-0.124751860139562 -0.122980633602302 1 1
-0.119496484082975 -0.117023228867789 1 1
0.254476919667118 0.245230865422707 1 1
0.138954206251628 0.13528561690319 1 1
0.133435577578196 0.128678654891489 1 1
-0.208691926965187 -0.200945774263018 1 1
0.00912571401595054 0.0130911213254402 1 1
-0.215667315778608 -0.207589332593446 1 1
0.129044176435767 0.124540188293937 1 1
-0.116237823212526 -0.111357666487707 1 1
-0.259814176279228 -0.250251156937736 1 1
0.545998713000125 0.529946162206663 0 0
0.222841643283259 0.21684853667524 1 1
-0.182168097043988 -0.180660314439786 1 1
0.115881050252992 0.114762913639388 1 1
-0.413883365822878 -0.403609061767497 0 0
-0.0617755849240114 -0.0602051424598364 1 1
-0.288484179693384 -0.278293303991883 1 1
0.00222320851696899 0.00242167418889348 1 1
0.386890341666318 0.376262000581909 0 0
-0.238622288032721 -0.232100431596171 1 1
0.101419161951411 0.0990896543491988 1 1
-0.175700868567531 -0.169509254559317 1 1
-0.0282672095590813 -0.0271632869896293 1 1
-0.15303456801141 -0.146220765400331 1 1
-0.0277331712657698 -0.0279064645857307 1 1
0.225688854051575 0.220527359627393 1 1
0.170537348792704 0.168085245491043 1 1
0.0878484791593967 0.0835106766693335 1 1
0.384424596896597 0.372001913955127 0 0
0.247921746738253 0.240544113965537 1 1
0.0929552501413301 0.0881114384250644 1 1
0.0354485481946139 0.0331479252661751 1 1
0.0934208436582747 0.0945801373857813 1 1
0.0823769693568903 0.0787124329097783 1 1
-0.112858976687179 -0.107289872858943 1 1
-0.0422160356970993 -0.0390291705118955 1 1
0.272205599943664 0.26549465843495 1 1
0.208366520743937 0.201996524018459 1 1
0.00435466130924091 0.0056853191308226 1 1
0.0458100670552273 0.0436284718408639 1 1
-0.0913918130306244 -0.0887747469472091 1 1
0.471563859493329 0.460829065525777 1 1
-0.0682146432603709 -0.0657996988393223 1 1
0.0779752012743584 0.0745038130242982 1 1
-0.192856841076753 -0.185259818839449 1 1
0.00140610162609453 0.000202170395543572 1 1
0.09666247608259 0.0949955381948397 1 1
-0.0324884255452291 -0.0318366247031556 1 1
0.208965473027526 0.203801743678651 1 1
-0.125071937365439 -0.120677424595007 1 1
0.306046154705858 0.296352294750791 1 1
0.628351146162724 0.610257764476405 0 0
0.206960309378595 0.202510616387547 1 1
0.0890789367977637 0.0856243307406158 1 1
-0.0294914125387641 -0.0290270906933599 1 1
0.0380434988428034 0.0376198739940046 1 1
-0.104928271016939 -0.101864321129448 1 1
-0.121096153519921 -0.118087934600138 1 1
0.196524200927623 0.189655533423484 1 1
-0.114041587973656 -0.110581462916609 1 1
-0.0290173126726244 -0.0275436975962483 1 1
0.378061992805547 0.36856545741648 1 1
0.111409771968261 0.108104500524617 1 1
-0.0472844711190807 -0.0470759443809052 1 1
0.0294177456191434 0.0280835459789165 1 1
0.136424834766957 0.132296105703787 1 1
0.146182934278681 0.142583330066983 1 1
-0.0630540266595658 -0.0601673052848202 1 1
-0.0427161267402422 -0.0441465584043226 1 1
-0.079856932340157 -0.0784192986680843 1 1
0.132585093409081 0.127793218615383 1 1
0.353817143904269 0.343836088591327 1 1
-0.113963569125178 -0.108188324210744 1 1
-0.0655031255220227 -0.0638131375322712 1 1
-0.00680103127562165 -0.00558815359681043 1 1
-0.0545162435656474 -0.0539131026079886 1 1
-0.298780492068343 -0.292665004163566 1 1
0.0212429812830006 0.0221622413896234 1 1
-0.256526879855387 -0.247410707715711 1 1
-0.367405002728978 -0.357062375706102 1 1
0.00619121466867419 0.00656541116205688 1 1
0.120441754521818 0.118468188192397 1 1
0.106055637016168 0.10432071095812 1 1
0.286953153511549 0.278217060939694 1 1
-0.373733987765404 -0.361425843974449 0 0
-0.420183657694977 -0.407106856044638 0 0
-0.0540030525785393 -0.0518690183489444 1 1
-0.106846205767112 -0.10417999423171 1 1
0.0955865252868803 0.0945452318046598 1 1
0.111347108787293 0.10923900072961 1 1
-0.259272287729984 -0.252524659403191 1 1
0.24415186221521 0.238113807671967 1 1
0.0148182958080012 0.016702862083796 1 1
-0.0753106675283808 -0.0733345855676981 1 1
-0.0369458753143513 -0.0354682274027671 1 1
-0.0295065173127897 -0.0265567849847863 1 1
-0.205473432414416 -0.199552683293237 1 1
-0.264843854293557 -0.259539983259405 1 1
-0.0173630605365513 -0.0181362360198019 1 1
0.0199219934268479 0.0191034272904227 1 1
-0.0372283340961719 -0.0359358105254798 1 1
0.345466049949308 0.332505970721202 0 1
0.0546900218507864 0.0515464888398985 1 1
0.0854999602896653 0.0851012108683428 1 1
0.0248948360715252 0.0244521119033982 1 1
0.216665244118109 0.208820614879322 1 1
0.341954452342623 0.331640985468498 1 1
0.0559924725531132 0.0559171868267832 1 1
-0.197305309854955 -0.192020968187589 1 1
-0.32906661303685 -0.318887843536805 1 1
0.416687157643206 0.405054451835996 0 0
-0.473194358165039 -0.460965834590752 0 0
0.0554322166589697 0.0544366168999148 1 1
-0.177170992938339 -0.170584340325728 1 1
0.0936075467697213 0.0917689005638664 1 1
0.277423470872342 0.270104876895033 1 1
-0.214988742543451 -0.21174572836886 1 1
-0.20849904935441 -0.200310127707895 1 1
0.204210525128884 0.195308191097007 1 1
0.0259883508899619 0.0246525181222618 1 1
0.32925212373569 0.316940364444179 1 1
0.210557783681293 0.203962588135253 1 1
0.00860215305650196 0.00500635989700661 1 1
-0.196808796263033 -0.191244938062186 1 1
-0.136766035205886 -0.131557519013086 1 1
0.0834417107119891 0.0809266248777838 1 1
-0.052038531191893 -0.05069611171012 1 1
-0.143877577734404 -0.140174272772919 1 1
-0.32266261942866 -0.312721631279987 1 1
-0.0494608773497208 -0.0483176139808036 1 1
-0.175415863602248 -0.171115893662654 1 1
-0.00955762952342282 -0.00880150608966778 1 1
-0.10497140904414 -0.104569706837794 1 1
-0.182879985851621 -0.17891412185519 1 1
-0.0957261842434521 -0.0933884191434172 1 1
-0.161211013923512 -0.157290837801935 1 1
0.120857620060585 0.117072716704536 1 1
0.164571207151081 0.158380333765767 1 1
0.305001805720394 0.299095046532447 1 1
0.00878936559975889 0.00828692552865834 1 1
-0.120122041049763 -0.114501371648128 1 1
0.200397700823627 0.195580031031185 1 1
0.0240852075059164 0.0229289608809055 1 1
-0.0637663650911746 -0.0616698439666366 1 1
-0.243015827779749 -0.236489787451264 1 1
0.162489715062613 0.159304021472371 1 1
0.101638187123262 0.0972916058873404 1 1
-0.399819677011582 -0.388699527822983 0 0
-0.141370480553185 -0.137967351616148 1 1
-0.0961319504420747 -0.0929170893373654 1 1
-0.00829320170125292 -0.00657964202230152 1 1
-0.00276931946319757 -0.00171552335898401 1 1
0.242806983762703 0.235495715421085 1 1
0.127700954096755 0.123419907995361 1 1
-0.0833447911998434 -0.0804819713234363 1 1
-0.0584971984924861 -0.055969381541192 1 1
0.389164562751261 0.373547074023118 1 1
-0.0266812430842438 -0.0261955416236139 1 1
0.0202061323224461 0.0211469683342081 1 1
0.387346801739723 0.37504322130423 1 1
-0.18531695242637 -0.180791978688517 1 1
0.209580359991172 0.204497407397757 1 1
-0.436698002665913 -0.423236006500424 1 1
0.199583252623597 0.193098242770864 1 1
0.157195065911154 0.151900493232839 1 1
0.34433408158734 0.335200889351048 1 1
0.411666339579506 0.397716118459583 1 1
-0.101915280900622 -0.0983734093863106 1 1
0.0730013280051917 0.0716117259307289 1 1
-0.134357333318292 -0.131331251080789 1 1
0.21421949129798 0.206377719126332 1 1
-0.01091636931335 -0.00939892929067526 1 1
0.0404267345681667 0.0387158720330461 1 1
0.105106515189422 0.0999459822351436 1 1
-0.449372904473641 -0.434176652495666 1 1
0.218990891958271 0.210369350880407 1 1
-0.21843402454937 -0.21123266124306 1 1
0.0103619620383139 0.0106891072804557 1 1
0.15643216691799 0.152339682286553 1 1
0.0121389904804731 0.0120434082016644 1 1
0.0555757596284154 0.0560014815459648 1 1
-0.109333012055328 -0.107432549511362 1 1
-0.40569842965921 -0.395710905702423 1 1
0.0968437849033365 0.0914051523848409 1 1
-0.213429736290727 -0.208500686519074 1 1
0.00769325803916135 0.00713879342478808 1 1
0.119213238067531 0.116085613840981 1 1
-0.430373968574327 -0.419487148844343 1 1
-0.254988335447975 -0.246146755998776 1 1
-0.144389691319514 -0.138933731992366 1 1
0.119017834525726 0.116881295269428 1 1
0.0779717993528602 0.0761037829670007 1 1
0.337756775245359 0.32826397567334 1 1
-0.199822524587643 -0.196669454091879 1 1
-0.1042038624133 -0.10004978211137 1 1
-0.327786842818633 -0.320445235417646 0 0
-0.447125095530746 -0.433165505083407 1 1
-0.176238275742891 -0.169707422713244 1 1
-0.254052227966536 -0.245795162564333 1 1
0.279609252483812 0.271054318615563 0 0
0.117949201346053 0.115341274807041 1 1
0.0607855478519025 0.0579999450924813 1 1
0.0906353373668288 0.086825658648073 1 1
0.153308753049376 0.148062366362573 1 1
-0.30280074759837 -0.296226704817751 1 1
0.36157423738582 0.350874261110402 0 0
0.0664198689357758 0.0650407626106338 1 1
-0.080546748764188 -0.0767137538977453 1 1
-0.320889253785271 -0.309901361614185 1 1
-0.176736612189442 -0.170487888853255 1 1
0.174898241304652 0.169124106113256 1 1
-0.0781730874594051 -0.0740229600131571 1 1
-0.56935288911891 -0.55481445339753 0 0
-0.168904226440098 -0.162399183049168 1 1
-0.24915228941323 -0.240855680854294 1 1
-0.0380870946152699 -0.0370049552163027 1 1
-0.2439897249489 -0.237711768714072 1 1
-0.133768932608286 -0.127207024926597 1 1
0.168859321269272 0.165295863745566 1 1
0.00813402344882282 0.00869914647567453 1 1
0.138070282371588 0.132600520603185 1 1
-0.493937928928659 -0.479751906050517 0 0
0.1487581280736 0.145419821654838 1 1
0.200411419194066 0.196084718160873 1 1
-0.377154947124857 -0.363530805965575 1 1
-0.196113794789935 -0.189025932938501 1 1
-0.0982435735168255 -0.0944944412592234 1 1
0.15268112110593 0.147379268519612 1 1
-0.290506782419222 -0.282560668899809 1 1
-0.114208817258422 -0.110860701188582 1 1
-0.0308924887888511 -0.0311494617316228 1 1
0.0809440896579875 0.0802623218923484 1 1
0.232240737704414 0.227433097189956 1 1
-0.0489273126336277 -0.0479708561077849 1 1
-0.234136878015365 -0.227946764772645 1 1
0.0179686066210691 0.01570768762022 1 1
-0.104972905298348 -0.100557672857152 1 1
0.124649078318858 0.120935612486283 1 1
-0.193590159652734 -0.18689752641162 1 1
0.0868017286601898 0.084479836885162 1 1
-0.311421562107933 -0.301847766415397 1 1
0.0463845197318129 0.0459299375937168 1 1
0.330537925038106 0.32166890350158 1 1
0.0294462294086869 0.0271720053015878 1 1
-0.181621092739812 -0.176215558059083 1 1
-0.0562261999918273 -0.0530019849703611 1 1
-0.0489490958543971 -0.0508688331617606 1 1
0.125897640385839 0.120632653389377 1 1
0.0599167034333542 0.0611857114815416 1 1
-0.406528721506276 -0.393917445506273 0 0
-0.158462612564133 -0.154054881428904 1 1
-0.0769601154458472 -0.0793456638871577 1 1
-0.185950823103984 -0.182178860502608 1 1
0.096078179066124 0.0931875431348511 1 1
0.04783967809794 0.046219501815427 1 1
-0.27230021283205 -0.2628674739429 1 1
0.0360502526307521 0.0349583206050974 1 1
0.217605020262164 0.212201350432862 1 1
-0.170867357245949 -0.165643928564861 1 1
-0.130501796517488 -0.127020275116632 1 1
-0.259251237080534 -0.250073008845807 1 1
0.192008300250198 0.186687876257971 1 1
0.145995360612361 0.141948069292396 1 1
-0.00899086015761453 -0.00698240443340801 1 1
-0.0979754162075439 -0.092072168288829 1 1
-0.0105770081873321 -0.00884715896190303 1 1
-0.28718203612936 -0.276155640579623 1 1
-0.116417327160278 -0.111053202755168 1 1
0.274916160310698 0.266981923971805 1 1
0.393605684134157 0.383259062687285 0 0
0.0171495419448816 0.0158517866012225 1 1
0.496451362144669 0.480701533472088 0 0
0.149215948024492 0.146025993477764 1 1
0.248002682853988 0.240384112764853 1 1
0.0744331335789828 0.0734958990041054 1 1
0.148620524849192 0.145473536532195 1 1
-0.0518050599028597 -0.0507260260951416 1 1
-0.0498713578635793 -0.0460242431126654 1 1
-0.144900610175256 -0.142758041834406 1 1
-0.102448292451427 -0.100074899354424 1 1
-0.239693992856856 -0.233998620827397 1 1
-0.00965734153146322 -0.0101154083233093 1 1
-0.0700583569428191 -0.0694774628893153 1 1
0.280673102105491 0.273523922138712 0 0
-0.0148139402089361 -0.0167569622290173 1 1
0.206439990243591 0.201606482073922 1 1
-0.284815934673179 -0.277518344530033 1 1
0.169999109160171 0.16559692740233 1 1
-0.167541529686174 -0.163801609365256 1 1
0.183224567714327 0.17830678129065 1 1
0.170343118852243 0.165121227851928 1 1
-0.0937747696198164 -0.0898110472382961 1 1
0.0147727932224234 0.0128576555935376 1 1
0.080326264097092 0.077850325787017 1 1
-0.113437944092751 -0.11027469918445 1 1
0.0461587852809974 0.0446735771181288 1 1
0.273295025906416 0.266544873476975 1 1
-0.0924107328977829 -0.0910260083161018 1 1
0.0963088865441103 0.0945942942941296 1 1
0.157491883336433 0.151065641993824 1 1
0.190299296178351 0.182485563050947 1 1
-0.207799341153442 -0.1988571737871 1 1
0.0201398250268916 0.0189471059313265 1 1
-0.187585338192253 -0.181850541325694 1 1
0.218041285883441 0.211608132953548 1 1
-0.128261311884834 -0.12664269640405 1 1
0.287900829230554 0.279662063444243 1 1
-0.44948435156586 -0.435930373068859 1 1
-0.153150058054095 -0.149732536020689 1 1
0.366480497671538 0.354962181987819 0 0
-0.234136132669153 -0.228353648199206 1 1
-0.171699153187319 -0.165447948305944 1 1
0.530978327489615 0.516339682877804 0 0
-0.108881534825114 -0.105151080110043 1 1
-0.162023977890031 -0.158592530536215 1 1
0.212868528009455 0.20788964089454 1 1
0.00156653229287786 -0.00128673842923111 1 1
0.178033730833509 0.170410719597382 1 1
-0.0419073277488649 -0.0382609247475957 1 1
0.0507428808961883 0.0495783539790034 1 1
0.180153140525415 0.176016334241727 1 1
0.639085529908763 0.620708469222347 0 0
-0.108953520808945 -0.107027833099723 1 1
-0.0786443998218663 -0.0761771160306113 1 1
0.293681168555106 0.286443521656387 1 1
-0.592885495013089 -0.577126713377813 0 0
0.0724145061989567 0.0681397787476922 1 1
-0.132473599022493 -0.129369869929367 1 1
0.0652942772546219 0.0604072709274925 1 1
0.202770410703812 0.194565386980257 1 1
0.343332041798678 0.332596150819989 1 1
-0.241791729677914 -0.234064590572233 1 1
0.109438430165883 0.107235308090686 1 1
0.142016782451665 0.136980342853585 1 1
0.220540688076424 0.213144605979481 1 1
-0.0459196895925457 -0.0464639955525728 1 1
[truncated: 16,397 more chars]
