# Supplementary material for: Bias caused by sampling error in meta-analysis with small sample sizes
Source: PLoS One. 2018 Sep 13;13(9):e0204056. doi: 10.1371/journal.pone.0204056 (PMC6136825; doi:10.1371/journal.pone.0204056)
Supplement: S4 File — (ZIP) [file pone.0204056.s004.zip › results N = 10 theta = 0 tau = 0.5 sz = 30-50.txt]

"cohen.dl.theta" "hedges.dl.theta" "cohen.dl.cp" "hedges.dl.cp"
-0.02370779389294 -0.0234456064063456 1 1
-0.298596860291073 -0.292735684494899 1 1
-0.0629638590678785 -0.0610038520028236 1 1
-0.11518222504015 -0.114433605708016 1 1
0.105018541555551 0.103089203413104 1 1
0.162908180330745 0.159571248706191 1 1
-0.0795366087146229 -0.0785930444939411 1 1
-0.0475203468712889 -0.0487215065896584 1 1
-0.258804261876284 -0.253763287562434 1 1
0.298683436592184 0.292448852980867 0 0
0.0673155176447034 0.0665894050450507 1 1
-0.0238307336851259 -0.0230748291324129 1 1
0.150085793858322 0.147003053984485 1 1
-0.0171011596016008 -0.0171326825529192 1 1
0.118687836728813 0.116826152606569 1 1
-0.135542395098818 -0.134077001607123 1 1
-0.0136793370413866 -0.0144290195944972 1 1
-0.0604431216185771 -0.0591535327088096 1 1
-0.0377290684073016 -0.0369559083084418 1 1
0.0362763273357472 0.0349553555887032 1 1
0.160650815850775 0.158279657252472 1 1
0.108195792539663 0.105836436702373 1 1
0.0532429301212288 0.0515478885751265 1 1
-0.359546890427607 -0.353552302453364 1 1
0.00753511292237177 0.0073320031392526 1 1
0.357045106698231 0.351097656053042 0 0
0.249590397466344 0.244716381026685 1 1
-0.030181185984617 -0.0295566716910334 1 1
0.0362041247683659 0.0355995677106012 1 1
-0.0109801736031146 -0.00956089976089541 1 1
-0.0516571637042338 -0.0511002207272501 1 1
-0.16302908865246 -0.158710248072567 1 1
-0.0189623921940654 -0.0172865116784834 1 1
-0.140083166196802 -0.137546572441087 1 1
0.287790439431917 0.283229808400984 1 1
-0.225959427253887 -0.222133168113602 1 1
-0.0199583797216832 -0.0198345260353815 1 1
0.0534012048732775 0.0535596338243872 1 1
0.186669655806458 0.182012443374343 1 1
-0.0345077101587708 -0.033044014429956 1 1
0.139762961140762 0.137029832438385 1 1
-0.555004432282993 -0.544930852934483 0 0
-0.0172283816820411 -0.01817053990485 1 1
-0.115164139750479 -0.11305963526847 1 1
-0.248573071366341 -0.243408808039769 1 1
0.10110095449465 0.0987773645083453 1 1
0.226747565907359 0.22130335691051 1 1
-0.271712960168446 -0.267107856796614 1 1
-0.178366406742971 -0.17435577537743 1 1
0.225359325154663 0.219505130061705 1 1
0.159597503685838 0.156260757510424 1 1
0.208623396979016 0.204367773868909 1 1
-0.134532754060648 -0.132423173429384 1 1
0.177451089877179 0.174221305671101 1 1
0.0718533054751583 0.0702243701103409 1 1
0.375835351602448 0.369500149783078 0 0
-0.102820534144286 -0.101074235674691 1 1
0.00221615757164821 0.00167124869327291 1 1
0.0287112171719383 0.0277112088657511 1 1
-0.00827811313865764 -0.00825629520484505 1 1
-0.0283739402467046 -0.0275601247145549 1 1
-0.137730487387164 -0.135580879534679 1 1
-0.238649334431831 -0.233315835094186 1 1
0.00088240326469205 -0.00074743401641339 1 1
-0.270617668233443 -0.265770730278322 1 1
0.111943471819032 0.110078858883012 1 1
0.500226963164724 0.488706361034781 0 0
-0.179078449460057 -0.176862109847217 1 1
0.24359048826371 0.239387791351246 1 1
-0.160962213651711 -0.157142556217403 1 1
0.131155687733127 0.129267568699451 1 1
-0.143743239309403 -0.141447220028637 1 1
0.227803753471013 0.223333694171499 1 1
-0.161210261740041 -0.158056416770328 1 1
-0.307823737854485 -0.301810441809248 0 0
-0.202584590729016 -0.199096920582991 1 1
0.187586764814061 0.184384848184993 1 1
0.173636416161952 0.171745750764478 1 1
-0.0656944746050696 -0.0649646065287871 1 1
0.00892937015324556 0.00797022767832362 1 1
-0.0460221148224037 -0.0449922677458915 1 1
-0.0515702821990346 -0.0503910593378006 1 1
0.0141340781231741 0.0135653779306231 1 1
-0.0244868412396476 -0.0254520661962556 1 1
0.112017650363184 0.110855759263294 1 1
-0.061973833770277 -0.0607928504406803 1 1
0.197039645553523 0.193896018637929 1 1
0.223805387268465 0.219971824801673 1 1
-0.0393117041773659 -0.0399952865491809 1 1
0.000388475432974843 0.00161779171172385 1 1
0.020035529456095 0.0196609942968873 1 1
-0.0426995931488185 -0.0409497679347596 1 1
-0.229219819401483 -0.22509032905785 1 1
0.0590988515954837 0.0576502208510085 1 1
-0.410365996128278 -0.403879861227472 0 0
-0.134786736638053 -0.131869271650242 1 1
-0.417262013575812 -0.410107053026476 0 0
0.0142053446535572 0.0159159693181896 1 1
-0.261412507026887 -0.256499202079263 1 1
-0.225597367646538 -0.221925723268751 1 1
0.10871866126247 0.106179455542977 1 1
0.143072136100983 0.140736308562396 1 1
0.18043353357374 0.177003650286995 1 1
-0.0290553111899446 -0.029229189211221 1 1
0.146744384847092 0.1449589096458 1 1
0.275322070099001 0.271059058026916 1 1
-0.113687545964226 -0.110630417996727 1 1
-0.120598879750172 -0.117432378755961 1 1
-0.529543252629911 -0.517665484679363 0 0
-0.204849353488128 -0.202022106535701 1 1
0.255820614331037 0.250660298196858 1 1
0.336472541683545 0.331035581161857 0 0
-0.153281377454229 -0.150804468905245 1 1
0.221158228690142 0.21685651549128 1 1
0.370686040512053 0.364232271468066 0 0
-0.0191677541936896 -0.0193745575989081 1 1
0.157049347090664 0.155895706257096 1 1
0.129249763707691 0.126891565900267 1 1
-0.10541753800794 -0.104037690112468 1 1
-0.229409934129554 -0.226476352769465 1 1
-0.0745044430813324 -0.0740213800827754 1 1
-0.295945857448703 -0.290629806444668 0 0
0.309334046711239 0.302999359653449 0 0
0.0408656739347835 0.0399582409035839 1 1
-0.255723082854202 -0.249887819853629 1 1
0.14119694903145 0.137744108077312 1 1
0.207984150526355 0.20337669440853 1 1
-0.289144919637741 -0.285251347535816 1 1
-0.0481301709252103 -0.0479812632484891 1 1
0.0775047681196401 0.0753723058898698 1 1
-0.288657958322214 -0.283071603687474 1 1
0.292176960895967 0.288614797462392 0 0
0.0617886570135662 0.0614830359157149 1 1
-0.100419627801842 -0.0986289433448192 1 1
-0.206022568749765 -0.202329791814577 1 1
-0.249137832239234 -0.244077824729977 1 1
0.011497357440056 0.0111105031682065 1 1
0.040221313968521 0.0391273267889148 1 1
0.0107448134772248 0.0104430684601901 1 1
0.124145784960649 0.121730757754764 1 1
0.153195340745602 0.150909339772969 1 1
0.309694047791063 0.30471019269617 0 0
0.228436716147504 0.225084248322784 1 1
0.289616672979625 0.28401541258772 1 1
0.249668452021332 0.246231140289019 1 1
-0.0571453212797923 -0.0557033101362475 1 1
0.101497812610178 0.0992520798261845 1 1
0.188211604640774 0.184436607265388 1 1
-0.0352969464747528 -0.0342512113598456 1 1
-0.00333699847248816 -0.00368615317260112 1 1
0.20572805647325 0.20402967261251 1 1
0.149507910222038 0.146640963118033 1 1
-0.0566427613265042 -0.05516209391147 1 1
-0.195164041370738 -0.191054625985685 1 1
0.0845193130300469 0.0826919503330922 1 1
0.026102942343684 0.0273931797813495 1 1
-0.175703355574726 -0.172012679066259 1 1
0.0387466372554542 0.0367263703573681 1 1
0.173862823710072 0.171475383642309 1 1
0.148845164591066 0.14479389408813 1 1
-0.0943374429267924 -0.0904606342099198 1 1
0.0323281150958713 0.0321289867577414 1 1
0.162716903142576 0.160082716559187 1 1
-0.131265549373197 -0.129425192042188 1 1
0.014448065214696 0.0144626020088596 1 1
-0.129198758529474 -0.127607296070554 1 1
0.494999911323405 0.486596795176241 0 0
0.0944312188909463 0.0928922105097126 1 1
0.139906272201804 0.137934844117053 1 1
0.105623807911052 0.102480238506119 1 1
-0.128093642839691 -0.126583799762961 1 1
-0.0381056077306661 -0.0375904987319297 1 1
-0.0643559239908651 -0.0639220779337698 1 1
0.0742728391165625 0.0737531791612908 1 1
0.165510272425204 0.162849054991359 1 1
-0.0924693045345382 -0.0917613213982189 1 1
-0.152360584720406 -0.149997416797778 1 1
-0.0946651273819185 -0.091853858408183 1 1
-0.226928942691502 -0.22208139599561 1 1
-0.36004748440351 -0.353654760090819 0 0
-0.0279142455092743 -0.0271271436689177 1 1
-0.212735368722972 -0.207250381682062 1 1
0.255910176162035 0.251839930985353 1 1
-0.0229722187570383 -0.0221784324222656 1 1
-0.0915363360069626 -0.0891695330994082 1 1
-0.0603135768094071 -0.0596689832245081 1 1
0.202384544006337 0.197923335877498 1 1
-0.243573512526151 -0.239375732527866 1 1
0.328361893303613 0.322465087894745 0 0
-0.021213826963786 -0.0206176333510679 1 1
-0.173469412780416 -0.170800667313976 1 1
-0.0219131125703207 -0.0209207950401937 1 1
0.0426985220108381 0.0421386481132844 1 1
0.130452864076004 0.128621148827887 1 1
0.315754353462068 0.310592539813024 1 1
0.0107184617852056 0.0099296018519828 1 1
-0.358251061401983 -0.351170271486974 1 1
-0.174419077713132 -0.169750541370181 1 1
-0.168930666989887 -0.166496389991819 1 1
0.26353732723588 0.259731272333571 1 1
-0.192341387556663 -0.188239726440239 1 1
-0.327917050949961 -0.322533096948098 1 1
0.0717554051236724 0.0710860172018655 1 1
0.0373447931713574 0.0356487749397997 1 1
-0.140712883336577 -0.136928669292017 1 1
0.137523375836206 0.135529298980172 1 1
-0.0105588981972103 -0.0107030103058509 1 1
-0.0446447185523815 -0.0436873168932784 1 1
-0.135733911608269 -0.132850408763644 1 1
-0.0585200863356247 -0.0564482660057417 1 1
0.166621974212001 0.163780813503364 1 1
0.321983530264819 0.317344082294026 1 1
-0.144723133790108 -0.141249062199943 1 1
-0.177644001144821 -0.174424722502068 1 1
0.0963751068074565 0.0951112156591824 1 1
0.247333487036847 0.24270893238473 0 0
0.00067823976508731 0.00155301230090214 1 1
0.119380014932282 0.117019061616253 1 1
-0.253840157294138 -0.248961034004423 1 1
0.0890690532285396 0.0883574009052932 1 1
-0.106327813118121 -0.10432179357203 1 1
0.0411406992917077 0.0395456625497181 1 1
-0.012094529902993 -0.0135802963269022 1 1
0.00197127355119894 0.000796602740325281 1 1
0.223855312116615 0.219795520005037 1 1
0.0842060514367429 0.0825814122949595 1 1
-0.286910337528829 -0.281764398260543 1 1
-0.157948281893256 -0.154092861368316 1 1
0.129913223555674 0.128241551120833 1 1
0.184321555248622 0.180870501286623 1 1
0.288481200428228 0.284709504530941 1 1
-0.0828503256219451 -0.0812378501938452 1 1
-0.237916354762922 -0.233610375328738 1 1
-0.0188195425527375 -0.0184317472983522 1 1
-0.0257722462443462 -0.0235642638280802 1 1
0.130438812037475 0.129416592137904 1 1
0.226559035075945 0.223197807269838 1 1
-0.164420759189103 -0.161218769402581 1 1
0.231390744311936 0.227791180175619 1 1
0.0380844064127929 0.0379531834671665 1 1
0.356225557357867 0.349680432372119 1 1
0.0525839863523685 0.0509120252681699 1 1
0.179812830449469 0.176681223899024 1 1
-0.0418478588457424 -0.0400927923292811 1 1
0.167777702341146 0.165319024326221 1 1
0.0609191666447134 0.0582157099162641 1 1
0.211069855122536 0.206814916073422 1 1
-0.140621366158639 -0.137234354554461 1 1
0.0355391630998963 0.0340124105227498 1 1
0.192083519865398 0.187869555027736 1 1
0.0296419971639947 0.0296254067357967 1 1
-0.181506669663841 -0.17831395241202 1 1
-0.140967693976578 -0.137431336451643 1 1
0.280092363007326 0.274492796951396 1 1
0.236995139790508 0.231494734011645 1 1
0.28193804479934 0.275664554325491 1 1
0.389887094149944 0.380853123860465 0 0
0.121526682217206 0.119774054585616 1 1
0.0527171194966535 0.0510569959465618 1 1
-0.00949910475071357 -0.0093891021953099 1 1
-0.124389426222852 -0.121198387737173 1 1
0.122972860149025 0.120600998981707 1 1
0.0305909430665617 0.0281083629401888 1 1
0.249965714827281 0.244641831854658 1 1
0.0500855612258552 0.0498082672363497 1 1
0.0241352189956429 0.024517571816693 1 1
-0.0132787083611454 -0.01320790833453 1 1
0.0165821242057514 0.017251336598691 1 1
0.04880042252947 0.0481137071964849 1 1
-0.0621477686613459 -0.0605143122450992 1 1
0.0355287260049365 0.0343775309612495 1 1
0.370334908804203 0.363005733221188 0 0
0.0384285001172764 0.0392317998393404 1 1
0.0353165378191799 0.0343369806630976 1 1
0.0519723643026407 0.0509324317239142 1 1
0.0462681233295222 0.0439464012209548 1 1
0.240561062937882 0.235586262571269 1 1
-0.0616218945187154 -0.060382081775165 1 1
0.358970782529172 0.351806617325518 1 1
-0.127510777591413 -0.125816790316898 1 1
-0.197458574229671 -0.193942376755946 1 1
0.0940108810301169 0.0913412369199907 1 1
-0.0922998566975204 -0.089523712613203 1 1
0.266579777168604 0.260995699279667 1 1
-0.106754103661264 -0.104110290941333 1 1
0.137738308229374 0.134581148106733 1 1
0.0317189896118227 0.0313332426869823 1 1
0.220690412329487 0.21636336959335 1 1
-0.201772794443863 -0.199078476112629 1 1
0.0913433531297302 0.0901207787959855 1 1
0.149765611180225 0.146992376839735 1 1
-0.165051211031006 -0.16225706741122 1 1
-0.259987856999788 -0.256236602013635 1 1
-0.150341192281381 -0.146284591795874 1 1
0.0387326757127687 0.0391194540970901 1 1
-0.48105921990074 -0.469891018299243 0 0
0.0324697966041284 0.0317935021312283 1 1
-0.0597321719059199 -0.058296969682806 1 1
0.212583479555573 0.20700215876477 1 1
-0.0353953224551906 -0.0349034071714207 1 1
0.0345277868722544 0.0330211112611155 1 1
-0.0757587492034389 -0.0739928013173906 1 1
0.177646109253583 0.174211059899414 1 1
-0.16213963811232 -0.159057031492816 1 1
-0.161888938910797 -0.157544769966698 1 1
0.228825406701977 0.225053926673702 1 1
-0.0360864909310501 -0.0363434280812242 1 1
0.0529657009312072 0.052609887662705 1 1
-0.168869767441252 -0.166335074286125 1 1
0.101900209135306 0.0996086132349746 1 1
0.0968220819346622 0.0953649730847284 1 1
-0.0571188744305631 -0.0568000503711661 1 1
0.280969492443325 0.277128720329844 1 1
0.341578161690617 0.333341225807403 1 1
-0.187850466048961 -0.184680233482498 1 1
0.172950108080441 0.17036667169297 1 1
0.0530606607960488 0.051783310968412 1 1
0.00225146883952916 0.00072571244285671 1 1
-0.320352342247245 -0.314437056452971 0 0
-0.276439936307091 -0.271472885777275 1 1
-0.0606215272460334 -0.0581464792755292 1 1
0.0216082459198852 0.0225882795506581 1 1
0.266165577875243 0.261879244784844 1 1
0.503778367768855 0.494276708264309 0 0
0.190841454163986 0.1882164068283 1 1
0.11350800363676 0.11296625284671 1 1
0.0596197805095315 0.0594032240341279 1 1
0.0715140981081828 0.0706386812088909 1 1
0.0622002298864083 0.0600807125745074 1 1
-0.0551451525174621 -0.0545520587600844 1 1
0.0603124419247538 0.0595157705692849 1 1
0.179662230860165 0.17592063880755 1 1
0.0695310118234765 0.0685967393653868 1 1
0.197114641892521 0.193816027747739 1 1
-0.0173388686759509 -0.0179449733151831 1 1
0.393255429327639 0.386297749019567 0 0
0.0173663474732099 0.0162470732752607 1 1
-0.364311337801375 -0.35688019878364 0 0
0.131523965818689 0.130004063394854 1 1
0.0141951082366471 0.0122955294754618 1 1
0.0802665433810999 0.0786865606368474 1 1
0.123757987772638 0.121272476064073 1 1
-0.37864121271931 -0.370601573512578 1 1
0.232724372325713 0.229633202341241 1 1
-0.00283916381631462 -0.00270816612587635 1 1
0.162023970328099 0.160018633482553 1 1
-0.285940396637734 -0.281550337005923 1 1
-0.344133895186702 -0.337642778477791 0 0
-0.0730146551530493 -0.0710911301152812 1 1
0.208359456312556 0.206026625070517 1 1
0.259219022309856 0.254378260988195 1 1
-0.0235131692447368 -0.0221727945790732 1 1
-0.198180261886141 -0.195057445080924 1 1
-0.166064125360369 -0.163060115399713 1 1
-0.342689834549425 -0.336091636348529 1 1
0.0246186793149203 0.0251623442702006 1 1
0.177114687868228 0.17360783708944 1 1
-0.142148473203768 -0.141128002858742 1 1
-0.00720864872383498 -0.00666916961379661 1 1
-0.333203049682033 -0.326959134488032 1 1
-0.0907341559530258 -0.0885663737693237 1 1
0.47941569350786 0.47037095495189 0 0
0.06758389384034 0.0663272832233139 1 1
-0.132263522998711 -0.129951375960689 1 1
0.254600222180167 0.249970059956776 1 1
-0.0394085829352463 -0.0384119566700987 1 1
-0.149854996565053 -0.148454302518125 1 1
-0.0255462615998131 -0.0254540648801956 1 1
0.164973302281957 0.162111891670746 1 1
0.0955468390563313 0.0937818257715137 1 1
-0.25611097971001 -0.251867490935501 1 1
0.147294594979542 0.143318806757139 1 1
-0.104146893860456 -0.102283174557801 1 1
0.0330391564938441 0.0324167758395377 1 1
-0.173794783306275 -0.170380153641277 1 1
-0.0786272307515591 -0.0769189432137374 1 1
0.145609684879392 0.141908760592923 1 1
0.0124033191049095 0.0127496857720193 1 1
-0.0899005978117751 -0.0889178371942644 1 1
-0.094759390768422 -0.0916302225433096 1 1
0.126496745901642 0.12406209082797 1 1
0.0180260575578509 0.0176973522361134 1 1
-0.0491837832504167 -0.0475182075779046 1 1
-0.118500485368395 -0.115906710466109 1 1
0.125154554485761 0.123587755311426 1 1
-0.0645640592719943 -0.0639776099775366 1 1
-0.0951238279277717 -0.0925000592561529 1 1
0.0965698054304364 0.0928318026691792 1 1
-0.295857546288205 -0.290466894785833 0 0
-0.100961835461207 -0.0981122721618391 1 1
0.019750858488082 0.0201906255423761 1 1
-0.0575464021089597 -0.0582810459725989 1 1
0.127218001801826 0.12574395329099 1 1
0.0253513500160184 0.0256623387368395 1 1
0.327434067650898 0.320419150612676 1 1
-0.131740109566012 -0.128913072599379 1 1
-0.0306462249152969 -0.0301142856794514 1 1
-0.111793833708519 -0.110809631376139 1 1
-0.0111115727803724 -0.0105767017073032 1 1
-0.104828890055586 -0.104589226265608 1 1
0.0831910388450638 0.0816495071000677 1 1
0.0910693008060856 0.0883894442425978 1 1
-0.0245889632604775 -0.0231287183229315 1 1
0.0814665843843169 0.0814646845946074 1 1
-0.121296502912465 -0.118319954199624 1 1
-0.0168278967964749 -0.0150723793641163 1 1
-0.131649953255431 -0.128666638506305 1 1
0.231315242401448 0.225444412794138 1 1
-0.166363357843487 -0.163810676424271 1 1
0.149542089832607 0.14737998974081 1 1
0.117515857553698 0.117123001690973 1 1
-0.275013974448876 -0.269592143924553 1 1
-0.0910603509200154 -0.0890638500047208 1 1
-0.258012830528119 -0.250861883641034 1 1
0.0874029967532662 0.0850260162106745 1 1
0.0250974414080668 0.0257544545193293 1 1
0.124571887237456 0.122819209240737 1 1
0.199699301450186 0.195196331392765 1 1
-0.1545317421685 -0.15212434063692 1 1
0.0940030223201983 0.0922787524629684 1 1
-0.0121313783107334 -0.0135161745151028 1 1
0.148102732465199 0.144944903319212 1 1
-0.23779792985296 -0.233242293467883 1 1
0.0198062076278618 0.0192780012243456 1 1
-0.199852170817688 -0.196181168058325 1 1
-0.0678187929040141 -0.0678139161340486 1 1
0.0207149144386184 0.0193951047407859 1 1
-0.000348045980865595 -0.000786656432615461 1 1
-0.0387477239228833 -0.0387094055062735 1 1
0.187500647811374 0.183567155718243 1 1
0.0120376689590656 0.0110233584041603 1 1
-0.352731494528571 -0.346884632607536 0 0
-0.11861086221445 -0.115535100099143 1 1
-0.0579558711881357 -0.0560315924957158 1 1
0.104886345090352 0.102491656523763 1 1
0.393835222858867 0.386761872015955 0 0
-0.205359734654625 -0.200679855964156 1 1
-0.0139569830314101 -0.0138834597855725 1 1
-0.0148202686818056 -0.0136624325521572 1 1
-0.0379935963889921 -0.0378770465877369 1 1
-0.00958134602268189 -0.00904380693040254 1 1
-0.09090132674461 -0.0882119436027626 1 1
0.206952725621474 0.202579895116071 1 1
0.402146822008081 0.394473060819534 0 0
0.0648021038973518 0.0629703371069779 1 1
0.0220792955166943 0.021509340858822 1 1
0.167014235724379 0.163896749093442 1 1
0.184971108925486 0.18141663979477 1 1
0.0556560311791771 0.0536901029976404 1 1
-0.0884928870776495 -0.0864287096984582 1 1
0.172285058175105 0.168375554676926 1 1
0.0599288888449336 0.058822566124321 1 1
0.123378664573214 0.120556675409147 1 1
-0.0206258985504244 -0.0200570328521604 1 1
-0.273096450182381 -0.268180877527902 0 0
-0.167658584996095 -0.16382954121971 1 1
-0.0645128248916091 -0.0628927907621813 1 1
0.256294051026605 0.251874492577474 1 1
0.18327454436057 0.181476602125973 1 1
0.253472589026334 0.250066146390613 1 1
0.00154688284251044 5.86331560777122e-05 1 1
0.171485200734425 0.166838427002875 1 1
0.132290426298057 0.129980722543271 1 1
0.142536516399028 0.140255872038488 1 1
-0.329195244302869 -0.324248834441686 1 1
-0.0580994096567785 -0.0558289757550624 1 1
0.0431994544898663 0.0422697282519397 1 1
-0.184058138545824 -0.181536883092403 1 1
-0.042898980353853 -0.0422477072291016 1 1
0.102844484701209 0.100473684833788 1 1
0.0289005548538372 0.0284947818095963 1 1
0.276610348848879 0.269161321057623 1 1
0.287968065658265 0.283208242476007 0 0
0.000936829808058467 0.00126634682176982 1 1
-0.229635306840581 -0.226875088305186 1 1
-0.102755962321461 -0.100623366518347 1 1
-0.229548148461241 -0.225917725038286 1 1
-0.157316550553472 -0.153006391088068 1 1
0.198273096251017 0.195615070393875 1 1
0.165702722924919 0.162002045882124 1 1
-0.0853808904779051 -0.0839103328903937 1 1
0.101018633583423 0.0988844564440981 1 1
-0.507988063392445 -0.500099623196605 0 0
-0.232408281920238 -0.228342454854121 1 1
-0.194819458568912 -0.190173803979945 1 1
0.0402516776137996 0.0406048590257564 1 1
0.0921483481954789 0.0911532848027392 1 1
-0.0817304910539452 -0.0802190117887297 1 1
0.101963666814147 0.0997568190882647 1 1
-0.0930200056156264 -0.0905851245968387 1 1
-0.260105300412613 -0.255722766198414 1 1
0.343348495323766 0.336465323921697 1 1
-0.0351588884013689 -0.0349004560728757 1 1
-0.0998549793272307 -0.0974558694227673 1 1
0.057031139217092 0.0546329730691182 1 1
0.072892895843743 0.0714590504738179 1 1
-0.209074793205435 -0.205183494247728 1 1
0.0634059880687022 0.0634036059996489 1 1
0.0787309367079178 0.0764912902574091 1 1
0.193389834239995 0.190603179461763 1 1
-0.207620986637876 -0.202053056209476 1 1
-0.102052638692826 -0.101987590799789 1 1
-0.0675583077778337 -0.0656567475351958 1 1
-0.147355725140448 -0.14439634393423 1 1
-0.122373125439115 -0.120220433721257 1 1
0.0360632599328182 0.0357849659528986 1 1
0.122013520276082 0.118810386974906 1 1
0.20136557425258 0.196325045346031 1 1
0.0531901823346568 0.0524395439244582 1 1
-0.22133472745967 -0.217330457591225 1 1
0.147394369249729 0.143812230472826 1 1
-0.135460534203921 -0.133592914206581 1 1
-0.143281624760284 -0.139751058261658 1 1
-0.196636712562262 -0.191166918304086 1 1
0.108721563313017 0.105464888589255 1 1
0.267236005591672 0.262677779410309 1 1
0.338079017390053 0.333395429642435 1 1
-0.0129835373311479 -0.0126765254406655 1 1
-0.0428955483040616 -0.0416208882133667 1 1
0.386856022592557 0.379079292721636 0 0
-0.283401402748968 -0.277549098670475 1 1
0.197924127058903 0.194475352193373 1 1
0.0811677979117352 0.0778672610736411 1 1
-0.0977132373612846 -0.0960023237481214 1 1
-0.261426521132367 -0.256836712272086 1 1
-0.247222774584991 -0.244304893386639 1 1
0.15152777347246 0.148148623484592 1 1
0.0947626739657404 0.0931039857665065 1 1
0.0955947570316813 0.0937271841235733 1 1
0.0696296550204886 0.0683011688623788 1 1
-0.00912350867529718 -0.00927836221718514 1 1
-0.0926147897283624 -0.091453632992694 1 1
0.0276136496875368 0.0269300940001379 1 1
0.0462717113045585 0.0453790811577448 1 1
0.00809142236269528 0.00623894665508269 1 1
-0.292655387149687 -0.286575468507494 1 1
0.325355565985997 0.320053319678302 1 1
-0.108459338386272 -0.104476925436079 1 1
-0.132724180614969 -0.131375526875045 1 1
-0.49019549743159 -0.481629604360865 0 0
0.0959936644170229 0.0941644021281657 1 1
0.0750971459716688 0.0741570248830387 1 1
0.196074528092036 0.192269147093001 1 1
-0.123907117655973 -0.121168262425137 1 1
-0.00550678896710735 -0.00622632282323032 1 1
0.0695046583940391 0.0679193202784817 1 1
-0.0845098052918285 -0.0829389044936034 1 1
0.0937307807935809 0.0913146468274229 1 1
0.0885309697353402 0.0867219144160783 1 1
-0.24870235625352 -0.243943229961627 1 1
-0.24396173055993 -0.2380231880531 1 1
0.320765736221731 0.315620264451719 1 1
0.0502891346619325 0.0484158376326207 1 1
0.550839506005801 0.539780818331575 0 0
-0.119003051102314 -0.115930312152612 1 1
-0.0652790328985611 -0.0635692904509196 1 1
0.0232464503194197 0.0235387757103169 1 1
-0.137602472206017 -0.136119398830044 1 1
0.262812247401195 0.255140901400987 1 1
-0.154982277219493 -0.152079964177133 1 1
0.191737648843374 0.188874336945425 1 1
0.124764826984206 0.122556419458162 1 1
0.0819105020523923 0.0795613368083783 1 1
0.148539661928928 0.146241019786443 1 1
0.150317398700818 0.147977454053714 1 1
0.249450343033002 0.243505151032628 0 0
-0.146813270818053 -0.144696998490937 1 1
0.244820123849599 0.240013988157582 1 1
-0.152032937551055 -0.149198935183534 1 1
-0.201859611698624 -0.197755531433633 1 1
0.0931200740943914 0.0919623653919196 1 1
0.118477881375509 0.116434892774645 1 1
-0.0083279556957918 -0.00680102821177728 1 1
-0.0240674802608504 -0.0244724180920876 1 1
-0.0489955098774247 -0.048955249078085 1 1
-0.0725816829660854 -0.0708136812217735 1 1
0.0663803976250542 0.0643571350104582 1 1
-0.328027692911591 -0.321189796683739 0 0
-0.197922099287607 -0.194507253293243 1 1
0.0692004997007414 0.0659328890912017 1 1
-0.077893876681096 -0.0764847731773366 1 1
-0.396545256168013 -0.389558832222558 0 0
-0.0921663593137016 -0.0915278487534006 1 1
0.434946335706301 0.428166569445313 0 0
-0.12135452705932 -0.117990982477347 1 1
-0.0514357383246452 -0.0503727839194403 1 1
-0.153948311251989 -0.151486994239719 1 1
0.00929636257606936 0.00768177744136481 1 1
0.139271602387268 0.136684412666361 1 1
-0.0611465103915262 -0.0581639700263212 1 1
-0.295722085218905 -0.291277457064412 1 1
0.233347260945235 0.229251159013788 1 1
-0.153407351480862 -0.149337553651636 1 1
0.418230983306625 0.410459436855504 0 0
-0.337877885540922 -0.330547834886256 1 1
-0.368252303360516 -0.361319069213809 0 0
-0.0611424216315758 -0.061105804322515 1 1
0.17340094409147 0.171254232420496 1 1
0.125958174913925 0.123094226580465 1 1
0.0383232980308286 0.0369672569606408 1 1
0.0998047168856902 0.0985865560838576 1 1
-0.422148539087942 -0.413065416108388 0 0
-0.00538891820817369 -0.0058789035654596 1 1
0.131894140209368 0.129070928575095 1 1
0.0953097933367908 0.0932573927847594 1 1
0.136004153011501 0.133413509519131 1 1
-0.270698082154929 -0.263631583591849 1 1
-0.251662563139046 -0.247003392804265 1 1
0.0844445353746176 0.0816730899055965 1 1
0.200254602001438 0.196489035212304 1 1
0.28426926599568 0.278396940964001 1 1
-0.0733895241646408 -0.0733226410412564 1 1
0.0756281064166719 0.0741608819916962 1 1
0.175929105459749 0.173238338366005 1 1
0.110296388768864 0.108272250357514 1 1
-0.126499590793775 -0.1240208662516 1 1
-0.172126932999072 -0.168340082321247 1 1
-0.0322271064521424 -0.0305599395268167 1 1
-0.0712016032548996 -0.0706149388530373 1 1
-0.0953167902502133 -0.0936934770810309 1 1
0.11209930912466 0.110078878783131 1 1
0.0231589562663665 0.0222493720985015 1 1
0.241737573184348 0.237463185953383 1 1
0.0994886681501012 0.0973275872561568 1 1
0.214750165177677 0.211776163966887 1 1
-0.21213511309388 -0.208063268184589 1 1
0.0934114996457532 0.0904995465339873 1 1
0.0198430818981126 0.0198526927393983 1 1
0.346428404562215 0.340957263321896 0 0
-0.0577943588904825 -0.0546245071325696 1 1
-0.0060441811499377 -0.00580976077190712 1 1
0.190570607518062 0.187297610332703 1 1
0.253934439079012 0.248601935324162 1 1
-0.0136215492462376 -0.0116831944273429 1 1
0.253573345245035 0.247069122726302 0 0
-0.128005287505457 -0.124864727367897 1 1
-0.0600821355707504 -0.0588994692160559 1 1
0.0194188487086046 0.0188786774703476 1 1
0.075634138452517 0.0742151544939924 1 1
-0.146283588997661 -0.142687558026013 1 1
-0.066753088336073 -0.067221404373174 1 1
-0.0660373270904681 -0.0652289129400149 1 1
0.457757792315979 0.449579315414993 0 0
0.0472904922701248 0.0459563088922956 1 1
-0.1902523824634 -0.187807642589383 1 1
-0.105469353558983 -0.102580943925526 1 1
-0.415379076265837 -0.407479421310006 1 1
-0.0866335143670583 -0.0862333847368174 1 1
-0.127732592143012 -0.125663707453716 1 1
-0.400066697222496 -0.392232822244963 0 1
0.238248686453039 0.234408785076496 1 1
0.224667291749549 0.221264451055503 1 1
0.149436252639368 0.146563868394772 1 1
0.0251243530646875 0.0250159050852256 1 1
-0.130661391768798 -0.128425544353034 1 1
-0.162673857883148 -0.160725673925828 1 1
-0.324429482737861 -0.318019076428793 0 0
-0.268038561527259 -0.263830342521111 1 1
-0.181453672821534 -0.176945883947067 1 1
0.0658757990059817 0.0657204028435452 1 1
0.212044448387664 0.208943362799905 1 1
-0.330103650651534 -0.323537522378409 1 1
-0.0568176446602296 -0.0567357728341211 1 1
0.181978632011166 0.177652231949952 1 1
-0.0581186491838793 -0.0571983493512125 1 1
-0.254340396798679 -0.251453386236047 1 1
-0.246990063826338 -0.243548279298283 1 1
0.167606523532308 0.16488777219103 1 1
0.0555157760682862 0.0552092541884986 1 1
0.151166972827869 0.14860712693273 1 1
-0.0709759858933995 -0.0696900406560156 1 1
-0.197645433803942 -0.194541007016819 1 1
-0.389178514068072 -0.38176798815178 0 0
-0.0621452377694303 -0.0599378043915649 1 1
-0.238584229310784 -0.233029043531184 1 1
0.0845276148184399 0.0845218189660699 1 1
-0.150080594102553 -0.147388517035728 1 1
-0.0781400252217499 -0.0759308242072671 1 1
0.031876874848225 0.0301895820241243 1 1
0.0655216761884572 0.0634758717312356 1 1
-0.173052733531473 -0.168319162497319 1 1
0.12870446947635 0.124288883161017 1 1
-0.0980870147647372 -0.0969589236946656 1 1
0.118417350708922 0.115733813722295 1 1
-0.147427248665747 -0.145940437587471 1 1
0.212717383421587 0.208190543795542 1 1
-0.0482428049761986 -0.0472550444828909 1 1
-0.29552518048 -0.290099127955237 1 1
-0.207522665285842 -0.203398151719859 1 1
-0.291262673521948 -0.284723032664806 1 1
-0.0849133553567638 -0.0837074297823141 1 1
0.083184496407897 0.081631789962839 1 1
0.148745939034986 0.145894310765622 1 1
-0.127184041003279 -0.124496914220768 1 1
0.352621708739254 0.346577649359583 0 0
-0.254443154234865 -0.248378747768675 1 1
-0.15482704226489 -0.152147976988885 1 1
0.0970820169473323 0.0957634962412608 1 1
0.270974299421234 0.266521652508083 1 1
-0.384959103375931 -0.377623687113443 0 0
-0.0183554640675892 -0.0180210080527762 1 1
-0.023489354050822 -0.0240237188408557 1 1
-0.0323388587080514 -0.031065177586573 1 1
-0.00579881025120969 -0.00602689254160323 1 1
-0.129906757407197 -0.126990468311645 1 1
0.104868949086513 0.102554459704409 1 1
-0.115530173618404 -0.114888702802733 1 1
-0.0157521558202814 -0.0149534810736888 1 1
-0.176684593880874 -0.173043333570521 1 1
-0.00787582291703496 -0.0084452833049876 1 1
0.113999409231419 0.113409611829929 1 1
0.119220263707529 0.117061897505773 1 1
-0.436873368762052 -0.428598799429052 0 0
-0.0556919379852086 -0.0540355682822768 1 1
0.266553929890455 0.260777773187931 1 1
-0.383800820350064 -0.375698080413781 0 0
-0.0588523055290913 -0.058528631892802 1 1
0.301537129957311 0.296654599737745 1 1
0.148079632810215 0.144371210674108 1 1
0.123824152981844 0.119658437962138 1 1
0.0310873633168951 0.031033267229487 1 1
-0.133328454356689 -0.130605026387377 1 1
0.0101057376317235 0.00836475620623064 1 1
0.088272040745353 0.0875770902301031 1 1
-0.0493647337879219 -0.0480148753966791 1 1
0.152216707871245 0.150667465352843 1 1
0.165418927457777 0.162881528280301 1 1
0.0799110348734784 0.0783850600555361 1 1
0.0766454258684286 0.075451415750074 1 1
-0.0488094328436501 -0.0479480917575936 1 1
0.0966635185338021 0.0942868547304025 1 1
0.0545951515445341 0.0519771791094066 1 1
-0.0534960507555266 -0.0526824326552306 1 1
-0.278624746460376 -0.274751120218591 1 1
0.0954302230335173 0.0943511059294475 1 1
-0.104595270570952 -0.101883103922619 1 1
0.209304155261726 0.204627012693758 1 1
0.0338659024712545 0.0328820022706965 1 1
-0.294978142034908 -0.288673761733541 0 0
-0.0308199967823879 -0.0301007961305206 1 1
-0.249532304168225 -0.245612121992052 1 1
-0.370397853360967 -0.363808162963932 0 0
-0.125373997961247 -0.122732171895733 1 1
-0.3919620478913 -0.383306620077626 1 1
0.0472069736014203 0.046770983280078 1 1
0.0815533103246659 0.0805514068597023 1 1
0.0615446990319838 0.0597278820185755 1 1
0.677538448182364 0.663173692538639 0 0
-0.277076741339048 -0.272031866398829 1 1
0.00924296597386554 0.00909901529004481 1 1
0.244195694141326 0.239903708004989 1 1
0.083353004995392 0.0835749258234331 1 1
0.162556610725149 0.158958790812407 1 1
0.0421725089962854 0.0416363455988288 1 1
0.191559358685424 0.18953695297045 1 1
0.170785802924331 0.168054025723645 1 1
0.129752395200742 0.126169887636373 1 1
-0.206851203336972 -0.202461942771443 1 1
-0.249121317855495 -0.245539717963705 1 1
-0.134303298677918 -0.133463396697617 1 1
0.0375872800379521 0.0381565266455791 1 1
0.247625125830918 0.24286942204025 1 1
-0.162861138372286 -0.160733765406817 1 1
-0.108506946926141 -0.106843988387443 1 1
0.313966714176886 0.307292447039459 1 1
-0.320922602377894 -0.313802769681853 0 0
-0.10743658152624 -0.106540988215813 1 1
0.216759225224645 0.212265791467298 1 1
-0.378492035973368 -0.370646556267178 1 1
-0.295042434910245 -0.29042889609529 1 1
-0.26170871363583 -0.257313844191266 1 1
0.205249517643787 0.199889080906821 1 1
0.306088250311254 0.300751455852595 0 1
0.353630941917912 0.345662024223271 0 0
-0.25132292018792 -0.245634573413288 1 1
-0.133276431727025 -0.131391599520637 1 1
0.284751124235027 0.278587381928063 1 1
-0.0761989708036873 -0.074606415314555 1 1
0.118350857580647 0.116373576809838 1 1
0.229043030195388 0.223459792355232 1 1
-0.215616752073309 -0.211372165762736 1 1
0.0321375769077885 0.0314418895128772 1 1
0.290419526566808 0.28429635958889 1 1
0.138955006825206 0.135939468435194 1 1
-0.0682018010401863 -0.0661807834831456 1 1
-0.166658439289113 -0.162921444638175 1 1
0.310159511692693 0.304230113210392 1 1
-0.131817357231916 -0.128989720078595 1 1
-0.0105211534629402 -0.00982842732176148 1 1
0.0917701199662395 0.0903549446156598 1 1
-0.0638998661231439 -0.062362574268689 1 1
0.0957321112783704 0.0944442867671147 1 1
-0.179667053312012 -0.174983670619343 1 1
0.173257029001961 0.171100975498002 1 1
0.188166175824766 0.185174052110465 1 1
-0.18980982283572 -0.185832914934177 1 1
-0.161056523659483 -0.158265343047274 1 1
-0.111347890604392 -0.110198774376357 1 1
-0.348720441339412 -0.341737114252222 1 1
0.00533229380394477 0.00434444164956485 1 1
0.0606464465064828 0.0588784127260286 1 1
0.191181395657672 0.189129597812543 1 1
-0.403410533317036 -0.396660438470445 0 0
0.0820133067111642 0.0802356387897808 1 1
-0.0936713424684402 -0.0906027002388641 1 1
0.262770008307825 0.257203031768784 1 1
-0.245046139046258 -0.24227345320581 1 1
0.00660378853207254 0.00592699332822875 1 1
0.317215384227859 0.311148378537809 1 1
-0.0620507233419014 -0.0616749783607775 1 1
-0.262070568313598 -0.257116015689233 1 1
0.197433446397409 0.194714186651912 1 1
0.173764357025226 0.171172075780417 1 1
0.13410406079931 0.132271103464206 1 1
-0.0381646330570859 -0.0389471008010883 1 1
-0.188930791459101 -0.185470680898471 1 1
-0.13744758780886 -0.135982730616279 1 1
0.0509462231731569 0.0497465099188296 1 1
-0.0851234277525341 -0.0846777880731125 1 1
-0.104450983623824 -0.103397629384901 1 1
-0.123313773651247 -0.121939832667208 1 1
-0.309457397231263 -0.302688005256138 1 1
0.163280547590119 0.15964550611154 1 1
-0.111533163565498 -0.109187486322185 1 1
0.247482902112928 0.243279244913981 1 1
-0.02776571704504 -0.0273435742951278 1 1
-0.440477554243463 -0.431679986236132 0 0
0.0737543578859783 0.0712583847364265 1 1
0.108394807858397 0.105845163649737 1 1
0.27603884002637 0.270671462661617 1 1
0.00592690401690667 0.0062143974057407 1 1
-0.00356273902334814 -0.00353891852471527 1 1
-0.226826115116071 -0.2232630857575 1 1
-0.455192198425946 -0.447009031271177 0 0
0.108063054831767 0.106150616673906 1 1
0.299620180496331 0.293051655657001 0 0
0.417018255894375 0.410046646858276 1 1
0.0700335345508796 0.0704571320623246 1 1
-0.122567893881523 -0.119225387827095 1 1
-0.269781319628005 -0.263939471298978 1 1
-0.139775113027391 -0.137678837341343 1 1
-0.275397434915906 -0.271002608704704 1 1
0.206277139832612 0.20434742819599 1 1
-0.148419718962709 -0.147202692540753 1 1
-0.274853280131926 -0.270414195810951 1 1
-0.316426581476316 -0.309920281001529 0 0
-0.020832125990916 -0.0213285583733702 1 1
0.20081739458449 0.197144027529207 1 1
-0.0256311270388908 -0.025923106562641 1 1
-0.106613973469705 -0.103477472591536 1 1
0.392739058484542 0.385040947981312 1 1
-0.254786338417443 -0.248561083133141 1 1
0.25720488520742 0.252449544732498 0 0
-0.0761707644002647 -0.0737981906838077 1 1
0.343631244773055 0.337171349778827 0 0
0.186034051110255 0.182004156539665 1 1
-0.176986880027019 -0.171813711046999 1 1
-0.0860397882661917 -0.0858154851556243 1 1
-0.0843991091344805 -0.0827026793383374 1 1
0.25679574643798 0.252168738584273 1 1
-0.335843345146971 -0.329674095387369 1 1
0.219073259745932 0.215104092837513 1 1
-0.133939097396522 -0.132139258355505 1 1
-0.138287851670545 -0.135303486240054 1 1
-0.349106003400132 -0.3435337694004 0 0
-0.159003079040836 -0.154589392267445 1 1
-0.0664616768584479 -0.0659028557828107 1 1
-0.42095441240543 -0.414383497284458 1 1
0.315769494082876 0.310340566555134 1 1
0.0498335801376951 0.0497881264054469 1 1
-0.156202221377142 -0.154682840064682 1 1
0.0447762338269954 0.0436066816830136 1 1
0.0403047396857031 0.0399824596747859 1 1
-0.306243432533817 -0.303083088387407 1 1
0.0517927362323015 0.0513637715099881 1 1
0.0241898697804782 0.0250624156265165 1 1
0.0843170933193045 0.0815688074233396 1 1
0.244637893715746 0.240048841372261 1 1
0.0250003600118814 0.0249420748487623 1 1
0.0272856610506109 0.0265126558593686 1 1
-0.139537289950399 -0.136423784611358 1 1
-0.112349411279348 -0.110896239703775 1 1
0.021336962677308 0.0188971903364282 1 1
-0.0374970092638101 -0.0373327530541981 1 1
-0.212687295925729 -0.207870752957214 1 1
-0.421096585243008 -0.413636284347825 0 0
-0.530893206713497 -0.520481278440026 0 0
0.148223092323113 0.145387747688648 1 1
-0.155919763965545 -0.152740401029391 1 1
-0.00635363305583359 -0.00540852574554954 1 1
0.207360196358346 0.202434984499463 1 1
-0.0341134660465138 -0.0344685666865924 1 1
0.0690244305664877 0.0679093931916184 1 1
-0.163459195686627 -0.159890435442322 1 1
-0.0156558653759811 -0.0139973164680702 1 1
0.265399790655566 0.261056991796036 1 1
0.0421710828432319 0.0416939250026799 1 1
0.149404031418859 0.146631670014551 1 1
0.0861834769142083 0.0842620818134432 1 1
0.0787030408717267 0.0775132296681556 1 1
0.159991165326458 0.158108628554349 1 1
-0.097574585738163 -0.0956699427729522 1 1
-0.00485441382367277 -0.00430099350479819 1 1
-0.148754427791811 -0.1445740260443 1 1
0.368631931419189 0.361751757717226 0 0
0.109114506906734 0.106636405222167 1 1
-0.115206102617831 -0.114106842156511 1 1
-0.0651397040002124 -0.0636389740706015 1 1
0.139376790162754 0.138493247914812 1 1
-0.166723441716823 -0.163418308954422 1 1
-0.166835249071984 -0.163231788987742 1 1
-0.144629855260524 -0.142208744190039 1 1
0.156440839837329 0.153564310345954 1 1
0.0802750445692307 0.0781341324147644 1 1
-0.110781936002604 -0.108882104267722 1 1
0.139515488239801 0.136466856517681 1 1
0.0255860216466287 0.0252672795615532 1 1
-0.324325128480501 -0.318960608255891 1 1
0.262664818562471 0.257212812972136 1 1
-0.00291875686020638 -0.00173885512183747 1 1
-0.126333349377711 -0.123569200523357 1 1
-0.167878100692879 -0.165015652553801 1 1
-0.378417713194673 -0.371470260855111 1 1
-0.0939184867724905 -0.09280584267341 1 1
-0.314077982446315 -0.307644684460775 1 1
0.0124726326638083 0.0117570538057182 1 1
0.0528628352531522 0.0523593054080018 1 1
-0.00406000894993424 -0.00378199908850786 1 1
0.237485352310269 0.234309311540574 1 1
0.179772222648429 0.176382941623717 1 1
-0.278788186619194 -0.274733264965735 1 1
-0.390446635355865 -0.382905035324994 0 0
0.0397564080933981 0.0382490640893064 1 1
-0.435052078786334 -0.428052616082617 0 0
-0.0496171152599979 -0.0473869579708487 1 1
0.0149091001009163 0.0143006775409028 1 1
0.0346614404673217 0.0336147350134382 1 1
-0.0244137712411064 -0.0237271550908752 1 1
0.10063093390987 0.0977934642882402 1 1
-0.31228532516301 -0.306736704073425 1 1
0.00980452113265228 0.00836904383818552 1 1
-0.122278613643087 -0.119098841315056 1 1
0.305347517893736 0.299868142533277 1 1
0.15726068222678 0.154198810148884 1 1
0.144955402768553 0.142277897333122 1 1
0.196521396585586 0.192388144567287 1 1
-0.0734665787689925 -0.0725343222591589 1 1
-0.09200936512935 -0.0897533993064134 1 1
0.0647434494630693 0.0635575861978339 1 1
0.0141698606534372 0.0148322777614877 1 1
0.0136158390670917 0.0135734892517279 1 1
0.0683905677359581 0.0677197742771093 1 1
0.251956610525576 0.246931812937697 1 1
0.15548442030315 0.153236835349463 1 1
0.00813114319554236 0.00731539268080579 1 1
0.135840958914842 0.133990111593476 1 1
0.602368241710427 0.590634920908781 0 0
0.09184102739029 0.0889744359566666 1 1
0.219318660650272 0.215253763914986 1 1
-0.00896858782359543 -0.00801204468553781 1 1
0.0979771080521496 0.0962917475055338 1 1
0.0517731935604131 0.0507853743794043 1 1
0.0715240133645754 0.0696412211671668 1 1
-0.189976658869206 -0.186205449967322 1 1
0.11788626644662 0.115656186549332 1 1
0.310958783585456 0.305268447313394 1 1
0.0408082790470308 0.0394370519195857 1 1
-0.0408821789442395 -0.0400846707197152 1 1
0.104131736795458 0.103919568200781 1 1
0.0750515459463425 0.0734407095938323 1 1
0.0506458221605079 0.0491259929924079 1 1
0.245177786152062 0.240414360203253 1 1
-0.224232708334472 -0.220011945276223 1 1
0.122717279322038 0.121292308191971 1 1
-0.150741455094447 -0.14889660389248 1 1
-0.0657520403817891 -0.0638670269927225 1 1
0.135389617412552 0.133467027997526 1 1
0.0547294189348832 0.053690900031253 1 1
0.0726458258672703 0.0718493115387484 1 1
0.0598423797216847 0.0583707908684761 1 1
0.0343036907375263 0.0333044521931992 1 1
0.187604836755255 0.18446889811173 1 1
0.132694177724606 0.130543038900221 1 1
0.0260396469164859 0.0261709928733561 1 1
-0.229341554991322 -0.224633407926574 1 1
0.062124248976576 0.0601477580960942 1 1
-0.072786073579379 -0.0709392471554717 1 1
-0.200200960103242 -0.195953830725691 1 1
0.103952359228459 0.102816377278277 1 1
-0.0783373188574479 -0.0782017960561083 1 1
0.0178530442878066 0.0176901279449301 1 1
0.187697023593029 0.184988472006162 1 1
0.0811340119843433 0.0799868119957984 1 1
0.127627976900579 0.125445934103658 1 1
-0.300420794643454 -0.295133683038737 0 0
-0.160584741056367 -0.158538865790294 1 1
0.142367592404589 0.140664761312113 1 1
-0.239879354208733 -0.235196564179635 1 1
0.20717442191248 0.205201911524265 1 1
0.225304691281426 0.220379998396021 1 1
0.0248794674548216 0.0245856168233162 1 1
0.109664170652489 0.107423618500083 1 1
0.169746619155869 0.167262712377902 1 1
0.0666796296719813 0.06373035141794 1 1
0.18138320586466 0.177424006329554 1 1
0.340547268048652 0.332921375731111 1 1
-0.238279272434005 -0.234473234527147 1 1
0.410066038823211 0.403125635763974 0 0
-0.213917554882504 -0.208591832402335 1 1
0.139350807967368 0.136588538386357 1 1
-0.147109099000098 -0.144184720215105 1 1
0.32356016030952 0.318108059679615 1 1
-0.281850787573084 -0.276190256317841 1 1
0.00122371577934651 0.00192750869883023 1 1
0.0842139611728647 0.0823608382913996 1 1
0.148368777191661 0.146355783217547 1 1
-0.0163946762709564 -0.0163871805765433 1 1
0.350079342157636 0.344435163500929 1 1
-0.258121985836247 -0.254158220165813 1 1
0.0405391725342926 0.0410486215816273 1 1
0.00613244154914 0.00590795669450635 1 1
-0.260240555354177 -0.256139983075031 1 1
-0.189340130407507 -0.184853707982206 1 1
0.305170636727564 0.299109599589037 1 1
-0.289645134082617 -0.285031982033964 0 0
0.0146956980991465 0.0154179669860731 1 1
-0.321366608953462 -0.315633972160978 1 1
-0.108790939808605 -0.106790718387551 1 1
-0.152295054635922 -0.150343888485089 1 1
-0.187649656445475 -0.184984369803053 1 1
-0.151978520591064 -0.149160516907531 1 1
0.219847898752068 0.216351329919471 1 1
0.0370519075878823 0.0361243477992353 1 1
0.183742439079506 0.18043919509323 1 1
0.133597479917496 0.13198252784017 1 1
0.148505571305677 0.145821614439565 1 1
-0.136659527734902 -0.134194232635053 1 1
-0.174232494154871 -0.170227598898697 1 1
-0.277904686718006 -0.272137011859198 1 1
0.14723608018688 0.144723485389668 1 1
0.134874655142453 0.132457797342775 1 1
0.259768838948605 0.254532168888209 1 1
-0.0352814164586025 -0.0331540001902725 1 1
0.0549337740055747 0.0536726130024914 1 1
0.0167036831330743 0.0158018300262016 1 1
0.364354908176612 0.357130979179072 0 0
-0.13693167601022 -0.134459588608722 1 1
-0.069258260738623 -0.068515429133326 1 1
0.0842837904993426 0.0818409367232724 1 1
0.399692401409549 0.391884702358708 1 1
0.0650375178361956 0.0644435540973992 1 1
0.488575083972299 0.480850015896882 0 0
-0.299263100113426 -0.293750728016927 1 1
0.106992675198581 0.105834970307079 1 1
0.0947320607989797 0.0931182766164561 1 1
0.268744437413503 0.262969055842709 1 1
0.210273995229363 0.204459304158112 1 1
-0.14769323041399 -0.146536083768545 1 1
0.124061660704606 0.121892196415344 1 1
0.0848949847101063 0.0829506401174152 1 1
-0.0833645204369097 -0.0807386930633993 1 1
0.111951294655743 0.110954248311621 1 1
-0.337920993342354 -0.330096836639166 0 0
-0.218090750324074 -0.213969756067248 0 0
0.0379142311672054 0.0354280295173772 1 1
0.167963106014547 0.164290097810075 1 1
0.120724955385064 0.118517247209074 1 1
-0.000681074058171631 -0.000224196846466762 1 1
-0.0425441580532504 -0.0417272541561363 1 1
0.317192766793438 0.309730521674808 1 1
0.137888776787949 0.134658514130491 1 1
0.0477557570395123 0.0477047478376721 1 1
0.0718048752400048 0.0703407168372797 1 1
-0.483280672828685 -0.474594678380834 0 0
0.0886301010377125 0.0866382244222323 1 1
-0.0763710710917321 -0.0746073239851214 1 1
-0.17794005636719 -0.174872764584274 1 1
-0.212701128567618 -0.209285478563432 1 1
-0.0563931015184848 -0.0542664811821034 1 1
0.239343262858919 0.235269575596378 1 1
0.0722540697511569 0.070668529793386 1 1
0.0773200139852829 0.075037852102265 1 1
-0.0212178098426453 -0.0215438680891062 1 1
0.0358054682898686 0.0350843553391907 1 1
0.129071879412515 0.127680743516513 1 1
0.180718235819867 0.177700722376059 1 1
0.09067268567513 0.0892834007736037 1 1
-0.138717094652458 -0.136394329894814 1 1
0.176577900483352 0.171769459278778 1 1
-0.147948039553517 -0.145170256682913 1 1
0.0908234750405542 0.0894285199470109 1 1
0.0999221718751596 0.0984452807788161 1 1
-0.145120174236471 -0.142450182766883 1 1
-0.0623600566416996 -0.0616621957201543 1 1
-0.110876766283463 -0.107424407897464 1 1
0.150220281913418 0.147355182650947 1 1
-0.104135210002613 -0.102284562508973 1 1
-0.120106783113846 -0.117922747321113 1 1
0.00805764178059137 0.00749024602246173 1 1
0.214906410321651 0.211067347127268 1 1
0.136327239461106 0.133996552946999 1 1
-0.0208857619546108 -0.0212793229259717 1 1
0.357492528257221 0.351477490280569 0 0
0.0279120990029113 0.0272831982417576 1 1
-0.155972359257467 -0.154033363267154 1 1
0.164490653318282 0.160699632950955 1 1
-0.0864573526920424 -0.0855250366781929 1 1
0.0795985372949281 0.0767591015285134 1 1
0.154313523134213 0.152645022908772 1 1
0.15394466274512 0.151910040217253 1 1
0.0575741721354129 0.0568535158741853 1 1
-0.0854857979622186 -0.0831479107548748 1 1
-0.128175177954277 -0.125297864103639 1 1
0.22720051661403 0.222617320229053 1 1
-0.00775532460455678 -0.00797539592391525 1 1
-0.0401628951015396 -0.0394720167688834 1 1
-0.0157833640004254 -0.0163192504143588 1 1
-0.168978563910142 -0.166236522058138 1 1
0.0853135804035085 0.0836823669851033 1 1
-0.168143837289845 -0.164233794650526 1 1
0.155577854466866 0.152045552244574 1 1
-0.268862820217859 -0.264070998539306 1 1
-0.0684626722521775 -0.0680518280894191 1 1
0.0942766348429423 0.0927864072894752 1 1
-0.119821654402828 -0.11652771702147 1 1
0.227018006681456 0.222453745880835 1 1
-0.249521785139562 -0.245270742715583 1 1
0.00541607266232507 0.00578133989562857 1 1
0.147660080234579 0.143518662048439 1 1
0.11051307021237 0.109598024798301 1 1
0.0851655448489331 0.0838523641262655 1 1
-0.0668343686438626 -0.0644141520634752 1 1
0.123791417547768 0.121689167022051 1 1
-0.18402849235047 -0.180605057928023 1 1
0.0366136624473983 0.0356319379046205 1 1
-0.0712403101233714 -0.0694710425303117 1 1
-0.131067001562931 -0.129637320055561 1 1
-0.0925603507698485 -0.0897711164648463 1 1
0.03907021784045 0.0375748481063438 1 1
-0.0116046423808212 -0.0122686096998649 1 1
0.343589955396884 0.336767921907795 0 0
0.292925394237024 0.285940394660383 1 1
-0.0526024734106477 -0.0516664655777991 1 1
0.141613293449035 0.139456072310706 1 1
0.0933251104678736 0.0918013817000616 1 1
-0.148360184713495 -0.146647472469282 1 1
0.0422241985475121 0.0403768350173689 1 1
0.323131103610938 0.317031821785282 1 1
-0.0516775692604266 -0.0500057339000399 1 1
0.0939287698541849 0.0926791087247524 1 1
0.323750343538005 0.317833733576383 1 1
-0.160890815512692 -0.157226306968661 1 1
-0.057041382575083 -0.0564322362960053 1 1
0.0201691283815451 0.0194917833568967 1 1
0.16022843840843 0.156092220642325 1 1
-0.201776702622392 -0.198842102262392 1 1
-0.0147697387350203 -0.0151625118032371 1 1
-0.0223829346514171 -0.0242876121569985 1 1
0.207286273035398 0.202612852967315 1 1
-0.327410545526061 -0.321296828930813 1 1
0.0745143504600665 0.0732130036216025 1 1
0.0928835966004912 0.0915271792810424 1 1
-0.162349574313354 -0.159338250949167 1 1
-0.1261058323842 -0.123172833328439 1 1
0.0704040588369999 0.068066883076322 1 1
-0.147341795909122 -0.143620076455097 1 1
0.194171027545169 0.190597035510056 1 1
-0.407548714619942 -0.400018654275836 0 0
0.13298693280295 0.129655951264129 1 1
0.226302192837538 0.222125484559434 1 1
0.127188474954694 0.125255343439528 1 1
-0.0483145731153547 -0.0476363151283857 1 1
-0.0537187375779933 -0.0538873907836346 1 1
0.167024485470328 0.163682628877915 1 1
-0.11518323631534 -0.113478108948683 1 1
-0.307145310447861 -0.302529925492533 0 0
-0.221888513677435 -0.217042290747389 1 1
-0.264535732420529 -0.259368018879404 0 0
-0.358378651555405 -0.352978316882457 1 1
-0.0129618139109382 -0.0119070000062982 1 1
0.0760434519979758 0.0742072377356612 1 1
0.39053124556719 0.381720398278341 1 1
-0.336290534874974 -0.33077315784369 0 0
0.195074573792744 0.190342782560616 1 1
0.00732575336255547 0.00808905014551063 1 1
-0.0350113756576979 -0.0340438710836254 1 1
-0.112758683566593 -0.110933035247061 1 1
0.0949312458695192 0.0933855455553019 1 1
0.126961581473538 0.123671409890777 1 1
-0.231406531956316 -0.228706967328372 1 1
0.102626505526956 0.101998767512213 1 1
-0.276555012175315 -0.270492768257261 1 1
0.102567798710174 0.100749180350913 1 1
0.325098446494216 0.319258073087495 1 1
0.149248216246785 0.146650961143107 1 1
0.00778215012489934 0.0066992318665019 1 1
-0.0952668623882589 -0.095209184813435 1 1
-0.102302815488611 -0.10042546847607 1 1
-0.0397195483471313 -0.0407936523120049 1 1
-0.110066707151598 -0.108922748841695 1 1
-0.0191026370430587 -0.0178223479545858 1 1
-0.311061733835358 -0.30593483011469 0 0
0.241868508862037 0.237520422668674 1 1
-0.0263268101191131 -0.0260468850722826 1 1
-0.0614485913073414 -0.0600993036284435 1 1
0.0211436331346051 0.02012581818783 1 1
0.174924663325246 0.172008893981382 1 1
-0.142431666456796 -0.141047666234692 1 1
-0.0381888972968655 -0.0375702088971548 1 1
0.0121703090127988 0.011524106348944 1 1
-0.094576306159951 -0.0936590226473177 1 1
-0.265048919219707 -0.261394247734627 1 1
0.40569893785299 0.399514777414787 0 0
-0.449401081253662 -0.442037325418746 0 0
0.0256331489900786 0.024040752531409 1 1
-0.116873668891228 -0.113633920538622 1 1
-0.052496786871484 -0.0522327604906799 1 1
-0.0650064057212847 -0.0621903788134025 1 1
0.122938184065916 0.121392610382315 1 1
-0.111148089859644 -0.108716072361812 1 1
0.375301550184074 0.368083136383696 0 0
-0.0984244168558991 -0.0949016447731897 1 1
-0.198223942726424 -0.194725528325066 1 1
0.173635598766879 0.170618237660886 1 1
0.317787363149528 0.312868188867887 1 1
-0.201273771534307 -0.196179314856609 1 1
0.028099494187727 0.0274930340745839 1 1
0.105919957041284 0.10386171604662 1 1
-0.28311451372928 -0.27791504755741 0 0
0.0405200746580228 0.0391559512277285 1 1
0.306558143090499 0.300765671101417 1 1
0.0678885765994159 0.0689624799375317 1 1
-0.299436202707666 -0.294906859276515 0 0
0.0313275083819868 0.0307592098933083 1 1
-0.210933896709212 -0.207791417872991 1 1
0.108972364746733 0.106335439515796 1 1
-0.215150798804281 -0.211122862486835 1 1
-0.053568556992704 -0.0516988969785808 1 1
0.0337246121975119 0.0337210903667547 1 1
-0.168488756147182 -0.164771546871592 1 1
-0.0566994215543551 -0.0561597715795234 1 1
0.257233874920912 0.252885172337346 1 1
0.267541919404769 0.261518140930601 1 1
0.104875792853693 0.103126248572857 1 1
-0.397650772334814 -0.388825167954931 0 0
-0.264375818650704 -0.259375462227083 1 1
-0.138456489825806 -0.136533062108452 1 1
0.0412099044623526 0.0420994135973787 1 1
-0.151841238711495 -0.149457454721686 1 1
-0.0801377691628196 -0.0789611004641677 1 1
0.181901939459547 0.177911890599475 1 1
-0.276059632394153 -0.271862647374151 1 1
0.137993954638161 0.135471720046096 1 1
0.121353941298812 0.117969670573885 1 1
0.250055206983471 0.244209623973817 0 0
0.0855120613348473 0.0830064655293022 1 1
0.114306449773001 0.112631964521599 1 1
0.0278294640222462 0.0264308020811545 1 1
0.0779819304714055 0.0754654448866599 1 1
-0.261723438233344 -0.257461431352627 1 1
-0.327315080010959 -0.32126429141786 1 1
0.0845779276160777 0.0819315938946586 1 1
0.139482872140301 0.138005053253167 1 1
-0.150544677968026 -0.147039239307434 1 1
0.203928842589818 0.201356396317326 1 1
-0.0607221670294642 -0.0592986764028481 1 1
0.303755609235356 0.297579819088611 1 1
0.644265575120724 0.633931780185867 0 0
0.0535796772748314 0.0524096995455368 1 1
-0.0724200517391129 -0.0703980001857791 1 1
0.205001176563376 0.201183730169258 1 1
-0.0414905771710878 -0.0399280574248325 1 1
-0.248846819768698 -0.243879770933463 1 1
0.00222386314741296 0.00294389376535749 1 1
-0.0082680535419937 -0.00774107076833197 1 1
-0.0237265301659676 -0.0244691386683556 1 1
-0.139535330429371 -0.136542760451693 1 1
0.166686945921498 0.163432367195934 1 1
-0.231477350540622 -0.227314476575156 1 1
-0.315735887780985 -0.309011867613663 1 1
-0.10792226515861 -0.106081432868104 1 1
-0.33338525718615 -0.328251587904314 0 0
0.35023606343455 0.344019076805704 0 0
-0.0676273890136899 -0.067694174519251 1 1
-0.181039673248974 -0.177947700706352 1 1
0.0626892874109113 0.0615857322202115 1 1
0.302675729192981 0.297149650060118 1 1
-0.0512586216843207 -0.0497896761244728 1 1
-0.236051207587504 -0.230612748455434 1 1
0.223178854264827 0.220349847733892 1 1
-0.454662303998764 -0.443930102279111 0 0
-0.214286217021298 -0.210668643370987 1 1
0.0500577201974404 0.0498474659968781 1 1
0.127380139661198 0.124485995167324 1 1
0.0336612897682313 0.0336505602119972 1 1
-0.0685754913476657 -0.0665113613972583 1 1
0.107398505751591 0.105786597030995 1 1
-0.21369842316216 -0.209716983988735 1 1
0.127164686585224 0.124419151507965 1 1
0.066061792783092 0.0648311463904348 1 1
-0.186341305643968 -0.182882649176941 1 1
0.168663830642118 0.166427564179215 1 1
-0.0604767029988298 -0.0591746516598011 1 1
-0.310202393373132 -0.303504354306619 1 1
-0.299033015030792 -0.29501268984007 0 0
0.247566838267232 0.243204605294573 1 1
0.0591260948801955 0.0592191026940522 1 1
0.111114114366159 0.108377877532652 1 1
0.0973327111769053 0.0936734322508669 1 1
0.00136402849268751 0.00318480998495874 1 1
-0.232052391507678 -0.226994788698681 1 1
0.239743011334811 0.235958832321086 1 1
0.0578682151479134 0.0572431416811168 1 1
0.256742902206429 0.25138882279855 1 1
0.351307548200001 0.344463665444506 1 1
0.19888611117024 0.194689993258208 1 1
0.503389188399926 0.491257987049661 0 0
-0.200680896304485 -0.197686816760384 1 1
0.209938434983953 0.206487218314962 1 1
-0.0857272602123693 -0.0840776471401748 1 1
-0.183734726002528 -0.179465168743372 1 1
0.229577166145232 0.225661592769106 1 1
-0.238432368581429 -0.232493484665732 1 1
-0.0466606524679706 -0.0467556214333208 1 1
-0.0170073519266675 -0.0159953363473419 1 1
0.0175903435778919 0.0181219110038864 1 1
-0.126343099930958 -0.12402259283239 1 1
0.176655313251642 0.174235981690771 1 1
0.00739073775273742 0.00744239677735346 1 1
-0.165846070781349 -0.163375506746842 1 1
-0.160446398176639 -0.157435512049844 1 1
-0.104334913084699 -0.103223939583875 1 1
0.110078103842771 0.10765407180244 1 1
0.105836219691167 0.10313713509165 1 1
-0.377745405861156 -0.371380880039867 1 1
-0.13084529289433 -0.128054251630198 1 1
-0.0520783212718143 -0.0516453643280984 1 1
-0.46452781067955 -0.456390382084306 0 0
-0.0190882532219145 -0.0198315518548451 1 1
-0.0756791771595517 -0.0744437232605115 1 1
-0.138555234338832 -0.135848754128169 1 1
0.0847281000246674 0.0825957441753198 1 1
0.44331244378125 0.436247155846372 0 0
-0.446290734272507 -0.439313525642884 1 1
-0.0170695614727692 -0.0165110915330544 1 1
-0.0150934872073272 -0.0153478843030236 1 1
0.328527282157653 0.322746506437053 0 0
0.271099754113423 0.267120818840271 1 1
-0.146455529711057 -0.145098285284626 1 1
0.0351294135571791 0.0342873377358886 1 1
0.0664487952282591 0.0659318670634255 1 1
0.0515633472095887 0.0518080249461882 1 1
0.327922824267383 0.322519991577804 1 1
-0.398755081577353 -0.390399893553786 0 0
0.190061171487667 0.186990490486814 1 1
0.00430350954801273 0.00421910154676401 1 1
0.292745846593303 0.286326091161121 1 1
-0.0724110818357301 -0.0704976676609901 1 1
-0.175314147884461 -0.172863111812983 1 1
-0.111288821193089 -0.10890172959433 1 1
-0.0577082896593784 -0.0559646841668298 1 1
0.126085033613174 0.124160949451622 1 1
-0.239701226292272 -0.236353853633655 1 1
0.146565731740543 0.14321498335845 1 1
-0.0749248203941593 -0.0744011459731583 1 1
0.167578230438311 0.163974961673392 1 1
-0.0152898459249639 -0.0136832377608656 1 1
0.0129865572641421 0.0136310386848999 1 1
-0.11449843814146 -0.112150243369716 1 1
-0.0408734320303203 -0.0398418197195863 1 1
0.231878679616659 0.229258551253838 1 1
0.348511440585747 0.342638068794443 1 1
-0.300622344690364 -0.294853593940799 0 0
-0.130802751105246 -0.128120731521245 1 1
0.164787284065855 0.161067563761255 1 1
-0.00760333218361191 -0.00701288222429064 1 1
0.149519541706776 0.147435171119694 1 1
0.073265323542103 0.0718996826644344 1 1
-0.035838249420404 -0.0335049307056586 1 1
-0.0850952707759379 -0.0851473947354904 1 1
0.0104256866729838 0.0106759139483338 1 1
0.0275038638389345 0.0277066869595592 1 1
0.582224962274796 0.572491390769735 0 0
0.217718637060483 0.213160123220621 1 1
-0.203897758196161 -0.199894522101455 1 1
0.420514627716546 0.411051318427913 0 0
0.213701721652829 0.210761406867054 1 1
-0.0929937881208625 -0.0927640670790445 1 1
-0.174010969620519 -0.170269036449241 1 1
0.311218258941445 0.304534651586665 1 1
0.359580880574938 0.353006052824048 0 0
0.0950008916767097 0.092910910133506 1 1
-0.0507957976203828 -0.0490416279873515 1 1
0.139316604163865 0.13741754843715 1 1
0.0740990442805693 0.0720400711634196 1 1
0.0788832243711843 0.0774513549791007 1 1
-0.0305555465424441 -0.0304409295246968 1 1
-0.171087640537653 -0.167437305355265 1 1
-0.311766417365689 -0.305098263590164 1 1
0.0663386872259136 0.064701538242393 1 1
0.202132310716348 0.197643668960623 1 1
0.338734989317849 0.332215963196223 1 1
0.0150650881281139 0.0153566213480369 1 1
-0.0793588126178448 -0.078099295495207 1 1
-0.114382332957905 -0.111622882699575 1 1
-0.194359944889417 -0.191387259984348 1 1
0.293598053852397 0.287630326799104 0 0
0.0634424212442351 0.0634231474196046 1 1
0.203555484311278 0.19959813663776 1 1
0.165518420107926 0.162974764748971 1 1
-0.230410653620383 -0.227192016229629 1 1
-0.0485285992394157 -0.0487024088711329 1 1
0.119694358344567 0.117696752498111 1 1
0.292497303339289 0.287322043941574 1 1
-0.163946986667959 -0.161573602337189 1 1
0.298479475176288 0.293600879928141 0 0
0.035472242389093 0.0364916017309178 1 1
-0.0414682506733975 -0.0397978790624486 1 1
-0.122170208558899 -0.120665252980827 1 1
0.0578695704127873 0.0568758424762417 1 1
0.245814340076934 0.241217457003517 1 1
0.0119827138407417 0.0130999356834673 1 1
-0.0393231373583027 -0.039794088843766 1 1
0.0160901140135547 0.0164411212895506 1 1
-0.342042525630875 -0.33506871560728 0 0
-0.0396532425372274 -0.0370884268750126 1 1
0.0688930752024295 0.0685913048162163 1 1
-0.234896049569488 -0.229677901994099 1 1
-0.169744426612306 -0.166560765331242 1 1
0.00752881128598096 0.00750801151569035 1 1
-0.00503433283964216 -0.00401737646795194 1 1
0.0367109393352223 0.0371104216839057 1 1
0.0620826414130067 0.0599952029607232 1 1
0.280281870320509 0.272602816803853 1 1
-0.137795238292375 -0.135236870706835 1 1
-0.279828501315399 -0.274699393476726 1 1
-0.100395048623071 -0.0980854522731387 1 1
0.0772500476785871 0.075133731104148 1 1
0.269183864752961 0.263467916500382 1 1
0.0417919408576563 0.0409740314114496 1 1
-0.0912522016002617 -0.0898374265170944 1 1
0.0635540206215937 0.0629548992696582 1 1
0.23200405856662 0.226236385047453 1 1
-0.111427928871153 -0.110784278485101 1 1
-0.193155431251291 -0.189321794798185 1 1
-0.160921816834021 -0.158886264363913 1 1
0.0948568613204355 0.092059765446845 1 1
0.0482487035581585 0.0476319384410867 1 1
-0.0804989425055741 -0.0791408163636881 1 1
0.2348066590286 0.229815908556303 1 1
-0.241639791800077 -0.236428654175526 1 1
0.252306181438951 0.247148976454121 1 1
-0.217050298269934 -0.213605559009786 1 1
0.341255265502379 0.33549111556231 1 1
-0.326593872665977 -0.321194882106407 0 0
-0.139715744508805 -0.138162463145537 1 1
0.504037090106284 0.495453436076805 0 0
0.271361336931272 0.265953640349624 0 0
0.160920647733582 0.157884266739665 1 1
-0.158051032746424 -0.15511377945959 1 1
-0.0774145419230371 -0.0747845323237918 1 1
0.0443143131493307 0.0438609499280936 1 1
0.187876504324783 0.183766553398327 1 1
0.0263642147664668 0.0243360955094529 1 1
-0.367211913373451 -0.358969605577574 0 0
0.0263634288014152 0.0251164147875484 1 1
0.0920289860137583 0.0901653581169066 1 1
-0.0426339050784351 -0.0414685272856809 1 1
0.183575497241958 0.180267657951515 1 1
0.193690264776107 0.189466537286099 1 1
-0.120814958296057 -0.11906360014434 1 1
0.044521207621605 0.0427840302102574 1 1
-0.171302641185403 -0.166312094791721 1 1
0.0633110044132508 0.0629677281170342 1 1
0.0156042059501215 0.0160001362033237 1 1
-0.3947308896964 -0.385955148330445 0 0
0.132161620117735 0.129375159926144 1 1
-0.0362542899463615 -0.0358939954236532 1 1
-0.00907849421255258 -0.00850528523591093 1 1
0.14613170083727 0.142539982601891 1 1
0.0935968524140567 0.0919643629229378 1 1
-0.113440334930254 -0.110427712952623 1 1
0.328723423850935 0.321235063760613 1 1
0.094948988352177 0.0936454053303749 1 1
0.136446606365281 0.134833521989528 1 1
0.0440578791069316 0.0431716067702102 1 1
-0.202007087322081 -0.198527676477748 1 1
0.209225642181614 0.204358854335647 1 1
-0.284083355983815 -0.277873319482978 1 1
0.223572463911382 0.219375201988116 1 1
-0.0576618216994772 -0.0564714781599547 1 1
-0.000719827386737697 0.000884857241209805 1 1
-0.0866835943315994 -0.0854382868219845 1 1
0.0157982425633232 0.0155017560699426 1 1
0.286800471118965 0.281561264018873 1 1
0.137153345365968 0.135941244910215 1 1
-0.184400045855252 -0.181464945806437 1 1
0.0622005948617643 0.0597886025995911 1 1
0.126327116262173 0.1230543034593 1 1
-0.0183024155301574 -0.0188262923839906 1 1
0.177505785396861 0.172912398442994 1 1
0.15200435680605 0.150094184278778 1 1
0.0124958791585656 0.0117924103676568 1 1
0.280525128730265 0.276471568600613 1 1
0.105481092581321 0.102778603186525 1 1
0.154375780201205 0.150462796124915 1 1
0.134754565653175 0.133474943071128 1 1
-0.166394534299476 -0.163594959208745 1 1
0.0484321068307561 0.0470554428926773 1 1
0.206125821043359 0.202593400416703 1 1
-0.168641024994531 -0.164884718185825 1 1
-0.00948740074900868 -0.00956810867235427 1 1
0.0921158491474359 0.0904824298602017 1 1
0.117459840843749 0.116317327445504 1 1
0.105251434984375 0.102281081942997 1 1
0.122738561834277 0.119215257414401 1 1
0.0730583415124583 0.0708734359774711 1 1
0.138327374984952 0.134768025661536 1 1
0.0656283685698535 0.0656646261857505 1 1
-0.0606627073132819 -0.0594846818037614 1 1
-0.167269757915913 -0.165167392621562 1 1
-0.0934413445774111 -0.0930016173620263 1 1
0.188959792589411 0.185617198546237 1 1
0.181252142794561 0.177761906287596 1 1
0.0369899811129589 0.0382190860755244 1 1
-0.327122084309804 -0.320970081585951 1 1
0.182690094200392 0.178421751559698 1 1
0.231002359659755 0.226474844559131 1 1
-0.129036969900988 -0.127064252598733 1 1
-0.193404603661058 -0.189869027436882 1 1
0.231441640296885 0.226364610451462 1 1
-0.1961752014379 -0.193202748882201 1 1
-0.0373597253780802 -0.0364079031783247 1 1
0.0400064879089184 0.0393009173723568 1 1
0.143290945488708 0.141083866662043 1 1
-0.0112516576837683 -0.0128171863383174 1 1
-0.120837440684737 -0.116914947410057 1 1
0.245188465554676 0.240655153739115 1 1
-0.107191630873181 -0.105480258052324 1 1
-0.294714261665468 -0.28820530546195 1 1
-0.15746965985167 -0.155238723408201 1 1
-0.536408932080846 -0.527762312697409 0 0
-0.357431358188605 -0.350828734399936 1 1
0.219254377988767 0.215026243268137 1 1
-0.0375241175103957 -0.0351529509459685 1 1
-0.155327109024546 -0.153152397383017 1 1
-0.183507753548938 -0.181140329797845 1 1
0.160324684311399 0.156540469736918 1 1
-0.153488465651363 -0.151234886620025 1 1
0.341678010722989 0.335123927904043 0 0
0.566745282100992 0.55680870435027 0 0
0.107947720365928 0.106467013898575 1 1
-0.158214440305221 -0.155934879974348 1 1
0.0356574388489627 0.0353726957008834 1 1
0.135945021353304 0.132432483847396 1 1
0.037989500549709 0.0368283599784391 1 1
-0.138961117240104 -0.136500424728252 1 1
0.000869450163284352 0.00117698560466734 1 1
0.166114023723158 0.161765442198149 1 1
-0.107335364652409 -0.104218660955941 1 1
0.227663729008003 0.22274222445599 1 1
0.28043309758343 0.276790131145695 1 1
0.0761864101610899 0.0750403164562316 1 1
0.0183443186437223 0.0185606524052105 1 1
-0.0378172922219381 -0.0356470293692353 1 1
0.0590564053082596 0.0593122923873256 1 1
-0.143016192134724 -0.140283560980009 1 1
-0.195136158531066 -0.19070258243272 1 1
-0.0447213209393751 -0.044901724918412 1 1
-0.256476834915356 -0.252461182836382 1 1
0.104091525536421 0.102460327242372 1 1
0.0855572717134815 0.084748347489273 1 1
0.186384828470284 0.183211836281774 1 1
-0.159092375239936 -0.15682024067611 1 1
0.301833022688391 0.295571027388086 0 0
0.192267190317516 0.189517133951241 1 1
-0.230463478261683 -0.226014593849724 1 1
0.0143254852823122 0.0145289194542172 1 1
-0.0956723171905789 -0.0931021048202928 1 1
-0.302441772838236 -0.296721962750162 0 0
0.0733671062934503 0.0724787453289282 1 1
0.429092845246806 0.420986522217349 0 0
-0.149990216381316 -0.14696399745551 1 1
-0.0316670456019476 -0.0296696770913732 1 1
0.119754882077106 0.116269702412472 1 1
0.163124764594372 0.158800862921784 1 1
-0.140484411852023 -0.137963902889848 1 1
-0.0481133517517516 -0.0465233906247954 1 1
0.204324585238038 0.20074041233024 1 1
0.0979810809952845 0.0965052184442195 1 1
-0.113796988900003 -0.110015756265176 1 1
0.0930295827139385 0.0912438318370394 1 1
-0.00499619188725095 -0.00453172227972306 1 1
0.0963033170290917 0.0929935250895991 1 1
-0.023089447865675 -0.0228399694106601 1 1
-0.149153634026224 -0.147498370860047 1 1
0.139172743938394 0.1368616160203 1 1
0.0406301819125137 0.0410927507062362 1 1
0.0862025603155354 0.0846553445552226 1 1
-0.0197073270807149 -0.0189830335438396 1 1
0.199325077052282 0.195042658513768 1 1
-0.100685940782052 -0.0977069363539297 1 1
0.227925589288325 0.224469360729326 0 0
0.347967303580346 0.340208733617745 1 1
0.044510265620615 0.042480440443158 1 1
-0.120763109970222 -0.11803077117484 1 1
-0.226658867269067 -0.222129982319884 1 1
0.425406912469549 0.416746959446649 0 0
0.179765678244907 0.17628382980992 1 1
-0.0648975812208269 -0.0631475043596107 1 1
0.145533588916042 0.141705523564074 1 1
-0.000881548006987559 -0.000882243925524911 1 1
-0.112898074113404 -0.110276512156421 1 1
0.156375728332693 0.154077337264276 1 1
-0.146436025079546 -0.143680753019954 1 1
0.074028557520282 0.0732714638057528 1 1
0.231469141213141 0.227750410009554 1 1
-0.389218808151592 -0.381122764701406 1 1
-0.0904009229106904 -0.0873514632449172 1 1
-0.238678433226682 -0.233737784235055 1 1
0.115976838358824 0.113748197120426 1 1
-0.256032746413588 -0.250429282319964 1 1
-0.0707241542738198 -0.0702654724135436 1 1
0.393593786667069 0.385687308757253 0 0
-0.112435937462432 -0.111054675759117 1 1
-0.0543320076607586 -0.0526852607403345 1 1
-0.200257165168759 -0.197077321916458 1 1
-0.0602355731578772 -0.0593827392126364 1 1
-0.21565660265097 -0.211058503058607 1 1
-0.0206005500026829 -0.0186480888469337 1 1
-0.052799322968047 -0.0511304006797557 1 1
0.412280110070657 0.402470871391562 0 0
-0.144498436531362 -0.141569960632188 1 1
0.0339218671424277 0.0323696957527012 1 1
0.474648837755022 0.464817199731549 0 0
-0.101835283464582 -0.100775229668939 1 1
0.346687967939244 0.339872639798611 0 0
-0.11497029708725 -0.112670277014888 1 1
0.063222447015712 0.0615129811597707 1 1
-0.321741181473902 -0.314583328595453 1 1
0.179697755196393 0.177735970192036 1 1
0.184131026658447 0.18059758245253 1 1
-0.0567826989562263 -0.0551188523409337 1 1
0.242084988495255 0.23727472782955 1 1
-0.0257468431823342 -0.0248117258468276 1 1
-0.0363637158220791 -0.0367730592102671 1 1
0.235816746443515 0.230955638967406 1 1
0.226143735280512 0.222984463829169 1 1
0.256225176788592 0.249917457553005 1 1
0.139779767170633 0.138449703884796 1 1
0.177769826902874 0.17625903051391 1 1
-0.326851887656412 -0.320423285802438 0 0
0.176099887696159 0.172665239585443 1 1
0.390784730409432 0.385457703811666 1 1
-0.351671537515453 -0.345880768839358 1 1
-0.173720535453084 -0.168469626494957 1 1
-0.0473268642853992 -0.047151171284684 1 1
0.0539813835200305 0.0527931723670541 1 1
-0.430349438472585 -0.424130646482429 0 0
-0.0811771285667647 -0.0802789151698303 1 1
-0.308393694648056 -0.301417960455972 1 1
-0.118000853113048 -0.114057817173474 1 1
0.174369995092813 0.170802272807188 1 1
0.196751297638954 0.191915816111191 1 1
0.106983939950907 0.103713258150607 1 1
-0.359956779763816 -0.353654803338135 1 1
-0.068181434492565 -0.0657915338145237 1 1
0.176188325529596 0.173646263293719 1 1
0.136070558586396 0.132868037640223 1 1
0.184918225007591 0.182081023462167 1 1
-0.00448756707418925 -0.00450356047412853 1 1
0.051958918415315 0.0506085109224125 1 1
-0.00669811711913182 -0.00634512109697218 1 1
0.252089625553459 0.248316071359906 1 1
-0.0326197431346943 -0.0326103758425223 1 1
-0.0814474684646025 -0.0784711278513095 1 1
-0.214107067760683 -0.209887626653562 1 1
0.246418310318674 0.242328908649494 1 1
0.108405773980586 0.106944778053111 1 1
0.0595564454944236 0.0572949778298693 1 1
0.182485300519745 0.180390980632428 1 1
0.0204969272220554 0.0201071010105014 1 1
0.0576996025399352 0.0585889739201516 1 1
0.0937777230804747 0.0923773433939661 1 1
0.163619508992299 0.159809791808257 1 1
-0.0996447968633127 -0.0976700587235551 1 1
0.313064007020561 0.30684119530987 1 1
0.143533878078087 0.14053593482555 1 1
-0.318646887662107 -0.313751425773581 1 1
-0.233982820355618 -0.228577976225915 1 1
0.135677741545968 0.133353268376069 1 1
0.152473091362046 0.150179730660852 1 1
-0.186135060305752 -0.182403867603092 1 1
-0.201808286019133 -0.197273604546603 1 1
0.172887733617524 0.169223462848008 1 1
0.000556105949229106 0.000861851703734907 1 1
0.143495944385419 0.141780969173373 1 1
0.153251810588948 0.149662969147835 1 1
-0.00663737466530004 -0.00543241803266808 1 1
-0.112499783787472 -0.111678896966147 1 1
0.165613719504601 0.161846914287628 1 1
0.024964130877884 0.024481800146404 1 1
-0.0064933491805316 -0.00504971671095251 1 1
-0.0160589292767124 -0.015497555218538 1 1
-0.345765793805147 -0.339316898366764 1 1
-0.196548867948937 -0.192620328547312 1 1
0.296534662792824 0.291544556240577 1 1
-0.227306747107085 -0.223414677292212 1 1
-0.0118764936355955 -0.0127180282597628 1 1
0.0574171133730282 0.0566849327024311 1 1
-0.0973395051304524 -0.0958611149384033 1 1
0.141199926276405 0.137654760964008 1 1
-0.066589561873483 -0.0652942948986135 1 1
-0.0558652035568957 -0.0540695836772459 1 1
-0.21905903712945 -0.216463446382921 1 1
0.143925361067003 0.140605124393615 1 1
-0.100079642284371 -0.0983660190230707 1 1
-0.277679107291515 -0.271251679514278 0 0
0.0570405469474037 0.0566183204242197 1 1
-0.0251664533221362 -0.0236119463711569 1 1
-0.151971553898639 -0.149715831118855 1 1
0.0260138966725757 0.0261771334318244 1 1
0.395791441208922 0.38843400885743 0 0
0.0137604379249286 0.0125972569937272 1 1
0.0791370816941086 0.0784412296279056 1 1
0.127284318277362 0.124857797284716 1 1
-0.0558758028636271 -0.0543930430276306 1 1
-0.2130391958041 -0.208612729568807 1 1
0.439210481605286 0.430039318435959 0 0
0.148762869805394 0.145106086319796 1 1
0.260339092044663 0.25636418571647 1 1
-0.0926257222081067 -0.0916250706985076 1 1
0.336560740765342 0.330843583198831 1 1
0.0166841256223222 0.0170739966988703 1 1
0.0702625562144538 0.069679906861052 1 1
-0.344642365633426 -0.338366560158101 0 0
-0.0386050494805274 -0.038798779698476 1 1
0.0985502198407742 0.0970799167857003 1 1
0.163041974862758 0.159470054308904 1 1
0.315509220455587 0.309046131524303 1 1
0.198211307981142 0.194704100900955 1 1
-0.366123870634583 -0.360203983648655 1 1
-0.201377430080148 -0.197583495001714 1 1
-0.275211203388162 -0.271818544487847 1 1
-0.169019419853158 -0.165315578937142 1 1
0.0463775872151023 0.0435522271978561 1 1
0.127862194614362 0.125872249249496 1 1
0.0826224481379336 0.0808261396786287 1 1
-0.163480201314771 -0.159768393687023 1 1
-0.232291032428365 -0.228278220186519 0 0
0.207271488813011 0.204146907896599 1 1
0.0481799933898584 0.0463050093129847 1 1
0.0249168732686427 0.0242496337375466 1 1
0.435190728808171 0.428123702865117 0 0
0.168696130939056 0.165216872468218 1 1
0.167758902386207 0.162100358963959 1 1
-0.0791499890304348 -0.0778218570295485 1 1
0.0177207439595973 0.0168219909133559 1 1
0.0684081908404485 0.0681628438526296 1 1
0.326134847296996 0.31939574117544 0 0
0.391929731562664 0.384001958964706 0 0
-0.223481623485557 -0.220299756754309 1 1
-0.0320986648947851 -0.0309049013968239 1 1
-0.133051948340021 -0.129261402464054 1 1
0.0365650262513133 0.0359546755094622 1 1
-0.14714807354472 -0.146329369065965 1 1
-0.103687323010971 -0.102752662764056 1 1
-0.0896176609138712 -0.0867734092959225 1 1
0.0268799557142308 0.0263808606422599 1 1
-0.120107906156617 -0.118212437921672 1 1
-0.0722430268357914 -0.0719102574011532 1 1
0.118345567336007 0.116467709770501 1 1
0.303756970873743 0.299561803393328 1 1
-0.0416509017753992 -0.0424207308530564 1 1
-0.244771905489621 -0.240534663709321 1 1
-0.0534410350935651 -0.05219402951539 1 1
-0.00335068283929167 -0.00271159714434577 1 1
-0.0777105874447035 -0.0764535300059558 1 1
-0.254784603488088 -0.249664594083011 1 1
-0.076675048548565 -0.0749385082399189 1 1
0.0304089264018868 0.030157794007925 1 1
-0.238669099014368 -0.233044144388936 1 1
-0.0948610651074199 -0.0929344500003812 1 1
-0.0322949965491404 -0.0322909130151552 1 1
-0.204112605757641 -0.201593406677334 1 1
0.0619937219992799 0.0606122122626704 1 1
-0.0887349201540486 -0.0861857167547736 1 1
0.141632854611653 0.140043105408731 1 1
-0.0974879740541713 -0.0953153028712246 1 1
-0.476195746189866 -0.466055240198617 0 0
-0.00678525362714209 -0.00552686251789729 1 1
0.335994580154372 0.330462114616876 0 0
0.179552909321627 0.177673646554322 1 1
-0.0314885089802477 -0.030932323516956 1 1
-0.395836501120764 -0.388442202186857 0 0
0.0489257459316996 0.0481120590715963 1 1
0.0443778040188635 0.0420450630739531 1 1
0.149561476307036 0.146510469592536 1 1
0.159078563695748 0.156303291346015 1 1
0.404036642382261 0.396009390694756 0 0
0.118288253353745 0.117282655028593 1 1
0.0519586114245042 0.0500808370478026 1 1
-0.0478471634532096 -0.0477411459173451 1 1
0.185220730705254 0.181665416701484 1 1
-0.287616313151982 -0.283070796410353 1 1
-0.0462385272366385 -0.0453324619834329 1 1
-0.302675576017328 -0.29728995238661 0 0
-0.21750627636665 -0.21292377628621 1 1
-0.104815094426056 -0.102008505189 1 1
-0.436161766072336 -0.42875291699179 0 0
-0.303015754332077 -0.297640631108176 1 1
0.09724746190487 0.0947468216217751 1 1
0.0653478432418212 0.0642814481528266 1 1
0.0836064233184257 0.0810497022459952 1 1
0.0253641450387406 0.0245628573197764 1 1
-0.114095577633873 -0.110792830854464 1 1
-0.219226979624906 -0.215051687676301 1 1
0.0614750439993325 0.0594916706490354 1 1
-0.158532048207361 -0.154591049236717 1 1
-0.207580801662601 -0.20403414030816 1 1
0.31183296462292 0.306924253313719 1 1
-0.393786427072588 -0.386061189916804 0 0
0.0263024597861067 0.026420567813571 1 1
-0.0771651518507654 -0.0756321499639459 1 1
0.111973761782951 0.108779547381248 1 1
-0.113415411563887 -0.109475046853525 1 1
-0.00192942201066847 -0.0018703782408263 1 1
0.102594352576038 0.0986439177880789 1 1
0.116592576120197 0.114848095443907 1 1
-0.0154160187367931 -0.0142729839440827 1 1
0.196198941666729 0.191048755758701 1 1
0.0663680483582591 0.0646094439490227 1 1
-0.16467970710194 -0.161646358055543 1 1
0.0759873459307417 0.0754939534755346 1 1
0.139126986933222 0.136458592916548 1 1
-0.204457132284199 -0.200386731263418 1 1
0.0309580217736789 0.028713549519125 1 1
-0.259493710243549 -0.253649058116555 0 0
0.0289302841686671 0.0277115856178838 1 1
0.06753120297848 0.0662056094713447 1 1
-0.0330466341181639 -0.0320286176421517 1 1
-0.208091536312938 -0.201840268295745 1 1
-0.13732684338548 -0.135314603933721 1 1
0.0800223986765863 0.0807297758496606 1 1
0.194087614282532 0.190380838654413 1 1
-0.0949075021210351 -0.0934796351889301 1 1
0.488055851458635 0.479205298626835 0 0
0.0785906025385714 0.0760652237530724 1 1
-0.123395057275457 -0.121749535334135 1 1
0.252151359104641 0.24827142586151 1 1
-0.126270241935862 -0.124431099045369 1 1
0.000344113414588283 0.000272102327907336 1 1
-0.12559457321236 -0.123467365231937 1 1
0.218696632241774 0.214153153092726 1 1
0.0809373199646753 0.0794971671214403 1 1
-0.0832368092247339 -0.0813671630632735 1 1
0.146899694671168 0.142517963186298 1 1
0.223736950646827 0.21954963184433 1 1
0.108490192517046 0.107150905585105 1 1
-0.155224214185236 -0.153854851620834 1 1
0.479946172435313 0.472110850387458 0 0
0.143072057903637 0.141081746242225 1 1
-0.23626347323361 -0.233074766325886 1 1
-0.418620107821443 -0.411697893776915 0 0
-0.0716835806118901 -0.0692098149407068 1 1
-0.216850120262619 -0.213818543756859 1 1
-0.10615457283413 -0.104801607582873 1 1
-0.215040930037412 -0.210493551069263 1 1
-0.00548732368468383 -0.00533506400938562 1 1
0.291250209894793 0.286321343867058 1 1
-0.225531734235345 -0.221901892416323 1 1
0.228214885454125 0.224445823845636 1 1
-0.0662854795604273 -0.0656981339769774 1 1
0.146905773996676 0.144223614690498 1 1
0.217065617395916 0.212700098071115 1 1
-0.077917205467919 -0.0764554498352697 1 1
0.0837234811933598 0.0832660760778267 1 1
-0.0954514153006016 -0.0940356713013476 1 1
-0.0336637828882039 -0.0333975666426875 1 1
-0.238455008329536 -0.235466669932269 1 1
-0.157970444811629 -0.155922889021945 1 1
-0.139841231105342 -0.136186875967309 1 1
0.0702468644453917 0.0676206208528597 1 1
-0.442189883824427 -0.433369685813216 0 0
-0.127497718111058 -0.123562529727239 1 1
-0.281041963722967 -0.274138252293979 1 1
-0.306937786809712 -0.301890962883195 1 1
-0.00542707601156834 -0.00591526505140715 1 1
-0.0322290081549245 -0.0309160244235722 1 1
0.308422203049822 0.30246887152772 1 1
-0.14547576548333 -0.141838241961815 1 1
-0.314271322430774 -0.308901868387008 1 1
0.246065980437022 0.241057692961535 1 1
-0.000572802606085651 0.000588755836043647 1 1
0.202661799088109 0.198704904844328 1 1
0.0665536323502384 0.0656356472475214 1 1
0.21497057201504 0.21062060772825 1 1
-0.290664089119404 -0.28621093633989 1 1
-0.136770141529521 -0.132425194156198 1 1
-0.0744715106056769 -0.0712623060128303 1 1
0.0196418055079636 0.0202547766076323 1 1
0.0961469998272868 0.096150550874188 1 1
-0.190907002502242 -0.187071482384298 1 1
-0.384532363252004 -0.37662514593041 0 0
0.0330799015970363 0.0338410727615224 1 1
-0.230717558665393 -0.226389473932546 1 1
-0.011960566226427 -0.0126430283417066 1 1
0.181484296511707 0.176959970829131 1 1
-0.0586673101316615 -0.0567168244659782 1 1
-0.105804775722614 -0.104592526655374 1 1
-0.101515440440863 -0.100291349898542 1 1
-0.252977242895527 -0.247757809898924 1 1
0.156023896335893 0.153198395525461 1 1
0.0365823821178963 0.0353045172158668 1 1
0.0295100150727062 0.0275602300715014 1 1
-0.0050518876396689 -0.00417468025756153 1 1
-0.29782186954313 -0.292512549554257 0 0
-0.190373573981782 -0.18639229666537 1 1
-0.496708701408151 -0.486018803683624 0 0
0.106389636344181 0.104986397019711 1 1
-0.0078768148891784 -0.00871980499134972 1 1
0.339854534946526 0.33380690637872 1 1
-0.0358824759548274 -0.0337446826079964 1 1
0.113534509667879 0.111969661520343 1 1
0.243721578745113 0.238207578675263 1 1
-0.120863483779816 -0.118233152901505 1 1
0.427468738759934 0.418180634996913 0 0
-0.00324190039749199 -0.00397831293899922 1 1
-0.333123853560983 -0.32769156744498 1 1
-0.0915231031812201 -0.0893179879712327 1 1
0.0885896568814237 0.0872750755818547 1 1
0.00509538294270877 0.00526602536327184 1 1
0.0735758718306593 0.0720436524221392 1 1
-0.238690522811139 -0.232979374039726 1 1
0.104412504439669 0.102331360790001 1 1
-0.208666834534006 -0.203202824835722 1 1
0.103272601198906 0.101497176702957 1 1
-0.308992949250795 -0.303309712211779 1 1
0.0636608691046015 0.0626978807850738 1 1
-0.143601136921792 -0.141270190302431 1 1
-0.0692883406261873 -0.0685540809768271 1 1
-0.156653770311603 -0.152487473368454 1 1
-0.0722297755611295 -0.0724176529336208 1 1
-0.11290428398962 -0.11062180727746 1 1
-0.164053764255884 -0.158889948685433 1 1
0.174764531678759 0.171854193281535 1 1
-0.133795350755445 -0.132347135116229 1 1
-0.141413843269762 -0.138324252682832 1 1
-0.167098168689863 -0.16453789623456 1 1
-0.140169286406157 -0.13875789675094 1 1
0.082608494282788 0.0813127293239266 1 1
0.171012358882506 0.168620030516785 1 1
-0.19175504791448 -0.188306740100659 1 1
0.218021187003639 0.212801599756601 1 1
-0.456315803491542 -0.447884758115181 0 0
0.262645470649766 0.258073083557656 0 0
-0.0781942781023335 -0.0763845794311182 1 1
0.0346651704781059 0.0348161876060202 1 1
0.0174650473488819 0.0171953244530137 1 1
-0.239535786736085 -0.235063003382722 1 1
0.063009305037149 0.0624176501468537 1 1
-0.205286467707716 -0.202837718432715 1 1
-0.077716663121415 -0.0776315612408611 1 1
-0.0262307093681222 -0.0267248327055391 1 1
-0.443348370720191 -0.43453998426964 0 0
-0.12051269388609 -0.118397380959542 1 1
0.212106842505206 0.208344723883422 1 1
-0.0909344039729208 -0.0883591986209394 1 1
0.17603585267676 0.173705127190922 1 1
-0.269331899956401 -0.26464644787835 1 1
-0.298820734609015 -0.29281331861738 1 1
0.129303637162161 0.127289004948318 1 1
-0.023370619638586 -0.023457296901262 1 1
0.22946584138603 0.226040273337125 1 1
-0.234669252665697 -0.231033041300731 1 1
-0.317240834750649 -0.312370154996231 1 1
-0.079315302821358 -0.0755044104149311 1 1
0.14929476130013 0.145266258325695 1 1
0.0402675513684419 0.0398880772477502 1 1
-0.4571214695163 -0.448477752320867 0 0
-0.00560849293472963 -0.00445688719251673 1 1
-0.33115112041492 -0.325726788244276 1 1
-0.126565300910968 -0.124378397799338 1 1
-0.34149398245536 -0.333580807702494 1 1
0.236178034210583 0.231983251940447 1 1
-0.323128410195049 -0.316840356102307 1 1
-0.203842674432261 -0.200103360707586 0 0
-0.0447640647242864 -0.044596137401308 1 1
-0.172045828574127 -0.169105864665831 1 1
0.116613675489703 0.113398038625316 1 1
0.18302414899072 0.179499661181141 1 1
-0.208619788169101 -0.204719400790226 1 1
0.271996290286674 0.265852743145212 1 1
0.00456442233327572 0.00344757704934976 1 1
-0.118431980499462 -0.115981339184733 1 1
-0.157683160437641 -0.154948640113783 1 1
-0.291873491878035 -0.286668696033171 1 1
0.0216473449753957 0.0207958839962699 1 1
-0.127385920833382 -0.124989865266943 1 1
0.261880335735099 0.256697644381837 1 1
-0.10070519375818 -0.0985250711972139 1 1
0.154258783471703 0.151847174029351 1 1
-0.415354240759321 -0.407937272449076 0 0
-0.223728553809102 -0.219236774277089 1 1
-0.00557143825160233 -0.00503387826576234 1 1
-0.256692270240895 -0.252177163933961 0 0
-0.0400362157754875 -0.038143721159432 1 1
0.229096428050809 0.223868609565555 1 1
-0.141740942166671 -0.139014363892638 1 1
0.141738711872009 0.138471211074988 1 1
0.240097720479201 0.234753180256996 1 1
-0.218187037758305 -0.213509347657019 1 1
0.30595911379789 0.300231859657143 0 0
-0.102546174618025 -0.0987368831016471 1 1
-0.364146874005556 -0.358143805500708 0 0
-0.0699575942351838 -0.0676810633452405 1 1
0.227616521585725 0.224069218948587 0 0
0.0345500903591275 0.0346525522994056 1 1
-0.178137817980733 -0.173549590276582 1 1
0.269803124744161 0.264543958710184 1 1
-0.195138330711425 -0.192423208366418 1 1
-0.243536900870028 -0.238674464094016 1 1
0.676289886024278 0.663793177201057 0 0
-0.167376533453862 -0.165234632603691 1 1
0.13417851526395 0.13031083331038 1 1
0.172243265478413 0.168447437320132 1 1
-0.0976881105746105 -0.0973313553823643 1 1
-0.128408866788677 -0.125430379470041 1 1
-0.057640633270777 -0.0563751646022001 1 1
-0.00498806040767227 -0.00479880978858127 1 1
0.218761384461359 0.213358886657171 1 1
-0.119688783961577 -0.118448379913364 1 1
0.284088835099958 0.280146309257494 1 1
0.142569656912356 0.14086764736819 1 1
-0.103228822108157 -0.101265296624252 1 1
0.0345265541494819 0.0344859921645706 1 1
0.271738919427439 0.266980442650303 1 1
0.159489726174957 0.15579694882583 1 1
0.234350431169759 0.229448190248 1 1
-0.135466776855334 -0.133669095690819 1 1
0.046182265678128 0.0459925928302499 1 1
0.183741717318917 0.181381149212336 1 1
-0.0669604310234556 -0.0659335855013885 1 1
0.0767336622276399 0.0756333843513986 1 1
-0.119175093754307 -0.115270126464447 1 1
0.0781989751081895 0.0763158138946196 1 1
0.376630016091704 0.367979839432048 1 1
0.121484016776179 0.119634869518594 1 1
0.124115187619053 0.121920294220786 1 1
-0.183099605088817 -0.180552393273149 1 1
-0.157096686629913 -0.154344242947043 1 1
0.0659967955390022 0.0640982561882718 1 1
0.21479586934388 0.20931384426875 1 1
0.159612548991421 0.157167090165819 1 1
-0.3681066287165 -0.361733590154105 0 0
-0.32942186975128 -0.324107156137814 0 0
0.164358909516555 0.159911569137637 1 1
-0.237301218813622 -0.23380053303978 1 1
0.359933339975318 0.351762326938534 0 0
-0.0901730110484301 -0.0885890651945327 1 1
0.0198093752162553 0.0200737278282362 1 1
0.232292468765094 0.227451795378548 1 1
0.0306691204398273 0.0289035703575825 1 1
-0.182673440220476 -0.179355836059802 1 1
0.402735790867379 0.393751303065624 1 1
-0.0798296321720088 -0.0797774237267556 1 1
0.0961799248122661 0.0945569703120252 1 1
-0.0140221008150041 -0.0132810720669664 1 1
-0.168049676005321 -0.164078975275279 1 1
-0.00710922123305841 -0.00669694748007056 1 1
0.127003034093629 0.123981893123052 1 1
-0.124814351176674 -0.123604731228727 1 1
0.0322113464265173 0.0310661652825251 1 1
0.0431015775188261 0.0418560087541702 1 1
-0.206816433807042 -0.202235007601457 1 1
0.429407489817635 0.422614683384627 0 0
-0.216398953479893 -0.213163184479161 1 1
0.316343656032329 0.312050721481969 1 1
0.263247962728977 0.25769714111411 1 1
0.082125803216613 0.0810695126442353 1 1
-0.284035750995025 -0.277320636507013 1 1
-0.101782608982541 -0.099714315112876 1 1
-0.135437145358674 -0.132880893450834 1 1
0.0879683990754583 0.0864451695389126 1 1
0.101826393696621 0.100542573576416 1 1
-0.230571348796003 -0.225879379581154 1 1
-0.251468183387593 -0.246752159388078 1 1
-0.187754915924693 -0.183181821792761 1 1
0.182746904154328 0.179634321195496 1 1
-0.148529388256182 -0.146152049851355 1 1
0.116963231128625 0.114596588133965 1 1
0.0564625155835289 0.0544730295864733 1 1
-0.0632846887727477 -0.0628182253451375 1 1
0.108957867481691 0.106803861427446 1 1
-0.0736847391625473 -0.0720470795884582 1 1
0.142883155002265 0.139802014374402 1 1
-0.270361797370293 -0.266095046322896 1 1
0.156233336472086 0.152527620037153 1 1
-0.0833032739362382 -0.0814996580626851 1 1
0.156270246075042 0.153352652105989 1 1
-0.177215039668367 -0.17365473973287 1 1
0.0152670311477133 0.0153347055321331 1 1
-0.0917297827991343 -0.0910738641625188 1 1
-0.205713006959186 -0.202922411980497 1 1
0.093264949393312 0.0904529292629072 1 1
-0.00498802392787999 -0.00571691644846615 1 1
0.17475360459386 0.171166003604098 1 1
-0.311788959734451 -0.30561798442795 1 1
0.268452885264124 0.262835645047869 1 1
0.0369501133252213 0.0360110728451671 1 1
-0.219445908619717 -0.215265105006635 1 1
-0.0898819033097198 -0.0883645977371565 1 1
0.00245149995851678 0.0028979894771926 1 1
-0.357474314979408 -0.351080517025178 1 1
0.43009737998901 0.422449231030778 0 0
-0.0658733039396802 -0.064970386780851 1 1
0.140617587510104 0.138081718563625 1 1
-0.23177179204471 -0.22743593559686 1 1
0.00628945682082989 0.00625995124887773 1 1
-0.118379321747119 -0.116303633588893 1 1
0.17844554762532 0.175565593781965 1 1
-0.343786740909806 -0.337522534929503 1 1
0.0494641907070001 0.0486316783956748 1 1
0.0284623157546777 0.0277984259378372 1 1
-0.158840275653435 -0.156987616133775 1 1
0.0302214495324277 0.0306337070490397 1 1
0.221534431332043 0.218670868826664 1 1
0.0733416120762615 0.0724280663679221 1 1
-0.0450185185216523 -0.0437208411140841 1 1
-0.238742240547808 -0.234695599588565 1 1
-0.154267865997697 -0.152284158471949 1 1
0.120022787757581 0.11800329192585 1 1
-0.212179195882324 -0.208310084618155 1 1
0.0123771791891071 0.0118432671840101 1 1
-0.0127773612234649 -0.0133781768148581 1 1
0.125274196393446 0.123485928030769 1 1
0.121951110019303 0.120112554021514 1 1
0.348351512590888 0.342012648137481 1 1
0.0857268466398923 0.0840165172154407 1 1
-0.249545685785688 -0.245405996880988 1 1
0.215167219832095 0.21038515800941 1 1
0.0222296280651341 0.0213205712975553 1 1
0.0401864104755495 0.040724330892726 1 1
0.136183439195762 0.13351467777058 1 1
-0.204820657364426 -0.200476382692411 1 1
-0.0687774804598193 -0.0670589833308291 1 1
0.265351342735189 0.260206309736876 1 1
0.0304712640518171 0.0301792419840198 1 1
0.279630155012017 0.275892687938245 1 1
-0.292668100518361 -0.288111116192143 0 0
-0.174857986914844 -0.172582781428467 1 1
-0.00528816691764526 -0.00630679423548482 1 1
-0.0119201725275829 -0.012847441315243 1 1
0.0585934073845483 0.0559104198438053 1 1
0.0809993913719512 0.0798127840029505 1 1
0.0316309085791979 0.0310120089801509 1 1
0.128483413816623 0.1254204770606 1 1
0.194333259837921 0.192220254496749 1 1
0.145075485888553 0.140837227289674 1 1
0.572135098879776 0.559932294350342 0 0
-0.0928783280501751 -0.0912466428854387 1 1
0.433443257568147 0.425603692701207 0 0
0.0386499987874486 0.0367718055755917 1 1
0.459048613472084 0.451471146865738 0 0
0.204586371471179 0.202024674409108 1 1
0.122173121348378 0.119826594640384 1 1
-0.0275451860428885 -0.0282702443556592 1 1
-0.00914071058069139 -0.00916237796275504 1 1
0.144567652193098 0.140950984736645 1 1
0.448867367984687 0.442115794765206 0 0
0.127828080088555 0.125680925139075 1 1
0.0308230697797429 0.030180072603752 1 1
-0.381545554051717 -0.373369212205554 1 1
-0.430941901594499 -0.425331574878983 0 0
-0.063932018962396 -0.0624783836357154 1 1
0.390689352696286 0.383051585791483 0 0
0.247568602465019 0.242669802587592 1 1
-0.190083828117871 -0.187849981978335 1 1
-0.169811718526079 -0.166405519572481 1 1
0.266265036502859 0.261921778261702 1 1
-0.0667354077641259 -0.0633964569245842 1 1
0.248981207717917 0.244227162938218 1 1
0.0785484301500651 0.0754490867602696 1 1
-0.0130619886857522 -0.012644896978144 1 1
-0.195960546939076 -0.192758111716409 1 1
0.265021004884605 0.259956375730333 1 1
-0.177993038356117 -0.17382388170653 1 1
-0.181210414294756 -0.178088967780035 1 1
-0.195897765171523 -0.192777086208187 1 1
-0.00922623683923586 -0.00982738095423827 1 1
0.0192871643993404 0.0187889103505752 1 1
0.0691953774140485 0.0677902999575483 1 1
-0.336374460272547 -0.330862422456827 1 1
-0.136206166100327 -0.134886406466145 1 1
0.177206016076838 0.172519846823767 1 1
-0.0765952298407139 -0.0751298638657519 1 1
-0.238494101409873 -0.232604900838743 0 0
-0.144298265162773 -0.140354015031372 1 1
0.125457616531064 0.124499046081993 1 1
0.213210109587612 0.209499000493674 1 1
-0.148017797337334 -0.145214164077974 1 1
0.205234276662515 0.200544769197045 1 1
0.202828212600254 0.198271843408909 1 1
-0.0850227713208217 -0.0829330795136759 1 1
-0.0738114885167808 -0.0723412315628519 1 1
0.0254610146000109 0.0260246722677991 1 1
-0.256383913527855 -0.249511738977428 1 1
0.106653284420089 0.103641863535586 1 1
0.054685713051054 0.0548410260185213 1 1
0.0448544283446993 0.045123817642508 1 1
-0.0123588251319027 -0.0126509921117188 1 1
0.0785985854813769 0.077125469403737 1 1
-0.0731056603908681 -0.0715432402306052 1 1
-0.309849628204916 -0.304368482291144 1 1
0.145882132412222 0.143156798122159 1 1
-0.287335977000495 -0.281413223556002 1 1
-0.1883298690559 -0.183873011067759 1 1
0.252669788927767 0.246809028678683 1 1
-0.286705420516337 -0.281947497427347 1 1
-0.141756344713073 -0.138913456041496 1 1
0.0721271711255746 0.07089084598911 1 1
0.229278473913105 0.226150852044499 1 1
0.0418196318170519 0.0415970316985798 1 1
-0.122780742447935 -0.119347294391004 1 1
-0.149638642818279 -0.147526576852988 1 1
0.0613378246471511 0.0603341569275135 1 1
-0.0655240030668256 -0.0627050008319214 1 1
0.161556942336659 0.158644012548885 1 1
0.0122096455438819 0.0138718986851034 1 1
-0.0089994388301597 -0.00969092229258454 1 1
0.130682384908644 0.128854069149239 1 1
0.090737527194782 0.0877886168838869 1 1
-0.121007722779677 -0.118985735786324 1 1
0.184118413529771 0.18123275623431 1 1
0.0150251077261351 0.0151366216838788 1 1
0.0224636002172735 0.0221202951995901 1 1
0.27729848213877 0.272387918835693 1 1
0.0605504632763528 0.0593447890203009 1 1
-0.105234729656146 -0.102134500055593 1 1
-0.0796044162963907 -0.076830776341222 1 1
0.132362191846793 0.130995436346398 1 1
0.077111814118288 0.0755943792566798 1 1
-0.0765337846669617 -0.0743245775601992 1 1
-0.0928549070321926 -0.0916234414541993 1 1
-0.0540697021326984 -0.0528136837654932 1 1
0.0435601951916429 0.0431559113830815 1 1
-0.105066882093574 -0.102439160925497 1 1
0.128259519839241 0.125495891030408 1 1
-0.0500128831366032 -0.0490144527848971 1 1
-0.00634349757321295 -0.00682045384143003 1 1
0.12713797373273 0.124361225770097 1 1
0.144440159498805 0.142505481636525 1 1
0.090144510522533 0.0872396090236802 1 1
0.128495365178022 0.126445900764159 1 1
-0.250255318467679 -0.24369614279444 1 1
0.0758405386406401 0.0738858574130789 1 1
-0.252910171814641 -0.249005726681982 1 1
-0.132199535712353 -0.129756572454074 1 1
0.0802265456411384 0.0784720373200026 1 1
0.0764867110248974 0.0751820899574326 1 1
-0.220644956174061 -0.216291786672486 1 1
-0.038538436470682 -0.0384967225947816 1 1
-0.0985677731104327 -0.0956014141487064 1 1
0.19326215837359 0.190848054177051 1 1
-0.406554848080235 -0.397993269439468 1 1
0.117117376703551 0.114245055066685 1 1
0.0016849567594136 0.000611044006773368 1 1
0.0201319663542445 0.0191579917921377 1 1
0.29985950462408 0.29497964399631 0 0
0.126231252763107 0.122175941360693 1 1
0.0802564376131209 0.0794169086181141 1 1
0.00249691675207775 0.0020285646077021 1 1
0.0857003554807842 0.0839995017272677 1 1
0.0394783106779183 0.0377553886324161 1 1
0.00117362664813123 0.00163062120922777 1 1
-0.132744905605733 -0.131287413986452 1 1
-0.106872714349834 -0.102973566973881 1 1
-0.0135798495162323 -0.0126080406972489 1 1
5.17579244067798e-05 1.31156108136021e-05 1 1
0.107703070738803 0.105117966253974 1 1
0.000314804709615216 0.00138555102040144 1 1
-0.0408890277865155 -0.0389262579567604 1 1
0.102512829849586 0.100512616906876 1 1
-0.122464102510716 -0.120320504550751 1 1
0.170661360481039 0.16798851753902 1 1
0.151531056160739 0.149560951635111 1 1
-0.0782026453120446 -0.0768378209837816 1 1
0.0480497357854267 0.0456309170874339 1 1
-0.154393200208974 -0.151652407556678 1 1
0.0318472561659479 0.0319206038774258 1 1
-0.139118115076802 -0.13666097530919 1 1
-0.168861166110204 -0.166143004656814 1 1
0.0117596043919577 0.0116402422003721 1 1
-0.217430305221953 -0.211891467050057 1 1
0.169781939737543 0.16636840851582 1 1
-0.183793626086899 -0.179505136275692 1 1
-0.186952313821276 -0.182224071410602 1 1
0.0245329581081998 0.0229650289709917 1 1
0.106713561194174 0.104136328101088 1 1
0.413536148257045 0.406885709209494 1 1
0.0662160019117483 0.0653294442368269 1 1
-0.130085613703208 -0.128167128399455 1 1
0.0501637689966458 0.0490711555133124 1 1
0.220074531620876 0.216087875355062 1 1
0.308493249785397 0.302173657946196 1 1
-0.337897220308603 -0.33014366147473 1 1
0.164659406034023 0.160576203793533 1 1
0.23501689412691 0.230289586808866 0 0
0.102376226001046 0.0998091923151487 1 1
0.061609457072841 0.0609640010591504 1 1
0.0736436142555339 0.0711597453956685 1 1
-0.0975259985297641 -0.0945783671529479 1 1
-0.0244286004648146 -0.0236624252220161 1 1
-0.105244316842689 -0.105645975108279 1 1
0.139625404284878 0.137050118123615 1 1
-0.187631562266734 -0.183338185302193 1 1
0.0261988629842466 0.0264330821911557 1 1
-0.00525452928532381 -0.00700736569772496 1 1
-0.148300233893427 -0.145483225148819 1 1
0.047717400163579 0.0466888419985131 1 1
0.272570985370042 0.26783978344169 1 1
-0.293142940111794 -0.287885015199866 1 1
0.0191052064393522 0.0207050478120155 1 1
-0.296468445233291 -0.291236852162177 1 1
-0.0786134583714809 -0.0751369912464028 1 1
0.084382607908829 0.0817857501005449 1 1
0.0836550345429389 0.0820263930833075 1 1
0.368283688813628 0.361605441423022 1 1
-0.10332977101163 -0.102742829536641 1 1
0.12870449858774 0.12799509566506 1 1
0.234877037045102 0.229263364015466 1 1
-0.0874118525490932 -0.0867812171894817 1 1
-0.12841487383662 -0.125732492960158 1 1
-0.120713839808473 -0.116477873929936 1 1
-0.00390245019746155 -0.00395651637606051 1 1
0.307113881261649 0.300598068535723 1 1
-0.305267956862865 -0.298901119092868 1 1
0.0984395311544669 0.096963596912137 1 1
0.137299465302888 0.134838045306476 1 1
0.19024605061006 0.18682372473488 1 1
-0.228444342583964 -0.225621531575683 1 1
0.0679666570509633 0.0667994523709787 1 1
-0.397946480323825 -0.388975706491538 1 1
0.162569876612754 0.159511333226397 1 1
0.13991951548146 0.137104642420204 1 1
-0.290398958190673 -0.285561061453513 1 1
0.242949057447159 0.23896912554686 0 0
-0.165255871597011 -0.162559997706264 1 1
-0.130446496584007 -0.127312306690028 1 1
-0.2396544626578 -0.235904421242075 1 1
-0.217940672205349 -0.214510617662029 1 1
0.0471348443125937 0.0466544055637003 1 1
0.0230208552149006 0.0229057558926791 1 1
-0.0502439197643318 -0.0492279621603987 1 1
-0.165627432869672 -0.163059186316827 1 1
-0.266505772564011 -0.261379943089324 1 1
0.0270834269093002 0.0261704946347168 1 1
0.00124967545004736 0.00118660399519222 1 1
-0.15417257971364 -0.150596237214036 1 1
0.192348269843412 0.188273889254878 1 1
-0.0194444313435938 -0.0193190977950614 1 1
0.336406972693772 0.330167201719257 1 1
-0.153272806368219 -0.148868818002881 1 1
-0.0593309238611986 -0.0583464457433585 1 1
0.0894732499879099 0.087405173553997 1 1
-0.0568370747050033 -0.0567160071692455 1 1
0.0205478648230715 0.0198286787549541 1 1
0.158708943508911 0.157000184926825 1 1
-0.148764516421132 -0.146584067741226 1 1
0.113852118431293 0.112091528965475 1 1
-0.228347403834036 -0.2244361920914 1 1
-0.108965860668837 -0.106996850745162 1 1
0.13020540613071 0.128727562701725 1 1
0.0557422459262044 0.0538454355232286 1 1
-0.0423794302494857 -0.0421935420457177 1 1
0.0180292233281368 0.0184704192594859 1 1
0.108554781479311 0.107894310997144 1 1
-0.0544236431102089 -0.0531783171787569 1 1
-0.101653753410843 -0.100601252974238 1 1
-0.201344057338857 -0.199429404095145 1 1
0.402957154108814 0.39629516954077 0 0
0.00335821385465828 0.00289167269286188 1 1
0.272567899621101 0.26700272153522 1 1
0.131920603997903 0.12959642585741 1 1
0.0221522257413798 0.0225697035882448 1 1
-0.0747152614914029 -0.0733408077383979 1 1
0.135850056263443 0.133775535856868 1 1
-0.104922182205264 -0.104074309326046 1 1
-0.0430290129973534 -0.0420861813408181 1 1
-0.168300691026981 -0.165144860974712 1 1
-0.0723896388265095 -0.0707619487759772 1 1
0.0399428064015156 0.0399315604449439 1 1
-0.104805795819807 -0.102506271115801 1 1
-0.086749188112676 -0.084738916157868 1 1
-0.0977638841912921 -0.0960331540634087 1 1
-0.0362498118276499 -0.0357694396191469 1 1
0.159995959868753 0.15691123755062 1 1
-0.187840702130063 -0.185396632557237 1 1
0.0885400548171267 0.0875413464119839 1 1
-0.0915484359136997 -0.0911706322987747 1 1
-0.332550778275977 -0.326163349019517 1 1
0.331085870237889 0.324863145100959 0 0
0.100391220746451 0.099192727287301 1 1
-0.0747466490836134 -0.0726912651809503 1 1
-0.225284049173745 -0.220294132683524 1 1
0.204611701917457 0.200877853366716 1 1
0.0840150238339713 0.0819833516970109 1 1
0.0859899668023964 0.0839233695412726 1 1
-0.170759373479824 -0.167442190681913 1 1
-0.0178419196308003 -0.0173528841799101 1 1
0.0601172266559435 0.0605177359059032 1 1
0.130856675433778 0.128255915948476 1 1
0.058284543421528 0.0578216330725858 1 1
0.17094742790932 0.168638317914019 1 1
0.158138599026973 0.155523559780492 1 1
-0.140284898679114 -0.137239623009894 1 1
0.0636957958457081 0.0626794265025863 1 1
0.127840725844763 0.125231460734256 1 1
0.243788719189799 0.238684245104579 1 1
0.177264716734126 0.174537351198102 1 1
-0.426710668396457 -0.419375880158462 0 0
0.149355523705279 0.145967057425571 1 1
-0.285389906891659 -0.280630835809242 1 1
0.11259329353666 0.111332914326111 1 1
0.0448674780592379 0.0437014005756865 1 1
0.23880640838628 0.232777683681307 1 1
-0.241395680888459 -0.237154496143278 1 1
-0.0327725525782006 -0.0314278698286019 1 1
-0.477553921656986 -0.467416752425829 0 0
0.0825783687610194 0.0798624934886374 1 1
0.0568906016047899 0.0552301388529506 1 1
0.145029826483887 0.141187530723063 1 1
-0.0335972275385319 -0.0328012202406091 1 1
0.200326862301737 0.197564432954849 1 1
0.116381246732113 0.114068804669784 1 1
-0.0806960207639627 -0.0779813122576196 1 1
-0.0447360933044105 -0.0448819355384095 1 1
-0.0380648335037612 -0.0370138207399323 1 1
0.05912788134785 0.0590248675545976 1 1
0.201725266894597 0.199293931814481 1 1
0.0762102550257875 0.07596618830292 1 1
-0.101843998056896 -0.0983956511968541 1 1
0.190824629560486 0.186403936666123 1 1
0.0152150193621376 0.0163184803363026 1 1
0.221509251463078 0.217831774642716 1 1
-0.0584080381723055 -0.0577565010793536 1 1
-0.0983200479102562 -0.0960817103053609 1 1
0.109535104859586 0.107221222065385 1 1
0.303839456788972 0.298117868133822 0 0
0.528534001744956 0.518303019656548 0 0
0.280638362537468 0.276024709867039 1 1
-0.0814801446226941 -0.0801389706866648 1 1
-0.0173878226220325 -0.0160026291277698 1 1
-0.0347046999261732 -0.0346413118524595 1 1
0.123070982359291 0.121496873348621 1 1
-0.0219102943106605 -0.0210588987693455 1 1
-0.0634935684984003 -0.061914007373164 1 1
-0.540066032684473 -0.529120948674524 0 0
-0.0147125748673116 -0.0155168105464565 1 1
0.0435988951309695 0.0420267496335635 1 1
-0.0749741600427843 -0.0742363475807123 1 1
0.024911274019823 0.0258308906643599 1 1
0.285096353292745 0.28052427981279 0 0
-0.222223763796855 -0.216587979344366 1 1
0.398812996511431 0.390756415429136 0 0
0.149375598948932 0.145951611624708 1 1
0.0283707878264216 0.0272351076517293 1 1
-0.307135964732137 -0.301371014964668 1 1
0.0229625801654157 0.0228982982444334 1 1
0.0764639567251593 0.0757684784607451 1 1
-0.338150320740486 -0.330750328082666 1 1
0.30048064724414 0.294748475165869 0 0
-0.0689293134073515 -0.0671947710211635 1 1
0.0639839311282069 0.0626846907309794 1 1
0.0660408234448512 0.0654055323735551 1 1
0.603029138211598 0.592029356495533 0 0
-0.350544998387724 -0.344926513827161 0 0
0.50742630172061 0.498835290194832 0 0
-0.120099544423764 -0.118935699601072 1 1
-0.0837450495328465 -0.081272622702627 1 1
-0.228448401956646 -0.225216252865372 1 1
0.33070183248787 0.324426554347957 0 0
-0.361802546307737 -0.354571267424958 1 1
0.220080981103513 0.215591003464727 1 1
-0.355376946477283 -0.34986499494874 1 1
0.0123972795158072 0.0116542738986836 1 1
-0.103222752334013 -0.101662051342301 1 1
0.248155990194461 0.243160388732103 1 1
-0.0780026089061948 -0.0767948057460508 1 1
-0.0256335865112402 -0.0268016865351284 1 1
0.13206847713254 0.129120694951675 1 1
0.0281503619158556 0.0272932080756332 1 1
-0.128994656727745 -0.125184361444387 1 1
-0.0506274816304137 -0.0497761107202798 1 1
-0.0147292277248659 -0.0134591234957806 1 1
0.34546505783082 0.339697053230959 1 1
-0.0181675062695053 -0.016697141502192 1 1
-0.0585106816652983 -0.0567829299462277 1 1
-0.0253106716708404 -0.025119361793079 1 1
-0.152918623454376 -0.149785008631274 1 1
0.294357481749719 0.289265462860887 1 1
-0.0375495211076286 -0.0369711186078509 1 1
0.101512053438073 0.100426341493754 1 1
-0.223254750837294 -0.218864575970678 1 1
0.143868306006655 0.140083771748333 1 1
0.042874553155418 0.041920347058128 1 1
0.0364535790878453 0.0361545371295717 1 1
0.125191726179515 0.123008766209386 1 1
-0.18545302128199 -0.182529727805791 1 1
-0.11114895485929 -0.109864815726948 1 1
-0.200551709661908 -0.19625911346721 1 1
0.0285946137938585 0.0292251665485673 1 1
0.137919625705372 0.134658166575963 1 1
0.298241152535412 0.292578100988751 0 0
0.0479835445119324 0.0473529049748522 1 1
-0.40808820097881 -0.400785329085631 0 0
0.198226987708077 0.194073611110621 1 1
-0.144542856785011 -0.141750725921974 1 1
0.146888875123475 0.144886075290318 1 1
-0.134738483548884 -0.132934403105688 1 1
-0.214379758371279 -0.210869690097305 1 1
-0.108705891602021 -0.106747131571125 1 1
0.0791682519086929 0.0774922118264718 1 1
0.0819179036431142 0.0803691681622727 1 1
0.0642060811233255 0.063835548650397 1 1
-0.125014805995995 -0.121969195555093 1 1
-0.331245252661504 -0.325612198592879 0 0
0.218549842402191 0.214831291796675 1 1
-0.0726023277055886 -0.0712451272748293 1 1
0.144861663800061 0.142340272640118 1 1
0.0407707898492368 0.0401160421695186 1 1
-0.209359886521163 -0.20619021030909 1 1
0.138921601272585 0.135329320771882 1 1
0.286759524336385 0.282492396345147 1 1
0.0744674100557918 0.0734996681856615 1 1
0.068883058783089 0.0679031525618503 1 1
0.0618140423738301 0.0603436283281831 1 1
0.0506609339822461 0.0501197050662453 1 1
-0.1696933461495 -0.165722997273935 1 1
0.112859706779196 0.11133273212738 1 1
-0.107925443966557 -0.106281003722999 1 1
0.0385992426956003 0.038265154538823 1 1
0.00571683894382748 0.00487785966703712 1 1
0.136304786565945 0.133558540249554 1 1
-0.232759945194304 -0.228190184342519 1 1
0.0827648809349014 0.080651322378382 1 1
-0.319581410622909 -0.314888546545174 1 1
-0.0257889852270443 -0.0260345745606542 1 1
0.257055798163071 0.251113234764 0 0
0.330609108591398 0.323643007553285 1 1
-0.0212657996593143 -0.0221505381291739 1 1
-0.131925067953871 -0.130746919114134 1 1
0.137035695599699 0.133985808478813 1 1
-0.0266085898439342 -0.0256307124814937 1 1
-0.0706508746935046 -0.0690100133530894 1 1
0.221914485074803 0.217730906288813 1 1
-0.0953807948359416 -0.0927531187923358 1 1
0.137288574327006 0.134578495663783 1 1
0.147668868236024 0.144320233717252 1 1
-0.0884594174457987 -0.0884915711238338 1 1
-0.0660501579245605 -0.06549650717794 1 1
0.254402095764346 0.248347377853014 1 1
-0.0595432537112124 -0.0575499547385661 1 1
0.007130144558638 0.00802209195315841 1 1
0.151205550991622 0.146689428261035 1 1
0.116178114249143 0.113774998652235 1 1
-0.182027421769309 -0.179658296706221 1 1
0.0544181458816302 0.0539873278578846 1 1
0.222979845684221 0.217789360161654 1 1
-0.286017223417611 -0.280758737509535 1 1
-0.109045080089154 -0.107516866699911 1 1
0.0951287306576405 0.0936583320337395 1 1
-0.0682357753970915 -0.0670857885675177 1 1
-0.241812235630959 -0.238307366832977 1 1
0.0902376630437138 0.0886795202364568 1 1
0.0872406397130384 0.0853716425149377 1 1
0.246036921426569 0.243220493234667 1 1
0.407170534728203 0.398451863439879 1 1
-0.133677648122542 -0.13141557406095 1 1
0.0406191735524429 0.0406006197175061 1 1
-0.0910839362491216 -0.0911372245203149 1 1
-0.166676828255289 -0.163249262375337 1 1
0.0011326518010355 0.00159417867147994 1 1
-0.0082435782690942 -0.00874762704616525 1 1
0.0412198300355137 0.0411284269293202 1 1
-0.0284783793414576 -0.0286474480539739 1 1
0.0701512141128243 0.0692445950468719 1 1
-0.150329756690361 -0.146901437298247 1 1
0.164799867288967 0.162171386272495 1 1
0.0907809771862459 0.0885122995982097 1 1
0.139299002354553 0.136835952469995 1 1
-0.0861975707306463 -0.0846069919229558 1 1
-0.1850903638145 -0.179428140440062 1 1
-0.133441980906136 -0.131898207002461 1 1
-0.13530685178981 -0.133501318106979 1 1
0.128485456596326 0.12377114882667 1 1
0.00441095884775257 0.00538439855924908 1 1
-0.019518711249223 -0.0201988324633973 1 1
-0.0589688279693378 -0.0576967664299346 1 1
0.0497556702921328 0.0483515681741832 1 1
0.250436194771041 0.246242953102778 1 1
0.0152524850744952 0.0148623595848799 1 1
0.0876417880602998 0.0868935560860643 1 1
-0.0354890689987309 -0.0340549556864287 1 1
0.2138239279079 0.20976119216792 1 1
-0.0760927674034901 -0.0768348211718976 1 1
-0.105780656661105 -0.104117009331778 1 1
0.0377114061379392 0.0365113305563409 1 1
0.203376413837127 0.199572039302186 1 1
-0.0427331879521097 -0.0413541741650413 1 1
0.072923446507212 0.0706235761492153 1 1
-0.0934528980236394 -0.0915414372457225 1 1
0.0292811340218346 0.0284486532754535 1 1
-0.287756832765791 -0.281279202581494 1 1
0.0366062185940151 0.0358820230476158 1 1
0.362354950937835 0.356800531345532 0 0
0.0244072224226648 0.0249948126500469 1 1
0.312393271673513 0.306251588012635 1 1
-0.0684181054277892 -0.0669884890355989 1 1
-0.049295547164103 -0.0482970751888631 1 1
0.0700479545647604 0.0680903522530336 1 1
0.496516910727948 0.486890785423962 1 1
0.0267660912918443 0.0254109402562018 1 1
0.230324010412914 0.227118080583986 1 1
0.288961640196635 0.284471353277917 1 1
0.0156631539155292 0.0165784432527897 1 1
-0.534939103039131 -0.523256967927548 0 0
-0.385506780579409 -0.379684567523681 1 1
0.15524206462813 0.152429028747186 1 1
0.108058051378038 0.10599923608863 1 1
0.100748477682321 0.0990544252101299 1 1
-0.143609428277545 -0.140852702738525 1 1
0.0351787403715696 0.0345732322452916 1 1
-0.0732107345838733 -0.0734977843271034 1 1
-0.192391625418842 -0.188579184997945 1 1
-0.150613979269974 -0.148223477262618 1 1
-0.0364163450584243 -0.035135971571247 1 1
-0.323739932553284 -0.316751757470401 0 0
0.0328355034492888 0.0317817226563998 1 1
0.174719451660811 0.171710163352166 1 1
-0.0674282392879745 -0.0660731219878149 1 1
-0.252455260953995 -0.247944215439782 1 1
0.140031273349113 0.137540558627637 1 1
0.0711837241963942 0.0696507400076656 1 1
0.205561515103407 0.20217167071673 1 1
-0.403231600174351 -0.39517221041762 0 0
0.255772034413828 0.249571628052416 1 1
-0.150520880296318 -0.147268105065808 1 1
-0.331738371289034 -0.325193382042627 1 1
-0.134339720261269 -0.13326698938674 1 1
-0.0797351894574646 -0.0788799053949233 1 1
0.138110008452419 0.136879312530285 1 1
-0.134711063294548 -0.131350256926376 1 1
-0.143536255321598 -0.140909636824365 1 1
-0.0738635322690602 -0.0732044471136989 1 1
-0.305018463687342 -0.29953082253653 0 0
0.0248143611266789 0.0224113296919521 1 1
0.289445002347168 0.283148854399105 1 1
-0.0816932910232816 -0.0801273893878963 1 1
0.0436450803785718 0.0428850805404397 1 1
-0.0899864752634333 -0.0885315847382154 1 1
0.0273444676155861 0.0264070374236131 1 1
0.0689321434207313 0.068096800302747 1 1
0.0434250974409119 0.0417029464547494 1 1
0.0745828851958676 0.072043367384523 1 1
-0.0793914683948359 -0.0776533899598723 1 1
0.103596361142638 0.101389728712393 1 1
0.0938221354346206 0.0925660087106359 1 1
0.50127653608616 0.493225547128239 0 0
-0.102656856160675 -0.100436004281777 1 1
0.240832195078091 0.234731326312729 1 1
-0.033558115609885 -0.0328563385561154 1 1
-0.0746456782763926 -0.0730365216545117 1 1
-0.102798037388299 -0.10115001485887 1 1
-0.151344536593621 -0.147733933218478 1 1
-0.182023520851235 -0.178662826520795 1 1
0.135791964653381 0.132347910868104 1 1
-0.254327132993058 -0.25023044085691 1 1
0.153952968444336 0.150929100486651 1 1
-0.150225651224874 -0.146964282871945 1 1
0.0365243759202531 0.035952972126921 1 1
-0.229050750866818 -0.22510911105754 1 1
0.101278171312713 0.0990697529407488 1 1
0.251438213828671 0.245771741992216 1 1
-0.22886514655406 -0.225178694304484 1 1
0.0314055911508265 0.0311137899823782 1 1
-0.0651788159513946 -0.0635910365740444 1 1
0.30128018637674 0.296083359797342 1 1
0.0819213862844841 0.0799776221193407 1 1
-0.313341724795654 -0.30770582861728 1 1
0.0983330336288859 0.0964330420223943 1 1
0.219488549546869 0.216533766936647 1 1
-0.0335585886936818 -0.0319501281790843 1 1
0.25297124781058 0.248224781209997 1 1
-0.0186910629102433 -0.0183372873467978 1 1
-0.0970313312914457 -0.0950028939598169 1 1
-0.0114880869271459 -0.0112676112990656 1 1
0.238761247444568 0.233812439214982 1 1
0.0906133346423515 0.0878587826650516 1 1
0.00499860207320463 0.00504321032894466 1 1
-0.0180071461790093 -0.0176728519248232 1 1
0.0439120004928071 0.0426850328302328 1 1
-0.0150834323891212 -0.015373448902806 1 1
0.364769733956448 0.35790028939168 1 1
-0.00369868444347464 -0.00336847771409514 1 1
-0.158138626639521 -0.156092146222086 1 1
0.00308499307345354 0.00160109239303704 1 1
0.0283039984995249 0.0283678297714774 1 1
-0.228639664085675 -0.225367599884625 1 1
0.0731786845235684 0.0704862458538918 1 1
0.303847658743579 0.29889653470194 1 1
0.192314051530824 0.188208648642001 1 1
0.0490117330832479 0.0485365842942506 1 1
0.135984990801246 0.13351641862564 1 1
-0.20905191790126 -0.204592584330891 1 1
-0.0784784827421975 -0.0763310935783876 1 1
0.149210610814236 0.145701075741274 1 1
0.135333483256165 0.133498909649044 1 1
0.0598256503350447 0.0598975802404675 1 1
0.181298654373335 0.176691812550673 1 1
-0.116107352706166 -0.115695987167597 1 1
-0.0420975007751994 -0.0411019581411939 1 1
0.0206950655625305 0.019349961181611 1 1
0.274528351951259 0.268414184089035 1 1
0.179791170744426 0.176260827334987 1 1
-0.0471167856948127 -0.0458754469866461 1 1
0.116197200524442 0.112547617907705 1 1
0.186957939067437 0.183235126319907 1 1
0.356545095562975 0.349950048637103 0 0
0.130737417373579 0.128666667038852 1 1
-0.190370572806803 -0.188473694387061 1 1
-0.174102795732278 -0.171569078400003 1 1
0.187145081885153 0.184580073859756 1 1
0.271674676324761 0.266999315314757 1 1
0.00641919384606737 0.00714198964561243 1 1
-0.375330673000535 -0.367226638542786 0 0
0.136959998890279 0.134616274320279 1 1
-0.228804070953217 -0.224778519824396 1 1
0.290168630329864 0.284386713133842 1 1
-0.32092352907248 -0.313712484108455 0 0
0.300826213507502 0.295116445436355 1 1
0.15866188320923 0.156829454776712 1 1
-0.0180886518057323 -0.0190028296069327 1 1
-0.210256037199204 -0.207253409765657 1 1
0.100569519129047 0.0990711401814326 1 1
-0.260240851833704 -0.255852174698539 1 1
-0.0224541990505877 -0.0223462648333208 1 1
-0.0352058339938712 -0.0343802574986562 1 1
-0.0629913650779656 -0.0616941545520443 1 1
0.0554770510490536 0.0552779903530804 1 1
-0.170687362069139 -0.16733913024639 1 1
-0.0480050613612789 -0.0473290146869876 1 1
-0.467737213796614 -0.459857435040949 0 0
0.224533526620717 0.221332701450222 1 1
0.368504459102601 0.361917097332543 1 1
0.0676027103285634 0.0659074307471134 1 1
0.229735087808561 0.224135463005929 0 0
-0.205899967690493 -0.200550151718038 1 1
-0.151434588817172 -0.148304778161313 1 1
0.075825358468328 0.0737926784639193 1 1
-0.219268337410358 -0.217579999410048 1 1
-0.0646705565384219 -0.0623594353821911 1 1
-0.227696568882158 -0.22350765043341 1 1
-0.232174913799984 -0.228389488052853 1 1
-0.196454301313496 -0.192213012630254 1 1
0.0153129964026986 0.0146071671559334 1 1
-0.109662713213975 -0.108743797403463 1 1
0.254477630740458 0.249440399124538 0 0
-0.270883489074632 -0.265685759428065 1 1
-0.0718188963635097 -0.0696075112200401 1 1
-0.0576036684438353 -0.0570227061549642 1 1
0.150087165665548 0.147629406486479 1 1
0.174750856688604 0.171557328545462 1 1
0.219306251066229 0.213557888643989 1 1
0.0784664922939566 0.0773500522339621 1 1
0.192614601742296 0.188828544599865 1 1
-0.0687827016316597 -0.0678698497272554 1 1
0.0820715306707704 0.0810087321486653 1 1
0.0410229134731353 0.0408984328852746 1 1
-0.132285268935318 -0.130476672419274 1 1
-0.18718599266334 -0.184944885955545 1 1
0.252090380426893 0.247196188136627 1 1
-0.0733509106425576 -0.0723205937948528 1 1
-0.243261105784611 -0.239639457062046 1 1
0.124859388006289 0.121151673887649 1 1
0.22898794651247 0.224385692244504 1 1
0.145927598691921 0.143141114616302 1 1
-0.168983815918121 -0.164948140674503 1 1
0.0540875840913272 0.0520187536176326 1 1
0.0469398995471756 0.0443393522971451 1 1
-0.118733542704544 -0.11802864235017 1 1
0.0373830290899239 0.0376015929528102 1 1
0.23430424760683 0.229061898191335 0 0
-0.176949146826925 -0.173495149538856 1 1
0.0447831065634641 0.0436099838159839 1 1
0.048130090596636 0.0454892288889214 1 1
-0.279914109961728 -0.274025939882582 1 1
0.193831593056846 0.189539000820385 1 1
-0.206747846199811 -0.20349333289962 1 1
0.19286461426367 0.18841190963778 1 1
-0.156392307513515 -0.153446652957508 1 1
-0.304062274023663 -0.298787385515497 1 1
-0.0950179289749319 -0.0940928291250054 1 1
-0.112922888153742 -0.11050209435604 1 1
-0.0139683844569284 -0.012871384093167 1 1
-0.0279106729043284 -0.0274647857739408 1 1
0.343876121048226 0.337631008070632 1 1
0.10452862670314 0.103103177787886 1 1
0.248524707938153 0.244220163520117 1 1
-0.15985921128492 -0.156931881139191 1 1
-0.138797559709441 -0.136307678895971 1 1
-0.13801384191439 -0.135546734010013 1 1
0.271050612720328 0.264019229516499 1 1
-0.0138069384712145 -0.0139809353959271 1 1
0.478174746236413 0.468878606618568 0 0
0.000845860409765559 0.000991082786451783 1 1
0.234606717569859 0.22992808687493 0 0
-0.0825190326622837 -0.0800080614374001 1 1
0.124199922229712 0.1211597045456 1 1
0.114995422521069 0.112407629640219 1 1
-0.13104476682469 -0.128356647430982 1 1
-0.241006936009545 -0.236105732727564 1 1
0.114435239753041 0.112632148848076 1 1
-0.137048245631146 -0.134260397678717 1 1
0.0989116892713338 0.0982371139514646 1 1
0.00579111306050801 0.00425588949059016 1 1
0.12673116992552 0.124457709022988 1 1
-0.347104427947378 -0.340544279803557 1 1
0.152837934683861 0.149361172731347 1 1
0.148557714586985 0.145156461980399 1 1
-0.000202669369542371 0.000562254560177569 1 1
0.0379053828777571 0.0379335952612149 1 1
-0.118587521103421 -0.117816413591259 1 1
0.0435612617074194 0.0404166942103845 1 1
0.149803667439843 0.146548863406189 1 1
0.101756803710918 0.0994903582163287 1 1
-0.14965995364968 -0.145456758944513 1 1
-0.136174842453492 -0.134553413691951 1 1
-0.156366770103083 -0.151928936384979 1 1
-0.00879539524721945 -0.00893467189188389 1 1
0.0765130883757948 0.075062513797526 1 1
0.162623178530304 0.161090013395228 1 1
-0.260986754833783 -0.257112682641034 1 1
0.0517838473991002 0.0516293708271627 1 1
0.286580572089893 0.280880893060081 1 1
0.158103282077857 0.154802956456651 1 1
0.128127532569024 0.125704409767016 1 1
-0.166755998124695 -0.164066229248625 1 1
-0.0392933125952729 -0.0392793418441949 1 1
-0.0523130980129935 -0.0527731402591384 1 1
-0.0558907215464214 -0.0553374123515501 1 1
0.105882853118034 0.104567875917388 1 1
0.273178086848169 0.2680525965903 0 0
0.096190185686503 0.0963217168767923 1 1
-0.096214846425464 -0.0961757402298578 1 1
-0.319001940740428 -0.313378353377003 1 1
-0.0109628254947354 -0.00942776111271063 1 1
-0.25983936034618 -0.255032676672958 1 1
-0.0140262661620277 -0.0143163631250686 1 1
-0.0388284435358231 -0.0363175620159838 1 1
-0.130190634498103 -0.127299799449329 1 1
-0.322785782220121 -0.316589533348286 0 0
-0.0594139565491091 -0.058384536501543 1 1
0.204631669191585 0.201718201116598 1 1
-0.0293919766699469 -0.0300812024118237 1 1
0.315063282718852 0.309528826708609 1 1
-0.111641965282252 -0.108061534204672 1 1
0.153662456637772 0.15089480570544 1 1
0.0583553187646886 0.0586282922712025 1 1
-0.103259029368188 -0.100684613561122 1 1
0.2247948420493 0.219473051934559 1 1
0.359945842902377 0.35314958922389 0 0
-0.0656261162418287 -0.0628483244553065 1 1
-0.012890252128981 -0.0123726901570238 1 1
0.497026565299806 0.487251061290715 0 0
-0.0800002494733776 -0.0772844290351311 1 1
-0.150462521362365 -0.147674498118779 1 1
0.0611172146050496 0.0595828215462345 1 1
-0.107367269481686 -0.104913031662702 1 1
-0.347955884445715 -0.341472863435861 1 1
-0.175746067235698 -0.172510336554959 1 1
-0.258697000586393 -0.253265527928735 1 1
-0.088350976462174 -0.0860610597435705 1 1
-0.0198871172284517 -0.0199779174276531 1 1
0.160995928459809 0.160315547837717 1 1
0.429042445722309 0.421794228633063 0 0
-0.0497537544878442 -0.0480449521813995 1 1
0.0468645564709622 0.0466328316974267 1 1
0.0741773800701905 0.0731425858864422 1 1
-0.172430433335908 -0.169752017481103 1 1
-0.213240141680365 -0.208974774719731 1 1
0.00443307781660261 0.00524245706362729 1 1
-0.0269741403518614 -0.0256993494846021 1 1
-0.0538171211016108 -0.0533294031665279 1 1
-0.200205455144664 -0.196030971259194 1 1
-0.351532809158937 -0.345257710192366 0 0
0.242261537024445 0.236882625914728 1 1
-0.0807577570734413 -0.0782672175680513 1 1
-0.405440424200123 -0.398549965606907 0 0
0.129404349030107 0.126742163340953 1 1
0.0536135892968797 0.0524305456740941 1 1
0.22668912728429 0.222387777186661 1 1
0.300319174512726 0.294786719082236 0 0
0.219986527189587 0.216413074266765 1 1
0.102127681190389 0.100570109769483 1 1
-0.0215984646051907 -0.0209871563296394 1 1
-0.0669973830283982 -0.0653673167230937 1 1
-0.405388576095218 -0.398585480361768 0 0
0.0985275415996077 0.0980030743050398 1 1
-0.0410454848184519 -0.0413619221666317 1 1
-0.101663109155354 -0.0991057871658075 1 1
0.141589059264682 0.13856680679279 1 1
0.0304635185381441 0.0305967858872772 1 1
0.177070200035921 0.174573118091961 1 1
-0.147598281741604 -0.144415371378236 1 1
0.25962141254976 0.255254318093507 1 1
-0.037808177455185 -0.0382568110161511 1 1
0.119802131348795 0.118283553698629 1 1
-0.196432459959668 -0.192507893252782 1 1
-0.00723060694139965 -0.00603111885542197 1 1
-0.0489536716927292 -0.048886191495477 1 1
-0.00231042243929394 -0.00287900102876027 1 1
-0.349047646260393 -0.34289202731789 0 0
-0.214693784548911 -0.210302230045921 1 1
-0.473628447070649 -0.465497863519422 0 0
0.268162111705437 0.26383613983293 1 1
-0.254553851392249 -0.250013646043095 1 1
0.00165351143750879 0.00132091001216902 1 1
0.260415691960944 0.25369537768707 1 1
0.0643443896013692 0.0623031583681846 1 1
-0.0323237902650809 -0.0317170379822455 1 1
0.0282530432474882 0.0276111550777377 1 1
0.0161455562809369 0.0158717116620629 1 1
-0.180787217934885 -0.177085659010443 1 1
0.244567900171544 0.24094615582079 1 1
-0.227079390350294 -0.224411498836334 1 1
-0.12482365856442 -0.122297077613443 1 1
-0.112065572820876 -0.109159951620671 1 1
0.287036808340195 0.282273050015202 1 1
0.181408999868722 0.178808961490942 1 1
-0.0436269438636529 -0.0438534158849003 1 1
0.232702050703647 0.227996999124882 1 1
-0.0693127450402061 -0.0682012804367082 1 1
-0.0799472238132144 -0.0786377315516532 1 1
0.0630733254864222 0.0620953351468364 1 1
-0.0681423753777431 -0.0673159134642961 1 1
0.161533293423058 0.159097799581497 1 1
-0.12766097011844 -0.125117824499448 1 1
0.271817396624289 0.265619823466716 1 1
-0.144560283006551 -0.141938787747874 1 1
-0.0422236741046404 -0.0413675608925804 1 1
0.00864415421853424 0.00834829501821987 1 1
0.193482100233191 0.188348261041378 1 1
0.0112276759388843 0.0116530670435449 1 1
-0.191186014293172 -0.187904142134911 1 1
0.253837297204292 0.249217151052663 0 0
0.139376109473512 0.137347359818081 1 1
0.164774562701058 0.160725466295055 1 1
0.032170725125494 0.0318981454138952 1 1
0.174554207278389 0.17109019009043 1 1
0.0871627022798378 0.0859301591762092 1 1
-0.0660444278143194 -0.0655480921947763 1 1
-0.0237677331463199 -0.0228558297030999 1 1
-0.0752111687878614 -0.0740101798233867 1 1
0.291316158945049 0.286172792796174 1 1
-0.0983175714637016 -0.0954218217245936 1 1
0.195985228710999 0.191503822080624 1 1
-0.180143696446056 -0.176699463287061 1 1
-0.0958305691954741 -0.0942269354838757 1 1
0.0631081017492296 0.0609515294445895 1 1
-0.000671078915952443 -0.000316678559849156 1 1
0.568699196433994 0.559330979530824 0 0
0.165471964439415 0.162659246079984 1 1
0.271042775298146 0.266248318178411 1 1
0.0192399388421491 0.0187652486263225 1 1
0.111906292932246 0.10870605623727 1 1
-0.276839070161381 -0.27080572923257 1 1
0.391200598006342 0.383747488825202 0 0
0.119778352036358 0.117660006611263 1 1
0.0737467320544564 0.0730365337824496 1 1
0.113954339317863 0.113323518193582 1 1
0.0649018696564802 0.063033599848834 1 1
-0.0105755134442717 -0.0109099336311598 1 1
-0.581012905809261 -0.569794442309484 0 0
-0.0979230262021551 -0.0961926196606675 1 1
0.296983438327881 0.289703414593266 0 0
0.0827161706379471 0.0814219709649875 1 1
-0.147478022915446 -0.14448058979505 1 1
0.379441534649242 0.372020277103346 0 0
0.0599504018911918 0.0596280719611053 1 1
0.0881882189547385 0.0869999218404033 1 1
-0.0201733095571475 -0.0199973581786498 1 1
0.207261998302267 0.203288375660924 1 1
-0.118145659196699 -0.116297481931725 1 1
-0.208345418108444 -0.205375412730136 1 1
-0.120107853276971 -0.116860858900274 1 1
0.0456351126214921 0.0459918472383318 1 1
-0.154531507097556 -0.153215418121908 1 1
0.146175358214002 0.142039832911508 1 1
-0.0899467061563685 -0.0883904379193571 1 1
-0.157731023275165 -0.154589470928886 1 1
-0.248409400530151 -0.242725100123705 1 1
-0.105037599858342 -0.102394787318791 1 1
0.138818453758359 0.135741559177045 1 1
-0.123982919437437 -0.121247618595761 1 1
-0.249733616255705 -0.244537618785435 1 1
0.144956192770669 0.14164519053617 1 1
-0.114305675860977 -0.111910843322826 1 1
0.417469689500064 0.408241918073278 0 0
0.0396618414872282 0.0389329015194649 1 1
-0.172102257278541 -0.16898906311179 1 1
0.246804341586804 0.24252771517078 1 1
0.356586058585112 0.349613765785825 0 0
0.0449919935841997 0.0458998849355241 1 1
-0.116703492764708 -0.114251957350503 1 1
0.255007593355443 0.24814148395013 1 1
-0.143737792920815 -0.141240389475889 1 1
0.202503375499182 0.199130675451071 1 1
0.241394781361905 0.23692828831512 1 1
-0.0757485984655129 -0.0738037351333689 1 1
-0.108315758043171 -0.106696035239758 1 1
0.073423266771921 0.0726909330683862 1 1
0.0491820297450633 0.048036020656982 1 1
-0.0510518022112012 -0.0513978890159888 1 1
0.330991183568977 0.324727621427407 1 1
0.185047417469131 0.181089774808851 1 1
0.220060111403207 0.217304315631014 1 1
-0.0782981683109614 -0.077845415403734 1 1
-0.450005847880317 -0.441542072427242 0 0
-0.110001265676572 -0.108500508863355 1 1
0.0513807004648462 0.049996037203272 1 1
0.324463669374635 0.320227892189266 1 1
-0.0903439417611977 -0.0876682414766524 1 1
-0.0591046185290037 -0.0573294360448462 1 1
-0.176562886317617 -0.173709386370039 1 1
0.263241342111989 0.259377439670165 1 1
0.210762348981179 0.206546469095458 1 1
0.24882825761896 0.245107707083656 1 1
0.167621992986332 0.162797600622171 1 1
-0.564079933998113 -0.55430514112153 0 0
-0.0397418647204933 -0.0399924275769745 1 1
-0.0594599805940064 -0.0585127629542853 1 1
0.324931176847947 0.320837001376361 1 1
-0.0436948396676323 -0.0432362637422127 1 1
0.141859567804525 0.138694650571641 1 1
-0.2658541533482 -0.262578340273722 1 1
-0.00766881894006003 -0.00796579878441819 1 1
0.0233330547258783 0.0220019605234241 1 1
0.0396314053482564 0.0397397741758663 1 1
0.0223791447296741 0.0207039852778817 1 1
0.0640842168321559 0.0630710070800625 1 1
-0.0118450805488984 -0.0114913218250512 1 1
-0.171111235596451 -0.168351026110343 1 1
-0.165964817552503 -0.16297078191884 1 1
-0.0912483538204441 -0.0898397325730156 1 1
0.0604983102269749 0.0593755654092202 1 1
-0.155306065873518 -0.151908581012 1 1
-0.107562771075507 -0.1046513406188 1 1
0.181196936952671 0.178955825857664 1 1
0.0520924707144798 0.051081792366939 1 1
-0.145865265742593 -0.143252132530832 1 1
-0.166416755101052 -0.163613104314148 1 1
0.326296339209402 0.321341407725895 1 1
0.0941190781387738 0.0922670868194514 1 1
0.110467966874569 0.108196688023951 1 1
0.132938566251201 0.131500043799822 1 1
0.339350485567674 0.333679231503223 1 1
0.0958167609778543 0.0933634494558899 1 1
-0.0561280908190866 -0.0563709756500449 1 1
0.443013420952538 0.433539287082693 0 0
0.267001872840449 0.26245851868157 1 1
-0.109357862811673 -0.109039008020104 1 1
-0.213409521085295 -0.2094369208638 1 1
-0.0730504809967051 -0.0725431921735948 1 1
-0.291083331408444 -0.285240917235693 0 0
-0.18724273016402 -0.183520129904063 1 1
0.0885567757582072 0.0873989012872255 1 1
-0.360250427311059 -0.353954685798015 1 1
-0.0083493204375445 -0.00750302545004799 1 1
-0.0110593349500601 -0.0115743049688886 1 1
-0.257307251562696 -0.250486232132668 1 1
0.0530101536991005 0.0540544857840442 1 1
0.030851540910822 0.0296968106713345 1 1
-0.206169182707948 -0.203500200647714 1 1
0.0556146059521917 0.0543380886323756 1 1
-0.476444577723437 -0.46654704729437 0 0
0.204052040215095 0.199819062054541 1 1
0.112147180611764 0.11039679393471 1 1
0.122161861265917 0.117828983468263 1 1
0.0744912355660461 0.0723218154468264 1 1
-0.0964882208818933 -0.0954899951243727 1 1
0.0262328220032158 0.0257287469534489 1 1
-0.149078831003959 -0.145815545222617 1 1
-0.0719463719484434 -0.0715822080863179 1 1
0.117523787663569 0.114833608044574 1 1
-0.186813124534384 -0.183307569045644 1 1
0.137801415039908 0.135560395597103 1 1
0.129349061393005 0.126801018714278 1 1
-0.27873663394128 -0.272923085724457 1 1
-0.424843018792202 -0.417498689850118 0 0
-0.130645575446599 -0.128609289090865 1 1
-0.156343546943179 -0.154343879897066 1 1
0.276444884379799 0.270574697746832 1 1
-0.132611956000879 -0.129567228299086 1 1
0.227071687127412 0.221944646312813 1 1
0.1289792985163 0.125111939522059 1 1
-0.384543436157638 -0.377444445628729 0 0
-0.0589285093512997 -0.0580493038181088 1 1
-0.175092358145136 -0.173533878423361 1 1
0.0812097143323134 0.0782369811641818 1 1
0.202616846534264 0.199744449029292 1 1
0.0755596050795447 0.0728164895364648 1 1
0.201151970742512 0.198787106438789 1 1
-0.326198592968863 -0.320700606012378 0 0
-0.187076489521717 -0.183944613167016 1 1
0.16507294050178 0.162627631220702 1 1
-0.00898787643610301 -0.00839535658975003 1 1
-0.226501363123076 -0.222245861720535 1 1
-0.0618795025662614 -0.0611827293512119 1 1
0.150762113001663 0.148184776561352 1 1
0.203264853530659 0.200993137854599 1 1
0.0411499287652243 0.0409779605319469 1 1
0.245740564061626 0.241746026620943 1 1
-0.201255507772329 -0.199172555192923 1 1
0.0566605613028972 0.0539898460601937 1 1
0.022511350797599 0.0215619894509312 1 1
-0.196626135940357 -0.193781566366322 1 1
0.0577464225600856 0.0577033162514562 1 1
-0.351158036041348 -0.344213250767629 1 1
0.100211692497685 0.0982713936425153 1 1
-0.132278157081085 -0.130447622638873 1 1
0.24048114839082 0.234964108378772 1 1
0.0946419110990865 0.0917354127535827 1 1
-0.199320799430653 -0.195638775564642 1 1
0.206975746384398 0.203833524576515 1 1
0.103604657638067 0.10141512348045 1 1
-0.193631477057619 -0.190107578978575 1 1
-0.0908496541579351 -0.0884756200335266 1 1
0.241136348389298 0.237949270854435 1 1
0.114334285374327 0.112479918919859 1 1
0.350391843762035 0.344739992591298 0 0
-0.384916266549782 -0.377573399736945 0 0
0.0346250710198525 0.0326473807313433 1 1
0.129398230823614 0.127692370064213 1 1
0.198338847217505 0.195147538627872 1 1
-0.186332416899569 -0.183312795351129 1 1
-0.0870163291677812 -0.0837429568431766 1 1
-0.0601773975795344 -0.0589587414689801 1 1
0.0588924158131066 0.0592927707746122 1 1
0.40215325436527 0.39426919696257 1 1
0.101865178200214 0.0996677256572213 1 1
-0.00792711654484886 -0.00806831620664294 1 1
-0.243431818467522 -0.238915789113155 1 1
0.109840878780142 0.106293864005282 1 1
-0.000305605523485644 -0.00248652087981476 1 1
-0.0266468476961577 -0.0257351665565096 1 1
-0.0078495722955222 -0.00772925421337287 1 1
-0.0744971197586235 -0.0724627170717484 1 1
-0.256539223769569 -0.25351124904781 1 1
0.278117690060283 0.271436959043995 1 1
0.0765071190869132 0.0757850698720821 1 1
-0.100054058257938 -0.0972549636582885 1 1
-0.0956887669058414 -0.0940514271183148 1 1
0.0649510367478126 0.0654286325235751 1 1
-0.169548156812868 -0.16712857363083 1 1
0.0628095874804601 0.0626235750631506 1 1
0.166120821696237 0.162700590425474 1 1
-0.129636638845111 -0.128921567606854 1 1
-0.102931820833752 -0.101811603814888 1 1
-0.328320517233008 -0.321394599545856 1 1
-0.00723115853519514 -0.00689390152311793 1 1
0.124712926789358 0.12366453068233 1 1
0.0837337081741503 0.0806359915622479 1 1
0.156718939874475 0.154406770635034 1 1
-0.108984671617971 -0.107823891664471 1 1
-0.0507653286163823 -0.0516183936686412 1 1
0.124141150630849 0.120504581487878 1 1
-0.00058903605545256 0.00061229630295731 1 1
0.124099333757176 0.122522749970762 1 1
0.166434057297191 0.163322878297155 1 1
0.106545730994245 0.105825507322888 1 1
0.106877572449592 0.105021569743881 1 1
-0.0594859306848976 -0.0586358945760519 1 1
0.0704798561162316 0.0697180050538844 1 1
-0.0703102613752969 -0.068972299420085 1 1
0.0213003105103331 0.0214698471904572 1 1
0.0051112156734841 0.00601713816667752 1 1
-0.0470402323773871 -0.0471750568116132 1 1
-0.0561913914656534 -0.0559055909034739 1 1
0.0329638358455145 0.0303629932817911 1 1
-0.0718162349095051 -0.0709012716886798 1 1
0.0691220423825481 0.0695021734899232 1 1
0.188585241455896 0.18507954700295 1 1
-0.180815035161591 -0.177652185261199 1 1
-0.324760643529519 -0.320948816360641 1 1
0.00921041628526445 0.00815645826621077 1 1
0.223827856198559 0.220279559356555 1 1
-0.0654716873036904 -0.0636624036749384 1 1
0.275888879111754 0.270763750862026 1 1
0.0835528088237737 0.081499206680487 1 1
-0.0659363839510553 -0.0651173830667857 1 1
0.123368752694347 0.12014294733792 1 1
-0.0714164294153102 -0.0694270286894805 1 1
0.237513846859137 0.232115593499456 1 1
0.07239343139428 0.0711207485081353 1 1
-0.0874734838666674 -0.0851993977684447 1 1
-0.110867131095208 -0.110615414282866 1 1
-0.0333965658455567 -0.0322971179947268 1 1
-0.133482389655192 -0.130199350021641 1 1
-0.0188022583803298 -0.0181111124144373 1 1
-0.0606887274059887 -0.0606845717133587 1 1
-0.0293064201518462 -0.0301964771906585 1 1
0.219339033175344 0.214968238633034 1 1
0.152300591454359 0.14844959220232 1 1
0.109450738492539 0.106425301295767 1 1
0.279576275267999 0.272287134825252 1 1
-0.0502432356259861 -0.0501499559156562 1 1
-0.138966683604816 -0.136315150038201 1 1
-0.0562208397276883 -0.0540870239169046 1 1
0.107702583252656 0.105321785668475 1 1
0.0227301459247755 0.0236174515499172 1 1
-0.160765297512408 -0.158494470414729 1 1
0.253341164452788 0.247470110996609 1 1
0.0311064352876415 0.0302228039175702 1 1
-0.108861140659197 -0.106196468449095 1 1
-0.0643557883233647 -0.0637609067549175 1 1
0.133095165339299 0.131459295627765 1 1
-0.271338361019139 -0.266435055568093 1 1
0.070888324985315 0.0697730924765598 1 1
-0.12251892311694 -0.120650043223148 1 1
-0.375692012980285 -0.36730831535518 0 0
-0.0420524081856741 -0.041721053325258 1 1
0.213198005599306 0.208505655162518 1 1
0.0149924660532651 0.0133940672911729 1 1
0.0028740475652731 0.00206709418846391 1 1
0.0518680701720577 0.0504452251935607 1 1
-0.184566645776733 -0.181388898611858 1 1
0.0496939933285316 0.0473664702076725 1 1
-0.048891903457214 -0.0474659587458238 1 1
-0.181322413474284 -0.17679579328893 1 1
0.217846082090224 0.212299551273927 1 1
0.117260755914896 0.115183047784248 1 1
0.246453799073711 0.241840009111028 1 1
0.117218022387088 0.115540824941114 1 1
-0.119967901363035 -0.118921640745343 1 1
0.157814999714661 0.154475033395534 1 1
0.0046690229273204 0.00447617259459061 1 1
0.264871181341333 0.260130345484158 1 1
0.150086424707149 0.146848283630588 1 1
-0.0207285633082326 -0.0213839691349789 1 1
0.126356617978798 0.124469527553067 1 1
-0.222404501742095 -0.21832106531438 1 1
-0.180820039812799 -0.177602036138795 1 1
-0.16839274178609 -0.165047765658983 1 1
-0.136486000950992 -0.134255749264129 1 1
-0.0194527336132752 -0.0204116346195154 1 1
-0.0495496713772195 -0.0490662153687859 1 1
-0.0999130622535358 -0.098944259980481 1 1
0.157025763785957 0.154135271592953 1 1
0.0925770847910365 0.091661494501577 1 1
-0.0697199041403818 -0.0676703836054008 1 1
0.107595029071274 0.104848932602381 1 1
0.0690001459348763 0.0670549110274657 1 1
-0.191827794771564 -0.187526290387878 1 1
0.116564492439059 0.11344078616248 1 1
0.149685096689748 0.146201228358752 1 1
-0.0373318356461101 -0.0365564569977955 1 1
-0.00256210397767701 -0.00155079524792625 1 1
0.0727502701565097 0.0707538167087588 1 1
-0.293251583266207 -0.287829181552902 1 1
-0.00750268451664606 -0.00813176121319321 1 1
-0.186824712314347 -0.18254802204713 1 1
0.209512648872715 0.204358599285084 1 1
-0.0754724744066378 -0.0745969672883616 1 1
-0.0406438183023601 -0.0383099825313631 1 1
-0.0237826231682551 -0.0225997130467957 1 1
0.185890378956703 0.182074997123382 1 1
0.0507156286404976 0.0506216992813646 1 1
-0.0228631168488721 -0.0227515391596189 1 1
0.08365615467899 0.0810671840406574 1 1
0.226452287283793 0.222854011628477 1 1
-0.108454725299359 -0.107109643523955 1 1
-0.163739007524069 -0.160913590400411 1 1
-0.0126057480003265 -0.0112333534120686 1 1
-0.43082258603619 -0.423508459740139 0 0
0.327809115521344 0.3215512333391 1 1
-0.0750005502520002 -0.072493222061447 1 1
-0.0115086986496562 -0.0122473241755939 1 1
0.0719460510925408 0.0701186955103847 1 1
-0.012716493012128 -0.0133367045951694 1 1
0.19148097856157 0.18751056790471 1 1
0.233201847486067 0.230006571597811 1 1
0.184185939256925 0.17926016261693 1 1
-0.116480140192849 -0.114330116107958 1 1
-0.0420177126545782 -0.0412136096506519 1 1
0.032557831090442 0.0316366286769853 1 1
-0.190676039454309 -0.185821436785183 1 1
0.107372262335859 0.104921373132676 1 1
0.356999205739829 0.351403170392471 0 0
0.164133983991693 0.162246235528545 1 1
0.248467064905281 0.244098622791331 1 1
0.117781915455226 0.114531506158932 1 1
0.0110344608270779 0.0101987059623263 1 1
0.206607450639712 0.203537653047105 1 1
0.0161344153489708 0.0167107550015134 1 1
0.0484528095866623 0.0484755588550452 1 1
0.250233420996806 0.246117618795403 1 1
0.213632874793594 0.210982922589577 1 1
0.262170328552755 0.25795149973609 0 0
0.133050582872983 0.130132626727808 1 1
-0.214236099871471 -0.210664319746956 1 1
-0.236866551445936 -0.23360569258602 1 1
0.0910071016342985 0.0881498230069492 1 1
0.13438752584756 0.133177038003832 1 1
0.0216759818189689 0.022704609404479 1 1
-0.0798258238507213 -0.0784367115908987 1 1
-0.110634699869267 -0.10811240323319 1 1
-0.0175100478561858 -0.0161471475479377 1 1
-0.0923810829861836 -0.0905118437568356 1 1
0.0465829958421396 0.0449620503394652 1 1
0.244479682116141 0.242003272357823 1 1
0.175019615023055 0.171762569095753 1 1
-0.120336561744904 -0.118986579309367 1 1
-0.075898024822563 -0.0743163396965061 1 1
0.126712372812448 0.12307662355043 1 1
0.296230592803918 0.2905200721891 1 1
-0.160837316299248 -0.158473280426414 1 1
0.0603722756265166 0.0602280794105271 1 1
0.284521301982804 0.278397341084505 1 1
0.0678632699513108 0.0672307386055178 1 1
-0.0904300936799648 -0.0887147960381221 1 1
-0.574924947505017 -0.565119368025066 0 0
0.0436064817186451 0.0419529490306125 1 1
-0.354016046631263 -0.346918461538412 1 1
-0.314291505011615 -0.308216119211325 1 1
0.377627354897962 0.370649696881038 0 0
0.0959191572977933 0.0954852301676441 1 1
-0.0579569720479366 -0.0580267204191465 1 1
0.0396890457468234 0.0380133576811257 1 1
0.393644441599762 0.38517618924383 0 0
-0.0713180918618184 -0.0706642251884437 1 1
0.224872393932021 0.220994758689567 1 1
0.0674155566775409 0.0670365931826977 1 1
0.0417594908834005 0.0411640079254578 1 1
-0.0702555306800441 -0.0703704778535661 1 1
-0.162711380648855 -0.159870661069246 1 1
-0.104645097122747 -0.102762711623223 1 1
0.311049920597379 0.305037637438373 0 0
-0.000662096433938126 -0.000595575316443806 1 1
-0.249204395398093 -0.243227980638899 0 0
0.230204350904463 0.22564334821808 1 1
0.0090408408883528 0.00809933757911849 1 1
0.00586769882758265 0.00488163581592767 1 1
-0.126975417821872 -0.124543761055002 1 1
-0.166799331973902 -0.162763256139597 1 1
0.00882643801013792 0.00956485124334931 1 1
0.333843089520926 0.327377014719015 0 0
0.0332469000657517 0.0327471346518956 1 1
0.300927900182842 0.294537400034842 1 1
-0.125730125087348 -0.122891093849564 1 1
-0.0593929925838602 -0.0562980968148025 1 1
0.164913823654344 0.161847027343187 1 1
0.228311936418291 0.223851838162078 1 1
-0.309657669501643 -0.304631721414221 1 1
-0.323039540274187 -0.317168943515877 1 1
0.33159246193257 0.326331242414532 0 0
0.164792777463653 0.16212750963305 1 1
-0.158540900771095 -0.15597059216532 1 1
-0.308964244310008 -0.302320232119191 1 1
0.141859217946968 0.140957091407974 1 1
0.00284893970473944 0.00295403133716039 1 1
0.0511520578329889 0.0503279445194393 1 1
-0.0966702571190619 -0.0945483266508855 1 1
0.10776836192746 0.106340682127498 1 1
-0.0209037470148046 -0.0208269175271098 1 1
-0.0704552501875485 -0.0684988604152807 1 1
-0.0156854102378424 -0.0152203648066855 1 1
-0.117140457369047 -0.114299574087755 1 1
-0.010964374003653 -0.012381688004341 1 1
0.124589065371176 0.122171879199119 1 1
0.0956804960717935 0.0944175078417786 1 1
0.0447839593455454 0.0439768004450356 1 1
-0.0831394328265983 -0.0826696940618862 1 1
-0.0760790547508893 -0.0750551240155645 1 1
0.0473799631594367 0.0479019806910329 1 1
0.0554148201274817 0.0549618508200172 1 1
0.251258898466707 0.246009834790013 1 1
0.14432753555603 0.141236241119205 1 1
0.0129671085216141 0.013068247797294 1 1
0.12002910698521 0.117585133381003 1 1
0.0991030573100663 0.0971577594807392 1 1
0.0100027129269295 0.00987936873629617 1 1
-0.152273042474514 -0.147876393294393 1 1
-0.0872954172255394 -0.0865582029014464 1 1
0.278299080051356 0.27244309937154 1 1
-0.0237175597444458 -0.0221874389384297 1 1
-0.0812014816684624 -0.0785779236357099 1 1
0.157967322842747 0.153987383823523 1 1
-0.0538651596644691 -0.0528188573956008 1 1
0.0318208307610722 0.0321834548763688 1 1
-0.023315552854548 -0.0249822479938761 1 1
0.201020642462264 0.198912188394128 1 1
-0.281739455535181 -0.27820460467324 1 1
-0.063402076487137 -0.0621900658551588 1 1
0.0243763060696661 0.0237081858158301 1 1
0.343699615327018 0.337677547595315 1 1
0.249981358479521 0.245063782563858 1 1
-0.282293201098345 -0.276860462737937 1 1
-0.276376102469754 -0.271107315744737 0 0
-0.143317736906976 -0.141428605781131 1 1
0.221066660658434 0.2166948154739 1 1
-0.20345893005233 -0.199106665269226 1 1
-0.354021190241901 -0.348900481328375 1 1
-0.264956436422312 -0.260371253249025 1 1
0.143026494546107 0.139967620762962 1 1
0.283919175595865 0.279527224791708 1 1
-0.151910430099828 -0.148401076320729 1 1
0.0289400571480848 0.02848383634279 1 1
0.134221431924769 0.130018560659784 1 1
-0.141440327800583 -0.139265253605482 1 1
-0.109175840477887 -0.107872157123342 1 1
0.0742474223569723 0.0744390480356102 1 1
-0.0956926154967995 -0.0938393710377356 1 1
0.00427258972252584 0.00402417899344248 1 1
-0.218587141206736 -0.214579519021152 1 1
-0.229755144973101 -0.225440250844755 1 1
-0.0331284456939221 -0.0328460670823392 1 1
-0.0223358967616775 -0.0238272902077941 1 1
0.190399679593475 0.187460948734527 1 1
0.165860383141391 0.161818804564703 1 1
0.24193547185968 0.235718931070466 1 1
-0.280087136531981 -0.275261046455819 1 1
-0.0984356806378977 -0.0960279723568708 1 1
-0.121207173378573 -0.118353874762214 1 1
-0.0488223949662055 -0.0469373787137282 1 1
-0.265591354752317 -0.259767439778335 1 1
0.0289200232316223 0.0278589412168076 1 1
-0.00838508520689828 -0.00839238690531727 1 1
0.418953232244842 0.412350269225754 0 0
0.165787237754296 0.161283680036396 1 1
0.00791833501652522 0.00784908555374275 1 1
0.085021684040827 0.0838651746993582 1 1
-0.0462410329660341 -0.0451456283227948 1 1
-0.0239651386006145 -0.0232246986991096 1 1
0.0198269288986583 0.0200422214078496 1 1
-0.00274740658624871 -0.00406973937871741 1 1
0.0729095966155765 0.0726731623827059 1 1
-0.220126100491594 -0.215320570625586 1 1
-0.0376847566071455 -0.0369324311602507 1 1
-0.134652537953136 -0.131512027198026 1 1
0.191366259898056 0.186707133146796 1 1
0.0973799827240205 0.0964350501384708 1 1
0.0341435310504354 0.0342593807289916 1 1
0.0831356314813985 0.0807502982166912 1 1
0.0249715120564485 0.0245270190333549 1 1
-0.39836883363473 -0.390827338203128 0 0
-0.0268704215751447 -0.0262983899631567 1 1
-0.00362835655714514 -0.00249453739033276 1 1
-0.435108894912441 -0.427202416187388 1 1
0.181207890939809 0.178051402947305 1 1
0.153933125872078 0.150161843254642 1 1
0.114593047023256 0.112166054489746 1 1
0.014850660389299 0.0133509929981909 1 1
-0.197113702709307 -0.193831119734226 1 1
-0.196925239347024 -0.193166018833421 1 1
0.156135004381548 0.154681413893126 1 1
0.0223021021391793 0.0204283250513508 1 1
-0.127724893251513 -0.126346001123438 1 1
0.0584909491532132 0.0579961618921002 1 1
-0.0665254320739393 -0.0658589987869428 1 1
-0.084332075943746 -0.0837681984459383 1 1
-0.312570177520377 -0.307444361469139 1 1
-0.299663108505733 -0.293384867986443 1 1
0.148873140250103 0.146289311362359 1 1
0.0189033323734095 0.0187978731394667 1 1
0.0418572655029882 0.0409059591701293 1 1
-0.470419322380663 -0.46124074570479 0 0
-0.205866149239428 -0.203000960130782 1 1
0.0748833070793892 0.0738724180655178 1 1
0.223750113388774 0.220125240569323 1 1
0.157078100768581 0.153029527794449 1 1
0.0708140715588224 0.0709506713442977 1 1
-0.164639449769634 -0.161986368664889 1 1
0.0262570306073491 0.0247701596137946 1 1
-0.143847242961153 -0.141417434970617 1 1
0.0370968440280255 0.0364471302549565 1 1
-0.309132396946661 -0.305292308310164 1 1
0.0558645401092004 0.054942347946475 1 1
-0.131258519628944 -0.128693615544284 1 1
0.247030768054396 0.242480814494395 1 1
0.046922676584288 0.0463396836999492 1 1
0.0718784320631452 0.0705489275393092 1 1
0.154206149916578 0.152065711070287 1 1
0.0234426366647082 0.022528989741796 1 1
-0.228649249047188 -0.224582418811642 1 1
0.143034191475122 0.139139544754453 1 1
0.165072215204372 0.16318344249185 1 1
0.0617311696358243 0.0608539190598976 1 1
-0.249201223029624 -0.245564560953466 1 1
0.335605496433315 0.328811968912161 1 1
-0.0820055944591085 -0.0820362389847336 1 1
-0.0234192674377378 -0.023753562797121 1 1
-0.0260219300590934 -0.0265611375653484 1 1
-0.0281239436490796 -0.0279974092618852 1 1
-0.00914017691727369 -0.00866631378924322 1 1
0.0101106941195652 0.0101396192286895 1 1
-0.152118055948091 -0.148996045797275 1 1
0.144282708622463 0.142339434630681 1 1
-0.235234413181718 -0.230983642012733 1 1
-0.174786291401551 -0.170488668488945 1 1
0.13671236752174 0.134609771953944 1 1
-0.174883222125754 -0.171839457512147 1 1
0.208614884161217 0.204905600158177 1 1
-0.297805367913011 -0.290001585945589 1 1
-0.129696838734882 -0.126010193828116 1 1
0.087192566515953 0.0857559564326355 1 1
0.00154479870844557 0.00276872872948368 1 1
0.0436065111175014 0.0427626522760501 1 1
0.176884066117162 0.172796667871687 1 1
0.021770558110323 0.0201015261931556 1 1
-0.46278846335608 -0.45421104258642 0 0
0.0827907580771742 0.080712035650917 1 1
-0.0603247578491923 -0.0591114799419275 1 1
0.253536234040766 0.248043048868274 1 1
0.158285228568958 0.155448722221764 1 1
0.143496800414665 0.141080329222911 1 1
0.138334285707348 0.135438610080392 1 1
0.0119901393243833 0.0121164802443248 1 1
-0.0167956500446036 -0.0169239089409787 1 1
-0.204944204771404 -0.201222623740081 1 1
0.207996350711174 0.202980399143629 1 1
0.168891889945473 0.164477458524627 1 1
0.265217415957623 0.259913319316386 1 1
0.145178840685341 0.142461595424937 1 1
0.0556711180865396 0.0548639190203125 1 1
0.226892208222651 0.222517990659599 1 1
0.0511998451233101 0.050557438219022 1 1
0.119113703653725 0.11566679167198 1 1
0.115315720861643 0.11182977042318 1 1
-0.165208572111866 -0.162708949541593 1 1
-0.0146992422694171 -0.0129965335915296 1 1
0.0193722639404324 0.0189268435516168 1 1
0.265695185169079 0.260522779236454 1 1
-0.194539177641507 -0.190110739405258 1 1
0.109030207295143 0.106925767724926 1 1
0.143522469937614 0.140062847882276 1 1
-0.446470391453645 -0.438401852487357 0 0
0.409735419885138 0.401792473729235 1 1
0.238659185276136 0.233131240587511 1 1
-0.0125499700838323 -0.0133850261901912 1 1
-0.288867235904728 -0.283424891858577 1 1
-0.012295168027087 -0.0111041207725278 1 1
0.150088412557134 0.148681991671175 1 1
0.378031809512468 0.37171273401482 1 1
-0.165263221602742 -0.163109346788856 1 1
0.315156471210056 0.309372008425612 1 1
-0.212185814211846 -0.208016337669047 0 0
-0.171768043097245 -0.168616376873338 1 1
-0.116324089541834 -0.113371461929353 1 1
-0.0614260538675356 -0.0596763850649829 1 1
-0.13967592963225 -0.136351072570365 1 1
0.199916362977167 0.196601783744058 1 1
-0.220018500418995 -0.216291252719489 1 1
0.0281907231868885 0.0276118484350377 1 1
0.168685088039041 0.165228052995522 1 1
-0.447521218122972 -0.438088960645008 0 0
-0.0295367373956195 -0.0281124614473009 1 1
-0.0872424171827674 -0.0865090535993668 1 1
-0.126740961256369 -0.123933938361517 1 1
-0.221752908089414 -0.217473664127224 1 1
-0.387938634262466 -0.381126267060999 0 0
-0.000102451216813598 0.000125603603246038 1 1
0.0554636884224891 0.0551340403571987 1 1
0.00582688143517003 0.00563781319870027 1 1
0.187901975976028 0.183765225275065 1 1
0.027207051233863 0.0262552523969082 1 1
0.150328155026157 0.146970469938852 1 1
0.193928000371865 0.190025302427122 1 1
-0.0242271900773184 -0.0243954709574578 1 1
-0.132439960493345 -0.130109354392413 1 1
-0.144421190645944 -0.140606108847865 1 1
-0.103465705944541 -0.101075295352923 1 1
-0.261064072784206 -0.25615871664204 0 0
0.309043622530057 0.304487887723042 0 0
0.0340754928461194 0.0339241342697545 1 1
0.14616702725617 0.144337484762264 1 1
-0.149743626802441 -0.146973192242502 1 1
-0.0761947832197722 -0.074166651546038 1 1
-0.057365422064588 -0.0571668994914336 1 1
0.536418149449259 0.528593481122004 1 1
0.120369208578865 0.118125102405792 1 1
-0.0343029237014234 -0.0337388919666657 1 1
0.0178837647566972 0.0176467291024137 1 1
0.172995906277241 0.169869738016327 1 1
0.275475406280703 0.270896067873893 1 1
-0.213349986421099 -0.210282278226914 1 1
-0.0707981582913996 -0.0692095409484192 1 1
0.0597249851905079 0.0563738021687459 1 1
-0.183911176155399 -0.180546683699835 1 1
0.00648970356001254 0.00611565020007918 1 1
-0.0436938572854237 -0.0420819452775008 1 1
0.0815576831142397 0.07852135073027 1 1
-0.409219557418474 -0.402717173599554 1 1
0.107893116172655 0.106805890565397 1 1
0.388263013001546 0.381302595337232 0 0
-0.246633375795498 -0.241588691432311 1 1
0.291053511602281 0.284970734213134 1 1
-0.102970347552929 -0.100640316486929 1 1
-0.051348456282318 -0.0511075910472915 1 1
0.194678844079551 0.190215546254056 1 1
0.11993664240317 0.117188976444011 1 1
0.0883931581941159 0.0874686664407974 1 1
-0.288487845833596 -0.283136813649924 1 1
0.501913791078992 0.49180038408279 0 0
0.60022145721583 0.588515726575903 0 0
0.0168780129240183 0.0165502037222945 1 1
0.235330282184432 0.231038630836651 1 1
-0.181374712928546 -0.178773074297936 1 1
0.170124003161772 0.166609334784837 1 1
0.0140002677602599 0.0142909964650165 1 1
-0.040047292292293 -0.0402419212367383 1 1
0.0962545647229503 0.0955122490210894 1 1
0.257051271507983 0.252541385777322 1 1
0.243932034239741 0.239277715477739 1 1
-0.112102538127744 -0.111409786427668 1 1
-0.0448897903575688 -0.0439748030553217 1 1
-0.18205007795841 -0.177602991510382 1 1
-0.189186500014474 -0.185832833800269 1 1
-0.160384019141966 -0.158028644215936 1 1
0.314647991303404 0.308733243118566 1 1
-0.184462025606256 -0.179158373465088 1 1
0.0612936497386717 0.0596549806566078 1 1
-0.279427436795421 -0.272981781878356 1 1
-0.0188043079797066 -0.0176123543125397 1 1
-0.01143014311835 -0.0101171077013806 1 1
0.0271956542672636 0.0277204470602446 1 1
-0.168501812689145 -0.166530129773169 1 1
0.0941680694075497 0.0936447418472675 1 1
0.230652909565042 0.227713418244647 1 1
0.0121891764962182 0.0118056966603912 1 1
-0.322572122844847 -0.31586223703366 1 1
-0.055624215731977 -0.0545409240590465 1 1
0.280811060155041 0.274920258199259 1 1
0.0618119082748381 0.0626089214700369 1 1
0.118601854189101 0.115335888195475 1 1
0.312794556531007 0.307416037356334 1 1
0.109113151484022 0.107419526624565 1 1
-0.204654040948472 -0.20160170187586 1 1
-0.0565259916359207 -0.0543100737227595 1 1
0.0507841247211374 0.05021448307688 1 1
0.179649215149731 0.176420204940343 1 1
0.405795400045874 0.396388303232956 0 0
-0.0622647354831158 -0.0614742569285126 1 1
0.0650937386271839 0.0636615307243348 1 1
-0.0474035351985876 -0.045917032614213 1 1
-0.132856408974111 -0.130951036017493 1 1
-0.0881966608062596 -0.086591559254951 1 1
-0.0472228913797388 -0.0456140649894005 1 1
0.276658900727245 0.27103004509813 1 1
-0.344109792469941 -0.339137048726782 1 1
0.229410967683188 0.223876474261344 1 1
0.0257235771574208 0.0242978290514034 1 1
-0.325429084575643 -0.319974374300135 0 0
-0.00366418122179904 -0.00387403376142823 1 1
0.113071722032073 0.110407237031818 1 1
-0.0538924054549853 -0.0534998618523303 1 1
-0.0634108648292214 -0.061977186419375 1 1
-0.229970447312339 -0.226223829746147 1 1
0.119298266613179 0.116816130470272 1 1
-0.0996545191269886 -0.097103216514626 1 1
-0.190781331270778 -0.187749378953337 1 1
0.291463013291799 0.286473654073092 1 1
-0.387496909601346 -0.380625102131358 1 1
0.189087009294826 0.185689111865639 1 1
-0.232111528164172 -0.227344331354447 1 1
0.124735573603669 0.121031648416392 1 1
0.0403266355320142 0.039687870316514 1 1
0.0477858093948358 0.0463840832273274 1 1
0.361246541012779 0.354725923924356 0 0
-0.329853466050571 -0.324054564036325 1 1
-0.213615054919106 -0.208049059833673 1 1
0.104188082397791 0.102491104358611 1 1
0.279354467775257 0.275403206129971 0 0
-0.193345043520221 -0.18995993036711 1 1
0.00567820145560085 0.00574658204745742 1 1
0.00863419315814827 0.00930057891165163 1 1
-0.046188049821403 -0.0446221053866437 1 1
-0.357844621573801 -0.349404458939844 1 1
-0.0877032744636691 -0.0861298168359091 1 1
-0.073679804958197 -0.0721526113605711 1 1
0.0436613354330321 0.043772571344683 1 1
-0.0924186713154415 -0.0908512710254027 1 1
-0.0919614679056461 -0.0882546841388509 1 1
-0.0172398420471025 -0.0169091426277615 1 1
0.162439268107483 0.15988622686871 1 1
-0.0441834722019765 -0.0438431737329154 1 1
-0.0411958878758608 -0.0392579050601133 1 1
0.169649676923144 0.167490257649002 1 1
-0.112193817008229 -0.110633421458914 1 1
0.139832685217617 0.13732544387399 1 1
0.0788732507515218 0.0772990613385744 1 1
-0.0206807501553119 -0.0199416626844678 1 1
-0.0461566035839136 -0.0453596989385621 1 1
-0.116064336159124 -0.112054863257064 1 1
0.0448096604849138 0.0450203831023783 1 1
0.0384081493376477 0.0375381306254181 1 1
0.23439133979852 0.230272723276024 1 1
-0.0760088670619086 -0.073772004615972 1 1
-0.0579614187325176 -0.0582323179863953 1 1
-0.286860241604814 -0.281107668504055 1 1
0.129756802184729 0.127052391761118 1 1
-0.0103136362343421 -0.00916426451949173 1 1
-0.152001725595367 -0.14985480745939 1 1
0.106216405004348 0.103341313935618 1 1
0.0663938932327414 0.0650921474327648 1 1
0.111695172466954 0.109909898388532 1 1
0.155118621443751 0.150907675370207 1 1
-0.0947862988904784 -0.0942306174443506 1 1
0.0660383475986429 0.0641943111322445 1 1
0.330560048171594 0.323532486646388 1 1
-0.0468551560170212 -0.0462298501731342 1 1
0.0421704255315177 0.0424361807751848 1 1
-0.184905014531214 -0.181258315917813 1 1
0.21506319549853 0.212208921442418 1 1
-0.0203389620772814 -0.0198832424859429 1 1
-0.196248123375307 -0.19296475768119 1 1
0.11034030099113 0.108863205893521 1 1
0.15370805488134 0.151727432888175 1 1
-0.178972667966595 -0.174229204008608 1 1
-0.084396949562731 -0.0819561525331488 1 1
-0.0131515364018834 -0.0130052780428594 1 1
0.261625807138129 0.256412332252951 1 1
0.0226708932761829 0.0208629300341685 1 1
-0.0394456473550495 -0.0391479538204691 1 1
-0.0990808512087381 -0.096890092317515 1 1
0.244182807990592 0.238150329312985 1 1
-0.0971828616156922 -0.0943654853505329 1 1
0.128395294431203 0.127516678533866 1 1
0.129841622519188 0.125751217946523 1 1
0.0102971082183727 0.0101154217581425 1 1
0.0217228110627908 0.0210398760852074 1 1
0.0688446313500179 0.0676396468860225 1 1
0.259905312677378 0.255216890950866 0 0
-0.508885799470551 -0.497764582009958 0 0
0.291599117916355 0.28638345993676 1 1
-0.0336451465207846 -0.0328662621538575 1 1
0.0793438092388288 0.0775771690520887 1 1
-0.526813511343761 -0.515250621431114 0 0
0.375609452247315 0.367751361709639 0 0
-0.257470907900155 -0.253185792269793 1 1
-0.140645739632414 -0.138771606233554 1 1
-0.254774256358772 -0.250288781094414 1 1
0.0945769095094977 0.0927623827550901 1 1
-0.0371294676610512 -0.0356548763787332 1 1
0.11414788223612 0.111367983594672 1 1
-0.020039707811458 -0.019862376196475 1 1
0.153255026504754 0.148483310738001 1 1
0.101177940368168 0.100199990385894 1 1
-0.130304674682078 -0.128089419304384 1 1
-0.406558656827341 -0.399923501679018 0 0
-0.513854105418948 -0.503614803677992 0 0
-0.172087404367788 -0.168943847613402 1 1
0.0284061095146313 0.027785143177204 1 1
0.607985048527406 0.597290866592534 0 0
0.0569051975610388 0.0569033252786245 1 1
-0.0253755296810833 -0.0269834093664915 1 1
0.000232615773190697 0.0025304492162762 1 1
-0.0441095832307188 -0.0430285709906045 1 1
0.147416102652959 0.144866959039762 1 1
-0.281783222345339 -0.276215662676712 1 1
-0.160377676711178 -0.156748498645848 1 1
0.0525216380236214 0.0514753075889331 1 1
-0.30383617956539 -0.298245661107906 1 1
-0.155691209516182 -0.153223735288875 1 1
0.147732357840524 0.145784171410079 1 1
-0.160490115736537 -0.158222458318151 1 1
0.250688862591868 0.246269503640676 1 1
-0.00609973079165371 -0.00634032675794092 1 1
-0.0584060537623739 -0.0582218281299337 1 1
-0.112602557993006 -0.110958459378895 1 1
-0.0430147660220155 -0.0435436583806682 1 1
-0.284451508794943 -0.279291956346205 1 1
0.0724009768713571 0.071777964157697 1 1
0.00418198787710479 0.00414955750587316 1 1
0.083058119172287 0.0805660454327275 1 1
-0.197122812696625 -0.194864869021083 1 1
-0.0492464486738831 -0.0479546382937544 1 1
-0.153604860945003 -0.151624229320202 1 1
0.314657325116689 0.308278612779747 0 0
-0.01145296975326 -0.0112981543900174 1 1
-0.300752330622298 -0.294537786131378 1 1
-0.167873177808705 -0.164947919862056 1 1
-0.205989156864445 -0.200093855081518 1 1
-0.130719564499874 -0.127058178626079 1 1
-0.102319514730505 -0.101139536006801 1 1
-0.0433610298895046 -0.0418224680977931 1 1
0.121682680886294 0.119119527644525 1 1
-0.17508440544143 -0.172636312579238 1 1
-0.0703206237364651 -0.0682225871163707 1 1
0.266422534065348 0.26154913898999 0 0
0.287655962275035 0.280844770889137 1 1
-0.10666196161781 -0.106207196090071 1 1
-0.211361687049816 -0.207272982220603 1 1
0.122245782769846 0.119022685421486 1 1
0.0728911355982005 0.0707162861649576 1 1
0.03638506525328 0.036071876044431 1 1
-0.162450100764685 -0.159985769591239 1 1
0.152236639691013 0.150035061684372 1 1
0.376282793395294 0.371012798607392 1 1
0.112276381759283 0.110321242523604 1 1
-0.191610679933342 -0.186389011257499 1 1
0.0743262299006797 0.0742956840394452 1 1
0.0212832681219256 0.0209183622286533 1 1
0.120347437237176 0.118083927173125 1 1
0.0742895806733382 0.0746630187833002 1 1
0.113271440618129 0.110475287919596 1 1
-0.179542199102848 -0.177043006488115 1 1
0.0391498262747648 0.0401989104600828 1 1
-0.00887654216868135 -0.0101725214167914 1 1
0.355560814079704 0.347928913484787 0 0
-0.0112454234407921 -0.0101286156743872 1 1
0.0762379311917357 0.0740480972417251 1 1
0.0520115548854122 0.0514762153651689 1 1
0.0723027597375711 0.0695976756520539 1 1
-0.0313172793498242 -0.030459819394035 1 1
-0.124963261751018 -0.122869408657441 1 1
0.0961906854586537 0.0938355446136424 1 1
0.0897763792151902 0.0889926158821703 1 1
0.197417484513895 0.193528831702949 1 1
-0.029362596038132 -0.0285652988787596 1 1
-0.105150687803088 -0.102704907520102 1 1
0.358396377635176 0.351324890395613 1 1
0.26431072776181 0.258221401265975 1 1
0.151409713249569 0.147908067324886 1 1
0.0525252741910665 0.0527160012323183 1 1
0.0397329008891666 0.0370089581911114 1 1
-0.0128758529244674 -0.0113040210722706 1 1
0.185308500673878 0.182737515014619 1 1
-0.0278699251688967 -0.0279334002915259 1 1
0.312374636350622 0.304566348034841 1 1
0.306354030235747 0.300861112158276 1 1
0.281759811786554 0.276091692936649 1 1
-0.113070318974539 -0.112600397634575 1 1
0.148036290430411 0.143495095718258 1 1
-0.0804638208683596 -0.0792974981327588 1 1
-0.0207186613886713 -0.019513522194743 1 1
0.0900662842990278 0.088323754478631 1 1
-0.17767549954153 -0.174850967870397 1 1
-0.216545095368865 -0.213760859778084 1 1
-0.102453230974129 -0.0992885956476778 1 1
-0.122294168687031 -0.120981632395016 1 1
0.107124853249277 0.10588744835464 1 1
0.278312950478197 0.272362962691659 0 0
-0.0153817554806032 -0.0161661887563655 1 1
0.112851787381977 0.110844826299475 1 1
-0.146215990603884 -0.143858091937739 1 1
0.246974566217957 0.242124646594381 1 1
0.262555981136508 0.257958163626455 1 1
-0.291323231069339 -0.286683121344494 1 1
-0.0718140136438911 -0.0680024739690426 1 1
-0.226290451542281 -0.221909698155078 1 1
0.0115432864821094 0.0113531928744279 1 1
0.0842948623477138 0.0829638473485046 1 1
-0.119202777805693 -0.117654141703904 1 1
-0.0811494880016399 -0.0815549948552237 1 1
0.0728476147421759 0.0720826237522839 1 1
-0.588160423346312 -0.577461582714607 0 0
0.0460671293031486 0.0455114548963311 1 1
0.20438767696145 0.199481467671045 1 1
0.088419345344292 0.0855957877341132 1 1
-0.00671201913133836 -0.00561314753969145 1 1
-0.132771308312309 -0.128372399068524 1 1
-0.0236556887752273 -0.0229231977442267 1 1
-0.209245026024869 -0.205160312357687 1 1
-0.0458991160332116 -0.0453381026777213 1 1
0.0491286519548821 0.0487325214027047 1 1
-0.0387543047234531 -0.0366330994016297 1 1
-0.117841751883293 -0.114763191100169 1 1
0.293502020132551 0.288894816637045 1 1
0.29264301743013 0.288999298484587 1 1
0.207511075338443 0.203625442440833 1 1
-0.116355795909435 -0.114774846144801 1 1
-0.073667021543714 -0.0730275029220593 1 1
0.441591760330202 0.433701520159577 0 0
0.0218847903484891 0.0213493069724432 1 1
0.512805440595942 0.503839115737773 0 0
-0.125808635186767 -0.123444083697714 1 1
0.017019636737215 0.0174377048755326 1 1
-0.26644063776909 -0.262083935555558 1 1
-0.031597023084871 -0.0315091261210205 1 1
-0.111008450322037 -0.107399755109173 1 1
0.224470311169583 0.221023591284813 0 0
-0.442356298434265 -0.435462021547993 0 0
0.117786716665532 0.115933901514328 1 1
0.173440959664351 0.169753949035274 1 1
0.231710212472297 0.227501249482877 1 1
0.20040476067301 0.19681102969344 1 1
-0.146743089342216 -0.143911672362993 1 1
0.0353086035635591 0.0352543046039423 1 1
0.115142369805586 0.112365499668471 1 1
-0.0529185128313296 -0.0529511154931479 1 1
0.202918916545722 0.198083037505622 1 1
-0.329518338044469 -0.324040427659481 0 0
-0.18039669892185 -0.177280421236756 1 1
0.406927424718837 0.399704779440137 0 0
-0.0714456090973713 -0.0715560851691674 1 1
-0.0280838177439928 -0.0284559303489463 1 1
-0.299138435961002 -0.292930259670978 1 1
-0.248945513119573 -0.244404944849885 0 0
0.205895845716462 0.201241170168704 1 1
0.172720764765921 0.169882055682381 1 1
-0.15564404768716 -0.153707149436819 1 1
0.180623289655767 0.177119809679864 1 1
0.114287456904386 0.113142538372626 1 1
0.13749987941195 0.134233599459843 1 1
0.0382260674952874 0.035702587017051 1 1
-0.166839133650675 -0.163356928926372 1 1
-0.113000513396075 -0.110784950834621 1 1
-0.0218340325278712 -0.0213470046312105 1 1
0.0551493319952962 0.054365041095713 1 1
-0.0993342992963863 -0.0969974132328594 1 1
-0.182445493765694 -0.179709988387469 1 1
-0.295534087786563 -0.289588212256505 1 1
0.195846084028453 0.191488909628051 1 1
-0.108085212916779 -0.105810997650022 1 1
0.073705579498861 0.0719099308773737 1 1
-0.221791507805223 -0.217519644720294 1 1
-0.315243058773561 -0.309224956196999 0 0
0.235559885477765 0.229971332603321 1 1
0.179358783689144 0.176125667216988 1 1
-0.338200237494128 -0.330955166293634 1 1
0.127231859755086 0.123039216987698 1 1
0.373466179164588 0.366555408932841 0 0
0.0987061479552016 0.0968166413991957 1 1
-0.265295206110112 -0.260335726464712 0 0
-0.00247445674947636 -0.00444202631830437 1 1
-0.0784493940784719 -0.0757132784014678 1 1
-0.110499281006791 -0.10703945953751 1 1
0.00330345092929542 0.00254545796268776 1 1
-0.0186732722375984 -0.0192210246534511 1 1
0.190200405142616 0.188557895990562 1 1
0.151614623910919 0.148742234788725 1 1
0.0760199863168169 0.0742442740645803 1 1
-0.0831786554437033 -0.0821254017514808 1 1
-0.0342007573213578 -0.0334072335446166 1 1
-0.0550672770837174 -0.054024429830293 1 1
-0.390530056733665 -0.383531761961577 0 0
0.0238747339818741 0.0242996286590999 1 1
0.401074262168764 0.394036486847686 0 0
-0.055618773710157 -0.0545602681537972 1 1
0.0869719099137789 0.0866719156331438 1 1
0.126760409980309 0.124847548312024 1 1
0.123426636853791 0.119689585683175 1 1
-0.0291956265272757 -0.0297678276503562 1 1
0.181032487820915 0.176473061460637 1 1
0.00352276023980223 0.00429347792326963 1 1
-0.201481177459658 -0.198240438087951 1 1
-0.270148904510302 -0.263905369402955 1 1
-0.186256060356919 -0.183183134505712 1 1
-0.0954084267098689 -0.0936780869427692 1 1
0.304073159830447 0.298847801282425 0 0
0.173658212375827 0.16965269349435 1 1
0.221946542045828 0.216302190486185 1 1
-0.0101792398935882 -0.00955581527497542 1 1
-0.00278985808745594 -0.00280198310174005 1 1
-0.000369958064734152 -0.000102050023680515 1 1
0.11755733182446 0.11498120023098 1 1
0.163402135346066 0.158542624749195 1 1
-0.207449352953659 -0.204768131118136 1 1
-0.00997574899652379 -0.00907529575006051 1 1
0.050937115936505 0.0507752259844812 1 1
0.118060850264436 0.116179064077613 1 1
-0.0675756372751567 -0.0673522832033733 1 1
-0.0151498231753111 -0.0144716704821986 1 1
0.0443184022246396 0.0434560752137149 1 1
-0.449640445738947 -0.44012378259462 1 1
0.10958208979654 0.108435019389176 1 1
0.219538729227911 0.215493842259706 1 1
-0.0414990770522272 -0.0413882301468041 1 1
-0.128733674555044 -0.125841141730824 1 1
0.21050006867854 0.206217514110577 1 1
-0.244038899419971 -0.2396288885458 1 1
0.049691372151321 0.0491587233288709 1 1
0.133549309537588 0.131101764640024 1 1
0.144936263427389 0.143061038814043 1 1
0.193377870982508 0.190217006793559 1 1
-0.0347388034295116 -0.0348248638003832 1 1
0.413007107401893 0.40398140095079 1 1
0.112705717282956 0.110500196682106 1 1
0.138517464445162 0.134872679657013 1 1
-0.00392698764218903 -0.00370703846200567 1 1
0.141604438812499 0.138764891737723 1 1
0.188615903640343 0.184181916938802 1 1
0.0621944733652882 0.060546143352739 1 1
0.028029689854588 0.0277210367622846 1 1
0.0173227230723337 0.0164695801073911 1 1
-0.396297284215818 -0.38795385767226 1 1
-0.288197106678612 -0.28424095191089 1 1
-0.414243757352728 -0.405670285094239 0 0
0.0906194892056384 0.0896050439246749 1 1
-0.0883788112349167 -0.0854843094735615 1 1
0.149346318230803 0.147164718268195 1 1
0.232176495340738 0.229448852645296 1 1
-0.0481451490032556 -0.0465382323860972 1 1
0.212096183810356 0.207322828519014 1 1
0.218343319333001 0.213668906048842 1 1
-0.196234803506095 -0.192403858849289 1 1
-0.0760689163953787 -0.0760852969389023 1 1
-0.00380170846193508 -0.00390342334990758 1 1
0.103828774422546 0.102285990106862 1 1
-0.152092960102858 -0.148037685785935 1 1
-0.0458714480365727 -0.0467918006595827 1 1
0.0256580361315169 0.0263050576126051 1 1
-0.104346168616061 -0.102341508630153 1 1
-0.0281136107991803 -0.0264407962698445 1 1
-0.126278070983421 -0.123843254012823 1 1
-0.0474099711506428 -0.0466935343657935 1 1
-0.119240809545198 -0.11773195202294 1 1
-0.241595388990656 -0.238222522642928 1 1
0.170280130508733 0.166810446193663 1 1
0.420957712348634 0.4120093368444 0 0
-0.0958273038339423 -0.095053831597635 1 1
-0.0834166543375544 -0.0820073365800892 1 1
-0.161921166319469 -0.156333730431912 1 1
0.171185339253775 0.167583978398138 1 1
-0.194427484058422 -0.189686229712366 1 1
0.166643560246338 0.164006263461854 1 1
0.111903207920405 0.111011075266917 1 1
0.446781450640177 0.439926197556566 0 0
-0.112825437055654 -0.110573221425261 1 1
0.12120439503593 0.119810392245349 1 1
0.0728480878105937 0.0712280342159762 1 1
-0.102747163505607 -0.0986407233913404 1 1
0.148271944247957 0.143060921046968 1 1
-0.22101458583973 -0.217424014689047 1 1
0.370345819828012 0.363937376784285 1 1
-0.0308410375952363 -0.0303405142526708 1 1
0.175123251302231 0.171776702729477 1 1
-0.0455416677298606 -0.0440307408671402 1 1
-0.173396801174393 -0.170528077032646 1 1
-0.198327097961397 -0.195578469814316 1 1
0.075168263387488 0.0728573898372194 1 1
0.106390911325104 0.103538400440797 1 1
0.071984674691587 0.0698304686758818 1 1
0.160244692540883 0.158135863651986 1 1
-0.0804162175727935 -0.0798494597441529 1 1
0.332038997283046 0.326108401020278 0 0
0.25872185910701 0.254286648341054 1 1
-0.122168750645671 -0.120067948122428 1 1
0.106760928635108 0.104250628135315 1 1
0.12490809699062 0.123443745771776 1 1
0.222356703251778 0.219626622570255 1 1
-0.269868479857961 -0.265266912333095 1 1
-0.0744347166618424 -0.0746441677337076 1 1
-0.205879750854393 -0.202219597479618 1 1
-0.172786784267102 -0.168798335490115 1 1
-0.176570327852927 -0.172966188949231 1 1
-0.178543968068163 -0.176609155994046 1 1
-0.190235857718689 -0.1868395524824 1 1
-0.215664367446559 -0.210217769772685 1 1
0.161370708916807 0.159698765345798 1 1
0.0625791129041584 0.0615898765092455 1 1
0.212240581806312 0.207024985999141 1 1
0.0919839702313343 0.089380270757233 1 1
-0.535853638762228 -0.527239042361014 0 0
0.400734523601843 0.392363653229714 0 0
0.206399058240266 0.202163848704576 0 1
0.0624206111434526 0.059879663690368 1 1
-0.121229155646268 -0.120241314994489 1 1
-0.332707992639062 -0.326090780274762 0 0
-0.292895130962147 -0.288281672386891 1 1
0.0167600245232931 0.0148672151334743 1 1
-0.0617567703114524 -0.0614452394289238 1 1
0.0603412169758518 0.0602700016487845 1 1
-0.212289181444731 -0.20794119531594 1 1
-0.181098637061931 -0.178287054756199 1 1
0.196595510233008 0.192857106253714 1 1
0.246139652279994 0.241854596376922 1 1
0.20806347296303 0.204435271457144 1 1
0.127743577463734 0.126242431596232 1 1
-0.182515939539841 -0.179629296706271 1 1
0.192059226270406 0.189506101592034 1 1
0.0865486379970257 0.0863296842034937 1 1
-0.379886434835152 -0.373168632843839 1 1
-0.14300376247801 -0.140653250277989 1 1
-0.0416241687493289 -0.0424093312228248 1 1
-0.0155658789093451 -0.0146700635765808 1 1
-0.0568424251545481 -0.0552199620517435 1 1
-0.114101100603359 -0.112513559196611 1 1
-0.474468655625202 -0.464596623165209 0 0
-0.12676009833848 -0.123583435676324 1 1
-0.201904111153728 -0.198718314972382 1 1
0.165878911692899 0.160333625762568 1 1
-0.257307158910599 -0.253847625013005 1 1
0.203871156182748 0.200252354263622 1 1
-0.0901125526570712 -0.0890709569103659 1 1
0.277436461422476 0.273022020207319 1 1
-0.178239074073143 -0.174757761731101 1 1
0.048269277908903 0.0491507446810754 1 1
-0.0350047710174507 -0.0349577020302464 1 1
-0.184202213455769 -0.181170812205399 1 1
0.0432171285556646 0.042214735007051 1 1
-0.17210614008767 -0.169497911283805 1 1
-0.162153149717657 -0.159044098778025 1 1
0.368882321127615 0.361642059618175 1 1
-0.10415927979157 -0.101165463421404 1 1
0.110757082164416 0.107807025638189 1 1
0.137598037772903 0.134703780590334 1 1
-0.115417150049951 -0.112645015575007 1 1
0.110326532541073 0.107809445038564 1 1
-0.119772450703122 -0.118216206392996 1 1
0.16039840473132 0.15710728677016 1 1
0.10946077587157 0.107474810551814 1 1
0.595138128554538 0.584224938407586 0 0
0.202627542205256 0.199858379992148 1 1
0.0878884903276778 0.0853437181485149 1 1
0.231156140135139 0.226403760870982 1 1
-0.227985282178382 -0.223622557874624 1 1
-0.0619038831962544 -0.0599227553341147 1 1
0.144345602761203 0.141947768861556 1 1
0.113459720634368 0.110690158058703 1 1
-0.206546491600763 -0.202230828139678 1 1
-0.136276075934657 -0.133856509438446 1 1
-0.140521491467067 -0.138747904786054 1 1
0.0206822552645702 0.0205864430565014 1 1
-0.219862538866834 -0.216502808651582 1 1
0.0731966263211842 0.0710127117543833 1 1
0.167222354500819 0.165719722710452 1 1
-0.0229763410384046 -0.0227589002442366 1 1
-0.0817266799469949 -0.0808053368584314 1 1
-0.00566223097794037 -0.00585005155176369 1 1
-0.130338201096016 -0.126511104851801 1 1
-0.42508207361394 -0.414937810023141 0 0
-0.0594730128957018 -0.0596758068544894 1 1
-0.0533095716171045 -0.0527158514283068 1 1
0.107704765133054 0.104052361293733 1 1
-0.225367337488195 -0.222077692685612 1 1
0.0894252910800284 0.0876870947891526 1 1
0.202537177531587 0.198445206439768 1 1
-0.118984296580869 -0.11681680243551 1 1
0.178578513239746 0.175815836726507 1 1
0.000456103506460116 -0.000267352527687338 1 1
-0.00858627974117027 -0.00818034206841651 1 1
0.0466069789663911 0.04531177125543 1 1
0.281288986485814 0.275367025132719 1 1
0.137476751343638 0.134205008025652 1 1
-0.0285696945183141 -0.0263655448197792 1 1
0.260509062880383 0.25664644276239 1 1
-0.155763768184919 -0.152098549106889 1 1
0.00796694778091735 0.00843612756148897 1 1
-0.204216009229625 -0.199450798993608 1 1
-0.105679796515425 -0.103647315599338 1 1
-0.0615181366106781 -0.0594851118238473 1 1
0.346192578028251 0.338657580535634 0 0
-0.640752400995398 -0.628351579195255 0 0
-0.0265186211551694 -0.0275198497502183 1 1
-0.137757874655084 -0.133672329771236 1 1
0.146223266677907 0.143211156636422 1 1
0.0189491430410829 0.018717437868463 1 1
0.0848905959498147 0.0838098835435727 1 1
-0.00977964146132602 -0.00978601227749044 1 1
0.221002868091207 0.217326134597365 1 1
0.070411704991853 0.0692870948942501 1 1
-0.0369497530530987 -0.0364471716634625 1 1
-0.352176906580973 -0.345819358416597 0 0
0.305362483034521 0.300807566531361 1 1
-0.231154046657914 -0.227245183490335 1 1
-0.173170171971384 -0.169391996124169 1 1
0.229204192208472 0.225275234106311 1 1
-0.303025867749674 -0.297747877052283 1 1
0.0986057880596308 0.0961402856635096 1 1
0.100025884461134 0.0993066812623417 1 1
0.101349798082535 0.0999302298573431 1 1
-0.0695608874483315 -0.0670571357533397 1 1
0.0514139471373827 0.0495091630870289 1 1
0.128080343295842 0.124358632260552 1 1
-0.281956311176223 -0.276029866244768 1 1
0.0947520499090919 0.0932853610355072 1 1
-0.122820610904945 -0.12060254377966 1 1
0.0826681711665357 0.0806608066894043 1 1
0.0533358530835121 0.0544272921012432 1 1
0.160857734599858 0.157678994030846 1 1
-0.227453331258836 -0.222936694697967 1 1
0.137674611838957 0.133336595753928 1 1
0.0293058738830691 0.0283351426474021 1 1
0.0762367251686303 0.0744118870650987 1 1
0.0178159098468764 0.016786896728354 1 1
0.0450363955331147 0.0443162733275254 1 1
-0.100233285099638 -0.0978309679780092 1 1
-0.0485141732535014 -0.0473605360925476 1 1
0.0970214074600501 0.0961959858768355 1 1
-0.151337640700225 -0.149693364123885 1 1
-0.168167756283901 -0.164940971182035 1 1
-0.0656029405571784 -0.0644424218741735 1 1
0.282177618858707 0.276203749597873 1 1
0.141235794755449 0.138955422928747 1 1
0.0972170236410796 0.0957843113371336 1 1
0.0158446773900654 0.015232102262675 1 1
0.214141799282703 0.210830030300358 1 1
0.22784822922797 0.222785825043397 1 1
0.279303398573344 0.274046043123268 1 1
-0.0985281643114748 -0.0947038903834174 1 1
0.31676190443021 0.311191440793901 0 0
-0.133768080101279 -0.130571412579956 1 1
-0.157491264697276 -0.154776489458936 1 1
-0.118574733410803 -0.117128332123302 1 1
0.0280783851755581 0.0279490179160037 1 1
0.183082769694201 0.180250006150775 1 1
0.274358347822381 0.269118403076641 1 1
0.0228411354862103 0.0225288335968028 1 1
0.117369652917465 0.11449941574933 1 1
-0.0322494547355696 -0.0317073322954139 1 1
0.117892759640355 0.11557305225232 1 1
0.0749053537842341 0.0732689506860565 1 1
0.0520577862623417 0.050471402481164 1 1
0.229223058355883 0.226317080375525 1 1
-0.0973811483204488 -0.0960859301987585 1 1
0.360409645383152 0.352500913252909 1 1
0.039692901434991 0.0390402142568667 1 1
-0.0303135348440353 -0.0292804201668884 1 1
0.242791208083158 0.238320161382784 1 1
0.0917122283128894 0.0903861120797864 1 1
-0.00954374288464802 -0.0105965031235473 1 1
0.169191427275143 0.167329201453663 1 1
0.0847145692383718 0.0836247105997451 1 1
0.360223380663404 0.353225075799243 1 1
0.257467355959873 0.25338011040463 1 1
-0.105016686557711 -0.10427476582545 1 1
-0.39022110504601 -0.383432921000126 0 0
-0.0593906918474989 -0.05755194994059 1 1
0.114075805367691 0.113104767009701 1 1
-0.131674749786019 -0.129461618481994 1 1
-0.0881578927890733 -0.0868226806372172 1 1
0.106576160378259 0.105512728038977 1 1
0.0734515477550929 0.0717938717403565 1 1
-0.14472662152306 -0.140133930438564 1 1
-0.110799600305743 -0.108855417997852 1 1
-0.0963004382010726 -0.0945324467756821 1 1
0.0396275406375701 0.0391663127845495 1 1
-0.0600462735682461 -0.0601656551265602 1 1
-0.0248366122559847 -0.0246718831279293 1 1
0.257990185710414 0.252893470364955 1 1
-0.101608466590239 -0.100613320447216 1 1
0.124555018910591 0.122337979055869 1 1
0.336543557375024 0.329802550873273 1 1
0.150960318551263 0.149015619258417 1 1
-0.460909738581561 -0.452177643193351 0 0
0.294358798997256 0.286965481984382 1 1
-0.221560229444796 -0.215981736165465 1 1
0.068144919253024 0.0683938590517891 1 1
0.105492460638239 0.103499819646404 1 1
0.251865375439036 0.246972455372499 1 1
-0.249709158665623 -0.244875201927609 1 1
0.00235876396811955 0.000175317316341135 1 1
-0.271102013047346 -0.26661395762999 0 0
0.115095232630257 0.112928046511054 1 1
0.146794539052021 0.144788993119308 1 1
-0.0991482827197914 -0.097523771108865 1 1
0.449225160420837 0.441058243595069 1 1
-0.141983097731775 -0.138801711602314 1 1
0.0529921893488427 0.0519843866013069 1 1
0.291083021012917 0.284111894866072 1 1
-0.115891614277363 -0.113603538514515 1 1
0.102174724495642 0.0988850851717736 1 1
-0.0469183833987546 -0.0458618994594638 1 1
0.0416948410538712 0.0408099703514466 1 1
0.339889178199866 0.333571649150865 1 1
0.277751652462533 0.273080160747941 1 1
0.258037812918203 0.252318391824152 1 1
-0.249233820903672 -0.245270449266228 1 1
-0.260856038336233 -0.257040225943797 1 1
0.143410922166397 0.141288091521325 1 1
0.0170345361373644 0.0160552773709668 1 1
-0.156352616122405 -0.154064741335006 1 1
-0.23321322959541 -0.227688155050481 1 1
-0.00895040622195511 -0.00808412448136532 1 1
-0.166518557275565 -0.16312620442813 1 1
-0.267357001973404 -0.263474615138725 1 1
-0.0225528113671566 -0.0219155327119153 1 1
-0.318948845554792 -0.313421513286241 1 1
0.130155439177599 0.127410993193503 1 1
0.257585538522896 0.25253040845995 0 0
-0.0984122987864717 -0.0977637238567856 1 1
0.196456611020512 0.193759491640175 1 1
-0.00797087084006802 -0.00834773826081416 1 1
-0.0166618619482685 -0.0161712467689011 1 1
0.473234713883967 0.465499033616832 0 0
0.129545256940773 0.127237488127658 1 1
-0.0441193067679287 -0.0433299453461387 1 1
0.0914776652520733 0.0900434797586784 1 1
-0.121569887674044 -0.119317878318237 1 1
-0.0998015982497403 -0.0981775962626904 1 1
0.115673120127815 0.113225675392175 1 1
-0.10179943028754 -0.100774951710104 1 1
0.277843631083174 0.27281097808502 0 0
0.188530202198596 0.185011976702749 1 1
0.0718717205532522 0.0705050131004911 1 1
0.0517161009658978 0.0506942831129873 1 1
-0.131894010498751 -0.128447387989902 1 1
0.253475551377783 0.248046496012655 1 1
0.0931709526303123 0.0914239128097402 1 1
-0.0976520477201206 -0.0958319466362769 1 1
-0.0119071542073137 -0.0123215550441305 1 1
-0.160250467780099 -0.158602700183414 1 1
-0.218259769415581 -0.213828205944944 1 1
-0.0177766104413687 -0.0191024896424608 1 1
-0.0459757841962239 -0.0453012328652382 1 1
-0.239433156305011 -0.234683696160559 1 1
-0.214041304223672 -0.209390296109705 1 1
-0.0866224624607356 -0.0861863251208405 1 1
-0.254490380751295 -0.250386676991877 1 1
-0.0805929702570689 -0.0790288327247797 1 1
-0.0955527520604297 -0.0915891675691079 1 1
-0.0300709420253404 -0.0284746999958364 1 1
-0.013206036292938 -0.0130437057140828 1 1
0.0174521816636309 0.0166186943851149 1 1
-0.308693110262617 -0.30246812418437 1 1
0.155661681357002 0.153866987066666 1 1
0.320405732763027 0.315498087969497 1 1
0.207100011782879 0.202448303061642 1 1
-0.0979513427365761 -0.0960068706166199 1 1
0.0617702442145113 0.0612190776988934 1 1
0.229639778054976 0.225114702958407 1 1
-0.0297333318922982 -0.0298020668760218 1 1
-0.184865018689428 -0.181531615196178 1 1
-0.0662598998877643 -0.0647616397909605 1 1
-0.0465239157083127 -0.0470277510626768 1 1
0.0389098284320043 0.0386873926947165 1 1
0.0247724585641366 0.0234306389736171 1 1
-0.0804009432230713 -0.0780091915231047 1 1
0.211946970384548 0.208763541197947 1 1
0.0378021395412367 0.0377320921861967 1 1
-0.00138478773363816 -0.00253394053165884 1 1
-0.142787752485797 -0.139965737350855 1 1
-0.180320343836727 -0.177544519974029 1 1
-0.474292867755176 -0.466082186357347 0 0
-0.243588077030427 -0.238680586924001 1 1
-0.144375216912205 -0.141474462351955 1 1
-0.286939396343942 -0.281099653120512 1 1
0.116974494984172 0.115275077244307 1 1
0.286264500664872 0.281438336235297 1 1
-0.187271520489747 -0.184063833380446 1 1
-0.0832107604303992 -0.0824398441612824 1 1
-0.134162665580139 -0.131165719937983 1 1
0.182647684389959 0.178584360374242 1 1
0.494853969857997 0.484036411936348 1 1
0.0214359599907598 0.0199044873344698 1 1
-0.32383769167697 -0.318434873354718 1 1
-0.0519381864684645 -0.0509322576719138 1 1
-0.106766532392415 -0.104139946263299 1 1
0.183405392848009 0.180189208120767 1 1
-0.00133114324687241 -0.00100591111628487 1 1
0.11565592828623 0.113181744420053 1 1
-0.129670379554629 -0.126526570918873 1 1
-0.297900574857561 -0.292295292383653 1 1
0.0485796763249135 0.0471505099781583 1 1
-0.104373628089386 -0.101988400468586 1 1
-0.0836225581593185 -0.0815082182659684 1 1
0.176294381105443 0.172912686427986 1 1
-0.1666501985044 -0.163970953218656 1 1
0.138813137813257 0.136801791356889 1 1
-0.303706247430859 -0.298682666314368 0 0
0.178356053697715 0.17517043100307 1 1
-0.0843413968466405 -0.0817812954685186 1 1
0.116775740483342 0.113949346650097 1 1
-0.0687753113734898 -0.0672160172884669 1 1
-0.00240076344552938 -0.00345608396222604 1 1
0.0698583582721293 0.0680539245242802 1 1
-0.141695654515502 -0.140455665889203 1 1
-0.0430234343343777 -0.0450141779787697 1 1
0.0651827893761465 0.0636048246395486 1 1
-0.00109540986066185 -0.00191837604015007 1 1
-0.409310164551014 -0.401007491431332 1 1
0.293170948960348 0.287167007660287 0 0
-0.0148138984151898 -0.015140098666877 1 1
0.291856699619772 0.28598986206363 1 1
0.0843525497387908 0.0827912847773538 1 1
0.173338474173869 0.170582961934883 1 1
-0.255058338786688 -0.251074009365459 1 1
-0.388711945646568 -0.381634525953701 1 1
0.0342125162115736 0.0336927540795972 1 1
-0.0083947421594078 -0.00831474617683457 1 1
0.412535716646355 0.40576742254839 0 0
0.0924883328876 0.0920701504919751 1 1
-0.312682447527102 -0.305868684516466 1 1
-0.172073572758166 -0.169015184283991 1 1
-0.315003523594803 -0.310388560480352 1 1
-0.394945875958708 -0.386951419901359 0 0
0.226013973402951 0.220806120273785 1 1
-0.23665553311633 -0.231871290231678 1 1
0.00670990336814523 0.00735587126413927 1 1
-0.0698051872093818 -0.0682862189120848 1 1
-0.173839122939507 -0.170457749493542 1 1
-0.169451222931829 -0.1651983207053 1 1
-0.0706068312783464 -0.0694775367212804 1 1
-0.236835390227923 -0.231121398692663 1 1
-0.0391273513103389 -0.0391733123629256 1 1
-0.216121640563373 -0.21227211617483 1 1
-0.0343031618186061 -0.0337259048336621 1 1
0.121879305647569 0.119334386301604 1 1
0.120874664311159 0.117860463922731 1 1
0.0358318957573442 0.034369583744305 1 1
0.0773720514567349 0.0756419737819843 1 1
0.319485444090674 0.314654149490269 1 1
0.171879230693814 0.168245518370883 1 1
0.0298083737581371 0.0303121113282517 1 1
-0.138470183237288 -0.136842255060391 1 1
-0.100025235350838 -0.0981382098765503 1 1
-0.204569200287785 -0.200919630708462 1 1
-0.0430368324113458 -0.0402019674787908 1 1
0.15272366272311 0.150947903604714 1 1
0.366523233578229 0.359522214811753 1 1
-0.150801040498689 -0.148339594638212 1 1
0.0271603465816808 0.0262066175561759 1 1
0.460596623564541 0.451010717351533 1 1
-0.223233527421741 -0.219671543067079 1 1
0.0302661219916702 0.0289195362669613 1 1
-0.163073070419699 -0.158942540064443 1 1
0.0391486946607058 0.0392225664901326 1 1
-0.0480555254691178 -0.047181285835863 1 1
0.202997302413077 0.200521855178401 1 1
0.0311012772197066 0.0304729261819742 1 1
-0.129142785138206 -0.126800158990031 1 1
0.0410300687688505 0.0401227322641603 1 1
-0.183488936156919 -0.178896200530841 1 1
0.398906537907576 0.392020713467743 0 0
-0.35735767236408 -0.350685428073797 1 1
0.0716503858611892 0.0699486307918618 1 1
0.161167100047476 0.155838846456725 1 1
0.0386310091113442 0.037713141518522 1 1
-0.330445297889377 -0.323832754263672 1 1
-0.00513612451862235 -0.00372977636598262 1 1
0.0485663487622738 0.048200562481594 1 1
-0.378242008734815 -0.371404525363856 0 0
-0.313961855223037 -0.309445379837539 1 1
-0.0227185698752528 -0.020446088147555 1 1
-0.314024603517724 -0.30788161835088 0 0
-0.383682823436299 -0.376768276930355 0 0
-0.560805694756151 -0.549890327164614 0 0
0.139115270021081 0.13573008906812 1 1
0.239590126135061 0.235914312221315 1 1
-0.490803259356778 -0.479502525661839 0 0
0.120746035935982 0.117518858969836 1 1
-0.170680431823765 -0.167841423900932 1 1
0.0402237799262413 0.040360608827268 1 1
-0.176424897222449 -0.173332801727158 1 1
0.344804290531389 0.338731767374988 0 0
0.184388064657232 0.179264904431399 1 1
0.0707158577560406 0.0702530966779336 1 1
-0.185948674195579 -0.182123412773533 1 1
-0.284713477965058 -0.280259612739347 1 1
0.195845516149372 0.192835452828066 1 1
-0.43191549155944 -0.42368527106241 0 0
-0.000673523234480177 -0.000217395460660751 1 1
-0.00967667545592349 -0.00928724734183792 1 1
-0.0951199893412804 -0.0941484421082477 1 1
0.145552610958057 0.142450137545283 1 1
-0.0931971591205976 -0.0925565709245433 1 1
-0.100863510699783 -0.0993003397164352 1 1
-0.0380478230080778 -0.0362396192835279 1 1
-0.147296002256338 -0.144964855373469 1 1
-0.147140735576177 -0.143387800372877 1 1
0.333270045639945 0.327123887694338 1 1
-0.139952698977273 -0.138306695607328 1 1
0.15114441533742 0.148721206756917 1 1
0.143239999412998 0.140673195156324 1 1
-0.0568823073145983 -0.0555246402108309 1 1
0.0606587270001815 0.0606871183007073 1 1
-0.214425108168924 -0.210114890978839 1 1
0.213492002366916 0.20981001867791 1 1
-0.204736287724842 -0.200603987520537 1 1
0.0285277863755522 0.0280294992344466 1 1
0.189699193246464 0.186213312537589 1 1
-0.246309474079836 -0.242799839667474 1 1
-0.124902427647785 -0.121962391003714 1 1
0.488048464072638 0.475900881292936 0 1
0.225593725836176 0.223030215708996 1 1
-0.193151460516387 -0.190642815076276 1 1
-0.273001229303763 -0.26703674579651 1 1
-0.357195899945703 -0.350576738754613 1 1
-0.0142304476623764 -0.0154100859504363 1 1
-0.0220474940804087 -0.0218685511348476 1 1
0.0718584525145452 0.07171245336339 1 1
-0.170200946695147 -0.166823056235073 1 1
-0.143198713300067 -0.140012551038154 1 1
0.0869629985783489 0.0853413217316855 1 1
0.275027249172679 0.269462077088455 1 1
0.0309967276328383 0.0308953604858439 1 1
0.059197772820842 0.0579374834522606 1 1
-0.259171196762454 -0.255554242432799 1 1
-0.189245348440342 -0.185934207599509 1 1
-0.182667470404345 -0.179013304600208 1 1
-0.272181057964921 -0.267227570193798 1 1
-0.456110960045646 -0.447808205427845 0 0
-0.33016076083338 -0.32466210928284 1 1
0.134241318960893 0.133097116129521 1 1
-0.113806615527812 -0.111127479795179 1 1
-0.403750695942431 -0.397152208690647 0 0
0.0526165597799587 0.0507236934714399 1 1
0.375763524300102 0.369996920347549 0 0
0.0984392777227258 0.0970416521771432 1 1
-0.0584151836121721 -0.0584613201855338 1 1
-0.000836229123252069 -0.00134555752680137 1 1
0.124044091942071 0.12147058857381 1 1
-0.0433247684863843 -0.0416920592037146 1 1
-0.217939698383152 -0.214290015661838 1 1
0.182109908617242 0.178089801503084 1 1
0.0847527452518195 0.0839416434217321 1 1
-0.246726206747295 -0.24022849386818 1 1
-0.222240735371089 -0.219137270727013 1 1
-0.296429855434704 -0.290450177105208 1 1
-0.0259922358447235 -0.0244239846949274 1 1
0.0840212037300184 0.0818135713089924 1 1
-0.334756034897181 -0.328395480076851 1 1
0.494915285873496 0.484550515634659 0 0
-0.00757515120568389 -0.00689509157108657 1 1
0.326033200040133 0.320329111981085 0 0
0.187390345081363 0.18504740880547 1 1
0.312507718466875 0.30628609427292 1 1
-0.50321474846914 -0.494234507271924 0 0
-0.225117483938078 -0.220039725510665 1 1
0.258995667278556 0.254061574477434 1 1
-0.569743215687276 -0.558611428657234 0 0
-0.239662744089251 -0.236232294425543 1 1
0.125172875840198 0.122494009789817 1 1
0.069750710495373 0.0679029633224671 1 1
-0.300357697428421 -0.294571274848421 1 1
0.146073992173823 0.144435705834092 1 1
-0.118651815933998 -0.116157844272804 1 1
-0.148794403623055 -0.145909532107755 1 1
-0.0831201126981274 -0.0814836704987174 1 1
-0.171755201128198 -0.168439171659803 1 1
-0.102987128535657 -0.0999063560887067 1 1
0.245677382731689 0.241049226248282 1 1
-0.185542066809687 -0.183023552610356 1 1
-0.071349432273024 -0.0687500212332799 1 1
-0.0546643233491838 -0.0529948012367062 1 1
-0.0304660246563293 -0.0283276342224736 1 1
-0.0200282332307282 -0.0187356939207267 1 1
0.0684877567694069 0.0682802930856628 1 1
0.0225100036422007 0.0223992096807671 1 1
0.116634951499585 0.11518054624743 1 1
-0.156541355194027 -0.154571092013868 1 1
0.237260797164888 0.232892386395014 1 1
0.131333018410816 0.128909657744234 1 1
0.110786808529541 0.109485582333735 1 1
-0.0426155093557861 -0.0431584856084121 1 1
-0.0217708889090546 -0.0224468114637574 1 1
-0.07344219474058 -0.0725709964383971 1 1
-0.272177723104548 -0.268063862510085 0 0
-0.00649143994196778 -0.00614271808630804 1 1
-0.0984476063855787 -0.0960287076266837 1 1
-0.162762561232414 -0.160140363647535 1 1
-0.020972024100694 -0.020632742077324 1 1
-0.117775016483311 -0.114400336784238 1 1
0.0962222089091886 0.0940093618179409 1 1
-0.0835677700061934 -0.0820189980540346 1 1
-0.216344604862947 -0.212321201969811 0 0
0.278113242040605 0.273950241158721 0 0
0.0782886013134913 0.0770674365925864 1 1
-0.0344895885687086 -0.034475852309726 1 1
0.0738695583847771 0.0724296513697725 1 1
-0.437454681284931 -0.430136911932619 0 0
-0.109255153147391 -0.107307616898601 1 1
0.0910041001776153 0.0895310544941824 1 1
-0.21403107452948 -0.209394579910784 1 1
-0.317140621942763 -0.311305842174861 0 0
0.031185737698997 0.0312676167824451 1 1
0.134593411307539 0.133252696148948 1 1
0.135976535019804 0.134747756023055 1 1
-0.322538785160203 -0.316701989908254 1 1
0.00923463345059472 0.00983340540286407 1 1
0.0310769020343922 0.0299960632699576 1 1
0.0962251861774697 0.0946168278343127 1 1
0.184937604856454 0.18228895217624 1 1
-0.146831375964107 -0.143986065131209 1 1
-0.0640923023156739 -0.0639151195494739 1 1
0.328089365358756 0.321472806658113 0 0
-0.00178308923023705 -0.00106899527178731 1 1
0.223530081789554 0.219168189842937 1 1
-0.112657367781852 -0.110095395388032 1 1
0.194502430573203 0.191821514970577 1 1
0.252122913016044 0.245865655358511 1 1
-0.324620728136734 -0.318492999996295 1 1
0.497113479870896 0.487962714246929 0 0
0.241896797442832 0.237956802654464 1 1
0.120197479535007 0.117208240458762 1 1
0.361360042959512 0.354902328593678 1 1
-0.367524620417717 -0.360518844742995 1 1
0.0452361685542493 0.0449014485564448 1 1
-0.0820552351849032 -0.0794941437673379 1 1
0.186877289949612 0.183303608937539 1 1
0.0519300133837213 0.0504051971425658 1 1
-0.157556992166807 -0.155643345926946 1 1
0.226584761831067 0.221152653745104 1 1
0.0493295067012689 0.0491817226337763 1 1
0.305176850996703 0.29853096181265 1 1
-0.0605280196615173 -0.0591634934219776 1 1
-0.00515250575853213 -0.00546462271221545 1 1
-0.0526868673885894 -0.0529052339181704 1 1
0.161337032614402 0.157153056644852 1 1
-0.0335116418023123 -0.0329700709707795 1 1
0.0853176032874966 0.0836359212211966 1 1
0.189915328256881 0.185233585199077 1 1
0.180726001007419 0.176918396535461 1 1
0.236365452506136 0.231002181893334 1 1
0.0131639308325987 0.0127304769352211 1 1
-0.0896809868284351 -0.0868565734148988 1 1
0.0529215368304557 0.0527835400809684 1 1
0.216992762830359 0.212664422889325 1 1
0.19270593908847 0.188057697161119 1 1
-0.0690602920922083 -0.0680239118677251 1 1
0.145582226736498 0.14321921459684 1 1
0.292733135232583 0.287341090167456 1 1
-0.199882085766675 -0.195834214781716 1 1
-0.204257310972078 -0.200897750071896 1 1
-0.175974773976286 -0.171795002149514 1 1
-0.120276966324975 -0.117712337982574 1 1
0.0152370978846959 0.0145579948374989 1 1
-0.062476422365057 -0.061055534328823 1 1
-0.0677989916490559 -0.0672934800852529 1 1
-0.180943957035033 -0.178084008483947 1 1
0.218658387748187 0.214602465596978 1 1
-0.117800365636998 -0.116214868050837 1 1
0.0465074671042687 0.045920425037029 1 1
0.23987718704942 0.234597054226589 1 1
0.0841604348054399 0.0827278735812572 1 1
0.197977232312039 0.19472388563305 1 1
0.427178790635421 0.418091690420511 1 1
0.0445423160624994 0.0421752687445745 1 1
0.0151512326481508 0.0153877834856533 1 1
-0.169937854096732 -0.16684206951291 1 1
0.0171619016638882 0.0182592850630879 1 1
0.145885894591806 0.143231329955671 1 1
-0.260118243640146 -0.254804929324478 1 1
-0.239113199867297 -0.235440225708004 1 1
0.0793946781525669 0.0782472551840348 1 1
-0.0418882858037235 -0.0406501445308996 1 1
0.119289892230868 0.116521512083068 1 1
-0.0391779889163109 -0.0379006489649932 1 1
-0.0605546009087244 -0.0605427373147222 1 1
0.224179358380476 0.219915748055112 1 1
0.00396835422211259 0.00404236992418235 1 1
-0.0886137359446754 -0.087132793914396 1 1
-0.103334511743797 -0.101483003969547 1 1
-0.068427418112481 -0.0674187523372806 1 1
-0.264822335836495 -0.260702716402401 1 1
0.0447178043529366 0.0436975132016316 1 1
0.070023727463286 0.0687648993130071 1 1
0.0770525482260559 0.075651748092969 1 1
0.223376828992005 0.219473134771165 1 1
-0.34066576296967 -0.3353453798619 0 0
-0.122555580595877 -0.120087406976515 1 1
-0.194898128848713 -0.191310652208165 1 1
0.0475065605614003 0.0478457842975035 1 1
0.00957066345804872 0.0110932270205993 1 1
0.128317910294138 0.126767317028598 1 1
-0.196993822108649 -0.193284571375399 1 1
-0.122579405651584 -0.118579780110318 1 1
0.291497767725217 0.287699367558633 1 1
-0.199653366650771 -0.197047968696256 1 1
0.0877275918408029 0.0851673165989899 1 1
0.0428655355885948 0.0426825270423365 1 1
-0.0487967890538625 -0.0476630980015896 1 1
0.158126012214499 0.154117721276327 1 1
0.00619973394375012 0.00583503015778393 1 1
-0.103492949870821 -0.100856551353796 1 1
-0.129077101866009 -0.127225731792698 1 1
-0.0142256730381855 -0.0143933181286135 1 1
-0.148441962256842 -0.145960594469619 1 1
-0.0164929420642447 -0.0157828454643965 1 1
0.188104967578061 0.184668161284055 1 1
0.029126961110043 0.0298747073479251 1 1
-0.117991101762628 -0.115036683888193 1 1
-0.187070643501437 -0.184104255527177 1 1
0.0863641251919056 0.0845167633237315 1 1
-0.160143896147415 -0.156600103561618 1 1
0.125935025356237 0.123527279369875 1 1
0.392063908960619 0.385152586137621 0 0
0.03837582850867 0.0382539019801344 1 1
-0.148877320820382 -0.145337604933754 1 1
-0.151628703737599 -0.147672494966448 1 1
-0.118977590417756 -0.116312244402518 1 1
0.127728157843161 0.126157949154112 1 1
-0.216988289126756 -0.213742353732794 1 1
0.337240909485803 0.329075773498272 0 0
-0.182304571837754 -0.179826343612881 1 1
-0.0469790456075677 -0.0453791841552164 1 1
-0.193161174036292 -0.190087723858611 1 1
0.198865164401068 0.195357863936143 1 1
0.115366211061784 0.113888091050783 1 1
-0.197249337946476 -0.1936669843753 1 1
0.019615759090459 0.019280924704517 1 1
-0.10241657694443 -0.100654270395973 1 1
-0.00843372150083484 -0.00855007040376849 1 1
-0.0316912468981289 -0.0320101463914759 1 1
0.200136943324422 0.197026686710802 1 1
-0.317816995516459 -0.31226656282985 0 0
-0.149547502405472 -0.146415960935683 1 1
0.0393529310837261 0.0389101633920507 1 1
0.314552856860146 0.308301358552921 1 1
-0.13787171802099 -0.134280596897487 1 1
0.0373213323207288 0.036478905828287 1 1
0.0135433158850901 0.0113370199830904 1 1
-0.180346728538987 -0.175639973670508 1 1
-0.00587535590414845 -0.00569783614137456 1 1
0.0840026372252452 0.084824872547772 1 1
-0.0117076675453396 -0.0105369675702832 1 1
-0.0237855472838779 -0.0229982051639481 1 1
-0.486315762846675 -0.476897069779907 0 0
-0.0633883928931482 -0.0616146429712895 1 1
0.0624774247475878 0.0607358242048936 1 1
0.0820405277140126 0.078796310709066 1 1
0.314728166799057 0.308212384391919 1 1
-0.271554652659131 -0.266617377110919 1 1
0.148819635841369 0.145815091017618 1 1
0.178867393703035 0.176189731256964 1 1
0.209684741390766 0.205138887350678 1 1
-0.0944280996571412 -0.0924755518485008 1 1
0.196720094883826 0.193792353891308 1 1
-0.123453484280726 -0.121121949924565 1 1
0.164314112423092 0.16086503176958 1 1
0.0350945319434557 0.0342071369862991 1 1
-0.333285493718695 -0.327954912319051 0 1
0.108310112618251 0.106997871829446 1 1
-0.132532781988228 -0.129876778860905 1 1
-0.176228879779519 -0.172263716114377 1 1
0.0947117757153761 0.0924418055456963 1 1
-0.147051706545472 -0.145310429445869 1 1
-0.346705723522553 -0.340502019729823 1 1
-0.214201984837324 -0.210357753037684 1 1
-0.114851495814997 -0.112659742841311 1 1
-0.151584711673692 -0.150120145606237 1 1
-0.266258931277095 -0.262847454607195 1 1
-0.0249220848554122 -0.0242409796235572 1 1
-0.0130472287342439 -0.0131948960063135 1 1
0.0466050013463682 0.0470379128000074 1 1
0.113384698912932 0.11181537283793 1 1
-0.0213364742216537 -0.0216587596126901 1 1
-0.193441452110014 -0.190696588314708 1 1
0.250769917217236 0.247188522655103 1 1
0.0983150102547616 0.0956443301712237 1 1
-0.314464862463129 -0.309225712329523 1 1
-0.298201627234875 -0.291023180882366 0 0
0.174933822963782 0.172900067504941 1 1
0.217332611906252 0.213502647569989 1 1
0.228393644213115 0.223203422494372 0 0
0.046451839125817 0.0454069607279655 1 1
-0.0822270795664927 -0.0809939455881598 1 1
-0.0183620027001499 -0.0181012408206688 1 1
-0.10679059430626 -0.103698947288658 1 1
0.137945885379404 0.134455421070785 1 1
-0.0596771854435072 -0.0575583130139806 1 1
-0.275938945118898 -0.270642882487589 1 1
0.40215597464832 0.394443110133546 0 0
-0.108023995786639 -0.107221084549178 1 1
-0.0232112599406789 -0.0223999582022567 1 1
-0.0392941374007936 -0.0400840232833392 1 1
0.218110744502284 0.214597280841769 1 1
-0.00965215128491652 -0.0102474062586675 1 1
0.121008783065857 0.11828856064491 1 1
0.170944432971555 0.168561130543026 1 1
0.0909606087421899 0.0883669041421847 1 1
0.163371810888149 0.159785171074988 1 1
-0.0865265024107918 -0.0851276472790434 1 1
0.0270942788213439 0.0265165013445061 1 1
0.250684936499714 0.245349142255853 1 1
0.113762633423759 0.112681499188635 1 1
0.0203067075650444 0.0192932634230201 1 1
-0.341936738173731 -0.334923876104219 1 1
0.0265416884347875 0.0257290852653529 1 1
-0.0980493463205606 -0.0955318096984522 1 1
-0.142586912039399 -0.139878089608584 1 1
0.420520368470423 0.412233028739472 0 0
-0.059997991421566 -0.0575239808352982 1 1
-0.146037730829968 -0.142955421683029 1 1
-0.102673822318874 -0.0999349012200318 1 1
0.0215568488516589 0.0203896135395111 1 1
-0.0531214257813747 -0.0508242558146124 1 1
0.12691536883071 0.124771115762025 1 1
0.058010502341042 0.0576120837027433 1 1
0.0726326881013292 0.0723470304226917 1 1
0.132567175742225 0.129247152936744 1 1
-0.107831367419956 -0.106060758018341 1 1
-0.295559482004526 -0.29062214964916 1 1
0.245314152992181 0.239503655003242 1 1
0.0214313123307159 0.0212913390497424 1 1
-0.227747352254009 -0.225368290635706 1 1
-0.286823381377745 -0.281568383372212 1 1
-0.320155160170166 -0.31294998463181 1 1
-0.32120473957406 -0.315472460663318 1 1
-0.281150441261108 -0.27609434295015 1 1
0.113619682064992 0.111873104577882 1 1
0.111794599095498 0.110671376605717 1 1
-0.0098369713290144 -0.0114862376232501 1 1
-0.186035545013999 -0.183719399467014 1 1
-0.0205090319495961 -0.0187942792542938 1 1
-0.108551245681124 -0.105813643184901 1 1
-0.106062451811031 -0.10503382143494 1 1
0.0373417502963692 0.0374248135191891 1 1
0.229546893917889 0.225601160683311 1 1
-0.363841285366096 -0.355521648604086 0 0
-0.401646868675067 -0.394914747790197 1 1
0.155930867445109 0.152705013834878 1 1
0.0678329773729214 0.0662438129189029 1 1
-0.0470275082266402 -0.0474971558686493 1 1
0.0660065907041226 0.0650719304638935 1 1
-0.341489671376233 -0.335709729956323 0 0
-0.128611797383962 -0.127561091631381 1 1
0.0643185558145564 0.0632352824823038 1 1
-0.0580898422984399 -0.0564923163618747 1 1
-0.0227339343079201 -0.0220054598653019 1 1
0.118439364746935 0.114456897461861 1 1
-0.101304435404485 -0.100107471395635 1 1
-0.0375857989259264 -0.0373301746245987 1 1
-0.195888923991664 -0.191143504687944 1 1
0.197434134601851 0.194020969787593 1 1
0.308403731436705 0.300811999133001 1 1
-0.285699410535481 -0.282042952050888 1 1
0.251794025480572 0.24707874942944 0 0
0.208962068280077 0.204650333866654 1 1
-0.0762301703560365 -0.0750917961618637 1 1
-0.106093735957263 -0.105285504913527 1 1
0.0298018383129401 0.0295133863282371 1 1
-0.0916793167226739 -0.0887503201524661 1 1
0.0221916605687277 0.0216723428379216 1 1
0.238149686677632 0.234925813317052 1 1
-0.136576494954689 -0.134221711473258 1 1
-0.185785792700631 -0.182576020007775 1 1
-0.304192075841696 -0.299519739742268 1 1
-0.0903153622902982 -0.0888221651942613 1 1
0.571921265663642 0.561050601165557 0 0
-0.0372279039682993 -0.0359704513515036 1 1
0.307430574291532 0.3016014154319 1 1
-0.207159178556189 -0.204078757022804 1 1
-0.111258670581016 -0.109249475028536 1 1
0.107627813549572 0.106494371329666 1 1
-0.261808459582776 -0.258669109169646 1 1
-0.0887224876815068 -0.086919591010363 1 1
-0.214242116151762 -0.211104376007495 1 1
0.0283468797042304 0.0284292254278693 1 1
-0.0253984108763214 -0.0258723815645907 1 1
-0.200000982162295 -0.197997180630897 1 1
0.214191580610298 0.210191331165476 1 1
-0.0759264784763712 -0.0730907178085105 1 1
0.198025871659298 0.1945177475145 1 1
-0.0202561438123927 -0.0196783426370276 1 1
0.236148298750769 0.232032575292072 1 1
-0.40325042320788 -0.39488085110096 0 0
-0.00850055417773252 -0.00736844376813151 1 1
0.0642318779596749 0.0639182293207203 1 1
-0.286434579069998 -0.281749782595206 0 0
-0.211332391603048 -0.20825472031611 1 1
0.155230849410434 0.152477221586121 1 1
0.0751548446311859 0.0744545749737688 1 1
-0.252045494821496 -0.248617576436357 1 1
-0.0717877150382879 -0.0704564632876052 1 1
0.0201147512010417 0.0189107790327691 1 1
0.382512472407705 0.374659170818069 0 0
-0.259366625095538 -0.253615081459944 1 1
-0.169146230225253 -0.166240378720657 1 1
0.0930573689035101 0.0902053090214942 1 1
-0.207625352573747 -0.20294995411214 1 1
-0.127792793008019 -0.124923356594472 1 1
0.045179831345401 0.0445115727479173 1 1
0.064189000847002 0.0627449876762951 1 1
-0.16187520090553 -0.158642092083374 1 1
-0.0718924811661044 -0.0688284621829295 1 1
0.258509846020153 0.252436146211062 1 1
-0.20216653718056 -0.199785666736437 1 1
0.0499515027418735 0.047892149417929 1 1
0.38865353785224 0.382188641402026 1 1
0.238495419514834 0.234673383040688 1 1
0.1369442359341 0.134584269571944 1 1
-0.303272986889234 -0.298081180367719 0 0
0.167122667548168 0.163600717435343 1 1
0.1244276017953 0.121308041099126 1 1
-0.154217562889312 -0.151135586614038 1 1
-0.186969481477553 -0.18447666844547 1 1
-0.00174717124471794 -0.00190631305149486 1 1
-0.0219184703257138 -0.0220593016582279 1 1
0.0489315020742799 0.0477186785438915 1 1
-0.190223375254788 -0.186775816634752 1 1
-0.18295565398915 -0.179948765697315 1 1
0.0712502484006693 0.0705364252401611 1 1
0.0845148668236816 0.0838139874197491 1 1
-0.0649522189351254 -0.0639314684593062 1 1
-0.0519487901804879 -0.0508150191879004 1 1
0.141488726977647 0.138224972064986 1 1
0.224773082211953 0.218620889831318 1 1
0.124230136793341 0.121736196938799 1 1
-0.354984129011213 -0.348051473801584 0 0
-0.0242804990742948 -0.0242423596691271 1 1
-0.249587769180495 -0.245785469142074 0 0
0.0991617025563667 0.0980137273817116 1 1
0.120686014507924 0.118664977180079 1 1
0.0383415012287338 0.0368457535637926 1 1
0.219720413481532 0.217542613987068 1 1
-0.168703848119804 -0.166538282980259 1 1
0.0269928551160788 0.0269132603409175 1 1
0.399860338107523 0.392919407845107 0 0
0.326316352920975 0.319769970702921 1 1
0.148489567628471 0.144920569452328 1 1
0.0124807388998347 0.0117376126427317 1 1
0.190571389866608 0.186629613820731 1 1
0.276675557247596 0.271325765107675 1 1
-0.0625929708540308 -0.0613946306024291 1 1
0.272187974029969 0.266812758640352 1 1
0.0276780072759138 0.0274450160559941 1 1
0.167537538716593 0.164168931031162 1 1
-0.429096744998326 -0.422041397020567 1 1
-0.277332471784962 -0.270672850325756 1 1
0.0267522908352182 0.0266508890345421 1 1
0.18659224163946 0.183685055854054 1 1
0.0633287436332802 0.0613891137669114 1 1
-0.0827291366849326 -0.0810343930274971 1 1
0.00174992150934339 0.00107898588505324 1 1
-0.142011058410293 -0.139975376105739 1 1
-0.00538921373458937 -0.00485777974604391 1 1
0.117535700172423 0.117095526693775 1 1
-0.102358514615447 -0.0994482660974867 1 1
-0.200753964002462 -0.197063910640785 1 1
-0.117982578218098 -0.116048556989118 1 1
0.186011812727843 0.1824071419019 1 1
0.249622957909468 0.245883154751914 1 1
0.0980850807967901 0.0954562805273095 1 1
0.0182003046211572 0.0168516688193098 1 1
0.189858205540486 0.187695470707805 1 1
0.141373006859144 0.139059416254965 1 1
-0.0817745025865166 -0.0804457637049803 1 1
-0.200332884035212 -0.196023197178032 1 1
0.298520621391519 0.292813988457901 1 1
-0.0605259300612578 -0.0596661924551289 1 1
-0.0585260290557231 -0.057434736915229 1 1
0.171629057778281 0.169327068881285 1 1
0.178560411804882 0.174466995515762 1 1
-0.190397574649588 -0.188187289539002 1 1
0.179142901070307 0.176482876862323 1 1
-0.03453393761811 -0.0345066205674228 1 1
-0.158533017112835 -0.15711579722707 1 1
-0.389629689946677 -0.383085236139919 1 1
-0.205936847956571 -0.202927783524188 1 1
0.148332439448392 0.146111753296064 1 1
-0.0332312615196082 -0.0323703681375145 1 1
0.120572550172132 0.11823475666094 1 1
-0.108207784915391 -0.106071154813908 1 1
0.268769524793459 0.265129891391879 1 1
0.173407520752734 0.171636301215319 1 1
0.117087985538341 0.114324123720412 1 1
0.0603066245269112 0.0597092724840779 1 1
0.0747484170264698 0.0733245277778965 1 1
0.112582984543215 0.109961399946335 1 1
0.102737299323254 0.102523021924839 1 1
0.107115846012276 0.105960674954996 1 1
-0.0843032390986953 -0.082633885129732 1 1
0.0136469971330475 0.0137483121300559 1 1
0.0234583268671479 0.0212901696856461 1 1
-0.141528217799672 -0.1386008670586 1 1
0.0281297678622436 0.0275179107469669 1 1
-0.19044919557271 -0.187707133100742 1 1
-0.293368547030714 -0.289135720989993 1 1
0.106655233601107 0.104277987121845 1 1
-0.0488366804307383 -0.0466516066877827 1 1
0.0736203711871822 0.0734956713429046 1 1
-0.00540176241425551 -0.00628148310019717 1 1
0.479782486570782 0.469332079942178 0 0
0.118179794324792 0.117445755458211 1 1
0.0164841460619325 0.0148036016121223 1 1
0.112477944645117 0.109375748787598 1 1
0.35615262142527 0.350433907943686 0 0
0.12027432917427 0.117428831682856 1 1
-0.0168218283165739 -0.0180213779457907 1 1
0.0435790280843425 0.0429167686995655 1 1
0.21054627753462 0.206341398667174 1 1
0.148916784103045 0.146235583312454 1 1
0.0370565837388189 0.03646923446159 1 1
-0.00141331153521554 -0.001137987425226 1 1
-0.132668803199927 -0.130334803993631 1 1
0.181957024116166 0.177825047178464 1 1
0.0320017932931207 0.0304300800255239 1 1
-0.107816139001721 -0.10544119161195 1 1
0.0985335253697104 0.0962600590727036 1 1
0.00391044668916646 0.00547577939339977 1 1
0.154617587700933 0.152887281160907 1 1
-0.0103914055773919 -0.0115164072197705 1 1
0.194764451048268 0.190955797566005 1 1
0.111016891410434 0.109802511396427 1 1
0.191235819438137 0.187310942140487 1 1
-0.0358089103480287 -0.0362431895523484 1 1
0.00794081227316409 0.00698020655771044 1 1
-0.0754317934649484 -0.0752512931879303 1 1
0.202647862267469 0.200264903507111 1 1
-0.0555344661830023 -0.0548302681981184 1 1
0.137823575772612 0.135803432316981 1 1
0.117496856520782 0.115653908243351 1 1
0.239052078420066 0.234620565143493 1 1
0.0319434065088403 0.0316433386220665 1 1
-0.255414938858191 -0.250017702765256 0 0
0.0144140956561377 0.0155262111875057 1 1
-0.221893846750541 -0.216758942930552 1 1
-0.0606120234505127 -0.0588490971123753 1 1
0.0804609870345297 0.0793201846928332 1 1
0.25726788812781 0.253002990817168 1 1
-0.158241078866912 -0.155730642364252 1 1
0.164314144420504 0.163083906580303 1 1
-0.188798537200727 -0.185132464392888 1 1
-0.227216923718979 -0.222531258507748 1 1
0.145987547991108 0.143217038609101 1 1
0.0318117061461363 0.031288349475702 1 1
-0.023617995826868 -0.0224825598076793 1 1
0.111757693603364 0.110477129998337 1 1
-0.00826787036563734 -0.00738336733381899 1 1
0.152394843754791 0.150379614833898 1 1
-0.00391472610520373 -0.00445272165121963 1 1
0.250023647944731 0.244715433377293 1 1
0.0287266870213401 0.027378389046617 1 1
-0.185125425171869 -0.181395624005436 1 1
0.136620969793134 0.133412487074235 1 1
-0.351716166743248 -0.34346772017119 0 0
0.0452475100255903 0.0441738390080909 1 1
0.143212439705273 0.139046123134766 1 1
0.196455334665263 0.193212055923712 1 1
-0.123548093855294 -0.123441734420071 1 1
0.312799997980508 0.307090887865171 1 1
0.0918316896582082 0.08902829836345 1 1
0.0381347912509355 0.0365327681906471 1 1
-0.136421459163161 -0.133499069909365 1 1
-0.010383160594969 -0.0104651031827197 1 1
0.0227345029643427 0.0229258904700806 1 1
0.0812517437289997 0.0804421385953574 1 1
-0.12839276767066 -0.125526554249025 1 1
0.148408000151669 0.14504265771125 1 1
-0.289912011811644 -0.285431934225029 1 1
0.0801681580628383 0.0782788577671147 1 1
-0.0925622059774624 -0.0891646298818648 1 1
-0.208472005171707 -0.204369428752366 1 1
-0.102162750317656 -0.101323407015569 1 1
-0.211787842590545 -0.207978934621108 1 1
-0.120860881044591 -0.118768017912912 1 1
-0.193306103403606 -0.190649016984849 1 1
0.015515190897662 0.0159824630513999 1 1
0.112425260153308 0.109954897519566 1 1
0.170469349086791 0.166516751392713 1 1
-0.114059651157941 -0.110873103686339 1 1
0.0150932516194422 0.0149461795142374 1 1
-0.40686886013117 -0.40021095364205 0 0
-0.0302560377342481 -0.0289592650760522 1 1
0.0408772538970292 0.0399674057293151 1 1
-0.0365002582273736 -0.0346868315570843 1 1
0.321767729355798 0.316702043499665 1 1
-0.25922415924345 -0.254171447585117 1 1
-0.113015631634496 -0.109897532589533 1 1
-0.229520070871334 -0.225752194821257 1 1
0.237054029597966 0.232791453692286 1 1
0.143275447148074 0.140728309491428 1 1
-0.259246829100808 -0.255580458447137 1 1
0.128112906001382 0.125775621814293 1 1
0.00717424998032187 0.00682517823316761 1 1
-0.0691059245371135 -0.0672303416140446 1 1
-0.22056314470801 -0.217207262753499 1 1
0.0150699022795748 0.0151498587453331 1 1
-0.174858300903003 -0.170131717563458 1 1
0.300895965458462 0.294771886657369 1 1
-0.00569894569361082 -0.00402320071012854 1 1
0.0592028917567571 0.0588277477011125 1 1
-0.13188147103942 -0.128883253078119 1 1
-0.237211513889641 -0.233334411043915 1 1
-0.0512553035206037 -0.0495742962086171 1 1
-0.137612068040773 -0.135072719198897 1 1
-0.281158155854913 -0.277099017317367 1 1
-0.175734301009807 -0.172891499857926 1 1
-0.0664533638763814 -0.0649870188916504 1 1
0.0898355226236885 0.0885922274645022 1 1
0.246560478883992 0.2425426546885 1 1
-0.142029517451179 -0.140114475847841 1 1
0.176477658810082 0.172225576797938 1 1
0.290891175143149 0.285215884906581 0 0
0.129635555357082 0.127804402175307 1 1
0.125684323971774 0.123263442404827 1 1
0.0447929381342332 0.0436566882031773 1 1
0.192465508649246 0.18931219390258 1 1
0.133472877401451 0.131854857786953 1 1
0.0533411495325569 0.0514775034590374 1 1
0.386987732987412 0.378924175202514 0 0
-0.28167383800883 -0.274626823170668 1 1
0.128864154033939 0.126480142748127 1 1
0.0171760620946867 0.0169023729618908 1 1
-0.116178815164348 -0.114779575259187 1 1
0.16332849955722 0.160875716122222 1 1
0.182713569826256 0.179457898877247 1 1
-0.17303664186868 -0.169668773633834 1 1
-0.0974020048398002 -0.0963847448292457 1 1
-0.232710753530415 -0.229377497503448 1 1
0.110672790620348 0.109002642317388 1 1
0.0889473560122481 0.0865938093503786 1 1
0.239676160861676 0.234180793713895 1 1
-0.172947383808882 -0.170817112469392 1 1
0.185843146741703 0.18218904493295 1 1
0.270612596649593 0.264390551760051 1 1
-0.272598085141813 -0.26726317774506 1 1
-0.186461110059768 -0.181971911243528 1 1
0.0967033446620355 0.0939381698372035 1 1
0.133198339887695 0.131150323045636 1 1
-0.0349740089996442 -0.0347260846220952 1 1
0.054906095310061 0.0539923622959859 1 1
0.146159806039036 0.14454417633068 1 1
-0.181774754101494 -0.17800277506016 1 1
-0.289577806348707 -0.284063492045793 1 1
0.22074828408994 0.21732210926521 1 1
-0.198302187026822 -0.193778962879369 1 1
-0.189506582375481 -0.184516259075331 1 1
-0.154233908713538 -0.15160840116854 1 1
-0.363845528076408 -0.356284773050331 0 0
-0.0629794793945356 -0.0622631809949134 1 1
0.224313382359314 0.220335473590716 1 1
0.331295010185222 0.325333832710639 1 1
-0.139508877772945 -0.136622915671907 1 1
-0.00840369900839941 -0.00819957360862689 1 1
-0.0172453415971237 -0.0171054190945683 1 1
0.0811160557866168 0.0796657236432998 1 1
-0.26571403990746 -0.260396884225011 1 1
-0.0425388261876971 -0.0416691090285193 1 1
-0.118388992340908 -0.11639318843529 1 1
0.243953755351259 0.240118398866056 1 1
0.124873671841581 0.123416495488747 1 1
-0.0175988938803352 -0.0173271546032365 1 1
9.23918212046015e-05 0.000394186230392585 1 1
-0.0828556417637482 -0.0802614058621453 1 1
-0.00895141160273926 -0.0102911073518161 1 1
0.186076636672608 0.181698420774377 1 1
-0.0606813381838717 -0.0589088773392352 1 1
-0.178719736082578 -0.175156416160163 1 1
0.0543025515837703 0.05426208889709 1 1
-0.342151933550223 -0.335307852403011 0 0
0.0577451270851875 0.0562509894476135 1 1
-0.273060360348677 -0.267856788661496 0 0
-0.0207326888661218 -0.0210885249724752 1 1
0.141555666383841 0.139119490430088 1 1
0.10573216576834 0.103442376198538 1 1
0.188020310445663 0.183899044235839 1 1
-0.10030164426659 -0.0989632948482903 1 1
-0.0238751717177228 -0.0233346785015122 1 1
-0.0516625230301901 -0.0498047802506993 1 1
-0.039470367354802 -0.0375121081346912 1 1
0.0433663415524957 0.0426440880654592 1 1
-0.0144634041153596 -0.0137140498128419 1 1
0.216284682099263 0.211314242755257 0 0
0.197580871330855 0.193303019386215 1 1
0.129496074702918 0.12716279347479 1 1
0.325308900267129 0.318865917750355 1 1
0.203623540307805 0.200596227964985 1 1
-0.000559559428845904 -0.000443010475341871 1 1
0.0349831886717712 0.0341138220427605 1 1
-0.147346046251009 -0.144393181921054 1 1
0.177021239005568 0.17312081472257 1 1
0.00164352212769316 0.00139347884158397 1 1
0.108647934721645 0.106478597784797 1 1
0.370246688089613 0.363843969611348 0 0
0.205346412226406 0.200718948610746 1 1
0.0810791719338055 0.0793456107446016 1 1
-0.072411383214087 -0.0711628018551004 1 1
-0.135739667508986 -0.13182972200187 1 1
0.151427136982626 0.147474447604358 1 1
-0.220192202670764 -0.215934482928333 1 1
0.219525384197748 0.214972235615424 1 1
0.138143621581638 0.135382044904382 1 1
-0.0071125918371512 -0.00685291594483256 1 1
-0.271819927282774 -0.266388312222085 1 1
-0.0169187033910864 -0.0168145163498993 1 1
0.0143347515846992 0.0123199364666523 1 1
-0.0894376438299134 -0.0861123019194502 1 1
-0.138141582010011 -0.135935161601389 1 1
0.0873668121603975 0.0860621122239699 1 1
-0.140929658852547 -0.138687336189002 1 1
-0.33451668275781 -0.329784008010573 1 1
-0.121835369631601 -0.119669830963214 1 1
-0.22597635206511 -0.221603597654454 1 1
-0.0294250158782713 -0.0284454575101879 1 1
0.128332952709022 0.126338307102642 1 1
-0.12402726956087 -0.122135737663633 1 1
-0.0404770691654187 -0.0392236666771352 1 1
-0.248451419347605 -0.243865336227338 1 1
-0.0262719024199285 -0.026106899685252 1 1
-0.165661713740494 -0.16250039353713 1 1
0.0626011570759291 0.0637049224051831 1 1
0.181597435895234 0.177644537313671 1 1
0.144033245582128 0.14240403402419 1 1
-0.137651182062669 -0.135380494908578 1 1
-0.396007701869686 -0.389460049206123 1 1
0.148136086509404 0.143903916547415 1 1
0.193642913760493 0.190512788174457 1 1
0.0533723408192427 0.0536320526548377 1 1
0.017591836786391 0.0153449184787014 1 1
0.0642302580950515 0.0625698675431259 1 1
-0.0504778133637858 -0.0492426156090592 1 1
0.0175280995711099 0.01759944423577 1 1
0.124286263421002 0.120497344737375 1 1
0.0970856327905754 0.0969554263137422 1 1
0.0130037093060726 0.0124033046126684 1 1
0.164361367499274 0.160994397623093 1 1
0.308558891550268 0.303625549790867 1 1
0.151357449854007 0.148576692207959 1 1
-0.156935727294948 -0.15322063164525 1 1
-0.554597171070478 -0.545243667030447 0 0
0.125932101297359 0.124680066991829 1 1
-0.198065774831871 -0.193438599428439 1 1
0.119170434700395 0.117012579237957 1 1
0.163359985532258 0.160545174868504 1 1
0.247010683553561 0.242504048898484 1 1
0.0207602885783476 0.0196227561923475 1 1
-0.0922944618079456 -0.0906213899310017 1 1
-0.228682022754223 -0.224187824359335 1 1
-0.0814478107897361 -0.078734127408056 1 1
0.0820947961379615 0.081428224721253 1 1
0.196998326198206 0.193499422569899 1 1
-0.255748754383478 -0.249909039844173 1 1
-0.120233391103418 -0.117259853813921 1 1
0.153974384180161 0.152132988950352 1 1
0.207961376235067 0.205125815127453 1 1
0.0742227619763804 0.074351672291778 1 1
-0.145781676247969 -0.142108348496538 1 1
0.133092598287657 0.131237162892683 1 1
0.00206439156276007 0.00109104727927688 1 1
0.171646968488208 0.167060440776975 1 1
-0.118243525172639 -0.117623628729827 1 1
0.111938849235007 0.108817451526645 1 1
0.00683266627102289 0.00681755613972289 1 1
0.0834962817028037 0.0822179485604133 1 1
0.227026864398465 0.222584050856083 1 1
-0.108896076997736 -0.107403257697571 1 1
-0.394138928334819 -0.387522464809163 0 0
0.274209159122298 0.267736619196602 0 0
0.00760181790234201 0.00640573271212831 1 1
0.0150698566715598 0.0135419184384494 1 1
0.101249957701437 0.100174832961137 1 1
-0.156888415717638 -0.153598670395488 1 1
0.0446253906390638 0.044231257583441 1 1
-0.0290456011017447 -0.0264483326736165 1 1
0.344806020750541 0.338487040199422 0 0
-0.054636730558623 -0.0528218228762466 1 1
-0.0376785275842182 -0.0362698348901792 1 1
-0.093061689617282 -0.0915696000594401 1 1
-0.0014937343512828 -0.00134584505682128 1 1
-0.150281124676315 -0.146782125092275 1 1
0.489112563007393 0.480248587656091 0 0
0.479013824643365 0.468939161783285 1 1
-0.157637438215274 -0.155690542563159 1 1
0.116678050956095 0.114211941789013 1 1
0.297928077301255 0.29292009376905 0 0
-0.124479358465592 -0.122172957151245 1 1
0.0841935632147795 0.0844740766864579 1 1
0.362649140314556 0.356093840200322 1 1
-0.0134407992544848 -0.0133419943593325 1 1
-0.064186912886582 -0.0630965721313661 1 1
0.281847248568113 0.275552281848451 1 1
0.169185617606596 0.164718795584014 1 1
0.0321723073201616 0.0303088839566701 1 1
-0.11673121156552 -0.114744784615759 1 1
0.238936130027579 0.234419291956094 1 1
0.0359406927896571 0.0356903610250829 1 1
0.435350697388013 0.427175630602985 0 0
0.0327920077655193 0.0316537978072959 1 1
-0.241969902498744 -0.236984922911197 1 1
0.359099464762717 0.35256185085568 0 0
0.0974819273980381 0.0957600845669728 1 1
0.177016256225919 0.17425434015565 1 1
-0.0415380638199423 -0.0421642200705725 1 1
0.0691934045234493 0.069514254477397 1 1
0.108004866109942 0.107320416786833 1 1
0.132059919392354 0.128631961805801 1 1
-0.166071236968442 -0.162805140287986 1 1
0.0893705236298695 0.0891629192875453 1 1
0.213017078573592 0.208939126262512 1 1
-0.0826918312458541 -0.0793235780054006 1 1
-0.204131479982287 -0.200883414243763 1 1
0.137421484481824 0.135507838812125 1 1
-0.275283253197447 -0.271332057618141 0 0
0.102076255860861 0.0990574327724941 1 1
0.270326502866873 0.263372993666273 1 1
-0.0608008795826036 -0.0595133267631801 1 1
-0.148810154334261 -0.146007698996522 1 1
0.120986185416133 0.11696169282837 1 1
-0.0504992420015084 -0.0491358545885185 1 1
-0.0471998917073547 -0.0458483235635236 1 1
-0.138577338453355 -0.136483620325131 1 1
0.179225392778315 0.175642704554662 1 1
-0.252552945319877 -0.247339260461335 1 1
-0.150809975437564 -0.148127673897789 1 1
-0.356738718576705 -0.349787550156918 1 1
0.0786354838921876 0.0754978378480719 1 1
0.12603587648606 0.124773920206479 1 1
-0.085257811262234 -0.0829028531752283 1 1
0.237124000668639 0.23309525735165 1 1
-0.0545778599928572 -0.053665702249146 1 1
-0.149043743544518 -0.147079558930879 1 1
-0.14655366925501 -0.144011369321126 1 1
0.248981047116974 0.245858661510512 1 1
0.0371911708250207 0.0371613628418256 1 1
0.204769806976465 0.201319449968267 1 1
-0.149814965509098 -0.146571031474776 1 1
-0.0361660131595943 -0.0353706781956106 1 1
-0.180883570001262 -0.177341781120277 1 1
-0.00192413874621843 -0.00422475305336902 1 1
0.177274252168363 0.172333888826329 1 1
0.0194732656172559 0.0191564782670012 1 1
-0.0688688486701207 -0.0691055088766634 1 1
0.0520681273007802 0.0514876716923081 1 1
0.0386711774413576 0.0363763649443084 1 1
0.0711544813086232 0.0690296106960876 1 1
0.110633046144527 0.108101512376152 1 1
-0.113535016526463 -0.112536313359842 1 1
0.0270775965492506 0.0274533128980687 1 1
0.10047718068076 0.0978014099910203 1 1
-0.198397157033111 -0.193441062619851 1 1
0.0852881847713493 0.0839434978199796 1 1
0.163632136773164 0.160500151073381 1 1
0.0261664898182344 0.0271412240497984 1 1
-0.162816152153122 -0.159732407596863 1 1
0.168104179775236 0.165117078955994 1 1
-0.00797650154482328 -0.00803880591932316 1 1
0.250490780563215 0.247196709031809 1 1
-0.0265937446042211 -0.0265819194337739 1 1
-0.178709672316526 -0.177040904873948 1 1
0.234192282755931 0.229311052385558 1 1
0.0324461460581377 0.031018337453596 1 1
-0.379738642278531 -0.373205422176399 1 1
-0.153952254900836 -0.151280204104808 1 1
-0.407748539319589 -0.399325479919151 0 0
0.102645813824934 0.0994619566938264 1 1
0.101943912488673 0.0999445113519012 1 1
-0.281265483844565 -0.276920520621626 1 1
-0.062786418722974 -0.0608004975748515 1 1
-0.116956852639894 -0.113299032935074 1 1
-0.14948930201993 -0.146534656291055 1 1
0.181597924354265 0.178994777291904 1 1
-0.414668065393355 -0.407631576830698 0 0
-0.0562731649199298 -0.0550113391621471 1 1
-0.120584608385403 -0.119620961512093 1 1
-0.154686638274747 -0.152658008326035 1 1
-0.125227901624147 -0.121768565389039 1 1
0.0181939965967293 0.0177610803463382 1 1
-0.342444502168462 -0.336086235170852 1 1
0.105808501040365 0.104133796388363 1 1
0.145283640443568 0.142093203462521 1 1
0.212712310549116 0.20866861722325 1 1
-0.159471644764224 -0.157342517611105 1 1
0.357547569503983 0.351271945340997 0 0
0.0295581471317775 0.0274011096844916 1 1
-0.158102987690899 -0.155564052568788 1 1
0.0900444323928719 0.087584165355054 1 1
-0.267232740308654 -0.26350632359222 1 1
0.144899124406642 0.143226489073714 1 1
-0.42632354263989 -0.418295843424143 0 0
-0.0203329124266004 -0.0190629731231902 1 1
0.162858340704428 0.160282793010587 1 1
0.269190252347183 0.263961450750357 1 1
0.184173000124216 0.17976446657578 1 1
-0.0398490682680127 -0.0393191721061514 1 1
0.0729844684311778 0.0721128773879062 1 1
0.0121401374904611 0.0120780397885378 1 1
0.359220847464625 0.351836772427858 1 1
0.271028391863645 0.266682052104032 1 1
-0.332196786938999 -0.326123443730105 0 0
-0.0567590580325161 -0.0552816925597861 1 1
-0.00444421024964148 -0.00396602109330034 1 1
-0.0898393927092288 -0.0882530886553417 1 1
-0.277257375970945 -0.270676161933946 1 1
-0.0913400042231101 -0.0893950800658183 1 1
0.101116565429634 0.0988200687542532 1 1
0.287861015396929 0.281979760426044 1 1
-0.179628676449121 -0.177287495165522 1 1
-0.25743564232413 -0.252709685237048 1 1
0.175228083864419 0.172661658701347 1 1
-0.0900463422191616 -0.0875062690739943 1 1
0.139005764863443 0.137627303349384 1 1
0.0442103735900981 0.0427380207389686 1 1
-0.158100886802396 -0.15561287070557 1 1
-0.0758811806793425 -0.0758970059295516 1 1
-0.339739360543387 -0.333363475124492 1 1
0.169543177037901 0.164630121723899 1 1
0.0125399554563907 0.0130684916554793 1 1
-0.0884132598693665 -0.0873622638797215 1 1
-0.116254296800952 -0.115200288829676 1 1
0.114070486764258 0.110727325936373 1 1
0.0745209143450829 0.0739532317747582 1 1
0.175026115690377 0.170459070390813 1 1
0.068814983130297 0.0675381622018367 1 1
-0.178814330265866 -0.174663416476536 1 1
-0.311521688592002 -0.306150379222394 1 1
0.11640063303859 0.114354328194893 1 1
0.0251680275908886 0.0249593235802128 1 1
-0.146745209520157 -0.144661324010435 1 1
-0.206976080701578 -0.202814390247613 1 1
-0.0178190993695539 -0.0168771192187446 1 1
-0.184119105073306 -0.181336821344746 1 1
-0.0868868193114331 -0.0861651396135341 1 1
-0.161293842176425 -0.158018301725575 1 1
0.0791309993428868 0.0781491437677601 1 1
0.0881121934178237 0.0848393129775407 1 1
-0.272668840743985 -0.26778291212449 1 1
-0.0798587110468517 -0.0783343027296433 1 1
0.0872441743318185 0.0847155999053411 1 1
-0.0321660562264126 -0.0320875708697745 1 1
-0.104205784904404 -0.102701572160488 1 1
-0.0388267054493259 -0.0387690555348359 1 1
-0.320784767524833 -0.314496716382472 1 1
0.263997902649794 0.257851105411687 1 1
0.0793238397228643 0.0778629686120497 1 1
0.168931807696101 0.164579660524079 1 1
-0.0782611469130506 -0.0752036716881142 1 1
-0.0759342729046482 -0.0746543159596633 1 1
-0.055483342120845 -0.0559835215550829 1 1
-0.0648395822107397 -0.0635029692999418 1 1
0.0915905890964057 0.0894242263399653 1 1
0.0873755349465431 0.0855496807935058 1 1
0.25937446260395 0.254240267568057 1 1
0.0741270208059816 0.0733267459358373 1 1
0.394553738170492 0.385537594155325 0 0
-0.156481255987909 -0.151897908798932 1 1
0.0932391587093529 0.0912027362856721 1 1
-0.455161036361176 -0.446818322710062 0 0
0.024913298994703 0.0241284078149944 1 1
0.221265492845717 0.217850852837482 1 1
-0.179558356002524 -0.176427326243826 1 1
0.276705773285579 0.271546084689269 0 0
-0.0521840679177849 -0.0522776787491547 1 1
-0.271325334321053 -0.266556292278581 1 1
0.291850263538118 0.287075211291467 0 0
0.145616100073354 0.143383290176746 1 1
0.0473177474550076 0.0463310296973878 1 1
-0.0676280475723756 -0.0651970796831711 1 1
0.289567858737439 0.282619869392191 1 1
-0.00595815391036834 -0.00481447827956766 1 1
0.0968313270458993 0.0961556447402094 1 1
0.153606688994021 0.151739702578951 1 1
-0.0449864630483216 -0.0433605441607796 1 1
-0.20229354629612 -0.197663884304796 1 1
0.117636596528606 0.116634809748068 1 1
-0.208118132178605 -0.205709948350211 1 1
0.316148717309394 0.310439476938317 1 1
-0.0123788009800633 -0.0118353366627448 1 1
0.0164878583447302 0.0163812912677914 1 1
0.336602573492358 0.330582400262556 0 0
0.0254087683835837 0.0236071298167105 1 1
-0.395711434907004 -0.388891112487369 0 0
0.183776424023486 0.179102003448435 1 1
-0.151168905099914 -0.148655493485746 1 1
0.156904452211712 0.15407865042593 1 1
0.162224731609593 0.159443165957078 1 1
0.285203071219114 0.279648025019089 0 0
0.432718819671265 0.425914571257678 0 0
-0.458373875978751 -0.450258453966387 1 1
-0.115027782242957 -0.112635533120876 1 1
-0.131456220358685 -0.129998599462336 1 1
-0.178454471380976 -0.174552101318925 1 1
-0.451761095981197 -0.444542158782391 1 1
0.205835717095075 0.20175216949642 1 1
0.0693895546869615 0.0670228691789576 1 1
-0.156095707195158 -0.154574610775314 1 1
0.0213260072082965 0.0219400325382749 1 1
0.0130862158876432 0.0137918578882912 1 1
0.152684286398791 0.150273290563801 1 1
-0.145007255119345 -0.140762828964073 1 1
0.285971602269112 0.279100491026476 1 1
0.0569969334406477 0.0552775933556093 1 1
-0.0697612001465468 -0.0680843355363879 1 1
0.0654672330577855 0.0654314763429025 1 1
-0.0251828024051329 -0.0238765580548692 1 1
0.0749224765104569 0.0734648279328872 1 1
0.228256136025645 0.225041800874671 1 1
0.0804522399793398 0.0793906432886351 1 1
-0.114286401333228 -0.112514094350189 1 1
0.0329568079051405 0.0324182355109673 1 1
-0.0122448612465479 -0.0135740003880868 1 1
-0.0144071122750441 -0.0146766499470371 1 1
0.27364910651959 0.267978340547211 1 1
0.367770458042736 0.35976968847864 0 0
0.289337425845505 0.282628415499833 0 0
-0.225953462888263 -0.220789940799033 1 1
-0.164287339646735 -0.161084721371042 1 1
0.0772714868068778 0.0740825139462047 1 1
0.515266432284623 0.50473144723792 0 0
-0.26681629649447 -0.262122282773035 1 1
0.154605457928981 0.151546920214202 1 1
-0.00661060917465426 -0.00658383966670822 1 1
0.175310654581801 0.172099064355972 1 1
0.211635156820491 0.206360579470926 1 1
-0.0400858387513424 -0.0388687301643084 1 1
-0.0509522160246092 -0.0482201056470262 1 1
0.10092647835286 0.100797630449934 1 1
-0.0888190377918414 -0.0867546633196917 1 1
-0.179681079379265 -0.176639790828323 1 1
-0.0436195974189476 -0.042790742640791 1 1
0.0125840227163349 0.0122489054433983 1 1
0.200774025262322 0.196996796013813 1 1
-0.29696022462711 -0.29226422926469 0 0
-0.0371146043194775 -0.0360695773754938 1 1
0.120124028583001 0.118164992498866 1 1
0.185402479042778 0.180784328598847 1 1
-0.172122075544355 -0.168541746398996 1 1
-0.158245733739349 -0.156750715518509 1 1
-0.0401137112691142 -0.0385283911093837 1 1
-0.00207136108942337 -0.00293647801611975 1 1
-0.115313873286311 -0.113915620062225 1 1
0.0188638077603179 0.0177243122655321 1 1
0.0493954856646246 0.0495239901391169 1 1
0.111877274784899 0.108066802449108 1 1
-0.0714349340126917 -0.0704970694118272 1 1
-0.196831983395024 -0.193788321451817 1 1
0.154535493453468 0.151329132093554 1 1
-0.19595798317557 -0.192455882941045 1 1
0.280852764679178 0.276205627213827 1 1
-0.311932616197831 -0.305070385572061 1 1
-0.0315889959563551 -0.0310757516337972 1 1
0.1190755995738 0.117570507944578 1 1
0.0628961868205558 0.0617401009974071 1 1
0.0979848540054922 0.0956047340409907 1 1
-0.134081111642303 -0.132936690093475 1 1
-0.136365330682494 -0.132558736020206 1 1
-0.201214006506318 -0.196979435481194 1 1
0.213635661641421 0.210252256225409 1 1
0.0280042323829751 0.0275245660631532 1 1
0.126483525844724 0.123640431906295 1 1
0.137660250627604 0.136100946745009 1 1
0.370852157925581 0.364106076453268 1 1
-0.130042250325969 -0.12820196452082 1 1
-0.0729760362392345 -0.071285127135381 1 1
-0.0704011805615331 -0.0672575381786361 1 1
-0.318098452094116 -0.311670676976794 0 0
0.401465697702448 0.393696714419578 1 1
-0.296992303907259 -0.292204463795298 1 1
0.0771589599002838 0.0766814222258178 1 1
-0.161885238632513 -0.157653811640542 1 1
0.0809416162916442 0.0796382239889395 1 1
-0.0203838641098536 -0.0208182238144812 1 1
0.115151715437373 0.112769663190449 1 1
-0.0988968815103465 -0.0983002038730286 1 1
-0.0201390733361308 -0.020639972806307 1 1
0.276700152290435 0.270969960528893 0 0
0.214430770276479 0.210531274710997 1 1
-0.0755424554107964 -0.0744776182255482 1 1
-0.251446783257723 -0.247919118152227 1 1
0.35660065551556 0.350989994250224 1 1
-0.0324414795490524 -0.0308863272058934 1 1
-0.0184410837615631 -0.0185826111607601 1 1
-0.209922127370841 -0.204205268492019 1 1
-0.0943852365808854 -0.0935802016834547 1 1
0.171963031893728 0.168796467248803 1 1
-0.210306213260723 -0.206194951697848 1 1
-0.248552456470575 -0.242797679474676 1 1
0.0490990063322604 0.0486227030411357 1 1
-0.178714348050588 -0.174304419816631 1 1
0.169202649292962 0.165798058461377 1 1
0.249882085697545 0.246287916206127 1 1
-0.071453047696605 -0.0697640883301275 1 1
0.0209448014195444 0.0218865490508322 1 1
-0.0384369108254405 -0.0390437082816867 1 1
-0.10347964735811 -0.102374771933993 1 1
-0.233273835026397 -0.228340118337783 1 1
0.158014767653374 0.153527709919742 1 1
-0.141551795965854 -0.138192655190514 1 1
-0.0528238136207301 -0.0525093643173484 1 1
0.400177038607086 0.393177976084781 0 0
-0.0215719435564022 -0.0216896333230181 1 1
-0.0354093747865685 -0.0351774785512575 1 1
0.0679423669851725 0.0669852075796446 1 1
0.293328545232882 0.288664734648728 1 1
0.071662911295624 0.0690938071748278 1 1
-0.0912420022691202 -0.0891880896524902 1 1
0.0656783776655547 0.0652637024927348 1 1
-0.027877079707259 -0.0260579936402409 1 1
-0.331911321625501 -0.324287266932759 1 1
-0.112745753707379 -0.110063553159727 1 1
-0.320238811608808 -0.31378364482954 1 1
0.257372129845471 0.252499739177097 1 1
0.478313439638391 0.470565165302635 0 0
0.109636888589216 0.108217986452567 1 1
-0.130510446107553 -0.129127254314455 1 1
0.118779208975683 0.116073449639861 1 1
-0.264569610150244 -0.259152058563861 1 1
-0.0933781997130252 -0.0920181946653788 1 1
0.0718216228102131 0.0718616629186868 1 1
-0.00857419906245551 -0.00855733492161755 1 1
-0.179408795803633 -0.177298628680514 1 1
-0.0460137007477235 -0.0458522901622449 1 1
-0.0736936908518726 -0.072640624584506 1 1
0.433702202549956 0.425640773766289 0 0
0.135807995245221 0.133997152982427 1 1
-0.00313065824954567 -0.00317358813440231 1 1
-0.0133624050932985 -0.0142534215487306 1 1
-0.324806849509979 -0.318169913029651 1 1
-0.258331761998901 -0.252437229530346 1 1
-0.385828851023326 -0.380216166589932 1 1
-0.0467072750158532 -0.0445223179295903 1 1
0.0464803424315254 0.04527704886755 1 1
0.299403858323568 0.293267701228331 1 1
-0.207994783193157 -0.204677353587238 1 1
-0.0230991787496042 -0.0225216761953565 1 1
0.29446021417445 0.289352207513485 0 0
0.170740303777847 0.167346040532947 1 1
-0.215927910505324 -0.212319017960366 1 1
0.122663656443513 0.121629550024056 1 1
0.313563635132132 0.308365791197132 1 1
-0.278167468247703 -0.27287021231722 1 1
-0.152762297707533 -0.150966293346342 1 1
-0.0278812493864562 -0.0259502447018577 1 1
-0.065046725045078 -0.0635018952524478 1 1
0.10553136568056 0.102100196785951 1 1
0.219901834353531 0.215126822167095 0 0
0.0676833376714616 0.0660795957773058 1 1
0.0571025932163538 0.0569352732338936 1 1
0.0919315194479501 0.0888985436794061 1 1
-0.065808406579671 -0.0637072939559275 1 1
-0.139442491100971 -0.136636778701435 1 1
0.0536342064450893 0.0533373321563396 1 1
0.000803882976586852 -0.000546283871242871 1 1
-0.152793383504434 -0.149987721043522 1 1
0.225257115790994 0.222138286228099 1 1
0.0706684672949387 0.0697434184841844 1 1
-0.0241751071417651 -0.0230223332589382 1 1
-0.170706830434011 -0.167328214655791 1 1
0.207877721579812 0.204901280420889 1 1
-0.0247314022806586 -0.0233612965807373 1 1
-0.153310306496421 -0.149925924312873 1 1
0.229907901575516 0.22566852822451 1 1
-0.221418069815134 -0.215518332446019 1 1
0.161760621847829 0.159541912770214 1 1
0.387732403305668 0.381858073697149 0 0
0.165760889502888 0.163614274956024 1 1
0.0766200046710391 0.0750302375666475 1 1
-0.217848212023195 -0.214107997207448 1 1
0.0346017532869798 0.03385509477535 1 1
0.00428336480113234 0.00447145972752445 1 1
0.0183623775456883 0.0178676168672562 1 1
-0.188424224959738 -0.184773848063301 1 1
0.0793637961206873 0.0775928394352684 1 1
0.213335255627289 0.207560750317644 1 1
0.24378066396389 0.239145397107463 1 1
0.0441353068515731 0.0420030610833532 1 1
0.0735934005943551 0.0715174126332092 1 1
0.0736265617061024 0.0727268657302504 1 1
0.229442122238962 0.224982511421695 1 1
0.013750717147028 0.0125371897632247 1 1
-0.214699010962719 -0.210748349117858 1 1
-0.0639210186232663 -0.0627928874099035 1 1
0.129295205565621 0.127442423714821 1 1
-0.0324109684578503 -0.0319329971181176 1 1
0.196644391337504 0.193514578660369 1 1
-0.124232431529399 -0.121545491573227 1 1
0.107856654012381 0.1066354768972 1 1
0.0369326820492021 0.0370854056378149 1 1
-0.0203358918358847 -0.0202409433300259 1 1
-0.0782522115487987 -0.0764027206678334 1 1
-0.118924681877531 -0.116843590827146 1 1
-0.0118458672653195 -0.011509054074571 1 1
-0.0253515147856615 -0.0247924444981791 1 1
0.0651800837723342 0.0646333220723934 1 1
0.119288356721483 0.117013213486618 1 1
0.0295848507479245 0.028945466446476 1 1
-0.125690146907209 -0.12360676879522 1 1
0.0534604220301768 0.0534188616825034 1 1
0.0694101095846463 0.0683084901176645 1 1
0.146006265441143 0.143523327122856 1 1
-0.130219726279262 -0.12718545234292 1 1
-0.199019736683107 -0.194730855270908 1 1
0.00532588626317559 0.00578828729604438 1 1
-0.0812336435213544 -0.0805078394913452 1 1
-0.266099646088916 -0.262516867676022 1 1
-0.0944304805535206 -0.0936983758527584 1 1
0.208699242171519 0.205343861351432 1 1
0.0583866820750282 0.058289313479717 1 1
0.100865017397273 0.0995716480969508 1 1
0.302857686439919 0.299380478439494 1 1
0.0110636412412667 0.00990709667710289 1 1
-0.103949778340143 -0.100521042679338 1 1
0.0911423532647253 0.0881730574593201 1 1
-0.225675717626271 -0.218335093274672 1 1
-0.0788911497901202 -0.0778855483314274 1 1
0.0415090690874044 0.0403233846640253 1 1
-0.141708371506332 -0.139452290084463 1 1
0.0174363265141385 0.0161880300416256 1 1
-0.261886998582415 -0.256583826136263 1 1
0.0110025883731988 0.0122768589726704 1 1
-0.173142447493925 -0.168743839264819 1 1
-0.058779046069131 -0.0573142104031772 1 1
0.474362965002377 0.466440429500863 0 0
-0.159924801909666 -0.156498064847635 1 1
0.250193184145068 0.245207349751172 1 1
0.177634643691471 0.17533763302309 1 1
-0.142632628872878 -0.140822549894742 1 1
-0.37375267491624 -0.365186961306688 0 0
-0.130909026698903 -0.129005541983557 1 1
0.183700676361002 0.180761155671322 1 1
-0.0473493471291498 -0.046265578625023 1 1
-0.017455825215284 -0.0172997185931923 1 1
-0.221076762438198 -0.21683570034954 1 1
0.21877364397743 0.214677183559826 1 1
-0.231557593795308 -0.226896203072028 1 1
-0.33663035937315 -0.329694318581851 1 1
-0.0908284363675592 -0.0892135121485481 1 1
-0.300849529663975 -0.295881304822418 1 1
-0.118459099640709 -0.116944045087673 1 1
-0.0962869046186051 -0.0950427655687123 1 1
0.420872159592099 0.41293259975435 1 1
0.0650411546429068 0.0646813905643683 1 1
-0.157267351231599 -0.15399375662672 1 1
-0.0254030932208997 -0.0258899366222095 1 1
0.32944145448012 0.323942195883712 1 1
-0.424781137862167 -0.417305942518241 0 0
0.322717980160592 0.318584493886188 0 0
-0.0434749900594691 -0.0428787745152442 1 1
0.193539082728677 0.190196364532308 1 1
-0.468085172338782 -0.459253126871393 0 0
0.0558722749322869 0.0543718473240459 1 1
0.379237618009356 0.37089458630394 0 0
0.0525486207273423 0.0517197093072187 1 1
-0.419147833025674 -0.411085789360245 1 1
-0.105680028973225 -0.101110518020692 1 1
-0.0528683897856158 -0.0528864433805007 1 1
0.0732958297580637 0.0723653080081886 1 1
0.203448974520852 0.200480823819876 1 1
0.288623964035727 0.284054031417405 1 1
0.14388615725961 0.142407043669221 1 1
-0.184384701176381 -0.181762134735387 1 1
-0.0197798060431694 -0.0183726715863689 1 1
0.00567008020453121 0.00643051901820778 1 1
0.28644739072063 0.280618135744798 1 1
-0.104854174266712 -0.10412410200654 1 1
0.0775046380198204 0.0765160355362994 1 1
0.0698584434319416 0.0688885646583444 1 1
-0.00926439360275866 -0.00920799565289607 1 1
0.205583772885136 0.202526547874009 1 1
0.353769358849544 0.346274750120698 0 0
0.271713198590198 0.26635233707003 1 1
0.0523880571911206 0.0513990828366719 1 1
0.114265074137499 0.111083909182721 1 1
-0.122211309238042 -0.119360674350878 1 1
0.39423032895689 0.388321117343873 0 0
0.0301787727253911 0.0282323150501334 1 1
-0.301065769133436 -0.294363845661082 1 1
-0.513643670193045 -0.503884686976606 0 0
-0.0491251090347802 -0.0492205968487719 1 1
-0.152602905531013 -0.150187498301534 1 1
0.231579013204191 0.228733900550319 1 1
-0.217999806461805 -0.21297316258256 1 1
0.0378594127994022 0.0373920712869569 1 1
0.168425769548614 0.164296411122286 1 1
0.0135675918482715 0.0125698134811601 1 1
0.375188059368111 0.368928353009782 1 1
-0.105409292074863 -0.103570828434457 1 1
-0.0609478112075976 -0.0589221462937759 1 1
-0.154965656906065 -0.152740907314109 1 1
-0.0378088517291535 -0.0367189982826107 1 1
0.113855999599396 0.112551196249139 1 1
-0.124230796637558 -0.12120995839645 1 1
-0.312298369551842 -0.305358480428299 1 1
0.330022877871008 0.323171788770936 0 0
-0.00858205095817274 -0.00857504370258309 1 1
-0.173228740661934 -0.170998553609371 1 1
-0.142960395206909 -0.14027947157072 1 1
-0.0848559152173316 -0.0843773195555336 1 1
0.120093128564504 0.117700793390263 1 1
-0.0476688222166889 -0.0458040957051438 1 1
0.180771038368385 0.176258044609039 1 1
0.167937582940168 0.165154170899951 1 1
-0.0687361415546013 -0.0685044821907755 1 1
0.293065480124439 0.287582715183318 1 1
0.031246461218005 0.0308897493038916 1 1
-0.0806961445511458 -0.0796555226293353 1 1
0.221833194252783 0.217031222194128 1 1
0.0407198008046771 0.0400785333740273 1 1
-0.139064010929058 -0.136967424785913 1 1
-0.309671094248643 -0.304556035845105 0 0
0.127305881723399 0.126194912338548 1 1
-0.302390817545212 -0.296788148355228 1 1
0.0423495687022052 0.041734913496567 1 1
-0.0884704463583389 -0.0857412289970911 1 1
-0.232861314202552 -0.227869483781858 1 1
-0.144121846851554 -0.14075207721988 1 1
-0.282275702450162 -0.276235743146418 1 1
-0.0590668584920442 -0.0578528942556146 1 1
-0.0724262497634653 -0.0713996086454547 1 1
-0.0712892923519537 -0.0710919639647275 1 1
-0.0100181192472468 -0.00885665880000177 1 1
-0.124588761999461 -0.12360312694192 1 1
0.281705780131171 0.275881109312047 1 1
-0.173485084188971 -0.171192241992602 1 1
0.262122531944561 0.257610041501129 0 0
-0.0965036506953536 -0.0938229202376693 1 1
-0.11031216768269 -0.108649058213975 1 1
0.110929711300213 0.108838024850102 1 1
-0.374511837517757 -0.368756323829348 0 0
-0.305367335332525 -0.300148139103886 1 1
-0.109435525512279 -0.10734025761427 1 1
-0.276941442355371 -0.273040902969591 1 1
-0.0795739206080917 -0.0794030942256915 1 1
-0.113367028517452 -0.11213872438329 1 1
0.0496872552691169 0.0496088443539493 1 1
-0.256802319205461 -0.251795248941698 0 0
-0.0421628902187684 -0.0412204287451937 1 1
-0.0508724954797031 -0.0504664014780755 1 1
-0.161083710927299 -0.15858239034431 1 1
0.112114207478881 0.110191372600277 1 1
-0.199424547947629 -0.195078750988258 1 1
-0.153410205251281 -0.150658182735416 1 1
-0.00211562919072172 -0.0020747646015828 1 1
-0.104481552175589 -0.10188679295476 1 1
-0.0728423034250735 -0.07220430724924 1 1
-0.119096514258023 -0.117430067320099 1 1
-0.202257129232067 -0.198108176378805 1 1
0.0234946795106018 0.0237228810389135 1 1
-0.153322531017123 -0.149413507997183 1 1
-0.033917818927701 -0.0327430939076243 1 1
0.0376408097156376 0.0364746188319574 1 1
0.127488230879196 0.124070953229922 1 1
-0.0256758296293081 -0.0260479491892006 1 1
-0.0671921816581885 -0.0663656680406959 1 1
-0.0864902981068184 -0.0844326599775659 1 1
-0.105110543227807 -0.103792851845617 1 1
-0.0899293698352056 -0.0888154454094606 1 1
-0.245751615418257 -0.24148004355358 1 1
-0.0633281508570457 -0.0629558353738426 1 1
0.0715818310941736 0.0706999053527752 1 1
-0.147995082133801 -0.144301808683646 1 1
-0.231112348515093 -0.225915038205751 1 1
0.0368319582282428 0.0377008273501071 1 1
0.183990787095046 0.180562984691754 1 1
0.243424802068675 0.239813836096017 1 1
-0.0212671031289892 -0.0213530456369028 1 1
0.0214433665368067 0.0205294341448769 1 1
-0.0331934489422652 -0.0321625861946162 1 1
0.14619638768996 0.143426283061487 1 1
0.119937439371415 0.116770874057211 1 1
-0.18326676476939 -0.178921511091937 1 1
-0.086690583112137 -0.0841630086007734 1 1
0.168633255869354 0.165580248392986 1 1
0.0292782508811018 0.0285777940995969 1 1
0.459091090490632 0.450670866000538 0 0
0.145601250623281 0.143324766836938 1 1
0.0461378730706448 0.0436998522495194 1 1
0.092497009870907 0.0898424444031791 1 1
0.0635629661274393 0.0624073944915358 1 1
0.214418815924281 0.209574830126108 1 1
-0.206012146988992 -0.202195128050306 1 1
-0.00538564618585431 -0.00580131099286143 1 1
-0.198786693887916 -0.194667940121849 1 1
-0.00372605223045535 -0.00310814687091867 1 1
-0.0727351966186045 -0.0698847810435388 1 1
0.33294244294523 0.326729840601195 1 1
0.441621859776239 0.43271301462157 0 0
0.370675255514212 0.363711168952508 1 0
0.215438831291223 0.211456450792175 1 1
0.162394382718442 0.160346427713842 1 1
-0.236732763056592 -0.233008178705772 1 1
0.1046788391243 0.103634207048594 1 1
-0.00186558774124064 -0.00190105813311379 1 1
-0.0239858494666089 -0.0233860638122133 1 1
0.105805365484285 0.105234599393607 1 1
0.149342799458296 0.148221094558898 1 1
-0.118611022595655 -0.116182992428754 1 1
0.0499323987237163 0.0487642466411994 1 1
0.0752434781428659 0.0731666763804113 1 1
-0.289093903127746 -0.28270680203423 1 1
-0.24161872978643 -0.236977575533237 1 1
-0.0939955526243019 -0.0932524705123097 1 1
-0.101068150220781 -0.0999032571964182 1 1
-0.134568360540147 -0.132996593003522 1 1
-0.247978926991277 -0.244063368112924 1 1
-0.272708036223988 -0.26698510161727 1 1
-0.391219005204703 -0.383550423099036 0 0
-0.365053892357833 -0.358902432419674 1 1
-0.00700861352388833 -0.00703193453032849 1 1
-0.186027103485797 -0.181282791659078 1 1
0.0156172861850293 0.0154402821572588 1 1
-0.287578586281732 -0.282197500335382 1 1
-0.255749352361644 -0.249685854588304 1 1
0.0575125008912011 0.0554846180844242 1 1
-0.144065188488847 -0.140124839540202 1 1
-0.140151795062613 -0.136725884821219 1 1
-0.0218591702586338 -0.0213752783143529 1 1
0.103756461449257 0.102059466660775 1 1
0.241196860268585 0.237419710821583 1 1
-0.013848931057968 -0.0130414105534666 1 1
0.120516116320358 0.118377074723051 1 1
0.109062589418676 0.10696057638369 1 1
-0.156291593714598 -0.153366724807585 1 1
0.239926965996975 0.235864473988859 1 1
0.076877179549724 0.0746566210749259 1 1
-0.0318226539512047 -0.0314636761534907 1 1
0.0755761713831017 0.0738940027298739 1 1
-0.00184971892334178 -0.00155388074653996 1 1
-0.310499324624569 -0.305552837372912 1 1
0.0821658043151845 0.0818919006112406 1 1
-0.385478643859011 -0.377397994258887 0 0
-0.00263305279603534 -0.00173184237838353 1 1
-0.012837212354373 -0.0135755209956417 1 1
-0.154031727632205 -0.150827799432869 1 1
0.0324115714496725 0.0324421716114189 1 1
0.133406853765344 0.129772874663164 1 1
-0.167937964131186 -0.165390749226745 1 1
-0.19311992153449 -0.189898995803284 1 1
0.0405313192140337 0.041185657010343 1 1
-0.0645012830871462 -0.063736802391669 1 1
-0.0780780926467794 -0.0763758553587216 1 1
0.414197668690339 0.406562804360188 0 0
0.0190571277774709 0.0186945267488527 1 1
-0.105299353024796 -0.103195577859273 1 1
-0.000173364539713149 -0.000790018686461689 1 1
0.291577024044336 0.286590869676173 1 1
-0.0830077147364144 -0.080556489910996 1 1
0.0542711149156866 0.0529847299721474 1 1
0.0217775408224559 0.0218629017761198 1 1
0.137805098437677 0.136237160972158 1 1
-0.0447107870433093 -0.0422950391509477 1 1
0.444013698814081 0.43674128569388 0 0
-0.0329153480575203 -0.0341316249703735 1 1
0.190573040603458 0.187975317368586 1 1
0.162790584951815 0.159542224366386 1 1
-0.234644292462994 -0.227841006819107 1 1
0.0412566545246801 0.0398766459832152 1 1
0.0533618917193706 0.0516515233345749 1 1
0.0903348474053109 0.0889192777408364 1 1
0.241918017010221 0.23850959333252 1 1
0.279471077526132 0.273510354489183 1 1
-0.514638337715083 -0.505593830840183 0 0
0.0339037898646435 0.0338702178353086 1 1
-0.000703071707898622 -0.000971618087720329 1 1
-0.436110350186105 -0.427818432422491 0 0
-0.236225243081973 -0.230730359166115 1 1
-0.317587505506679 -0.310750663184571 1 1
0.0947564246033106 0.0916095172835636 1 1
0.311875617479464 0.307394903339398 0 0
-0.0993787243323681 -0.0971636505179403 1 1
-0.161955785534606 -0.158848211775616 1 1
-0.0891871145580803 -0.0881211302993228 1 1
-0.0804425560449146 -0.0800684678647397 1 1
0.0368929231055741 0.0362045558049045 1 1
-0.00381705671359701 -0.00441266818943271 1 1
0.0364655066502189 0.0368271518277636 1 1
-0.0446117337690842 -0.0446888771268875 1 1
-0.278531379935873 -0.273986505625873 1 1
-0.248537261189791 -0.242959004356293 1 1
0.266605831240359 0.26249216605823 1 1
-0.0310798144482993 -0.0304434662057582 1 1
0.0449067297210939 0.0452147242442081 1 1
0.100081246707943 0.0976154264803378 1 1
0.0575611445988966 0.056732248230433 1 1
-0.30481200699821 -0.300375446599749 1 1
-0.116271944458938 -0.113053833104713 1 1
0.0258170184710473 0.0246860889640601 1 1
-0.0110515848961106 -0.0110651595397279 1 1
-0.309144786915982 -0.305161098245311 1 1
0.313051514872555 0.306524065194865 1 1
0.21541086209012 0.210546636372338 1 1
-0.0671217826663413 -0.0651023972802944 1 1
0.192077904569858 0.188183779005251 1 1
-0.0301350554320569 -0.0297952315528137 1 1
0.0906787851972515 0.0897211714080837 1 1
0.0737741694335592 0.0727073777639552 1 1
-0.161000471205684 -0.158770292958152 1 1
-0.176803311061934 -0.173762273802651 1 1
0.274873868606959 0.271005984090171 1 1
-0.114107396299617 -0.111512921431072 1 1
-0.037975660399932 -0.0373587836963381 1 1
0.168135447197152 0.165303996410356 1 1
-0.255571066497209 -0.251549107519016 0 0
-0.135326911944893 -0.134166523464178 1 1
0.0878100959489007 0.0860096344943928 1 1
-0.112032290711368 -0.109975026031616 1 1
0.326803109550081 0.320955487362035 0 0
0.0187862832453863 0.0190393554445761 1 1
-0.0993832415862557 -0.098846783152297 1 1
-0.308536526674258 -0.302187551397054 1 1
-0.174151506494297 -0.170464942367056 1 1
-0.240994432696818 -0.235409167184859 1 1
0.408015441655866 0.40248660551531 0 0
0.064603120357427 0.0621563061531455 1 1
0.211222178445913 0.20722879963214 1 1
0.339883765459673 0.333698167504447 0 0
-0.0306737042080283 -0.0290979460631119 1 1
-0.0971004155767325 -0.0947834045259887 1 1
-0.422809117993212 -0.414639329043142 1 1
-0.257436641363026 -0.252836944127752 1 1
-0.0639460913195454 -0.0625526260149182 1 1
-0.02272968247894 -0.0219422288121317 1 1
0.045541717697799 0.0447342522847928 1 1
0.0699272180792867 0.0657470694190213 1 1
-0.481488187651091 -0.471415674592179 0 0
0.120262269371249 0.117717542681504 1 1
-0.055754415941022 -0.054611032184153 1 1
0.0306244947521246 0.0309230005202726 1 1
0.104911374992117 0.103347328094281 1 1
0.00822791216420625 0.00739630498374741 1 1
-0.0306131775079038 -0.0311238477860735 1 1
-0.164426791961707 -0.16090816618277 1 1
0.15546594745226 0.152855233078393 1 1
-0.115837138306272 -0.113930792436076 1 1
0.134990370774652 0.131481652097962 1 1
0.01610744691655 0.0153164183793393 1 1
-0.174066516097871 -0.171067962235714 1 1
0.0477178316617871 0.0469120973195734 1 1
0.0138393391257475 0.0138344080573865 1 1
0.276851225682955 0.271025157829632 1 1
-0.210843772858522 -0.20642631101492 1 1
0.0121204801206247 0.0119397745578212 1 1
0.274307878908771 0.269614291659992 1 1
0.152949802715471 0.149583330149818 1 1
-0.161084382829525 -0.158720482562869 1 1
0.0821950584351049 0.081759124615841 1 1
0.294727354770963 0.290339750826792 1 1
-0.118683566317215 -0.116971807657738 1 1
-0.184349988832044 -0.181687517300524 1 1
0.115510223388775 0.113133510873293 1 1
-0.0215502060782405 -0.0218165723069904 1 1
-0.226351748833844 -0.22314912487818 1 1
0.245215441805994 0.240959509228461 1 1
0.176304979437971 0.17246389996442 1 1
0.246955097007795 0.240977073170141 1 1
-0.124854869163943 -0.122960549695032 1 1
0.0872914162251407 0.0856734685942825 1 1
0.291393582667618 0.285402994234942 1 1
-0.124990836007974 -0.12340887603606 1 1
-0.0114764024578693 -0.0112160948637298 1 1
0.164072340898123 0.1601701197508 1 1
0.158142278751614 0.154005635132454 1 1
-0.175654647009675 -0.172691580644525 1 1
-0.0682514995444372 -0.0672347071288235 1 1
0.0376091662531751 0.0373801299056842 1 1
-0.0707829639251186 -0.0688485096363791 1 1
0.0369269709107555 0.0356617036799095 1 1
0.0752728449363691 0.0733938090430357 1 1
-0.16168977746472 -0.159700776399181 1 1
-0.50797293784101 -0.500226402641065 0 0
-0.00587416122573947 -0.0052364698125907 1 1
0.292207799384412 0.288237254233556 1 1
0.0237614833857531 0.0254679531696583 1 1
-0.0592778397652623 -0.0575544371439939 1 1
0.0853261625529204 0.0843821391066202 1 1
-0.0365361278106171 -0.0359055733761408 1 1
0.0609269956284767 0.0591091257023942 1 1
-0.172150282857485 -0.169272209203343 1 1
0.065034720738107 0.0627479228368655 1 1
-0.017469423507544 -0.0177243567445089 1 1
-0.262322162044122 -0.257304100000056 1 1
-0.0227496939872442 -0.0226366796583117 1 1
0.0661076741776332 0.0650872570756804 1 1
-0.256344868384248 -0.251615012857743 1 1
0.272977525337393 0.269490696921208 1 1
0.0140236436472393 0.013269670263765 1 1
-0.116252914528277 -0.113646678515002 1 1
-0.0677526967578928 -0.0647208337734606 1 1
-0.0388174845716315 -0.0375255163630666 1 1
-0.140327863142792 -0.136941107377521 1 1
-0.288705692686416 -0.283696431802024 1 1
-0.205109546110241 -0.201314071988363 1 1
-0.293254684026393 -0.287856137705152 0 0
0.104218646769265 0.103557628639119 1 1
-0.119708554298799 -0.118116579032022 1 1
0.163513365885016 0.160632896458861 1 1
0.19422489940061 0.188213762691361 1 1
-0.0864863902755315 -0.0828706511722328 1 1
0.0681316080173031 0.0652215093732801 1 1
0.0222557822031942 0.0217147588646655 1 1
0.108710641097506 0.106700707331192 1 1
-0.231576520391839 -0.227856151204325 1 1
-0.183231604741448 -0.179586912415818 1 1
0.129150278291668 0.126012074665933 1 1
0.317803773284825 0.311657886481754 1 1
0.222787622634147 0.218905908284161 1 1
0.145254629766232 0.14405106643477 1 1
0.0612721476968543 0.0602116501932199 1 1
-0.305062104019534 -0.299657703150352 1 1
0.207573155857464 0.203737818132723 1 1
0.359052715892903 0.352031781089397 1 1
0.139967818201324 0.137147763670349 1 1
-0.399487540734429 -0.391785915555459 1 1
0.176001632831969 0.172580403303197 1 1
0.297170522695672 0.292929463770475 0 0
0.411782452161073 0.404127495498601 1 1
0.233902030415582 0.230461152636081 1 1
-0.138071032885669 -0.136206757004949 1 1
0.103217331610389 0.101508812714528 1 1
0.0788337404300753 0.0785700874645527 1 1
0.0181551729733744 0.0159947643548037 1 1
0.0322902812065223 0.0313479400219003 1 1
-0.045989948842986 -0.0439467212595554 1 1
-0.0480088860726409 -0.0474612612277062 1 1
-0.134109801799965 -0.130277146676427 1 1
0.120231125942725 0.117335316799525 1 1
-0.00197119955119309 -0.00111149597446805 1 1
0.0736351200345628 0.0722539727680297 1 1
-0.255094508655314 -0.251306413566947 1 1
0.202279599747173 0.198058042301426 1 1
-0.14855110747153 -0.145371205308165 1 1
0.155134896121405 0.152516157790853 1 1
-0.601456679978936 -0.591009229497492 0 0
0.0105297215311314 0.0103091774356069 1 1
-0.0615481029491612 -0.0599154142560192 1 1
0.400587311001148 0.392193292119127 0 0
-0.0980922092419585 -0.0967114566661295 1 1
0.0601373232625893 0.0597359831307223 1 1
0.301308246495283 0.295598995183062 1 1
-0.0698112200279019 -0.0691396387852165 1 1
-0.157532468206884 -0.153387601161535 1 1
0.0447974452916358 0.0435283626765212 1 1
-0.155084539848196 -0.149980139101876 1 1
0.0520493194707266 0.0512272729525716 1 1
0.252321012865917 0.246868534547528 0 0
0.230812179243992 0.225386461079205 1 1
-0.00824342942223037 -0.00831737534133648 1 1
0.203405383990743 0.199241955916337 1 1
0.118770165223889 0.11743944837504 1 1
0.0738959866834308 0.0725823372801657 1 1
0.131510624735311 0.129785373457277 1 1
-0.148034892333781 -0.144943085073144 1 1
-0.0270131477069849 -0.027430765977214 1 1
0.0581839748049036 0.0581382805976878 1 1
-0.248845200851115 -0.244090654081033 1 1
0.062813599018307 0.061511709490524 1 1
-0.14311953734653 -0.140442581382916 1 1
-0.0264359586462722 -0.026138006992171 1 1
-0.148014792745134 -0.145216438348152 1 1
0.254020798092778 0.249505815724667 1 1
-0.0679526810441503 -0.0665425660438486 1 1
0.0189911917385797 0.0176697319749831 1 1
-0.164551132296428 -0.160603532643454 1 1
-0.0824362827541648 -0.0811916653736491 1 1
0.188420026546894 0.185471258471158 1 1
-0.152651079166876 -0.148715534830163 1 1
-0.0557715142913219 -0.0545970683800905 1 1
0.011486461700679 0.0108882412195408 1 1
-0.0943580323318171 -0.0908430446822288 1 1
-0.0340652910732509 -0.0331518135320484 1 1
0.234304242416389 0.228863595173973 1 1
-0.181037740201641 -0.177519635057122 1 1
0.140642749595125 0.139422494860903 1 1
0.293816189600082 0.289379700824149 1 1
-0.0343234321291426 -0.0338080910196436 1 1
-0.171728514036372 -0.168623627520607 1 1
-0.0694108140377519 -0.0681530324154443 1 1
0.20856221764143 0.205116881954413 1 1
0.061981973423225 0.060862641902407 1 1
0.052238413792848 0.0508255681121159 1 1
-0.040690341886577 -0.0391772591389959 1 1
-0.0687030540600852 -0.0682030762780732 1 1
-0.0521448457976067 -0.0509874854892836 1 1
-0.160807011634066 -0.158926312289281 1 1
-0.288708399736006 -0.283509408368086 1 1
0.281918304550704 0.276952712259162 1 1
0.185619428532819 0.181955566284301 1 1
0.0185142740862991 0.0177105861565353 1 1
0.0401486872413879 0.0395320153810068 1 1
0.087402728955729 0.0870977251398685 1 1
-0.337486213001695 -0.330378709648559 1 1
-0.253512718652187 -0.24837875871768 1 1
-0.102525519744073 -0.100624703088624 1 1
-0.125851475095102 -0.124292358009313 1 1
0.104399675027719 0.103093871927801 1 1
0.0851688615009834 0.0837915250546516 1 1
-0.0251736542382928 -0.0223058296196075 1 1
0.19731898860941 0.193572501298978 1 1
0.0888862443458852 0.0890063516993503 1 1
-0.0101489689399468 -0.00987097527811389 1 1
-0.213542672512797 -0.208038193690212 1 1
0.129596368730589 0.129237892779261 1 1
-0.00746372925672086 -0.00717166178987551 1 1
-0.0115071200710451 -0.0122844794435523 1 1
-0.25613151157082 -0.250048432672901 1 1
0.133916834181477 0.131679106338507 1 1
0.153568805770881 0.149304413186288 1 1
0.0301819557530484 0.0289243236955081 1 1
-0.123017185848735 -0.122102805756331 1 1
-0.231755481582154 -0.227305854646958 1 1
0.136452290098482 0.13457805068154 1 1
-0.127664876342834 -0.12564147768503 1 1
0.0710260801445614 0.0703080252774067 1 1
0.0782425785000581 0.078223566360499 1 1
0.0619633181852693 0.0599800105269331 1 1
0.130960900844302 0.127325529017542 1 1
-0.214347639188931 -0.209929799244999 1 1
-0.267192024936456 -0.261151823226447 1 1
0.160692518780037 0.158266087256182 1 1
0.173141421650676 0.170956270074344 1 1
0.0207293676566234 0.0213027177395476 1 1
-0.227311521902946 -0.222384038214452 1 1
-0.0871658330783772 -0.0848752176264828 1 1
-0.0767566500175265 -0.0756274662158181 1 1
-0.0288650564413423 -0.0280794327893757 1 1
0.105524954729261 0.102860594847335 1 1
-0.0462921042105791 -0.0447242235127747 1 1
-0.322256435828252 -0.316246724015261 0 0
-0.0505797375840675 -0.0490893949960767 1 1
0.265579067936737 0.260078732436334 1 1
-0.101718882696226 -0.0996396228728323 1 1
0.113476464521308 0.111310354039771 1 1
-0.128454183429377 -0.124979653340789 1 1
0.46746189688426 0.458646704405211 0 0
-0.130510078303355 -0.127791930775163 1 1
0.309796007383969 0.302967675224931 1 1
-0.156272982925205 -0.152746942645568 1 1
0.168432024090602 0.165437965781715 1 1
-0.519022925277006 -0.508511972944972 0 0
-0.144095939080614 -0.142872113812662 1 1
-0.24692332302592 -0.242990495025325 1 1
-0.263735100798108 -0.259905170621917 1 1
0.453875506914084 0.447731038206898 0 0
-0.15958361368497 -0.156515383456162 1 1
-0.0797593942594983 -0.0788103915504703 1 1
-0.171117478625193 -0.169029601338847 1 1
-0.0629691331384812 -0.0603682618234175 1 1
-0.212259465640962 -0.207811362023055 1 1
-0.271547445089284 -0.267192683468881 1 1
-0.00900254001026062 -0.00971512446254668 1 1
0.0331356158076775 0.0343912839436868 1 1
0.287180803484414 0.283131808724723 1 1
0.0848560826135898 0.0832846062399168 1 1
0.151028702375352 0.148391385573258 1 1
-0.304212225920436 -0.299079281299147 1 1
0.444279263487305 0.437921532025853 0 0
0.089898248400175 0.0888684332258493 1 1
0.0200409713167619 0.0188459673572245 1 1
0.332606285457126 0.326135975033679 1 1
0.000758578222345867 0.000634164500449362 1 1
-0.107530463354588 -0.104582594965407 1 1
-0.245542882460837 -0.241298173949428 1 1
-0.282789837969148 -0.278394205284683 1 1
-0.169756867563256 -0.165768189496051 1 1
-0.071032269795318 -0.069773030692572 1 1
0.139347841896217 0.136211724016613 1 1
-0.139081038258815 -0.137757565660206 1 1
-0.303073057145797 -0.297408923541612 1 1
0.315432859470699 0.308553572279436 0 0
0.204638950811732 0.199327277804419 1 1
-0.262821435425076 -0.256663709034475 1 1
-0.0139396856738269 -0.0144816898315051 1 1
0.240369139843975 0.236388903010815 1 1
0.0898139130340636 0.0869808585018644 1 1
0.0677197090088498 0.0675524922855017 1 1
0.156639295410793 0.154488617220332 1 1
0.248946016133884 0.244692807840009 1 1
-0.0571513142927291 -0.0556268908419755 1 1
-0.068678650122756 -0.0677103644170728 1 1
-0.164228022029351 -0.160856860565837 1 1
0.38058958530439 0.373873955763347 1 1
0.295722076216235 0.288640519755013 1 1
0.00926711681970126 0.00935784188200566 1 1
-0.109700253792399 -0.105816508883466 1 1
0.101844863925221 0.0986881291642308 1 1
-0.229200468225147 -0.225319061632485 0 0
-0.127959172602811 -0.123784802217389 1 1
-0.216513467461282 -0.213027115937453 1 1
-0.0231001685131583 -0.0236842188866499 1 1
0.108917631084415 0.106867006483074 1 1
-0.127878967829553 -0.126864078377461 1 1
-0.327067395281765 -0.321567772149675 1 1
-0.0923026405599463 -0.0912464924356412 1 1
0.201888313277827 0.197949417824355 1 1
0.171219266122921 0.168709533100076 1 1
-0.141740400244831 -0.138041696334874 1 1
0.225464265755523 0.220956693929358 0 0
-0.227174264086322 -0.22340456296191 1 1
0.129843238378633 0.127437892393666 1 1
0.12972054052423 0.127283398741952 1 1
0.224463185133505 0.221155966865003 1 1
-0.32409904974725 -0.316839530025929 1 1
-0.0768105315788724 -0.0751336015160453 1 1
0.233689041851719 0.22787593564806 1 1
-0.130841379149054 -0.129344489705116 1 1
-0.049208415514059 -0.0484813861755658 1 1
0.0908357377773153 0.0901882226520601 1 1
0.18178193325585 0.178487706343195 1 1
0.194964123393324 0.192741279700677 1 1
-0.221170856434629 -0.215445480148886 1 1
-0.00612665881732939 -0.00574752968741332 1 1
-0.171979096445811 -0.169009584008637 1 1
-0.0523340816942402 -0.0511681820882947 1 1
0.112194414216681 0.108865418634667 1 1
-0.0187145734590019 -0.020169421191872 1 1
0.186199487083207 0.183457864924125 1 1
0.0511927423693363 0.0512395456364748 1 1
-0.109660438393719 -0.106382706054449 1 1
-0.20418323599241 -0.200179846960787 1 1
-0.355916233794437 -0.349731809262323 1 1
-0.0986810497525019 -0.0962682845287486 1 1
0.174623351442924 0.171750115185905 1 1
-0.16347342119717 -0.159720441433616 1 1
-0.165453519627696 -0.16268186835391 1 1
-0.309381335711196 -0.302511900654507 1 1
-0.0242350554471039 -0.025442455828149 1 1
0.0606119305897318 0.0594276823318411 1 1
-0.166574144115893 -0.163984152336159 1 1
-0.00331300555149383 -0.00230826467839899 1 1
0.185031164620614 0.181554982741733 1 1
0.183739342609921 0.178771268967106 1 1
0.381118789309696 0.374373167142864 0 0
0.108074817971652 0.106620146998205 1 1
0.095280020058038 0.0936356301369101 1 1
-0.0352286448031081 -0.0334094834338176 1 1
0.0467744388372713 0.0467983851712717 1 1
0.263634951678389 0.259758129982578 1 1
-0.112777971783652 -0.11137423625063 1 1
0.215026845726791 0.211348870563174 1 1
-0.0250368593891167 -0.025444933291898 1 1
-0.161418120532969 -0.160163667769177 1 1
0.178441145164774 0.173831366534988 1 1
-0.204918565184832 -0.200873212473302 1 1
0.13045083821168 0.126492417885193 1 1
-0.1722278603673 -0.169817671300882 1 1
0.104872003709128 0.103016783534417 1 1
-0.191669498318483 -0.187799238845106 1 1
-0.0314439041250089 -0.0288411010845675 1 1
0.177988698458609 0.174767732250949 1 1
0.117712938663108 0.11602152806306 1 1
-0.0342856728683178 -0.0330123210960753 1 1
0.206380094408698 0.201731603258202 1 1
0.225634604985454 0.221165777973242 1 1
-0.31374183536627 -0.306711519684295 1 1
-0.268455162650079 -0.262847829189199 1 1
-0.3017607499886 -0.296250159390479 1 1
-0.0788405225228944 -0.0765355921233287 1 1
-0.0964018280349519 -0.0947268701421002 1 1
-0.192873718590005 -0.188665009763761 1 1
0.233017300190936 0.228731978328642 1 1
-0.0229866635778601 -0.0222890671223144 1 1
-0.0683833123235957 -0.0679067085410845 1 1
0.155774041179362 0.152609106050823 1 1
0.117050486316224 0.113190475967351 1 1
-0.0359183308152812 -0.0354494011816382 1 1
0.145242187142867 0.140815718789573 1 1
0.134199316142708 0.131313689557959 1 1
-0.132065228748558 -0.130040577669105 1 1
0.292552934494476 0.285817903082825 1 1
0.318746435671896 0.311909441359679 1 1
-0.0302466316876702 -0.0297897471855269 1 1
0.610195759511532 0.597490967416917 0 0
0.00438731234327679 0.00496693301692945 1 1
-0.299282928046211 -0.294237621596546 1 1
0.0462738387096047 0.0439417454997175 1 1
0.198094001439983 0.193648401153123 1 1
0.416873122888058 0.409685536043804 1 1
-0.0797607379079318 -0.0794232458548309 1 1
0.0947802639627847 0.0937619386509006 1 1
-0.117304455640118 -0.11539145982231 1 1
-0.269406088864286 -0.263522079880608 1 1
-0.091686273414243 -0.0878491370764045 1 1
-0.0960216018570224 -0.0941572736111124 1 1
-0.0541322702281679 -0.0540603163726217 1 1
-0.140474692172058 -0.13794060392636 1 1
0.101954143425407 0.0985227700926621 1 1
0.341909650402004 0.335465650050334 0 0
0.403645363391611 0.396676810181812 1 1
-0.382452515167688 -0.374824670669467 0 0
0.18543793838195 0.181856211765964 1 1
0.184002063394586 0.181377684891786 1 1
0.0422123879257549 0.0408523136503506 1 1
0.0424385476099369 0.0426304936983082 1 1
0.0326344550299179 0.0321395162126546 1 1
-0.172782910561459 -0.169387667003297 1 1
0.195290197402684 0.192354666726441 1 1
0.00601744963285734 0.00423696919448841 1 1
0.0748377450211282 0.0742708679676326 1 1
0.0247801243256256 0.0259038290136999 1 1
-0.221486417386315 -0.216165356208034 1 1
0.118514660944706 0.114838610407284 1 1
-0.00138766764917486 -0.00302841313094436 1 1
-0.100792555142074 -0.099133160987469 1 1
0.252292086267036 0.248314833944207 1 1
-0.053134248897222 -0.0529478816874372 1 1
-0.517229626995944 -0.506673078022326 0 0
-0.241672598307493 -0.236891079249751 1 1
0.172601957222524 0.169809444298685 1 1
-0.250861441785146 -0.247387938309472 1 1
0.156172324707078 0.152851498360663 1 1
0.0884125065463116 0.0868723130750417 1 1
0.135438371495446 0.132510727475818 1 1
-0.22213963953759 -0.218928259790247 1 1
-0.222256343870174 -0.218549461574877 1 1
0.0924301220715256 0.0912209186069932 1 1
-0.0403586962912468 -0.0376878518211418 1 1
0.0246823045857969 0.0245163209505138 1 1
0.0637907667234642 0.0624341791984975 1 1
-0.0562105877017723 -0.0556067274296321 1 1
0.180544290864093 0.177817063581709 1 1
0.0167694071778088 0.0162392505916798 1 1
-0.332861936399576 -0.326443622263262 0 0
-0.047608607820383 -0.0473589943857941 1 1
-0.119912954352197 -0.119055495941368 1 1
-0.202959710140988 -0.199737049024917 1 1
-0.0302306086763895 -0.0293353488261132 1 1
-0.192908622180772 -0.190147975789597 1 1
-0.154671022823887 -0.151122956320153 1 1
-0.266899343682744 -0.262384462652515 1 1
-0.334641335428749 -0.328560403016017 1 1
0.126064530378623 0.123183227497252 1 1
-0.349870720821381 -0.342781573959395 0 0
0.0946158360557744 0.0922086713800262 1 1
-0.306140504673678 -0.300907927253344 0 0
0.23605358634693 0.231822947647263 0 0
0.175574293280639 0.17128787591582 1 1
-0.204176108308751 -0.199814450910733 1 1
0.0167007105330238 0.0166687945237716 1 1
-0.168668836696413 -0.165176302085198 1 1
0.103142849717921 0.102251377639815 1 1
0.100286947551854 0.0984933107658574 1 1
0.0035828928787939 0.00403614987124034 1 1
-0.155794442828757 -0.153864043794586 1 1
-0.24359683061941 -0.239097128740267 1 1
-0.0233973538639424 -0.0231220684700916 1 1
0.0810550879561576 0.0793437609260495 1 1
0.00987102427323101 0.0114394623199402 1 1
0.20436052776289 0.201128687930008 1 1
-0.20971593167638 -0.206329456837977 1 1
0.232872594481832 0.228535417668114 1 1
-0.107373060946632 -0.104956692484899 1 1
-0.232985123106401 -0.228396237240113 1 1
-0.107631481507955 -0.10605866032679 1 1
0.0965102981476967 0.0948532774241629 1 1
0.10362625581455 0.101988800705134 1 1
0.0212312704385945 0.020995537177085 1 1
-0.330342740749245 -0.323602486995444 1 1
0.169064894077758 0.166638919151439 1 1
0.168318864409143 0.164679915875793 1 1
0.021678277301181 0.021010963648287 1 1
-0.343914133745122 -0.336856898619915 1 1
-0.164159357113302 -0.16018055583963 1 1
-0.0904553975994285 -0.0901711473862448 1 1
0.165913973423485 0.163448156114956 1 1
-0.199326806560768 -0.194698601340653 1 1
-0.0622311481046622 -0.0604458962016299 1 1
-0.210405364187788 -0.205510256007691 1 1
-0.0886849130817214 -0.0877828639615723 1 1
0.0670280907873766 0.0660774930079081 1 1
0.15181180817213 0.149480117061757 1 1
-0.144957655737839 -0.142815780762321 1 1
-0.259116328063567 -0.253324822433678 1 1
0.295981747710328 0.292003652826264 1 1
0.0129758228819437 0.0140412059628134 1 1
0.261855102775198 0.25675769624667 1 1
0.204546829792969 0.200559680352087 1 1
0.383904197954366 0.375999558601981 0 0
-0.244732313639361 -0.239871564219621 1 1
-0.0957613744767051 -0.0937889539109136 1 1
0.156607347812792 0.153218090557358 1 1
0.0297496506415643 0.0285360518883292 1 1
-0.00213078354007758 -0.00186474895518634 1 1
-0.0707021130001592 -0.0696769527898 1 1
-0.222678354914395 -0.219095587310337 1 1
0.208715261374952 0.206061485069621 1 1
0.0196886864202441 0.0204676641952226 1 1
0.0352005695395304 0.0353725052613311 1 1
0.310197022949328 0.304327511784321 1 1
-0.198309878299534 -0.193824976264426 1 1
0.152669525769597 0.148186938296813 1 1
0.112231803733454 0.10953621454452 1 1
0.24018632090306 0.235541782413554 0 0
-0.085182775680163 -0.0841994411312595 1 1
0.0396929336996843 0.0391516007031995 1 1
-0.0402350508614946 -0.0393695772454183 1 1
-0.0157934889959152 -0.0169277999150843 1 1
-0.418693297421878 -0.411957066218879 0 0
-0.221950209627289 -0.218880238087159 1 1
0.0146370556380978 0.012942698302636 1 1
0.335094013150319 0.328734157215007 1 1
-0.197909231160693 -0.19255326723123 1 1
0.143621901928843 0.14133892784503 1 1
-0.0340594087657802 -0.0331556026200714 1 1
0.144067872967681 0.14099944302855 1 1
-0.13527036853011 -0.132404583014045 1 1
0.126476680436671 0.125169895630139 1 1
-0.0764253501472727 -0.0755007186611804 1 1
-0.0973967485834023 -0.0961001222610184 1 1
-0.0918546094430281 -0.0894423951544144 1 1
-0.303988385233716 -0.299252464138851 1 1
-0.121170524391603 -0.119904450764922 1 1
-0.00803834600046766 -0.00749143177514323 1 1
-0.0297820484300693 -0.0291912526183101 1 1
-0.0822776722120955 -0.080916738941901 1 1
-0.141421154127764 -0.13827015496874 1 1
0.136550853966869 0.133629570451082 1 1
0.0481620111541535 0.0467625154259178 1 1
0.0510328473756393 0.0483847328652437 1 1
-0.27199739406442 -0.267561178705156 1 1
0.157703964604547 0.154773961198319 1 1
-0.126896052293332 -0.125228942436369 1 1
0.367395723155752 0.358689727450205 1 1
-0.0632377055082029 -0.0620723979734501 1 1
0.113039368822644 0.112336802097134 1 1
-0.167332487805881 -0.164622315548982 1 1
0.251714336233128 0.246455200252085 1 1
-0.205344822845413 -0.200145657108729 1 1
-0.0341241524953417 -0.0328359451369892 1 1
0.226669368985018 0.222077510480474 1 1
0.130356154006347 0.1265271177276 1 1
0.0719262104375426 0.0688681772698195 1 1
-0.0272782280316237 -0.0257900851951815 1 1
0.161525427347478 0.158188995210558 1 1
-0.211635138462364 -0.209082272589597 1 1
-0.158823770962879 -0.156562864980901 1 1
-0.182333620329693 -0.178333566985864 1 1
0.139863848555665 0.135883110212076 1 1
-0.0650903698534969 -0.0644986101693081 1 1
-0.081602051935392 -0.0803664611541606 1 1
0.211754215334476 0.208930701701096 1 1
-0.056968642716905 -0.0577680545707449 1 1
-0.0896900975477539 -0.0864969982481052 1 1
-0.152729435783908 -0.148985896339756 1 1
0.0395246954287455 0.0376478888005748 1 1
-0.0353033100468044 -0.0354228696617083 1 1
0.402676332520505 0.395135527427984 0 0
0.364249428067395 0.358279477714757 0 0
-0.0817214499230862 -0.0802352575298897 1 1
0.00306341988918492 0.00305356830356442 1 1
-0.053548641535061 -0.0534016678344346 1 1
-0.0482581385862345 -0.0464705791155561 1 1
0.0124388673693712 0.0125906599737886 1 1
-0.0538319394879376 -0.0524395210358339 1 1
-0.372981239527275 -0.366164640034567 1 1
-0.0133995481671165 -0.0117052154556867 1 1
0.179045337236157 0.175653203947082 1 1
0.00196035452637623 0.00212879169277366 1 1
-0.236800940390535 -0.233219385869682 1 1
0.0727669624856667 0.0718326871676557 1 1
0.078454105077381 0.0766983189837438 1 1
-0.0422563215161991 -0.040962001295159 1 1
0.113559667110224 0.111414290565585 1 1
-0.00625695289435473 -0.00581717353437373 1 1
-0.172082668565103 -0.168176899907017 1 1
0.122071221492261 0.119698374149802 1 1
0.0279201983163759 0.0274156230822019 1 1
-0.0515745042448384 -0.0504909933910618 1 1
-0.0377261082693486 -0.0367631954554957 1 1
0.0794520821901961 0.0783067305562977 1 1
-0.0328809416065006 -0.0326048339077782 1 1
0.00850771642033432 0.00791634737791484 1 1
0.0690766272029832 0.0678704595278861 1 1
0.159331720992202 0.156772922307353 1 1
0.278002858055988 0.272874434034417 0 0
0.0291178730037516 0.0274548653776366 1 1
0.125752544382991 0.121891941696593 1 1
0.0358078834177391 0.0353061522613173 1 1
0.218364900927826 0.214135759357046 1 1
-0.295133389885204 -0.289291220807853 0 0
0.114034696502134 0.112195048089468 1 1
0.0234880577811512 0.0228632082102735 1 1
-0.0486099484084894 -0.0471009790577476 1 1
-0.158265528126945 -0.155408287824464 1 1
0.0751239629669473 0.0730373830587117 1 1
0.0466096434137389 0.0450288970431743 1 1
-0.0263173082869557 -0.0265741809911321 1 1
0.0199556364924451 0.0206732067740063 1 1
0.335882583701799 0.330250750248079 1 1
-0.235383352403532 -0.230409335407815 1 1
-0.0458901456047508 -0.0430106677752511 1 1
-0.111391467968508 -0.111485505712293 1 1
0.0210591083947107 0.0215353368825138 1 1
0.115327058749421 0.11244125241317 1 1
-0.0635020588381253 -0.0635413896110399 1 1
0.249382561145571 0.244317733327144 1 1
-0.0543141264720763 -0.0532113845216629 1 1
-0.119001269781987 -0.116247915870059 1 1
0.113694885261336 0.112240514710129 1 1
0.208482482915662 0.204697402768389 0 0
-0.268055663348347 -0.262337894954099 1 1
0.0996345954940724 0.0994746433580115 1 1
-0.359401594368042 -0.351777241517562 0 0
-0.150557230502039 -0.148763593742918 1 1
-0.368036378139278 -0.360812581713524 1 1
-0.139124495228353 -0.134906939468522 1 1
-0.0962426602154497 -0.095860415641648 1 1
-0.0450031088284144 -0.0457670414481707 1 1
0.231971540985473 0.227017868064634 1 1
0.155585784028022 0.151040541053652 1 1
0.100308781390202 0.0994432254577975 1 1
-0.125097858931774 -0.123336619586128 1 1
0.138881957138276 0.13620274291085 1 1
0.164972055843225 0.161126901722216 1 1
-0.0823331690764594 -0.0810910179756568 1 1
0.124425842376181 0.121779426287589 1 1
-0.20548157102943 -0.202556943763279 1 1
0.137622994742673 0.133301854344762 1 1
-0.22942080730428 -0.225294922211023 1 1
-0.0601949089751269 -0.0592272604809759 1 1
0.0768439495000039 0.0753498918231326 1 1
-0.129304427880605 -0.126964788201714 1 1
0.279579218968041 0.274159492118561 1 1
-0.397780408047881 -0.389858594795719 0 0
-0.324970537597897 -0.318296282307558 1 1
-0.132066106809238 -0.129717301397419 1 1
-0.028013488639099 -0.0286012340959052 1 1
0.142804870546013 0.142287246744728 1 1
0.0609258941552707 0.0591171291482001 1 1
-0.117469517697779 -0.116469082621411 1 1
-0.00655591072951396 -0.00678608519874711 1 1
0.0465189900973445 0.045286211215011 1 1
0.27642600824696 0.272741593418135 1 1
0.12020990428026 0.118623772073258 1 1
0.188889610129144 0.18526793029561 1 1
0.00905645560416045 0.00934534627171755 1 1
-0.0724008843799595 -0.0714530836638945 1 1
0.0785408953663083 0.0771246490780099 1 1
-0.103770318497177 -0.102555056308303 1 1
0.0399775840148361 0.0388570951420079 1 1
0.481363183444025 0.471817621437163 0 0
-0.0138841586837657 -0.0137591242232975 1 1
0.143155580290136 0.141369892010268 1 1
0.0838371905393765 0.0828585626086032 1 1
0.173251630972762 0.169985824742759 1 1
0.162889100571747 0.160602822184291 1 1
0.175866374732065 0.170618928632535 1 1
-0.100139342546192 -0.0989070477168135 1 1
0.14161682767467 0.138771473223177 1 1
0.189287160112472 0.185526904979616 1 1
-0.106055368160746 -0.104494699137748 1 1
0.00385852504849012 0.0049795554884659 1 1
-0.186225309571427 -0.182741395089693 1 1
0.198851526986168 0.193345511812544 1 1
0.0876012839940356 0.0854890336582623 1 1
-0.197911223113835 -0.194269089869817 1 1
-0.249434383295395 -0.244601333207111 1 1
-0.125584589420099 -0.122129260453948 1 1
-0.296552218326563 -0.289454287585795 1 1
-0.0850815412687366 -0.0845085904338101 1 1
0.00602776327874211 0.00469596381041462 1 1
-0.267277975364623 -0.262953632969936 1 1
-0.0714401474081804 -0.0688543098596627 1 1
-0.202726196486774 -0.199597181354664 1 1
-0.149478561169016 -0.147514967851165 1 1
0.0760233913811746 0.0757381036039487 1 1
-0.0436700578796265 -0.0442589276278106 1 1
-0.00577040921988455 -0.00472083841194612 1 1
0.424008213117369 0.416434059465587 0 0
0.201104243977804 0.197455894468302 1 1
-0.00711964199797677 -0.00819731629219315 1 1
-0.0292155309061809 -0.0297536522792427 1 1
-0.20796620349673 -0.204557138720295 0 0
-0.0898918531246381 -0.0885521045547473 1 1
0.101870596509557 0.0993025977116758 1 1
0.187119411104133 0.182869309430655 1 1
-0.103001042699462 -0.101106715314516 1 1
0.327689797686108 0.320900479922693 1 1
0.040879133923653 0.0397940520682051 1 1
-0.00161870763337808 -0.00109650185558844 1 1
-0.202052670831007 -0.199389528859013 1 1
0.0975685128572387 0.0961183748061336 1 1
0.0169430912131606 0.0164877968419645 1 1
-0.16329502929934 -0.159924488082676 1 1
-0.0927242568207453 -0.0907896258207233 1 1
0.219490051201913 0.214228678547384 1 1
-0.190786076488807 -0.185608154657977 1 1
0.260366945080038 0.25459671685777 1 1
-0.373893191537926 -0.367474433949284 1 1
-0.0228540370645547 -0.0230135889032489 1 1
0.216274573241007 0.211206168587997 1 1
0.211235281704874 0.207216861548075 1 1
-0.0960546959272582 -0.0927560615483656 1 1
0.353765296426247 0.347009194278547 0 0
-0.267311586370121 -0.261443755899511 1 1
-0.251074715905901 -0.245772837669447 1 1
0.200964954348299 0.196464883736797 1 1
-0.360858353326377 -0.354368740189172 0 0
-0.139343670836809 -0.13720493410073 1 1
-0.178281141983253 -0.175033518579888 1 1
0.181768465486889 0.17901021698743 1 1
0.0693220336390362 0.068905930623906 1 1
0.0139493167550726 0.0143715028534969 1 1
0.277529782302322 0.273278243572827 0 0
0.219076171066941 0.214257224734814 1 1
-0.116439773327495 -0.114747141725161 1 1
-0.106897428117508 -0.103164311329929 1 1
0.0430943243686438 0.0421795492133447 1 1
0.164462421883788 0.161918421683504 1 1
-0.0840902193234289 -0.0830026281914312 1 1
0.138200518931472 0.136422431997832 1 1
-0.216094719262143 -0.2114826924144 1 1
-0.114126242130683 -0.112229661201891 1 1
0.267746493079053 0.262408245547879 1 1
0.00790218267761178 0.0060192753805229 1 1
-0.130624515665442 -0.127807399451373 1 1
-0.120126615638217 -0.118027327807367 1 1
0.2838886270658 0.278102246375113 1 1
-0.526737434246027 -0.518453199000074 0 0
-0.207962879328986 -0.203375697335696 1 1
-0.0104722220875984 -0.0119856028840043 1 1
-0.306646075611271 -0.301435935178656 0 0
-0.294679761595385 -0.289195333800324 1 1
0.196059232335792 0.192998747363489 1 1
0.139823688396226 0.137417903028573 1 1
0.215848140408556 0.212425581156976 1 1
-0.224732481773606 -0.220535057241268 1 1
0.150622079255127 0.147142304585267 1 1
-0.0416736510079087 -0.0412459234945812 1 1
0.071266528236754 0.0704771190373623 1 1
0.331436145504481 0.325542881362189 1 1
0.0426427415348028 0.0426573032178851 1 1
-0.124381698366188 -0.12057238558223 1 1
0.142328528057087 0.139171192440473 1 1
-0.0956112470282314 -0.0929213857174452 1 1
0.100692460891097 0.099232877991097 1 1
-0.100596892863627 -0.0984623492102645 1 1
-0.230827208225773 -0.226173214810784 1 1
0.0541912745530132 0.0521894087785883 1 1
-0.352863424082131 -0.345965038362767 0 0
0.00412294090990502 0.00352183397699587 1 1
-0.318590238820398 -0.31228208366889 1 1
-0.0528323500120325 -0.0506129442644169 1 1
0.00975379792183574 0.00912446641340026 1 1
-0.0753511108285736 -0.0735976814673284 1 1
0.156680311241837 0.153801486838192 1 1
-0.168184441130041 -0.16625472753231 1 1
0.0631337662455463 0.0619536021099788 1 1
0.134544889444111 0.132656874138113 1 1
-0.31196473239605 -0.306058860288903 1 1
0.0836127737837445 0.0809604411459297 1 1
0.230104659573062 0.224339539734645 1 1
-0.219015439042752 -0.215488887962725 1 1
0.0627368004153555 0.06079701420816 1 1
-0.177499578727672 -0.174846565757849 1 1
-0.0833611597259345 -0.0811619759239681 1 1
-0.057619128979873 -0.0559074471822522 1 1
0.19396524317351 0.189912986809339 1 1
-0.284817838986172 -0.277453575056031 1 1
0.0792270238831889 0.0775114113445282 1 1
0.147844248580171 0.144433137499368 1 1
-0.104073421227383 -0.103023724625844 1 1
-0.232474693516061 -0.228326798595514 1 1
-0.0219062398803591 -0.022085361975607 1 1
-0.100942424207581 -0.0986114252888595 1 1
-0.19005155398977 -0.186814508934575 1 1
-0.16850625182594 -0.165767488911778 1 1
-0.0552245592168415 -0.0549578317624293 1 1
-0.111734338138736 -0.110931947813885 1 1
-0.382729435771613 -0.374249610421 0 0
-0.0375163480849325 -0.0366231465717151 1 1
-0.159279384430111 -0.155977923909842 1 1
-0.149008876254082 -0.144095216107697 1 1
0.000631829663535227 0.00144511658163461 1 1
0.12642185263006 0.124020862497132 1 1
-0.00750060090579679 -0.0062846334452399 1 1
0.442077330539453 0.434485505634364 0 0
0.238985430284216 0.23456361094815 0 0
-0.0815592585001234 -0.0796778061716498 1 1
0.0527839198163167 0.0521192325309758 1 1
0.0971254362327779 0.0942834703035778 1 1
-0.0428587522077158 -0.0427546400337513 1 1
0.277264729968963 0.272310937978424 0 0
-0.0389139424849706 -0.0382350735761989 1 1
0.160492395321425 0.157599294172905 1 1
0.312319244012571 0.304267266512564 1 1
-0.020617786496616 -0.0202293817473121 1 1
0.275595709170015 0.27077653866354 1 1
0.255621064698807 0.251632629599342 1 1
-0.0420949167031948 -0.040528796498059 1 1
-0.268712964646456 -0.264377697751882 1 1
-0.017716354615834 -0.0167891168142797 1 1
0.344594351645929 0.33744506967081 0 0
0.0283701600816616 0.028306512514444 1 1
-0.102524077204717 -0.100508126054139 1 1
0.346024719035312 0.33853158814077 1 1
0.242654163526368 0.238207113211874 1 1
0.212184858193054 0.208424813676747 1 1
-0.246090802388386 -0.242228655295122 1 1
-0.0153433706384424 -0.0141658776812166 1 1
0.295723043160533 0.29145007686999 1 1
0.0193370336699176 0.018301266986756 1 1
0.0253791581033555 0.0242179356752945 1 1
-0.0941385388821097 -0.0924707422853665 1 1
0.152143822372036 0.148517700320552 1 1
0.0755459469693269 0.0747186120626966 1 1
-0.0789475658929258 -0.077215467999244 1 1
-0.0473753043726535 -0.0464977956715595 1 1
0.00787286792635088 0.00733957909894641 1 1
0.407345939477329 0.39896466942088 0 0
-0.1210613186389 -0.118741413430272 1 1
-0.0256094613656519 -0.0240494287687737 1 1
-0.120206572597045 -0.11738936015602 1 1
0.108210415564519 0.105294711410057 1 1
-0.0666994793296582 -0.065998376754786 1 1
0.0255389054384913 0.0249782673004329 1 1
0.264551651450707 0.258980302309371 1 1
-0.187751474043586 -0.183756434573977 1 1
0.164423643654035 0.160972189984205 1 1
-0.124888106725913 -0.122297440766836 1 1
0.455138048597615 0.447998547140882 0 0
0.17567731704099 0.173652367718642 1 1
0.117381447788509 0.11583515993811 1 1
-0.146490628164696 -0.143360265105653 1 1
-0.128591557345311 -0.125526741408103 1 1
-0.129394972285693 -0.126655614486118 1 1
-0.200723614826557 -0.197207435152 1 1
-0.0699986848843959 -0.0701208216984351 1 1
0.159620236321985 0.156369361272322 1 1
0.0870359255640799 0.0840297065190252 1 1
-0.27954721172072 -0.274804447259377 1 1
-0.0891460938992314 -0.0871721041358738 1 1
0.16843083298765 0.16594034813843 1 1
0.118947288807976 0.117698747456032 1 1
-0.0457296791834815 -0.0447144292419129 1 1
-0.13447114462618 -0.132177216564749 1 1
0.242644954681768 0.238281096501544 1 1
-0.374081327476762 -0.367789958005488 1 1
-0.200831312378548 -0.196770114139373 1 1
-0.129825079546878 -0.128011766576586 1 1
0.0599653065492311 0.0584146699876319 1 1
-0.149414869013115 -0.147768547727429 1 1
-0.153464479877884 -0.151734008399583 1 1
0.119187892981022 0.117372907628453 1 1
-0.0930854491245612 -0.0910461869707065 1 1
-0.00180360740528782 -0.000901188405018544 1 1
0.252563987919661 0.248023628876452 1 1
-0.238912869497438 -0.234543080521993 1 1
0.148081601667069 0.146793528164723 1 1
-0.0813539636513349 -0.0809170045121706 1 1
-0.0760494859630405 -0.0745220456034285 1 1
-0.215710632802895 -0.212926362738657 0 0
-0.207092690310218 -0.203477580794018 1 1
0.40218653795456 0.394910746020043 0 0
-0.130843906689611 -0.12974439190485 1 1
0.00272505002051532 0.00212408859979898 1 1
-0.0884686898122257 -0.0882983687618845 1 1
0.0374734396923409 0.036022226101566 1 1
-0.0419714063085703 -0.0418666005369048 1 1
0.0966449861017696 0.0939056500201717 1 1
-0.662122610839865 -0.649425901859625 0 0
-0.055565972543477 -0.0549485548684904 1 1
-0.528496245158519 -0.519052616824006 0 0
-0.0325216733445959 -0.0317830022526138 1 1
-0.0422107510789241 -0.0406197372248703 1 1
-0.250900867038974 -0.247028099797956 1 1
-0.247245839773964 -0.243697339929312 1 1
-0.0335229554294568 -0.0341207788358011 1 1
0.0274806561931201 0.0258400895722755 1 1
-0.0538634291112866 -0.0531766161666606 1 1
0.0314867879658261 0.0306458451933748 1 1
-0.195762742496396 -0.190550292828642 1 1
0.0338617301075907 0.0341052516743306 1 1
0.323805203488236 0.316915378396857 0 0
0.113655778597334 0.109284780898193 1 1
-0.0546664717917052 -0.0530387523955422 1 1
-0.223187627407469 -0.218995464084431 1 1
0.196380664491638 0.191083571841354 1 1
0.0783309897245526 0.0770522067835113 1 1
0.164683329505108 0.161488630211378 1 1
0.131729493327428 0.129367294568538 1 1
0.241178114540021 0.23660345981336 1 1
-0.0741740439787087 -0.0728568359388542 1 1
0.13426699930212 0.130991665461378 1 1
0.0963210732579022 0.0947738082333514 1 1
-0.0884739493645613 -0.0867857920229255 1 1
-0.0564823332448138 -0.0563745033869463 1 1
0.0331250422184726 0.03142557772015 1 1
-0.228875785535946 -0.225731923460113 1 1
0.0195541465185421 0.0178886439754132 1 1
0.332155653548107 0.32617796865143 0 0
0.250075044799884 0.245137085965458 1 1
0.14014079614559 0.137659552395589 1 1
-0.344861751849789 -0.338899327791085 0 0
0.403588571222188 0.396967571551561 0 0
0.217277418990638 0.213288833592024 1 1
0.416350245728309 0.407194828606632 1 1
-0.0594521473556092 -0.0577932170872292 1 1
0.158738864755299 0.156137632269182 1 1
-0.0883313742775946 -0.0877364823313477 1 1
0.0997978566053572 0.0981530491753318 1 1
0.123751583457031 0.119809108484184 1 1
0.238994448891409 0.234502462510515 1 1
0.284145130151274 0.278085806530863 1 1
0.262493604748851 0.257177074492892 1 1
0.132729924595204 0.130949502290244 1 1
0.194060302542689 0.192204363068788 1 1
-0.341259977848742 -0.33442287857722 1 1
-0.174661128201516 -0.170870476167976 1 1
0.333408421828282 0.327309651783835 0 0
-0.0604814936349301 -0.0604604366881129 1 1
-0.175571924880808 -0.171874546000913 1 1
0.233605175304771 0.230798174653595 1 1
0.0154783053877123 0.014649750537146 1 1
0.187784827901244 0.182546059728293 1 1
0.0214608679997897 0.0216393761451707 1 1
0.227668897131227 0.223338250268436 0 0
0.345719070098489 0.336734263182341 1 1
0.19758220019212 0.192134480352231 1 1
-0.13808692903845 -0.135988763555332 1 1
-0.181164328014919 -0.176103852051774 1 1
-0.196101231698124 -0.192019220842943 1 1
0.251966731733235 0.247341028358663 1 1
0.364522377835149 0.357445136431821 0 0
0.271537271850613 0.267380342087608 1 1
-0.261245482550137 -0.256514062428579 1 1
-0.276073089982516 -0.271123542443361 1 1
0.1723398986111 0.169526145807043 1 1
0.194806869758344 0.190616293854024 1 1
-0.207008435378906 -0.202954545801366 1 1
-0.149659490274408 -0.147286656161204 1 1
-0.0202959383939046 -0.0195968317704955 1 1
-0.00300714014551771 -0.00227427005597816 1 1
-0.0175510415520708 -0.0173442443618519 1 1
-0.144449904321139 -0.14291067156266 1 1
0.186560668620081 0.182264501595963 1 1
0.134170532269925 0.131829004508004 1 1
0.112086932380803 0.110201723869991 1 1
0.0254969504607037 0.026296065899132 1 1
0.293889203220696 0.287480202126644 0 0
0.470886109438864 0.463015489905558 0 0
0.139706061146522 0.137466875397133 1 1
0.25201600865861 0.247705708786044 0 0
-0.302375976192111 -0.297224388506244 0 0
-0.100556250817842 -0.0989553246639922 1 1
-0.0141175003947451 -0.0137099464331095 1 1
0.0869860758769548 0.0841617452860005 1 1
0.0782904390672224 0.0754611787836 1 1
-0.127374550495621 -0.123400410761371 1 1
0.0412588510410877 0.0416758077651515 1 1
-0.16380421679623 -0.160464870525712 1 1
-0.0425734869655515 -0.0422809831407905 1 1
-0.128842503574924 -0.12585226739711 1 1
0.212505497758981 0.208018622208241 1 1
-0.0497547498108357 -0.0487689417455409 1 1
-0.015307553642513 -0.0147137460684177 1 1
0.138157757914565 0.136084499786127 1 1
0.117069749872744 0.115294444095403 1 1
-0.171396350776664 -0.168844831888008 1 1
0.22690743989363 0.221441039778522 1 1
-0.00708784479154237 -0.006095403230324 1 1
-0.000364824215725319 -0.00157272162909205 1 1
0.10329145374583 0.101630914414911 1 1
0.205934420456705 0.20303539425234 1 1
-0.00485989663437122 -0.00442615983050024 1 1
-0.0302247810409009 -0.030310562482087 1 1
-0.124936498212504 -0.123364891151058 1 1
-0.245502310591198 -0.240811077435304 1 1
0.124342348517241 0.122188480786635 1 1
-0.0678908088006077 -0.0662680128718169 1 1
-0.0791408978336792 -0.0784893231413679 1 1
-0.0537491830893287 -0.0535047008769121 1 1
0.0489455530722516 0.0481310121067615 1 1
0.416188911138356 0.407654918664645 0 0
0.389555093482781 0.382524112299272 1 1
-0.366779652489709 -0.361370581919663 0 0
-0.105411833717788 -0.101908070438948 1 1
0.273705854179921 0.267128781116761 1 1
0.142228492975915 0.139127028847978 1 1
0.177881056003322 0.174775146006669 1 1
0.131537300539156 0.12880511546543 1 1
0.123748487652628 0.12137827327852 1 1
0.00624013471691156 0.00598640393729721 1 1
0.262327963638003 0.255871594174271 1 1
0.091735030172934 0.0910169867776835 1 1
0.00901208436201133 0.00903912133933402 1 1
0.0248002363794538 0.0241858089595495 1 1
0.100093620835999 0.0987233397700144 1 1
0.146299229806499 0.143211740467519 1 1
0.2165773469149 0.212260732682079 0 0
-0.0237711641049044 -0.0221327661080086 1 1
0.205875558249841 0.201330323920114 1 1
0.0260598186720479 0.023346495409153 1 1
0.157497480985812 0.154367521475892 1 1
-0.0548354235938227 -0.0533028004500988 1 1
-0.06339395702212 -0.0625067552524113 1 1
-0.365181253152741 -0.358424355640435 1 1
0.105414617829006 0.103169755580659 1 1
-0.213980711897123 -0.210427149551989 1 1
-0.213628120668283 -0.209801997271223 1 1
-0.0381964600712078 -0.0367952057543408 1 1
0.210139555438429 0.206049131794393 1 1
0.34460892454879 0.338534806702329 0 0
-0.0217065087536301 -0.0228564544710245 1 1
0.198285587528357 0.195067527170869 0 0
0.224369469325891 0.220090886412797 1 1
0.360039714918407 0.352698891220752 1 1
0.0300352081826481 0.0309371294863048 1 1
-0.17252327122339 -0.168833591430006 1 1
-0.140848725506891 -0.138763525567779 1 1
-0.197289206017919 -0.193475577892538 1 1
-0.367733578629408 -0.360848460597991 0 0
-0.0590037473479402 -0.0582345686371144 1 1
-0.183443950343009 -0.17883030098843 1 1
-0.0739053324859008 -0.0711609494824468 1 1
0.313267258200825 0.307134719652071 1 1
-0.234015542210106 -0.229980920800891 1 1
-0.1754420704652 -0.172481417499032 1 1
0.152491415937212 0.148310100620931 1 1
0.0263332885249197 0.0240757579524948 1 1
-0.216275395360736 -0.21197007073444 0 0
0.0986194992599435 0.0962349272827399 1 1
-0.216695605487976 -0.212998526065073 1 1
-0.159828834659074 -0.158050678974843 1 1
-0.110441265130715 -0.107923034555223 1 1
0.0222108928642871 0.0218549297312667 1 1
-0.178246928369241 -0.174236351734207 1 1
0.155721182533252 0.153012137195124 1 1
0.282362075478298 0.277022002431043 1 1
-0.0199353211138649 -0.0205338508027845 1 1
-0.236355313338998 -0.231501414450663 1 1
-0.149342612044663 -0.146761955504913 1 1
-0.211203078531732 -0.206297207559185 1 1
-0.165930607944391 -0.163227659700994 1 1
0.104191271422996 0.102497804986297 1 1
-0.0888967012170268 -0.0876241345984073 1 1
-0.495287326219176 -0.48723544195728 0 0
-0.18707608347735 -0.183319404222041 1 1
-0.140330189914632 -0.136331307898624 1 1
-0.0123465925402647 -0.0116388621567713 1 1
-0.313070486167929 -0.308377551153968 1 1
-0.321873499489769 -0.317829604099221 1 1
-0.135054405890781 -0.133551260656059 1 1
0.166512808203806 0.163824333086795 1 1
-0.212248432091566 -0.208848274600737 1 1
0.178232685340551 0.17453671511678 1 1
0.0865773220693538 0.0858693641868021 1 1
-0.334824249038529 -0.329080780727478 0 0
-0.213251650600671 -0.209543521900732 1 1
-0.156377122154287 -0.153283510266524 1 1
0.189359313045479 0.185035155550326 1 1
0.111046484811396 0.108578558278993 1 1
-0.186843344896396 -0.183095277045441 1 1
0.208920971038071 0.203356635865345 1 1
-0.123995510007662 -0.122276817139878 1 1
0.0214567571997339 0.0206140911207188 1 1
0.116206492461868 0.115346627220546 1 1
0.397726402603255 0.390980521440352 1 1
-0.151921543845528 -0.14951653289035 1 1
-0.236515138179307 -0.233428456476532 1 1
0.00113892442629399 -0.000758047172903967 1 1
-0.0812689302419332 -0.0795463678805668 1 1
0.196642630039158 0.191872163090791 1 1
-0.237278996701393 -0.232616474656443 1 1
-0.121501923034593 -0.119685108750736 1 1
-0.236859295338797 -0.232074256442368 1 1
-0.0745792253175739 -0.0734597332989875 1 1
-0.254383612903104 -0.249358337162544 1 1
0.0899630104521246 0.0893652983136389 1 1
-0.159052036255482 -0.156305948993436 1 1
0.0680267761445065 0.0673376129973275 1 1
0.0840155225643368 0.0820033834327855 1 1
-0.218524567332559 -0.213993312615549 1 1
-0.0192991488717513 -0.0185294063575786 1 1
-0.142574488164646 -0.140734365400915 1 1
0.0885102210806554 0.0872963553884515 1 1
0.134998528655932 0.131435385019607 1 1
-0.0711366709603922 -0.0682046314116637 1 1
-0.12027967162792 -0.118687396838585 1 1
0.0766323067840306 0.0766041610029629 1 1
0.103402285017685 0.100968668603977 1 1
-0.0240184051415603 -0.025140531189614 1 1
0.0245486392519788 0.0235692353841497 1 1
-0.226570912473453 -0.223025738914539 1 1
0.171407043675776 0.169573194879505 1 1
-0.056884704763571 -0.0567552328417736 1 1
0.0606480276011888 0.0579553478774521 1 1
0.123771517595116 0.122037019017633 1 1
0.130144613864064 0.128213824307278 1 1
-0.228792052631878 -0.224310944995971 1 1
-0.0894370876533167 -0.0873938080973617 1 1
-0.0235821344478681 -0.0216197189036069 1 1
-0.176774655530408 -0.17293234544951 1 1
-0.0112585982614076 -0.0114130832339333 1 1
0.00746868289479989 0.00627961918987481 1 1
-0.321490946963736 -0.315226043216953 1 1
0.176949772618277 0.173165649990722 1 1
0.0634768465423258 0.0625985836974958 1 1
0.211146314024519 0.207984992099106 1 1
-0.121759695015952 -0.119745642316292 1 1
0.324850137640913 0.318682940124237 0 0
0.059062225760436 0.058410804059447 1 1
-0.113572200501195 -0.112072466391223 1 1
-0.070402570061057 -0.0694858788060945 1 1
0.247821266158001 0.244161506381217 0 0
0.0462530048130085 0.0459404689958147 1 1
0.24314710312794 0.239238600621135 0 0
0.0423010944602503 0.0397258844891041 1 1
-0.202007077892197 -0.19842028806626 1 1
-0.236116098986961 -0.231618692565447 1 1
0.0592472609104102 0.0590977431466747 1 1
0.102702050145572 0.101329093161968 1 1
-0.0277067888190466 -0.0264085327858457 1 1
0.29103499830181 0.286310125095168 1 1
-0.0317197270127013 -0.0322597672562051 1 1
-0.155148957069928 -0.151776423584806 1 1
-0.20392812144427 -0.199032898115938 1 1
0.17400550651695 0.171378797160589 1 1
-0.159090423102902 -0.156525165931941 1 1
-0.184523387897663 -0.180874304098626 1 1
0.152009213463357 0.147472602095985 1 1
-0.322803448411332 -0.315257391705575 1 1
-0.0105077458187576 -0.00959772695908852 1 1
-0.118965086098056 -0.11819529455046 1 1
-0.0889195494485091 -0.0877202741730426 1 1
0.173273857140913 0.169793953156509 1 1
-0.526257472749588 -0.515132204380173 0 0
0.226833451456595 0.222258872258917 1 1
-0.142647307605132 -0.139855116485187 1 1
-0.0695201734566412 -0.067394768640064 1 1
-0.0464723161565224 -0.0475187259760359 1 1
0.0352192293884565 0.0346473738325062 1 1
0.12624069027308 0.121891533671747 1 1
0.0492094176888019 0.049880659375289 1 1
0.169948557140051 0.167743935489225 1 1
-0.0596334463093131 -0.0595181831627721 1 1
-0.0972118463554542 -0.0955489276751786 1 1
-0.078258704452584 -0.0761482641523013 1 1
-0.295954346825462 -0.291779734717764 0 0
-0.0933341832986598 -0.0920424389377698 1 1
0.0567549105688046 0.0564405207708386 1 1
0.0474108900062712 0.0460585080642852 1 1
-0.170025222792651 -0.166965626795384 1 1
0.0286059141678768 0.0289034976776612 1 1
-0.0677888310004614 -0.0674115159078156 1 1
0.0388248384113739 0.0379180132000664 1 1
0.13850766603789 0.134673717452046 1 1
0.158709855659628 0.155951805235007 1 1
0.193597764412668 0.189747223928447 1 1
0.0424601720289605 0.0399650722669527 1 1
0.101423894221115 0.0974374197730895 1 1
-0.307775459541006 -0.301178674107421 1 1
0.355499437614832 0.34821860686765 1 1
-0.0204575796671137 -0.0198499484075651 1 1
0.0701240258212602 0.0696695736679769 1 1
-0.204239574634225 -0.199568490068276 1 1
-0.149111643413082 -0.145606635333047 1 1
-0.202997493901127 -0.198842186493195 1 1
0.532612780872284 0.522565451749064 0 0
0.28907483211264 0.284188296570098 0 0
0.23226399114676 0.228198505239025 1 1
-0.141827133529917 -0.140644936011663 1 1
0.110592858230061 0.107405742965797 1 1
-0.127401141509148 -0.124909304398624 1 1
0.17532397253219 0.171553867982372 1 1
0.216256197218005 0.21205987468326 1 1
0.342894486479148 0.336222533517431 1 1
0.183998628831018 0.180317837701885 1 1
-0.114507292473774 -0.113090295059683 1 1
-0.525939166293553 -0.514643794190975 0 0
0.420557472163076 0.411974189104379 0 0
0.305744994432791 0.299761597743645 1 1
-0.0610216277768558 -0.0590505037942396 1 1
-0.0437913447891134 -0.0429574515864948 1 1
0.340647344176807 0.334155362285248 0 0
0.0700169667265372 0.0697173774175769 1 1
-0.223861645814029 -0.219676429777683 1 1
0.393832323821882 0.386749643819306 0 0
0.0445552602055663 0.0440740622543255 1 1
0.00267200549183622 0.00204326717494734 1 1
0.0827665674713114 0.0810603358064559 1 1
-0.16331889868691 -0.1605206391177 1 1
-0.027663754030322 -0.0267935989566262 1 1
0.081114788917224 0.0801159112722679 1 1
-0.156092786537006 -0.152944477050239 1 1
-0.461714531003195 -0.454213771075826 0 0
0.246799299061024 0.242637447775138 1 1
-0.158177062161422 -0.155085923002115 1 1
-0.140861246536265 -0.13879571377239 1 1
0.0495155692672354 0.0487850453382669 1 1
0.164971759943284 0.161108272815492 1 1
0.209306088608665 0.205861674510179 1 1
-0.0386025422248334 -0.0377970325196315 1 1
0.106445022642378 0.104228437960525 1 1
-0.197077757658498 -0.1913163267392 1 1
0.0359647205154379 0.0358651936241885 1 1
-0.457645372977026 -0.449297093928047 0 0
0.320415243427885 0.315217057036711 1 1
0.0226834008898803 0.0227874393357613 1 1
-0.300602508057452 -0.294958755603575 0 0
-0.0365460254640888 -0.0379709605595693 1 1
0.222801875718551 0.218404793166735 1 1
-0.0818131553562201 -0.0790972397521148 1 1
0.00542415763330938 0.00488238444033197 1 1
0.451060226678961 0.443195776470319 0 0
-0.0542639931471365 -0.054227596467129 1 1
0.0899537558413695 0.0881762042916874 1 1
-0.0894319349034215 -0.0884782157111461 1 1
0.314669616861761 0.309246699637871 0 0
0.0105121892291944 0.0098246412906794 1 1
0.00800723539119765 0.00860183200863449 1 1
0.0816475471431909 0.0808449895394896 1 1
0.0149469825396594 0.014681318023698 1 1
0.113351728067046 0.110341767512065 1 1
-0.10523520233962 -0.105073780662597 1 1
0.225311634520364 0.221533339303434 1 1
-0.0471388849169193 -0.0458335740753912 1 1
-0.188630765128325 -0.185619671150087 1 1
0.0105938038156357 0.0103908508328671 1 1
-0.0409549895959293 -0.0421691105264125 1 1
-0.0843691253992156 -0.0830009944514868 1 1
-0.171945960555192 -0.167890647830165 1 1
-0.0707733659990079 -0.0699864503751195 1 1
0.00794354012747236 0.00838184833739508 1 1
-0.430342683739753 -0.421570787597918 0 0
0.029273891743698 0.0303354813772776 1 1
0.121326041327872 0.119155893608665 1 1
0.214606791596571 0.210615862516542 1 1
0.0291889694748967 0.0283783501488306 1 1
0.0570704778735605 0.0559566592979495 1 1
0.0389618835395083 0.0385344684269628 1 1
0.0907707497616475 0.0879690794944375 1 1
0.107525536329259 0.103928992121055 1 1
0.0288692859027199 0.0285942148217057 1 1
0.0218117297538481 0.0223501945809653 1 1
-0.180230379435769 -0.175740652014529 1 1
0.316564589508894 0.311414370718818 0 0
0.0971675493166336 0.0952165840868543 1 1
0.028265136360688 0.0287567520239288 1 1
0.0490096915483361 0.0478717615476379 1 1
0.0283505662629224 0.026801230896973 1 1
-0.176404340112107 -0.171375564370709 1 1
0.121400713845843 0.120142339145201 1 1
-0.0858782533452364 -0.084204687407666 1 1
-0.0617493277458439 -0.0603800823295152 1 1
-0.388414729427369 -0.381631990487744 0 0
0.184530604754426 0.180022747374855 1 1
0.149997293033095 0.14607434062309 1 1
0.146549286090634 0.143596795638288 1 1
-0.165283540299739 -0.160723093885017 1 1
-0.0821500932057068 -0.0793021672715236 1 1
0.0324738234396177 0.0327971004322271 1 1
-0.0899562762888712 -0.088216728055079 1 1
0.181487131011746 0.177781957032011 1 1
0.0505685931873239 0.0484002172677633 1 1
0.138073878791036 0.134800504703843 1 1
0.397424831485569 0.391032642404083 0 0
0.0737242926170718 0.072265800153979 1 1
0.109454120273284 0.106664919289522 1 1
-0.0925067078229716 -0.090821857559482 1 1
0.160456882948451 0.157120178159906 1 1
-0.072904351215935 -0.0718239881275611 1 1
0.123279433395378 0.121867837292397 1 1
0.246874615130603 0.243692750014239 1 1
-0.404544381027808 -0.399084208935174 0 0
-0.309525254684252 -0.303849267561342 0 0
-0.284330053453952 -0.280248973233324 1 1
0.0804354367188834 0.0798820611385429 1 1
-0.234549539419014 -0.231122787699949 1 1
-0.156674495402359 -0.155288282570352 1 1
-0.027368031028779 -0.0272249843879435 1 1
0.2191406693282 0.216258062320193 1 1
-0.1311230331827 -0.128086366267022 1 1
-0.220961015133135 -0.217762479203093 1 1
-0.0038217160749691 -0.00353074272030305 1 1
-0.0467432293894608 -0.0468472021546417 1 1
-0.521459303835422 -0.512215672541025 0 0
0.0919709521165674 0.0901453133820916 1 1
0.18885579219425 0.184113112907305 1 1
0.203022328898507 0.199818731534016 1 1
-0.083238754727815 -0.0816251752284425 1 1
-0.0625497858174155 -0.061210823253032 1 1
-0.0797477142259694 -0.0781472804786517 1 1
0.395568423022187 0.387992729775688 1 1
0.0648052937510001 0.0626161789248175 1 1
-0.196654419867558 -0.191839413895165 1 1
0.257417957602509 0.25403566637729 1 1
-0.246295216940331 -0.240928629511926 1 1
-0.0119559440539857 -0.0119200482200749 1 1
0.102482402657881 0.099886176337528 1 1
-0.304824352960902 -0.298293500338965 0 0
-0.0207859908997415 -0.0209407488788938 1 1
0.238645573617408 0.233442879014937 1 1
-0.0536203466508338 -0.0519328116959495 1 1
0.0443419513913499 0.0431544508873488 1 1
-0.0664457940800243 -0.0646885135639212 1 1
-0.073958385190231 -0.0726319645289286 1 1
-0.0526215266224199 -0.0509575506721159 1 1
0.100389019096758 0.0974982166920484 1 1
0.120677447013376 0.118060776243064 1 1
-0.103932417549702 -0.100721430856641 1 1
-0.259981378928819 -0.254569235234924 1 1
0.0345852380204814 0.0347497789398502 1 1
-0.0956865941476508 -0.0937322709079467 1 1
0.000827707877154443 0.00148007463434796 1 1
-0.458266017977916 -0.449650426284487 0 0
0.199467855805073 0.195680304341131 1 1
0.0367527990135136 0.0367345397724252 1 1
-0.303914827563441 -0.298363881796065 1 1
-0.103284667290984 -0.100787390148425 1 1
0.100884057528028 0.0982757806005864 1 1
-0.0983104273496329 -0.095481337696611 1 1
0.172123145972629 0.168509465131057 1 1
-0.00682490825780346 -0.00565656756424934 1 1
-0.0281923331921502 -0.0280230542849861 1 1
-0.428011566591654 -0.420730369159684 1 1
-0.0251006869777668 -0.0237175178091269 1 1
-0.19064733846107 -0.18441557775765 1 1
-0.0232748212365467 -0.0237021793984908 1 1
0.167805800911734 0.163682244719191 1 1
0.142038618236021 0.138984988189522 1 1
0.0714729405981576 0.0696583077574324 1 1
-0.119599673183117 -0.118252980649325 1 1
0.0964176412339186 0.0949592910158373 1 1
0.0996644720818907 0.097519973899815 1 1
0.197602868505904 0.195719074113804 1 1
-0.12510316739397 -0.122817981008227 1 1
0.0267071808179991 0.0250019553756634 1 1
-0.161011775094701 -0.158458836858384 1 1
-0.153400900433464 -0.150700488917171 1 1
0.132826333241074 0.129977776453249 1 1
0.162053266119873 0.158617508381097 1 1
-0.0745099938480081 -0.0728990778492792 1 1
-0.1901118564655 -0.187446154769315 1 1
-0.371293534088612 -0.364681104543089 1 1
0.0827990503155205 0.0818190205244654 1 1
0.13120569266214 0.129374869391376 1 1
0.333500980684392 0.329088948926178 1 1
-0.138976070937882 -0.136796877674308 1 1
0.0919417728491205 0.0885215983379905 1 1
0.141711423498256 0.13923161537596 1 1
0.0216867186468846 0.0208219996085866 1 1
-0.388500089601131 -0.380681396796215 1 1
0.260212690716268 0.254751522939864 1 1
-0.110804024987889 -0.108822300041524 1 1
0.160099624246615 0.156987714577766 1 1
0.128749319839228 0.127729558455254 1 1
-0.32447969954881 -0.31710573694723 1 1
0.275162108714561 0.270848618968917 0 0
-0.19584883593305 -0.191331455730801 1 1
-0.0558370937465227 -0.0551296448930478 1 1
0.0385996941995837 0.0373381974224541 1 1
0.167013543509652 0.162090818397821 1 1
0.271612364810631 0.266040006440042 1 1
0.0943686834225297 0.0941010518758595 1 1
0.119136876644564 0.11792235502093 1 1
0.155677088254427 0.152474684883878 1 1
-0.0438888522332898 -0.0428110258791786 1 1
-0.281892760723109 -0.277240186718268 1 1
-0.152435705389007 -0.150335670594127 1 1
-0.216473301075195 -0.211085132328662 1 1
0.250322667364974 0.245556357945452 1 1
-0.216239349449452 -0.212791714006014 1 1
0.171655797170939 0.16824527834608 1 1
-0.036933257232465 -0.036062656629655 1 1
-0.189260518368336 -0.184177598309452 1 1
-0.0739754303134 -0.0736335115603841 1 1
-0.171624927288002 -0.169462981799225 1 1
-0.133393899260701 -0.131358548886872 1 1
-0.269886417764714 -0.265627910760055 0 0
-0.131799723885182 -0.129857295437698 1 1
-0.0610239696418376 -0.061054308282099 1 1
0.502085864403766 0.490311984106819 0 0
-0.0942602662475249 -0.0921792755033908 1 1
0.224904284713845 0.220794215912596 1 1
-0.0418855532857478 -0.0422813411028763 1 1
-0.0625924444768524 -0.0624532147907717 1 1
-0.115216101250458 -0.113391348747802 1 1
0.158323185823763 0.156020520652869 1 1
0.182992666688879 0.180566046860061 1 1
0.385985614973111 0.379228068706811 1 1
-0.122096321573981 -0.119840006564679 1 1
0.270966627074143 0.265164987071453 1 1
0.173776100536141 0.170923657257325 1 1
-0.0748467563973917 -0.0733009896622404 1 1
-0.0292866532735947 -0.029973180097745 1 1
0.120779524048213 0.118701323697598 1 1
-0.281407707441889 -0.274733431704164 1 1
-0.0970730959601535 -0.0960886402049044 1 1
0.0254737843245728 0.0248893830741707 1 1
-0.227703094185733 -0.223747726958126 1 1
0.111008141510412 0.109712960355626 1 1
-0.324466705832476 -0.317770650903862 0 0
0.124166187712383 0.122481704442193 1 1
0.563761895691922 0.550682035407753 0 0
0.191862330201975 0.188905032954549 1 1
0.27133262289304 0.264506022468518 1 1
0.219064042080718 0.215862166321994 1 1
-0.0518258505999519 -0.0510116096061071 1 1
0.0237092192296251 0.0226787730240837 1 1
-0.111239855826806 -0.107949016867396 1 1
-0.0665020541513466 -0.0632800229421721 1 1
0.223876013136777 0.219378214565775 1 1
-0.188966113791208 -0.183582425445976 1 1
-0.0709258600957394 -0.0691136611558061 1 1
-0.118596043329341 -0.116040845403527 1 1
-0.115524220139946 -0.113904011790402 1 1
-0.107805094854267 -0.106869146554231 1 1
0.166382109623004 0.163171965548758 1 1
0.234886490428898 0.230993231259525 1 1
0.185242321283136 0.182257935085683 1 1
0.049931300073995 0.0489048843725882 1 1
-0.109781753862624 -0.108335877598974 1 1
0.242048556263509 0.23653288986495 0 0
-0.135395092922099 -0.135427508522685 1 1
-0.103559012713406 -0.101651389003773 1 1
0.118101368099089 0.114622884735642 1 1
-0.142387229058256 -0.140212972345743 1 1
0.352214835849197 0.346434021431803 0 0
0.0279703490029595 0.0287414007333367 1 1
0.100202315401147 0.0983004414551199 1 1
-0.00185638260622972 -0.00301590631583164 1 1
-0.0667397560676892 -0.067291880530793 1 1
-0.0539384459225832 -0.0550919226055209 1 1
0.204395242937811 0.200517574378632 1 1
-0.00980377862470645 -0.0107241534166514 1 1
-0.144234480761663 -0.14140690248675 1 1
0.0747252159488615 0.0736293846562193 1 1
0.0653325132509109 0.062448258364145 1 1
-0.12585586793468 -0.124746119307992 1 1
0.269734834282974 0.264673259410701 0 0
0.143140550262605 0.141379588929048 1 1
0.30966949046236 0.304147032669315 1 1
-0.228090592730408 -0.222246401193571 1 1
0.0176937112934797 0.0170584972481219 1 1
0.058377100367715 0.0581868081213939 1 1
0.166415296362915 0.164788500580727 1 1
-0.319530859178509 -0.313883305007195 1 1
-0.259937347061626 -0.253811791295972 1 1
-0.1302426212138 -0.129133557409933 1 1
0.14246610650864 0.140091911029519 1 1
-0.496660540271162 -0.486504902850612 0 0
-0.0422574390706571 -0.0414701091635271 1 1
0.307066512784417 0.301879586227521 1 1
0.0535858156498844 0.0528842565945768 1 1
-0.0675513768520563 -0.0669150106922076 1 1
0.150308053462328 0.148624781809897 1 1
-0.0660707671580787 -0.0653865173423064 1 1
-0.25060710065134 -0.245405520363154 1 1
0.120670878198256 0.118373272774659 1 1
-0.113312954877006 -0.109913817006168 1 1
-0.0110809882480113 -0.0124928882240052 1 1
-0.308116734124088 -0.301975571118097 0 0
-0.0764408406547281 -0.0763038503533877 1 1
-0.429276171484477 -0.421229037957854 0 0
-0.161829139625448 -0.159642526524445 1 1
0.377536095034637 0.37066103568652 0 0
0.17690111903864 0.173955382117484 1 1
0.0140750750844032 0.0142140130513611 1 1
-0.342598861720825 -0.337077389622068 1 1
0.11146037328502 0.110714895224796 1 1
0.262183550201525 0.256036144316777 1 1
-0.268293509421029 -0.262259821529698 1 1
-0.0499982177253643 -0.0492994432367596 1 1
-0.0358559743931497 -0.0350393632933872 1 1
-0.298052471570799 -0.291744019961566 0 0
0.18638133264545 0.183016910393751 1 1
0.0673061802244525 0.0665609812726142 1 1
-0.103620318202948 -0.101061856963077 1 1
0.199019513452127 0.195489074035323 1 1
-0.0343459370649236 -0.0330747702715701 1 1
0.122559711734049 0.121904067194407 1 1
-0.194804690542628 -0.191407905234559 1 1
0.261502386284808 0.256308454294192 1 1
0.256116922873303 0.251514148923994 1 1
-0.30431410859004 -0.2989171294835 1 1
0.00244967147195645 0.000720984112263942 1 1
-0.138075283208407 -0.134481711137132 1 1
0.0330554860503625 0.0320760544395734 1 1
-0.00970140718372857 -0.00924216218361892 1 1
-0.220384848552226 -0.216090453886805 1 1
0.14050425304748 0.13691811748294 1 1
0.18748137017441 0.183946676244295 1 1
0.00990303470046201 0.00949890048717572 1 1
0.0428329356009597 0.041926228734554 1 1
-0.0216485781110584 -0.0204454266245375 1 1
-0.102135095266843 -0.100259612939785 1 1
0.0671893646972305 0.0660207316904209 1 1
-0.300742610560072 -0.294627986845806 1 1
-0.288418909099497 -0.282733405444516 1 1
0.101585422560316 0.099853128747361 1 1
-0.000624042392182691 -0.000505834256153487 1 1
-0.42761121685669 -0.419899185732926 0 0
-0.0346214602249672 -0.0349250359984729 1 1
0.0102477022560749 0.00920927063795502 1 1
0.1813825194949 0.177528975501969 1 1
-0.298746366730289 -0.292007142659729 1 1
0.210426066914465 0.20440186502761 1 1
-0.0685795332742936 -0.0677462634200351 1 1
0.15511767456824 0.152270492528797 1 1
-0.250871714430391 -0.246640207010121 1 1
-0.165428843101269 -0.163073207520391 1 1
0.0529302120702605 0.052882195885699 1 1
0.175654487090179 0.172260161762612 1 1
-0.0255571358032618 -0.0242611823137129 1 1
0.0661863911733552 0.06564551849777 1 1
-0.0132158187305569 -0.0145094625117726 1 1
-0.250942223596882 -0.245916073299229 1 1
-0.132575024698757 -0.129924548852116 1 1
-0.199417059341943 -0.195378637853602 1 1
-0.199767998837109 -0.197048407892266 1 1
0.0614115431270567 0.0601416233027019 1 1
-0.187003087797135 -0.182050185954709 1 1
0.120655270227863 0.120565386048902 1 1
0.0482406631057073 0.0478905067871504 1 1
-0.0565498986646291 -0.0561634360210851 1 1
0.0735805556223988 0.0710253737637193 1 1
0.00788623361725888 0.00778702152372593 1 1
0.138639330708378 0.136041893025457 1 1
0.316618283492683 0.309410914351034 1 1
0.13459232318162 0.132832680223822 1 1
0.135183707726262 0.131919371994569 1 1
0.188147509928474 0.183426586197841 1 1
-0.199127662931168 -0.196253921067605 1 1
0.262291976206202 0.257613012409554 1 1
-0.0111634970558161 -0.0125848116044726 1 1
-0.0435531211780977 -0.0420614469878057 1 1
-0.211527173102823 -0.206401000689365 1 1
-0.0926435829223074 -0.0905076193087876 1 1
0.495062826333415 0.485094241767539 0 0
-0.100456329791266 -0.0975493381144034 1 1
0.181531113559779 0.178666724843134 1 1
-0.0419405139080379 -0.0411720166857663 1 1
-0.105732007465085 -0.105538277199425 1 1
0.236519987042794 0.232841859720592 1 1
-0.104779315087959 -0.102013902631755 1 1
-0.460908753085644 -0.451716832958639 0 0
-0.381181437205477 -0.373744834754673 0 0
-0.493177945192227 -0.482625892621169 0 0
0.170853307012555 0.166499784770057 1 1
-0.0691106275685074 -0.0679103350567968 1 1
-0.120077744975251 -0.116867513345219 1 1
0.103954766194391 0.101298511251941 1 1
-0.0882547826739989 -0.0859968777560949 1 1
0.000452144302420982 0.000135903679990498 1 1
-0.216963737945152 -0.211846008915896 1 1
-0.169991809659845 -0.166550340907928 1 1
-0.229684328301049 -0.223958129998467 1 1
0.0991811490483258 0.0981133555149749 1 1
0.327248743514886 0.320692940378724 0 0
0.371871000412069 0.364929132987489 0 0
-0.122442506108571 -0.119890624768439 1 1
0.180802142077163 0.177175414866538 1 1
-0.120869419681978 -0.11894674289732 1 1
0.042117267582924 0.0418225605001491 1 1
-0.108242689969171 -0.107829142184161 1 1
0.146113556083182 0.143452235724354 1 1
0.0210477496274558 0.0201004558877715 1 1
-0.0177693758786522 -0.0170308443715596 1 1
-0.0127494619684045 -0.0127334504084781 1 1
-0.221058289503505 -0.21664235955383 1 1
0.0330853224216432 0.0317710171263052 1 1
-0.230169311836693 -0.225555865308609 1 1
-0.0893089195482544 -0.0863665978340511 1 1
-0.0491185603436134 -0.0492353491573057 1 1
0.162284107832092 0.158608447338919 1 1
-0.00629862322282305 -0.00585979677110214 1 1
0.134062176416766 0.132127905035257 1 1
0.329592679203715 0.323331649475796 0 0
0.172897286929911 0.169538624849014 1 1
-0.18163506855288 -0.177270689433698 1 1
-0.121353339940825 -0.120243118900268 1 1
0.119473731139541 0.117966509216643 1 1
0.258999445637006 0.253473158159828 0 0
0.204552154712282 0.199940632258485 1 1
-0.00207972200949892 -0.00162122073270862 1 1
0.231200529311437 0.227641584783992 1 1
0.066015139142646 0.0634547435880884 1 1
-0.0998321998621388 -0.096611376104338 1 1
-0.0183688737591795 -0.0178039960235795 1 1
0.621265796443395 0.609507636862726 0 0
-0.0225471125296475 -0.0229290867702819 1 1
0.293403522016253 0.28788319742575 0 0
0.028893815476664 0.0279094768569163 1 1
0.102254208420476 0.1005823702949 1 1
0.133904410832524 0.131005668638645 1 1
-0.346785532000807 -0.341594959452748 1 1
-0.157771350701644 -0.154243119505854 1 1
-0.569370381126316 -0.559154628728515 0 0
0.0406017647663844 0.0399723459439213 1 1
0.198556586104164 0.195880117885461 1 1
0.0556893180860919 0.0540634742800724 1 1
-0.0277536156846559 -0.0276143488318269 1 1
-0.100605149919154 -0.099548539569415 1 1
-0.0216066662870812 -0.0206046651929837 1 1
0.336911628076073 0.330168078306152 1 1
0.269823266685564 0.264003102661168 1 1
0.0730303717418125 0.0713223166798054 1 1
0.11669689803348 0.114750392513682 1 1
-0.0140264959116402 -0.0155094416170249 1 1
-0.0755454991127455 -0.074150433336777 1 1
0.260465640627088 0.256120192630221 0 0
0.127841546046004 0.12517063790475 1 1
-0.336670268370615 -0.32945536040254 0 0
-0.0685025533576958 -0.0673937637655332 1 1
0.0966608598418949 0.0957445597840291 1 1
-0.166706437579458 -0.16410518316047 1 1
-0.0929025813025453 -0.0905747069371595 1 1
0.159466830340047 0.156438241402154 1 1
0.200756960741742 0.197522891459209 1 1
-0.416802973621355 -0.408953055878374 1 1
-0.0741909351788238 -0.0723052437825707 1 1
-0.00697726981364902 -0.00684758426732757 1 1
-0.160997537797086 -0.157260672152154 1 1
-0.0886243757239012 -0.0872228827583181 1 1
0.234019738585851 0.229773748625444 1 1
-0.194673603934902 -0.190721080042871 1 1
0.211175503364641 0.207134485223319 1 1
0.153491173803774 0.151419935093581 1 1
-0.0900890295981641 -0.0897372582380144 1 1
0.105668244556114 0.103964617683822 1 1
0.295919053994246 0.290519420735456 1 1
0.17541547933296 0.170444599151398 1 1
-0.242493474998215 -0.236922022446763 1 1
-0.0326637034033116 -0.0320060970485492 1 1
0.384238116541114 0.378209036322431 1 1
-0.348060686977369 -0.341189846679559 1 1
-0.0304665073471315 -0.0304509842834187 1 1
-0.126286055650971 -0.122481145700872 1 1
-0.13197527827599 -0.130454959361709 1 1
0.0569746869133188 0.0564855932694196 1 1
0.121134068048145 0.119050443774334 1 1
0.129093821573981 0.127022337235748 1 1
0.149305340836369 0.146757725277282 1 1
-0.382375504041076 -0.375283947156344 0 0
0.173179783034648 0.168680637463695 1 1
0.0765772340314832 0.0745134385753113 1 1
0.102642758638112 0.100865984685569 1 1
-0.0730114122652572 -0.0725540961097373 1 1
0.0876451624963813 0.0863816459383277 1 1
-0.212844084833778 -0.20779361908983 1 1
-0.401352179352554 -0.393677273430926 0 0
0.166368907495627 0.162830672031202 1 1
0.433921902459821 0.426398918832588 1 1
-0.443418540432561 -0.435345415853153 0 0
0.151151391889468 0.148433391732447 1 1
-0.0107720683846809 -0.0121774209573189 1 1
0.185801126936365 0.181426685647832 1 1
0.175035071632139 0.172656847144874 1 1
-0.00228875830454359 -0.00231277097978737 1 1
-0.312798470406705 -0.30679189790257 1 1
-0.120138336207064 -0.117136696141197 1 1
0.0818550440451591 0.0800479925206171 1 1
0.411628837312684 0.405180120683013 0 0
-0.0361551899702293 -0.0362521644585048 1 1
-0.00981123205791051 -0.0103554146770086 1 1
0.0341321721551711 0.0324829347371528 1 1
-0.14453310472576 -0.141039999680851 1 1
0.0842566882603995 0.0840172233667404 1 1
0.127910326984357 0.125305786622773 1 1
-0.362734907833081 -0.355417896185714 0 0
0.0399650492308235 0.038632554152954 1 1
-0.212655792139519 -0.2078929947639 1 1
-0.0636828571480681 -0.0622007690678572 1 1
0.248344687575745 0.243519657546348 1 1
-0.0381302588478229 -0.0378471436829895 1 1
0.09971649062114 0.096698909205491 1 1
-0.0764567645875954 -0.0744056401340045 1 1
0.0800527717059858 0.0787136767653825 1 1
0.167006047874755 0.162601035593969 1 1
0.201296265091207 0.197345476155876 1 1
-0.0769976877665474 -0.075571796725775 1 1
0.185034735917616 0.182040599242214 1 1
-0.0737484060099156 -0.0723017016176805 1 1
-0.263140725119047 -0.259038130943669 0 0
0.195943177021274 0.19191945219286 1 1
-0.131090361376126 -0.129462929123473 1 1
-0.23508312819596 -0.229691558914882 1 1
-0.178714515511112 -0.175213105757326 1 1
-0.145027742978403 -0.142009091682729 1 1
-0.21874400626759 -0.214591536228857 1 1
0.325597029974641 0.320011700875955 0 0
0.0912614867823574 0.0884374370404904 1 1
0.0117625096863554 0.0105311845470401 1 1
-0.45270682319876 -0.443302132419375 1 1
-0.473426188795598 -0.463818371907622 0 0
0.188471174157111 0.184028967872 1 1
-0.173368815533876 -0.16956951288957 1 1
0.067076665546006 0.0673763785555973 1 1
0.0880119857545696 0.0855709712493883 1 1
0.113365604434062 0.110234552374822 1 1
0.133341644745601 0.131432628023033 1 1
0.103599270679738 0.102185817023838 1 1
0.233973503100136 0.229723613559226 1 1
-0.267396689367104 -0.262692449987925 1 1
0.0303803321394382 0.0293984808528046 1 1
0.255591677202023 0.250524620635634 1 1
0.0791601457343271 0.0774782392543507 1 1
0.0704603028748972 0.0684497679839968 1 1
0.271696143705978 0.265084341803651 1 1
-0.0967472252743002 -0.0951197542585417 1 1
0.13748812279614 0.134268226346085 1 1
-0.116982148667589 -0.116679977181742 1 1
-0.280427530707721 -0.27697900968059 1 1
0.236249533811327 0.232976008620233 1 1
-0.249906350503418 -0.245407409865521 1 1
-0.0168353263265032 -0.0183872618881039 1 1
-0.03826032550986 -0.0381868267730704 1 1
-0.140960133713229 -0.138432635656668 1 1
0.0738507923956439 0.0732502747615591 1 1
-0.012378869874823 -0.0125694950712763 1 1
0.38186573870593 0.376147189174434 1 1
-0.0711728690712893 -0.0703616529397074 1 1
-0.255653660122533 -0.251262329647406 1 1
-0.382604114697633 -0.37455488087947 0 0
0.207625304449427 0.204177651929689 1 1
0.110134544035013 0.108569207471169 1 1
-0.154685711841277 -0.152372399885997 1 1
0.00648703300840105 0.00691651540581957 1 1
-0.469404370042788 -0.460867769061362 0 0
0.0443290625066192 0.0444440813683341 1 1
0.205392224550343 0.201432617637637 1 1
-0.0773872481570592 -0.0776343777754113 1 1
0.0409832363214207 0.0409108415825553 1 1
-0.0383121718469948 -0.0371921103486802 1 1
-0.129024050043868 -0.12649034442397 1 1
0.384146168442105 0.376464926900319 1 1
-0.153397310531691 -0.150250790820819 1 1
0.151905780898888 0.149521736633709 1 1
-0.0837557194185793 -0.0822163608920459 1 1
-0.377038633877177 -0.371047218962001 0 0
-0.138826559793329 -0.136281956440619 1 1
0.0893567991453276 0.0873369596246518 1 1
-0.138173446354408 -0.135645480713907 1 1
-0.269922956393943 -0.26502043849243 0 0
-0.118663766012593 -0.117353773196678 1 1
0.559033266618469 0.548692875053963 0 0
-0.13480973306996 -0.132308184892898 1 1
-0.021401264288247 -0.0207302639087406 1 1
0.0646757046757248 0.0633228945137409 1 1
-0.113718388651518 -0.110627791259293 1 1
0.0485638869820706 0.0477333241422419 1 1
0.0997389117949517 0.0961249067695277 1 1
0.062839795766082 0.0621552589439183 1 1
0.0728880389817438 0.0720646655152723 1 1
0.0269969572720701 0.027044632198418 1 1
0.395740023267257 0.388216973216347 0 0
-0.0413771177972429 -0.0408042226844173 1 1
-0.220334633842444 -0.21559886456328 1 1
-0.0613669447577348 -0.0615374127430093 1 1
-0.202654859886529 -0.198242954295656 1 1
-0.17793857021687 -0.174871386734255 1 1
-0.112514915530936 -0.11076226588991 1 1
-0.24532258958542 -0.240778009415161 1 1
0.145788409395927 0.141816587049179 1 1
0.0744676053742682 0.0721614631638089 1 1
0.224863941013368 0.219456481634444 1 1
-0.113457741118029 -0.111383589859977 1 1
-0.12682034601315 -0.123851266878679 1 1
0.250560600529339 0.244773424223773 1 1
0.0501374728249746 0.0492554079140968 1 1
-0.208412127812427 -0.204189668732149 1 1
-0.219728501663018 -0.21504486621555 1 1
-0.190296029939347 -0.186380506802414 1 1
0.163783953271526 0.161354012503074 1 1
0.0387964428024262 0.0377746814800169 1 1
-0.127963416528546 -0.124830352702623 1 1
-0.222562027434575 -0.218413017204086 1 1
0.206684583159402 0.202463420120309 1 1
-0.00812581099355402 -0.00948287065533571 1 1
0.000900404935644403 0.00237205713448922 1 1
-0.139647617989985 -0.13620017199666 1 1
0.260840166275916 0.255174488998516 1 1
-0.211122190664273 -0.207712299839411 1 1
0.0144438432772685 0.0127091256821881 1 1
0.17211921964897 0.167542585119532 1 1
-0.16209634494594 -0.157615364887481 1 1
0.0609783211665901 0.0599462756320754 1 1
0.234560939983241 0.22947428816706 1 1
0.0975437876182921 0.0948211895277642 1 1
-0.249920849817189 -0.245339348691336 1 1
0.169876500252756 0.165870470091869 1 1
-0.0238146583196094 -0.0244696262370738 1 1
0.190698768674604 0.187065459758269 1 1
-0.204712230481412 -0.200875867358107 1 1
-0.079680256950967 -0.0787057376491446 1 1
-0.179523293765398 -0.175546578160355 1 1
-0.0111360041958028 -0.0115163174144338 1 1
0.18211689260443 0.179527297712177 1 1
0.185267788240165 0.181605313416425 1 1
-0.00311755193723284 -0.0019574239015691 1 1
-0.215622102701481 -0.211176447855707 1 1
-0.344944520399267 -0.338207185392846 0 0
0.169098204247479 0.167516911722124 1 1
0.0685311633371355 0.0679976060967561 1 1
0.256696141545254 0.25183533567537 1 1
0.169092039679415 0.16650378054634 1 1
-0.0241764878704867 -0.0238396702039998 1 1
0.0895081544380093 0.0860678429918849 1 1
-0.260329890620586 -0.255822158787626 0 0
0.074272839621217 0.0735953381793628 1 1
-0.0599461733003059 -0.0598426284191042 1 1
-0.348400563503022 -0.341823264580778 0 0
0.250257946271768 0.245835619307756 0 0
-0.00575978148960347 -0.00528990719126349 1 1
0.11747095209667 0.114328951340677 1 1
0.168531084684144 0.165394058875189 1 1
-0.0375971605886808 -0.0358442671356913 1 1
-0.159213642197523 -0.155205616008785 1 1
0.166947203322848 0.162760626951693 1 1
0.229265781774443 0.224449114532578 1 1
0.33604334035867 0.329055467614197 0 0
-0.215741425438972 -0.210167962326976 1 1
-0.0758804567220609 -0.0741349847725563 1 1
0.181231772049182 0.177591585742043 1 1
-0.100185104625862 -0.0992627819079695 1 1
0.0316772290608653 0.0311134253810557 1 1
-0.244796168515619 -0.240509653084132 1 1
-0.0424813297378588 -0.0406907274851277 1 1
0.104951278588693 0.103437534030513 1 1
0.0656896571247065 0.0643340120296395 1 1
0.055728346203527 0.0549138728104987 1 1
-0.0784649121076795 -0.0768997537568484 1 1
0.0144998647943166 0.0142194633157258 1 1
0.0718909150135458 0.0700795273333964 1 1
0.0496286706315513 0.0500931030631209 1 1
-0.242085443192435 -0.236961515905129 1 1
-0.290865683732246 -0.285585745107942 0 0
0.24967816064049 0.245186338566039 1 1
-0.0863297048611321 -0.0847349991726526 1 1
0.013789400571996 0.0134222295126529 1 1
-0.0692352881132058 -0.0673013149345323 1 1
-0.0859660702817075 -0.0846757481870461 1 1
-0.0555267415435088 -0.0547110586144853 1 1
0.132091840750185 0.128541207264622 1 1
-0.159172455436505 -0.156420997032138 1 1
-0.0347614628751042 -0.0345018088460585 1 1
0.245298376150062 0.239473029962151 1 1
0.28708158340677 0.280810009329011 1 1
-0.135675412410715 -0.134213730407871 1 1
0.12302238714969 0.119556756389283 1 1
0.0522375759193772 0.0509635316192577 1 1
-0.0910739958425854 -0.088981329644241 1 1
-0.19049949044176 -0.187553041100935 1 1
0.187065218175364 0.1829839860941 1 1
0.185677613662641 0.182452773464712 1 1
0.182125009511699 0.178525262846757 1 1
-0.384534870994923 -0.376086206905486 1 1
0.114880037423501 0.113944494863689 1 1
-0.388808746757612 -0.3812555201405 1 1
0.275574473191647 0.270122020256683 1 1
-0.000394203709173729 -0.000798692792791302 1 1
-0.409960131579465 -0.403485098751384 0 0
0.18314593083728 0.179515081482551 1 1
0.182746676592285 0.17885635423044 1 1
0.0612123806050495 0.061024595488884 1 1
0.00888002837889222 0.00796472627897129 1 1
0.19016625372857 0.186987362953048 1 1
-0.195625792667545 -0.192674558149047 1 1
0.136377057146005 0.135230318570036 1 1
0.368117976860211 0.359697660315122 0 0
-0.203471257426604 -0.198582110247708 1 1
0.060442619432953 0.0597012325660781 1 1
0.218778324170788 0.214615295220352 1 1
-0.0564939138300296 -0.0563217582806342 1 1
0.161562880266652 0.159955928158293 1 1
-0.0322486731222966 -0.0321390614508071 1 1
0.218559890939052 0.215022740823529 1 1
0.241634882527962 0.237442820551633 1 1
0.222510179452752 0.217781536289791 1 1
-0.048753213882106 -0.048332307360643 1 1
-0.0364402372474482 -0.0342742304693435 1 1
0.0655855556419255 0.0654176814255723 1 1
0.0888530614045882 0.0876598802377902 1 1
-0.243077890593289 -0.239687645464131 1 1
0.253020490445863 0.249103191293648 1 1
-0.0843835903077036 -0.0827174579297923 1 1
0.0253557015998333 0.0243838073022875 1 1
0.132507921888626 0.131123636534409 1 1
0.140182373737467 0.137555176640536 1 1
0.118884693987704 0.116436885654312 1 1
-0.091315578000093 -0.0903590991387874 1 1
-0.0239607583302039 -0.025232323622113 1 1
-0.0259942774298857 -0.0256012413169957 1 1
-0.113303015628615 -0.111545447454386 1 1
-0.0973715481477242 -0.0964778481068522 1 1
0.179534951941854 0.176260767953774 1 1
0.160359376273857 0.157670518144594 1 1
0.00932260055560949 0.00869287275669757 1 1
0.479683617821597 0.469410950495816 1 1
-0.0212326568198898 -0.0203882983704299 1 1
-0.138814021792938 -0.135205145194633 1 1
0.10626723453766 0.103596725005937 1 1
-0.0768332801979772 -0.0756087766161565 1 1
0.0171656303513573 0.0172392180268958 1 1
0.0280225761631756 0.0265596304820394 1 1
-0.0596324395182205 -0.0593621603945457 1 1
0.319541566786117 0.314413884880795 1 1
0.253009763913051 0.249719249253339 1 1
-0.355045826698142 -0.347601289348464 1 1
-0.231040114131665 -0.226963976361007 1 1
-0.26786102057989 -0.263571853396697 0 0
-0.282458374019078 -0.276853794523526 0 0
-0.090727204627325 -0.0887042725802198 1 1
0.0795941770600002 0.077535533512582 1 1
0.330364314403346 0.324352251227911 0 0
0.0954443344892286 0.0920208054719918 1 1
0.169885261484938 0.167613096029817 1 1
-0.0703237033268143 -0.0680473989621367 1 1
0.327260486652176 0.31933386872053 1 1
-0.0496547425159965 -0.0477734309333937 1 1
-0.0403172264835965 -0.0388787026296356 1 1
-0.119986643439948 -0.11751459520935 1 1
-0.152107795297401 -0.149565139112673 1 1
0.0255642756954069 0.0242575354063184 1 1
-0.126737640978605 -0.123467260566959 1 1
-0.0699793810437317 -0.0697191609824018 1 1
0.0915819114160655 0.0893639640978053 1 1
-0.257664893253242 -0.251588221124835 1 1
0.162423800103174 0.159668049113317 1 1
0.0421221084376529 0.0424501928278363 1 1
0.142977145995214 0.141294716397476 1 1
-0.344306607712305 -0.338435821105738 0 0
-0.0137040403046315 -0.0129767454212977 1 1
-0.239638581738156 -0.233829458833283 1 1
0.0636786219403848 0.0631050729008612 1 1
0.19984460702354 0.195123623462245 1 1
0.174085754419512 0.170630119081774 1 1
0.124308337932695 0.12204351272993 1 1
-0.0635262420262319 -0.0620217702371847 1 1
0.169009706022116 0.166686821574894 1 1
0.114260659089369 0.111453884949331 1 1
-0.282703335902773 -0.276685497476202 1 1
0.187768203378079 0.183557612674096 1 1
-0.0614914021784891 -0.0614869749652567 1 1
-0.131887341430243 -0.130566876628197 1 1
0.0590638552657056 0.057908651563758 1 1
-0.100171323207631 -0.0983069575179888 1 1
0.108028909028574 0.106456191345853 1 1
0.28312544130079 0.277890150519466 1 1
0.126780168519164 0.125203304690201 1 1
0.256216929436253 0.251429968410289 1 1
-0.0596687768868351 -0.0589963868146847 1 1
0.147799432143579 0.145084264054277 1 1
-0.279638675369341 -0.274376936187545 0 0
-0.136819292220635 -0.134469063573265 1 1
-0.0114962040357006 -0.0123284611592437 1 1
-0.349328254663096 -0.341810804703731 1 1
0.173147493002615 0.170795214010675 1 1
0.241046976319269 0.236133911307485 1 1
0.080377463280188 0.0797512163830227 1 1
-0.0902359188357892 -0.0892928979671723 1 1
-0.00451905765700601 -0.0056939835452855 1 1
0.193341362001573 0.191298618307222 1 1
0.306573541922853 0.302688005122669 1 1
0.0602650291608144 0.058730146833455 1 1
0.295794488804661 0.290861195400407 1 1
0.0196305127053378 0.0198936637979554 1 1
0.0268183989306564 0.0266219223290869 1 1
-0.0890037767618641 -0.0881071652152948 1 1
0.165558097257811 0.163447941959892 1 1
-0.167191095882872 -0.162709083714558 1 1
-0.354926121660032 -0.346850165252875 1 1
-0.0390958079578044 -0.0401035096941142 1 1
0.1211049143264 0.119961428288285 1 1
0.017199932027373 0.017370527036177 1 1
-0.193095255669468 -0.188438757177211 1 1
0.0826288181293473 0.0805475359259185 1 1
0.00822467904404868 0.00827128466854512 1 1
-0.192993640449274 -0.1881675017106 1 1
0.133980488728995 0.131457473542213 1 1
-0.149262046999113 -0.147154314010899 1 1
-0.0094356295257412 -0.00958789217044698 1 1
-0.0515518875423423 -0.0493371805129283 1 1
0.135235952184826 0.132020837015559 1 1
-0.0429303702696634 -0.0406664356708357 1 1
0.0449504628528144 0.0442999153166103 1 1
-0.119176078193632 -0.117387105159002 1 1
0.0890006669151553 0.087152147159167 1 1
-0.0138333105827897 -0.014228232572491 1 1
0.240450045700178 0.235877784557501 1 1
-0.589325247890685 -0.580015799607625 0 0
-0.120098348113782 -0.117565319921737 1 1
0.241542904520847 0.236872812157531 1 1
-0.041017053600302 -0.04030462068687 1 1
0.144874078799575 0.142167193188273 1 1
0.154572567409534 0.152021184812256 1 1
-0.137957531834751 -0.136124187763408 1 1
-0.137109839081658 -0.134295408910316 1 1
-0.0655383725913213 -0.0638231232887458 1 1
0.307523722954392 0.301041819468507 1 1
0.0933103447961247 0.0918134632099309 1 1
-0.0403214972753164 -0.0385572990427722 1 1
-0.16442258524228 -0.160862366972455 1 1
-0.134485747974327 -0.129742138652429 1 1
-0.075378664744907 -0.0717654711047428 1 1
0.0429143153055459 0.0420482279474793 1 1
0.427964743328127 0.421516873247691 0 0
0.057596867171612 0.055925409471267 1 1
0.260177892388646 0.254236939682493 1 1
-0.365159853807668 -0.357674699233025 1 1
0.485514653873819 0.476893254900739 0 0
-0.104532461913226 -0.102954674992599 1 1
-0.0589118812214802 -0.0584190995076603 1 1
0.115709563002007 0.11506402841723 1 1
0.0336769692395908 0.0314175768149896 1 1
0.0111742710976717 0.011048590778577 1 1
-0.0672802972278472 -0.0664261516656712 1 1
-0.145454298626714 -0.143700513754619 1 1
-0.182730732325236 -0.179658549029212 1 1
0.00442818914234318 0.00413186722156612 1 1
0.215768681537464 0.211671264300413 1 1
-0.0801827055333511 -0.0786438108397255 1 1
0.335396612351591 0.33008337244053 1 1
-0.153222464105899 -0.15022758226354 1 1
-0.20383210483977 -0.1988173739788 1 1
0.130583999863097 0.128912708276831 1 1
0.0464255156794584 0.0468208541073144 1 1
-0.0104160582968883 -0.0101855262532096 1 1
0.0883415876031964 0.0859431758688497 1 1
-0.215810318233393 -0.212473016521936 1 1
0.349190560901476 0.343288908244222 0 0
-0.127134360932657 -0.12511599899105 1 1
-0.254949882255823 -0.250983137801943 1 1
-0.110322648334595 -0.109146964302334 1 1
-0.0573411334601196 -0.0566798924207532 1 1
-0.161157827774927 -0.158805654208297 1 1
-0.0272026779343135 -0.0262092043018055 1 1
0.204603476373024 0.201168096801925 1 1
-0.0158261603098413 -0.0150078498547445 1 1
-0.115704762286968 -0.114109121407006 1 1
-0.517701418820796 -0.508505291310542 0 0
0.155084147437718 0.15258884534166 1 1
-0.0761356027497453 -0.0744273838412333 1 1
-0.0268062549629585 -0.0258964074087308 1 1
-0.143991439715527 -0.141127023143406 1 1
-0.100450468636181 -0.0979383342222749 1 1
-0.015414175390626 -0.0152651435587701 1 1
0.453985357045262 0.446923190037495 0 0
-0.340916214996762 -0.334254422666111 0 0
0.592457400278813 0.582381053635908 0 0
-0.0665507446295722 -0.0664063030681198 1 1
0.320915266800705 0.314056762351447 0 0
-0.0901490654183974 -0.0886971730600345 1 1
-0.0347925999503211 -0.0329398701419222 1 1
0.0351283300439892 0.0357035635697855 1 1
-0.0611159872320582 -0.0604533138226446 1 1
-0.166065474560891 -0.164149178646035 1 1
0.0706222014184281 0.0686594026995076 1 1
-0.39776577922694 -0.391162551487619 0 0
0.0801853230191865 0.0773500824899599 1 1
0.315914460528123 0.31035791849694 1 1
0.15938687657303 0.156830153416514 1 1
-0.00979312004863342 -0.00937365596427089 1 1
-0.0165986451859266 -0.0170668573770119 1 1
-0.245813871612984 -0.241029775642987 1 1
-0.417600410029731 -0.410188376968079 0 0
0.103589997624698 0.101715692668846 1 1
-0.719294952289677 -0.704187283290454 0 0
0.0604343344494532 0.0591256789266593 1 1
0.139526600719351 0.137123816419906 1 1
0.089324456958767 0.0888725869725659 1 1
-0.0100026850609286 -0.011612371016045 1 1
-0.184592181039635 -0.18045674048163 1 1
0.175941323511167 0.173275431791576 1 1
-0.0309242931201031 -0.0287961554253591 1 1
-0.463761986380947 -0.456470056343065 0 0
0.35477276522527 0.348609395869627 1 1
0.0167633455284524 0.0153962689761883 1 1
0.112397291648135 0.112230973443594 1 1
0.236495545819428 0.232534439546105 1 1
0.0260567276058468 0.0263824336670547 1 1
-0.111661032105164 -0.11015550550714 1 1
0.448234435375234 0.439956501528349 0 0
-0.0146954324810852 -0.0135012936455309 1 1
0.302057709592052 0.294675392182022 1 1
0.0280288034174972 0.0273806739839118 1 1
-0.174423052288053 -0.170871778886951 1 1
0.174076810064252 0.170684480170153 1 1
-0.164090051548213 -0.160976819010749 1 1
0.0713173510759544 0.0686187560332137 1 1
0.315354877730886 0.309631645432379 1 1
0.0240014762826214 0.0239252646192205 1 1
0.177061673640827 0.172871597855781 1 1
-0.280179516235575 -0.274195041633011 1 1
0.48825298259723 0.478646381076749 0 0
-0.157687578697295 -0.154285675249628 1 1
-0.206444955804493 -0.201088729363882 1 1
-0.221757751418005 -0.216464698766035 1 1
-0.169971999468686 -0.165841924158483 1 1
0.128111912942627 0.12576419734011 1 1
0.0333509701006619 0.0326803508411394 1 1
0.248490954871907 0.242792643545202 1 1
0.401663317292534 0.394583661828022 0 0
0.147812958538237 0.145061284433963 1 1
0.215540447212348 0.211580643540031 1 1
-0.0609167853623516 -0.0604927274895566 1 1
-0.0904856691284981 -0.0891907626416902 1 1
-0.279444320975271 -0.273040490475585 1 1
-0.119346003458401 -0.117346695761902 1 1
0.157675048467365 0.156561599476829 1 1
0.185042842758907 0.181807038929727 1 1
-0.393342348150197 -0.385635566011732 0 0
0.176617838371239 0.172541875260093 1 1
-0.338898982604706 -0.331668701451884 1 1
-0.237593042821022 -0.23267432865555 1 1
-0.239306218938202 -0.233411477628595 1 1
0.0487632084887611 0.0493188518008282 1 1
-0.227174949529951 -0.223497627380707 1 1
0.00496608860423203 0.00436947464540137 1 1
0.128347558574395 0.127106082208207 1 1
0.379171629793905 0.370771309124064 0 0
0.198594565351935 0.195258771610643 1 1
-0.01280263605196 -0.0134659292857785 1 1
0.0817313782930952 0.079841280805461 1 1
-0.0469899774458521 -0.045143490373728 1 1
-0.299511685853157 -0.293278569255083 1 1
0.0614225643205556 0.0601716946297673 1 1
-0.181137072161491 -0.17807107335676 1 1
-0.515961074419956 -0.50680469745202 0 0
0.121375650692531 0.119973833406806 1 1
-0.00233726274685994 -0.00251185248487393 1 1
0.10760241407037 0.104754638788091 1 1
-0.243451615116426 -0.23972669689369 1 1
0.179410930075644 0.176275342455247 1 1
0.233842007122893 0.228999856955494 1 1
0.124805445382443 0.124993415089979 1 1
0.158268706015098 0.15439130095078 1 1
-0.0401650643125767 -0.0391168416594188 1 1
0.0338095050257275 0.0320725360837773 1 1
0.451132507105285 0.442811301803685 0 0
-0.127462608621013 -0.125286112242784 1 1
0.00228849644727062 0.00192675914880976 1 1
-0.115870223360558 -0.114943709908095 1 1
-0.00746910742730568 -0.00733497406919136 1 1
-0.167779757815591 -0.164212034013089 1 1
0.223689099634527 0.219951977002691 1 1
0.0647893510487213 0.0633369698440125 1 1
-0.255225403313818 -0.249608265430939 1 1
-0.0945445404201978 -0.0924286228129489 1 1
0.0291083914267642 0.0292054912080084 1 1
-0.141279702874184 -0.13842023963681 1 1
-0.137774261944486 -0.136118903581971 1 1
-0.0499564065861188 -0.0484707339912946 1 1
0.246788099221923 0.240677342775071 1 1
-0.0909298369905164 -0.0894439305811701 1 1
0.201570124657683 0.19534842995453 1 1
0.0100921323657169 0.0099546183060432 1 1
0.0219619189622671 0.0207359809917355 1 1
-0.2330692181867 -0.229662875799565 1 1
-0.0734575168509422 -0.0722445694926157 1 1
0.193962953463806 0.189448599730339 1 1
-0.124963671470174 -0.12327307895423 1 1
0.0182628196933525 0.0181929809689838 1 1
0.430830638280687 0.423895249069098 0 0
0.00950664300269956 0.0102421763296453 1 1
0.0170655473383312 0.01720627062527 1 1
0.177260636584864 0.173421061296415 1 1
-0.0249920110969963 -0.0253544485830638 1 1
-0.101833956088516 -0.0997100749550581 1 1
-0.186239712838452 -0.184015002117641 1 1
0.0893485143676146 0.0851862956119055 1 1
0.317718843523279 0.312105357781886 1 1
-0.115044418834302 -0.112275916343627 1 1
0.0115147022381613 0.0116058855325645 1 1
0.133977306102358 0.132460018083122 1 1
-0.282502536043235 -0.278323973819279 1 1
-0.0905095183835891 -0.0887495940030462 1 1
0.178618150600209 0.174629596145521 1 1
0.124304601799851 0.12073388659302 1 1
-0.112363647461143 -0.110081107601234 1 1
-0.109973406231866 -0.106383610555906 1 1
-0.220717967262092 -0.21767837223882 1 1
0.237088740027046 0.232478928296481 1 1
-0.0244809446681266 -0.0241604124034167 1 1
0.00999834946868237 0.00885741204814769 1 1
0.0697091745024569 0.0681753413580603 1 1
-0.0739734098045352 -0.0724204014307185 1 1
0.136086174142702 0.134931622589623 1 1
-0.149097066158649 -0.146111798053365 1 1
-0.257405521687458 -0.253375536209384 1 1
-0.377913204089442 -0.370508101360628 0 0
0.0818327736976335 0.0792284896131324 1 1
-0.314269080251623 -0.308296137559272 1 1
0.0359777205488388 0.0343144426682529 1 1
0.14853063571282 0.144973087491628 1 1
0.0922078879376031 0.0903943695165635 1 1
-0.00589941341080235 -0.00679839167197607 1 1
0.0369331218278429 0.0365871268438981 1 1
-0.106156898467952 -0.104312485942536 1 1
0.0726941990859307 0.071114103357628 1 1
0.0349671740929452 0.0325879100685672 1 1
-0.183999741952856 -0.181663793662954 1 1
-0.233551649202229 -0.23007485723236 1 1
-0.140108869098464 -0.137713112611299 1 1
0.0102347319540406 0.0103347546670626 1 1
0.093013988480007 0.0918867532787872 1 1
-0.144755953621033 -0.142146206348649 1 1
-0.277197323117296 -0.271250514697828 1 1
-0.0386254068527227 -0.037230050744057 1 1
0.096801951161015 0.0982880588539948 1 1
0.056036710298148 0.0546286096650448 1 1
-0.30929283722201 -0.303797066159104 1 1
0.0243618043864804 0.0239894045001882 1 1
-0.310320198582299 -0.304053518047105 0 0
-0.315625319551695 -0.309418725083846 1 1
0.407109868855252 0.397926615428817 1 1
-0.0250895095210226 -0.0240234353722532 1 1
0.0130762484791325 0.0120726404531318 1 1
0.0302656205702702 0.028646886744157 1 1
-0.225089789428596 -0.221418561437069 1 1
-0.129374501950166 -0.127329232420861 1 1
0.0140160913185988 0.01390640194535 1 1
-0.0505465598919623 -0.0487023604368116 1 1
-0.0367978937590636 -0.0366748461632415 1 1
-0.059901061161267 -0.0571842328147981 1 1
0.16364165729197 0.162613081559751 1 1
0.0713690274660031 0.0697460071893232 1 1
-0.0676930948646358 -0.0676692006559604 1 1
0.298974684060028 0.292331132495328 1 1
-0.398504982286096 -0.391607000661154 0 0
-0.0152207493761069 -0.01473685239273 1 1
0.15204760251932 0.149383911863822 1 1
0.204525214577843 0.201797500592633 1 1
-0.111080362027629 -0.109582809450223 1 1
0.217397094523514 0.213570601583705 1 1
-0.126411173217661 -0.123993954550785 1 1
0.0355960441678235 0.0350957197230431 1 1
-0.545361214312453 -0.534598726746557 0 0
-0.173285403811452 -0.169558477832507 1 1
0.276521352872539 0.271456012888915 1 1
0.0327495619479318 0.0329236460328002 1 1
0.15107353387071 0.146681708569413 1 1
0.101877301665297 0.100219401379031 1 1
-0.0573640878845286 -0.056048541023154 1 1
0.215704937257005 0.21197736227339 1 1
-0.205571086820662 -0.202316111080256 1 1
0.0119567570992572 0.0114595691139523 1 1
0.0489602426314631 0.0488073487727311 1 1
-0.0146216709190947 -0.0137189512759701 1 1
0.220511502082647 0.216775370008896 1 1
-0.293886743922408 -0.287664844312279 0 0
-0.324484104138131 -0.318339237853144 1 1
0.147073311087117 0.144698786728696 1 1
-0.0560188253200454 -0.0542190658129515 1 1
-0.163840393634183 -0.160801793727158 1 1
-0.138469884156247 -0.134547652312399 1 1
0.0484229469809299 0.0474974518890817 1 1
0.179803877132642 0.177077668261507 1 1
-0.0370147203834594 -0.037320393365992 1 1
0.388681235203915 0.380113424357329 0 0
-0.222701180015865 -0.218796821519237 1 1
-0.351185426554899 -0.344345240155128 0 0
0.205004498657876 0.202119127424523 1 1
0.174730359868888 0.172208058876467 1 1
0.177995675208163 0.174109381199406 1 1
0.229549144313346 0.225416781679917 1 1
0.155987157795976 0.153018146101562 1 1
-0.144697530026863 -0.143728243786324 1 1
-0.017393997919809 -0.0168691328259155 1 1
0.125249151200825 0.123342008522185 1 1
0.154028558733996 0.151616197339624 1 1
0.0707017440323357 0.0687419008358202 1 1
0.116015550011352 0.114383819970642 1 1
-0.0917367640399892 -0.0902914352685739 1 1
0.2922076085165 0.287511538260114 0 0
0.158586563018683 0.154058646277095 1 1
0.108962905031844 0.107959116679499 1 1
-0.117534263304388 -0.114753925713718 1 1
-0.268043241797202 -0.26415596520752 1 1
0.0628558673334826 0.0619737636950567 1 1
-0.179115854539338 -0.177401439394482 1 1
0.0968704602177356 0.0943400712675958 1 1
0.0123898846317671 0.0128789424787622 1 1
0.353836493304278 0.347212297707043 0 0
0.0421732952315982 0.0420585356728268 1 1
-0.199823197001793 -0.194934661836088 1 1
0.00858084461537142 0.00746490954372675 1 1
-0.136262130343392 -0.133356249133088 1 1
0.378334488570021 0.371759109549718 0 0
-0.25055667128316 -0.246307984015979 1 1
-0.321534994402476 -0.315122201238236 1 1
0.0591606755459281 0.057636548211579 1 1
0.188740625250408 0.185000237585205 1 1
-0.304900433394536 -0.297645662193855 1 1
-0.0226324101900661 -0.0231915447238822 1 1
0.0909438318643474 0.0896617115926894 1 1
0.00996194504558239 0.00774336755505943 1 1
0.264732769508564 0.259916336783111 1 1
0.0685561218180136 0.0666443704367569 1 1
-0.21416456196486 -0.210999575772854 1 1
0.20743367074357 0.202581141045354 1 1
-0.104439305061326 -0.10358517873942 1 1
-0.143190058610333 -0.141178685324695 1 1
-0.00237408866341247 -0.00290760817724474 1 1
0.0381754109116814 0.0387215354961901 1 1
0.299968127541161 0.293464656185903 1 1
0.0629620418464795 0.0620438602992222 1 1
-0.113492767788075 -0.110868990611215 1 1
-0.06737729820642 -0.0662069531273245 1 1
0.261584856858619 0.257740856314113 1 1
-0.213163149440801 -0.209218672088231 1 1
-0.182647282010999 -0.178940445967179 1 1
-0.200129010712494 -0.197971469793835 1 1
0.0884194280525032 0.0858787078334228 1 1
-0.0526817461565301 -0.052255094377679 1 1
-0.272619188324787 -0.266630803471505 1 1
-0.084815513728379 -0.0828210652219124 1 1
0.0970262557627082 0.0955434783097836 1 1
0.318617498628947 0.313042818387451 0 0
0.086374016641001 0.0856008309000758 1 1
0.0953957742122759 0.0931239220881326 1 1
-0.0156744124982197 -0.0144844539427269 1 1
-0.0440569871309842 -0.0405765524328131 1 1
0.179257215045363 0.174482658678606 1 1
-0.0820435486985284 -0.0802343380587183 1 1
-0.155205143513315 -0.152179180870694 1 1
0.097838368487451 0.0965319075809298 1 1
0.467134364007261 0.458032173449766 0 0
-0.092944062996885 -0.0907863470597854 1 1
-0.173757374218557 -0.171487662446315 1 1
-0.118879419788972 -0.116144272036902 1 1
0.232624479586518 0.229262142068812 1 1
0.222461857581076 0.219070887354442 1 1
0.184061269379214 0.180530184835054 1 1
-0.295124734991432 -0.289305678793838 1 1
-0.0778123072513976 -0.0761796410217142 1 1
-0.0589633617114543 -0.0588184940568932 1 1
0.0450665150370367 0.045362882931035 1 1
0.181736976958767 0.178655353150859 1 1
0.314968319934811 0.309314654788528 1 1
0.202406822744451 0.198651464606663 1 1
0.31717128041504 0.309909838908359 1 1
-0.20381561413802 -0.199954503508507 1 1
0.203484981231923 0.199749415004779 1 1
0.0377415439837256 0.0371122868384371 1 1
-0.122112900083407 -0.120760265992615 1 1
-0.0182358198979011 -0.0171878012041628 1 1
0.225943586928209 0.22156230377672 1 1
0.217988043405208 0.213272576170496 1 1
0.0387089062334002 0.0383766325950922 1 1
0.233719526543081 0.228742604117357 1 1
-0.0140184323099807 -0.0129269998594956 1 1
-0.0595531615733708 -0.0568982141194628 1 1
0.0395525911840908 0.0396422525043177 1 1
0.0560726903258164 0.0548263856926799 1 1
0.0902054178640528 0.0890326791978759 1 1
0.0623645492492952 0.0616251064458193 1 1
0.31560049758739 0.310721237105334 1 1
0.324423190304786 0.318368968249826 1 1
-0.343077288831686 -0.336981079233618 1 1
0.166516950286762 0.163416398467678 1 1
0.0762517911829745 0.0745010125078288 1 1
0.15388536987163 0.152144110375256 1 1
-0.192788980529128 -0.188535264943159 1 1
-0.19137740526845 -0.187494218642053 1 1
0.17180596066692 0.167707414655928 1 1
-0.0897801909195214 -0.0873177984143452 1 1
0.000523399152079596 0.00154483399228515 1 1
-0.161532651358889 -0.158318389178043 1 1
-0.0622390096648936 -0.0605031169714183 1 1
0.142202576422577 0.139846556903739 1 1
-0.125118132920285 -0.122496305908419 1 1
0.0096525598392135 0.00905682217511911 1 1
-0.134519142578233 -0.13168277235375 1 1
0.174947239040423 0.173285742238427 1 1
-0.20166043293433 -0.198614047401657 1 1
0.188787236984288 0.18676691699164 1 1
-0.115807191576819 -0.113723064967821 1 1
-0.131692291652776 -0.129396248804826 1 1
0.436049221437566 0.427446460860686 0 0
-0.0216381951473391 -0.022785719111645 1 1
0.144414510283934 0.14120120756179 1 1
0.113732457203769 0.112638515447095 1 1
0.077579641350987 0.0774525079927617 1 1
0.0906071817221157 0.0881670781811984 1 1
-0.0736170673421273 -0.0717153824115741 1 1
0.0232371947439879 0.0230971950935952 1 1
0.206822791292414 0.203207910678128 1 1
0.0620959755945632 0.0609710943606508 1 1
0.0210959843459663 0.0204638924439627 1 1
-0.161855849758064 -0.157081399530487 1 1
0.0281310210070655 0.0279060537451462 1 1
-0.231981067864052 -0.227982403489987 1 1
0.0414230526081793 0.0416801706565381 1 1
-0.0134370341251703 -0.0133676154518678 1 1
0.107741788597658 0.105506349170425 1 1
0.0312709897148771 0.0298407820343581 1 1
-0.00537204258987322 -0.00550326325806461 1 1
0.0212588644811882 0.0214529094093461 1 1
0.195410790762389 0.192819579963097 1 1
-0.343688583312427 -0.337970948240042 1 1
0.537823045983922 0.52673266829337 0 0
-0.159055606568153 -0.155895267823988 1 1
0.0329897979853922 0.0316088758086398 1 1
0.147266911355781 0.144924970265807 1 1
0.186813885465804 0.183523033054312 1 1
-0.187770564108517 -0.184254450985181 1 1
0.15560529460232 0.153755153309362 1 1
0.253291255230617 0.249250855156098 1 1
-0.0280985539359549 -0.0275885101188276 1 1
0.25529087758602 0.250348157106663 1 1
0.274671986289747 0.269656849393695 1 1
-0.188803798034043 -0.185094846227209 1 1
-0.133884385300757 -0.132051169902424 1 1
0.411254351629287 0.403305099639732 0 0
-0.0643393315077642 -0.0628263622665017 1 1
-0.336172067787243 -0.330446658758553 0 0
0.0807708388846679 0.0800096661599267 1 1
0.082744698651901 0.0831314862212935 1 1
0.0501428142276455 0.0481335731510366 1 1
0.0920961169157919 0.0894177995791154 1 1
-0.14481677199835 -0.141327845667205 1 1
0.145843705800619 0.142700186133866 1 1
0.409863353788923 0.401797831312522 1 1
-0.00378114445317665 -0.00362748875180776 1 1
-0.101503521281042 -0.0983854789337261 1 1
0.114125599047012 0.112037035911646 1 1
0.00820669730727915 0.00761545091628328 1 1
0.208093870710938 0.205047680630271 1 1
-0.314971032408032 -0.310198434835628 1 1
-0.0972035599741956 -0.0943931736001054 1 1
-0.163883521531461 -0.161670520376022 1 1
-0.246921275182051 -0.242158141671585 1 1
-0.0275453052232709 -0.0286647180737079 1 1
0.0409710049914746 0.0399474086482529 1 1
0.125330415859298 0.121760458097521 1 1
-0.134667620779268 -0.131500157746299 1 1
0.172136674477576 0.167347971299987 1 1
-0.0175548990408792 -0.0173880052825332 1 1
-0.0451391043113355 -0.0444713434563462 1 1
0.130171530267794 0.128641161089101 1 1
0.062603649323148 0.0620738994568285 1 1
0.0353744961374118 0.03426674121199 1 1
-0.196307784888074 -0.190859953321653 1 1
0.122642619612003 0.12103839054887 1 1
-0.160446988344222 -0.157969859082591 1 1
0.0994664523038863 0.0971704382292046 1 1
-0.27175261386429 -0.26637605544333 0 0
0.102541056476651 0.102316982141795 1 1
0.244383557653309 0.238673470720756 1 1
0.0912874018184681 0.0893146142726862 1 1
0.332229185967473 0.324465905807711 1 1
-0.0724036318778647 -0.0694450634513532 1 1
0.061218205218506 0.0612971490338476 1 1
0.226310403188628 0.222807595462772 1 1
-0.0661345182086983 -0.065373242222215 1 1
-0.175898335844865 -0.172109135356974 1 1
-0.094720054067792 -0.0930349118204022 1 1
-0.0259871025189457 -0.026477033403247 1 1
0.0216881086747456 0.0209579515233668 1 1
-0.351589507709055 -0.345774254555587 0 0
-0.247458902130418 -0.242955840906496 1 1
0.00328926112689285 0.00335370676029115 1 1
-0.019940394163298 -0.0199167591915341 1 1
-0.108394019259981 -0.106848697921524 1 1
-0.0921263513376761 -0.0912467771627414 1 1
0.0916710543237255 0.0905308401888192 1 1
0.184562264566897 0.181782802962026 1 1
-0.589816554055155 -0.579040881559719 0 0
0.260666771991774 0.256927309624143 1 1
0.150312642467306 0.148182364990821 1 1
0.165552001112155 0.162388418084419 1 1
-0.0452996268654367 -0.0444539919721743 1 1
0.112039061745676 0.11208753608775 1 1
-0.0669916616867736 -0.0652106302115264 1 1
0.184675293314275 0.182190673453808 1 1
-0.192204994702692 -0.189505844863001 1 1
0.180300528646425 0.176913517067776 1 1
0.0101736072733822 0.010977403163596 1 1
0.335263426145965 0.330349484917821 1 1
-0.0646128469561737 -0.063821017665923 1 1
0.139488532636456 0.137514517624524 1 1
0.225726502819766 0.222209136281411 1 1
0.0409826181753377 0.040943131394743 1 1
0.232282113932399 0.226956892588698 1 1
0.162787594137068 0.159817409174349 1 1
-0.26789332825323 -0.2622888856698 0 0
0.378623993389923 0.37184703567481 1 1
-0.123408418241031 -0.121400243950255 1 1
-0.12044352064741 -0.117686008054214 1 1
0.170956863053979 0.167038759534823 1 1
0.0403894461189666 0.0392965127762135 1 1
0.0428618160395878 0.0420367621510847 1 1
0.0279379809919141 0.0264115961902833 1 1
-0.29452174734366 -0.289195674622451 1 1
0.0643388767385014 0.0628047074931276 1 1
-0.0987380539290451 -0.0964325301380396 1 1
0.143161483043645 0.140831081003185 1 1
0.10359876667564 0.101933282274147 1 1
0.119484691506628 0.118863557606059 1 1
-0.353798940269636 -0.346684667702344 0 0
-0.115923973355985 -0.112772473584241 1 1
-0.0148826582644837 -0.0140613442858452 1 1
-0.0941152145080739 -0.09264710029851 1 1
-0.0948870264662535 -0.0938619893525529 1 1
0.1340677905691 0.130419425849305 1 1
0.00888591937032289 0.00958969654750777 1 1
0.13796552583936 0.136424028461077 1 1
-0.129533821253932 -0.127939348248123 1 1
-0.22967546700129 -0.223988571650853 1 1
0.306615422832652 0.300757124282151 1 1
0.223350747169622 0.218424930449644 1 1
0.365903649415395 0.358349744220031 0 0
0.102836366209633 0.0999955416321224 1 1
0.0481447527363286 0.0464879514085125 1 1
-0.0646955703393624 -0.0640633890666439 1 1
0.0358036479851383 0.0355062248155489 1 1
0.221465863575318 0.218816422172193 1 1
-0.210087751921905 -0.205766216574898 1 1
-0.173292321014154 -0.170374237089171 1 1
0.152425192647105 0.149214425554904 1 1
0.185169152176386 0.180772905321426 1 1
-0.0659639794368785 -0.0654408186597774 1 1
0.10172785723298 0.0992353774631287 1 1
-0.00983258909787987 -0.010441338711619 1 1
0.133127318641122 0.129954011088152 1 1
-0.0672454146103355 -0.0650702689298122 1 1
0.141811570809332 0.139945683563258 1 1
-0.0354367095085177 -0.0331798243688135 1 1
-0.365529263744337 -0.35734884304035 1 1
-0.0576814860674879 -0.0561822561554828 1 1
0.019108159665785 0.0180939429458037 1 1
0.0839117511541504 0.0831031563143949 1 1
-0.483623948708305 -0.473765936551942 0 0
-0.229724705592504 -0.226889009878328 1 1
-0.0145560100827852 -0.0142299670096336 1 1
-0.121440271967052 -0.119778005591052 1 1
0.176795397396813 0.172154296345774 1 1
0.157494049002285 0.155749952512789 1 1
-0.20110290282912 -0.197871598600619 1 1
-0.34104561262239 -0.335035902110679 1 1
-0.105334792514828 -0.101864504246816 1 1
-0.172951823791598 -0.171793432612482 1 1
0.10504013730048 0.103142272557128 1 1
0.475407497992519 0.466880338353486 0 0
-0.0719738601770178 -0.0708986721927538 1 1
-0.145165007301438 -0.14342198774603 1 1
0.109624341926882 0.106544612336902 1 1
-0.0428149423429611 -0.0419538231149905 1 1
0.111844620216271 0.110646388838912 1 1
0.3942815048412 0.387671471279017 0 0
-0.161924710922399 -0.159798193952491 1 1
-0.145631229081951 -0.142075799715444 1 1
0.0654794061970584 0.0646464206075962 1 1
-0.400332708651077 -0.392710882047389 0 0
0.120136060302631 0.117594266099889 1 1
-0.112741287260197 -0.110985890146568 1 1
-0.0166996888382501 -0.0161263311818228 1 1
-0.00477744538121254 -0.00496888368147474 1 1
-0.00187418012426457 -0.00210127932994016 1 1
0.280924302357019 0.27448951514788 1 1
0.058951638314512 0.0567706882844321 1 1
0.00397737221537399 0.00388587756558978 1 1
0.0618345733199197 0.0618735461851009 1 1
-0.145327193441078 -0.14441411811921 1 1
0.146929480884189 0.144661078081665 1 1
0.047886043399148 0.0467046059680095 1 1
-0.31762820742571 -0.312347630142797 1 1
0.062806949634713 0.0614194314909016 1 1
0.179178068110827 0.175390318311084 1 1
-0.184437003029772 -0.180300638133207 1 1
-0.131020393026413 -0.128428785189025 1 1
0.0501640993265949 0.0484896871107877 1 1
0.139159743765088 0.137623372660557 1 1
0.313612672312135 0.307097903120644 1 1
-0.118984896948401 -0.117555181015442 1 1
-0.366265516248882 -0.360086451320731 1 1
0.21497029890914 0.211392378211307 1 1
0.0412370192364357 0.0394794038155371 1 1
-0.0551171224343519 -0.0518290285706079 1 1
-0.0662122288787511 -0.0648222149110746 1 1
-0.0904489579253148 -0.0887901132027441 1 1
-0.146197701828192 -0.14323027295056 1 1
-1.90538258848447e-05 3.5092623120743e-05 1 1
0.0789368154978087 0.076247139322877 1 1
0.382979131351039 0.375965682849736 0 0
0.116995014402102 0.114143544117571 1 1
0.257812713435186 0.25378348153726 1 1
-0.046181038964143 -0.0447574941005816 1 1
-0.371180537153361 -0.363404254607137 1 1
0.0154039603535909 0.01496659258577 1 1
-0.183985704658402 -0.180603750464075 1 1
0.240556789404728 0.235443872092297 1 1
-0.0991638049308349 -0.0966370375423865 1 1
-0.12912245009022 -0.125968393108369 1 1
0.135567533801438 0.133385031249862 1 1
-0.0515586363450826 -0.0500982117080466 1 1
-0.206421195153646 -0.202360454168951 1 1
-0.00557858254665225 -0.00523597937748475 1 1
0.0456654377678276 0.0459108295443128 1 1
0.0968269998524319 0.0934307465317045 1 1
-0.133594623161973 -0.131806195788405 1 1
-0.331151969097295 -0.326349461682695 1 1
-0.141730274845016 -0.13903193833275 1 1
0.17998963243604 0.178466429495442 1 1
-0.198709838348791 -0.195629382615325 1 1
-0.142843070920174 -0.139424670718466 1 1
-0.19367127134519 -0.190491643882818 1 1
0.0822361404948494 0.0816750465792693 1 1
-0.134598161072408 -0.131982594695473 1 1
0.244709938752824 0.239780849117171 1 1
0.281183651416847 0.274656803629323 1 1
0.210476430193437 0.205523772989369 1 1
0.114650816551899 0.112371194508164 1 1
-0.0150260011715676 -0.0142477457444567 1 1
0.133635500080557 0.132463936081089 1 1
-0.0152054640963844 -0.014887793129371 1 1
0.189929192976984 0.186344900351672 1 1
0.00112799343095973 0.00242896560183394 1 1
-0.107717212745988 -0.105318343497302 1 1
-0.174430045932836 -0.170746774797471 1 1
-0.0622112383759532 -0.0609251465711528 1 1
0.11036598450776 0.108613258503208 1 1
-0.015316334936186 -0.0173980865581922 1 1
0.174660605957774 0.172202521659484 1 1
-0.0619511706803958 -0.0600957430048435 1 1
0.00142949366599981 -0.000284142528596876 1 1
-0.209958856745717 -0.206627065758502 1 1
-0.00754189938400977 -0.00717350104682383 1 1
-0.13368109947875 -0.131749415467236 1 1
-0.0407896798069324 -0.0410505757294629 1 1
0.15587520587473 0.151672934119145 1 1
0.193729225109255 0.18911082066762 1 1
0.119777277596722 0.117561336754169 1 1
0.283666064796624 0.278157959445124 1 1
-0.218251309989015 -0.215237430716409 1 1
0.23503430612726 0.23060838922134 1 1
0.0493188525901871 0.0485027270217048 1 1
-0.10626693390844 -0.10424050627415 1 1
0.214553110177552 0.211883741035698 1 1
0.2673797113289 0.264609439514435 1 1
-0.0564427023434985 -0.0562747580187348 1 1
-0.306817332660451 -0.300575045336414 1 1
0.103150667514334 0.101825372302354 1 1
0.365068209161443 0.357252949988359 1 1
0.392428554797115 0.386261676936084 0 0
0.0920459515070692 0.0896315129474107 1 1
-0.222728069687486 -0.21967104291058 1 1
-0.196620578091859 -0.193348222461598 1 1
0.298492831027441 0.292842012484226 1 1
-0.0806398739784324 -0.0789305534619729 1 1
0.219948578664885 0.217214170738459 1 1
-0.196185602576476 -0.194295201446626 1 1
0.151625328558438 0.148187115931469 1 1
0.0339988346282271 0.034173455273529 1 1
0.031701202201951 0.0310004459545212 1 1
0.0435323322271167 0.0421507890516649 1 1
0.208172734622937 0.204668076636132 0 0
-0.0380146344386574 -0.0366570114311622 1 1
0.0438462920991698 0.0435646709405583 1 1
-0.0891701130541821 -0.0869798774675519 1 1
0.292946521963708 0.287045188945055 1 1
0.0321917519443957 0.0314853559099813 1 1
-0.0554959154845426 -0.0550010637645114 1 1
-0.119201805382686 -0.116984676653168 1 1
-0.154750641353211 -0.152269561842911 1 1
-0.0462829873155957 -0.0460259031724574 1 1
0.0810169912313792 0.0790068326028165 1 1
-0.17337163848781 -0.1696894359297 1 1
-0.0600183684358606 -0.0592731096009792 1 1
0.378530816620465 0.373191340450425 0 0
0.257214801811472 0.253079666301232 1 1
0.252898148556397 0.249114846941605 1 1
0.323315243649764 0.317269342059431 1 1
-0.212870100606751 -0.208963300552401 1 1
0.353459822083601 0.346276083976575 0 0
0.228939266881034 0.225074245740003 1 1
-0.31989661101954 -0.315191641496478 1 1
-0.0932586406837388 -0.0910115178438926 1 1
0.1747547241369 0.171208254583584 1 1
0.00172631389743416 0.0012336644836637 1 1
-0.0391906413378425 -0.0381750242950191 1 1
0.177649416977872 0.17528758817574 1 1
-0.151674103787244 -0.149228384742826 1 1
0.0728584409294369 0.0708501223763478 1 1
0.45727770283486 0.450249063848256 0 0
0.248020187814014 0.242665941682057 1 1
-0.145802794505577 -0.141930193176211 1 1
0.110124855160862 0.108604605433722 1 1
-0.194405181976019 -0.191239288566974 1 1
0.0122723917109789 0.0119297414757652 1 1
0.0496277902781203 0.0475602137562944 1 1
-0.0412587361304919 -0.0417234493145468 1 1
-0.164690658312325 -0.160220982751504 1 1
-0.0495361380324134 -0.0489990032587937 1 1
0.152326490777547 0.149692750832387 1 1
-0.345678695808146 -0.338984642086929 1 1
0.25261858484144 0.247147887031361 1 1
0.0400639907354024 0.038442240584685 1 1
0.0337962809497891 0.0323599520435913 1 1
0.0194889334754747 0.0197391756425164 1 1
-0.0724652644559656 -0.0704058010297809 1 1
0.0246620037036025 0.0237060648750837 1 1
-0.234867547389271 -0.231550953564099 1 1
0.216059474879525 0.211016047269173 1 1
-0.0237403139542458 -0.0240319263250815 1 1
-0.05391550052695 -0.0532319396820512 1 1
0.193815270521691 0.191165372866617 1 1
-0.103706840975101 -0.100373145549213 1 1
0.205978070263727 0.202541741290834 1 1
0.0486058931744897 0.0472690882006421 1 1
0.564964094513008 0.555035735656801 0 0
0.152237257510641 0.148518910092643 1 1
-0.0777723337306173 -0.0752143376491528 1 1
0.353919962247014 0.348379771822627 1 1
0.0288753610514461 0.029399509638675 1 1
-0.464303522708012 -0.455667344358177 0 0
-0.0209712139516933 -0.0208772512311751 1 1
0.224095276151018 0.220118226435861 1 1
-0.2071289127771 -0.203026456814771 1 1
-0.0543841455070128 -0.0549456018651705 1 1
0.140352478236173 0.137087930223224 1 1
-0.0724239961619695 -0.0708343295624152 1 1
0.20665243649161 0.201438216245253 1 1
-0.264640111367327 -0.259416873766492 1 1
-0.18763305717659 -0.184271784288089 1 1
-0.0443182785330701 -0.043799239608908 1 1
0.115534705923336 0.114171097073626 1 1
0.30060926624925 0.295910309598053 0 0
-0.228439681275821 -0.223251206457117 1 1
0.0158097064961862 0.0152040023975823 1 1
-0.0359178289827526 -0.0341630636533209 1 1
0.18551680885606 0.182428980232749 1 1
0.321139556095063 0.316561820895707 1 1
0.355528155878589 0.350196354529898 0 0
0.261938107114664 0.256408856383724 0 0
-0.175822887598398 -0.172224419534586 1 1
0.119818903099365 0.117872940163047 1 1
0.160480112857206 0.157536864939907 1 1
0.10156372412416 0.100700644771917 1 1
-0.0612081627859004 -0.059622953670339 1 1
0.205271870310584 0.20109694759439 1 1
-0.337446903162163 -0.332365349704952 0 0
-0.142992226091864 -0.14096503382791 1 1
0.331955897811689 0.327645904451483 1 1
0.167201428081803 0.162169606789818 1 1
-0.0472410083189692 -0.0483063354399686 1 1
0.0987482422416526 0.0985392505891496 1 1
0.664046128450677 0.653598156622236 0 0
-0.0755722921349498 -0.0746976504013978 1 1
-0.00294531011342905 -0.00402271511037526 1 1
-0.238082381601247 -0.233699830202137 1 1
-0.168692657900945 -0.164020544906227 1 1
-0.327382898134684 -0.3202702141136 1 1
-0.173377142910799 -0.170690020921905 1 1
0.0715901578029228 0.0694515235881081 1 1
0.221702514945454 0.217660629831004 1 1
0.177511033967385 0.174782829197371 1 1
-0.185978072273545 -0.181936760291858 1 1
-0.00377669073879298 -0.00302140173682597 1 1
-0.090790253739828 -0.0880364794502251 1 1
-0.0352778144764115 -0.0355317662567014 1 1
-0.114604718356219 -0.112659168733325 1 1
0.0691314764499621 0.0671654973897966 1 1
0.0318708347317059 0.0309864081423029 1 1
-0.267576894789531 -0.263314127629859 0 0
0.280513503225115 0.275354773660515 1 1
-0.0583658209621033 -0.0564701101783712 1 1
-0.118903528361823 -0.11627685753396 1 1
0.434908122601513 0.425692190430783 0 0
-0.323591097383471 -0.317628179126533 1 1
0.168156848123654 0.164929907561626 1 1
-0.00540406207129124 -0.00512099152357202 1 1
-0.0599437836293957 -0.0584746929468926 1 1
-0.589998748885158 -0.577137991854018 0 0
0.0157025085497091 0.0161671876771651 1 1
-0.104221482341893 -0.100780946683066 1 1
-0.0622571141652379 -0.0606750549709984 1 1
-0.485729890703426 -0.475996644146637 0 0
-0.218374817134849 -0.214232123283472 1 1
-0.222283697469509 -0.218059208678643 1 1
-0.241978380343834 -0.235919430901896 1 1
-0.0467690901492457 -0.0463672212159003 1 1
0.387173895123794 0.378729991202301 0 0
0.00887211147354094 0.00803224677185833 1 1
-0.221117427183153 -0.217746776409685 1 1
0.0630126867555338 0.0614821823165443 1 1
0.27929230153136 0.272926527384811 1 1
0.0824883070301999 0.0809976675723109 1 1
0.0898228594532894 0.0884248766959623 1 1
-0.2541119536847 -0.248044293476533 1 1
0.262322268741983 0.256324572176722 1 1
-0.176708987655239 -0.171413015505036 1 1
0.179156040240914 0.175589103520761 1 1
-0.309746246407112 -0.303235531864403 1 1
-0.0430819234567459 -0.0416218834733077 1 1
-0.174309732255747 -0.171413153664731 1 1
0.333948587799755 0.327819687535385 1 1
-0.326133692026684 -0.31923105885466 1 1
0.0871333458908019 0.0858175771421609 1 1
-0.0804482776630086 -0.0798957849444131 1 1
-0.0493652635420334 -0.0491490210911879 1 1
0.0541055740978581 0.0536673658452057 1 1
-0.131906443441972 -0.128798347123933 1 1
-0.114425826033106 -0.113266953482875 1 1
0.00189426883109782 0.000293336020172882 1 1
0.0911343831225345 0.0897833350938833 1 1
0.0190631808683469 0.0181845003144946 1 1
0.0977187331893746 0.0961638382776202 1 1
-0.0821532608776998 -0.0793255265334751 1 1
0.00413044948884665 0.00402970515022082 1 1
-0.0993663991938501 -0.0970745898880263 1 1
0.0596868214602425 0.0585229165951666 1 1
0.15829737386947 0.154261876204729 1 1
-0.0839053840263113 -0.0830311668990474 1 1
-0.0994505373421475 -0.0985014920193722 1 1
0.04343110874335 0.0424616980152692 1 1
-0.415735114363401 -0.407067805378338 1 1
-0.0825962207144041 -0.0810419671016899 1 1
-0.192548812339782 -0.18954127591386 1 1
-0.125063547328971 -0.123579499963642 1 1
-0.212826909176011 -0.208473072482625 1 1
-0.05864738683144 -0.0566906902215297 1 1
-0.312262152394373 -0.305559947446562 1 1
-0.210961360240844 -0.207636525946122 1 1
0.232025227426878 0.226770307731231 1 1
-0.259160256008977 -0.254374775856398 1 1
0.0106930394550144 0.0103399657651843 1 1
-0.0407296319702673 -0.041223919268857 1 1
0.0919545999281803 0.0894225753957825 1 1
0.0722145020219363 0.0713780615071315 1 1
-0.235587430149565 -0.231875804538018 1 1
0.170341352960517 0.167735883298067 1 1
0.0581941564385344 0.0560654106262562 1 1
-0.0133212591190988 -0.0147018400089746 1 1
-0.372244518305439 -0.365494386357598 1 1
0.0834633409365875 0.0827463521748691 1 1
-0.0022359247543171 -0.00208425396123751 1 1
-0.111118251014633 -0.111014566200237 1 1
0.120883058841413 0.117596136957319 1 1
-0.149504492652311 -0.146397413168221 1 1
0.0807405840262354 0.079428999107734 1 1
-0.308656544790737 -0.302271419144285 1 1
-0.259821828954095 -0.2523041143634 1 1
0.0745824907376484 0.0748594059982104 1 1
0.0565774302306383 0.056526127024425 1 1
-0.259302255293923 -0.254692152811114 1 1
0.0860207874526715 0.0836626300944124 1 1
0.236866430967009 0.23294580875195 1 1
0.316722267741237 0.309511336046244 0 0
0.313423146799307 0.307825090183467 1 1
-0.242463294549001 -0.238690738754011 1 1
-0.037946127579706 -0.0386526934065019 1 1
-0.204529114197392 -0.200102897823764 1 1
-0.22614120990442 -0.222154430561602 1 1
0.23688705735593 0.23110302064492 1 1
-0.21858517782668 -0.215953683269069 1 1
-0.11092040495911 -0.108727531610811 1 1
-0.0891764510220352 -0.0883644406356354 1 1
-0.456812195434663 -0.449237739264316 0 0
0.210432630762263 0.206674550593085 1 1
0.18544035916959 0.181294641276917 1 1
-0.191622080456193 -0.188159086735728 1 1
-0.151604920714747 -0.14872112228979 1 1
-0.367475891100548 -0.361915914784446 0 0
0.0915340408884013 0.0903326434782477 1 1
0.183748004331769 0.179041268825382 1 1
-0.025439904441713 -0.0243861905775205 1 1
0.298682830971771 0.293294692930097 1 1
-0.0947830164249858 -0.0928423980030458 1 1
0.170918733840685 0.168238948016054 1 1
-0.259136717104822 -0.254282047692144 1 1
0.0776703083111251 0.0780093898831421 1 1
-0.0101393388066826 -0.00988327517087377 1 1
-0.282596364800566 -0.277257045166245 1 1
0.22087581085624 0.216917090648514 1 1
0.140520616872442 0.138350503900848 1 1
-0.147148481362942 -0.14505849560976 1 1
-0.323479600963803 -0.317683325114063 0 0
-0.0181423822309252 -0.016845708864321 1 1
0.100826006943159 0.0977371929931996 1 1
-0.0541923198051217 -0.0543546355161068 1 1
0.0977330939616238 0.0962081705982943 1 1
0.00774209427741961 0.00876836164387571 1 1
-0.26033171417872 -0.255134399775 1 1
0.155616158720198 0.15274881957728 1 1
0.314172645620042 0.308985934539747 1 1
-0.10982976519504 -0.10835975054955 1 1
0.0296496447651277 0.0289648398917529 1 1
-0.14238805071943 -0.13936875928271 1 1
-0.361166734451771 -0.354786755469914 0 0
0.133381041119117 0.130133428863817 1 1
0.274157654314781 0.269475831882597 1 1
-0.139019907244767 -0.136314455608334 1 1
0.0740516603035277 0.0738109488001287 1 1
0.0487996844429114 0.0487116771082339 1 1
-0.299624245638539 -0.29303490058617 1 1
0.410233480840664 0.40306372506654 0 0
-0.38601640619582 -0.377864902320915 0 0
-0.318444696772971 -0.312736323737775 0 0
-0.292884368493253 -0.288331371742142 1 1
-0.398335697883586 -0.392175431762106 0 0
-0.0185681214786623 -0.0181627985726572 1 1
0.222012435619154 0.218029346087843 1 1
0.0847622619478273 0.082116105747489 1 1
-0.0349110289854693 -0.0347751587264839 1 1
-0.092923794026125 -0.0903409824317744 1 1
-0.0105332346233897 -0.0099961713839019 1 1
0.171836247386775 0.169102404863149 1 1
-0.121473515977218 -0.118373749646551 1 1
0.00493838340155889 0.00451216691208566 1 1
-0.0457035608130273 -0.0458222778352728 1 1
0.045049121459556 0.0450500141056708 1 1
0.233767124901007 0.228910944669146 1 1
-0.050317636065293 -0.0485360714891177 1 1
0.52983144204165 0.520714496261554 0 0
0.14881511729202 0.145048540629525 1 1
-0.0144248524639464 -0.0145535481113944 1 1
0.0923998658226435 0.0910893014439156 1 1
0.0507855250530827 0.0496587371864817 1 1
0.0507175606612511 0.0481775788718875 1 1
-0.175065663699255 -0.171830719365258 1 1
-0.033603384985995 -0.0340791916895395 1 1
-0.0985249808092686 -0.0981614123349247 1 1
0.00439520750869621 0.00371600666823356 1 1
0.110616076161473 0.110317442818843 1 1
-0.0464321493738288 -0.0449985165679479 1 1
0.11356227652985 0.110988948414068 1 1
-0.309462397802752 -0.30368540525109 0 0
-0.107183261482809 -0.106189839498214 1 1
-0.187553232270181 -0.184412122920103 1 1
0.0238804916102727 0.0224490025348886 1 1
0.151365306516697 0.148858859950888 1 1
-0.226886381319857 -0.222534380572522 0 0
0.128914140406865 0.126911054839841 1 1
0.272890764531354 0.267028389559267 1 1
0.118358722020126 0.117442903000234 1 1
0.12732669413818 0.125188415484289 1 1
-0.121951707545883 -0.120057132408887 1 1
0.0241280667189847 0.0238681308449234 1 1
-0.271718395415022 -0.265103906651086 1 1
0.0862556662399699 0.0841756143921915 1 1
-0.223840894192356 -0.219156795159868 1 1
0.0162500460249853 0.0159900031591736 1 1
-0.209840228019044 -0.205341544617278 1 1
-0.0270240900820452 -0.0261034035642768 1 1
-0.305576751776071 -0.299362366523135 1 1
-0.0399136435091629 -0.0390149678182356 1 1
-0.358371575044652 -0.35210089586654 0 0
0.184231360770519 0.180604159828274 1 1
0.172852882757564 0.169655845543747 1 1
0.125293978598174 0.122555893668468 1 1
0.137820472432034 0.134254536067591 1 1
-0.210916504475639 -0.205993575577241 1 1
0.141278701660804 0.137827223341256 1 1
0.121225884477326 0.119570705426034 1 1
0.288754376311903 0.283689741259632 1 1
0.031910358002698 0.0306153282223913 1 1
-0.295464979146693 -0.291575135592339 1 1
-0.0636877462328729 -0.0618388713910361 1 1
-0.184222527080388 -0.180340247029018 1 1
-0.0399290966710874 -0.0394023536283922 1 1
0.26201627558073 0.257436032963386 1 1
0.231684845355913 0.227384543999446 1 1
0.389828276133651 0.382445333793968 1 1
0.075502500104168 0.0748748586358288 1 1
0.0542085126381799 0.0523250198611048 1 1
-0.130038487871415 -0.125821966842303 1 1
0.0453185696981543 0.0449429375938079 1 1
0.146447579419042 0.144218727005125 1 1
0.139006038178366 0.136758681332275 1 1
-0.192454022753127 -0.188877474331668 1 1
-0.0982796802526373 -0.0969838345309535 1 1
-0.322678839809569 -0.317158166143302 1 1
0.140786905854042 0.136973813264924 1 1
-0.356475717208421 -0.349520207172938 0 0
0.166239357651328 0.163015850338241 1 1
-0.00265666532514119 -0.00283765243618438 1 1
0.176875947018493 0.174121778343764 1 1
-0.178509000399667 -0.175179326472941 1 1
-0.130371562171728 -0.128829669850634 1 1
0.131634338944783 0.130402504393253 1 1
0.111016805940372 0.1081206252801 1 1
0.025570798849971 0.0247546721257301 1 1
-0.0890545661014534 -0.0861530111369233 1 1
0.1430836490977 0.139178174406514 1 1
-0.0768017772576013 -0.0755804518892004 1 1
-0.212495780466693 -0.208879042631186 1 1
-0.0553632694553164 -0.0550551975409063 1 1
0.00372252752387071 0.00210426740960626 1 1
0.0516892563391347 0.0512345679113347 1 1
-0.253892594646447 -0.248987255223683 1 1
-0.0971505650310714 -0.0940225293996736 1 1
-0.162050884363615 -0.15968899979061 1 1
-0.0177822062887599 -0.0180269538463957 1 1
0.19701347234318 0.193027031437998 1 1
0.00132867746207577 0.000841365815791154 1 1
-0.40310023665143 -0.394993607504173 0 0
-0.0948651771754685 -0.0925555985773887 1 1
-0.157145368936462 -0.155300472124455 1 1
-0.296213984398921 -0.291974401756977 1 1
-0.148360805861409 -0.145775842506754 1 1
-0.0195429794300111 -0.0194170121409517 1 1
-0.0757166171881003 -0.0751875809851139 1 1
0.109645730786819 0.109240265244559 1 1
0.272391228959841 0.267303658567573 1 1
0.173136625434128 0.169834467072824 1 1
-0.0870795952518616 -0.084883324201995 1 1
-0.191512942436788 -0.187245192593971 1 1
-0.0196970804651614 -0.0180241044337564 1 1
-0.0983712044938226 -0.0969941939243534 1 1
-0.0465561719739876 -0.0468638634900414 1 1
0.0263683815145613 0.0274148214662099 1 1
0.290140605586316 0.284285091255059 1 1
0.0305846309482128 0.0297092707100603 1 1
0.137784724016757 0.135019902063813 1 1
-0.208805791902557 -0.204561849741423 1 1
0.0438472314358608 0.0424801257257786 1 1
-0.0777561038364224 -0.0764055765541017 1 1
-0.309947695213641 -0.303592503474572 0 0
-0.240231514879855 -0.23641445981918 1 1
0.222192219317864 0.218135081267764 1 1
0.0117132826829587 0.00994029467581871 1 1
-0.0421314589896086 -0.0399851486419599 1 1
-0.0296155631236659 -0.0287388889848143 1 1
-0.0421744346490891 -0.0408750908650725 1 1
0.00898704816341426 0.00804311579726201 1 1
0.117171210436253 0.113832497185879 1 1
-0.451660615067592 -0.442623269155284 0 0
0.565491905162975 0.555114527202367 0 0
-0.0121019805841047 -0.0104647514384769 1 1
-0.114798366506299 -0.112463451495825 1 1
-0.0944881007690832 -0.0924797465157435 1 1
0.16625636470117 0.163288872630662 1 1
-0.305627308093904 -0.299225537951989 1 1
0.0150669722005949 0.0157045072334986 1 1
0.228432151629135 0.223221999984488 1 1
0.2746066600959 0.268868974439129 1 1
-0.136951280468735 -0.135125985038604 1 1
-0.0171722658283395 -0.0172699421193764 1 1
0.0896727669655785 0.0885383033221434 1 1
-0.0586485298008354 -0.0572930551334851 1 1
0.0797941118087055 0.077178752402024 1 1
0.106444883861427 0.104370302960571 1 1
-0.274728117756632 -0.269236364199063 1 1
0.174055688557393 0.169644741352677 1 1
-0.108112263545824 -0.107187001793852 1 1
0.331047217869254 0.324972911226918 1 1
0.10059121572763 0.100031035247549 1 1
0.146841463211954 0.144071817008322 1 1
0.255540698600009 0.251443017366082 0 0
0.151417642621472 0.147919403012489 1 1
0.607285567375084 0.597486196577952 0 0
-0.0823602558249482 -0.0806999879313869 1 1
-0.103192576578744 -0.101397403623042 1 1
0.0951307646899271 0.0912724866109238 1 1
0.0729205307201192 0.0712994019213581 1 1
-0.223429783987023 -0.22131430873523 1 1
-0.101430671223607 -0.0997906968559355 1 1
0.204513014746126 0.200712804921074 1 1
-0.233094898430837 -0.230522383580738 1 1
-0.0808916665342162 -0.0786066870818479 1 1
0.277597128895159 0.27165258603633 1 1
-8.3420463777387e-05 0.0013297490199023 1 1
0.0603264207768422 0.0585292754981969 1 1
0.230905415445922 0.226587465956365 1 1
-0.0643762396216624 -0.0626379886802392 1 1
0.111372643725253 0.107451128599641 1 1
-0.12783449227411 -0.125366702608319 1 1
0.261671268265822 0.256801702120828 1 1
0.219304488094375 0.214399096305718 1 1
0.121165731412145 0.119460378702822 1 1
-0.46825652929841 -0.461490359223398 0 0
-0.35755255265647 -0.350234874155786 0 0
0.19504520899566 0.192394698052816 1 1
0.00483303208496563 0.00505446363204512 1 1
0.0386478316831132 0.0375066979174378 1 1
-0.056445604184706 -0.0561364185977028 1 1
0.000983721754880602 0.00228842103782509 1 1
-0.120338919347158 -0.119481449107384 1 1
-0.11730165376568 -0.115838505161746 1 1
-0.26358127725477 -0.258250531105183 1 1
0.0679887390072354 0.0673470338758684 1 1
0.190121676529668 0.186531655291902 1 1
-0.353388417196089 -0.344850264559921 0 0
-0.256152517537415 -0.251355936295654 1 1
-0.161030193902823 -0.157156520986818 1 1
0.105639915800103 0.105424241969675 1 1
0.213028753177109 0.209349670630866 1 1
-0.053551599621335 -0.0535736058289516 1 1
0.0306567657059213 0.0307214187110989 1 1
-0.0924971576596783 -0.0913136331886555 1 1
0.144443165823521 0.142025214710295 1 1
-0.0947726930770045 -0.0946293068903267 1 1
-0.365971166907766 -0.360799333789608 1 1
0.426311062453643 0.417099912951449 0 0
-0.0578040268260447 -0.0568014528586341 1 1
0.00246965657784075 0.00210296951535592 1 1
-0.107779102892706 -0.10501067148553 1 1
0.0224146975492356 0.0213938056602327 1 1
0.221539196372764 0.217154928341495 1 1
-0.00165403643862619 -0.00147803836003058 1 1
0.0495846032179077 0.0488112271426924 1 1
0.0866094070014166 0.084982027672158 1 1
0.228045539727343 0.222456578095844 1 1
0.151014295647892 0.148278184540428 1 1
-0.0255295412536946 -0.0253703939566586 1 1
0.120007031811645 0.117831210893669 1 1
-0.270711667787707 -0.265049472122904 0 0
0.280253814192672 0.275681300424929 0 0
0.0186013693183897 0.0170047502423127 1 1
-0.257136818500626 -0.251861597178907 1 1
-0.0827857107577977 -0.0820420729218808 1 1
-0.0564529249627254 -0.05629492956407 1 1
-0.0594694956574937 -0.0583697138447543 1 1
0.177545121728074 0.173647567097542 1 1
0.192810978459163 0.189499880764578 1 1
-0.251557223265859 -0.247036477321447 1 1
0.0683085763046413 0.0675982028113555 1 1
-0.0866858056845982 -0.0839229271110853 1 1
-0.0225858577939447 -0.0229999875951763 1 1
0.0293967186685174 0.0281135589279178 1 1
0.0139668469294079 0.0131086634729948 1 1
-0.167600793225978 -0.165858556434952 1 1
0.281315152956561 0.276474251892157 1 1
0.0361430014960883 0.0357091435042716 1 1
0.189719825940126 0.185822788429543 1 1
0.387736228344153 0.380445829583777 0 0
0.0861419793152312 0.0850076256664483 1 1
0.112978390770334 0.110415790328671 1 1
-0.179973724374809 -0.177458744229024 1 1
0.141110798735061 0.139500454808663 1 1
0.0530704357253123 0.0505391716665965 1 1
0.126051285824774 0.124408655575484 1 1
-0.372535100943256 -0.365315448990892 0 0
0.00682667962066057 0.00647137299123536 1 1
-0.139777986095535 -0.136911230800816 1 1
-0.0339234158600297 -0.0339923788819181 1 1
0.0292758758034477 0.028124902309186 1 1
0.0931842102499811 0.0908431432361877 1 1
0.0238401514829666 0.0228706978895261 1 1
0.0685042925842267 0.0680681640434739 1 1
0.0187322580471143 0.0193191350714479 1 1
0.0518674226807385 0.0510684296666237 1 1
-0.0341039446611986 -0.0344438343145378 1 1
-0.117564525436722 -0.114838148399243 1 1
0.397843224037911 0.389833584416968 0 0
-0.0361217025862316 -0.0355784666361664 1 1
-0.266876073591519 -0.262181948544172 1 1
-0.0598624657946618 -0.0585850410295848 1 1
0.0484910180944832 0.048083477099431 1 1
0.295880156455695 0.290340770307429 1 1
0.0776321484462812 0.0769618535891556 1 1
-0.475275530058417 -0.46661832722783 0 0
0.279591385946576 0.274399763750317 1 1
-0.286180402074812 -0.280614851559034 1 1
-0.210648691767784 -0.206658142613534 1 1
0.337237547799241 0.33111596890279 0 0
-0.0700373160717704 -0.0685834232938722 1 1
0.0598030967724484 0.0588905435829074 1 1
-0.118103261038144 -0.11619692295191 1 1
-0.237252333926855 -0.231536133717834 1 1
-0.00958158547467102 -0.00819117540192972 1 1
0.0579666427261075 0.0553675849329651 1 1
-0.0863259524914855 -0.0844686464189102 1 1
0.409667013977366 0.403027762262301 0 0
-0.102437872323988 -0.100648020134172 1 1
-0.124264237151896 -0.121521119849732 1 1
0.291130569341065 0.285036179150142 1 1
-0.245423664829603 -0.240521915755207 1 1
0.204750631509872 0.202123648148176 1 1
-0.0661937204267308 -0.0651777884899964 1 1
-0.22072923320182 -0.215801663378989 1 1
0.0654031995951271 0.0624780044771862 1 1
-0.392075981023671 -0.384245553952529 0 0
-0.0248204543939745 -0.0244075617445991 1 1
0.40250804198789 0.395072188753768 0 0
-0.116628771965264 -0.113087432198736 1 1
0.141912437297622 0.139708400141691 1 1
0.0735937729446019 0.0720477233376393 1 1
0.219329309629084 0.215347249267668 1 1
0.000156223622238494 0.000652489029547593 1 1
-0.193120211343207 -0.188890128280566 1 1
-0.051915705813692 -0.0512513586547381 1 1
0.063004982215646 0.0621281952790902 1 1
0.0329877751510857 0.0311197309297297 1 1
-0.0604189995913599 -0.0588524814615604 1 1
-0.137396929302981 -0.136254481599447 1 1
0.0139156252643655 0.0136812011760544 1 1
0.056118091905354 0.0548679474187394 1 1
-0.10020733637659 -0.0989226416150551 1 1
-0.247230068500004 -0.243747286517506 1 1
0.0788337444030751 0.0776106979584343 1 1
-0.0490084231643609 -0.0489042876791915 1 1
0.044856977186694 0.0440457502003473 1 1
-0.0482197531776235 -0.0476232559724038 1 1
-0.176609556161567 -0.173297086017246 1 1
0.279263393758535 0.27526738510301 1 1
0.0780587310541177 0.0763083671747802 1 1
-0.129930971054121 -0.127052481051946 1 1
-0.125004432770373 -0.121527238394422 1 1
0.015618600845604 0.0153695724634338 1 1
0.137253751743463 0.135433975076497 1 1
0.104442425108711 0.102553760859146 1 1
0.508474592139374 0.499045422216009 0 0
-0.218765423433472 -0.212314112522749 1 1
0.0814968197664638 0.0804915971896328 1 1
0.144228924784079 0.141504532594189 1 1
0.216092889434791 0.212864064330094 1 1
-0.152269571733198 -0.148845442931896 1 1
0.0459813751869911 0.0462418071094336 1 1
-0.389895782535002 -0.382772782243777 0 0
0.134310350110468 0.130406766299904 1 1
0.224147895568774 0.22028585961206 1 1
0.166300547800211 0.161825024813875 1 1
-0.0710957046417477 -0.0687979252708981 1 1
0.250238426505275 0.244710224725925 1 1
-0.110622542121255 -0.107270638423713 1 1
-0.261370029160934 -0.254209852274988 1 1
0.252758048926263 0.247412376168567 0 0
-0.234016909202746 -0.229919221564757 1 1
0.126728578421822 0.124214391749227 1 1
-0.0508441770997343 -0.0484711412648494 1 1
-0.0179828657415189 -0.0179337216532986 1 1
-0.140827398251736 -0.13902070630679 1 1
0.11745026434997 0.114456866791817 1 1
-0.146303124609034 -0.142142920156001 1 1
-0.0340864920272103 -0.0322981166603837 1 1
-0.288653728838106 -0.282913741360989 1 1
0.2047119124012 0.201832732777273 1 1
-0.381235095528149 -0.373255075651691 0 0
-0.335734732161725 -0.329218501154979 1 1
0.124265734207485 0.122509686442272 1 1
-0.120644324464323 -0.1176350518885 1 1
-0.258124468221593 -0.251758811649996 1 1
0.125263242329384 0.123204781378104 1 1
0.0798391696739371 0.0772642440522321 1 1
0.218710856643023 0.214906846075426 1 1
-0.00497236790410219 -0.00533570799981133 1 1
-0.0561333001222527 -0.0550151628942069 1 1
0.205750394816715 0.200000773704516 1 1
-0.224757063659024 -0.219776607092525 1 1
-0.155186572137203 -0.151809035813714 1 1
0.229142059645676 0.225229975079066 1 1
0.290634758720923 0.28599941453613 1 1
-0.118638948526581 -0.117718004520266 1 1
0.0186532382332803 0.018923902013943 1 1
-0.203376118441453 -0.201201450392464 1 1
-0.115207566981474 -0.113652333731953 1 1
-0.117166271092579 -0.113499152489986 1 1
-0.055211056949902 -0.0549236576326998 1 1
0.153654768273147 0.150837901222975 1 1
-0.144736126746812 -0.142128525713934 1 1
-0.119175784999357 -0.116856564632359 1 1
0.0657410460799036 0.0640916688625544 1 1
-0.32010968326744 -0.314022793922485 1 1
-0.246696667998594 -0.242435223999768 0 0
0.304975289934834 0.298775665351215 1 1
0.232971328803661 0.228284690656736 1 1
0.0654349238731421 0.0649657352543151 1 1
-0.181011943060411 -0.176427185722866 1 1
-0.257722681251018 -0.253738222916976 1 1
0.15639864401243 0.154453474638845 1 1
-0.0885859292976342 -0.0857960860528475 1 1
0.137857630797104 0.135049883700553 1 1
-0.209912020306237 -0.206123102835598 1 1
0.178530803660481 0.176522825451936 1 1
0.00659467843277906 0.00718227690372386 1 1
-0.206402182747992 -0.203230844120419 1 1
-0.193056932947012 -0.188261313698587 1 1
0.0659691597915385 0.0644688990487545 1 1
-0.256180650056157 -0.25155802258832 0 0
-0.0227365455381201 -0.0217971593164239 1 1
0.069115506342375 0.0674490187567662 1 1
0.0104366888298781 0.0107502372560781 1 1
0.0943845526391116 0.0918634116995722 1 1
-0.13384537147879 -0.132714173545269 1 1
-0.0132700087892511 -0.0127987973431174 1 1
0.221781660114622 0.217148658539542 1 1
0.336951010247086 0.332063138797622 1 1
-0.189887826993707 -0.186553457894243 1 1
-0.420251557345276 -0.412543408220535 0 0
-0.0730126602318011 -0.0729621127488446 1 1
0.114429279044087 0.111176031951747 1 1
0.106670153274621 0.103799166396695 1 1
0.0517451540199014 0.0509046161269788 1 1
-0.0259921574580652 -0.026005621136521 1 1
0.108439368174974 0.107210825943072 1 1
0.240834157555921 0.235074089496647 1 1
0.0490901690780821 0.0487426597805445 1 1
-0.137010754949658 -0.134085025243613 1 1
0.0879804139896851 0.0853812568318377 1 1
0.00751803279105701 0.00893398515315676 1 1
0.257669387517816 0.251072755834558 1 1
-0.014451925923032 -0.0141459088000871 1 1
-0.0474837967361337 -0.0456967433062532 1 1
-0.0966070848123979 -0.0950510109597495 1 1
0.242872151876763 0.237845479258844 1 1
-0.313160583416806 -0.307457026409626 0 0
-0.00290997919596318 -0.00263672994808761 1 1
-0.184885962207449 -0.180825158903676 1 1
0.0472389375266107 0.0451508441216485 1 1
0.0996132067632614 0.0981280367825538 1 1
0.0300722232372966 0.0290438458447675 1 1
-0.159322972140733 -0.156793392536944 1 1
0.266028889985315 0.25981745452141 1 1
0.380937791293597 0.373488929172837 1 1
-0.0603311198441979 -0.0594359296023342 1 1
-0.329895148504446 -0.323819551309166 1 1
-0.207444380514346 -0.203868599826812 1 1
0.09306978296403 0.0910285040792134 1 1
0.219345350348946 0.214706479484801 1 1
-0.00859223532531014 -0.00870332689734092 1 1
-0.45438706303714 -0.445868246409791 0 0
-0.423737792491181 -0.414440283299664 1 1
-0.0175166240065599 -0.0177141701334623 1 1
-0.0369181573036698 -0.0362151163241274 1 1
-0.223305481872364 -0.220644331678779 1 1
0.0460722608971436 0.045004922234861 1 1
0.21716643254627 0.211630367279324 1 1
0.0613434189087952 0.0590423343522571 1 1
0.054776675205526 0.0538621022744045 1 1
-0.168449397143732 -0.1634744933971 1 1
0.23339847981802 0.2283704360581 1 1
0.080481128736176 0.0798283939443328 1 1
-0.15421423307817 -0.151929450408005 1 1
0.250848333893983 0.245945997768244 1 1
0.0639944862070201 0.0634966778875651 1 1
0.415968676536445 0.407857450866175 0 0
0.396426087547703 0.388709620428691 0 0
0.207430585878425 0.20225182277866 1 1
0.19974094372304 0.196181729516173 1 1
-0.309332220156952 -0.30480830227574 1 1
-0.00711612464882069 -0.00803265028722021 1 1
-0.0396550804654878 -0.0376687673371099 1 1
-0.30636042150348 -0.299787958150736 1 1
0.213244287191091 0.208430892251643 1 1
-0.196317554423848 -0.192806499544149 1 1
0.231528082045979 0.227444331753897 1 1
-0.199376087726546 -0.195487945754518 1 1
-0.0375665571013857 -0.0369226152157734 1 1
-0.240407313550627 -0.235844836628028 1 1
0.045151148853641 0.0430539575945008 1 1
0.00682056891579279 0.00740755068298879 1 1
-0.00918087274696734 -0.00711928881715888 1 1
-0.0987762831422303 -0.0968894842908697 1 1
0.107848533870691 0.105505590873844 1 1
0.336546149081187 0.330842730565827 1 1
-0.162945414212338 -0.16032749835495 1 1
-0.170501733808165 -0.168282447780947 1 1
0.0159309926393774 0.0163206346402482 1 1
-0.0693197593979728 -0.0692315060613123 1 1
-0.101462604280061 -0.0989915369521327 1 1
0.121491275070944 0.119841391758089 1 1
0.46024236194177 0.452285143749371 0 0
0.418918293171331 0.410680002656684 1 1
0.0707894501921697 0.0691124636685793 1 1
-0.0270237739174309 -0.02737547465948 1 1
-0.18440719337212 -0.180946203616548 1 1
0.382074902171895 0.375458796594786 1 1
-0.192493478765151 -0.188925296401348 1 1
0.178467623526366 0.175624368673905 1 1
-0.0808678933684256 -0.0782706395583124 1 1
0.122895654960158 0.121121244694508 1 1
-0.158878662302854 -0.156423734803979 1 1
0.107030246196034 0.10402896246465 1 1
0.408669207972097 0.402006909634288 0 0
-0.35169305189842 -0.344983911189382 1 1
0.267482852257454 0.262569791265197 1 1
0.258142556507991 0.254399985923096 1 1
0.111861470671188 0.110674963633038 1 1
0.0490855491715869 0.0488144821625038 1 1
-0.175682509108572 -0.172656819469703 1 1
0.0387621621806365 0.0388106749106027 1 1
-0.0804646292190569 -0.0782994948695913 1 1
-0.257451129600657 -0.25167432747222 1 1
0.065589998634887 0.0623237372962318 1 1
-0.22724810564081 -0.223321126677413 1 1
0.0206127379544275 0.0207917523888924 1 1
-0.341387430869411 -0.334618440553739 1 1
0.174091792809456 0.169797635333598 1 1
-0.154786403794898 -0.152307503892868 1 1
-0.11046166351438 -0.108364354261026 1 1
0.0492723506464021 0.047048685034787 1 1
-0.129101477638639 -0.125659711194207 1 1
0.156572478891529 0.153738475373574 1 1
-0.070590848303167 -0.0692176305357402 1 1
0.0245132210055966 0.0229686145323879 1 1
0.0226622309412864 0.0222989359095409 1 1
0.429751060569178 0.422134977313166 0 0
-0.217211171854944 -0.212085173969527 1 1
-0.142338199612252 -0.139675159209813 1 1
-0.0808047034201722 -0.079502234593063 1 1
-0.0409096311263487 -0.0410706990965535 1 1
-0.150974675570894 -0.148090946738289 1 1
0.110000967966318 0.109067524054022 1 1
-0.273620929240434 -0.268820539554616 1 1
-0.143909631916035 -0.140908657284504 1 1
-0.025136715538424 -0.0229890588464804 1 1
0.137498421704894 0.135555536155971 1 1
0.166260796780906 0.163534758241874 1 1
0.0765223327936329 0.0753440334595248 1 1
-0.348172118374866 -0.341184995382138 0 0
-0.255305364956158 -0.250700802900487 1 1
-0.109587178570415 -0.106146884095248 1 1
-0.287272514685253 -0.282850623796403 1 1
-0.0467347283528057 -0.0452772623305143 1 1
0.106465107694697 0.104752735107862 1 1
-0.349730878128814 -0.344190367138625 1 1
0.314503193220295 0.309881730137006 0 0
0.182622897189033 0.179686774463025 1 1
-0.0754228114297924 -0.0736974817829445 1 1
-0.0938762555153398 -0.0918082466101479 1 1
-0.0872129134676458 -0.0843421871137684 1 1
-0.334169705647478 -0.327828494255943 0 0
-0.148591090953378 -0.144777831055856 1 1
-0.0714205209291814 -0.0708280444907325 1 1
-0.0201334015186381 -0.020203157408003 1 1
0.129699372956502 0.127731608936069 1 1
0.164740883310973 0.16186757089608 1 1
0.246826469330172 0.242128944287379 1 1
0.2262450058835 0.223390135252708 1 1
-0.101281873494672 -0.0992476650722355 1 1
0.258638926325224 0.252150279781077 1 1
0.190659473833573 0.186249300229174 1 1
-0.0169982901965453 -0.0180316005315706 1 1
-0.151876300574013 -0.147909052338693 1 1
-0.29167670456389 -0.28620863536119 1 1
0.377623726218001 0.370220490589338 0 0
-0.257360913448905 -0.252530581899813 1 1
0.0985532489509257 0.097419838367813 1 1
-0.114638259231475 -0.112160775626762 1 1
0.0439174556824176 0.0430370274595102 1 1
0.15121409356623 0.14802181936691 1 1
-0.2411394752544 -0.237450645048935 1 1
0.0994762961571698 0.0983783096374136 1 1
0.115510483335328 0.112246060607152 1 1
-0.0236991886139369 -0.0248006306636969 1 1
0.0581988564538491 0.0562993640179232 1 1
-0.0531864030973819 -0.0521265328084474 1 1
0.00271014734408871 0.00149281299463819 1 1
-0.116202049382385 -0.114563562480783 1 1
0.244584105070755 0.240688635608127 1 1
0.0637699618186806 0.0642826674561153 1 1
-0.26296242215518 -0.258874568547696 1 1
0.0423008943405498 0.0413529536500738 1 1
-0.331123263495041 -0.324230374583706 1 1
0.0414160862617102 0.0414540710612885 1 1
-0.137332552626421 -0.134887567909393 1 1
0.223386156826373 0.21993830117887 1 1
-0.14451707886651 -0.143060619293542 1 1
-0.176122056074203 -0.173458147323844 1 1
-0.226546014778309 -0.22265045905673 1 1
-0.164111128123068 -0.161507655171929 1 1
0.299694322367521 0.294217937636499 1 1
0.392330382096697 0.38466290082976 0 0
0.0960086151667855 0.0945145019346468 1 1
-0.0450453150922711 -0.0436665005852316 1 1
-0.0641677152635537 -0.0627457159368152 1 1
0.253228284683117 0.250407021195191 1 1
0.27087271466428 0.265770238924093 0 0
-0.103666519622212 -0.100917102753664 1 1
-0.0948144592460171 -0.0937047236713998 1 1
-0.329949465571554 -0.322987460813704 1 1
-0.176600269225454 -0.174483158132186 1 1
-0.182687887493706 -0.17940584723263 1 1
-0.20260616652475 -0.198946683980271 1 1
-0.0523127430816316 -0.0507127826827924 1 1
0.195774824032964 0.192537866199053 1 1
0.124182836252246 0.122067757572523 1 1
0.0506938149155124 0.0501590512958789 1 1
-0.0245296453532969 -0.0234578640316765 1 1
0.0393076126209842 0.0385341039121441 1 1
0.0119384334484046 0.0114684587219275 1 1
0.102723487307308 0.0993848239807384 1 1
-0.127569994978513 -0.124645227837166 1 1
-0.0930633220461454 -0.0912467323066583 1 1
0.192626430680278 0.189286380622989 1 1
-0.0678117986808624 -0.0668834516217569 1 1
0.233129087060335 0.228096848797012 1 1
-0.184563673394177 -0.180724311518037 1 1
0.329611774822226 0.324527309920212 1 1
-0.0156354211806532 -0.0157824140729368 1 1
0.14392544313452 0.141634688951494 1 1
0.348343917253655 0.341193503409417 1 1
0.00842482350177248 0.00821547974302744 1 1
0.166848758609111 0.164542972076892 1 1
0.00382687499280162 0.00236368499777866 1 1
0.0978727595505366 0.0950052645502362 1 1
0.0727464317038652 0.0718210529796657 1 1
-0.00380766660359436 -0.00330117462810308 1 1
-0.108432713853687 -0.107355348875456 1 1
-0.280038669195895 -0.274513136027012 1 1
0.270918427283448 0.265171920174931 1 1
-0.268649020131903 -0.265174884110371 1 1
0.0576864420136305 0.0561705787977788 1 1
0.103664715143998 0.102153929881329 1 1
-0.190468885241718 -0.186366817076875 1 1
0.183428262001642 0.180999698729933 1 1
-0.199476240817794 -0.196347710678202 1 1
-0.510557592327909 -0.501525976532253 0 0
-0.0698075092291551 -0.068645257826387 1 1
-0.20639293434452 -0.203476923719721 1 1
0.159297096164911 0.15580644658242 1 1
-0.104356955923173 -0.10202178109926 1 1
-0.264301275529548 -0.259518562469731 1 1
0.0526234094010693 0.052138725015075 1 1
-0.147620239343991 -0.144431588507999 1 1
0.134661089056625 0.132571250270587 1 1
0.0247507957849123 0.0243729327728573 1 1
0.307025852680016 0.30125050233918 1 1
-0.0707845024023423 -0.07062118128111 1 1
0.0530935606613057 0.0526064855408995 1 1
-0.343630560004801 -0.338055542975048 0 0
-0.407994550029143 -0.399809298338648 1 1
-0.0918818981294727 -0.0901289556850755 1 1
-0.197563769233743 -0.192657520018621 1 1
-0.204042160697664 -0.20039880632341 1 1
0.109214658354553 0.107359206676957 1 1
0.135874493651617 0.134749955932635 1 1
0.0825696772012453 0.0811411246771671 1 1
0.177926644818793 0.173349878000772 1 1
-0.130507007266313 -0.129257447045365 1 1
0.161609921604545 0.158765329916153 1 1
-0.125266982058597 -0.123184542855735 1 1
-0.0903256425147029 -0.0880059969234559 1 1
-0.153000286938005 -0.15047793582375 1 1
-0.231120108090609 -0.22618325312054 1 1
0.303200497115862 0.297675213645721 0 0
-0.0010120240843124 -9.35523555938428e-05 1 1
-0.473354618011357 -0.466038092907857 0 0
-0.133896340112359 -0.131285523349987 1 1
-0.020856668833864 -0.0202510557378796 1 1
0.178986824975719 0.176093573377085 1 1
-0.256613308943868 -0.25161262648758 1 1
0.0620389591113105 0.0604019055679216 1 1
0.367727956466213 0.361783160469183 0 0
0.0284403220233661 0.027977054223285 1 1
0.13401754124946 0.130616744741409 1 1
-0.0312302835098591 -0.0308056693980539 1 1
0.0375471837054837 0.037021288943437 1 1
0.224158013042553 0.220958581276876 1 1
-0.159803935175988 -0.155182009630462 1 1
-0.0535570364021861 -0.0521389282768356 1 1
-0.143541171575722 -0.140493439647782 1 1
0.0438278261569896 0.0432527406504844 1 1
-0.0174250647548391 -0.0175948356578317 1 1
-0.132148766409071 -0.129662309302849 1 1
0.0319638701543481 0.0306496560560726 1 1
-0.0524826040660143 -0.0504910618764234 1 1
0.0187375523170258 0.0190974322168373 1 1
-0.226404767667801 -0.222630601164502 1 1
-0.246249249702396 -0.241541957976771 1 1
-0.233484791484098 -0.230316025151475 1 1
-0.0446591861215889 -0.0430238496906819 1 1
0.19926088224911 0.195639079339989 1 1
-0.32190930848293 -0.316688672633497 1 1
0.154654223159401 0.151394853809253 1 1
-0.207004712102493 -0.203894864038311 1 1
-0.357741232615535 -0.350847061046594 0 0
0.349237252052547 0.344079366833192 1 1
-0.0316141011668255 -0.0313134800613558 1 1
-0.346392354916826 -0.34043638976338 1 1
-0.0536644209746494 -0.0503027290922386 1 1
0.00729887714499972 0.0078127233951871 1 1
0.319989032586595 0.312806864191458 1 1
-0.114088265657287 -0.111805997276288 1 1
-0.385366647864483 -0.376956836713606 0 0
-0.0562440364376656 -0.0556977181917949 1 1
-0.172693632182157 -0.171311523663622 1 1
-0.0969106821421632 -0.0945421841264704 1 1
0.0980837272604461 0.0967654676172612 1 1
0.398739096339697 0.390492139974943 0 0
-0.0928262505430478 -0.0914722892660783 1 1
-0.167564757223877 -0.16407806497886 1 1
0.286221113817089 0.281956819885397 1 1
-0.0775804739758393 -0.0755119956787332 1 1
-0.139452021226933 -0.136885899925123 1 1
-0.345284766039641 -0.338475890481378 1 1
0.0322134724586008 0.0318057873979352 1 1
0.169122550594823 0.16642644296579 1 1
0.0635344616832677 0.0621644631694855 1 1
0.0658314364159803 0.0652951738155179 1 1
0.049780961183055 0.0491838824167207 1 1
-0.228918802691146 -0.224154884018623 1 1
-0.0829022318416089 -0.080595155339246 1 1
0.279688880295832 0.2745924088479 1 1
0.370221997310969 0.363734137518662 0 0
-0.120616840228048 -0.119199221996482 1 1
0.451433979569072 0.442842234953063 0 0
0.13354368899879 0.130831738075801 1 1
0.210916351020147 0.206455351368513 1 1
-0.0533683863564027 -0.0508681723403911 1 1
-0.0556191701491308 -0.0536643160566206 1 1
-0.121985969707271 -0.120409909103002 1 1
0.171647631853853 0.16944057995679 1 1
-0.427787626939645 -0.42121360489477 0 0
0.15659631084632 0.152645535101992 1 1
-0.230124529049446 -0.22644768286714 1 1
-0.0696299447113328 -0.0678345820914974 1 1
0.037173164117541 0.0352753962528972 1 1
0.244095104629956 0.239773555546981 1 1
0.00570834492320976 0.00457324061977801 1 1
-0.0536678699747835 -0.0523716843216567 1 1
0.0517492706802783 0.0507719103329759 1 1
-0.0854673651805582 -0.0826674073065675 1 1
0.211726524034903 0.207753181592848 1 1
0.165288095591302 0.162057051251605 1 1
0.00159071544664085 0.00162627962582646 1 1
0.198835676906742 0.195232573590506 1 1
0.278300104115855 0.272485294709669 1 1
0.0723473571014147 0.070898213772139 1 1
-0.0201024441565387 -0.0208685327511089 1 1
0.064391863247671 0.0641943528932268 1 1
0.0302668370010942 0.030517559854994 1 1
0.372777761322123 0.364637863527129 0 0
-0.0415576444384891 -0.040880929142196 1 1
0.0657553639738634 0.0637863609416454 1 1
0.189316622982097 0.185875286068192 1 1
-0.211314969642531 -0.20664009492275 1 1
-0.329418960077978 -0.322929482288529 1 1
-0.119227225292589 -0.116691229568879 1 1
0.16538051682553 0.160940488820316 1 1
0.204334511095167 0.200548325663883 1 1
0.231637335822412 0.227255184884314 1 1
0.063634667338684 0.0624072342241409 1 1
-0.161610933783387 -0.158212550712433 1 1
0.197820938129318 0.19415683194389 1 1
-0.113089149545448 -0.110721202718201 1 1
-0.21410965666545 -0.210605184519262 1 1
0.479185380829059 0.469998331928583 0 0
0.202355427168094 0.199462913725653 1 1
-0.108962604514181 -0.10764947489178 1 1
0.316880971967938 0.310101862519391 0 0
0.0221115814706008 0.0208227721436247 1 1
0.259994448214968 0.255801793572709 1 1
0.0245049345748465 0.0253289987222918 1 1
0.0464829986955521 0.0458933412135184 1 1
-0.00777334759554221 -0.00918926801111204 1 1
0.374702914467865 0.367425249904126 1 1
0.179631724452485 0.176303036629255 1 1
-0.258592325488057 -0.253270950868189 1 1
0.244577884406791 0.240982059720558 1 1
-0.250013026846808 -0.245233257524383 1 1
0.0801857316633822 0.0780184614366062 1 1
-0.103236018864025 -0.101957887987374 1 1
0.13544981981672 0.131661445690774 1 1
-0.00731635192460253 -0.00810507296523657 1 1
0.195792760093123 0.191123802157832 1 1
[truncated: 16,625 more chars]
