# Supplementary material for: Bias caused by sampling error in meta-analysis with small sample sizes
Source: PLoS One. 2018 Sep 13;13(9):e0204056. doi: 10.1371/journal.pone.0204056 (PMC6136825; doi:10.1371/journal.pone.0204056)
Supplement: S4 File — (ZIP) [file pone.0204056.s004.zip › results N = 10 theta = 0 tau = 0.5 sz = 5-10.txt]

"cohen.dl.theta" "hedges.dl.theta" "cohen.dl.cp" "hedges.dl.cp"
-0.115304464240219 -0.158407846996425 1 1
-0.100770377097212 -0.0557021651416833 1 1
-0.0902831436275881 -0.0657280470775487 1 1
-0.0305229317358124 -0.0582462664835533 1 1
0.154787863949394 0.111031925064998 1 1
0.0899903100368557 0.0731081176471735 1 1
-0.0377162824820221 -0.0327634954960471 1 1
-0.221857718214908 -0.226123741078034 1 1
-0.122789376025344 -0.0952028734142008 1 1
0.216697548384779 0.216635320889081 1 1
0.117856728942513 0.107053124380464 1 1
0.499122928722506 0.451080453212213 1 1
0.429779062584481 0.39593494797707 1 1
-0.295276844550514 -0.330149051804678 1 1
0.105115054307847 0.109818678739779 1 1
-0.245084564461704 -0.237063894995427 1 1
0.374593626686892 0.35125236060661 1 1
0.467430363973004 0.411295505639999 0 1
-0.30829275264794 -0.291173725169201 1 1
0.114757747511516 0.126144873472917 1 1
0.110394203275131 0.0971682571293938 1 1
0.00331453566154089 -0.0242079034647352 1 1
0.0862399917981368 0.0319854962687347 1 1
-0.109932210400958 -0.129488153817333 1 1
-0.228200670619645 -0.191870935812983 1 1
-0.111029379511158 -0.095447952957477 1 1
0.234858504056661 0.220556943861871 1 1
0.076433785478159 0.099942848854939 1 1
0.206431576914513 0.175448378244973 1 1
-0.230100963386928 -0.217451945539418 1 1
-0.0520917531981308 -0.0130041741578285 1 1
0.031802440754897 0.0188173348813776 1 1
0.0926384739165379 0.0666324487127722 1 1
-0.294541188443418 -0.300254994730888 1 1
0.0488890491248524 0.0323475952594558 1 1
-0.503202890808557 -0.443518626679245 1 1
-0.0701949301540543 -0.048426333524259 1 1
-0.150560599017908 -0.207958061247668 1 1
0.202759943236471 0.171216240836124 1 1
-0.0744939206864585 -0.0604463848344169 1 1
0.0832801784296301 0.0708615128029458 1 1
-0.366501916103436 -0.316769496264042 1 1
-0.557305370735043 -0.511357085984598 0 0
-0.250733633728915 -0.231269107597088 1 1
-0.330713544588975 -0.306859624513931 1 1
0.0706618498964761 0.0763219812962629 1 1
0.244585526444823 0.254686025672261 1 1
-0.577752125572838 -0.554235412730488 1 1
-0.198474792327337 -0.150979525674936 1 1
0.113581960332437 0.0597970489665131 1 1
0.250900693780941 0.224841355973965 1 1
-0.294310306526406 -0.234142938245426 1 1
-0.292694801642902 -0.284568579305081 1 1
0.232946220255496 0.219521603151268 1 1
-0.133115210416468 -0.115944299425716 1 1
0.785763119818828 0.693474385672306 1 0
-0.0871821531143685 -0.115569522128395 1 1
-0.0387699639062727 -0.045903814109725 1 1
0.282733653638549 0.30972189233503 1 1
-0.115591311888933 -0.0826441439962504 1 1
-0.525193199746993 -0.472600555627583 1 1
0.176653533228594 0.172156161721954 1 1
-0.0301530092311779 -0.0297922606335036 1 1
0.168139547119718 0.10774008072157 1 1
0.256862938079408 0.261014094337731 1 1
-0.129193646431181 -0.0907646572117095 1 1
0.149222529386873 0.15098144508705 1 1
0.154388797921946 0.150090940268053 1 1
0.348559530592875 0.304118745222487 1 1
-0.010549994247131 -0.00818295474881715 1 1
0.192578903252024 0.179905575434517 1 1
-0.239715926001155 -0.223351249815141 1 1
-0.15002908816157 -0.131568662641588 1 1
-0.101305083515857 -0.0676375168306945 1 1
0.164233177155639 0.119551715103424 1 1
-0.225529178382675 -0.215837267416688 1 1
-0.11164493967734 -0.100944745298934 1 1
-0.0689003551119699 -0.0693579046624109 1 1
0.316231021946904 0.327174561178602 1 1
-0.0454099180753052 -0.050264084912403 1 1
-0.576515481628375 -0.540893940732449 0 0
0.131082772693693 0.144190013413386 1 1
-0.163294126839047 -0.0711253382858488 1 1
-0.230413842424781 -0.225442396573373 1 1
0.388083011895006 0.372168573189556 1 1
0.146169379868792 0.14368395512546 1 1
-0.109680242321906 -0.0995975605425832 1 1
-0.211505229073624 -0.191911600363722 1 1
-0.13398346713371 -0.130821611034239 1 1
0.0762973620019594 0.107381173602253 1 1
0.0498936831994862 -0.00873586819976077 1 1
-0.0489038273822764 -0.0437033160981738 1 1
-0.169179395134349 -0.132972979099473 1 1
0.371722411994339 0.333253024005176 1 1
-0.288417936579344 -0.274505636594142 1 1
-0.0856476186176303 -0.0858108008394468 1 1
0.104871498854315 0.0841272568704038 1 1
0.370569494882673 0.349388275825825 1 1
-0.150916290790878 -0.147395894593606 1 1
-0.177924752181278 -0.180971432349723 1 1
-0.0857317703757174 -0.143372677010154 1 1
0.177156868555073 0.149121702840887 1 1
0.274219909530973 0.211825946919591 1 1
-0.0637530013960678 -0.0712071169680231 1 1
0.0522964155710882 0.0454749396987525 1 1
0.361286677846995 0.316145850558754 1 1
0.389898512207868 0.341435548104094 1 1
-0.41716566334586 -0.357898542129199 1 1
-0.595977659664316 -0.552501760164464 1 1
-0.190373487296504 -0.165734475460777 1 1
0.189134828819827 0.184966420468145 1 1
-0.23854667101853 -0.242903831799046 1 1
-0.164163773397398 -0.138744031733526 1 1
0.0650061650134165 0.0556957243342067 1 1
0.34934941940922 0.328805609359444 1 1
-0.0253192561211251 -0.0208119750598745 1 1
0.456947178330122 0.405828912648489 1 1
-0.0404445948327233 -0.00318762992606381 1 1
-0.510945743034799 -0.469003277080168 1 1
-0.553999502998917 -0.498504288556359 0 0
0.0966607980513589 0.0619279234764364 1 1
0.0896063894454503 0.0614969460487678 1 1
0.288733725549998 0.240861464955064 1 1
0.160489350754494 0.128263566379337 1 1
-0.574862563235201 -0.481132244974658 0 0
0.220970945998532 0.195430551809527 1 1
0.317114255055779 0.301886367496002 1 1
0.138999748507978 0.12181239986352 1 1
0.0651937975598528 0.0702309193362777 1 1
0.114669429960513 0.0978860860552271 1 1
-0.200446668147087 -0.156640233864376 1 1
0.598071453709266 0.555568537708313 1 1
0.0964775437722702 0.118337481487501 1 1
-0.22318817650427 -0.245047135672935 1 1
-0.435478458834676 -0.460096815072831 1 1
-0.589366179506003 -0.498882448051666 1 1
0.149532988935472 0.137411921040704 1 1
0.123643597874719 0.117246079339231 1 1
-0.584077637412835 -0.458800404930044 1 1
-0.221614927629124 -0.222786266245815 1 1
0.426460157203546 0.372191752491527 1 1
0.321323159823652 0.292621863087636 1 1
0.0991406040281719 -0.0229907964477821 1 1
0.223307478522541 0.191170563930026 1 1
0.612467838054077 0.553032221500407 0 0
-0.0563840578351977 -0.0549192825512765 1 1
0.1424190606826 0.111562201742894 1 1
0.0675183432789479 0.0673966510186016 1 1
0.234692769763041 0.203024651643028 1 1
-0.390248161712288 -0.338508730939503 1 1
0.133516927008998 0.0998286824290621 1 1
0.249331620680792 0.213338469427514 1 1
0.0806046512770195 0.108133662695348 1 1
-0.163962054575166 -0.137726648633505 1 1
-0.190777872321855 -0.156721940160395 1 1
0.142443553629645 0.122511064460496 1 1
-0.0361466871882415 -0.0278867384225207 1 1
0.378917046811103 0.372386508713986 1 1
-0.246575172822539 -0.277038034339045 1 1
0.157818826600263 0.188132450603587 1 1
-0.132194447378599 -0.17229359199765 1 1
0.182466300547631 0.123645393845464 1 1
-0.000653039205053219 0.0137514737387481 1 1
0.124232509087286 0.076048508188646 1 1
-0.253139047530519 -0.219592547647062 1 1
0.296378794086873 0.29303373875991 1 1
0.124474124887665 0.16479031368158 1 1
0.0364616508518874 0.0182228047208141 1 1
0.0206582462052074 0.0538239758123464 1 1
0.342251921550724 0.307071978438416 1 1
-0.146709449509838 -0.139105449400903 1 1
0.0848080011429114 0.076245355941211 1 1
0.043735063398564 0.0381241937781829 1 1
0.458243576974507 0.412122116836311 1 1
0.0614398886594291 0.0775384975545804 1 1
-0.181819167582659 -0.158440409959148 1 1
-0.0752102534168307 -0.0385958406501227 1 1
-0.324425831280038 -0.352333444061846 1 1
-0.256460186836352 -0.230423263102524 1 1
-0.307627287205245 -0.257225910094289 1 1
-0.110381464775217 -0.105921391815452 1 1
-0.0413970587795717 -0.0347203694402052 1 1
0.167790779406961 0.118982212544727 1 1
0.0336027662575207 0.039182020320163 1 1
0.195128153033183 0.172212889564487 1 1
0.400251475996403 0.329527359999281 1 1
-0.0170899476488692 -0.0193195575229563 1 1
-0.340238288154367 -0.305133151749525 1 1
0.344841295270519 0.308952306461455 1 1
0.369540115841191 0.331168435484263 1 1
0.0838753974846535 0.0754091184901642 1 1
0.239362109275481 0.220249211682361 1 1
0.0682428104355692 0.0462624983896623 1 1
0.140893813428373 0.120912809386298 1 1
0.0388879487155087 0.0255160834721212 1 1
-0.0175576960570541 -0.023606099839223 1 1
-0.219857885038096 -0.18729152330994 1 1
-0.601622363112113 -0.502827728172693 1 1
0.227337932682492 0.20725852295084 1 1
-0.190951940015905 -0.167834701823986 1 1
-0.0123512945378017 -0.0268455066748788 1 1
-0.445292023379511 -0.402283673749006 1 1
0.0448076805051864 0.0523989010070318 1 1
0.144275534201303 0.101222433024424 1 1
-0.133679977847768 -0.146410958046548 1 1
0.507055975345941 0.452092131658646 0 1
-0.305666536268191 -0.270652489751714 1 1
-0.21535346315173 -0.191402859228685 1 1
-0.089301647945083 -0.101348134969857 1 1
-0.021974983207378 -0.0134804499453196 1 1
-0.168360122900399 -0.169471790854978 1 1
-0.0480422366715087 -0.0133907949847608 1 1
-0.387523567516934 -0.351535556715692 1 1
-0.630385138829195 -0.587765763825725 1 1
-0.500686990028412 -0.426056257524944 1 1
0.102816250982594 0.0823628911056321 1 1
0.182879922681186 0.163768864601318 1 1
0.304550681637351 0.281409235271491 1 1
-0.0861751749336249 -0.0736707549782482 1 1
0.179709163739104 0.173332748621208 1 1
-0.258622211215593 -0.214544262945301 1 1
-0.0793936182345206 -0.0831896260493945 1 1
-0.502667220188237 -0.462153784760055 1 1
0.00638414641670274 -0.00262074431483217 1 1
-0.254520231961067 -0.224840369081491 1 1
0.384106329055973 0.375228724293272 1 1
0.591252781456997 0.529849908678058 1 1
-0.558687305207599 -0.505092099581295 1 1
-0.271521227905722 -0.235084879613085 1 1
-0.368908213461076 -0.325319273648467 1 1
0.643891136317428 0.62072867487728 0 0
0.176656283495842 0.1523083439665 1 1
-0.227453286351394 -0.17157566464533 1 1
-0.306482630180319 -0.289194237199374 1 1
0.269055210497527 0.240885402295402 1 1
0.0427235693755714 0.0195908500452703 1 1
0.118050965449226 0.110768612753305 1 1
-0.696300048086619 -0.63115722315308 0 0
0.326168488093544 0.30312459404751 1 1
-0.190442289839429 -0.158714442260021 1 1
0.220954110490162 0.210274308969382 1 1
-0.0537929305738923 0.00201574812200878 1 1
0.0786425379840403 0.0450179901765699 1 1
-0.255448468303755 -0.241569191032033 1 1
-0.0440070058432838 -0.0235374372930278 1 1
-0.017278114188037 -0.0273930766736499 1 1
0.0977086295733851 0.097004718112617 1 1
0.0636457485704706 0.0602137324902874 1 1
-0.200763442063331 -0.0865712363682909 1 1
-0.0424749477001233 -0.0665301220950672 1 1
0.226657964510356 0.2031836088316 1 1
0.243569154490561 0.211738605956176 1 1
0.461597245447345 0.401343181474176 1 1
0.27198778489317 0.2469165635468 1 1
0.00662994209828048 0.0130137480880431 1 1
0.166190954713053 0.14680084574933 1 1
-0.00598256367999223 0.00707726099750834 1 1
0.00975837227242193 -0.00599878121656042 1 1
-0.0635441540298226 -0.040532703754621 1 1
-0.495839387395813 -0.422332824636886 1 1
-0.115243591269397 -0.0873264106147228 1 1
-0.181667255036547 -0.176071560425922 1 1
0.203273793305513 0.144066515325185 1 1
0.330044730794231 0.308143015442208 1 1
0.379199492605009 0.372216916060374 1 1
-0.527395315708674 -0.456257681863183 1 1
0.233343824443565 0.204439593434368 1 1
0.161992633524651 0.141230218706849 1 1
-0.324155659900233 -0.360112834249646 1 1
-0.0500375933988792 -0.0343409497182986 1 1
0.169759595152406 0.124303507867365 1 1
0.449850353634699 0.406411787816856 1 1
0.107869819793181 0.121600154164332 1 1
0.396288235534465 0.365965111684314 1 1
0.353076986738269 0.283603970520033 1 1
-0.0153939442710097 -0.0145753243389822 1 1
-0.0214503243305234 0.00638511573284452 1 1
0.388889102532491 0.348603596907176 1 1
0.316153376000291 0.296632810242784 1 1
-0.0677900054648476 -0.0531582291578161 1 1
-0.618545474590804 -0.55182888789239 1 1
-0.189990708129943 -0.154511582685792 1 1
0.295372396123477 0.267204434171232 1 1
0.523453172383382 0.473865599724675 1 1
-0.0602550517287145 -0.0556083692921444 1 1
0.325610744522034 0.285962507871472 1 1
-0.277550213957744 -0.278740950154959 1 1
-0.0132877138674793 -0.0119319960882456 1 1
-0.22916399924122 -0.203262553500985 1 1
0.770751645430597 0.698910039423453 0 0
-0.516348179410059 -0.484176328515664 1 1
0.0769820697733948 0.0791011272969233 1 1
0.0123232537269069 0.0388576065727563 1 1
0.36618310591094 0.344468784308248 1 1
0.118577244748258 0.0921799691532426 1 1
-0.730441661203301 -0.621293860274475 0 0
0.324943322549947 0.310655885141407 1 1
0.271253115536323 0.260648070245781 1 1
0.25741336630116 0.21850087347644 1 1
0.231634246316206 0.181576077798972 1 1
0.0978056451525993 0.0778551256463285 1 1
-0.0473720555288248 -0.0461165093121759 1 1
0.150507127507324 0.129132608431375 1 1
-0.142797630829317 -0.148235472395228 1 1
-0.406882960777962 -0.311788862122422 1 1
0.521288850668729 0.490279842423511 0 0
-0.1392093653665 -0.155913244835261 1 1
-0.0567406804441444 -0.02354566271064 1 1
-0.101871388749196 -0.0859847139954175 1 1
0.328946525533074 0.328312717658365 1 1
0.11283883700434 0.0901792078251579 1 1
0.279629881837082 0.271916218932017 1 1
0.225995088676952 0.179444383001541 1 1
-0.39099626046123 -0.345659187455443 1 1
0.118080447747808 0.0860074088918146 1 1
0.419421499561129 0.37351937560067 1 1
-0.218256492729274 -0.208143608364695 1 1
-0.159863022676124 -0.156722977114437 1 1
-0.0339086214805807 -0.050501201074342 1 1
-0.126400204122012 -0.129571273860812 1 1
-0.37104310738527 -0.279900112300246 1 1
0.269188409221315 0.230428299394483 1 1
-0.0814819380532235 -0.063692115421641 1 1
0.598225807462783 0.508889098206633 0 0
0.0841396768434394 0.0588190996585887 1 1
0.193185994081046 0.199771468104358 1 1
0.422256173787283 0.424024916687655 1 1
0.0741739045193054 0.0656330032323402 1 1
0.154366532614338 0.143792212372697 1 1
-0.372828253134858 -0.377637677302236 1 1
0.340694616929216 0.316793104242408 1 1
0.252326378821117 0.212115004099264 1 1
-0.0432122970622431 -0.0474281018030969 1 1
0.426881306791252 0.370137758029879 1 1
0.155048812673141 0.120949022463894 1 1
-0.177268364132264 -0.165859384468004 1 1
0.273628753468305 0.237307718489338 1 1
-0.0458479054687868 -0.0494853779691322 1 1
0.371339616691911 0.344737212805677 1 1
0.602673933976067 0.549454540708593 1 0
-0.176414150323978 -0.153448080508438 1 1
-0.185131583297178 -0.165504594771745 1 1
-0.755955799324537 -0.736736871804325 0 0
-0.208793850353781 -0.190162667510336 1 1
0.304773230229692 0.292887750384765 1 1
0.32432136232825 0.299620531216522 1 1
-0.216383964013986 -0.192131032301575 1 1
-0.0633421336377839 -0.0616873193556827 1 1
-0.234440012445368 -0.201970693095402 1 1
0.177808610224591 0.169150211605979 1 1
-0.118181502742439 -0.123287675401636 1 1
-0.629797415214205 -0.581371081970991 0 0
-0.349782050499705 -0.322059971469069 1 1
-0.32472050724479 -0.280501803919861 1 1
-0.0366711160384222 -0.0342537821581093 1 1
-0.339479124671029 -0.316442019174165 1 1
0.319622431943474 0.301769604801614 1 1
-0.0891817361342099 -0.0613244844847173 1 1
0.0370794346517195 0.054088532344958 1 1
-0.0692928107170527 -0.0503961150154543 1 1
-0.246655227769439 -0.219621801267654 1 1
0.130452712104294 0.0913768989270183 1 1
0.127391875514327 0.109020047233646 1 1
-0.130146506340806 -0.111502093311776 1 1
-0.178997569192893 -0.164777945220951 1 1
-0.0912145885034482 -0.0894698154307236 1 1
-0.163726708475667 -0.150924880418149 1 1
-0.0439169320413713 -0.0411368931967254 1 1
0.234348188792694 0.24320200078511 1 1
-0.104268401031004 -0.106548722296998 1 1
0.196228546889541 0.193687819706012 1 1
-0.268974756286032 -0.242598421540446 1 1
0.387857836432246 0.359535778086509 1 1
-0.288730935638118 -0.269049571127016 1 1
-0.389610236077522 -0.374542581902989 1 1
0.520171042894425 0.45289848224611 1 1
0.289370624533262 0.25100105373345 1 1
0.225712540283907 0.21632925948107 1 1
0.34291353861755 0.304563468818895 1 1
-0.0881928323548638 -0.0629267742135224 1 1
0.138915043784113 0.118209819477699 1 1
-0.219211228694122 -0.220321576787314 1 1
-0.355212676986508 -0.34198654630401 1 1
-0.31519925542056 -0.279101084019289 1 1
0.210777120536083 0.182228143753084 1 1
0.752208285738721 0.744804329072962 1 1
-0.43214358963511 -0.400129660978269 1 1
-0.142436888401734 -0.137514111761221 1 1
-0.215721972359867 -0.202030638914066 1 1
0.14845307599054 0.139223277908256 1 1
0.0147265174373646 0.0351152688491239 1 1
-0.174387844383603 -0.164781736985566 1 1
0.194349853034024 0.188850018126592 1 1
0.138841886180074 0.151262853218033 1 1
0.0534577492969745 0.0193830560936182 1 1
0.112927504371863 0.104021873919964 1 1
0.161320003100171 0.134486153604906 1 1
-0.0597548023895082 -0.0743641007621661 1 1
-0.420559603501045 -0.375538578023848 1 1
-0.312366822311582 -0.304455135918746 1 1
-0.0109909053937992 -0.00966783372391415 1 1
-0.116733120285804 -0.106165791989806 1 1
-0.0405682478371652 0.055095035985969 1 1
0.0313330170089476 -0.0139235543936282 1 1
-0.293584520913622 -0.228523440772262 1 1
-0.117847242258963 -0.0987586158528067 1 1
-0.829106438510514 -0.697136317863202 1 1
-0.0509391853475688 -0.0462399752984672 1 1
0.137330946641815 0.11451462326873 1 1
0.210356429555348 0.214470733344971 1 1
0.26450587771278 0.131671381314812 1 1
-0.259260237071636 -0.232083494999596 1 1
-0.0522966726280603 -0.0322786292144719 1 1
-0.195094156818451 -0.16160092409144 1 1
-0.0373102282138441 0.00482733127828804 1 1
0.199402792911185 0.205418951327299 1 1
-0.0286650350266812 -0.0603975256476285 1 1
-0.0429329109854181 0.00638264757966554 1 1
-0.408842927988351 -0.358182173231068 1 1
0.122850694099744 0.112075205747867 1 1
-0.384974356184562 -0.371497892775544 1 1
-0.047472795313346 -0.0481476207886594 1 1
0.0440229631830804 0.049236861220372 1 1
0.195715126830984 0.186512054410346 1 1
-0.267551255857634 -0.167735101271509 1 1
-0.41416991653035 -0.378253676566764 1 1
-0.278437361579704 -0.247685134240802 1 1
-0.241432128059797 -0.286375815144865 1 1
0.16246486562675 0.149945584969767 1 1
-0.0695458393567017 -0.0610466729110154 1 1
-0.0231831506100872 -0.0299911485698073 1 1
-0.124748603570096 -0.118047951861804 1 1
0.00966618709956107 -0.0131965075767074 1 1
-0.129304835830644 -0.109280899646011 1 1
0.275327847203964 0.222630766020164 1 1
0.247164653220009 0.244110883347305 1 1
-0.0705938656240902 -0.0569021034572767 1 1
-0.181805763951222 -0.184847526786365 1 1
0.13837712128834 -0.0100737042410881 1 1
-0.479619312725982 -0.568319999637033 1 1
0.0237213353613993 0.025234330180094 1 1
0.119643450738178 0.114539161833624 1 1
-0.031199703561849 -0.0250028299649139 1 1
0.711783123683797 0.64559757056062 0 0
0.0361135800064502 0.0212229736531826 1 1
0.425780533884756 0.3589975078652 1 1
0.013159424401027 0.0252337414740481 1 1
0.491391492691929 0.460483361743549 0 1
-0.274948905083964 -0.283027347891668 1 1
-0.265920963921379 -0.258831447951546 1 1
0.440465004391795 0.380732632850314 1 1
-0.0847569602552785 -0.0871446409943281 1 1
-0.147264200440093 -0.140148742442441 1 1
-0.151791420913997 -0.13591335502008 1 1
-0.249673557876923 -0.20758463537482 1 1
-0.168591082281756 -0.12460908319837 1 1
-0.413669372655327 -0.361338423434584 1 1
0.186522967453237 0.164891761529951 1 1
-0.107671307156989 -0.125737384481903 1 1
0.188776147620038 0.196649661160632 1 1
0.100477448720601 0.108322855158629 1 1
-0.00896217630696935 -0.0210611424666525 1 1
0.069738422285246 0.078551747826768 1 1
0.194524839849263 0.171791497468454 1 1
0.0721908295109657 0.0401943338504032 1 1
0.0349321704121174 0.0434179285407599 1 1
0.140135460388116 0.132934812717134 1 1
-0.233983283518496 -0.244303904042771 1 1
0.0130128517581164 0.000400479724120203 1 1
0.348194906759408 0.346828483122348 1 1
0.390665648844158 0.357239771812524 1 1
0.293457503912365 0.207084792069355 1 1
0.430942821929069 0.4129728794288 1 1
0.0885344563574732 0.0802451391746994 1 1
-0.467776312332308 -0.415803749429596 0 1
0.211532106147986 0.205347198773147 1 1
0.0458404143433404 0.0421556782879498 1 1
-0.380900797080334 -0.318784170819324 1 1
0.53841614439177 0.477946546737128 0 1
-0.263570810984186 -0.238836380526564 1 1
-0.127543712969204 -0.0404320902545807 1 1
-0.294279171381342 -0.236019111897359 1 1
-0.485714124517454 -0.458825251358188 1 1
-0.309374548348111 -0.276478732115044 1 1
-0.0346076752323149 -0.0595991306790239 1 1
0.296617632664945 0.222875959990168 1 1
-0.372140468208829 -0.326990246533855 1 1
-0.0643654663717025 -0.0553225340314863 1 1
0.307793260487114 0.279240471478055 1 1
0.0907079650377449 0.0736286423391531 1 1
0.25939329994899 0.22810261435651 1 1
0.197290845631986 0.165876973790886 1 1
-0.429041137464548 -0.405857445238375 1 1
-0.304205546063339 -0.286955787531225 1 1
-0.171934781200484 -0.141507626469958 1 1
0.176334947504014 0.153661983961482 1 1
-0.202168441087559 -0.145139590622568 1 1
-0.412069434001526 -0.355268483072691 1 1
0.0577223580933338 0.0461777935442263 1 1
0.508727782772923 0.495847897721316 1 1
0.223358362196994 0.200748098919607 1 1
-0.258098947764353 -0.198705416802006 1 1
0.0478686487536439 0.0502184612680648 1 1
-0.166738894910895 -0.231388203565641 1 1
-0.396344507975264 -0.36246617573349 1 1
-0.057206838821737 -0.0430247985667543 1 1
0.243644985046063 0.188593674389581 1 1
0.51077294195934 0.467625522183887 1 1
-0.0986591644409101 -0.0828067137307298 1 1
0.09977224325724 -0.0981950886364169 1 1
0.0277062360303323 0.0125402102092131 1 1
-0.348310516354961 -0.326627629795108 1 1
0.050558076410885 0.0336988794289562 1 1
-0.617831108377442 -0.548371778098068 0 0
0.0897977441560625 0.0910054772170205 1 1
-0.17461306479256 -0.171610263697007 1 1
0.501765302999905 0.474735055332518 1 1
-0.334943749703967 -0.307477257635318 1 1
-0.0343836802404175 -0.0132359136991017 1 1
0.192432149278424 0.160876533706142 1 1
-0.00793357620853437 0.000901237750111264 1 1
0.552080938560966 0.499269028105164 0 0
-0.0737673068761961 -0.0562316655457185 1 1
0.115787280397813 0.0756502613513529 1 1
-0.132374775620911 -0.104062313041287 1 1
0.0334873965287988 0.0234443118044308 1 1
-0.0312069735722694 -0.0331203555226332 1 1
0.210015237456073 0.220313595197131 1 1
-0.170104466161842 -0.171126084838145 1 1
0.314164489723992 0.264224085382979 1 1
0.0209162021922627 0.0345948383916316 1 1
-0.397166718355609 -0.366167135209015 1 1
0.00980349557113368 0.000951559877976536 1 1
0.197472151939273 0.15953429720277 1 1
-0.115812097779296 -0.131464055410747 1 1
-0.451961141274219 -0.403006525638328 1 1
0.292432933049941 0.262635968123593 1 1
-0.536144197975836 -0.483327968180207 1 1
-0.234165296722422 -0.195947664641977 1 1
-0.649034086558293 -0.602615347061723 0 0
0.392795120552299 0.344599893465848 1 1
0.201959413841799 0.199251840340096 1 1
0.399940264914427 0.34289817678039 1 1
0.0703095235722676 0.0411245535238777 1 1
-0.207087438693405 -0.133799603061773 1 1
0.217101543355625 0.197280293847429 1 1
-0.782687479348066 -0.700882402768112 0 0
0.0344523398298124 0.0530583771360029 1 1
0.163679354772011 0.16362984265878 1 1
-0.437410985770744 -0.385074948192337 1 1
-0.0183678729823426 0.00536184622804976 1 1
0.228321229365177 0.2144809558957 1 1
-0.0191075816183788 -0.0248406453341025 1 1
0.2367637468423 0.20666099437168 1 1
-0.18646067307125 -0.173834235239594 1 1
0.0564915607397266 0.0601527643474449 1 1
0.120244607265406 0.103476896559609 1 1
-0.141617241952488 -0.135398126929071 1 1
-0.0571520990220103 -0.0492434205001691 1 1
-0.517544970379095 -0.44614858832559 1 1
0.193214598359769 0.153069746704942 1 1
0.357016628445543 0.33324531402277 1 1
0.179374744351823 0.171728881381755 1 1
0.316782093152422 0.32362056155952 1 1
0.40575931691714 0.396455089388079 1 1
0.275263191240268 0.256839866001895 1 1
0.0555643197295239 0.0705466233085239 1 1
0.176376670972707 0.163803307734426 1 1
0.105557721777854 0.089168386243975 1 1
0.037141643630754 0.0662441212491027 1 1
0.648943543111601 0.557996734460556 0 0
-0.208006550422067 -0.274217627469006 1 1
0.103815793855193 0.0776790046735107 1 1
-0.071660071320731 -0.0405982700517152 1 1
-0.262221034304588 -0.248399273486883 1 1
-0.0704457753851309 -0.061594494784083 1 1
0.0525068364821369 0.00197795161970117 1 1
0.22784325730313 0.183638682890528 1 1
-0.415455654657634 -0.401694266290405 1 1
0.279958608513632 0.238439137243948 1 1
-0.109309285019244 -0.114061627511147 1 1
-0.36206599055362 -0.320918458103387 1 1
-0.0879406598936668 -0.0841301780369378 1 1
0.18221226917624 0.170319628930549 1 1
0.103025711236224 0.0458109095144945 1 1
0.140255256522347 0.150021067514728 1 1
-0.157010586441828 -0.123140354842275 1 1
-0.0518811450492643 -0.0385376421058796 1 1
0.195740650233683 0.212274068950704 1 1
-0.380112997170532 -0.316586167764752 1 1
-0.511257719417377 -0.477981364884447 1 1
-0.342477146467258 -0.289512638517184 1 1
0.240536109727663 0.225800853013268 1 1
0.492116773779459 0.365022999867868 1 1
-0.0497088097921444 -0.0426395726909728 1 1
0.00631081687822688 0.00913945518326336 1 1
-0.469410291819805 -0.464264770745757 1 1
0.635795800921968 0.561646749863708 0 0
0.329633389517776 0.283491689540384 1 1
-0.280789590419726 -0.25708707193445 1 1
0.324177542242288 0.293807353303056 1 1
0.071057100312371 0.0959567897022315 1 1
0.030749377549461 0.0427383671457434 1 1
-0.0718676734501373 -0.0846202057575785 1 1
0.121124408105763 0.117735100556083 1 1
-0.296804196680732 -0.291283280982782 1 1
-0.873576884267879 -0.782449762442346 0 0
0.189571422949305 0.154618846684575 1 1
-0.334416826109358 -0.305762150320911 1 1
0.168801916102951 0.148640414190366 1 1
0.0847923170608431 0.0386280223309626 1 1
-0.451593525187897 -0.426677136099597 1 1
0.308371867592207 0.269300798251919 1 1
0.465161317419498 0.419714389984746 1 1
0.00289982548904104 0.015591860438693 1 1
0.216728159339213 0.174084887547088 1 1
-0.221484016466845 -0.155111460133721 1 1
0.021070989399373 0.0274686440551375 1 1
-0.309777501187892 -0.294232289829915 1 1
0.0224633506803292 0.0390117528751774 1 1
0.39294486657806 0.329981858976324 1 1
0.119385893799962 0.111295900478089 1 1
0.0173176535307703 0.0313217483652034 1 1
-0.103019129211567 -0.101370170623124 1 1
-0.191287875670218 -0.187563595283239 1 1
0.196715687106763 0.191398050496721 1 1
0.119432728196529 0.122116085714754 1 1
0.175766471793407 0.164392500926845 1 1
0.538193029874366 0.505998018034918 1 1
-0.346919046815744 -0.318248816986803 1 1
0.698859157654683 0.636258394909513 0 0
0.0773879863426154 0.154512944218807 1 1
0.184721322232427 0.122347369640262 1 1
0.222136981241549 0.216274866916575 1 1
-0.136594403699833 -0.143897169883329 1 1
0.119256722636635 0.129056444880084 1 1
0.0138499578867738 0.01831076015964 1 1
0.0280840506066076 0.0503797359471142 1 1
0.233724205867914 0.21707250670648 1 1
0.247035069316088 0.203428891551377 1 1
0.068037179030431 0.0449807238874416 1 1
-0.233191661353719 -0.22396493576172 1 1
0.293147810543712 0.279768456142654 1 1
0.238792823311215 0.216322692189882 1 1
0.231722419256489 0.248947261304771 1 1
-0.0954443121852778 -0.112092907318787 1 1
-0.0041420505982166 0.0203722482244022 1 1
-0.126718632961333 -0.110000920192594 1 1
-0.263199430406947 -0.245337178720108 1 1
-0.150717492368297 -0.0874358876241277 1 1
-0.194139285869621 -0.136969533275494 1 1
0.182842103215992 0.181260326596229 1 1
0.274461924962732 0.206832048731315 1 1
0.0118446234297721 0.022235476717945 1 1
-0.205872164970529 -0.200760504709689 1 1
-0.456585338431555 -0.473594198452078 1 1
-0.402389740047324 -0.370627668001807 1 1
-0.230439341364208 -0.285867225448647 1 1
-0.421182751229217 -0.365370423193525 1 1
0.0833897433119498 0.0760405546664384 1 1
-0.18949167919582 -0.15255357040563 1 1
-0.299028096488447 -0.275045942731658 1 1
-0.0229906648981819 -0.0116396723748683 1 1
-0.414005715351656 -0.353499974772011 1 1
-0.309254219326715 -0.238789552091786 1 1
-0.0118648784670323 -0.0217872923726283 1 1
0.303185487995225 0.279914373798053 1 1
0.00749908431735977 0.00975876741157572 1 1
0.124109918589406 0.138895591754387 1 1
-0.00120231785565549 0.0293838066056775 1 1
0.57313951933116 0.482201442272362 0 1
-0.00839662324020947 -0.00298575633003114 1 1
-0.48627197225418 -0.383565292696869 1 1
0.774944216608331 0.657997116785352 0 0
-0.531866574626601 -0.467684736848379 0 1
0.22328082655327 0.22880932276637 1 1
-0.150686025765102 -0.139908922722782 1 1
0.100753863928125 0.0769735483844201 1 1
0.21513226546222 0.156693512222585 1 1
0.304120913884244 0.283628922847832 1 1
-0.20521493831096 -0.17644683279958 1 1
0.00980375149815101 -0.00757576568469272 1 1
0.223080170998402 0.187258976198728 1 1
-0.130149773557083 -0.132126288628075 1 1
-0.0907861073557921 -0.08409880636948 1 1
0.692825596256229 0.600388869318717 1 1
0.322975737854163 0.274189694695202 1 1
0.0234675192771845 -0.0119192287462939 1 1
0.159968198540722 0.104684626865262 1 1
-0.0696868133619405 -0.0616948553557899 1 1
0.0661935049765422 0.0677213780126765 1 1
0.170475119478229 0.142937723717824 1 1
0.223457586829681 0.199566943613152 1 1
-0.439460760222408 -0.425055482606955 1 1
0.620152649116919 0.533455866419524 0 1
-0.29103736828923 -0.269015045394281 1 1
-0.0497590288001623 -0.0518620234509161 1 1
-0.0716798278095649 -0.0708311824669414 1 1
-0.33245238174511 -0.288663073631126 1 1
-0.196760402734454 -0.213565522980118 1 1
-0.0224059995813332 -0.0691839294807197 1 1
-0.0657298115560581 -0.0592463064440054 1 1
0.35361740794758 0.290760922056247 1 1
-0.172590769284897 -0.154355791417528 1 1
0.146514117154956 0.148267549729935 1 1
-0.243604813802305 -0.198920574039275 1 1
-0.222417323438591 -0.19314476422923 1 1
0.153911830808084 0.122298343891286 1 1
0.0235925660413474 0.0529804204924989 1 1
-0.0220876117060523 -0.0244953071140452 1 1
0.163021870412427 0.133316370170047 1 1
0.472725748843957 0.39887199022783 1 1
-0.0604473448323983 -0.0782679642593592 1 1
-0.0183453321335877 0.00492168839775734 1 1
0.26840783001105 0.267473725622756 1 1
-0.0572557477234595 -0.0467996048731078 1 1
-0.31570504759019 -0.227124546192373 1 1
0.460896314076914 0.428614075526994 1 1
0.155747398806507 0.125263257920153 1 1
0.0138008154304322 0.00764432006331367 1 1
0.431048743786121 0.406640235094786 1 1
-0.429268698143892 -0.382057821979943 1 1
-0.0153438411138413 0.0221529133006678 1 1
0.300351768469583 0.290673429858789 1 1
0.245852455769009 0.239432014365899 1 1
-0.254773376594922 -0.226422989439777 1 1
0.130553279264952 0.131862974927697 1 1
-0.108695129160659 -0.09139565634279 1 1
0.116967332747167 0.110247961094116 1 1
-0.603108278995078 -0.562425954196228 0 0
0.3564958059409 0.30241116847232 1 1
0.0732471225897262 0.0659617834265876 1 1
0.0245888965927821 0.0377719697120608 1 1
-0.0261511071689113 -0.0427812116224157 1 1
-0.226875352608091 -0.16969401206614 1 1
0.0622907761654202 0.0490340774734176 1 1
-0.210332689868293 -0.194929901756501 1 1
0.523447485827848 0.460294955442764 0 1
-0.00336431890153005 0.00858468397608209 1 1
-0.0552343131354461 -0.0829271454149861 1 1
-0.337781874156663 -0.299858424785671 1 1
-0.276140464620127 -0.239694003407499 1 1
-0.35983684882589 -0.320658756037316 1 1
-0.32175441697181 -0.291003924673612 1 1
0.177136949984793 0.190356393201616 1 1
-0.13367037553239 -0.132181179680613 1 1
-0.271635256865889 -0.26221713869852 1 1
-0.0459131769032521 0.0126528690325997 1 1
-0.396946879360106 -0.350356221217395 1 1
0.105712091255775 0.0769287566499478 1 1
0.0130846442105741 0.0607496752486015 1 1
0.348210508329889 0.275932075662203 1 1
0.130674849521819 0.116777717359271 1 1
0.169866660405478 0.171169851244865 1 1
0.369669294034139 0.331180695652777 1 1
-0.265023728057339 -0.305245952024451 1 1
-0.111289309646335 -0.126606131090909 1 1
0.144631857374195 0.146708819371517 1 1
-0.332203509502317 -0.274673464155838 1 1
-0.46766908051356 -0.436635979630728 1 1
0.00390583938788421 -0.0457686036453176 1 1
0.0867835570472396 0.0821444588732518 1 1
0.0468000251118945 0.0360733588207474 1 1
0.465212381247953 0.40601237935774 1 1
0.374332491742566 0.304997191344531 1 1
-0.369864246718085 -0.336660771606452 1 1
0.0756201969415888 0.0575255197666122 1 1
-0.520611712034169 -0.480014964749967 0 0
-0.43305298715537 -0.404334735292715 1 1
-0.380146117049632 -0.366519295663366 1 1
-0.45021705513256 -0.415229545570487 1 1
-0.0312517646521686 -0.00670038850639803 1 1
-0.0689505643720434 -0.0333653239400181 1 1
0.676187397118273 0.550571498064594 0 0
-0.415308341211739 -0.375966196566725 1 1
-0.631750463970304 -0.575661741658728 1 1
0.405342978845818 0.350620018405307 1 1
0.342139976471384 0.323263782873805 1 1
0.055822012120181 0.0954003915071581 1 1
0.0444602867093679 0.0539550716061943 1 1
-0.192398605436602 -0.169489308832855 1 1
-0.206389546262534 -0.176002298324592 1 1
0.293549073880852 0.269468180888928 1 1
0.529869289473087 0.51608724089177 1 1
-0.141277702713545 -0.114164739420365 1 1
-0.34900581946323 -0.305333905724788 1 1
-0.0833108585662743 -0.0927817614574102 1 1
-0.59372238704421 -0.52792273236467 1 1
0.104774309400057 0.110804336136088 1 1
-0.167698616956425 -0.15254076383123 1 1
-0.344017181682177 -0.312814778897003 1 1
-0.00119789079890224 0.0127316591642129 1 1
-0.219584513654121 -0.199284578873005 1 1
0.456546797921366 0.419785829841457 1 1
0.214555121637727 0.190653462563771 1 1
0.00830541276685673 -0.0205218540887788 1 1
-0.119476787357646 -0.0940756336389534 1 1
-0.191000742768339 -0.160086781657552 1 1
-0.471800520076598 -0.43064864813384 1 1
0.157876036120336 0.146523349636336 1 1
-0.212960488314648 -0.189196604451331 1 1
-0.277672451673275 -0.235215001452383 1 1
-0.282139988166731 -0.250134686418811 1 1
-0.0014271191454418 0.00662024156891355 1 1
-0.59555254130068 -0.537353060241015 0 0
0.12160209240398 0.108477169281479 1 1
-0.388785490981681 -0.376640813968512 1 1
-0.21366875027137 -0.131764655171348 1 1
0.0170248571076569 -0.00142399170209339 1 1
-0.338638369460923 -0.317887338923743 1 1
-0.420086067164574 -0.378327549045799 1 1
0.173852062745372 0.165558378486307 1 1
0.425556516370354 0.419095474114102 1 1
0.381361575729498 0.334104611289647 1 1
0.0549840396259783 0.045029205003859 1 1
-0.160785185525168 -0.0966721482411781 1 1
0.136553158844952 0.124519702132458 1 1
-0.282008646898257 -0.259930017558414 1 1
0.0467927888471574 0.0338516787337005 1 1
-0.261657129800695 -0.240236462413733 1 1
-0.10328396310565 -0.0999238676869998 1 1
-0.154132008897413 -0.0720035618525272 1 1
0.523458856769817 0.456757800090408 1 1
0.252349963361998 0.232146441540162 1 1
0.358188730618092 0.326896317383277 1 1
0.0535569636206697 0.0529216367088474 1 1
-0.555797277126441 -0.52134110857804 1 1
-0.0656944431535597 0.0264744312576223 1 1
0.1049090524095 0.110059648587032 1 1
0.456576625610013 0.397745018394888 1 1
0.359541906030124 0.297189240331732 1 1
0.275993997307001 0.249071769435812 1 1
0.0880597480413328 0.103881883155961 1 1
-0.300293031688599 -0.275177289172839 1 1
-0.198417768732896 -0.164554236406998 1 1
0.40240637798174 0.383785009996845 1 1
0.00775102785788455 0.00392887954473728 1 1
0.0735401208771827 0.0926934151633611 1 1
-0.139482252493936 -0.0980355913487368 1 1
-0.493456607776503 -0.463672803143837 1 1
-0.429792833279158 -0.395167626506347 1 1
-0.480232377959323 -0.433472235631924 1 1
-0.0775360007355675 -0.0486283121500811 1 1
-0.401096639344298 -0.369817342718705 1 1
-0.330150245715858 -0.221352571647616 1 1
-0.116252030446965 -0.101836931559407 1 1
0.40477809956412 0.368170218680605 1 1
0.000753218058570336 0.00693032430784746 1 1
0.191493574976146 0.171987297930692 1 1
-0.17729858321653 -0.154701742148816 1 1
0.437291150086372 0.413333335851345 1 1
-0.308832119305777 -0.268202242996308 1 1
0.120502286970836 0.127545334416842 1 1
0.132452472441774 0.107233676394164 1 1
-0.406700171117495 -0.365358726169921 1 1
-0.10962204247986 -0.116278789033487 1 1
-0.150324621661892 -0.102379439679404 1 1
0.0204663333501551 0.0022438691736481 1 1
0.216088993072537 0.167893717188475 1 1
0.0558352720249202 0.0146692187065574 1 1
0.116543981295006 0.100141393784763 1 1
0.398851787833449 0.363671860924308 1 1
-0.354630737820055 -0.31750746138189 1 1
-0.0680891761729347 -0.0623654866608123 1 1
-0.51915981039248 -0.434460372145267 1 1
0.0107374003229873 0.0690373451586472 1 1
-0.312875130430946 -0.287158873336075 1 1
-0.078739566711639 -0.0908437182644843 1 1
-0.0564553819266087 -0.051642354734162 1 1
-0.477638027238321 -0.413948317536671 1 1
-0.294548804713339 -0.299806364528338 1 1
-0.00934610573123869 0.0394142947769237 1 1
-0.153832026146868 -0.110344449789578 1 1
-0.243025818700635 -0.254001742585509 1 1
0.177582102472411 0.193010334418889 1 1
0.325711364858346 0.307851054141325 1 1
0.405053275458273 0.34766837253702 1 1
0.52653152818664 0.470363029065525 0 1
-0.16396009861927 -0.146063399585714 1 1
-0.26256016244128 -0.341976673468937 1 1
0.1900335189159 0.182487157353713 1 1
-0.0687951314787754 -0.0819616099438778 1 1
0.471498403535069 0.420096298575544 1 1
-0.0629447469426216 -0.0504508261647557 1 1
-0.0193289216071788 -0.0223124425479422 1 1
-0.0300490664140042 -0.0413267388494013 1 1
-0.548262654530977 -0.50038188606581 1 1
0.176940125742926 0.156105323612657 1 1
-0.0218373607969067 -0.0425373134463112 1 1
-0.511484836370335 -0.457663313601756 1 1
-0.0291023106412503 0.069078994381113 1 1
-0.122225299536369 -0.138090227516806 1 1
-0.161511396789978 -0.115376509529448 1 1
0.0903586829477107 0.0685395645457993 1 1
0.0730346602778097 0.108885956150134 1 1
-0.244018833904427 -0.183852511518792 1 1
-0.0856884234496872 -0.0713842861623739 1 1
0.324284900007159 0.258430319963628 1 1
0.181479804228519 0.159404561736642 1 1
-0.108792073677208 -0.0868068779047217 1 1
-0.317985571235792 -0.256515584357877 1 1
-0.108490220144872 -0.0734267184425745 1 1
0.273872364505089 0.251630074494981 1 1
-0.326338842533933 -0.342202987472573 1 1
0.295327204194261 0.285884955693724 1 1
0.464523766072054 0.409854911490943 1 1
-0.17550208787981 -0.183081474699944 1 1
-0.186754745371588 -0.170975058412613 1 1
0.457547213674788 0.422396490685797 1 1
-0.403593060982056 -0.341538993930337 1 1
-0.340107114065528 -0.322252657699036 1 1
-0.053998368412033 -0.0559081907301033 1 1
0.27086138107719 0.240240050099801 1 1
-0.275068642769302 -0.242201659971921 1 1
-0.2672997929676 -0.259353001571814 1 1
0.0656961707044724 0.0311606371266048 1 1
0.158394438677502 0.145139209965139 1 1
-0.401629969496405 -0.402645568287145 1 1
0.135201593145606 0.120011474373753 1 1
0.567752861654753 0.516700255441724 0 0
-0.410069160196997 -0.350022511417819 1 1
0.187046748017276 0.16883789688787 1 1
-0.56146263566762 -0.498855468404559 1 1
-0.175438912802264 -0.127918603574773 1 1
-0.13198142541855 -0.11849699068148 1 1
-0.307080015926843 -0.315996775139418 1 1
0.163310155992564 0.121501378793361 1 1
-0.339607992808798 -0.308052341991516 1 1
0.297505948319431 0.292020000129233 1 1
-0.140056368321359 -0.132701400892521 1 1
-0.128779022424919 -0.116067180258677 1 1
-0.350191864276718 -0.303312542354242 1 1
0.0020322630610095 -0.0104460539784181 1 1
-0.69649368362623 -0.619487839924866 0 0
-0.417620255739846 -0.373994579257413 1 1
-0.214536810154092 -0.167237613680503 1 1
-0.172766957819611 -0.153376618698118 1 1
0.209898375370284 0.208756419658712 1 1
-0.0807216231638967 -0.0621617819963819 1 1
-0.442466196649141 -0.43201356164058 1 1
-0.0550487823461164 -0.0954201480391542 1 1
0.136032074865403 0.142972058677195 1 1
0.0179370810666252 0.0129657084693612 1 1
0.115207487272428 0.135120202342668 1 1
0.404036299425076 0.37849960282584 1 1
0.000280750215898636 -0.000339651341266482 1 1
0.0205021624205363 0.0195787705112812 1 1
-0.045333996485193 -0.0384549432686521 1 1
-0.257099065445957 -0.218651516784171 1 1
-0.254046354062552 -0.216705459117861 1 1
-0.235864982467763 -0.207395423780341 1 1
0.0240930031470084 0.0363620540237809 1 1
0.419790371353729 0.351180728306288 1 1
0.288211322330559 0.24805299670477 1 1
-0.0100681364697223 0.0119415772059422 1 1
0.385386561522002 0.353421413630288 1 1
0.512932619631657 0.461273360551394 1 1
0.117080649423014 0.0971711879993818 1 1
0.484009382538844 0.451184626236328 0 1
-0.127163236608176 -0.121026404997163 1 1
0.379418574794931 0.370721813502819 1 1
0.116407599981515 0.0966286597306866 1 1
-0.480927098778651 -0.426219044858052 0 1
-0.459587831150102 -0.428757053265681 0 1
0.223753979117531 0.208331071676864 1 1
0.157657339535059 0.13146408226111 1 1
0.209203524054746 0.146415324749608 1 1
-0.0216098146878011 -0.00804846391597471 1 1
0.0655921862450187 0.0464857460109472 1 1
-0.12523005545023 -0.131567312693911 1 1
-0.400461701714682 -0.370882615023817 1 1
0.02036544720391 -0.060678454907843 1 1
-0.375803788840157 -0.355287481741184 1 1
0.701289388382355 0.61333275028198 0 0
0.133167922473 0.101115776008078 1 1
-0.559309024517928 -0.537084150488525 1 1
-0.299647227401054 -0.256552310113774 1 1
0.0792572350817925 0.0322458244982018 1 1
0.198394904737914 0.228740058487615 1 1
-0.0797153048597386 -0.133738190994204 1 1
-0.147265792196652 -0.142030198382176 1 1
0.166336092382776 0.106906450503763 1 1
0.189422129271214 0.15881577320975 1 1
-0.333392136264853 -0.315472958114888 1 1
-0.449271600342323 -0.38962859226782 1 1
0.237983756366426 0.22657155606243 1 1
0.414450301801629 0.366596360406164 1 1
0.63831422877966 0.581171299596602 0 0
-0.124522098092051 -0.110870791097356 1 1
-0.329227351229129 -0.318622842364174 1 1
0.14077833552989 0.132302636898668 1 1
0.19402572578012 0.19860109205236 1 1
0.231368829010186 0.190946515341909 1 1
0.129220458659281 0.0770685045264771 1 1
-0.09453912177559 -0.097437017611229 1 1
0.206069748182935 0.157462780264351 1 1
-0.353073323697421 -0.315354633844941 1 1
-0.478211486661655 -0.454718105562351 1 1
0.227943181987063 0.235008058506903 1 1
-0.0947352152427886 -0.110175244476899 1 1
-0.185452173478203 -0.186037349375484 1 1
0.0212359199279872 -0.00613847270580486 1 1
-0.00575719141572376 0.00517959632101016 1 1
-0.375271352484084 -0.355358940783789 1 1
0.0245413834964896 0.0157648782704198 1 1
0.649804800808458 0.555849865531569 1 1
-0.357419319889907 -0.352858774193078 1 1
0.388706962726056 0.312787471119202 1 1
-0.134487205265195 -0.08628112929042 1 1
-0.0507733172437499 -0.050623990587977 1 1
0.117927942615409 0.09804745555434 1 1
0.362388004749526 0.330643234552274 1 1
-0.505336590792406 -0.443386320762643 0 1
0.0219470148891069 -0.0100744533111389 1 1
0.0311600271281144 -0.00397720211311528 1 1
0.285006527844417 0.271144496062484 1 1
0.278102204320909 0.284512511461872 1 1
0.593286134371255 0.523976339661819 1 1
0.33678805008811 0.309664261295837 1 1
-0.220852558165158 -0.168244437722791 1 1
0.234450589850916 0.226452226259701 1 1
0.122015043172338 0.069706636691142 1 1
0.0662583970858205 0.074290448297633 1 1
0.284593760857527 0.267453149964277 1 1
-0.278689777252133 -0.247091765369456 1 1
0.901784857845061 0.840967326752769 0 0
-0.338103306507297 -0.301050009198124 1 1
0.193918768779329 0.213772259790276 1 1
0.0241241111567695 0.0137933975566712 1 1
-0.30811674903588 -0.284572842256039 1 1
-0.461725198303142 -0.419073357531742 1 1
0.250673857635371 0.252358144298679 1 1
0.0520282084124415 0.0320529450933514 1 1
-0.278891485652245 -0.242418756751327 1 1
-0.27081694318213 -0.258454557071478 1 1
0.0818774281140873 0.0861354311257679 1 1
-0.0781917707799314 -0.0790319572123986 1 1
-0.349722307994041 -0.30499189529421 1 1
-0.303733856018075 -0.282070022974971 1 1
0.041623369671887 0.0650982808696666 1 1
0.167915607377895 0.132464319011606 1 1
-0.361216726715544 -0.302476263828493 1 1
0.50140482154725 0.441107832918339 1 1
-0.233258657931491 -0.219344939301078 1 1
-0.0651493820791367 -0.0438258522459178 1 1
0.21631767288381 0.164243170602106 1 1
0.0673105089403434 0.0209503918698839 1 1
-0.157066772735663 -0.121195191706001 1 1
-0.197891719881922 -0.213650552493216 1 1
0.312923570522785 0.267476521424011 1 1
-0.134649091452674 -0.114751220618566 1 1
0.688180007719697 0.649155744091464 0 0
-0.133638613291639 -0.124949107768821 1 1
0.00876775208755447 0.0181885528699973 1 1
0.470736201442504 0.444419956268416 1 1
-0.459579788248678 -0.396878718456198 1 1
0.293835660249198 0.28175353331115 1 1
-0.0470484919731206 -0.0237198736334055 1 1
0.412643542675446 0.386477577078764 1 1
0.244172081618506 0.225334182870188 1 1
-0.266934281056789 -0.227717872541405 1 1
0.474972389246311 0.407091286528232 1 1
-0.118058399929783 -0.112814389877062 1 1
-0.450236621460229 -0.42643009103418 1 1
-0.463497405650505 -0.425155022299814 1 1
-0.105261066344301 -0.0700181725208845 1 1
-0.276525868708816 -0.24739028015391 1 1
0.2224507849918 0.201735214847781 1 1
0.129141396329942 0.131122065867023 1 1
-0.1623441026168 -0.143414292255693 1 1
-0.528226474007765 -0.501319076647044 1 1
-0.327446929574662 -0.28628773045249 1 1
0.422935053372339 0.372252792482946 1 1
-0.574793185773216 -0.53823640720488 0 0
0.589068502256401 0.542331069262996 1 1
-0.118989188588301 -0.091147460973755 1 1
0.0182968840163197 0.0460426423208462 1 1
-0.400013850158257 -0.359134601170209 1 1
0.0333222034386948 0.055448098289302 1 1
7.43861394321491e-05 0.00418287766162718 1 1
0.108339063383245 0.0980949129264558 1 1
0.13526924615867 0.110852744239034 1 1
0.109680604974296 0.109601322123247 1 1
-0.136775544752504 -0.136419680715878 1 1
0.426003035550236 0.383135849892454 1 1
0.121196015410055 0.0853126056641901 1 1
0.207240662495186 0.173240855023602 1 1
-0.34610266809247 -0.335726364856708 1 1
0.11996636785883 0.0765674092148942 1 1
0.021568421745734 -0.0101772827156874 1 1
-0.448434247647633 -0.387206703577313 1 1
-0.140131627292867 -0.164322935847412 1 1
0.0134115007122878 0.0128283757744104 1 1
0.00573223214139904 0.00668449060303292 1 1
0.208084425667021 0.225024245048869 1 1
0.0745440373693783 0.0236510472131967 1 1
0.170529778778108 0.157601134778946 1 1
-0.305351342797406 -0.281649588622025 1 1
-0.103668476923918 -0.0600411201121742 1 1
0.368480030962956 0.369141322093701 1 1
0.510623012889241 0.499596787451725 1 1
-0.089394175649177 -0.0799293004086077 1 1
0.111168162530544 0.117605350381287 1 1
-0.138760791358497 -0.127462025178996 1 1
0.142982676567432 0.118777647416223 1 1
-0.308364460517139 -0.292144572746461 1 1
-0.165267061948225 -0.148131153993504 1 1
-0.0290602532455504 -0.0389006644235927 1 1
0.209347665734051 0.188152035126041 1 1
0.342813959146746 0.339359081386677 1 1
0.0325109142510532 -0.037287954814281 1 1
-0.19052332073667 -0.157902425861791 1 1
0.0067295115714535 -0.00130966107589713 1 1
0.17867145940006 0.152138102636736 1 1
0.251840186661549 0.232171906691226 1 1
-0.032691155907815 -0.0180215436166767 1 1
0.142728620039463 0.106516617265863 1 1
-0.246054195239469 -0.229731004630737 1 1
0.163471896310007 0.167922533636479 1 1
-0.248820536991055 -0.233577385578886 1 1
0.270496708336207 0.262881358430861 1 1
-0.153493834178797 -0.096200197172937 1 1
0.347124458235794 0.330933285088544 1 1
0.0502271873927847 0.0367064737503071 1 1
0.0808374119665759 0.0727179816829077 1 1
0.509757719396529 0.432788288106726 0 1
-0.308597691775544 -0.245493139082575 1 1
0.126290458454093 0.142929410436753 1 1
0.0201260916071105 0.0115728406203531 1 1
0.182120284634067 0.164106747286958 1 1
-0.296969051556311 -0.277398306143345 1 1
-0.0231214140051543 -0.0121375763598748 1 1
0.371105737760214 0.34564538397054 1 1
-0.286039520209262 -0.308978825526409 1 1
-0.316122036947071 -0.27053833367252 1 1
-0.0136787848013934 -0.00866506221774011 1 1
0.136248889378167 0.0693942060154611 1 1
-0.231278754187805 -0.207631002714128 1 1
0.358376060179853 0.352637721934017 1 1
0.247496976955239 0.203505170995064 1 1
-0.305333088777726 -0.261805466727368 1 1
0.0715771545350991 0.0445399722586763 1 1
-0.19543652051425 -0.173519733830301 1 1
-0.0767450750871475 -0.040813663420074 1 1
0.627459709918711 0.586851251254108 0 0
0.0172980283977273 0.0125419575697272 1 1
0.317984212531159 0.275332009650966 1 1
0.280802560089838 0.275234388972061 1 1
0.314104762215765 0.271726418353884 1 1
0.0765675144791704 0.0632603010089985 1 1
-0.0564190523641361 -0.0541196356738664 1 1
-0.0214533215748031 -0.0196193454977259 1 1
0.299661820628425 0.289587562120008 1 1
0.128252005968421 0.126669926330464 1 1
-0.12626574738621 -0.119596869515848 1 1
-0.266642015834321 -0.246864139755627 1 1
-0.235464976808767 -0.269080420685804 1 1
-0.314092178590464 -0.307015644459889 1 1
-0.217513823434325 -0.221413603040237 1 1
-0.75801442437305 -0.661087838369629 0 0
0.020844977480072 0.0151473197570851 1 1
-0.0861599928172156 -0.0801462646563007 1 1
-0.407858350279047 -0.376426692234028 1 1
-0.0245001688007813 0.00581785163951155 1 1
-0.0243102315359755 -0.025231449245975 1 1
-0.0890034068036712 -0.100074252055051 1 1
-0.0590204839493434 -0.0490695785183823 1 1
0.056800049087096 0.0524917533076239 1 1
0.14991070533849 0.113555688891373 1 1
0.520211814852929 0.471471596869121 0 0
0.11453655812681 0.150853079578923 1 1
0.0117467649544619 -0.00208119543270074 1 1
0.190128409577868 0.170574308170892 1 1
0.248349202290765 0.203261594797028 1 1
0.43624819789699 0.447418690808376 1 1
0.166826524320545 0.158381137697121 1 1
-0.0466537092681847 -0.0496774736454783 1 1
0.26700314561347 0.28531380238406 1 1
-0.107215335374862 -0.0734050401523044 1 1
-0.185619370120984 -0.160922548651739 1 1
-0.125402534869474 -0.0996565800759479 1 1
0.255160371971216 0.207857103775333 1 1
0.00597064055373069 -0.0356046180265809 1 1
0.0883645131700188 0.0642349559144462 1 1
0.145569612404193 0.15136894037734 1 1
0.316507234490199 0.312872981231374 1 1
-0.618947844177519 -0.563473192404806 0 0
-0.0610232460676308 -0.0446416667531317 1 1
-0.377230854842714 -0.307580831965206 1 1
0.134003424672095 0.0921597174211924 1 1
0.165184970760742 0.126184085882073 1 1
0.209302544364731 0.188159234634532 1 1
0.236380851540092 0.222780701402577 1 1
0.281345584314442 0.260925603411698 1 1
-0.461313270747284 -0.427505538673791 0 1
-0.0242810858682499 -0.0401603583042539 1 1
0.093867200602809 0.0750347608869621 1 1
0.0963733243639047 0.0537108336895706 1 1
0.0538680042229116 0.0290429479026304 1 1
0.113363916512739 0.11081477901993 1 1
-0.443315017449242 -0.405869566415638 1 1
-0.409233429980094 -0.384540047336759 1 1
-0.111995553470506 -0.12117492926704 1 1
-0.195860908910583 -0.193470876968308 1 1
-0.226136157150547 -0.260696715808234 1 1
-0.396519395152257 -0.401481817703369 1 1
0.163067089644135 0.161262219504242 1 1
-0.0334652169161768 -0.0639596727761044 1 1
-0.208987577367773 -0.194969262279201 1 1
-0.0344607812797998 -0.0324930452047416 1 1
-0.102000155307749 -0.0925783549152936 1 1
-0.342860545449622 -0.295456319266923 1 1
0.0334373750490065 0.0299425552766798 1 1
-0.177409886368672 -0.172252882029006 1 1
-0.460461091230478 -0.41498244452872 1 1
0.258606625325244 0.23396825252181 1 1
0.125306538276477 0.104540745060317 1 1
0.591364804619762 0.514851919881538 0 0
-0.0842796290825373 -0.0789386812051616 1 1
-0.164953360989065 -0.129436345698886 1 1
-0.0553576715938013 -0.101394409634747 1 1
0.103614847475932 0.077113822617396 1 1
0.178942739195961 0.116634106810388 1 1
0.0320751990987599 0.0643804264035817 1 1
0.200422007760542 0.170173180735776 1 1
-0.389930823151614 -0.346830486972925 1 1
0.00346599148589075 0.0315456671700333 1 1
0.651274920483028 0.594390778375985 0 0
-0.0467280276239221 -0.0606539649795863 1 1
0.247907988606921 0.193314016250964 1 1
0.184526352145265 0.152583336767693 1 1
0.0157669360622169 0.0242301533917031 1 1
-0.556968067054764 -0.527903445148516 0 0
0.1795719236479 0.166361622126278 1 1
-0.445169781236723 -0.294472814332112 1 1
0.431774150539424 0.42939981106989 1 1
0.0896938986310393 0.110258417869867 1 1
-0.194897108941787 -0.213178310996722 1 1
0.0637268750067914 0.0402054493070664 1 1
0.212421980655728 0.185650104983642 1 1
-0.0472053587549693 -0.0647826500417907 1 1
-0.0923658867770628 -0.0740610328408974 1 1
-0.108776241831722 -0.125952936547805 1 1
-0.00146327873457527 0.0225244330808453 1 1
-0.241872502157471 -0.206858351221341 1 1
-0.124703366589411 -0.131324043477149 1 1
-0.252411868907219 -0.212925778415337 1 1
0.22932624413818 0.248606761884838 1 1
-0.403054184144868 -0.364887188709813 1 1
-0.062104846805872 -0.0644922782724848 1 1
-0.207038174618796 -0.180346539584162 1 1
-0.597750445826635 -0.552996369613019 0 0
-0.132377628237402 -0.0803233507112972 1 1
0.297501700793509 0.236514900485505 1 1
0.349140676368218 0.328496629610398 1 1
0.197092632831721 0.166164852657562 1 1
-0.391316180221778 -0.333675283882392 1 1
-0.0424965518402964 -0.0441539340938333 1 1
0.157229408232949 0.128227938851436 1 1
-0.0979519366988552 -0.0946376416664512 1 1
-0.115475206863699 -0.120618345235447 1 1
0.25797095649899 0.210101854819525 1 1
0.253882309104126 0.237725703368097 1 1
-0.657845957235545 -0.558236901128718 1 1
0.14526182579798 0.124014258481281 1 1
0.0940935229413763 0.0916605078936043 1 1
0.0587892656622204 0.0394284633312502 1 1
0.580080933526935 0.514336535477597 0 0
0.01655740462495 0.00390080462961432 1 1
0.375484661510409 0.331254502346397 1 1
0.236776625818788 0.223942558047206 1 1
-0.262874444942057 -0.237109317209261 1 1
0.173944362414406 0.119326407980451 1 1
-0.101939668303307 -0.0808100014296619 1 1
-0.55387440947205 -0.482318473108173 0 1
-0.0281740894092309 -0.0110513794348032 1 1
0.1932383700239 0.167266435438501 1 1
-0.477539580521994 -0.389954914483912 1 1
0.035313362726717 0.119245360811183 1 1
0.0296724171268107 -0.0310683626604291 1 1
0.0824080673723919 0.0674332454087804 1 1
-0.38009536076364 -0.380295161478346 1 1
0.238694900928197 0.211707515745836 1 1
-0.267679335054449 -0.264064702209867 1 1
-0.430273222876028 -0.411306902828346 1 1
0.163308787053868 0.148297918318744 1 1
0.350186776661345 0.321913441327634 1 1
-0.519083056576954 -0.578818123472921 1 1
0.108203342301579 0.0872426492525268 1 1
-0.014978578880603 -0.0646453138115573 1 1
-0.255032996480022 -0.210873707818788 1 1
-0.00137635769572247 -0.0121312122706512 1 1
0.45528951452964 0.449549017344084 1 1
-0.210889598432348 -0.184088468324117 1 1
0.164643136390464 0.164231921898086 1 1
0.303981856554994 0.266082784733998 1 1
-0.0175921976980287 -0.0123678525644033 1 1
-0.157752665029915 -0.143725063574463 1 1
-0.0174923398894598 -0.00640400929222192 1 1
0.0102736585726003 0.0383615533049901 1 1
-0.261386928052977 -0.222274582246914 1 1
-0.0724226317039338 -0.0854619318835316 1 1
-0.089707308261982 -0.107321502970809 1 1
-0.080162179883894 -0.0742459775462644 1 1
-0.0264571873887895 -0.00393277048480194 1 1
0.405682115695663 0.403025819788316 1 1
-0.108812411498425 -0.102456771358633 1 1
-0.0643224654549787 -0.0433782001946892 1 1
-0.0100877943478936 -0.0224517300177913 1 1
0.0253042471649908 0.0253074052064938 1 1
-0.285718299297113 -0.270592230125503 1 1
0.433082357063041 0.396536380330168 1 1
-0.0261380072437057 -0.0191057266756328 1 1
0.100797308699737 0.118799256708149 1 1
0.350697606998446 0.316667020410679 1 1
0.182057827182992 0.177369482768517 1 1
-0.0502617050479838 -0.0441081143084942 1 1
-0.616561941276852 -0.497682353138379 0 1
0.0142498197582931 0.0537773993696453 1 1
-0.425892124088179 -0.395252990506209 1 1
-0.252536178712396 -0.231462225485051 1 1
0.110764690616743 0.0840559945422174 1 1
-0.151663571369543 -0.112452156295556 1 1
-0.210122498152183 -0.160789635969928 1 1
0.368562297785825 0.346201456442201 1 1
0.0485303402583924 0.0851449055948306 1 1
-0.364445394732776 -0.325539786095245 1 1
-0.0786112661102895 -0.0636680182396297 1 1
-0.282981876621495 -0.262455959486455 1 1
-0.200124362261615 -0.164714820818019 1 1
0.358072487049246 0.344849494146028 1 1
-0.439556192204643 -0.392927384084863 1 1
-0.562213269281246 -0.52467392030288 0 0
-0.350645729396155 -0.297580226244713 1 1
-0.343971509120064 -0.32863541543591 1 1
-0.405311447520801 -0.327928037381633 1 1
-0.440784919001468 -0.355482318421182 1 1
-0.0278914431382004 -0.0780471868096332 1 1
-0.514009019997649 -0.478759556151743 0 0
0.162789965475987 0.167909284880067 1 1
-0.0821014697363387 -0.078398024035394 1 1
0.371511188868799 0.288310737353037 1 1
0.182231755315516 0.180249686355825 1 1
-0.523701300536116 -0.479346048014951 0 0
0.03319693596835 0.0888569450156456 1 1
-0.148323275127853 -0.126849272774318 1 1
0.441576595846714 0.406540595981189 1 1
0.118498838455706 0.102221104717388 1 1
-0.212993897590323 -0.188662377814534 1 1
-0.138715428231109 -0.106672084947348 1 1
0.258892728625755 0.276351515695223 1 1
0.0103181310621283 0.00524033331529018 1 1
0.235578910284701 0.207561671367765 1 1
-0.306492096069774 -0.267535586511817 1 1
0.254957399670071 0.249738156481239 1 1
-0.71883231215724 -0.656312588135579 0 0
0.0734851583956711 0.0684330832547675 1 1
-0.220753878982134 -0.211072493990347 1 1
-0.206330551405651 -0.190730383893931 1 1
-0.224832706707032 -0.232900533263458 1 1
-0.557430532269146 -0.547457905794742 1 1
0.260757145831556 0.264513765571732 1 1
-0.114789809754555 -0.0754217968940049 1 1
0.276605366271627 0.24200531900219 1 1
0.237862386877558 0.22823332695664 1 1
0.130244934111159 0.0863388343135489 1 1
0.0737324220235898 0.104666746008889 1 1
-0.345793618184736 -0.262177806170211 1 1
0.191259557915297 0.239947744156172 1 1
-0.279558702263514 -0.257769497659614 1 1
0.150348161260777 0.169331073147998 1 1
0.402904504328223 0.300834410635652 1 1
-0.646293655349957 -0.626441450293734 1 1
-0.359058736803591 -0.264842824501758 1 1
0.0313586267602705 0.0410957300129169 1 1
-0.0973604805636954 -0.069531164503048 1 1
0.219238100436673 0.284016934189546 1 1
-0.251946495948558 -0.235625406744923 1 1
0.10219975092135 0.123928626234239 1 1
-0.26020826023353 -0.257044395610855 1 1
0.360793127206515 0.348085341923951 1 1
-0.0893872365426602 -0.0702506611060137 1 1
0.426367049193239 0.417810877288433 1 1
-0.170005780964406 -0.14858496813203 1 1
-0.101711747707036 -0.0908181253977878 1 1
0.0182314167332554 0.0461178750796174 1 1
-0.0244148972612846 -0.0359955911075267 1 1
-0.191156437947564 -0.186231784287542 1 1
0.1563382511165 0.14192616700004 1 1
0.260151289939685 0.226625665270852 1 1
0.108651324967488 0.1069244524903 1 1
0.0426052783573842 0.0554761476355323 1 1
-0.27939688997851 -0.235469542242614 1 1
0.36100148987269 0.328997325003106 1 1
0.197210550487241 0.15295232959 1 1
0.193333737112118 0.223266310504357 1 1
-0.241256360618557 -0.219715108073383 1 1
-0.494400396307106 -0.389087606688251 1 1
-0.0493902525499214 -0.0246005603789626 1 1
-0.338459106690976 -0.27645667271102 1 1
0.00842018390853935 -0.00270098370399668 1 1
0.464871213442843 0.423304184880258 1 1
0.256760967945546 0.225715478977801 1 1
-0.11196313222745 -0.092811184067883 1 1
0.0995555735566861 0.142292396952646 1 1
-0.367603823650214 -0.346438971976124 1 1
0.32278545742201 0.2552531795599 1 1
0.0836298032961756 0.0973190588444429 1 1
0.123422964704216 0.138636781181938 1 1
0.183249414395766 0.20470714379573 1 1
-0.372086213336871 -0.340277607183189 1 1
0.179706341058784 0.187836683601497 1 1
0.0229018382619103 0.017179060040216 1 1
0.00907547993675702 0.0124588881031218 1 1
-0.322579680507214 -0.2922177980678 1 1
0.422603089363315 0.357221934092119 1 1
-0.137007736624563 -0.215072868803947 1 1
-0.317097073547657 -0.330567912924863 1 1
0.264297013104027 0.231481301742004 1 1
0.464587434270382 0.390337860768503 1 1
0.454590878259851 0.444939586623403 1 1
0.612557352456212 0.533313368071173 0 0
-0.226765327554146 -0.258269709584364 1 1
-0.213105285304549 -0.204860483478858 1 1
0.141684541693446 0.149370937574917 1 1
0.181102933362048 0.165661062590692 1 1
-0.0734367823153903 -0.0561003701994138 1 1
-0.642563657773953 -0.551173496791885 0 0
-0.2765593387137 -0.227137789845961 1 1
0.126696802974025 0.118805027232726 1 1
-0.0733439492077302 -0.0721869066432217 1 1
-0.0961524114084252 -0.10802074737378 1 1
-0.198163190017285 -0.200387136144593 1 1
0.331767868311077 0.336184219090621 1 1
0.26813103456178 0.249073337536632 1 1
-0.291106476047014 -0.274419356329524 1 1
-0.00038398251685598 0.00921817597772495 1 1
-0.251121666089152 -0.245505884508961 1 1
0.290671800055914 0.254731182935977 1 1
0.00191503009271702 -0.00334296229157842 1 1
0.108171412284416 0.0859220339406462 1 1
0.0820847212052026 0.0519205588251737 1 1
-0.0421843580887631 -0.00416478946378727 1 1
-0.609056309720864 -0.538586954738335 0 0
-0.338950961556762 -0.315836657451246 1 1
0.0344828430310172 0.0189394282890754 1 1
-0.1074289809881 -0.114636282853703 1 1
0.00622236583962803 0.0356894023076061 1 1
0.14579076126657 0.104838542407446 1 1
-0.135366744839239 -0.106321922587642 1 1
0.149550180500702 0.146321639975651 1 1
0.0114700366051822 0.0350179477980091 1 1
-0.0133372613810255 0.016142629124969 1 1
0.408177844228502 0.373211602469356 1 1
-0.243134005766678 -0.238390958029268 1 1
0.293216651450364 0.243891966491125 1 1
0.535617020783769 0.499352075570454 1 1
0.488891600941306 0.454123874345793 1 1
0.161538883362032 0.143488588365963 1 1
-0.223487062730372 -0.180494234846254 1 1
0.00936102429725057 0.0823893504412533 1 1
0.209307060497976 0.187615883283857 1 1
0.352881556171536 0.333812356533414 1 1
-0.244065584215039 -0.252198428347438 1 1
-0.0595332094026359 -0.145639628102721 1 1
-0.0148884071336379 -0.00294405492912377 1 1
-0.239182885622782 -0.207927656763021 1 1
0.113199134881944 0.0733534105940381 1 1
0.202702629034205 0.209117930322145 1 1
0.0321749530406316 0.0207074571788174 1 1
-0.0144808777959346 -0.019238670638601 1 1
0.147399173463391 0.142374457128456 1 1
-0.0348636105305834 -0.0156481094115002 1 1
-0.376947593868626 -0.352995779885793 1 1
-0.106484445335389 -0.0773021820377197 1 1
-0.674489576504259 -0.569460343361796 1 1
0.172068980833724 0.159547499332416 1 1
0.0286534974376434 0.052663342049504 1 1
-0.188759478575049 -0.173175273173698 1 1
0.137405581232449 0.0954552810915692 1 1
0.185525227057769 0.178697238488232 1 1
-0.213730592678049 -0.173798127019441 1 1
-0.0767363276680828 -0.055106377294811 1 1
0.106342741713476 0.0600441642330022 1 1
0.299316810969232 0.202758965741436 1 1
0.151784327243015 0.135815724977484 1 1
-0.362553665010711 -0.330958410135016 1 1
0.0398287827653424 0.0481910606470175 1 1
-0.00124286065170971 0.00969450207494343 1 1
0.199192688478687 0.191331336564281 1 1
0.116185322807004 0.11374947784663 1 1
-0.121096567001961 -0.0881141694807444 1 1
0.209143383342832 0.189175951014098 1 1
0.0511626165831833 0.0274640371910769 1 1
0.536696690349261 0.521106644921374 1 1
0.478431113971691 0.442810166245839 1 1
-0.481137653268315 -0.424862870907175 1 1
-0.555835401200063 -0.495072451991244 1 1
-0.130170156359921 -0.124307002557673 1 1
0.200074777893896 0.211915473637428 1 1
0.329543923136343 0.284768890113282 1 1
0.27874946393571 0.296109368804008 1 1
-0.346470548273619 -0.321461662606812 1 1
0.00418560428400529 0.0150804645836978 1 1
-0.0678898327825165 -0.0687735296084638 1 1
0.0249425725753287 -0.0492496164586409 1 1
-0.0393599222782852 -0.00578452142324051 1 1
-0.375023835596861 -0.318943688461357 1 1
-0.25188745018464 -0.1942334987039 1 1
0.0218003371565152 0.00144699934496784 1 1
-0.219052902410065 -0.186309988640143 1 1
-0.168352147706017 -0.150658353285889 1 1
-0.505732643476466 -0.526916456489238 1 1
0.0197447491251282 0.0182045039600238 1 1
0.303277659363255 0.236949457341846 1 1
0.356002167876638 0.322303595356513 1 1
0.240406100983197 0.214621485403922 1 1
-0.132697428525392 -0.122902343900642 1 1
0.0246993168815411 0.0270887735993189 1 1
-0.272451702790923 -0.262767028703666 1 1
-0.312297448815656 -0.255660204633067 1 1
-0.0343719655177628 -0.0605393752893553 1 1
0.0463186793314037 0.054418266864312 1 1
0.154523276966361 0.126912332656748 1 1
0.00565758638322084 0.0420997638320946 1 1
-0.519987657516155 -0.466664324587495 0 1
0.0163187816720369 0.0340503196073143 1 1
0.117042136363873 0.0921339566742591 1 1
0.206633909443635 0.163391183978529 1 1
-0.074176784193692 -0.0672617763399954 1 1
0.202852220626658 0.186230348538421 1 1
-0.272979252880563 -0.275417451120987 1 1
0.275001625223529 0.244694150761409 1 1
0.252504098720963 0.219593313324972 1 1
0.370512354491208 0.344630017669344 1 1
-0.00975122109200491 -0.0336471384777668 1 1
-0.063266645635052 -0.102486223100917 1 1
-0.160413817555544 -0.125196849885716 1 1
0.0498879514119027 0.0389584219247264 1 1
-0.174825479077311 -0.143671416757893 1 1
-0.348643727592002 -0.341160492665335 1 1
-0.312166968344923 -0.310178482124809 1 1
-0.283855963664466 -0.290506216029005 1 1
0.202299053094598 0.183886314806248 1 1
-0.0394000076395566 -0.0583661844496653 1 1
-0.0771173157227956 -0.0792949967304183 1 1
0.27189902494247 0.274932162407545 1 1
-0.0397681800704883 -0.0513906857367578 1 1
0.453680792390432 0.419424334228639 1 1
-0.0525695559722955 -0.0537511930455137 1 1
0.24989929903759 0.21923941510123 1 1
0.305865125461217 0.312336435002665 1 1
0.145673067416261 0.118830834512502 1 1
-0.538547149585671 -0.511161906791198 1 0
0.5269813949773 0.486740556069294 0 0
-0.273271654604344 -0.230862933449372 1 1
-0.176628948602998 -0.152371439695484 1 1
0.326728466962719 0.229488370359461 1 1
0.20630785849145 0.174834066275505 1 1
0.332363356260422 0.320818808446928 1 1
-0.201849243300742 -0.177780224296675 1 1
-0.0509608119168726 -0.0477564142476775 1 1
0.413198490665957 0.398912205451247 1 1
-0.115864438907506 -0.0381418253365522 1 1
-0.218076169303401 -0.215707516688544 1 1
0.0413123691470413 0.0449269189873434 1 1
-0.139510090315258 -0.187148876787546 1 1
0.0536461701443055 0.0571345205902095 1 1
0.139636552126045 0.111726923133266 1 1
-0.132113073269837 -0.123740831026327 1 1
0.141605265291494 0.122756680546573 1 1
-0.520988945765405 -0.424973181844508 1 1
0.159926826433835 0.178329340417647 1 1
-0.480125057400412 -0.420167797246152 1 1
0.115970150093257 0.109097601731769 1 1
0.288159014790532 0.268842647431965 1 1
-0.119845222992651 -0.120305734811127 1 1
0.429326789372727 0.372596727698665 1 1
-0.122182003528024 -0.115320007703563 1 1
-0.166293287967308 -0.171196081529027 1 1
-0.278200143494044 -0.213549293602451 1 1
0.511355164322919 0.491113146728454 1 1
-0.106646939373095 -0.0756457314262813 1 1
0.328270721030373 0.270996682082481 1 1
-0.282981079710648 -0.26968180511914 1 1
-0.141563551207968 -0.129429530110991 1 1
0.149739361864 0.0808188559378045 1 1
-0.200466421562324 -0.163580418743133 1 1
0.0661175044587472 0.0490836160846071 1 1
0.802423078677768 0.722324191462562 0 0
0.402026684167185 0.396351567308954 1 1
0.0470342470598911 0.0311298206390631 1 1
-0.363157809856423 -0.296230750358116 1 1
0.0609744624516085 0.0525846779975219 1 1
-0.890788866642517 -0.852425120373557 0 0
-0.346895386817546 -0.307299825532091 1 1
0.126914555323842 0.112070847656913 1 1
0.0350859505612287 -0.0273495261974941 1 1
-0.19934664897759 -0.168040856830679 1 1
-0.114654054970076 -0.120071260749276 1 1
-0.0396578116769504 -0.0407248540515596 1 1
-0.225335004068897 -0.225863441398975 1 1
0.177058568647975 0.179650378462536 1 1
0.0462730312600359 0.036027453914672 1 1
-0.465823540942873 -0.427654557343409 1 1
-0.299222989673366 -0.283569632432772 1 1
-0.100630292503226 -0.101207763634096 1 1
0.396295025709407 0.367194062326329 1 1
0.334632269572205 0.296640318938264 1 1
0.0660320062640358 0.091168259381042 1 1
0.045011612713412 0.0723573102123307 1 1
0.15979549789998 0.168297822526085 1 1
-0.276035936787524 -0.25367290285334 1 1
-0.100866548164447 -0.0691955330566862 1 1
-0.192799002327514 -0.211586062894922 1 1
0.11662970032164 0.0942531747551196 1 1
0.347964713557783 0.29971851410509 1 1
-0.317577330836722 -0.27778506327241 1 1
0.0110566231122136 -0.0220912227662973 1 1
0.208086276697419 0.201362124792701 1 1
0.08595888421139 0.0947881218512027 1 1
-0.0751093459945695 -0.100198549789373 1 1
-0.628382649853577 -0.553833859124539 0 0
0.179224432354795 0.158968023796759 1 1
0.00767646223651126 0.00178779859042032 1 1
-0.281989645894217 -0.249291624726184 1 1
-0.354232294550332 -0.353794636666086 1 1
0.397912101807087 0.372561961939926 1 1
-0.288452828812556 -0.280133118454424 1 1
0.034354865009597 0.0135544946651511 1 1
-0.0876618480253649 -0.0605620036101709 1 1
0.261891463969308 0.262945188796724 1 1
-0.0651748120912463 -0.038318200162732 1 1
-0.173492462713332 -0.134488566251445 1 1
0.0639918138808331 0.0393129635426307 1 1
-0.21399844836366 -0.192387640476323 1 1
0.0664481274608422 0.0493637875223144 1 1
-0.350691702365471 -0.339899692114005 1 1
0.0296898548382005 -0.0168664500630476 1 1
0.0426709439393909 0.0656419535422367 1 1
-0.524828371028059 -0.520860535527527 1 1
0.168979779607564 0.0853293528485646 1 1
0.315885276040512 0.31211116697979 1 1
0.547468749422275 0.495956149877045 1 1
-0.0788929110021352 -0.0898785065783304 1 1
-0.124855339531278 -0.105503891714107 1 1
0.380373962924988 0.342384898687283 1 1
-0.063907990105037 -0.0984464934838829 1 1
-0.220099811187421 -0.182147763250676 1 1
0.384910383706921 0.34878777930252 1 1
0.132706939560655 0.134302728258387 1 1
-0.209732020795286 -0.183654438673894 1 1
0.092142799276028 0.135843671448603 1 1
0.458708673043602 0.477397130277232 1 1
-0.175249232521839 -0.148201400077562 1 1
-0.337801682808754 -0.31432642336051 1 1
0.0513776473562365 0.0488592339070791 1 1
0.676121098445797 0.613520461786045 1 1
-0.822538556698955 -0.781402091969828 0 0
-0.0234939889139018 -0.0196971103143188 1 1
-0.183728815918096 -0.15179854740828 1 1
0.275236278512336 0.216706733285624 1 1
-0.0853534983065239 -0.109240334998396 1 1
-0.193066669014795 -0.194986443467577 1 1
-0.24110779090333 -0.197488797478705 1 1
-0.451338929125234 -0.43072619949504 1 1
0.0507528916285137 0.0525520658229572 1 1
0.0499395694857802 0.0243680904678511 1 1
0.183632543030593 0.137998886163764 1 1
0.19074698252849 0.164263076002927 1 1
0.0517477047081138 0.0616294575539054 1 1
-0.0734760396336032 -0.0465613585885844 1 1
0.11186447184042 0.0989100731405 1 1
0.00809058189260854 -0.00349932091722002 1 1
0.123610089399312 0.109292477122021 1 1
0.391414017428497 0.338757535997239 1 1
-0.155136171794567 -0.152676959042963 1 1
0.33233451048304 0.313130405308375 1 1
0.132860291667423 0.123637379042341 1 1
0.0514244032121145 0.0555642203328013 1 1
0.210637626821211 0.215538647112609 1 1
-0.330254611906662 -0.309739955339885 1 1
-0.152330117073777 -0.119865200225633 1 1
0.00243197120122546 -0.00509117486386224 1 1
0.17697430605746 0.152546198661865 1 1
-0.0330922412849208 -0.065815017493648 1 1
0.380958594490861 0.342460172425367 1 1
-0.0452911871041093 -0.0524840856799358 1 1
0.00586623745728573 -0.000422942731187832 1 1
-0.633952286835817 -0.543160252296397 1 1
0.535245418040987 0.475028580587876 1 1
0.0262010053078084 0.0140875326015616 1 1
0.113027100400719 0.117235605382779 1 1
-0.00207321938046433 -0.00407845622842993 1 1
0.550581100627391 0.492135858564969 0 0
-0.221530341339332 -0.202181258297707 1 1
0.435652643775691 0.405340533384474 1 1
0.0699337843744293 0.108743412896696 1 1
0.371508012398229 0.294507808239419 1 1
-0.314065027048927 -0.317490228905197 1 1
0.391597286883173 0.360603858826642 1 1
-0.319658053121514 -0.264793797628505 1 1
0.067010758480208 0.0487113627543038 1 1
0.317263546154279 0.29840903942739 1 1
-0.357272339871563 -0.369834365145882 1 1
-0.689981153635467 -0.618838639243389 0 0
0.567612255140212 0.510725520908287 1 1
-0.135574873783807 -0.123904880208402 1 1
-0.494198133653353 -0.439155165852194 1 1
0.224077660608946 0.182434086656039 1 1
-0.324778575229205 -0.302039610632998 1 1
0.0208433307382997 0.0625159114991799 1 1
-0.152121649288427 -0.124664538380072 1 1
0.182114024849806 0.175332552217504 1 1
-0.550521486988407 -0.497139319396276 1 1
-0.114732625537132 -0.134052724560203 1 1
-0.228461538853768 -0.270647247081204 1 1
0.0895017335058249 0.0793436831467862 1 1
0.104222830523469 0.0894068191584293 1 1
-0.185757738901789 -0.178618055440563 1 1
0.0422023875610957 0.0277873558504517 1 1
0.048640812547481 0.0488111852291746 1 1
0.182541270853121 0.157140143657784 1 1
-0.150810716960208 -0.139972946698624 1 1
0.0693181786122181 0.0512727605865776 1 1
0.233087710240254 0.157184817556961 1 1
-0.487885786533726 -0.405340886787713 1 1
-0.242099037674391 -0.214949880298398 1 1
0.223611179918765 0.220243191577676 1 1
0.168016765579241 0.152967512247038 1 1
-0.148335083010673 -0.138209074480087 1 1
0.0157373489360409 0.0375616019388092 1 1
0.163590713165316 0.123990247106708 1 1
0.383533579694279 0.362095579762079 1 1
-0.0179222839614538 -0.0255909578531692 1 1
0.171616979364064 0.164902818170862 1 1
0.225404119840867 0.214684589703846 1 1
0.151481880117023 0.148876548662951 1 1
0.231188093770921 0.226194916634811 1 1
0.00115287829991657 0.00341952899649298 1 1
0.504222075605082 0.45958723062929 1 1
-0.515717213052137 -0.51327916361774 1 1
-0.141751058703441 -0.134303526791706 1 1
-0.243556789564681 -0.2496597703019 1 1
-0.0667144986802603 -0.0678628554544582 1 1
-0.427182880267054 -0.402007059022214 1 1
0.438918129543566 0.364645266027866 1 1
-0.141309303663352 -0.131479620581144 1 1
0.209366664231234 0.19109515103495 1 1
-0.117684184383996 -0.143096458988582 1 1
0.306985758132159 0.274979234296466 1 1
0.0824655609786495 0.0656146178401018 1 1
-0.0226249975683953 -0.00593303977861568 1 1
0.0805969324564154 0.0581842657042712 1 1
-0.0082295081028473 -0.00214561608754989 1 1
0.10989251838708 0.112553292598563 1 1
-0.127713159771835 -0.096485620236662 1 1
-0.13699402984412 -0.115413609352382 1 1
0.106525477626169 0.100338795549176 1 1
0.123590157367776 0.104551943858232 1 1
-0.0221236519426081 -0.0198180155718519 1 1
0.027182404724272 0.063508097678208 1 1
0.0321944248551714 0.0279705111666434 1 1
0.226413110910796 0.23256330170519 1 1
0.256310427045168 0.218911933311123 1 1
0.126022145658924 0.104594966083675 1 1
-0.28723590593384 -0.278976401374006 1 1
-0.146635560016273 -0.212408856201596 1 1
-0.318633185174822 -0.283931312076015 1 1
-0.376368008498383 -0.300642009502426 1 1
-0.0380107536187174 -0.0398212917183781 1 1
0.323445591128653 0.33412651358249 1 1
-0.0933393058789156 -0.0305497824644901 1 1
0.408504709974326 0.327817772933846 1 1
-0.40773493357389 -0.398169884344682 1 1
0.466386799210629 0.432060217335331 0 1
-0.464604479663677 -0.447803959615238 1 1
0.0715331216269221 0.0242422311317812 1 1
-0.483345447874749 -0.422114843348813 1 1
-0.340456543375946 -0.257380045441124 1 1
0.104265202897586 0.0804197784667245 1 1
-0.176509252384287 -0.127283325043614 1 1
-0.120144562634451 -0.105145418291197 1 1
-0.164799953157061 -0.125460220108545 1 1
0.424959953552008 0.386933894114654 1 1
0.219101045019318 0.180034387498019 1 1
-0.16408501425368 -0.191488726427716 1 1
-0.340197990243487 -0.298593374772481 1 1
-0.00577227457380761 -0.173146275396101 1 1
-0.377782049996605 -0.342647708669852 1 1
0.15395299539947 0.103081189831843 1 1
0.608413211076862 0.571384088686731 0 0
0.419800202765457 0.39253169328743 1 1
-0.338110297905991 -0.260623433717195 1 1
0.0171819457172906 0.0183393714075509 1 1
0.710875959886872 0.661939799625499 0 0
0.0177078020689354 0.00293628685781271 1 1
0.232832122178687 0.237342003916628 1 1
0.390074122315556 0.358635209059286 1 1
0.543722998432633 0.490383717379615 0 1
0.213075983865025 0.236672228480653 1 1
-0.103957968159105 -0.121677213307568 1 1
-0.211840714536692 -0.166593023503746 1 1
-0.0813701927731343 -0.0690188101743012 1 1
-0.6913070729564 -0.657631272235654 0 0
0.253842635272642 0.223805676368159 1 1
-0.523662662048603 -0.438677489572458 1 1
-0.590607089134593 -0.481437479296856 1 1
0.0233431923174065 0.000175462947983124 1 1
-0.14872758878223 -0.162521888370912 1 1
-0.192783158302589 -0.171699954404321 1 1
0.458862344514328 0.447354161976794 1 1
-0.0126399747181985 -0.0182092889656281 1 1
0.156896233474879 0.132876761163953 1 1
0.0946691907075506 0.0818852845375033 1 1
-0.0632271748976258 -0.0460999120624503 1 1
-0.540677025414622 -0.46090015183666 0 1
0.296598023026101 0.300547261550007 1 1
-0.211182239450394 -0.192509262794658 1 1
-0.311380072633977 -0.281798392004979 1 1
0.573013394531609 0.537043882317067 1 1
-0.591640381846969 -0.51153756050841 1 1
0.173925821039253 0.162809591612976 1 1
0.210032718999232 0.186119838983581 1 1
0.152760819289753 0.108251455493082 1 1
0.361008214566073 0.279631118996045 1 1
0.16523772169886 0.14530655832887 1 1
-0.114298075638057 -0.0601419558786393 1 1
-0.125304788221603 -0.0910811847997505 1 1
0.0992697509558028 0.139879596712641 1 1
0.0277655326937553 0.0161677229088327 1 1
-0.245817014084992 -0.216092253018644 1 1
0.0918135273312609 0.0807832508669312 1 1
-0.160453070781781 -0.141127115450155 1 1
0.127243252157362 0.102841856404493 1 1
-0.234784806212856 -0.212248124192429 1 1
-0.124252174323851 -0.107999976301556 1 1
-0.349889600527246 -0.275022962129791 1 1
-0.224633721841396 -0.201228883254031 1 1
0.0861051080037845 0.0902689271162459 1 1
-0.409241032667687 -0.349149206983203 1 1
0.0917500455091446 -0.0749411445320427 1 1
0.395572856922976 0.353868263886119 1 1
0.315710919434501 0.31638013363214 1 1
-0.0011324532420575 0.0092017890716146 1 1
-0.0424127482752703 -0.0953816565018762 1 1
-0.168584621831885 -0.13195796342313 1 1
-0.179004342681153 -0.219872582153971 1 1
0.00353187522184826 0.010391100136672 1 1
-0.0250817112538621 -0.0132405996111757 1 1
-0.0295035416119989 -0.0215600547671157 1 1
0.098787487359174 0.0927417742100983 1 1
-0.0816301967383014 -0.0589971826957324 1 1
0.204232654341545 0.195463632364853 1 1
-0.00246576282722899 0.00201391373705866 1 1
-0.133797896597869 -0.102827448322683 1 1
0.296726337562614 0.296280986177495 1 1
-0.0907269286401463 -0.0610131948249817 1 1
0.304216912277563 0.268492698238881 1 1
-0.524157818424233 -0.48277514612361 1 1
0.00106086288170355 -0.00969057927255372 1 1
-0.203663684705788 -0.202245176859369 1 1
-0.499344616276494 -0.430515231048368 1 1
0.02890054888748 0.038233008227245 1 1
-0.392373899364164 -0.382320412597329 1 1
-0.152859037087025 -0.125342840969739 1 1
0.378374329873834 0.381042852598649 1 1
0.0654836079340377 0.0333696393749787 1 1
-0.203768349725109 -0.141347505440195 1 1
0.209168757274249 0.281190226306973 1 1
-0.231503798477188 -0.212143307654623 1 1
0.316742519774297 0.297064621232254 1 1
-0.205336386759056 -0.185227664762813 1 1
0.392196735129498 0.356604424202418 1 1
-0.0583997775101863 -0.10959582644853 1 1
0.30247034269489 0.26662903293222 1 1
0.309744884310531 0.301299586081995 1 1
-0.147361659687778 -0.124444898063734 1 1
0.227371442969908 0.174115713081856 1 1
-0.300982020800868 -0.254739493681424 1 1
-0.162930816306363 -0.169331902304009 1 1
0.173729662130662 0.154369059775445 1 1
-0.0155693293848073 0.00238143848572519 1 1
0.245574424032576 0.237786589758544 1 1
0.183818180670507 0.168584543201971 1 1
-0.0591423058648716 -0.0582248798229095 1 1
-0.774203590195028 -0.652815105012282 0 1
0.009087379732241 0.0147739232801463 1 1
-0.183496406983794 -0.141796757553714 1 1
0.0898692028619352 0.0758011632525943 1 1
0.245525185376846 0.251682602991168 1 1
-0.0735881797758797 -0.064665922399223 1 1
0.0987104787374423 0.0655642220193449 1 1
-0.112097199793109 -0.0952914159989044 1 1
0.290580070725784 0.274835869382058 1 1
0.00887088351469884 0.00490863958511744 1 1
0.29734308673676 0.228187402286413 1 1
0.094204520730822 0.0729789097439241 1 1
-0.00526037744964149 0.0165592099475154 1 1
0.0515562545260305 0.0655251214780561 1 1
0.0670047789027569 0.0095016061205446 1 1
0.0238565094310225 0.0442686021428016 1 1
-0.426251131715417 -0.399011896391839 1 1
-0.530416754932798 -0.451608898779339 1 1
-0.0875991751137951 -0.055064890601449 1 1
0.231728096759638 0.136738492076569 1 1
-0.135620388194698 -0.118239714479328 1 1
-0.175409318361641 -0.164153063021548 1 1
-0.304637632485915 -0.268618520901734 1 1
-0.333202365354375 -0.317443598733626 1 1
-0.251186131857649 -0.240477489701587 1 1
-0.39238610953081 -0.371492110014088 1 1
-0.0306356107279729 -0.0406444582901705 1 1
0.0175262014099001 0.00308946811856296 1 1
0.223620120456002 0.212081179998652 1 1
0.293837365572693 0.256675480740543 1 1
-0.147697716451075 -0.172558500686502 1 1
0.199726587588746 0.196333836884764 1 1
0.134600768765695 0.117463940180211 1 1
0.119561102159548 0.110273540806214 1 1
-0.183621077539568 -0.162556457846448 1 1
-0.100914853264727 -0.0714939266008546 1 1
-0.065900438680814 -0.0591748882634207 1 1
0.297071971779282 0.284189331236911 1 1
0.187865293991254 0.180232924271032 1 1
-0.472427576700806 -0.406183516024318 1 1
0.288497821186938 0.263667642889696 1 1
0.104012024762598 0.0794732761347494 1 1
-0.312727785165164 -0.287788486631922 1 1
-0.0464855890341677 -0.0438649362292477 1 1
-0.405175352766748 -0.346511274599547 1 1
0.211431866408419 0.16202923956041 1 1
-0.312760289950831 -0.299692478318664 1 1
-0.247061382797536 -0.178555619295324 1 1
-0.0852256593565039 -0.0992989919566066 1 1
-0.0981251322158528 -0.0969042879579425 1 1
0.183288483431519 0.145143518600473 1 1
-0.374983276293366 -0.35251730935768 1 1
0.169227079987064 0.182742459052934 1 1
-0.209076138403856 -0.229698893057389 1 1
0.0191328908869795 0.0149034170597995 1 1
-0.214771075977047 -0.18342744053775 1 1
-0.0332741650339513 -0.0234689079575623 1 1
-0.0907987430706777 -0.116606270347405 1 1
-0.166484267206958 -0.166279861486799 1 1
-0.0169337965799029 -0.0282696217406554 1 1
-0.0796094452985666 -0.0687466759398558 1 1
-0.0209662781421402 -0.0119700222251887 1 1
-0.184553950823854 -0.194800948156092 1 1
-0.257633205640699 -0.23738177948527 1 1
0.421143191929362 0.414736739450418 1 1
0.28377310002321 0.269377044347759 1 1
0.191649051166333 0.179227081044215 1 1
0.47516624164264 0.414296451079904 1 1
-0.529826007141181 -0.475032520718479 1 1
0.222974398784429 0.182608398273862 1 1
-0.225702986769828 -0.215139450484942 1 1
0.21899805708755 0.190669140336414 1 1
0.115154212704445 0.0723501614603231 1 1
-0.0739071122992809 -0.0742479099177252 1 1
-0.300267057143498 -0.231601979050983 1 1
0.0512416829758366 0.032862861558606 1 1
-0.0504763956792741 -0.0755736623112322 1 1
-0.0844676011697361 -0.102936486884201 1 1
-0.387995257185422 -0.369497867787478 1 1
0.771254695372133 0.701647850514436 0 0
0.562714790610228 0.504292413722529 1 1
-0.152179761398366 -0.127071960968577 1 1
0.273722073782752 0.259610208699298 1 1
-0.153703265679406 -0.190593529170597 1 1
-0.422869654250013 -0.428267766801818 1 1
0.339791315444156 0.323653792608742 1 1
0.0895736808955681 0.100308149796395 1 1
0.398312590486001 0.339257301622933 1 1
-0.205606420116315 -0.195747082488227 1 1
-0.658895535534642 -0.575227997941645 1 1
0.020268242460026 0.0120624572493476 1 1
0.0881080051108877 0.124271870544357 1 1
0.21409352546905 0.187492481909786 1 1
0.144949719444201 0.128779891803091 1 1
0.17661888942713 0.207724655500748 1 1
-0.148611291460396 -0.12929638898726 1 1
0.116707819509883 0.155655012712157 1 1
-0.443697743674484 -0.429795469851866 1 1
0.239984811840567 0.273542920258549 1 1
-0.538633504210046 -0.536316771725125 1 1
0.0321068235403865 0.0477791434526848 1 1
-0.513085795118771 -0.490245523043591 1 1
-0.310228368441502 -0.292807914349223 1 1
0.139527571177884 0.122199622632895 1 1
0.120017858246104 0.09481659163213 1 1
-0.107333407219985 -0.127605993856172 1 1
-0.0167480205226843 -0.0310719110413571 1 1
0.203688444161887 0.21718588209151 1 1
-0.411042380523864 -0.359125510597253 1 1
-0.0641684490723865 -0.0568877084694455 1 1
-0.194346147289521 -0.0940608206835585 1 1
0.386462332987845 0.37239625922378 1 1
0.0388463192809375 0.0686486373511025 1 1
0.197668905457832 0.202749454450694 1 1
0.0914052492044758 0.073055359711144 1 1
0.0415600595371259 0.0405360880694855 1 1
-0.167981626294774 -0.146009709648411 1 1
0.35724653894014 0.293435464423742 1 1
0.205650574279199 0.217734386232639 1 1
-0.326529186104097 -0.288669076615636 1 1
-0.200528537727364 -0.15374915219205 1 1
-0.0329366144580542 -0.0348280773401194 1 1
0.0446395164804669 0.0471403209076449 1 1
0.157292507328311 0.14214923641417 1 1
0.110337558863779 0.112450658667457 1 1
-0.0843654643616557 -0.0638667023225674 1 1
0.290569216746503 0.241996777154962 1 1
-0.42474093490524 -0.386286123524043 1 1
-0.0916605034904016 -0.114025987430229 1 1
-0.385567508582145 -0.356547914161161 1 1
0.573921450794376 0.498176937091751 1 1
-0.11996052664942 -0.112019641960341 1 1
0.164917485536224 0.153962628442014 1 1
0.339643176445298 0.305707866571224 1 1
-0.2314067139876 -0.186754604894063 1 1
-0.0573018830472641 -0.0673803820753391 1 1
0.362064181866553 0.324600837950461 1 1
-0.833937923877064 -0.760796501132689 0 0
0.0477242999616269 0.0344192396501719 1 1
0.412841477595308 0.384110067464509 1 1
-0.264495472814502 -0.240313856222911 1 1
0.00453926723622165 0.0356613232992898 1 1
-0.937361637556844 -0.818910902675594 0 0
0.187999784686155 0.169747840692335 1 1
-0.232638970454391 -0.20445963279604 1 1
-0.326451498471208 -0.298297259132347 1 1
0.516856102697913 0.508497508615387 1 1
0.695195197784729 0.65291728417463 0 0
-0.0606597411841445 -0.0145833887899348 1 1
-0.0596961593651705 -0.0524116739873211 1 1
0.434458098345172 0.394519511789767 1 1
0.0942769874279778 0.148396790216667 1 1
-0.254024834770584 -0.222875176982794 1 1
-0.149131296204642 -0.140225436143695 1 1
0.202194792992941 0.183737813073297 1 1
-0.0092220045718504 -0.0388868445872529 1 1
-0.269280633476742 -0.232801708715597 1 1
0.347016203017803 0.340851947542936 1 1
0.0365286148051387 0.0462986753053647 1 1
-0.433324059724596 -0.389016651638493 1 1
0.635308590730574 0.610972820685253 0 0
-0.227353271051674 -0.221490440636327 1 1
0.188659586518248 0.107802154881805 1 1
0.0165092855913934 -0.0222205153219357 1 1
-0.286793408364701 -0.304329234139176 1 1
-0.0718535560543021 -0.0425647259510817 1 1
0.148820197857814 0.121696143644068 1 1
0.405819595207415 0.406029391816442 1 1
-0.840729386200523 -0.768847682207302 0 0
-0.206051885080727 -0.197180516244483 1 1
0.0120041123786004 -0.023548122651359 1 1
-0.0300682958753064 -0.0494334503019612 1 1
0.240849144366797 0.215888103323929 1 1
0.692729120562216 0.603007701548742 0 0
0.213316664259921 0.200320184194131 1 1
0.315105095693202 0.275362594739054 1 1
-0.0563630846542662 -0.0190226112410265 1 1
0.183018113929738 0.12167645307363 1 1
0.477898556634405 0.467154962465736 1 1
0.0497171338246358 0.0529608373725233 1 1
0.23859697560817 0.213973290472677 1 1
-0.193133414452026 -0.196521408411174 1 1
-0.435405962969314 -0.402531729009959 1 1
0.343688387039674 0.337315367239384 1 1
0.044871945753364 0.0382527875823005 1 1
0.053309125677841 0.0169846402236242 1 1
-0.0876320829037992 -0.0647171910757862 1 1
0.336054564181577 0.318993524746922 1 1
-0.195479702440456 -0.176582794554635 1 1
0.0705606748991433 0.0672050740825757 1 1
-0.275796419967051 -0.255050173923445 1 1
0.0348449919941726 0.0220485078278407 1 1
-0.108319724855959 -0.0595323720849325 1 1
0.10014648380339 0.110611845170289 1 1
-0.12230098728188 -0.103490503701098 1 1
-0.049005571362408 -0.0457917305190525 1 1
0.0195050830453331 0.0312062850577377 1 1
-0.0882531865532468 -0.10365931683478 1 1
0.143622113996549 0.137317426024838 1 1
0.243003518574629 0.229078259490039 1 1
-0.266205263645827 -0.231032213433201 1 1
-0.456085237470883 -0.392028519956648 1 1
-0.0926294478625615 -0.095932227405312 1 1
0.0306085871227099 0.028298847666703 1 1
-0.320497748453286 -0.293675376857268 1 1
-0.241381230022714 -0.229355100162748 1 1
-0.592607246162406 -0.50441790478135 1 1
-0.148384072512927 -0.103606989625937 1 1
-0.0816948671779807 -0.0778026830246044 1 1
0.345560163523318 0.294114507766525 1 1
0.0116147378869783 0.0167352893788755 1 1
-0.144740254928246 -0.133431695525796 1 1
-0.137328869999402 -0.115745207975617 1 1
-0.088961978639376 -0.131611737163254 1 1
-0.0450418612187816 -0.0315341208995385 1 1
0.289236567835633 0.266129024987919 1 1
0.330274145663439 0.291043081105232 1 1
-0.0379191777573334 -0.0229263334002848 1 1
-0.254495658403969 -0.241872936675423 1 1
0.13127055944003 0.112103228031686 1 1
-0.0710318308849935 -0.0667503381982802 1 1
-0.158921643433634 -0.141102287894108 1 1
0.296802989397843 0.249248607165307 1 1
0.406619118755498 0.36000061875481 1 1
-0.0749441643959872 -0.0581459546453296 1 1
-0.214172238111543 -0.199687115217733 1 1
-0.265628922745395 -0.241424159898136 1 1
-0.121149095316954 -0.0986952195485119 1 1
0.629990712398713 0.574303362018511 1 1
-0.504918424591204 -0.462363539650135 0 0
-0.0655237600034717 -0.0631989305824385 1 1
-0.701318648040744 -0.617537474373213 1 1
0.116731848056662 0.0984193154016595 1 1
0.275655508737166 0.256658130768107 1 1
-0.446801602356802 -0.366512596702879 1 1
-0.500964627416055 -0.45552494111952 1 1
0.496205633917187 0.459080932515188 0 0
-0.139682180351497 -0.139736063790757 1 1
0.010498633757395 -0.0108617426648229 1 1
-0.0305893448747918 -0.0197792200389236 1 1
0.0162730256680129 0.0206089348242356 1 1
0.10491699302197 0.115033590017997 1 1
0.378734188295763 0.294492738126329 1 1
-0.31661072489078 -0.301412574108138 1 1
-0.0541162907397292 0.0141905418430417 1 1
0.129906554262677 0.116285365169567 1 1
-0.0908910774479182 -0.11742997099331 1 1
0.0926988182532189 0.211117452237708 1 1
-0.343480034809551 -0.292510441251355 1 1
0.20986560907687 0.18654804350461 1 1
0.343271264415063 0.293488139172073 1 1
0.18786285321442 0.169482962426461 1 1
0.064655914692225 0.0705688444580792 1 1
-0.32642192276042 -0.301501153837129 1 1
0.346002874870865 0.300354162497448 1 1
-0.167945183878976 -0.163653222122708 1 1
-0.179875185938507 -0.276901501845815 1 1
0.0733043258906603 0.0738873234892259 1 1
0.210742010686093 0.235963856484479 1 1
0.00938047172525808 0.00214112784864722 1 1
0.106389724878446 0.093548832960449 1 1
0.184582558840125 0.16392696706303 1 1
0.32108189336567 0.300844947324899 1 1
0.0623792188895145 0.0559276094728417 1 1
0.18534459216505 0.159148578794572 1 1
-0.0770377957556144 -0.0937227874211811 1 1
0.0351482112683862 0.00387326340549997 1 1
-0.5533245502352 -0.496077638080066 1 1
0.193399742174513 0.197942734696398 1 1
-0.072359467521815 -0.0366756703132419 1 1
0.250231929481365 0.220835144262707 1 1
0.555550282424904 0.486872944448267 0 0
0.306314290738999 0.27045567033 1 1
0.402594526476493 0.356342974024514 1 1
-0.261949851589059 -0.229177296573151 1 1
0.216112937149343 0.200277897604231 1 1
-0.114152467072606 -0.11189860069874 1 1
0.560096907836945 0.493011945783403 1 1
0.334729874873132 0.288630224880973 1 1
0.330302470896013 0.293145459384537 1 1
-0.140307739024501 -0.149354136182734 1 1
0.103760182462021 0.0926887711967356 1 1
0.00923868308543214 0.0222136225036431 1 1
0.340372950119474 0.33759213654876 1 1
0.182607950753947 0.18602551198124 1 1
0.158491424304336 0.128922114741135 1 1
-0.177340680318496 -0.145227442091617 1 1
-0.195465658473089 -0.183553094182071 1 1
-0.371777590462078 -0.348252151243151 1 1
-0.205070417390586 -0.160774650919541 1 1
-0.0343929172720945 -0.0188210932617108 1 1
-0.00494343948450975 -0.00976465792110117 1 1
-0.115081099934474 -0.146305670112359 1 1
-0.238675982415791 -0.247233514048451 1 1
-0.122451713225139 -0.102833411419077 1 1
0.0683404560645939 0.0641732986296959 1 1
-0.0368075476772438 -0.0493382649296025 1 1
0.166311889354795 0.135441423816466 1 1
-0.51759268459841 -0.465705909301013 1 1
0.00654625509163021 0.021513114297289 1 1
-0.241110598301612 -0.207879457188222 1 1
0.01462884913406 0.0368279317415843 1 1
0.0379250818608999 0.0582774764837464 1 1
-0.0277940942097145 -0.0393722836651336 1 1
-0.234244721202036 -0.224230646915039 1 1
0.351684617859627 0.293477762955319 1 1
-0.621663263191052 -0.581889360784685 0 0
-0.0644218214705271 -0.049412020605322 1 1
0.302411668623755 0.24804337586145 1 1
0.321965902051927 0.279675399943741 1 1
-0.420855361376259 -0.33926049994386 1 1
-0.23516735923193 -0.200191726830329 1 1
0.503248910678021 0.436206599893245 1 1
0.251801561930286 0.188694072699304 1 1
0.0552521558607077 0.0566421723985558 1 1
0.12063633140554 0.0993163655241084 1 1
-0.206534030250722 -0.189325810477424 1 1
-0.00488136127184729 -0.0496698522923104 1 1
0.0645560913376455 0.0729981519207268 1 1
-0.0723396699411299 -0.0403054626302774 1 1
0.0631416327537007 0.0582959021262145 1 1
-0.18778569688039 -0.182728114480647 1 1
0.0350089871960482 0.0267625404250992 1 1
0.239593545585343 0.212034520769049 1 1
-0.0137669901429183 0.0121629639700463 1 1
0.382716044098724 0.340696776211542 1 1
0.153268033379922 0.141989516641571 1 1
-0.264578626535523 -0.258497956964945 1 1
-0.218313705317612 -0.18809181121656 1 1
-0.128745740297534 -0.127620155552672 1 1
0.0812495058581923 0.0845458320176614 1 1
0.171680182405059 0.144219443186109 1 1
-0.134381686648476 -0.13251967359661 1 1
0.291347776735642 0.247560886061729 1 1
0.174201398640123 0.161916599987626 1 1
0.186778897947958 0.179077361310797 1 1
0.551494883133775 0.544048804635882 1 1
-0.147492790099698 -0.161634746076733 1 1
0.0522759601366186 0.00790406070635895 1 1
-0.173191922741224 -0.155224408975078 1 1
0.0432575125695985 0.0498518627930887 1 1
0.307274917458999 0.264703120470085 1 1
0.0315993771475931 0.041184397831228 1 1
-0.0646950072031285 -0.0564979080940244 1 1
-0.379241715976433 -0.363950531712112 1 1
0.164639276074473 0.108674970155479 1 1
-0.204275600159984 -0.190740109439198 1 1
0.193363060936147 0.142321557637401 1 1
-0.205378235477972 -0.180231200164307 1 1
-0.102147516007396 -0.0880541770002058 1 1
1.05498354525587 0.909197542178094 0 0
0.2317150215005 0.209495281358386 1 1
-0.258225593793216 -0.222514552088244 1 1
0.0561376888594412 0.0287111315262586 1 1
0.353589852593719 0.292533075272237 1 1
-0.152277297912457 -0.180637037259131 1 1
-0.148292752914337 -0.140205998360414 1 1
-0.0862326202428485 -0.0884240569520313 1 1
0.0787243059687985 0.0883654573048059 1 1
0.0706094762202999 0.013075309182083 1 1
-0.164153007265868 -0.144280809430806 1 1
-0.170016121825444 -0.1691005035921 1 1
-0.28426689358228 -0.264400626516906 1 1
-0.258226451799293 -0.249202418495013 1 1
0.190614024077298 0.218767585466812 1 1
0.508083488105631 0.469749694446362 1 1
0.403682677994971 0.365163062446323 1 1
0.161964255874091 0.152379765341558 1 1
0.0943562763079304 0.115351166976829 1 1
0.0723250410255341 0.0795053675957249 1 1
-0.453003465473975 -0.436601938127612 1 1
-0.234762611188365 -0.239994222830852 1 1
0.294114039739101 0.284538488126066 1 1
-0.30312514526342 -0.2443812852055 1 1
0.131575654550307 0.128594662342833 1 1
0.243495623692468 0.239638155265053 1 1
0.453593020326623 0.359508860512707 1 1
0.00724316452910222 0.0305072208096717 1 1
0.462087196868478 0.451842349694582 1 1
0.0911191259448896 0.134524492475923 1 1
0.0609554778901699 0.0143782447325289 1 1
0.172006911912901 0.180308824327569 1 1
-0.487292992833283 -0.52315364047108 1 1
-0.00397871201619042 -0.0100437650403027 1 1
0.067195597002093 0.0845602724871541 1 1
-0.16653000582707 -0.130318081457873 1 1
0.246544604505982 0.236392189937977 1 1
0.309200813411923 0.263410942792681 1 1
0.338676134046761 0.329273352080223 1 1
0.177563330493487 0.176312483965625 1 1
-0.0687893800500567 -0.0889642074256534 1 1
0.0454349196884743 0.0795935473280195 1 1
-0.0385522106064823 -0.0309896642578067 1 1
0.044516534849452 0.0418565133201677 1 1
0.0804131044623868 0.0788735614750249 1 1
-0.129361248846718 -0.123963284763934 1 1
-0.171458231929657 -0.146780755339786 1 1
-0.00539730379408762 -0.0320815826902648 1 1
-0.319974820626482 -0.303586202422212 1 1
0.42304971519942 0.370898818889408 1 1
0.161819462032479 0.134148235324106 1 1
-0.308161624500914 -0.286453664933901 1 1
-0.036596204843758 -0.00632095744021166 1 1
-0.0913887326385464 -0.078444325552853 1 1
-0.144392553907334 -0.138547211958138 1 1
-0.674533212597468 -0.605613228523977 1 1
-0.20434719825332 -0.190017614371217 1 1
-0.0481484156367923 -0.0530537694494749 1 1
0.521073120145761 0.49002074368585 1 1
0.0574611960325702 0.0479995090234949 1 1
-0.0435547615658924 -0.0280775091586815 1 1
-0.33593831540853 -0.309773965778448 1 1
0.23657418062953 0.203415663151567 1 1
0.0172042607944848 -0.00713904795753169 1 1
0.318362835176776 0.30384741228891 1 1
-0.132367440406532 -0.107426988295164 1 1
0.327442540222167 0.321617544786167 1 1
0.713136707501456 0.639659627803518 1 1
0.459521442697061 0.42377113173776 1 1
-0.253962146939942 -0.208164014793236 1 1
0.410838945970234 0.342784548023654 1 1
0.203385307540857 0.189261785502789 1 1
0.202413407319952 0.150578809887656 1 1
0.0786039137440038 0.0840922673119108 1 1
0.161524706290735 0.139516403288177 1 1
0.205552855221217 0.208255862604847 1 1
0.328506092612598 0.299637009185302 1 1
0.0725484821380225 0.0218795840019309 1 1
0.114153028974378 0.0974584240693753 1 1
-0.714708202685468 -0.641875797412649 0 0
-0.434872553097924 -0.385358953859634 1 1
0.190158514400435 0.132233441258174 1 1
-0.135446854916374 -0.0870784325726361 1 1
0.207730555735286 0.158032856577002 1 1
0.121868140230139 0.122138060172477 1 1
-0.00239524227795307 0.0182691571295689 1 1
0.128149255121892 0.0704234502688736 1 1
-0.532649098089758 -0.465058664318802 1 1
-0.520790773514699 -0.454070225614096 1 1
-0.159670345221172 -0.166267475557024 1 1
-0.200577539534818 -0.191924689766897 1 1
-0.132782708806396 -0.164047925037173 1 1
-0.117996101157314 -0.142680280077883 1 1
0.0123091662475574 0.0229255464849653 1 1
0.360285629163247 0.336698287984863 1 1
-0.375755713087261 -0.345362263737494 1 1
-0.426084034521113 -0.376543002064723 1 1
0.13152990842326 0.102063723233849 1 1
0.222045313317622 0.190123784343914 1 1
0.411452181768582 0.373728430898993 1 1
-0.279543438709857 -0.215666141103803 1 1
-0.0231790435275915 0.0136907406040555 1 1
-0.36896264845319 -0.334207288984827 1 1
-0.057196940970035 -0.0577496428670194 1 1
-0.386472084655461 -0.341785840197125 1 1
-0.00206543828723817 -0.0135196366443523 1 1
-0.118102946776313 -0.0933242763407891 1 1
-0.11734975906931 -0.122182852505147 1 1
-0.110175251721611 -0.119832542710516 1 1
-0.528880979184708 -0.475913237656718 0 1
0.284165100192727 0.250741072567685 1 1
-0.167006092592351 -0.121900380919494 1 1
-0.337608220804336 -0.365720687276614 1 1
-0.296380929130884 -0.263730504667181 1 1
-0.475332335233261 -0.42653756253949 1 1
-0.29875131017364 -0.275019207333882 1 1
0.421407038737721 0.356250377300515 1 1
-0.254896105737685 -0.231731245625344 1 1
0.219885931066723 0.214553303824746 1 1
-0.424911583109645 -0.369938892741135 1 1
-0.123766659386322 -0.0936380667657215 1 1
-0.0265785781891031 -0.00794563139486698 1 1
-0.0734347798462344 -0.053359647017129 1 1
0.417983056884938 0.380076381523558 1 1
-0.0432984738036147 -0.0217514120059551 1 1
0.434753170016713 0.40774415237536 1 1
0.184923312038168 0.153652992608139 1 1
-0.0801057464883274 -0.0665925726951346 1 1
0.442218265759402 0.38066214842012 1 1
0.0209789424040426 -0.0389118871642289 1 1
0.0962407764067955 0.0487040729368061 1 1
0.205938654150866 0.209960902137461 1 1
-0.0176162924056535 -0.0108581156838184 1 1
-0.374546603491801 -0.34537605069323 1 1
-0.0313520186498476 -0.0288046888504767 1 1
-0.211776635273433 -0.202484262115501 1 1
0.339367559293994 0.317985950905461 1 1
0.00714729771398095 0.0337506686451107 1 1
-0.295180165157095 -0.281117678345089 1 1
-0.128383818724626 -0.0845747118940805 1 1
0.130362193173014 0.0514071960069036 1 1
0.112718009254576 0.111081117625914 1 1
-0.635785959770748 -0.554104033466378 0 0
-0.0993085739998755 -0.129808231751637 1 1
0.0338224129919375 0.0472403898337746 1 1
0.111282849997296 0.0981072599279873 1 1
0.257810191669175 0.195366154824677 1 1
0.0350255402172613 0.0309317745256363 1 1
-0.0256945157494636 -0.0124541640644014 1 1
-0.217313445982398 -0.178441430189298 1 1
0.145048090854893 0.164785287658147 1 1
0.0312384133922809 0.0291570993014148 1 1
-0.223193330160767 -0.253551345223294 1 1
-0.592353568634058 -0.515597023687305 1 1
0.0531081370853652 0.070608974241658 1 1
0.410764918120195 0.383793592678902 1 1
-0.396148602122156 -0.34554457990002 1 1
0.556234501065215 0.50883516794072 0 0
-0.284590892075127 -0.268076426830871 1 1
0.131896006396908 0.152918499755943 1 1
0.411888809421294 0.384818389797693 1 1
0.0862106903664789 0.0798878960869569 1 1
0.105246930971932 0.113307257732721 1 1
-0.34045501076055 -0.309425735957477 1 1
-0.151134283188821 -0.175107878323745 1 1
-0.112674969106455 -0.139770304530968 1 1
0.0357000761568653 0.0375152815412713 1 1
0.383639816012263 0.333354271536114 1 1
-0.403583017605297 -0.367316295284867 1 1
-0.181406809796053 -0.0944767785312308 1 1
0.375600823323822 0.315482695694119 1 1
0.140557802227591 0.128204918009415 1 1
0.00938301866291324 0.0121870049162232 1 1
-0.170292927235582 -0.130803138797952 1 1
0.370523105651086 0.370096616017403 1 1
0.334045054436621 0.293587117088194 1 1
-0.430567955894862 -0.391179657036072 1 1
0.243144996366782 0.233903442798647 1 1
0.217010951557691 0.200430395911595 1 1
0.173153257070177 0.153836175668918 1 1
-0.182497147770017 -0.165061547602182 1 1
0.365951335693971 0.329489635443208 1 1
-0.00555456524189235 0.0215944145322295 1 1
-0.0114376668812808 0.0133768143242121 1 1
-0.33605019462375 -0.290337537296709 1 1
0.103972361830596 0.104399336336814 1 1
-0.521540663010157 -0.472933964647216 1 1
-0.0236674100542273 -0.0180636682264927 1 1
-0.0565119846833862 -0.0751768137081207 1 1
-0.471875493761817 -0.415995785169655 0 1
-0.587283002334759 -0.516737724081091 1 0
-0.111432336170119 -0.138436849466606 1 1
-0.675655567532388 -0.593693484926345 0 0
0.0436234371769641 0.0425640072231382 1 1
0.0619449873402099 0.0443928288608183 1 1
-0.0906004925140788 -0.0853593665190538 1 1
0.138646716706913 0.119290419786184 1 1
-0.0640556764652881 -0.0515121725734561 1 1
-0.179857067721855 -0.159410040927932 1 1
-0.28330061920217 -0.239626020709312 1 1
-0.0801464773778345 -0.086965579982263 1 1
-0.233240630412378 -0.188130328672171 1 1
-0.0487683612106798 -0.0562549293686085 1 1
0.0300918128309613 0.00885090271319731 1 1
-0.209842374159559 -0.218940886494793 1 1
0.327991541462822 0.322777389317626 1 1
0.179623816348159 0.227544900112297 1 1
0.011986424769225 -0.0160365983475355 1 1
0.247656095608296 0.252991235887515 1 1
-0.240844803420503 -0.217066952298293 1 1
-0.136376220923336 -0.152252073881194 1 1
-0.108833344287762 -0.109205215494524 1 1
-0.0197125872932267 0.00898022046212908 1 1
0.601521092025299 0.561632787779146 0 0
0.158462941654671 0.193274489249377 1 1
-0.114521382174549 -0.137241577772361 1 1
0.224306857843176 0.200953159126656 1 1
0.311311542858501 0.26241110414608 1 1
-0.111946399871994 -0.129534084562583 1 1
-0.0495413584648646 -0.0135094332026723 1 1
-0.0441104481808516 -0.0510376656453337 1 1
-0.121978762539612 -0.120937420839837 1 1
-0.230978788748853 -0.205759330178828 1 1
0.300420044059131 0.287681567684187 1 1
-0.189975383162403 -0.215604271380296 1 1
-0.0374447773289049 -0.00641544077529197 1 1
-0.255789201061745 -0.164051974093724 1 1
-0.231393071106682 -0.217507670226754 1 1
0.193849103238233 0.180377901381802 1 1
-0.524862820549443 -0.440319405956869 0 1
-0.0554488915944487 -0.024298253288677 1 1
-0.284434769234409 -0.249350533324517 1 1
-0.00308848843590371 0.0272723243370986 1 1
0.198972809129572 0.166580163506611 1 1
-0.0576612181056835 -0.0490889027130077 1 1
0.211904090472664 0.170711561500927 1 1
0.24707320736461 0.233047351229872 1 1
0.0430462341824561 0.0309913982553581 1 1
-0.29783712937338 -0.267273399323588 1 1
0.589008747075324 0.596865719685767 1 1
-0.419557597980469 -0.395723080998712 1 1
0.132898023214356 0.0957497651333075 1 1
-0.121228904947715 -0.125697355963611 1 1
-0.312778752928417 -0.30082743030677 1 1
-0.316484885168182 -0.289626637947527 1 1
0.537763508584793 0.487777947061307 0 0
-0.113962441146338 -0.114613319888646 1 1
0.23824610589063 0.226890141219977 1 1
0.0517617230153671 0.0450060757217343 1 1
-0.392857838525144 -0.39359366323632 1 1
0.418366569887794 0.383967284091067 1 1
0.19939868235156 0.185243991704067 1 1
-0.031720005592611 -0.0218652507406542 1 1
0.0634977222298401 0.0301441100805276 1 1
-0.583882942485359 -0.525308232857092 1 1
0.276563593614769 0.227432615147055 1 1
0.382551311926849 0.374253117540759 1 1
-0.218858093247228 -0.195023290845439 1 1
0.487556558765854 0.462012862897427 1 1
0.187298389169413 0.173443483130969 1 1
0.172525187316689 0.152205896631198 1 1
-0.238335285512516 -0.248663999367907 1 1
-0.274546229635665 -0.204206595719027 1 1
0.0228051958188896 0.0181195594481964 1 1
0.167447256356279 0.17982639966804 1 1
0.0909856710837006 0.0567275061060257 1 1
0.332035367587919 0.302190978724096 1 1
-0.24063363413213 -0.218494752899468 1 1
-0.301300212862145 -0.294514577054265 1 1
0.231443368542702 0.235378247637808 1 1
0.289471052802215 0.264344617846944 1 1
-0.150490782164407 -0.11786836929966 1 1
-0.150751327120946 -0.145070024852559 1 1
-0.0992114827790339 -0.160929185724743 1 1
0.0666790881361571 0.0780695672404673 1 1
0.275021500420144 0.254170181951227 1 1
0.0222561403427608 0.013979905440996 1 1
0.247337957356427 0.228319489069547 1 1
-0.00456646099568289 -0.0269324281455663 1 1
-0.669812628112041 -0.614592726408454 0 0
0.0308257894185976 0.0404921129442973 1 1
0.0774645710568676 0.104718733385397 1 1
0.0026159602130633 0.00451583136478307 1 1
-0.305913605003443 -0.278209998870881 1 1
-0.0514979317340074 0.0159895787703558 1 1
0.11286890786869 0.108815151565061 1 1
-0.515061493780524 -0.380947098222811 1 1
0.285298749781061 0.228605749382359 1 1
0.542387855153613 0.495063637269701 1 1
-0.481971501831516 -0.413180928438983 1 1
-0.438705015822932 -0.436536740903779 1 1
0.432759634299668 0.36214976440984 1 1
-0.21177153472541 -0.19768037066635 1 1
0.130734442300897 0.10463852516296 1 1
0.321575418330611 0.288312215469155 1 1
-0.417725764296479 -0.40252395180454 1 1
-0.0551358018895585 -0.0706358865153192 1 1
0.194232658106289 0.213490209347413 1 1
0.139744450236234 0.126254685533892 1 1
-0.238146226560695 -0.244984579285799 1 1
-0.30695378821144 -0.303359658062136 1 1
-0.0857038336302338 -0.0763849264600889 1 1
-0.181142581384264 -0.188548569806137 1 1
-0.120106339081815 -0.10448964041513 1 1
-0.230865489400593 -0.204085905530225 1 1
0.302917170380964 0.322149485582113 1 1
-0.251345549495865 -0.169493491959794 1 1
-0.182774332723204 -0.175011273817026 1 1
-0.208110769571225 -0.17549876212533 1 1
-0.0770802858538641 -0.0520558872020786 1 1
-0.113742047291005 -0.121193980453872 1 1
-0.128022791379093 -0.12862218926559 1 1
0.40893605522695 0.41568992832234 1 1
0.284377689280013 0.23248566102122 1 1
-0.0818767744872607 -0.115366096519625 1 1
-0.21034049685003 -0.205627548807473 1 1
0.0551423659965111 0.0412998651537564 1 1
0.0466342916889722 0.0409796632363399 1 1
-0.242415446418735 -0.246483554338211 1 1
0.0272443483662548 0.0538375933764856 1 1
-0.226042326650865 -0.240173275229675 1 1
-0.0217347087582942 -0.0393112258089444 1 1
0.128554249903275 0.118162214720968 1 1
-0.537889807982165 -0.426246919843563 0 1
0.276378121650777 0.300036798718985 1 1
0.303807285222003 0.294449170780606 1 1
0.0182469555123091 0.0123236415580167 1 1
-0.137996555051906 -0.118818348953203 1 1
0.938630135794396 0.924358498466882 0 0
-0.0485190561016813 -0.0602573817003461 1 1
-0.727419219629627 -0.650883360352596 0 0
0.125400420742295 0.101530837191217 1 1
0.299738464503539 0.291357975057348 1 1
-0.295662238695907 -0.281118153760469 1 1
-0.68790320814387 -0.680472872928364 1 1
-0.0874648420620027 -0.0160431267447063 1 1
0.16966403073006 0.153638707056118 1 1
-0.296035034998566 -0.245859101088493 1 1
0.0703159801915908 0.0468276839024168 1 1
0.0651973657814099 0.0579010476043762 1 1
0.494521790430384 0.437101875761601 1 1
0.470172312827039 0.375680765215169 1 1
-0.0675698565902012 -0.0650747052028174 1 1
0.466528683666221 0.404512938168998 1 1
-0.47143688077382 -0.415680840539292 1 1
-0.179080466116421 -0.136904824180155 1 1
-0.0325300091086606 -0.0295317043191317 1 1
-0.123551824256849 -0.090367129829129 1 1
0.0775497533961742 0.0649738956544777 1 1
-0.0468894148618776 -0.0437897208086828 1 1
0.682060041202678 0.615518713416273 0 0
-0.124882247535822 -0.142389220116931 1 1
0.420588525104948 0.276739516548679 1 1
0.114957729962292 0.0902831538447427 1 1
0.111841833044277 0.0691187710098632 1 1
-0.338160599481638 -0.305574578761403 1 1
-0.131697626134522 -0.0570714983997541 1 1
0.0583959771156714 0.048569032211912 1 1
-0.313188565589195 -0.286193104936045 1 1
0.104451054871979 0.123469739529137 1 1
-0.0826343919425581 -0.0592859820473753 1 1
-0.0313086841643792 -0.043896416157859 1 1
0.347038628941175 0.317998534841482 1 1
0.151606096241201 0.128962812645118 1 1
0.457516964967998 0.413159842006748 1 1
-0.16674258442715 -0.156148293471654 1 1
-0.425187591018083 -0.384383587419399 1 1
-0.217842881380699 -0.198815083940903 1 1
-0.0665813267942662 -0.115524774646233 1 1
-0.0770830778309004 -0.0486300682811517 1 1
-0.101217791712966 -0.0928987693104048 1 1
0.157266075991925 0.168290294526929 1 1
0.236953713636941 0.241400152811094 1 1
0.164313989904177 0.147562813577518 1 1
0.0788447009708488 0.0944259004062901 1 1
-0.554786739229475 -0.507407409164701 1 1
-0.389852241374603 -0.333851804857111 1 1
-0.748071639726004 -0.706535986159353 1 1
-0.000233108680603006 0.00365929525936063 1 1
0.022928933217745 0.0247159317446654 1 1
0.0977539621982523 0.123602887642221 1 1
-0.170217324095825 -0.153785019106495 1 1
0.48597494161082 0.431772336312375 0 1
-0.0917954481128644 -0.0877481250221267 1 1
-0.105193973448761 -0.106442396543086 1 1
0.0554907108746707 0.0423148128778801 1 1
0.301755564570066 0.285103374814168 1 1
-0.0823752265479466 -0.0855879116572616 1 1
0.110826999986742 0.0928174305681445 1 1
0.110702813238725 0.0890859172202633 1 1
-0.569403890974247 -0.55234653256912 1 0
-0.818814317557569 -0.726101032260242 0 0
0.438972673307079 0.369911350647855 1 1
0.13965407659975 0.128169872391017 1 1
-0.370578987035838 -0.338300561309856 1 1
0.00134525924736119 0.0496708573996307 1 1
-0.092502201795817 -0.106361714040693 1 1
-0.798309338041715 -0.706933868347571 0 0
-0.166271444937184 -0.154865943258073 1 1
-0.0288136202329484 -0.0322460760005636 1 1
0.0943354718324165 0.0792499245993899 1 1
-0.292089438773677 -0.271368920548485 1 1
0.130190202846715 0.133109596162808 1 1
0.720918477300018 0.624689512839749 0 0
-0.341634902659318 -0.309353807516717 1 1
-0.196241535243596 -0.183349206058304 1 1
-0.18397569574103 -0.159487178925813 1 1
0.077637744163843 0.0173298756419311 1 1
-0.214152669784421 -0.199606762560295 1 1
0.00698033104574863 -0.00523786442427349 1 1
0.411568075098585 0.376496086562169 1 1
-0.0752419286059674 -0.0251202634755209 1 1
-0.285469734861164 -0.249271364030965 1 1
-0.433426360958344 -0.390547610364022 1 1
0.401699162972099 0.364725961470607 1 1
0.267397508190316 0.244033898404641 1 1
-0.274230080998607 -0.259249985481546 1 1
0.233789760367247 0.19027626200483 1 1
0.0885483057290129 0.07932972177593 1 1
-0.219081185297164 -0.209044614809299 1 1
-0.143295112726945 -0.132774197663503 1 1
0.38974598019915 0.312169070389054 1 1
0.121066759554423 0.0844614583721719 1 1
0.366164427898681 0.330710819936828 1 1
-0.0204980914330724 -0.0335082515843241 1 1
0.0718358113434013 0.0604096775264591 1 1
-0.534599942500626 -0.480178209370695 0 0
-0.188530714745822 -0.205938459785726 1 1
0.119991266033619 0.115122463088098 1 1
-0.300451166198229 -0.235963764183082 1 1
-0.137509271362899 -0.205410940018073 1 1
0.178637103575369 0.168790593045282 1 1
0.545237392352064 0.519940157406237 1 1
-0.0250998128264185 0.0029287549198751 1 1
-0.214617246785575 -0.179069597362227 1 1
0.0415280377759129 0.0393636727620958 1 1
0.234641055117803 0.229325697891522 1 1
-0.228319345858759 -0.206976728533606 1 1
0.254417987438527 0.225055832211436 1 1
0.192861393031866 0.174034813916245 1 1
0.46716722956454 0.39224223750638 1 1
0.056067045283306 0.0546785028699924 1 1
0.0343220699751522 0.0268735274301347 1 1
0.245299414358962 0.22184413273197 1 1
-0.16816188041666 -0.156474663356013 1 1
-0.137415734552874 -0.142992315950878 1 1
-0.208935541829647 -0.0898240681185194 1 1
-0.0262136057820798 -0.0119637700111573 1 1
0.0958089174513716 0.0959322146622293 1 1
0.0739419145929083 0.0680802293953111 1 1
0.052746204415742 -0.0183348368148155 1 1
0.0805557276267619 0.0688829168997938 1 1
-0.0445212354800703 -0.0241881730455755 1 1
-0.0180915507987876 0.00541937689781058 1 1
0.29466634821945 0.268346361625934 1 1
0.517500777347955 0.473693900573844 1 1
0.00591540822020539 0.0166291256408173 1 1
0.0814517832119729 0.089484296438978 1 1
-0.0821711820931147 -0.0676344487160674 1 1
0.305441891955702 0.277174090935322 1 1
0.07738345499362 0.078972544478295 1 1
0.272007430340484 0.150647218649693 1 1
0.113323112309406 0.100255623344891 1 1
-0.0655013293189535 -0.0419111864504937 1 1
0.0183586265050349 0.00890721273057528 1 1
-0.611790238707154 -0.56018374518567 0 0
-0.0323347388842629 -0.046946296992874 1 1
1.0549311642273 0.882381140215917 0 0
-0.309641131899782 -0.260599697368679 1 1
-0.581309981304994 -0.537771261054729 0 0
-0.332013491948252 -0.30083017944676 1 1
-0.0935631361227085 -0.0499845611085167 1 1
-0.439449150766803 -0.391982943633079 1 1
0.179668672320042 0.204531389603429 1 1
0.072462430231564 0.0698123669989445 1 1
0.0353523241374305 0.0273354931195197 1 1
0.306818246584262 0.335282772840906 1 1
0.35998417642186 0.31642147958231 1 1
-0.407452955998889 -0.360021353096988 1 1
-0.0778821034607571 -0.0774530515016223 1 1
-0.15893040515474 -0.151440520057588 1 1
-0.313939310005536 -0.28774790247262 1 1
-0.102111668669975 -0.0921705403512417 1 1
0.195875928145952 0.163286361956989 1 1
-0.0366097248488817 -0.0840282490415697 1 1
-0.312643155579996 -0.293768933413981 1 1
-0.238081020173112 -0.101506487418118 1 1
0.401424771093844 0.366480828925051 1 1
0.34984564849368 0.303217691869475 1 1
-0.408914684727196 -0.36283058407736 1 1
0.17276162438802 0.138256490241669 1 1
0.458927548309518 0.382241168118255 1 1
0.641809918615357 0.57575018215319 0 0
-0.314495230911457 -0.253456995105923 1 1
-0.623477133281989 -0.574474916334237 0 0
0.0792884906342716 0.0931198573533905 1 1
0.125899517866216 0.133075742696197 1 1
0.0133778898335578 0.00613301030849224 1 1
-0.151971561004445 -0.117176403280776 1 1
-0.501643436441337 -0.437187721597604 1 1
-0.272870917175643 -0.255225368069007 1 1
-0.684352365490991 -0.621582551957839 0 0
0.485578378960253 0.4426092120314 0 1
0.0491178449321007 0.0522666420268364 1 1
-0.16973957934832 -0.149527997215073 1 1
0.178170318884863 0.157687432038663 1 1
-0.138557084528157 -0.126144630758081 1 1
-0.123307834305589 -0.151451949505041 1 1
-0.150906057858822 -0.149668490177466 1 1
-0.574137244564335 -0.516610390476812 0 0
0.0698786612133856 0.0724697178694711 1 1
0.193213341197233 0.219263287893342 1 1
0.130576320632123 0.0757688018409249 1 1
-0.199117482584193 -0.155768552777995 1 1
-0.0224797732264891 -0.0129716950623026 1 1
-0.33760813064735 -0.323018661292471 1 1
-0.494990032307588 -0.447137895747088 1 1
-0.226139555924461 -0.196537140819233 1 1
0.186254157561096 0.22244839514236 1 1
0.213216211132987 0.208876259115269 1 1
0.0532403961207183 0.0483644161219646 1 1
0.253464919875886 0.184959933236564 1 1
-0.0929333054059477 -0.0711914681385663 1 1
0.0211233842194084 -0.000942165613190785 1 1
0.560505484512851 0.488989980554445 1 1
-0.0239030307211971 -0.0414767301442196 1 1
-0.161999448960703 -0.162121751125835 1 1
-0.264696154489389 -0.265140874553789 1 1
-0.153694301225243 -0.136692409842201 1 1
-0.166818495713212 -0.194374988481694 1 1
-0.201270841408973 -0.201744331011536 1 1
0.60620180824922 0.654238281920662 1 1
-0.289082912564275 -0.243978473021397 1 1
0.249864667731165 0.220892166184925 1 1
0.0657441308575172 0.0628601871791382 1 1
-0.0809320243932966 -0.0674960134376725 1 1
0.172471619935171 0.145067907228645 1 1
0.369926067882413 0.27179321348421 1 1
-0.107404068278732 -0.103908195156113 1 1
0.191988017260356 0.155758318715549 1 1
0.00912562877186687 -0.00414054604911104 1 1
0.12865502552561 0.0985260395674224 1 1
0.173501440062765 0.139874885480951 1 1
0.0351189542368851 0.0437576220771685 1 1
-0.296755062754255 -0.250156743041957 1 1
0.167252471709648 0.139979558191868 1 1
-0.0987247399932836 -0.0745760941465822 1 1
0.450958871794311 0.402170760051778 1 1
0.364999305620021 0.335154048444393 1 1
-0.106166478346123 -0.0840964429407643 1 1
-0.0347706245796825 -0.0326645316973769 1 1
-0.0343457488397562 -0.0114946461024346 1 1
0.0767582320030238 0.0876240193946468 1 1
-0.00466713053125244 -0.0602917563048343 1 1
0.143659136007193 0.117855521041516 1 1
-0.461015193811986 -0.460554300995939 1 1
0.501867781102378 0.451415496281581 1 1
0.0492440407902245 0.0394181001669101 1 1
0.281450386656578 0.20064564692254 1 1
0.451845474453962 0.367415527163989 1 1
-0.310139267005807 -0.279126457265629 1 1
0.686878694620976 0.614062258627272 1 1
-0.551666469283278 -0.499285596775513 1 1
-0.402044803491127 -0.374587027033401 1 1
-0.70362579491559 -0.626726240824855 0 0
-0.268831107357034 -0.246338852441076 1 1
-0.427665378500275 -0.397990993254677 1 1
-0.0913567462126338 -0.0661498099550069 1 1
0.12516007718538 0.115469188823068 1 1
0.219551338814523 0.19673554126909 1 1
0.322999681142817 0.28965000140602 1 1
0.175247534517846 0.140927442767578 1 1
0.138691802617825 0.132922147037173 1 1
-0.349954938041165 -0.320684169433271 1 1
-0.328192795777129 -0.309622850484589 1 1
-0.341419263316043 -0.293238182526263 1 1
0.50661807126143 0.407128288620086 1 1
-0.188782385424269 -0.17218179511461 1 1
1.12040636353353 1.02893654646331 0 0
0.0325153784982037 0.0417866544581734 1 1
0.144112114649253 0.181670210689 1 1
-0.063675005206913 -0.0252576160350352 1 1
0.441421291877346 0.398467480389963 1 1
0.236562337260912 0.209386344178294 1 1
0.149027786608073 0.126672772195699 1 1
0.0252202573992149 0.0184403205948588 1 1
0.0764663750578713 0.073820900801667 1 1
0.213429063726762 0.237168320601134 1 1
-0.0514850319227619 -0.0683747612310509 1 1
-0.278589364366624 -0.285444914327333 1 1
-0.147699014798302 -0.130297017022524 1 1
-0.354949202682557 -0.31308980347298 1 1
0.139468429180093 0.163800095856964 1 1
-0.154382117787905 -0.140925025506682 1 1
0.0678718633122492 0.0637383833146501 1 1
0.0741912612044414 0.0790356988524656 1 1
-0.0709659802424907 -0.042501861508646 1 1
-0.189422987378707 -0.218617034315889 1 1
0.473253232542959 0.420678426721361 1 1
-0.13435627131146 -0.136073208784205 1 1
0.0357342680330743 0.0260272922184009 1 1
-0.148339964343139 -0.222023428068253 1 1
-0.0749479123124612 -0.0896655784859293 1 1
0.10711988107653 0.10318769923367 1 1
0.00324766751568115 0.0724978703535495 1 1
0.36171823760122 0.336248449273734 1 1
-0.239086834731152 -0.220741889996698 1 1
-0.199046342920798 -0.145892854431124 1 1
0.284227244469201 0.248891414531838 1 1
0.268076118565118 0.262519503518449 1 1
0.34367401834558 0.320206051601577 1 1
0.157290086262353 0.136889176469295 1 1
-0.366177423233464 -0.350713391567366 1 1
-0.0568287239485428 -0.0370283417897222 1 1
0.160642035145039 0.128682726860257 1 1
0.0179403629532085 0.00880651777694632 1 1
0.768293187119994 0.672398446629054 0 0
0.0592033501318602 0.0349412520467908 1 1
0.0624984873206437 0.0882461581922987 1 1
-0.269115100976893 -0.224500610124104 1 1
-0.25254284311614 -0.171177701248053 1 1
-0.167206221414838 -0.176397171689611 1 1
0.418849275426346 0.365605732380001 1 1
-0.0680177485767839 -0.0763218914922542 1 1
0.123482539399203 0.137107471525825 1 1
-0.146528835510124 -0.109789931314513 1 1
0.268333815959346 0.243737091150798 1 1
0.761700357017171 0.616316195064082 1 1
-0.214435031100989 -0.213297072361561 1 1
0.15214557084162 0.148534807105415 1 1
-0.221225313535113 -0.182196358633461 1 1
0.520990027171147 0.442422931193513 1 1
-0.0960073317063649 -0.0600321099695753 1 1
0.126316526711246 0.128864058455998 1 1
0.371385085600299 0.359489750453526 1 1
0.501019570455881 0.4476214865842 1 1
-0.0946565442753767 -0.114068439262435 1 1
-0.11372194573119 -0.109447485514733 1 1
0.132878099543415 0.115763091654831 1 1
0.00332823438751298 0.0320206441229906 1 1
0.172338189042467 0.143892601473968 1 1
0.112473984541751 0.117790115318105 1 1
-0.336203685543244 -0.28784972623229 1 1
0.12737903630414 0.112735501121197 1 1
-0.0172097748372219 0.00129091554420706 1 1
-0.166275758457975 -0.101970502217044 1 1
0.00700998309621183 0.00296031140596867 1 1
0.00375062563978411 0.00588472010759893 1 1
-0.0536956275729621 -0.0331349792397871 1 1
0.267462197340017 0.239168361673954 1 1
0.590085470892573 0.552646314587122 1 0
0.418712096680472 0.371759997931708 1 1
0.00562224583952678 0.0218149217679809 1 1
-0.133470820067529 -0.183907877992839 1 1
0.128596882439132 0.107382587504726 1 1
0.0842005991667867 0.083561962438735 1 1
0.63425043543442 0.557673783841033 1 1
-0.027781907926229 -0.0279186478938124 1 1
0.0671629165605965 0.0108601938557551 1 1
-0.00762951686656844 -0.0171470459269819 1 1
0.265334786908313 0.234121999628611 1 1
-0.175893053099609 -0.154685429464415 1 1
-0.122548448153241 -0.114958173897723 1 1
0.0879541417248859 0.084894553207751 1 1
0.107438041552395 0.0959371695462222 1 1
-0.286746600945618 -0.261421345125164 1 1
0.4222444741842 0.382922217033373 1 1
0.193963682826491 0.176248524134692 1 1
0.304863181905403 0.282460874765457 1 1
0.0065717159281058 0.02664469040141 1 1
0.362587008320448 0.325003451872226 1 1
-0.350175247036294 -0.310503164101497 1 1
0.00733496717525803 0.0221438683475322 1 1
-0.429949098564725 -0.401825201596965 1 1
0.209713615126158 0.189232038587397 1 1
0.195625975125418 0.232315174165711 1 1
-0.079545020936389 -0.0776975195814122 1 1
-0.0752542693806613 -0.0533630461382874 1 1
-0.351018515582218 -0.27876166133491 1 1
0.426493066300016 0.382015638495909 1 1
0.0831376571240366 0.0353728363385079 1 1
0.463111522499326 0.409949587390008 1 1
-0.033997338480058 -0.0388992865381918 1 1
-0.358916649035187 -0.316938771537599 1 1
-0.281070741228699 -0.215683272771303 1 1
-0.0195515437004955 -0.0443805241108403 1 1
-0.144107652208944 -0.125393385388328 1 1
0.225432472990869 0.219320481110202 1 1
-0.0144409431823938 0.014189621119518 1 1
0.167480544413717 0.131365459828292 1 1
-0.0676743819061124 -0.0364058062379563 1 1
-0.11482673007011 -0.083011013589232 1 1
0.0396069174276208 0.0533877703838927 1 1
0.110984882595341 0.067850781635474 1 1
0.1774297036794 0.12795338443264 1 1
0.300932828810342 0.272796322582589 1 1
-0.0913225362602116 -0.12127508853593 1 1
0.183414721125333 0.137421465389686 1 1
-0.117384231432674 -0.105064506614395 1 1
-0.241070417910689 -0.216117142798058 1 1
-0.22174494437322 -0.19810496799924 1 1
0.113194111885025 0.10380193033398 1 1
0.00916174204004102 0.0143284615245784 1 1
0.146554889457185 0.135211955620707 1 1
-0.0931634557745286 -0.0603324759787932 1 1
0.381970363087555 0.381554693592703 1 1
-0.0634765943763401 -0.0563588662460438 1 1
-0.0846555662537612 -0.0861746847679318 1 1
-0.202157414168623 -0.185326030873612 1 1
-0.299579112126666 -0.27255207098186 1 1
0.45802815703507 0.397883867297899 1 1
-0.623927676595986 -0.546213302195425 1 1
-0.0323864763154964 -0.016210533209899 1 1
0.21397113535908 0.234228843078025 1 1
-0.50509460609291 -0.449017515526642 1 1
-0.0443194867618507 -0.0415867217276688 1 1
0.243069501420214 0.220906292963479 1 1
-0.262957253008331 -0.166520893701291 1 1
-0.230454375011945 -0.214465734399279 1 1
-0.111244691030379 -0.0924270195175474 1 1
0.357306934376826 0.324623292250077 1 1
0.0139188168158741 0.00295435385006598 1 1
0.129639834559299 0.119990074634743 1 1
0.245611432874074 0.203407673534861 1 1
0.0322000091306316 0.0791197514539789 1 1
-0.436790050152972 -0.41021745586281 1 1
-0.201412075879544 -0.185415655492127 1 1
0.172628911175634 0.139248354278603 1 1
0.21695513002709 0.204449086520376 1 1
0.120678879905613 0.119312999436512 1 1
-0.0795312332427475 -0.106943376796907 1 1
-0.0195058791717753 -0.0204928394904091 1 1
0.131473111363688 0.111370788616866 1 1
0.129620827787642 0.120135930061076 1 1
-0.600512703107362 -0.528412034329864 1 1
0.876962815626633 0.797780144426491 0 0
0.200824072539187 0.183872263321852 1 1
0.270450158081096 0.243757607000675 1 1
0.135691784774357 0.109288311603138 1 1
0.416426429825748 0.373890784122796 1 1
-0.300423151574519 -0.26901294128868 1 1
0.0563626456246707 0.0342594645570123 1 1
0.136936738058153 0.140520099116741 1 1
0.0259581021781571 0.0209174275410811 1 1
0.144635238058119 0.150594982818461 1 1
0.184293534412345 0.172647099538625 1 1
-0.0993235413916859 -0.047196946208161 1 1
-0.42079903105307 -0.444128864860012 1 1
-0.062514887439923 -0.090193562007781 1 1
0.0712051304750062 0.0707869699734128 1 1
-0.0436462559278677 -0.0687880179577736 1 1
-0.340079252606681 -0.324008803891211 1 1
0.583006019626743 0.543744857302935 0 0
0.180866795007657 0.155694554323126 1 1
-0.48824981349046 -0.479553258849285 1 1
0.105831501165033 0.0468194056286066 1 1
0.496585481935617 0.457386247423453 0 0
-0.116265930503 -0.108763211692044 1 1
-0.106914394052588 -0.051738053491569 1 1
0.192798268600671 0.179276738801635 1 1
-0.443069205741538 -0.403842129130522 1 1
-0.628182748801655 -0.584440006325069 0 0
0.780546140660189 0.701991512570578 0 0
-0.215968477115001 -0.126781935221721 1 1
-0.302574346615454 -0.258452999944088 1 1
-0.455018059083916 -0.407921539032546 1 1
-0.519463212779115 -0.46240601584579 1 1
0.148802087495584 0.120711331483694 1 1
-0.012582667159345 0.030509637977716 1 1
0.00211992364774113 0.0106507005502405 1 1
0.223466406641356 0.184084810151051 1 1
-0.0270385028105382 -0.00150842412166814 1 1
0.255541662047829 0.216166255959234 1 1
0.0621464770951766 0.0681931973675757 1 1
-0.394847423221311 -0.349762796141179 1 1
0.42639835827659 0.378703039708283 1 1
0.712509889665285 0.647833086410679 0 0
0.0995156270915364 0.0959171107140624 1 1
-0.0477576464877519 -0.0758125669265123 1 1
-0.0118123522020362 -0.0265912572629383 1 1
-0.0881431721963349 -0.0717824227644271 1 1
0.208431058376676 0.190593679243962 1 1
0.356847538879834 0.325212494400957 1 1
0.227337344664588 0.216867937544775 1 1
-0.160326460389155 -0.121866517158702 1 1
-0.00994811818447896 -0.003287710219593 1 1
0.134152996175122 0.103069559969522 1 1
-0.0876486955769882 -0.0841171771290845 1 1
0.3649108351868 0.303939095833071 1 1
0.513891932579364 0.438596710221291 1 1
0.126194884693927 0.107863858052793 1 1
-0.0408425595592265 -0.0475488246778103 1 1
0.16596259590441 0.16520377953598 1 1
-0.398939047141708 -0.346469306736954 1 1
-0.126085843077249 -0.0970847708464519 1 1
-0.180137505802336 -0.134697766052667 1 1
-0.131657074473961 -0.131326494254686 1 1
0.19672023765888 0.21608974208094 1 1
-0.563877862069963 -0.528957667675411 1 1
0.295052897310244 0.265197891317237 1 1
0.097442183210062 0.102327568794299 1 1
-0.00733922239436585 0.00599165818778795 1 1
-0.0834686661503844 -0.0522691455131031 1 1
-0.782682101743859 -0.684212083922017 0 0
-0.385393572284883 -0.353927081234412 1 1
-0.38728331648718 -0.3454617907888 1 1
0.34878788222655 0.319208395196996 1 1
0.126265854757294 0.121443919900462 1 1
-0.0797113365295907 -0.0729087752619072 1 1
-0.181537915365727 -0.117388132341156 1 1
-0.282818809357699 -0.268890509726449 1 1
-0.171498368288034 -0.141275634027225 1 1
0.0772492611108897 0.0819360752762204 1 1
-0.0172883538598245 -0.00159396937064744 1 1
0.306460159451929 0.271602159835959 1 1
0.100581270644612 0.127988452015767 1 1
-0.0603292413316763 -0.047614657013572 1 1
-0.270324285300659 -0.249327128610459 1 1
-0.150005930293661 -0.126689180816337 1 1
0.481281460111338 0.45972423103471 1 1
0.0126202627100991 -0.00172674452728211 1 1
0.13160904897642 0.109833940716638 1 1
-0.230046802883965 -0.250371110381939 1 1
-0.248141829718449 -0.152953558834338 1 1
-0.366658655056331 -0.332250828552742 1 1
-0.293000770356257 -0.238017716696622 1 1
0.81684997312697 0.75903444726454 0 0
-0.0156912188433689 -0.0136867809093751 1 1
0.426330618970135 0.402428757100851 1 1
-0.28255573901278 -0.245629049544121 1 1
0.301527403565806 0.289927929456714 1 1
0.130183175825378 0.0746932981603585 1 1
-0.0498402787879807 -0.0295064080843224 1 1
0.158741421274832 0.129677419043088 1 1
0.0855981520964113 0.0513230457991993 1 1
-0.150421085228658 -0.157604593526095 1 1
-0.214010600806901 -0.188073472360082 1 1
0.0476766862884405 0.074047820343893 1 1
0.0160604014346232 0.017691333395676 1 1
-0.104842633605037 -0.0996720989290661 1 1
-0.0371465968150892 -0.0157430205295858 1 1
-0.205866541961483 -0.23006939572541 1 1
0.105558211163464 0.0914150141572857 1 1
0.226725500569647 0.180255328710727 1 1
0.431901028668126 0.352449322257624 1 1
-0.0558872425746782 -0.0190648639316753 1 1
-0.107236856505128 -0.151885188091367 1 1
-0.320582791097043 -0.254212771351805 1 1
-0.238128733065248 -0.188491427587782 1 1
-0.032209449886082 -0.0224206644655984 1 1
0.834227120908467 0.737757935065356 0 0
0.333933868265299 0.288837521400827 1 1
-0.314985393682931 -0.269953411006347 1 1
-0.116571773253656 -0.113648761622463 1 1
-0.303622037454527 -0.268387243879038 1 1
0.337170148219454 0.312972657264071 1 1
0.386964584428733 0.269871026452539 1 1
0.188347812123042 0.197849279912318 1 1
0.0843015679928871 0.0761966119533218 1 1
-0.00106187332857992 0.0158144672129037 1 1
0.182076478014789 0.180665501746355 1 1
0.326401928199893 0.291551797963684 1 1
-0.163055452082041 -0.165892151650628 1 1
-0.463059726520107 -0.46112194940789 1 1
-0.258938329351125 -0.195756728279651 1 1
-0.193517453483197 -0.219607048734605 1 1
0.325721363511211 0.268371141610639 1 1
-0.336216986459038 -0.244686961371414 1 1
-0.466123634720897 -0.469752400688591 1 1
0.168622318208285 0.154120034166549 1 1
-0.0481862781333141 -0.0364026700084189 1 1
-0.0234534156853608 -0.0294167650621916 1 1
-0.0730317470155953 -0.0924859646626383 1 1
0.113577627897429 0.0990563287868645 1 1
0.173681996905198 0.156259772517781 1 1
-0.21453969502273 -0.207792066141217 1 1
-0.24552457055871 -0.22290200187541 1 1
-0.453759047383049 -0.466149969325694 1 1
0.0918114063265372 0.0832467474187175 1 1
-0.0197057649224417 -0.00830038271220741 1 1
-0.264746312664943 -0.296711179587027 1 1
0.360705277224455 0.314511075536696 1 1
0.0656217708287707 0.0663256946760281 1 1
0.226523278759146 0.187431336030201 1 1
0.00895262014448223 0.00256452879871914 1 1
-0.293570630650845 -0.290673935058539 1 1
0.0563909783215596 0.0583958860699602 1 1
-0.579777532753887 -0.500165819680987 1 1
0.195430061595738 0.149393224930707 1 1
-0.0924475276392537 -0.0996951787637804 1 1
-0.297828438045685 -0.257813139970129 1 1
0.655951913746232 0.605187271499741 0 0
-0.267375692520036 -0.252128328026594 1 1
0.30757754046068 0.269886029244248 1 1
-0.474673513334977 -0.442623176070137 1 1
0.0852138571754152 0.0798663109437218 1 1
-0.0109932286328146 0.00328531256310936 1 1
-0.154879748825512 -0.151905474098528 1 1
0.387128628556504 0.339500737014458 1 1
-0.546623617192388 -0.473303291109149 0 1
-0.109734709137328 -0.0883361725113899 1 1
-0.219732706722075 -0.17979124022924 1 1
0.532454348386747 0.485149012805382 1 1
0.0335627524983639 0.0390268062349345 1 1
0.235746247111674 0.212473064375898 1 1
0.0594903521113278 0.0409348513853195 1 1
0.188638587051063 0.152831093722883 1 1
0.114987174442476 0.0680236023482954 1 1
0.0846550600232273 0.071569973882332 1 1
-0.012505932153196 -0.0319191386066745 1 1
-0.338182737103131 -0.283691324891485 1 1
-0.130828816298842 -0.134264298932411 1 1
0.143692388517894 0.12431520973059 1 1
0.702568654219659 0.628767308070242 0 0
0.241643261547613 0.202207372615154 1 1
0.100030989322447 0.0921589385446003 1 1
-0.384896196085149 -0.347372457129916 1 1
-0.327816459898214 -0.280772399060155 1 1
0.0797974547002622 0.0779110943150999 1 1
-0.20940696097839 -0.166119378781455 1 1
0.269271139857129 0.246209396331146 1 1
-0.179823180547352 -0.148904174458486 1 1
-0.506753920317675 -0.456812799251868 1 1
0.189270151910032 0.137395112560467 1 1
0.0384543220930178 0.0317850392327562 1 1
-0.25677876095981 -0.21365319741084 1 1
-0.100617654050965 -0.107088347176886 1 1
0.602649628610264 0.586311799769779 1 1
0.064359969347587 0.0786229866188067 1 1
-0.0284688078797307 -0.0457638830946001 1 1
-0.445563646059987 -0.463607271630096 1 1
-0.0461237951650129 -0.0532378577301571 1 1
0.221146179684432 0.157128783031735 1 1
-0.534381868060114 -0.330279179613163 1 1
0.0907195694218053 0.0746987760512566 1 1
0.676785952682711 0.617114178852555 0 0
-0.0203926267260549 -0.0104965264749365 1 1
-0.131025541743615 -0.11793039877795 1 1
-0.35549803735879 -0.300790499075211 1 1
-0.185619636348207 -0.11144256572073 1 1
0.146210431209058 0.133996277607498 1 1
0.0455062808560452 0.0530280301144033 1 1
-0.00454641142529547 -0.0178460431610008 1 1
0.102170252387355 0.0894063438655669 1 1
-0.170044283187003 -0.182013693535105 1 1
-0.421422626534465 -0.386904640449427 1 1
-0.422336697052433 -0.327842098513543 1 1
-0.0131046889964752 -0.0128743592385901 1 1
0.0316571059469443 0.0289305006084057 1 1
0.275810995942174 0.236760087750802 1 1
0.197480910294279 0.166596412053953 1 1
0.169623862679914 0.126503226233301 1 1
-0.0149970104442562 -0.00162373555912546 1 1
-0.423121959830591 -0.40544352639026 1 1
-0.157743222365758 -0.152741095376462 1 1
0.048462982057371 0.0424098244353651 1 1
0.453639461862795 0.414734384551364 1 1
-0.297451410573001 -0.322169369675437 1 1
-0.355265755663172 -0.335950067176927 1 1
-0.133530076443425 -0.114532974136899 1 1
-0.122143177492599 -0.195587942956558 1 1
-0.153635258670735 -0.116651838574662 1 1
0.35180029278123 0.297487478138935 1 1
0.02823945500105 0.0422801936867367 1 1
-0.476603537125542 -0.462001512173295 1 1
0.620346793151895 0.483779392131733 1 1
-0.354455794692791 -0.320514447908487 1 1
-0.111033139647834 -0.0927215794187789 1 1
-0.177373823040066 -0.165611749453306 1 1
-0.279039783320115 -0.200658247869565 1 1
0.0885266710246344 0.0552252171383557 1 1
-0.124384880291771 -0.111234331294879 1 1
-0.0016285462046742 -0.042738411303102 1 1
0.392167646768028 0.356611336525332 1 1
-0.370559946294927 -0.341190159703569 1 1
-0.273097713685518 -0.264230590322163 1 1
0.570757607466088 0.509064368156469 1 1
0.22476471753775 0.180959265217564 1 1
-0.131411362301197 -0.107623065838409 1 1
0.450492007359756 0.414068933648423 1 1
-0.539446152115298 -0.450432746481687 1 1
-0.187285758850486 -0.1559160093581 1 1
-0.423857251144366 -0.383226519029613 1 1
0.21079410511943 0.239624062555041 1 1
-0.286008525605008 -0.238289288428529 1 1
-0.628233646638453 -0.567579199937399 0 0
0.224894504427655 0.207150578071127 1 1
-0.280552290927441 -0.32636734545999 1 1
-0.170201941551612 -0.158788427229895 1 1
0.0299917841277712 0.0155927286907453 1 1
0.21228302766007 0.17831914791126 1 1
-0.00688271866791873 -0.0270090633220577 1 1
0.152095558265201 0.233210908392499 1 1
0.0718919065792188 0.0622194827930649 1 1
-0.0559866965568389 -0.0571667272712311 1 1
-0.00823224003789369 -0.00490203901261993 1 1
0.639287981609357 0.535226949109485 1 1
0.0421848765669516 0.0116094596330151 1 1
0.215618924603682 0.0981623391604688 1 1
-0.294731459748958 -0.250409909201984 1 1
-0.265072839586583 -0.336436533373393 1 1
-0.743957217631565 -0.642097814450715 1 1
-0.136756991204669 -0.157072061340326 1 1
-0.0227371164119547 -0.0188796740285022 1 1
0.0297015274988816 0.0579171552522785 1 1
-0.00381044849880943 0.0335434720368637 1 1
0.00292129389992962 -0.00166847041797145 1 1
0.0563577895313981 0.0136684614893575 1 1
-0.362761633867629 -0.315663841728516 1 1
0.220109278561441 0.198776910151145 1 1
0.320890790619108 0.313365800911492 1 1
0.317730452564587 0.277780372061393 1 1
-0.117373044070855 -0.0912429081511074 1 1
-0.0743847204625424 -0.0987423772150696 1 1
-0.0748645719743049 -0.0992760815553951 1 1
-0.103703428729674 -0.0687221131081892 1 1
-0.575755987710946 -0.528887871054205 0 0
0.113447348948591 0.114619709000608 1 1
-0.0733514262733105 -0.0471794972740793 1 1
-0.554232359611047 -0.513734215179969 0 0
0.238559770502138 0.223627665180436 1 1
-0.296594510822802 -0.268337019736199 1 1
0.240658395077386 0.20562530796419 1 1
0.327712704832593 0.284106803326981 1 1
0.365383053937217 0.380448349785141 1 1
0.0121937649195412 0.056660632154502 1 1
0.0861266571593514 0.023503187854941 1 1
-0.209628451868777 -0.221212109187174 1 1
0.178910491974696 0.154917531971303 1 1
-0.137417148209642 -0.14529044424213 1 1
0.32629833364767 0.30388178762921 1 1
-0.00149256934288786 0.0252981244748582 1 1
0.338589923666456 0.32786075332854 1 1
0.177109298263359 0.147504299825639 1 1
-0.106419796815153 -0.115248266120144 1 1
-0.534562564861553 -0.461189283409926 1 1
0.322963157460633 0.268481851353995 1 1
0.087690052942704 0.099482139273279 1 1
-0.353918909275809 -0.306489466669401 1 1
0.243155488329424 0.232980767866235 1 1
0.263595967671333 0.231469809893931 1 1
-0.0288160421546918 -0.032022880379138 1 1
0.0202180862656994 0.0247610091752583 1 1
-0.37704918666845 -0.374823163281355 1 1
0.0954706598061968 0.0786897885045326 1 1
-0.229905084368618 -0.20225900221514 1 1
-0.432150763851229 -0.394162227450254 1 1
0.334641216132269 0.28502423441527 1 1
-0.410446307172532 -0.390374061432085 1 1
0.285192919879847 0.293502930628074 1 1
0.0894215231078601 0.062353692833253 1 1
0.263832968252485 0.211559841667386 1 1
-0.0739348854683649 -0.0790023902493534 1 1
0.188022682448092 0.166075636215105 1 1
0.353642758063116 0.287567711330945 1 1
-0.123587072575763 -0.114348386529693 1 1
-0.069387747753457 -0.0844023848916648 1 1
-0.213858746455151 -0.191435995939918 1 1
-0.0932328039193647 -0.0789270110431474 1 1
0.386080150655536 0.360968034834639 1 1
0.145850267201089 0.135567362199905 1 1
0.441329097224009 0.421514241479791 1 1
0.408765259773378 0.375344262389028 1 1
0.1383125996794 0.161926338613982 1 1
0.243284340714868 0.238956694944204 1 1
-0.106970473978151 -0.0614487712500989 1 1
0.407620879844503 0.361079406110055 1 1
0.340292180168049 0.293176064994017 1 1
0.00149429805439566 -0.00418254751978345 1 1
0.247785020436406 0.245785200902594 1 1
0.0527522403829337 0.068443332388382 1 1
-0.00472927643122414 -0.0459335970104182 1 1
0.100036655010433 0.0659584744046702 1 1
0.0465534873855014 0.0106655428448702 1 1
0.141290522840277 0.117923600512487 1 1
-0.442322476992002 -0.397389093741056 1 1
-0.585616534777777 -0.526293821308557 0 0
-0.219202447077875 -0.242971095536218 1 1
-0.296289295827514 -0.301903756141832 1 1
-0.164418059629868 -0.172790982248796 1 1
-0.22713120180437 -0.201586704622159 1 1
0.11702818108615 0.117538019694993 1 1
0.316814232330429 0.289028390342115 1 1
-0.211270491423615 -0.196168524589775 1 1
0.22829703037961 0.232134471990425 1 1
0.272651343154865 0.269281897000388 1 1
-0.145197885429438 -0.0967935901600013 1 1
-0.310388001881539 -0.292254460910657 1 1
0.177909928114255 0.17966572802048 1 1
0.194090561433294 0.171805096879547 1 1
-0.337597222354604 -0.318617488446137 1 1
0.190135115140852 0.184305253642075 1 1
0.445729560590067 0.381583435679326 1 1
0.22112384636497 0.203582587950749 1 1
-0.132975117122296 -0.128629709646066 1 1
-0.624315529323205 -0.561982495401641 1 1
-0.175242958098382 -0.153248712363301 1 1
-0.0329361524829921 -0.00268381289026352 1 1
-0.201054930277533 -0.20551289751076 1 1
0.277705171573727 0.257578659565207 1 1
0.13149393224098 0.132188598144481 1 1
0.0163672565510994 0.013968058992408 1 1
-0.21306015494284 -0.19582905164582 1 1
0.622534767708259 0.563118892892942 0 0
-0.120570442294148 -0.0898657689288212 1 1
0.0519653111881717 0.0557830999389422 1 1
0.141470452487144 0.107518240228884 1 1
0.440104918211241 0.360157584076474 1 1
-0.0655943372193404 -0.0575817566699345 1 1
-0.30546414686973 -0.290373407592673 1 1
-0.456767072235989 -0.425449962730839 1 1
-0.00100140836337233 0.0027000495148419 1 1
-0.0114541559934865 -0.000942941083048543 1 1
-0.0365611206415879 -0.0181841662895184 1 1
0.568884613064126 0.534115758521512 0 0
0.27867365297976 0.242688974860565 1 1
-0.24577183011502 -0.220768862670542 1 1
-0.120246339514811 -0.10129500917447 1 1
0.110843412765846 0.0903841131514253 1 1
0.195708565031766 0.176193343585458 1 1
0.504745746220321 0.442832953275711 1 1
0.326569674230053 0.289440797126668 1 1
0.0191472970593699 0.0109951952271502 1 1
-0.103680411346536 -0.0959035639732164 1 1
-0.291855671686285 -0.23858418648683 1 1
-0.00420067759075972 -0.0467046607302515 1 1
0.2476774721068 0.235240825273709 1 1
-0.245211757148084 -0.215007244927468 1 1
0.0849028095282491 0.0745247474958136 1 1
0.481291455799626 0.431763137958203 1 1
0.229110032219939 0.201337813328859 1 1
0.117802047863281 0.127268418024284 1 1
-0.0248243402412976 -0.019597952780286 1 1
0.685419761488835 0.693660100799341 1 1
-0.111589645501699 -0.103900218913087 1 1
-0.19378142260631 -0.122975845335111 1 1
0.293349307036144 0.316428440388733 1 1
0.127661024644974 0.106537524595212 1 1
-0.291511669476229 -0.225268275443462 1 1
-0.165054197422712 -0.171153540240993 1 1
-0.00632252194054158 0.0171634219974533 1 1
0.118046780850358 0.0939700612055643 1 1
-0.253773664280157 -0.198413609760167 1 1
0.247665393634335 0.20516314095092 1 1
0.089790580846035 0.106364467986068 1 1
-0.231951456218015 -0.210714973485138 1 1
-0.0393823285400766 -0.0723027735549371 1 1
0.0159052070113399 0.0111886225361612 1 1
0.0887450951264603 0.093077145380289 1 1
0.170272456175726 0.16306419190264 1 1
0.468050990058006 0.407908945866651 1 1
0.0439888394204739 0.0535103460193231 1 1
-0.184313537484243 -0.159933436579961 1 1
0.107022167783268 0.117277646008027 1 1
0.169379465533051 0.118477673809814 1 1
-0.0350240658334504 -0.0368522913449103 1 1
-0.277831546881736 -0.283940496662067 1 1
-0.451986243395871 -0.40101909823652 1 1
0.229001222000498 0.22712460026051 1 1
-0.138042915079165 -0.105744491222488 1 1
-0.265840965072434 -0.23769426800193 1 1
0.527776541564147 0.481534168853413 1 1
-0.11386091957352 -0.0999237712033877 1 1
-0.330671150134875 -0.299285446763009 1 1
-0.281280929616924 -0.281488027714972 1 1
0.0911117053763917 0.0720519266219357 1 1
-0.148397042930746 -0.142782365843729 1 1
0.0181586052840342 0.0348976457501052 1 1
-0.241062391670545 -0.145511774009414 1 1
0.0298640404941194 0.0330657550186804 1 1
0.293567020959785 0.278587898805638 1 1
-0.140862680196122 -0.177271790189844 1 1
-0.20251048670174 -0.181052344547687 1 1
-0.312754827715604 -0.285526637715778 1 1
-0.133723209389344 -0.148139934252417 1 1
-0.346741253328322 -0.310013985439837 1 1
-0.167093991380565 -0.153661821645543 1 1
-0.360091502940775 -0.298626778692379 1 1
0.116944976790032 0.0978181214894584 1 1
0.0686822774590724 0.0666947412959284 1 1
-0.017761014766964 0.00062083420441772 1 1
-0.177459665119547 -0.159105957781283 1 1
-0.009201025313405 -0.0316367861677846 1 1
0.116901873249086 0.117912598356346 1 1
-0.442568313931408 -0.405845508229563 1 1
-0.125027947302754 -0.0993841038221474 1 1
-0.109152105143694 -0.12985845553138 1 1
-0.402721842691331 -0.359234029899031 1 1
-0.111882581571556 -0.0914864336932524 1 1
-0.0677196126659127 -0.0604527491604372 1 1
-0.0165212444271056 -0.0276154128454056 1 1
-0.264920555437858 -0.236636646714836 1 1
-0.136166583566725 -0.113296397119332 1 1
-0.293150297922688 -0.264915665826618 1 1
0.464154112265575 0.405939270986822 1 1
-0.260332750951804 -0.226699597472108 1 1
-0.0895369562720885 -0.0996517908108971 1 1
-0.372294261079301 -0.271086081962972 1 1
0.344462851875489 0.36704201337428 1 1
-0.417223240723933 -0.391296681956397 1 1
-0.108507788905993 -0.120229390952109 1 1
0.23266310490817 0.204606997961 1 1
0.413044675454353 0.405335357486423 1 1
0.0276214888097598 0.0587026914650719 1 1
-0.533185119095437 -0.483921731225931 1 1
0.23611749617115 0.289643669780329 1 1
-0.00520438502665552 0.00886257489392583 1 1
-0.135506199868979 -0.101700619519544 1 1
-0.534407121337582 -0.468457261821041 1 1
-0.990293523084658 -0.870821241802988 0 0
-0.165841907888056 -0.110051527225741 1 1
0.168788324405617 0.130202689130349 1 1
0.118639803280695 0.113584396768936 1 1
0.18736772530674 0.172225959761785 1 1
0.29248122705358 0.286225201825636 1 1
0.319744881533552 0.278772158822179 1 1
0.120276622678911 0.108528850284865 1 1
-0.0959205225655743 -0.0811489271538558 1 1
-0.0794201367714799 -0.0790810352858659 1 1
0.252450471583567 0.216052606620724 1 1
0.599672806726042 0.55936000177617 1 1
-0.261708113851183 -0.252459756025711 1 1
0.0240749647417769 0.0245831095612156 1 1
0.0880766188614382 0.0124842802992639 1 1
0.218082320309982 0.186503334896589 1 1
0.0743836376549339 0.0337433784530125 1 1
-0.416161693961636 -0.394237430671142 1 1
0.282501099246836 0.316151237209316 1 1
-0.155079800342225 -0.145243139369424 1 1
0.222459577166185 0.222384056033182 1 1
0.0139172876053146 -0.0116173367457031 1 1
-0.42146150727111 -0.379904336957296 1 1
0.0647911102781036 0.0410390555611324 1 1
-0.0941059908054051 -0.0310346925411314 1 1
0.296167152495735 0.211762950841202 1 1
-0.092316476953788 -0.0869589243575969 1 1
0.38274835556394 0.249551131685342 1 1
0.0583282788738935 0.0464598277087625 1 1
-0.418613590042071 -0.442477913283783 1 1
0.168494700603572 0.142331820269032 1 1
-0.236065827547429 -0.229336577423013 1 1
-0.235820834945437 -0.224171088358435 1 1
0.261601195472258 0.249526452502414 1 1
-0.0352204551101652 -0.0204198861064709 1 1
-0.554634355582495 -0.496621988685542 1 1
-0.244529394691192 -0.243097279427895 1 1
-0.108352182940988 -0.109769735061717 1 1
-0.363523931351439 -0.292176358749557 1 1
-0.289295234717405 -0.254216673003072 1 1
0.434435262165605 0.359222411528243 1 1
-0.348409046390701 -0.339148819967869 1 1
0.265763906382967 0.21920584348709 1 1
0.185089114792463 0.154027534693572 1 1
0.597817392245864 0.451196859862078 1 1
0.393224611031584 0.362270634106639 1 1
0.46906868403499 0.42942294584212 1 1
0.116509091053267 0.0965771585998116 1 1
0.3600080407663 0.327732355567483 1 1
-0.34676811135521 -0.319351814994572 1 1
-0.372903556871463 -0.330799652643307 1 1
-0.359180052785274 -0.325667062720485 1 1
-0.129068316253526 -0.163096604758684 1 1
0.291974169369783 0.209759392057768 1 1
-0.265451518735426 -0.242690842460405 1 1
-0.0656953507855803 -0.0691101997701868 1 1
0.0464579420538304 0.0421646465569341 1 1
-0.0147034304359118 -0.00140511593192138 1 1
-0.267107088577304 -0.26442533469122 1 1
0.136363671547563 0.112462157053446 1 1
0.115111157814675 0.0871380472742418 1 1
0.18160806362616 0.172515658998361 1 1
-0.400038426597297 -0.361038958101284 1 1
-0.423563576212759 -0.395272309600352 1 1
-0.618579278202536 -0.588542952624005 1 1
-0.0186818675332172 -0.00469609915145854 1 1
-0.322148672711635 -0.271889024373022 1 1
0.409160287028119 0.376939511683821 1 1
-0.094249952715445 -0.104087069878015 1 1
-0.271771170494132 -0.255811682655032 1 1
0.00280967923914039 0.0074767123575271 1 1
0.0262895014282216 0.025129244455222 1 1
0.0288809732719774 0.0242052198884613 1 1
0.299689696967433 0.279671410921556 1 1
-0.305776159306172 -0.285303358373828 1 1
-0.137287029988265 -0.146406532954577 1 1
0.0152920783696864 0.0165690265730776 1 1
-0.152499147718131 -0.225457463915616 1 1
0.133078318454595 0.121455641589076 1 1
-0.173200724506913 -0.132071940934921 1 1
0.281987515827786 0.244681133030859 1 1
0.0849995803984723 0.0598305437165905 1 1
-0.161230742813607 -0.139887083042254 1 1
0.371942804718335 0.321768615302799 1 1
-0.0376810912010197 -0.0297369534823388 1 1
0.269298580833365 0.230980905746199 1 1
-0.413544519346963 -0.392143701450764 1 1
0.746040102887428 0.669772216288298 0 0
0.344496884355718 0.280830839108434 1 1
0.314697221766176 0.255916994852142 1 1
0.201553186859093 0.236412586728578 1 1
0.224683077367519 0.195527734300653 1 1
0.307173963083681 0.28303618108119 1 1
0.333351409612531 0.273693556783176 1 1
-0.241145876659717 -0.268760853923097 1 1
0.467524091320328 0.426352951783493 1 1
0.0419190978453867 0.0307512954696132 1 1
0.232852840222895 0.203503842863175 1 1
0.0147686861741849 0.0396137776443337 1 1
-0.0322868958616323 -0.0490589863119566 1 1
-0.268837462672436 -0.230444947775626 1 1
-0.354292077800699 -0.324293325909229 1 1
0.0265319987360951 0.0398318193789205 1 1
0.253547604660425 0.23781356975841 1 1
0.171857058504577 0.124339228579434 1 1
-0.259627631192883 -0.284442691508421 1 1
-0.313058914474898 -0.272115772123473 1 1
-0.215241114354683 -0.210041201418906 1 1
0.29273695771207 0.25201228339841 1 1
-0.440414720052094 -0.400091681350788 1 1
0.370071495170165 0.316468785050063 1 1
-0.167446094975426 -0.143349535786203 1 1
-0.174919128035604 -0.161999045412988 1 1
-0.125178519683121 -0.120341201594915 1 1
-0.0398644566655692 -0.0450230353376359 1 1
-0.133667034640718 -0.125321268198945 1 1
0.173573470761445 0.161659257317666 1 1
-0.414615487077604 -0.376121087163203 1 1
-0.374243857695043 -0.344024335704272 1 1
-0.0106344539358026 0.0053817217659337 1 1
-0.251043241812912 -0.220311290370148 1 1
-0.0577216451408886 -0.062210861005003 1 1
0.0332755631626869 0.0340413723832997 1 1
-0.24366735764864 -0.228827562673 1 1
-0.458631086040627 -0.423460866813698 1 1
0.144237016915204 0.145921571915275 1 1
-0.037672667227348 -0.0570634257807929 1 1
0.144897828670868 0.139599913767257 1 1
-0.0570204345788802 -0.047158108614752 1 1
0.549849939094681 0.474237258137459 1 1
0.0137490609844517 -0.010967976328843 1 1
0.101674024805778 0.127649351893696 1 1
0.272596408855017 0.257215270805224 1 1
-0.616358010560445 -0.535033921285547 0 0
-0.0225053353108456 -0.133637052146968 1 1
0.0212711654254329 0.0249985191481699 1 1
-0.854447222056394 -0.771375330030121 0 0
-0.328526764834997 -0.317441865712183 1 1
0.374735689543593 0.381811549745467 1 1
-0.07741082019391 -0.0839189525641049 1 1
0.376456724726499 0.368876590868439 1 1
0.0765482018854346 0.0650391919756711 1 1
-0.658964392709484 -0.627570248184542 0 0
0.0121753768830878 -0.0166951246679122 1 1
0.731746496009742 0.646742136704194 1 1
0.26164873530212 0.254315852558111 1 1
0.011840861787098 0.0296727713471824 1 1
-0.155717063786318 -0.144225441699093 1 1
0.103030075739793 0.125897952507413 1 1
0.297842882227934 0.228279459360163 1 1
-0.352420606346639 -0.305565654775076 1 1
0.103049409044839 0.0988826894974119 1 1
-0.085083475925523 -0.0583419336056151 1 1
-0.205370114427564 -0.205148913450185 1 1
-0.0096983313010173 -0.00857281790176011 1 1
-0.0165230869504078 -0.0160712637685435 1 1
0.00765264039181498 -0.00729384178470215 1 1
-0.311742621339805 -0.29309232435503 1 1
0.179747759097309 0.167451161751195 1 1
0.0806060490016332 0.0712353820781282 1 1
-0.128681446541859 -0.0817064424887662 1 1
0.772257581919131 0.709774720328625 0 0
-0.17635761778355 -0.1569216354657 1 1
-0.252368350906523 -0.215309084285617 1 1
0.144753935396328 0.131171017167746 1 1
0.128709513994399 0.136758354834369 1 1
-0.284614317008486 -0.239335328427867 1 1
0.198415098295385 0.175529109618408 1 1
0.411003140742172 0.383910840493346 1 1
0.804529728831497 0.715379991161185 0 0
0.265553231881514 0.250472676822895 1 1
0.0261864544699783 0.0221084882589017 1 1
-0.0846537952101715 -0.0865629735234813 1 1
0.0806969693165496 0.0810734030432711 1 1
-0.00527650158457452 -0.0319399617814361 1 1
-0.15571269294186 -0.15925513883188 1 1
0.000209049088233659 -0.0154361404820267 1 1
-0.126122397660363 -0.136589564690569 1 1
0.194879262538769 0.215681138749638 1 1
0.0988236717781093 0.0833894701012177 1 1
-0.484102542395197 -0.446016206926091 1 1
-0.241374280269113 -0.229815839690955 1 1
-0.0602729022769329 -0.0553945200276853 1 1
-0.100902402148973 -0.0850383604661886 1 1
-0.189731801071062 -0.155724794828076 1 1
-0.437679757907832 -0.390624395944195 1 1
0.279475565362368 0.274114256258337 1 1
-0.435431466156706 -0.389364504413861 1 1
-0.210757828317063 -0.193552172250384 1 1
-0.112110265876728 -0.0670550971050089 1 1
0.1557945036324 0.141889919035355 1 1
-0.524052889827027 -0.491231708228585 1 1
-0.00350535034917886 0.00410714078199871 1 1
-0.169081055520322 -0.15458128656675 1 1
0.363115083630522 0.334562852112864 1 1
0.011629645916449 0.0281463207824323 1 1
0.0630936970298944 0.0695920718709802 1 1
0.251728695267452 0.22698661234533 1 1
0.0503314690826519 0.0386434851989266 1 1
0.425889141187474 0.387102145357831 1 1
0.0440922581288869 0.156732072823331 1 1
0.269936975119459 0.236728217642703 1 1
-0.378272645084861 -0.313929907938151 1 1
-0.101721114787686 -0.0574641235930625 1 1
-0.333329751593154 -0.303705020291563 1 1
0.117804778300819 0.102431885341057 1 1
-0.0205522632485008 0.0193746220367044 1 1
-0.296120368983236 -0.33296724004246 1 1
-0.338346345098548 -0.308252602686827 1 1
-0.262284362387019 -0.222742736657543 1 1
0.0966059436261685 0.103229031236411 1 1
-0.00675228243472083 -0.0231392100934219 1 1
0.364028370914711 0.356009075277092 1 1
0.286067894655262 0.238706633957419 1 1
-0.244667223585461 -0.258600619099742 1 1
-0.0297447902583562 -0.0538320837026763 1 1
-0.399655469174125 -0.404528479449164 1 1
-0.254154160597809 -0.274402493576296 1 1
0.0674913693816452 0.0678108735218572 1 1
0.306677401888774 0.27266566266696 1 1
-0.0621319399953828 -0.0641209789916978 1 1
-0.141463454096133 -0.111063288016339 1 1
-0.80773339582376 -0.731763023939336 0 0
0.114606214023693 0.10211765014489 1 1
0.295877619510832 0.278070777419597 1 1
-0.090970137189289 -0.0968399368088787 1 1
0.291910356574074 0.276355537394986 1 1
0.0405310889822242 0.0102567773019932 1 1
0.376109753440485 0.377942834794456 1 1
0.319633014141463 0.323498246772592 1 1
0.232641142082529 0.215533604826273 1 1
-0.127549058656731 -0.0998442550697027 1 1
0.403119118732205 0.343716291881248 1 1
0.335009611993923 0.303569181990065 1 1
-0.614769072592457 -0.586545725833923 1 1
-0.231287696434843 -0.336478052953735 1 1
0.132961229816055 0.117335345771285 1 1
0.51751719018494 0.454292511633528 0 1
0.0164137620976929 0.0151060616109334 1 1
0.29657844811928 0.249351257217744 1 1
-0.184808864637965 -0.164948997184849 1 1
-0.0892070161871617 -0.0526393567559747 1 1
-0.507727463116319 -0.405039090492032 1 1
-0.0434853845929977 -0.0715674242706805 1 1
0.301428404091558 0.259115788126505 1 1
0.102991643638164 0.126018202927304 1 1
-0.312363449199264 -0.266965117284291 1 1
-0.158981674416923 -0.110145315011149 1 1
0.172929868039756 0.139620719898215 1 1
0.278352824422712 0.235994802670796 1 1
-0.344076482557736 -0.263520568689744 1 1
-0.162845098781658 -0.100600961703241 1 1
-0.320445755065845 -0.270662164214521 1 1
-0.128913314755626 -0.117568636911826 1 1
-0.203022237901554 -0.173980017007085 1 1
0.408904328177826 0.39024577153858 1 1
0.252282668026744 0.215719362603781 1 1
-0.0993971749005399 -0.0442362435974374 1 1
-0.14781198402226 -0.116257356340802 1 1
0.156133278010853 0.121160165332861 1 1
0.0479739979108506 0.0556123268456847 1 1
0.147834417619254 0.130968297560167 1 1
-0.111796773569433 -0.124040201705395 1 1
-0.150832581145559 -0.153135622025204 1 1
0.210179233777826 0.191724816373028 1 1
0.410128944311423 0.357549010238796 1 1
0.122167456396111 0.106421527060932 1 1
-0.139527800750216 -0.151007979375841 1 1
0.520721225560412 0.455101601401948 1 1
0.383012127919298 0.269927448911705 1 1
0.0144613903564623 0.0032986532480638 1 1
0.146013143658732 0.0761125992772413 1 1
0.179384603649263 0.145540752918824 1 1
0.176552289746428 0.185940082596806 1 1
0.281339650538477 0.321885394787431 1 1
-0.0445658932582161 -0.0447269906522264 1 1
0.100608190145248 0.108876832591021 1 1
-0.104533290075006 -0.109439980865213 1 1
0.0985176236399248 0.135566487103648 1 1
-0.103500390865172 -0.0760510596987204 1 1
0.00711113417618894 0.00431136288864369 1 1
-0.0327811189494573 -0.0453738414544456 1 1
0.676623956186887 0.620235601103488 0 0
-0.417077568629805 -0.399302575074152 1 1
-0.18766428236011 -0.132397820680638 1 1
-0.270686585885586 -0.26634105492028 1 1
0.449344282736552 0.406408122417342 1 1
0.43503971905313 0.399999926443973 1 1
-0.57344852284358 -0.486103426191195 1 1
-0.305378464172543 -0.261759642164689 1 1
-0.0275305768805689 -0.0557644031983914 1 1
0.0833589919282843 0.0905076930292051 1 1
0.2860729559823 0.281344637997533 1 1
0.257101429752461 0.212358965696186 1 1
-0.107814457772958 -0.0844915585963611 1 1
0.407350067275288 0.378255775181965 1 1
0.532703131863437 0.456505219760474 1 1
-0.451728657232315 -0.357588378928197 1 1
-0.361025627343175 -0.335686291031281 1 1
0.288900875495637 0.25282056850727 1 1
0.0286875807984755 0.0400144522778677 1 1
0.248031332399702 0.234298372127115 1 1
-0.536207472466383 -0.485050152926335 0 1
-0.0514210417502629 -0.0654922256370546 1 1
-0.0713914862791298 -0.066860399852352 1 1
-0.366750732868555 -0.342297091164201 1 1
-0.0466475141856152 -0.0322308302514926 1 1
-0.133169308659375 -0.0834503365481229 1 1
-0.16637635241218 -0.164300489689677 1 1
0.273405452980579 0.256572605170671 1 1
0.00371175898491759 0.00311891369110362 1 1
-0.0705723839956765 -0.0866432010813677 1 1
-0.151238793504342 -0.164386512761443 1 1
0.622490444452128 0.581036256850633 0 0
-0.354727339303295 -0.339757299978547 1 1
-0.0261759551482715 -0.0403491752737177 1 1
-0.0987298094115155 -0.0929573678645791 1 1
0.016083638155367 0.0134718154385442 1 1
0.657563978623367 0.559752535067331 1 1
-0.061789616900463 -0.0341654987703947 1 1
-0.32700402229077 -0.315638133410566 1 1
-0.344945229269965 -0.285562795325944 1 1
-0.0866263763482876 -0.0673835514911615 1 1
0.162596874514123 0.145688339273801 1 1
-0.373608856417857 -0.353757129642238 1 1
-0.0940046978554219 -0.0732576142654974 1 1
-0.176712600856226 -0.164881016758356 1 1
-0.167181442055454 -0.175866776150874 1 1
0.053188032357363 0.0453732661523283 1 1
-0.468637047318167 -0.4085980903246 1 1
-0.182980513085597 -0.154388957723068 1 1
0.425231559487786 0.383243352114619 1 1
0.671872054769478 0.541946025287675 1 1
0.146273139468945 0.135998437829836 1 1
0.105739296720015 0.0720109887265942 1 1
0.203340853353294 0.201540868268651 1 1
-0.10334081342807 -0.107684466573512 1 1
0.114244879873943 0.107615027462628 1 1
0.624712687937044 0.532099317459653 1 1
-0.0663824561844371 -0.0303530432877836 1 1
0.0493855906629992 0.0628284181948432 1 1
-0.116894506093143 -0.13545205068558 1 1
0.137775462624328 0.14977865007095 1 1
0.280473974807024 0.278394979465124 1 1
-0.370720461358439 -0.35356506411861 1 1
-0.175362032883321 -0.161833295454026 1 1
0.13503470158791 0.123540732982562 1 1
-0.356737274791962 -0.317678297712152 1 1
-0.376503033282776 -0.330515391753134 1 1
-0.531523914499018 -0.48439014110971 0 1
0.100917002876616 0.109849398123332 1 1
0.253219657991692 0.227667793200928 1 1
-0.276093590501761 -0.265599455031303 1 1
-0.590160146754482 -0.504303935559682 0 0
0.272765772805406 0.265338278327901 1 1
-0.134209979870807 -0.0994221864710553 1 1
-0.516131601802186 -0.469946996042792 1 1
0.187033507342618 0.202380588826836 1 1
0.264853563952302 0.252601972370052 1 1
-0.278779885534016 -0.1567886298249 1 1
-0.176242862837717 -0.190866729545112 1 1
-0.278221683869494 -0.223046009900071 1 1
0.18593089510755 0.189563440852717 1 1
0.687684478620126 0.617188884241413 0 0
-0.119964545434221 -0.126875550751345 1 1
-0.0804901433960123 -0.0289359982347204 1 1
0.20421782285497 0.180712583524015 1 1
0.0836992410619818 0.0811627461070681 1 1
0.205372495409797 0.193800486776562 1 1
0.823432469603389 0.749353946255762 1 1
0.57564140557689 0.520046750561113 0 0
-0.0329047085666924 -0.0449078820807825 1 1
-0.0330587532340119 -0.0082514309277041 1 1
-0.107469843477644 -0.0925311294649306 1 1
0.394432253944086 0.364678467268219 1 1
-0.241633730443996 -0.281412543694106 1 1
0.102654809478909 0.0792904473628671 1 1
-0.0407493853147602 -0.0319654682374631 1 1
0.29986689226944 0.237040919540112 1 1
-0.164491041687601 -0.171293404164779 1 1
-0.0338921524371866 -0.0275557570811564 1 1
0.203002992164532 0.167765937705121 1 1
-0.122568348640425 -0.114068780819525 1 1
-0.0289993307046945 0.00177978698359113 1 1
0.409333643630094 0.262073312299847 1 1
0.460266906893899 0.397710965243857 1 1
0.0917688325875965 0.0946214025171064 1 1
0.033650966860397 0.0426903283851726 1 1
-0.13502086842279 -0.156831638592125 1 1
0.195083186097297 0.159554889126348 1 1
-0.0310901130697953 -0.00458213624080161 1 1
0.258450388157762 0.170856967432315 1 1
0.513330714912564 0.478117674083341 1 1
-0.513958374943981 -0.50132263429325 1 1
0.849845563530742 0.749762028661938 0 0
0.0741032754040713 0.0599892190585465 1 1
0.342700427170963 0.305428475498171 1 1
-0.211930708859572 -0.207651315797594 1 1
0.400432957590149 0.350916228895899 1 1
-0.255222041851382 -0.236370387491419 1 1
-0.228676648663833 -0.211257728176921 1 1
-0.257750807165787 -0.253912711706596 1 1
-0.099833607746129 -0.0986906816725205 1 1
-0.236249901224649 -0.223713478621325 1 1
0.29455620410741 0.267005334611515 1 1
-0.0907350214130324 -0.0748199768459407 1 1
0.214475478703273 0.178620980921216 1 1
0.0531381257881883 0.0157947765075422 1 1
-0.0533818310688143 -0.0890022332613361 1 1
0.336521904172701 0.299301843494038 1 1
0.152770151183167 0.229363802213174 1 1
-0.0459851360996028 -0.0115641938205658 1 1
0.0258813579607123 0.013652415451881 1 1
-0.345582316206058 -0.290860346111153 1 1
-0.00126141186993173 -0.0943519293905024 1 1
-0.551714463993664 -0.508412427548405 1 1
0.14241587813912 0.163013999439565 1 1
-0.138466655579515 -0.108381751807665 1 1
0.0235471089290663 0.0873166628743528 1 1
-0.133268742102366 -0.130290074671849 1 1
-0.391164924989018 -0.367477945732884 1 1
-0.0342763650396903 -0.0323077561628395 1 1
0.19293901452193 0.193660515386777 1 1
0.159970200452942 0.132877488977198 1 1
0.246153210746292 0.210775927601904 1 1
-0.12890210075996 -0.124954211490875 1 1
0.197969753163257 0.17183454192575 1 1
-0.172578315278848 -0.163641894569072 1 1
-0.265680222519451 -0.267596819365635 1 1
-0.117010433495746 -0.106748736396918 1 1
0.318332639195716 0.291498207840214 1 1
-0.503817943882932 -0.450953055059388 0 1
0.0696175979048558 0.0578008737579488 1 1
0.65976239229341 0.48124814904029 0 1
0.167024431846536 0.0554810770739063 1 1
0.401368545666803 0.348879317121014 1 1
-0.325869184110681 -0.289970466875017 1 1
-0.234077512612096 -0.229173329546429 1 1
0.536722278498564 0.509370013296564 1 1
-0.0763452765531972 -0.0809042577883765 1 1
0.416171964601095 0.385935411991327 1 1
-0.000349407472193031 -0.0059936967959951 1 1
0.00270879185683227 -0.00946325357807083 1 1
0.054714625271079 0.063035907459605 1 1
-0.0827664288394053 -0.0790004578553299 1 1
-0.217357159031145 -0.230540753528286 1 1
0.398491107462939 0.325733069362476 1 1
-0.41356525538749 -0.368687557926407 1 1
0.0164630945361563 0.030655054416502 1 1
0.194252585091029 0.19053270963259 1 1
-0.118687172790524 -0.0997348001915496 1 1
0.0568552425804875 0.0602771196670988 1 1
-0.244236618926691 -0.218050472054927 1 1
-0.281995380590309 -0.240246387645199 1 1
0.149618327431501 0.132548901931378 1 1
0.109877737221649 0.0936589894453534 1 1
0.287697093032952 0.259073895956466 1 1
0.0735529951651241 0.0553180162909588 1 1
0.205815403922908 0.127904571369168 1 1
0.187416259022908 0.175746647784945 1 1
-0.257221663423928 -0.23873839737058 1 1
-0.0137095403436677 -0.00141970861855062 1 1
0.191193077633691 0.121954680432399 1 1
-0.0955363786820784 -0.0812379330166861 1 1
0.452465158239956 0.387583434731046 1 1
-0.145018555052744 -0.170011766816721 1 1
-0.12762992929032 -0.102147698596887 1 1
0.557689397820782 0.482529901852063 1 1
0.307885857868046 0.300488210180916 1 1
-0.355708700373963 -0.323168227984678 1 1
0.0189989324460139 0.0111385159196828 1 1
0.229758180671781 0.21492061233504 1 1
0.214810705494251 0.179148483953896 1 1
0.0870094825618257 0.0705036316010087 1 1
0.348720785948375 0.326197661187508 1 1
0.343310618916548 0.327058653224945 1 1
0.184957652131196 0.157688018901505 1 1
-0.363809533523951 -0.288452904838815 1 1
-0.31500276246643 -0.271528020349729 1 1
-0.0790871183943755 -0.0494153957101109 1 1
0.0813843655487622 0.0832786638021382 1 1
0.0579259363020829 0.0562617124772084 1 1
0.342845697609532 0.3094690017219 1 1
0.44066831179745 0.411659932949994 1 1
0.052454346494928 0.102738599201698 1 1
-0.212139123422354 -0.169551002381448 1 1
0.0869224323013345 0.163628253641622 1 1
0.163243644203607 0.166140274460919 1 1
-0.266294925786921 -0.241839484742782 1 1
-0.315815625920227 -0.316072703470829 1 1
0.265323900842628 0.24925585771814 1 1
0.0526098502305879 0.0714838873243126 1 1
-0.522964872768409 -0.453390075672601 0 1
-0.146374004337327 -0.12864155773794 1 1
-0.179825889382658 -0.167665686906759 1 1
0.538618012707947 0.494789669003147 1 1
0.12591003743005 0.108070045989818 1 1
0.0550031901347848 0.0931337023712712 1 1
-0.0831969097024183 -0.0806404076555833 1 1
-0.0723904227075301 -0.0440104033514676 1 1
0.0423005466423083 0.0379573796942094 1 1
-0.0345399124449663 -0.0269454345771397 1 1
0.260153429866787 0.222834342743607 1 1
0.832385760135466 0.82894767663209 0 0
0.510407834405007 0.438302669165844 1 1
-0.374249393218591 -0.353288229474884 1 1
0.56368587523798 0.559086472320338 1 1
0.126634261375643 0.0852361085990414 1 1
0.451163722082585 0.480667749680308 1 1
0.179020174540401 0.167358082820394 1 1
0.789973183559655 0.681248988373204 1 1
-0.382946513025426 -0.352599430719501 1 1
-0.00986383760798579 -0.00102325265628567 1 1
-0.216559384415829 -0.186607263184757 1 1
0.13225847147869 0.114295470878937 1 1
0.241092143486048 0.204018619623729 1 1
0.224989795117075 0.204683690618555 1 1
0.163556814533377 0.126824523004374 1 1
-0.306813929904696 -0.301597761701866 1 1
0.266108821569146 0.233357371621833 1 1
-0.327354817044662 -0.319821579406814 1 1
0.162532317951375 0.13830419981222 1 1
-0.0328409803387767 -0.0218510861488332 1 1
-0.280560569988972 -0.256695767227985 1 1
-0.309753372123053 -0.271756459254867 1 1
0.2919677925779 0.279005088067438 1 1
0.203514075920436 0.177524409593375 1 1
-0.0609993364089649 -0.0618143285212039 1 1
0.0430358815305912 0.0323561791958079 1 1
0.363502645171622 0.323017906992288 1 1
-0.150529505216553 -0.259914199637438 1 1
0.285984574951553 0.284147902734742 1 1
0.354934749973726 0.300376857083293 1 1
-0.025522487286091 -0.0325442026403015 1 1
-0.0112913979067472 -0.0489376885426256 1 1
0.245710271456717 0.228122383905919 1 1
-0.0748501943154789 -0.0711467181924048 1 1
0.40974674786674 0.344111750980263 1 1
0.259454591233436 0.209464317237153 1 1
0.218282485629261 0.189492375084813 1 1
0.49885632327587 0.452370101750219 1 1
-0.235759380156064 -0.249790256957288 1 1
0.124445179183374 0.130213202017313 1 1
-0.249309723810968 -0.229021406896144 1 1
-0.376002852918595 -0.351871597859731 1 1
0.0940699058690912 0.0828573988944258 1 1
0.185435545998929 0.172295428596485 1 1
-0.223268192028591 -0.171113701009804 1 1
0.0845924915364025 0.0839982808612262 1 1
0.0154895507460195 0.0197899590369745 1 1
0.115769732366423 0.117316574751531 1 1
-0.115515971829491 -0.162237153999766 1 1
-0.265223843411395 -0.263294451186884 1 1
-0.129409535842947 -0.0754297667624005 1 1
0.0111511726980306 0.0334106950524868 1 1
-0.00136816314718616 -0.0521299654484491 1 1
0.278500309044752 0.208948164707484 1 1
0.425788720002333 0.363363229862249 1 1
-0.278483574522741 -0.301858907623025 1 1
0.220594605537483 0.218873550607475 1 1
0.263603252138323 0.229014367036226 1 1
0.495080146409134 0.461289417928761 1 1
-0.13704161921022 -0.153057002361029 1 1
0.371478283095339 0.32276379131192 1 1
-0.00463743626102621 0.0205189127296039 1 1
-0.388313647591792 -0.413581926470569 1 1
-0.00882274445144579 -0.0318849253085962 1 1
0.187320243839345 0.180044661294102 1 1
0.00858494286489239 -0.0164973544660346 1 1
-0.102292557365052 -0.0723778382073079 1 1
0.0221186769558825 0.0314012665571426 1 1
-0.159646530570661 -0.146789827211884 1 1
-0.0667833664330373 -0.0480734848338558 1 1
-0.257207599520662 -0.238091198511809 1 1
-0.0570160370469883 -0.000512074214039121 1 1
0.00783035559993223 0.000987867020249413 1 1
0.180064014482926 0.150966132326357 1 1
-0.514076097974048 -0.449841748483371 1 1
0.257425590875911 0.26369228140579 1 1
0.137809848548183 0.111412300952717 1 1
-0.563579823698622 -0.508633783236348 1 1
-0.451689410783773 -0.417341624421729 1 1
0.268045159390815 0.268503304468138 1 1
0.637428456530532 0.593417386740857 0 0
-0.60703047268245 -0.571440053958057 1 1
-0.183728195008085 -0.154165886622211 1 1
-0.0375691654943854 -0.0610911710146535 1 1
0.402830261287398 0.37147764029877 1 1
-0.0259429473785971 -0.0413314970556656 1 1
-0.250535651445613 -0.227825702417848 1 1
0.0223855678031592 0.0249420020675055 1 1
-0.307356341360558 -0.281108701106733 1 1
0.249294862525054 0.227210103058673 1 1
0.0734507192897053 0.0874752400681412 1 1
0.03804069464752 0.0325383854277225 1 1
-0.0669336602722457 -0.0630788541542119 1 1
-0.240173222392082 -0.206443849117564 1 1
0.587253233385517 0.517605189233544 1 0
-0.103277309432729 -0.103144025814763 1 1
-0.123682292214686 -0.140310712029268 1 1
-0.42723090306053 -0.402543861722238 1 1
0.192139059668295 0.222838191153465 1 1
0.616881044727101 0.548735439485032 0 0
0.512715587435591 0.449576091593593 1 1
0.38542944345624 0.29910464561293 1 1
-0.103144173326284 -0.0910084608514337 1 1
0.235922950988304 0.208509068268926 1 1
-0.182060376045336 -0.137307857243589 1 1
-0.0133884675414874 -0.0267482842052558 1 1
-0.036122126531717 -0.0466613624221021 1 1
-0.753205357839584 -0.640839610252582 1 1
-0.310878437066609 -0.288345507286127 1 1
-0.00586927926460373 0.0159614745049398 1 1
0.097299812724237 0.0929565584028905 1 1
-0.50931066837211 -0.468656148297071 1 1
0.0993176455287895 0.0962294514871175 1 1
-0.212372745595061 -0.181026178737059 1 1
0.179847299285888 0.192017678510753 1 1
-0.1511289018073 -0.172237828687354 1 1
-0.128764231309159 -0.1579282703595 1 1
0.234834532335952 0.210673984904627 1 1
0.47001418533186 0.439523535263233 1 1
-0.113462133286 -0.129750789538152 1 1
-0.467944528278203 -0.42142342321126 1 1
-0.529070881946433 -0.463199769989503 1 1
-0.521193948071788 -0.433417180692151 1 1
0.181783057558571 0.211845518513636 1 1
-0.296256303892095 -0.275643690046327 1 1
0.156788553200892 0.152146913837214 1 1
-0.140673566269508 -0.0981540545474856 1 1
-0.259458722992036 -0.267676467222866 1 1
-0.257667193858995 -0.220682514458384 1 1
0.530051152910434 0.466603167022952 0 0
0.228163466118542 0.22697193069562 1 1
0.201325976429856 0.170049311411672 1 1
0.0705727479267571 0.0379534565525635 1 1
0.25409551536726 0.242084413028749 1 1
0.359841071385986 0.339254222378397 1 1
-0.241979417220653 -0.191745236839349 1 1
0.348670702774062 0.31120556877482 1 1
0.0787460808073423 0.0529917498879542 1 1
0.0108019612589717 -0.0102942609260894 1 1
-0.289592354794398 -0.271226488193705 1 1
-0.701016350642291 -0.613904481882455 1 1
-0.242105812962002 -0.231290809976668 1 1
-0.314457836348016 -0.279064488835296 1 1
0.365310486931608 0.365394154908787 1 1
0.025466166261893 0.0222080637203783 1 1
0.246118455745884 0.208392763320918 1 1
-0.290063524464139 -0.234835875681502 1 1
-0.326179858188656 -0.300679965228547 1 1
0.193554624791636 0.176728338455146 1 1
0.110145362818847 0.0841604852126776 1 1
0.121986665590969 0.101453156052955 1 1
-0.284485494682304 -0.25600726903397 1 1
0.0536383782750769 0.0554161548680731 1 1
-0.278086503789034 -0.269261759637623 1 1
0.162841189035124 0.171449266585512 1 1
-0.489141705171583 -0.453002160454044 1 1
0.213831279976789 0.2210932176631 1 1
0.298765157744887 0.238233586583106 1 1
0.0698971588940025 0.0524688692822866 1 1
0.389553597028038 0.388267130450712 1 1
0.496129584112554 0.423263747332694 1 1
0.153274557548141 0.133261508637918 1 1
-0.303266967583786 -0.295056315734071 1 1
0.345417182175206 0.33297906169261 1 1
-0.114836682059182 -0.103786789283545 1 1
0.480545604218995 0.428713146858011 1 1
0.277573020400318 0.240294472202451 1 1
-0.263539112241947 -0.247017295691519 1 1
-0.0756358491177287 -0.0665933899205662 1 1
-0.577075184055006 -0.501314945163898 0 0
-0.205611993250319 -0.192488243961821 1 1
0.161185556404015 0.131909906435821 1 1
0.755433380840493 0.697995527337052 0 0
-0.0054338391619449 -0.0745719789498234 1 1
-0.408414815645164 -0.364398837688379 1 1
0.243792262620581 0.213894350751761 1 1
0.349860233538059 0.319929513177196 1 1
-0.502020183861653 -0.431375295026012 1 1
-0.126401383063355 -0.101620354288008 1 1
0.185504128759921 0.183609628735537 1 1
-0.253706702539509 -0.244638181493521 1 1
0.322569770931049 0.225987635399443 1 1
-0.272606822016399 -0.255260863016768 1 1
-0.0542482974372971 -0.124793732413875 1 1
-0.662325899067673 -0.621406641792962 0 0
0.00110715388730892 0.0182043190563629 1 1
-0.151390063790491 -0.158931167095652 1 1
0.250144447683519 0.207776832759813 1 1
-0.174332492183691 -0.130270740628979 1 1
0.379808309723977 0.357306599006342 1 1
0.470852330533872 0.431844697335379 1 1
-0.442684442587684 -0.421985051672351 1 1
0.217501781194234 0.17816104800425 1 1
0.0657027267297454 0.06661088315514 1 1
-0.276344919450954 -0.237420378476742 1 1
0.222676511349393 0.230132938548569 1 1
-0.0329791456675228 -0.0359854235851951 1 1
-0.175529452048962 -0.153286171161324 1 1
-0.128655721541387 -0.119175384276465 1 1
0.560529389281227 0.535191262284719 1 1
0.190998101651694 0.167003333994596 1 1
0.108604574622101 0.126399746083259 1 1
0.272683374489374 0.321852727692875 1 1
0.00474428066573361 0.0178098662561353 1 1
0.235068291196151 0.214376733079616 1 1
0.418010683005855 0.354662775151527 1 1
-0.646350858143516 -0.617340905644093 1 1
-0.0376400465387191 -0.0705511707580121 1 1
0.288740372744155 0.250704868903744 1 1
0.0352260033311998 0.0542193777329487 1 1
0.262260715892556 0.248366391130662 1 1
-0.0664895335004461 -0.0834606466194948 1 1
0.386201871306594 0.345889970971251 1 1
-0.0498631581031258 -0.0532742972518972 1 1
0.612298665987248 0.563007257914137 0 0
0.206505048807169 0.192765730553942 1 1
-0.469807242626958 -0.448906433178006 1 1
0.74273460627664 0.6845340692078 0 0
-0.265051306451477 -0.236299956595399 1 1
-0.429851899357474 -0.393824606113781 1 1
-0.252532195025114 -0.192699228244171 1 1
-0.119111599839021 -0.111013859135756 1 1
0.00804341292387784 0.00397736879450893 1 1
0.046238076993071 0.0413332965102802 1 1
0.312366296052373 0.256189728687367 1 1
0.0806607550095547 0.0975156827101625 1 1
0.140893222027194 0.10528235259256 1 1
0.00644060352406269 -0.0141218827926543 1 1
0.0161009474311824 -0.00405361494999371 1 1
0.163384608034148 0.16091101934553 1 1
-0.466435582072942 -0.42650759863878 0 1
0.146874940876117 0.154743668833193 1 1
0.0982023124889999 0.121804068567139 1 1
0.517057000644196 0.473411894060492 1 1
0.204635671844614 0.180581463376736 1 1
0.157004140096815 0.118961909579708 1 1
0.0896939529234074 0.0785891499053073 1 1
-0.391509541374745 -0.376671391490301 1 1
-0.180608951707042 -0.18926392628035 1 1
-0.113094768019533 -0.00306706394838016 1 1
0.0113200594773411 0.00983477950974122 1 1
-0.26716015768845 -0.231329221034462 1 1
-0.0441460708738018 -0.0356986414796675 1 1
-0.214327715898798 -0.184594707036943 1 1
0.0700532247789778 0.0913566227959447 1 1
0.0462151317792375 0.0309529048802079 1 1
0.131577659198163 0.124239670956766 1 1
0.228050480361703 0.201104710883247 1 1
0.406343296021832 0.3626675648976 1 1
-0.0277001527651965 -0.066929921429788 1 1
-0.0655389356945314 -0.0711140356800543 1 1
0.455995094732981 0.418310444102868 1 1
0.259341236733483 0.266673980627534 1 1
0.0401749668481078 0.0428846087438565 1 1
0.0740500738362117 0.0630160773024119 1 1
-0.522409435628857 -0.483739824429976 1 1
-0.52653840949381 -0.462561943270604 0 1
-0.365745911452863 -0.350672676950606 1 1
0.36932498079915 0.316073601803454 1 1
0.213466168980814 0.237306834827704 1 1
0.2166054156063 0.176937239054554 1 1
0.387340597660928 0.336416417782271 1 1
-0.0207847171479642 -0.00628687367367275 1 1
-0.0450075485574049 0.0117758729640425 1 1
-0.213149456499506 -0.205140872412765 1 1
0.0181783651228715 0.00607181459628341 1 1
-0.011753437323155 -0.0218188145169156 1 1
-0.345464028370909 -0.299100936005581 1 1
0.334049709511487 0.297822924225637 1 1
0.29861633148684 0.164866337100424 1 1
0.10399606950991 0.104730793346328 1 1
0.13447766552197 0.127885625640397 1 1
0.0995007661764964 0.0843862507018966 1 1
0.206029949497479 0.206852063964995 1 1
-0.0865241138313011 -0.0942979334965331 1 1
0.122176881664266 0.115723490772589 1 1
0.659382781099992 0.627670001627941 1 1
0.0169236313258477 0.0199267959796751 1 1
0.366094929123468 0.355181660570576 1 1
0.0227936282893459 0.0469376818566756 1 1
-0.594373627063151 -0.537357806019098 0 0
-0.114259518663917 -0.114951705254653 1 1
0.410186955704396 0.380870752074296 1 1
-0.248669845221894 -0.217676266924359 1 1
0.46419417182682 0.453680842241701 1 1
0.0227761611241721 0.0290664804683368 1 1
-0.175674885738336 -0.142634725385103 1 1
0.0950642455447197 0.127657908057627 1 1
0.0903195401230638 0.0990611811588128 1 1
-0.0659315383152788 -0.132257440667906 1 1
-0.475684818516165 -0.42376349904849 1 1
-0.102993847719667 -0.138441021935174 1 1
-0.204209619842084 -0.175779416294156 1 1
-0.133970293731784 -0.123924833524485 1 1
-0.147987437237827 -0.0586907934836556 1 1
0.100841351478266 0.0718611403771154 1 1
-0.0591811116752265 -0.0754287953511339 1 1
-0.124615839551103 -0.102579840708459 1 1
-0.445269463578096 -0.386574608164497 1 1
-0.0436200906027135 0.0464340687399598 1 1
-0.134368172127976 -0.126928114809267 1 1
-0.105146399099343 -0.0807725098972963 1 1
-0.029084372472758 0.00947725050871973 1 1
0.0312809767893535 0.0685635432928925 1 1
0.0395617534345439 0.022448063121922 1 1
-0.203385144539191 -0.215119882585365 1 1
0.219706429155084 0.191305726700623 1 1
0.279187853661455 0.267995588257387 1 1
-0.0128058498919799 -0.0100130630931251 1 1
-0.110842332142152 -0.110205484699595 1 1
0.8491055979452 0.765496217176859 0 0
-0.186275448837721 -0.158582483589932 1 1
0.0677234419536951 0.00612928514166745 1 1
0.324715761545952 0.280051364249511 1 1
-0.148124981930592 -0.122681968818853 1 1
-0.267227745187545 -0.261413196127768 1 1
-0.230747351365896 -0.203702412119591 1 1
-0.0756499235179849 -0.0673898897977673 1 1
0.335055802796342 0.300232876380356 1 1
-0.0367645841565437 -0.0171517212341971 1 1
-0.1625561517896 -0.13621380562817 1 1
-0.132976609391372 -0.134513401012466 1 1
-0.54682351501469 -0.48364238476189 0 0
-0.0935593068012941 -0.0560889610512509 1 1
0.0442151911242624 0.132024380950116 1 1
-0.509339545609113 -0.454131146059217 1 1
-0.0709517803341564 -0.0679993994119894 1 1
0.390010174353129 0.364402507350068 1 1
-0.298691892446404 -0.281535151619564 1 1
-0.104411715441955 -0.131907314833641 1 1
-0.356580380316355 -0.331275614273124 1 1
-0.321591137734032 -0.281947908752513 1 1
0.0588454704510814 0.0898364769407544 1 1
0.323711124249251 0.293287672954093 1 1
-0.394834626402133 -0.366466407216872 1 1
0.261027156788194 0.273319747275836 1 1
-0.0649543311979538 -0.0468808640039957 1 1
0.275361866660321 0.270545036687253 1 1
0.541091154541581 0.515226627860327 1 1
-0.215143250155587 -0.194411356801896 1 1
-0.0406753517905493 -0.0216181732412059 1 1
-0.299973565846497 -0.295965874650551 1 1
0.149365760813904 0.141237863654972 1 1
-0.210689044430007 -0.202362256651304 1 1
0.00382994711243126 0.0366621877372941 1 1
-0.00969476957484202 0.00558508018306644 1 1
0.343576438513279 0.306191474031141 1 1
-0.208161577682284 -0.166074231827623 1 1
0.0314263095883049 0.0352462693325854 1 1
0.44643512003243 0.426370692654612 1 1
-0.494417607060099 -0.404839883603182 1 1
0.232525286858625 0.185213138201166 1 1
0.221548108554072 0.182047011220776 1 1
0.110950262837923 0.0932819107499248 1 1
0.012398338726597 0.018159105082405 1 1
-0.326438089058926 -0.290314051284499 1 1
-0.210085482313109 -0.19077877848344 1 1
-0.248943144001113 -0.24590350355827 1 1
-0.572304275229877 -0.514768330127997 0 0
-0.383913982812027 -0.303072958166888 1 1
0.0843369474007431 0.0858704495061822 1 1
-0.127142891693419 -0.128416734598629 1 1
-0.182354387085856 -0.201352478707528 1 1
-0.0809817199011564 -0.0632724719989108 1 1
-0.245067344493849 -0.215599943005117 1 1
-0.315519817568592 -0.242043999051595 1 1
0.398371592921689 0.372489277277513 1 1
-0.154536121526401 -0.126387005481828 1 1
-0.934396975857867 -0.788292913112467 0 0
-0.152663494542406 -0.141626761847282 1 1
0.0927480082473615 0.0683284088193505 1 1
0.147857952399601 0.122042713678688 1 1
-0.00383877704742537 -0.0151398151303921 1 1
0.151712777104616 0.129778376284412 1 1
-0.200025557293646 -0.179711212981289 1 1
-0.153290071379542 -0.127562009042559 1 1
-0.752001691847367 -0.607798683571591 1 1
0.0654245092653592 0.0964345644542206 1 1
-0.391487888905334 -0.35490054630714 1 1
0.0666411698522028 0.0572574366390591 1 1
-0.337705134631755 -0.338374851225133 1 1
-0.254380566980451 -0.302595740036825 1 1
0.230565118217055 0.225690604026738 1 1
0.299385195434014 0.306396266601187 1 1
-0.0662309700691889 -0.0366487868145638 1 1
-0.0522838744354176 -0.0592679937997969 1 1
-0.0503547253766443 -0.0517217450851213 1 1
-0.183456611576899 -0.182222808439937 1 1
-0.275362496373989 -0.243167683694232 1 1
0.0016104369190186 0.0060860759549636 1 1
-0.00795850416691418 -0.0183751557656639 1 1
0.0855490435389034 0.0564231726765663 1 1
0.603115514110072 0.552510481376642 1 1
-0.337534995626121 -0.268505755170869 1 1
-0.267127494308195 -0.2461417660251 1 1
0.299795597744995 0.291249421863841 1 1
0.140493301161908 0.149248948763371 1 1
0.564845494698748 0.465813280455978 0 1
-0.323716668147457 -0.282497800836767 1 1
-0.477562908899098 -0.447135790962678 1 1
-0.375392461970646 -0.354363560812576 1 1
0.0880942893341416 0.0605978354646452 1 1
0.353882252125813 0.332487980292875 1 1
0.228982496442593 0.203673563847459 1 1
0.629560005484366 0.573705533409576 0 0
-0.348438713459949 -0.279635582123704 1 1
0.352568927064989 0.322936623243621 1 1
-0.16518026927646 -0.162813935405554 1 1
0.376553967992582 0.339911384237852 1 1
-0.127757028289503 -0.123690071395052 1 1
-0.388357448492064 -0.323720746488743 1 1
0.149120235574172 0.151244224605706 1 1
0.14402622800152 0.115327068874654 1 1
-0.67306255134825 -0.663336611629669 1 1
0.154228837573277 0.133123072513327 1 1
0.0556493028227179 0.0452688207023466 1 1
0.157769518901933 0.186116436321393 1 1
-0.0525201722784903 -0.106359071805842 1 1
0.0217289776498804 0.0388961757834909 1 1
0.30000646784869 0.267613587004529 1 1
-0.128264116590901 -0.0719280381486992 1 1
-0.524117162559716 -0.459128932820229 1 1
0.120724112667155 0.130797250878111 1 1
-0.0813410168634016 -0.0822771892719251 1 1
-0.346458694000626 -0.315011884670866 1 1
0.301332412436888 0.263032837881007 1 1
0.0571523720112748 0.0354704414447555 1 1
0.0744268878860147 0.0887468603140435 1 1
0.477105292925231 0.424475180943962 1 1
0.261649167330621 0.232656462633821 1 1
-0.31557438930974 -0.280073479739291 1 1
0.107724987493689 0.0754007000223972 1 1
0.262068451578144 0.217797903455237 1 1
-0.0729026819367562 -0.0556770891687219 1 1
0.0434525708379949 0.0367834717624308 1 1
0.114077869339309 0.100901932059929 1 1
-0.324056269340474 -0.282602531043187 1 1
0.123145206415158 0.114358918863757 1 1
-0.638259127804779 -0.643128144282438 1 1
-0.142123517409673 -0.107778603564312 1 1
0.106340337401964 0.0853555011043667 1 1
-0.117744109952001 -0.113221782278151 1 1
0.332221370706432 0.312336420264501 1 1
-0.365192953917337 -0.322206437978748 1 1
0.301791268962023 0.263782109990056 1 1
-0.115589058217658 -0.113537615046572 1 1
-0.066807029307079 -0.0535850308607948 1 1
0.1187557351763 0.120723638494436 1 1
0.336308247282922 0.273393490955105 1 1
-0.110674208966404 -0.099609887998256 1 1
0.063884155698323 0.0420624528764959 1 1
-0.180871938776171 -0.151133111679764 1 1
0.0126990768671199 0.0241128151099855 1 1
0.0220886410131882 0.0187071361647014 1 1
-0.223172665491753 -0.193063571744885 1 1
0.563616209859836 0.534361326551075 0 0
0.456504495366146 0.405515565087276 1 1
0.271734949193359 0.241138842467902 1 1
0.0890633002977293 0.0690129220040988 1 1
0.0925081236556262 0.112788594505987 1 1
-0.227852273827619 -0.192489542073694 1 1
0.243037850602286 0.20289905908252 1 1
0.0966595920655094 0.101070810974545 1 1
0.369997225473994 0.335572724360226 1 1
0.125845007901042 0.0959186317804419 1 1
0.477862588266817 0.426334759198978 1 1
0.490469547262714 0.44327374149834 1 1
-0.0909184236056684 -0.089604289856053 1 1
-0.28100971037722 -0.238750364943157 1 1
-0.308064905005057 -0.284378834027269 1 1
-0.124283087297632 -0.104785964253232 1 1
0.315785575292169 0.27050002870136 1 1
0.587770143656207 0.528561769384044 1 0
-0.487528331720536 -0.45396821554684 1 1
0.0415054294722864 0.0255030448895471 1 1
0.148575402894026 0.1399151652315 1 1
-0.262846365452714 -0.237858912372124 1 1
-0.251331520666959 -0.229812758113662 1 1
-0.471199818389438 -0.473522060382914 1 1
0.365037152957674 0.356091996263195 1 1
0.197593439295722 0.137651469296387 1 1
0.389121385547424 0.356427188609172 1 1
-0.707675648229303 -0.646084192864285 0 0
0.132488262840444 0.127809077223083 1 1
-0.0348810008310229 -0.048991769648891 1 1
-0.0756115516361952 -0.0633715418723218 1 1
-0.293241112185677 -0.262197689319636 1 1
-0.0168740241642221 0.0116629341141717 1 1
0.226800362656002 0.239127377531657 1 1
-0.00991773398226151 -0.0313248867564415 1 1
-0.134915665671289 -0.121184392335863 1 1
0.027153097969047 0.129584295870042 1 1
0.238760430194799 0.207437778691325 1 1
-0.545859031701801 -0.44802241800475 1 1
0.489234634883979 0.445106816784495 1 1
-0.238097234787569 -0.188867192449032 1 1
0.139006139590796 0.125897866316256 1 1
0.0198188036575114 0.00781560058914862 1 1
0.422845130591838 0.387975298726638 1 1
0.419153289436491 0.37718169177775 1 1
-0.160362855370162 -0.152832913574422 1 1
-0.175485477177262 -0.146242390221683 1 1
-0.235234388502627 -0.206020412518166 1 1
-0.25024429555561 -0.23550557423877 1 1
-0.572063281467007 -0.519064458579836 0 0
0.0970624664385225 0.0646324746416046 1 1
-0.212370778420935 -0.178149913875869 1 1
-0.151393009538405 -0.0751017023404225 1 1
0.0976635490153304 0.093505821578164 1 1
-0.377639045552553 -0.367614315999069 1 1
-0.355497430263939 -0.337492716529237 1 1
0.0949573170982507 0.103642010348573 1 1
0.127508748612581 0.127501733599757 1 1
0.113636257855934 0.116506950935771 1 1
0.344130709889266 0.317679616158342 1 1
-0.188662553096838 -0.154180598972006 1 1
-0.143462802689457 -0.103040465958927 1 1
0.192466560122942 0.129275980051444 1 1
0.200816389921193 0.202161714108371 1 1
0.100977457171206 0.0820690300204213 1 1
-0.425972489485368 -0.390511295610484 1 1
0.160888748825786 0.14887307039318 1 1
-0.536612421266141 -0.471278597566512 1 1
0.282816654267305 0.240165761486774 1 1
0.252798424215443 0.212748473728503 1 1
-0.469774369517469 -0.429682148558247 1 1
-0.923698484032721 -0.791819570470238 0 0
0.615031622713533 0.518503889184821 0 0
0.483576776988742 0.445488198884122 1 1
0.0657510129742802 0.0988437419065364 1 1
-0.231116485508668 -0.13430154163889 1 1
-0.378129081168758 -0.32555556191115 1 1
-0.0227221685921968 0.0355829225513386 1 1
-0.0976249418162991 -0.0803398142098727 1 1
-0.083422268815044 -0.0726045541076543 1 1
-0.372809319063995 -0.338160851276604 1 1
-0.200328230416632 -0.168447124147604 1 1
0.327206971933347 0.308548041027326 1 1
0.0879000414119182 0.066157231819807 1 1
0.362856578272555 0.361301266314048 1 1
-0.267636693231504 -0.24137035626273 1 1
-0.256097133046181 -0.23032648933848 1 1
0.231122582111644 0.199819054427258 1 1
-0.504281868428355 -0.525530196483338 1 1
-0.100181556598681 -0.113725775450351 1 1
-0.447780170252759 -0.406289050627346 1 1
0.0541632180401518 0.0541288949757864 1 1
0.000491604040025295 0.0692960552903045 1 1
0.0477280429277669 0.0536356999556005 1 1
0.187290585139585 0.1865267092961 1 1
0.372102800789882 0.338571861173506 1 1
0.232995681790771 0.200175068015594 1 1
-0.0970373565140222 -0.0876214501753283 1 1
-0.171425362903701 -0.163768234869671 1 1
-0.307448134485486 -0.289741903648147 1 1
-0.0558897057529293 -0.081193476020562 1 1
-0.521539047589998 -0.457775178824738 0 1
-0.0740649723140075 -0.0899641846987996 1 1
-0.59810257263984 -0.520923592307083 1 1
0.298078542627045 0.320422319212888 1 1
0.0335388082822041 0.0605395369975195 1 1
-0.102384577325764 -0.0786240382454056 1 1
-0.20117386154619 -0.200312810876196 1 1
-0.207937395101675 -0.171590502075643 1 1
-0.0710824238804174 -0.106456132620963 1 1
-0.261551673108146 -0.200535703252645 1 1
0.216861464534591 0.186187067510344 1 1
-0.136076924712325 -0.127354229453187 1 1
0.459616103332703 0.440914945443433 1 1
0.334692727899442 0.321045158542645 1 1
0.136056319790324 0.161569574421555 1 1
-0.289834412250141 -0.26282978417858 1 1
0.0768935293903498 0.0116284136763117 1 1
-0.1456266033647 -0.167392906895627 1 1
-0.0596531703001182 -0.0684735032453732 1 1
0.00184855031089506 0.0116845089493262 1 1
0.119368836756169 0.150814185056783 1 1
0.205044761243915 0.211219462154682 1 1
0.00562109029404571 0.060916451513841 1 1
0.0703642355819506 0.0640083754047051 1 1
-0.158517436129018 -0.16682447436643 1 1
-0.0474360270355154 -0.0348702652181895 1 1
0.00751225329199535 -0.000137657645996714 1 1
0.192599787011025 0.161755846336007 1 1
-0.146836146613747 -0.121657802839913 1 1
0.624846903691365 0.572205584219194 1 1
-0.238446470325043 -0.240761771144045 1 1
-0.0345701520848673 0.0132488931342551 1 1
0.104522376540072 0.0804872708265271 1 1
0.264896516814382 0.242690508378017 1 1
0.122861602534514 0.130660764175626 1 1
-0.270006502133234 -0.257800794945952 1 1
0.597111750866722 0.581861455126364 1 1
-0.586200025417488 -0.535531263853969 0 0
-0.0329813999021437 -0.0317027965396771 1 1
0.731761548980601 0.664985877381167 0 0
-0.204443537380072 -0.156908146873212 1 1
0.383483718508818 0.354677081255267 1 1
-0.278034235870023 -0.175016244246979 1 1
-0.118213943131284 -0.125263769421104 1 1
-0.319175592923942 -0.284935227539841 1 1
-0.27117394692529 -0.251289338803011 1 1
0.305927927323445 0.272715264516856 1 1
-0.290896064562681 -0.247561732654792 1 1
0.0948527215405367 0.0972977999649489 1 1
0.00809719012826821 -0.00980675934341869 1 1
-0.192701344386638 -0.176294557892807 1 1
0.189258364846394 0.219018817393739 1 1
0.382100672864166 0.352904870053969 1 1
-0.0932587993084416 -0.113687239133703 1 1
0.117527492454132 0.117385337599894 1 1
-0.0523250062307312 -0.0555170209705751 1 1
-0.274511782333008 -0.252281208365096 1 1
0.0568662580388827 0.050757022902183 1 1
-0.00672493259410659 -0.00851414017139474 1 1
0.18225505133312 0.164802367444664 1 1
-0.121908635286522 -0.108865812214016 1 1
-0.213114424297069 -0.161147021363076 1 1
-0.475329765685566 -0.432834605881149 1 1
-0.0135692646856784 -0.0174593024484694 1 1
0.249227647780168 0.234853295650981 1 1
-0.0360811804981959 -0.0337692882808335 1 1
-0.340390832704126 -0.337849549291465 1 1
-0.276642160797184 -0.27531310965501 1 1
0.050739266809301 0.105013181193673 1 1
0.11638948286377 0.106100578061254 1 1
-0.144762604278615 -0.103751374153436 1 1
-0.461161828179582 -0.402730914327059 1 1
-0.168789791897035 -0.137028315849645 1 1
0.527105484215623 0.474596688333542 1 1
-0.351282522482054 -0.301562509405689 1 1
0.213686288356656 0.20083494855071 1 1
0.214674277310176 0.17677783817994 1 1
0.310596425609303 0.26827803337825 1 1
0.325808364620696 0.25164135353105 1 1
-0.153748943501124 -0.179781663915738 1 1
0.373188479744993 0.377619848471002 1 1
0.13713943924473 0.11890528816714 1 1
0.0522127399117424 0.112210744825016 1 1
0.270273335461387 0.180434156896561 1 1
-0.254293363746987 -0.237878151656455 1 1
-0.277423259179845 -0.434701083620445 1 1
-0.0164880119087504 -0.0266465593413338 1 1
0.192781464252991 0.174302563060692 1 1
-0.107515647920073 -0.0913035107202054 1 1
-0.0555848721863732 -0.0818197085693337 1 1
-0.0312514204350382 -0.00483874927841593 1 1
0.453538364030609 0.426251707605334 1 1
0.16727771841917 0.163791450549394 1 1
0.149591994625323 0.140926903930258 1 1
-0.213915575626638 -0.172190977509639 1 1
0.151414224134631 0.180193753688609 1 1
0.250764874636642 0.227581264577364 1 1
0.282743473289187 0.284121709950612 1 1
0.157007007412408 0.127793234050213 1 1
-0.0129552799042729 0.00318137212008084 1 1
0.0391760309148685 0.0454043425807978 1 1
0.577506028648106 0.517410637258188 0 0
0.0183165322695399 0.00851381682797321 1 1
0.159568563747397 0.136744517454959 1 1
0.272904502029349 0.228507897112186 1 1
-0.024163324873695 0.00394608736244896 1 1
0.347961552135538 0.315875665310135 1 1
0.110607384746731 0.123576069094022 1 1
-0.079112013969413 -0.101905246765446 1 1
0.0867678342044873 0.0924962724696548 1 1
-0.167051499898009 -0.156479793861807 1 1
-0.0810108422636336 -0.0745967038881209 1 1
-0.217035595024136 -0.206807442969057 1 1
-0.178082852814522 -0.186893149523124 1 1
0.294880597001609 0.256879521222284 1 1
-0.135971449335114 -0.133711497361865 1 1
-0.373248496249173 -0.342342294233477 1 1
-0.173665148713216 -0.179693504380134 1 1
0.38613464096065 0.334682849744148 1 1
0.266563656002923 0.277017480394948 1 1
0.282991899603435 0.250678325794887 1 1
-0.0131444884689583 -0.0223216730043191 1 1
0.261565970722357 0.252461293321767 1 1
0.0477674716231386 0.0433572330456399 1 1
0.428091481140093 0.360064476835641 1 1
0.0769495994165926 0.0567827337882327 1 1
0.0266101377774426 0.0246348144750631 1 1
-0.095006538144047 -0.0995816799238075 1 1
-0.0462740847382097 -0.032533142260466 1 1
0.362272766581023 0.32370573011997 1 1
-0.340026788286441 -0.296614163300053 1 1
-0.38421576007294 -0.352595445482094 1 1
-0.0883723278110336 -0.0791337726440938 1 1
-0.419674445540116 -0.33657848883821 1 1
0.268087902448985 0.225322376888231 1 1
-0.20705533291582 -0.143675202810043 1 1
-0.0983708861075834 -0.0803958865087616 1 1
-0.129562712019883 -0.107294454528387 1 1
0.24745760505777 0.236528436606427 1 1
0.0857484012124494 0.000328713331716773 1 1
-0.386051658950901 -0.352407157439643 1 1
-0.0425220025374452 -0.0312488073768676 1 1
-0.459282890106443 -0.427341310113282 1 1
0.13671128518097 0.104755809216243 1 1
-0.096746313789992 -0.0655448485457097 1 1
-0.111597878206478 -0.121921250407593 1 1
0.524922537770641 0.507499963064418 1 1
-0.400549536518835 -0.388820252501279 1 1
-0.266669719629283 -0.228976271809495 1 1
-0.0358607281308995 -0.157036728475758 1 1
0.428001281278442 0.391649618808663 1 1
0.271190715459089 0.20448265695699 1 1
0.123667082300182 0.0716267262340588 1 1
-0.226344982204361 -0.155083635019842 1 1
0.04673080697946 -0.0109211137926948 1 1
0.167752022330655 0.144998525700601 1 1
-0.148566579210871 -0.0785636780242726 1 1
0.27180484950993 0.291863846046786 1 1
0.347249707650739 0.275074248461103 1 1
-0.0264770059269216 0.000707815579790702 1 1
0.109229146183273 0.120227142036011 1 1
-0.0590850798253651 -0.0369613155358922 1 1
0.0942600429899446 0.0843685353728886 1 1
-0.0863074505359615 -0.0841350011698831 1 1
0.42569342277754 0.449954939403877 1 1
-0.56777584618994 -0.534569915841555 1 1
0.167155096770172 0.168386050226338 1 1
0.641309250781887 0.567868089406114 0 0
0.166201272275586 0.146453890875449 1 1
-0.129336205025536 -0.133571202073568 1 1
0.0921703674148388 0.139032640742571 1 1
-0.253783612939893 -0.247470887545074 1 1
0.0524327810328269 0.0180177943075667 1 1
-0.312937392071346 -0.2753954905186 1 1
0.349001204849834 0.371934875793003 1 1
0.047171942246304 0.0494220182313665 1 1
-0.110691805146341 -0.0866099876897295 1 1
-0.00244332896400362 0.0153738036326994 1 1
-0.192135934180457 -0.145743557984327 1 1
0.247134894316181 0.246228619002818 1 1
-0.178006828697049 -0.148177163778214 1 1
0.803601085460956 0.759427294233101 0 0
-0.401918574084918 -0.347320725090946 1 1
-0.0042752319992625 0.0117323350960816 1 1
-0.223757080175792 -0.206818635341789 1 1
0.172237062705496 0.152794809778493 1 1
0.171041017581461 0.161737162552758 1 1
0.276646782310872 0.241869507425155 1 1
-0.221374320384798 -0.210760397661468 1 1
0.374717944465914 0.3458286383626 1 1
-0.29879399110593 -0.274338304115998 1 1
-0.0430894331006417 -0.0489958985291953 1 1
0.206156415735146 0.17367320303227 1 1
-0.378228537109614 -0.341339170719634 1 1
-0.07741025139777 -0.0484894595476588 1 1
0.0186901815721934 0.0400373891039167 1 1
0.276226703697747 0.218772193963991 1 1
-0.00666942310071927 0.0132639701293771 1 1
-0.383514027188694 -0.351967930513265 1 1
0.325087236392548 0.407147149536679 1 1
-0.0367881733497445 -0.0499051811951418 1 1
0.0237413853781545 0.0157546653550608 1 1
-0.0728055872947806 -0.00525579957172336 1 1
0.102263012629336 0.0932835882086411 1 1
-0.194501461917205 -0.15737594145835 1 1
-0.364352942548393 -0.309005836591448 1 1
-0.0943633642657615 -0.104061598659204 1 1
-0.160811743499001 -0.143054321967201 1 1
-0.566685703625443 -0.534748313117271 1 1
0.365994978182975 0.325504650730003 1 1
-0.266513414593307 -0.227168204481885 1 1
-0.101219655053354 -0.116751139609576 1 1
0.0177234046365384 0.0226463233095974 1 1
0.065817822193748 0.0908646653359273 1 1
-0.149757775134899 -0.142442965628028 1 1
-0.134706093929408 -0.11926357075031 1 1
0.237318216707806 0.251924093584431 1 1
-0.508458794207074 -0.434995276179519 1 1
-0.183029337938758 -0.163444172994737 1 1
0.14662021004682 0.104207006434957 1 1
0.0932660799274001 0.10306028040171 1 1
0.00263237291013654 0.00042770662587497 1 1
-0.458309812569138 -0.399757547502718 1 1
0.428908122286503 0.452525008000534 1 1
-0.109804775211991 -0.120378412003971 1 1
-0.172987648739164 -0.17416589184809 1 1
-0.101602414056357 -0.087780658620513 1 1
0.322981935913259 0.291845578050712 1 1
0.11042467836357 0.0646386570050633 1 1
-0.282809442533888 -0.247343286473777 1 1
-0.0818671230931499 -0.0496176465793945 1 1
-0.293018782213111 -0.269848396863084 1 1
-0.318220809452305 -0.278381650815009 1 1
0.400752606982628 0.361017234691239 1 1
0.0875967741397894 0.102057702675595 1 1
0.112123838339023 0.0887808276429493 1 1
0.115035283086692 0.0866973950385181 1 1
-0.0330716335755819 -0.0117039560027758 1 1
0.0794745037668228 0.080174333710386 1 1
-0.0729490735179162 -0.0632905728951517 1 1
0.318341413912688 0.268673560170504 1 1
0.170282334313243 0.164705749959252 1 1
-0.0643109093276586 -0.0756156424071121 1 1
-0.170352371127578 -0.166271313728757 1 1
-0.320659927234714 -0.287581485041077 1 1
0.088969994517204 0.0861941218069205 1 1
-0.0672037887545702 -0.0712093372688028 1 1
0.216785355419097 0.215898868372634 1 1
-0.0931594138626847 -0.149661002325999 1 1
0.0195889135401796 0.0445548646015686 1 1
0.28266625973648 0.252675253964343 1 1
-0.0863820867658197 -0.0491401522778399 1 1
0.33213524525018 0.302380907344436 1 1
0.479345005152329 0.41598639627775 1 1
0.503743593359987 0.457687635028518 0 1
-0.00439350956882499 0.000758887267558309 1 1
-0.144499778829847 -0.143418182977245 1 1
0.0746725450816665 -0.00838499275127841 1 1
0.0665879449653914 0.0489483434235073 1 1
0.149233270715897 0.116378178143355 1 1
0.315927270694796 0.259245971335075 1 1
0.165767318467075 0.144694777067528 1 1
-0.0489104106882934 -0.0752446055723435 1 1
0.530282772119932 0.465206615821309 1 1
-0.0252230565374651 -0.0505702539249204 1 1
-0.487867147584619 -0.450161284520189 1 1
0.215588826198558 0.163929775924968 1 1
0.202338899825765 0.197727572731133 1 1
-0.517566122442473 -0.485408769563646 1 1
0.329146004738571 0.287187603879545 1 1
-0.63178790824869 -0.570116552696457 0 0
0.18937595406812 0.168650841127607 1 1
-0.333640642448968 -0.293074323097114 1 1
0.668892814885488 0.593494552977276 0 0
-0.440281399200278 -0.418302199377409 1 1
0.460521024312425 0.429637402174699 1 1
0.0158410222457575 0.0175282359032116 1 1
0.0445906130978155 0.0444903230896512 1 1
0.146643881508401 0.117195712957759 1 1
-0.100788342366709 -0.0787953291897837 1 1
-0.0286893829701422 -0.0260576241980774 1 1
-0.0263358231673912 -0.01759674612198 1 1
-0.073098786434456 -0.0765214891494585 1 1
0.127119907035988 0.105235096333348 1 1
0.10597980422212 0.090089515380339 1 1
-0.719488741164388 -0.669867508842317 1 1
-0.440707870569061 -0.392476099249331 1 1
-0.582288385390981 -0.524000040859148 1 1
0.0974433830442572 0.10094720998788 1 1
0.32784118513507 0.300474460617218 1 1
-0.362840295684993 -0.326464124008494 1 1
-0.218130247251726 -0.217989211910445 1 1
-0.0969375879547078 -0.0966776986589075 1 1
-0.0719785660573572 -0.0552768638399066 1 1
-0.325090486212389 -0.293711684785629 1 1
-0.00528980130093049 -0.00116653152779765 1 1
-0.268261771890397 -0.380564727503047 1 1
-0.333780080041964 -0.316575980029846 1 1
0.119028439856965 0.0799126837327443 1 1
0.222610945029406 0.184669214616523 1 1
0.0335774096524829 0.0434267624231565 1 1
-0.470412414310145 -0.468021787899966 1 1
0.272700388000832 0.243261682150533 1 1
-0.0405037419961338 -0.06162519110613 1 1
-0.177781049886669 -0.157645386721391 1 1
-0.222674183020002 -0.243636357542648 1 1
-0.238725550135489 -0.20241211638633 1 1
-0.115488567264414 -0.09538664310137 1 1
0.291970788004046 0.26342377539675 1 1
-0.0354564261777085 -0.0571563644765178 1 1
-0.353907417126973 -0.319749540899785 1 1
-0.513962548829831 -0.409467083474524 1 1
0.418226445982409 0.39176133113583 1 1
0.52012232461473 0.524190351777133 1 1
-0.165193095904659 -0.145843814184403 1 1
0.150347023272562 0.152772945442878 1 1
-0.0425665736732735 -0.0537994362362106 1 1
0.0799165495580568 0.0935394183188794 1 1
-0.31077958839749 -0.242777617604682 1 1
0.173834073236453 0.223159406031615 1 1
-0.173044866999951 -0.150606870864184 1 1
-0.103808187514547 -0.107916013183169 1 1
0.216937883601405 0.20081854959824 1 1
-0.00811196653972895 0.000993033487015127 1 1
-0.421285154687293 -0.368810361183507 1 1
-0.636502482264969 -0.625030710956952 1 1
-0.238736460353982 -0.251113110650818 1 1
0.490559617004668 0.459480205330159 1 1
-0.28808802007873 -0.250139621485097 1 1
0.161960989963661 0.153061848567288 1 1
-0.345164004168145 -0.329382782543909 1 1
-0.5379116313054 -0.49206027159852 0 0
-0.567724810121425 -0.496012228474491 1 1
-0.276702575343532 -0.236644503430376 1 1
-0.421807574727479 -0.393367990852272 1 1
-0.077153275856756 -0.0754647002447003 1 1
-0.312297464075219 -0.212419328199629 1 1
0.0124780800726495 0.0408510165659499 1 1
-0.435629056387828 -0.395293196284511 1 1
0.297202898207233 0.25685594037622 1 1
-0.00181985191480559 -0.0457731266714933 1 1
0.493800524188948 0.466183100935377 1 1
0.0355232684559565 0.0654648453424544 1 1
0.188669669432936 0.188958377073074 1 1
0.0157905623165899 -0.0127508221341493 1 1
0.0112290420849854 0.0344443336779518 1 1
0.0709513319976197 0.0758938870827428 1 1
-0.114605626247113 -0.103944510826703 1 1
-0.0258830837776385 -0.0581313565873426 1 1
0.098135821729513 0.0961667137526514 1 1
0.130347083589255 0.127975620617065 1 1
-0.331114266868191 -0.334271887559018 1 1
0.197132432576083 0.19740500147896 1 1
0.0131642518568588 0.0539677863941076 1 1
0.11357902930093 0.0777256617866818 1 1
-0.631063100014024 -0.523517960785478 0 1
-0.188039022311892 -0.186844393591012 1 1
-0.237714616124744 -0.242893149080906 1 1
-0.0867426993862105 -0.0662106841645681 1 1
0.0410647251138555 -0.013585079500308 1 1
0.0648374988605727 0.0540216461842111 1 1
0.122392247159668 0.165618451873439 1 1
-0.142757591707373 -0.155567366027409 1 1
-0.261390823626997 -0.266772083732572 1 1
0.221660500016404 0.212430602200529 1 1
-0.412999748306278 -0.391747854410503 1 1
0.080127626467129 0.05919996346357 1 1
0.226839053598683 0.185571177732614 1 1
-0.0766896186412186 -0.058607130966839 1 1
0.45550965195547 0.436586911143249 1 1
-0.209245587318072 -0.195330336782698 1 1
-0.123426577164734 -0.115261316078642 1 1
-0.0785845991146544 -0.00802409500350905 1 1
-0.690183758114663 -0.624406956716971 0 0
-0.18709795791931 -0.175199314231272 1 1
0.281326860601191 0.216176154986294 1 1
0.197414396173646 0.171578002422216 1 1
0.202563454147613 0.176561808360239 1 1
-0.166880768361996 -0.152034496458169 1 1
-0.134824320420446 -0.111554113361584 1 1
-0.0792715681820883 -0.107223227259261 1 1
-0.252420528791436 -0.235715249498833 1 1
0.0341889743923282 0.0577426614952525 1 1
-0.0795976937738522 -0.0684224965544939 1 1
-0.00413501923868589 -0.00374291338337698 1 1
-0.194531864080636 -0.254983228664121 1 1
0.122569123750674 0.126871608590366 1 1
-0.0895913954776145 -0.116996696815885 1 1
-0.153819971786723 -0.122844610600283 1 1
-0.311972610755321 -0.284557899244201 1 1
-0.0178472363443923 -0.0140712669283688 1 1
0.333919836752535 0.321340045167396 1 1
-0.0212361627864602 -0.00764734861744124 1 1
0.0642756380122189 0.0596727483253249 1 1
0.652538072056146 0.55554975047122 1 1
-0.176528911939279 -0.185213388407511 1 1
0.557988151925195 0.499701056389104 1 1
0.294567775063453 0.267720658894387 1 1
0.206802483143183 0.12424429924833 1 1
0.140642681830516 0.133106156320887 1 1
0.271397278178966 0.238245021980447 1 1
0.139639824730095 0.176698459114198 1 1
-0.310057309535639 -0.275284773780987 1 1
0.679027891093318 0.57699007775247 1 1
-0.321693875815246 -0.291425696935274 1 1
-0.0615813807739052 -0.0407278349115235 1 1
-0.200195610859729 -0.162385005791466 1 1
-0.284264321077361 -0.230277248255814 1 1
0.120545688712668 0.116365655271313 1 1
0.323704828664119 0.330391623106689 1 1
0.0726403150014399 0.073910536439956 1 1
-0.132192265863026 -0.111214365781552 1 1
0.173619453333128 0.143797914305091 1 1
-0.103912507241333 -0.105722891444141 1 1
-0.216831923449473 -0.263778605161717 1 1
0.327155847444835 0.30917707778707 1 1
-0.0516032883034981 -0.0515749653599634 1 1
0.731050251062149 0.663124583157202 0 0
-0.638429061066385 -0.54041079722828 1 1
0.140515263700983 0.117784807796353 1 1
0.296895947161197 0.263499173040937 1 1
0.3158875643244 0.28588658206501 1 1
-0.416912929456876 -0.312225672198901 1 1
0.177724602586768 0.192663148931324 1 1
0.1271303316184 0.128412954314056 1 1
-0.171519915883209 -0.150974835597362 1 1
-0.505161046200978 -0.438709440599761 1 1
0.256353821249133 0.234256727895738 1 1
-0.494108620885463 -0.469731886013952 1 1
0.0187885420466507 0.00519153116059128 1 1
0.037175738669839 0.0340176736910891 1 1
0.193385491096019 0.208856653292334 1 1
0.361059251223858 0.291273755700805 1 1
0.176557569168744 0.122760170491238 1 1
0.0597048198884306 0.0656484933427674 1 1
-0.11382153430789 -0.0902071150660712 1 1
0.00200763738650998 -0.00997998425580254 1 1
0.262289983092849 0.222837481605931 1 1
0.319149744444996 0.298367231561888 1 1
0.0345340104581681 0.0147946620441353 1 1
0.346812310152573 0.317912554673032 1 1
-0.124214929268697 -0.142186176449961 1 1
0.10915005278371 0.0718280858349673 1 1
-0.00200934690667557 0.0129213702375977 1 1
0.349738225542948 0.243836736242442 1 1
0.0451523773812811 0.051757985625657 1 1
-0.175632824106902 -0.155255273447638 1 1
0.821507752090225 0.758321416502488 0 0
-0.242753666131772 -0.254366960543761 1 1
0.0992475477557903 0.114935750714309 1 1
0.105265545076863 0.154319893600595 1 1
-0.127546612351939 -0.0980132134215037 1 1
0.0548780482246762 0.0425397230721362 1 1
-0.0861872896614359 -0.0742659454425913 1 1
-0.317642502990083 -0.303885091827472 1 1
-0.368609314861356 -0.33768627024771 1 1
0.119733891361126 0.111470899542498 1 1
0.182583718547586 0.17195017256051 1 1
0.190760974099928 0.193564751565712 1 1
0.0917341602595595 0.105598388541698 1 1
-0.481944881504841 -0.525841948308907 1 1
0.113626290161574 0.0990764068097087 1 1
-0.094737950479857 -0.0897057274359353 1 1
-0.0251600452880204 -0.0241946385682824 1 1
-0.148225133727216 -0.120267267961613 1 1
0.399585659801886 0.364930415923563 1 1
-0.0429557726863878 0.0487833394728518 1 1
0.311138845738915 0.289158205885408 1 1
0.205570558381318 0.18243894992071 1 1
0.311017341136456 0.274308521607782 1 1
0.0708662678396583 0.0429493810821138 1 1
-0.0602705782249369 -0.0694923778498268 1 1
-0.0537327446143341 -0.0457335963718425 1 1
0.0518573353790111 0.0244435864632294 1 1
0.10720654948182 0.158071766023679 1 1
-0.161596186208734 -0.137138095763183 1 1
0.0593318062176578 0.0377559990281939 1 1
-0.232049305073506 -0.219533606775844 1 1
0.185229698527807 0.198398714847188 1 1
-0.0205267554821178 -0.0286274484991981 1 1
-0.57018165412979 -0.502326528907054 1 1
-0.0641111316544892 -0.0478680370883855 1 1
-0.304101065490896 -0.228439771243076 1 1
0.298780182566772 0.263077017175176 1 1
0.00230835535489013 0.0103094766174336 1 1
-0.394484214321411 -0.353828971332947 1 1
-0.104009368776393 -0.115660256395828 1 1
-0.0440423015969869 -0.0438992251935895 1 1
-0.55499669549397 -0.53625648906265 1 1
0.18720043489137 0.173760230293768 1 1
-0.0289490604092231 -0.0257977638587008 1 1
-0.0608456700831514 -0.0454226229476029 1 1
-0.205043697071432 -0.218270031327187 1 1
0.0435219761986979 0.0483113099285293 1 1
0.0742777920418162 0.0499079828916438 1 1
-0.235981058019187 -0.196810200797836 1 1
-0.0912410841620317 -0.101483290524514 1 1
0.697651005089348 0.618670601680391 0 0
-0.270066182238639 -0.267556234247558 1 1
0.0492380931165807 0.05966640916434 1 1
0.0253750816710587 0.0644477451301337 1 1
-0.178025054197774 -0.169107579410129 1 1
-0.0780917655569914 0.0187427990875845 1 1
0.335908608206547 0.310224468644133 1 1
0.0566707817181702 0.0541573355133132 1 1
-0.304267009713087 -0.279852007714473 1 1
0.00986641890049196 0.020991982405565 1 1
-0.0298997751325317 -0.0641523149867892 1 1
0.21457701495211 0.175793260701278 1 1
-0.472662197926576 -0.434056381132838 1 1
-0.111458843057734 -0.0683274955808291 1 1
0.0650186007266497 0.0454326197886875 1 1
0.0535074509732702 0.0305275197069227 1 1
-0.212564244467894 -0.173853803467761 1 1
-0.448572425458963 -0.408885438144711 1 1
-0.50291953214911 -0.41789117038573 1 1
0.17174065519096 0.164050150106712 1 1
0.342450101796609 0.289085295293735 1 1
-0.44532889844028 -0.415998949973647 1 1
0.255488890207335 0.221332622395776 1 1
0.137037833487881 0.123236490157956 1 1
0.146836622157985 0.129176276930614 1 1
-0.692035622718699 -0.610951978222351 1 1
-0.565084840075128 -0.501151412886483 0 0
0.303490881546131 0.260812167300019 1 1
0.0251762461800017 0.0337199040463058 1 1
-0.38475820152684 -0.342434233950183 1 1
-0.239033421058042 -0.21437999513523 1 1
-0.36230016150998 -0.346635944715467 1 1
0.304151175966122 0.282485929417969 1 1
-0.0652559684402217 -0.0505073724500258 1 1
-0.125999223924679 -0.118295593188893 1 1
-0.054063185360693 -0.0611265537180583 1 1
-0.379192005160802 -0.376496721148275 1 1
0.180827214734319 0.145823228777445 1 1
-0.141036716446281 -0.142872546068333 1 1
0.0690023990618128 0.054766748508646 1 1
-0.148476462060747 -0.141604213691503 1 1
-0.0299492909988044 -0.0114817263114644 1 1
-0.0796640602762817 -0.0844735621041622 1 1
-0.540729300106092 -0.48793011816919 0 0
-0.187539356918978 -0.191447495456303 1 1
0.291187644262217 0.253631005247598 1 1
-0.0893697314955905 -0.096310568232573 1 1
0.182323900563365 0.148859481094145 1 1
-0.0202302489048594 -0.016181044276088 1 1
-0.215576344636724 -0.18583526337995 1 1
-0.190869592190917 -0.178327022521389 1 1
-0.162363030224873 -0.147065479720755 1 1
0.302619545223072 0.262498820323011 1 1
-0.384937141669328 -0.338568158847457 1 1
0.283501085593472 0.265693894770266 1 1
-0.153500010442223 -0.136959588162701 1 1
-0.331637370080193 -0.334649031127994 1 1
0.222268048359081 0.163247549084164 1 1
-0.213063245243128 -0.201493439229063 1 1
0.0242377682861246 0.0207494444319174 1 1
-0.156473333580845 -0.129345445662515 1 1
-0.0181977776090048 -0.0122688639381103 1 1
-0.348873195372208 -0.296990069454467 1 1
0.284468403980996 0.255577787216192 1 1
-0.284209447979402 -0.275046329693292 1 1
0.0118947398881651 0.0174933743238333 1 1
0.179096389543724 0.15980177027763 1 1
-0.150461301283202 -0.135213210298225 1 1
-0.573544139250238 -0.5265958454748 0 0
-0.123749937627211 -0.115736705162521 1 1
-0.149998500337587 -0.138942679240781 1 1
0.0766620180018602 0.0897531639241168 1 1
-0.546330185692007 -0.494178612846196 1 1
-0.265363590890775 -0.253123808405471 1 1
0.0463428484956953 0.0474669472953559 1 1
0.196961342258011 0.179100553483201 1 1
-0.116460443246925 -0.0854908777891728 1 1
-0.0313922823051113 -0.0539440091351434 1 1
-0.0295959236081985 0.00806920298813303 1 1
-0.211601844982327 -0.274377391514102 1 1
0.459514384673216 0.424344380817431 1 1
0.32246575074876 0.314372239847423 1 1
0.399858719550737 0.381046897211571 1 1
-0.362649889652221 -0.334466014687747 1 1
-0.105524452817307 -0.0639478149237349 1 1
0.383532738808893 0.366301198220769 1 1
-0.400562968832071 -0.374464551659641 1 1
-0.184590650469097 -0.161092400421898 1 1
-0.10149792137029 -0.0989130866221062 1 1
-0.198674801714124 -0.195628646225554 1 1
0.342581163195883 0.295161106191061 1 1
-0.068192441344818 -0.0868197751046241 1 1
-0.0749264818062153 -0.0653369207619998 1 1
-0.573276549821837 -0.528191535164965 1 1
-0.253883313282375 -0.241748825482228 1 1
-0.152006566178594 -0.146825355390064 1 1
0.521821365670451 0.493424610816212 0 0
-0.161654464260256 -0.153798718547909 1 1
-0.767302431109621 -0.709592633165104 0 0
0.0169240213396285 0.0203634654143745 1 1
0.335039564454292 0.295948332068137 1 1
-0.195132861074522 -0.149433406239412 1 1
-0.122236735402511 -0.0996007730971912 1 1
-0.103014008244065 -0.0488199027590646 1 1
-0.0357641580018746 -0.0254362260919317 1 1
-0.316811875398254 -0.19762344134984 1 1
-0.226705773442554 -0.205265337428321 1 1
0.436111336193591 0.397230291475159 1 1
0.456615276498254 0.425115062130036 1 1
-0.123835812197082 -0.110744846543128 1 1
-0.0855304707093034 -0.0993199688813847 1 1
0.0651630648685366 0.00841027181045354 1 1
-0.117103411262096 -0.106618251564917 1 1
0.387153159991908 0.385478863930073 1 1
0.164837421866884 0.154619964919207 1 1
0.123617877215472 0.103749295255263 1 1
-0.443505917158369 -0.38646212422937 1 1
0.3616889550384 0.30417317931836 1 1
-0.0190675887060235 -0.0203782358170837 1 1
-0.169586990451743 -0.149303482456328 1 1
-0.0367024539504449 -0.0516621585957207 1 1
-0.15989313824443 -0.115189989015813 1 1
0.388479628285103 0.375728386114598 1 1
-0.0484539879539094 -0.0516012009026379 1 1
0.0172776849517906 0.00670976987358505 1 1
0.217081627141051 0.216494780706763 1 1
0.272398812374472 0.238129404065529 1 1
0.00467821744822993 -0.0102414282759557 1 1
0.313141333991703 0.264302246248391 1 1
-0.00459706646065682 0.0105605013391395 1 1
-0.300474902926081 -0.283374520120099 1 1
0.504530814657749 0.451365432994882 1 1
0.0385713722749392 0.047049805693904 1 1
-0.346441048840855 -0.322280075392241 1 1
-0.0175143657814967 -0.0139825282714351 1 1
0.00110119189295617 0.00670562838744951 1 1
-0.221588170212447 -0.20373077585968 1 1
0.215468611017724 0.178956827669121 1 1
-0.0412101682539007 -0.0312766647068719 1 1
-0.499565803911839 -0.422187519920876 1 1
-0.29135275410434 -0.288171419095094 1 1
-0.238192107616765 -0.253104790383079 1 1
0.202412662457465 0.184365231854757 1 1
-0.417666985986287 -0.368070094577005 1 1
0.134926798706228 0.122107946073111 1 1
0.2841971476 0.270136494724444 1 1
-0.113830490398952 -0.0496921308033941 1 1
0.671142581360594 0.624129361755205 0 0
0.0431264877014926 0.0544135907593174 1 1
0.45895665407845 0.424963259938162 1 1
0.0184674434400392 -0.0205095373318313 1 1
-0.432027750291939 -0.414366807342928 1 1
0.0865860217267237 0.0866295960392532 1 1
0.0799568265797381 0.0925532178621764 1 1
0.519315704295424 0.510121874658602 1 1
0.455769543397623 0.424728821402517 1 1
-0.0813756059353838 -0.0716525864700265 1 1
-0.174338586754897 -0.160654139108266 1 1
0.399043694671707 0.372763665755419 1 1
0.00577302788145819 -0.033240043691185 1 1
-0.322929913258136 -0.291580864910508 1 1
-0.0864947021079483 -0.0369707605759697 1 1
-0.211436922036238 -0.184151484481475 1 1
0.0306969234151167 0.0408919430022684 1 1
0.0733286960325361 0.124387629394037 1 1
0.100784820057593 0.103706539326544 1 1
-0.182117563630238 -0.177945954078388 1 1
0.0419883530575389 0.0337665557717844 1 1
-0.241612072992164 -0.222869514249813 1 1
0.0415608054718063 0.0421758022488167 1 1
-0.179057991775907 -0.165288663953243 1 1
0.0670258234709912 0.0736571123876915 1 1
-0.162785658160428 -0.141597779423111 1 1
-0.154014210977673 -0.132992034352472 1 1
-0.126954725903335 -0.127277090620176 1 1
-0.41781400273742 -0.39079206577748 1 1
0.0955132358175306 0.0984229585793596 1 1
-0.105601570327837 -0.113315951188103 1 1
-0.483636723156933 -0.426756444409823 1 1
-0.0939972163622257 -0.0841755681561764 1 1
-0.319005851040925 -0.335522538844459 1 1
0.0294079938651695 0.0419707464357853 1 1
-0.039623732077591 -0.0651740716006015 1 1
-0.0691273099045048 -0.0655685779635567 1 1
-0.0883898386980514 -0.0942833399400441 1 1
0.303097434027118 0.276842129413283 1 1
-0.228455318912984 -0.234169063428446 1 1
-0.256339757231537 -0.258914437403337 1 1
0.00857632509222939 0.00998805178971036 1 1
0.285366126313739 0.269009105989591 1 1
0.460410573712587 0.408251541720514 1 1
-0.0282259715860085 -0.016896660962907 1 1
0.134097739093027 0.114068064902391 1 1
-0.252820631595487 -0.21568281655753 1 1
0.0299564673398475 0.0301967081383872 1 1
0.287539704428315 0.264210984415212 1 1
0.201794906566778 0.236943001845196 1 1
-0.234132938312649 -0.192018670250448 1 1
0.454938878187693 0.404639903174396 1 1
0.077748526965159 0.0773674443587411 1 1
-0.113181537171149 -0.111575668127225 1 1
0.168162315564442 0.150340682759127 1 1
-0.543243000385549 -0.506033009186772 0 0
-0.132983855319157 -0.123881723666084 1 1
0.427217862608803 0.385997894069152 1 1
0.111181898033771 0.121595612990963 1 1
0.179668445327599 0.169872845801827 1 1
0.495009562187968 0.461854036097647 1 1
0.248724715682333 0.199980277542464 1 1
-0.152374251107587 -0.189568190994067 1 1
0.308217845701697 0.290266628527928 1 1
0.458561148049293 0.411304037863039 1 1
-0.0159403155619041 -0.0327758108427181 1 1
0.649439634080321 0.586452288007903 0 0
-0.115466839109248 -0.110766377591725 1 1
-0.0740297137303885 -0.0722322821173638 1 1
0.0235899750910534 -0.00131212389623501 1 1
0.27440626156812 0.264023249937478 1 1
-0.0391978710572523 -0.0216776921580441 1 1
0.0673994376070959 0.083165147576858 1 1
0.083573520123419 0.0587304907607124 1 1
0.138011944040211 0.137330440133055 1 1
0.0052604428828899 0.0543425039289906 1 1
-0.119680360095656 -0.119804396673501 1 1
0.136189396766275 0.114870162952515 1 1
-0.160280223151489 -0.144145382444977 1 1
0.23564162230419 0.250558189051341 1 1
0.493795031792322 0.461299582793202 1 1
-0.488520867173838 -0.452093181519318 1 1
-0.387273817340052 -0.383380544981131 1 1
0.106124051025768 0.0972908076774031 1 1
-0.357810503130965 -0.327203581311151 1 1
0.0888192171656685 0.0765331567033299 1 1
0.00803886265857347 0.0358632599942587 1 1
-0.17375682975452 -0.155190673380727 1 1
0.0895647749534877 0.0825558578295069 1 1
0.0306042289515896 0.045065538913371 1 1
0.577532566501118 0.542769486116102 0 0
-0.335704720526151 -0.266440653885941 1 1
-0.208220979526563 -0.183089952328917 1 1
0.0915136569794201 0.0857284682702958 1 1
-0.0423675128111787 -0.04338682167139 1 1
-0.228281351820013 -0.193622697695363 1 1
0.367623381773364 0.325897748202668 1 1
0.561441902211949 0.519340149028633 1 1
0.128171025963177 0.149806186752328 1 1
0.207366239728023 0.137190287140426 1 1
0.623271054444506 0.523942751762529 1 1
-0.0682129871496133 -0.0828061009594799 1 1
-0.0830539931702519 -0.0902167173833831 1 1
0.123543033733871 0.108192567422663 1 1
-0.235995415129246 -0.183542956160679 1 1
-0.144944629182213 -0.120791180106558 1 1
-0.0486577678883235 -0.0541035748314826 1 1
0.0953082608183623 0.0881120406698472 1 1
-0.148740923861579 -0.0946259492222861 1 1
0.0112125442541789 0.0340340557833395 1 1
0.42945148936625 0.421335861590961 1 1
0.152840555913436 0.118279570053339 1 1
0.275996182708603 0.240643383205261 1 1
-0.0577461652459405 -0.058433828752133 1 1
-0.0375279458913942 -0.0303824318304017 1 1
-0.187712412453513 -0.158535229953748 1 1
0.11691651586816 0.0973081270593558 1 1
0.27651592062939 0.234973230691255 1 1
-0.361056415265154 -0.339755615666668 1 1
-0.0337865734323942 -0.00159790479376129 1 1
-0.288048580211842 -0.258100736879258 1 1
0.378143147726729 0.341390549364029 1 1
0.0734450151653283 0.0709056150899685 1 1
0.221141485658879 0.247485533232604 1 1
0.426334615616126 0.403177922848254 1 1
0.0790036807596675 0.0896822594382643 1 1
0.198158387749201 0.254997364496652 1 1
0.122185323586672 0.0908768949729104 1 1
-0.097727866779471 -0.0905250434466621 1 1
-0.459072056156151 -0.294662903079709 1 1
0.299643070732585 0.244458263238911 1 1
-0.338811550735312 -0.313271199206178 1 1
0.00972436920827865 0.0385615010673051 1 1
-0.23801451213493 -0.210839430344634 1 1
-0.389221213561642 -0.34271983348327 1 1
-0.397919620545032 -0.364234186838051 1 1
-0.00388191163377147 -0.0285808410924246 1 1
-0.050219875275221 -0.0341543070264239 1 1
-0.3443407755465 -0.349036086467134 1 1
0.348044957912091 0.295975625383894 1 1
-0.275174938867161 -0.228112600263358 1 1
-0.0669889349413715 -0.0789210684333786 1 1
0.136091427438467 0.153392075307166 1 1
0.11994938515384 0.061504183285816 1 1
0.438589679989504 0.435523844740426 1 1
-0.212913769183778 -0.224265587599503 1 1
0.200584273524779 0.183926607794211 1 1
-0.290173876958354 -0.257686296169256 1 1
0.478001739682929 0.433356150074801 1 1
-0.0243409467981152 -0.0255247639603503 1 1
0.445647898107815 0.408741117750262 1 1
-0.105837212634229 -0.0737662145018354 1 1
-0.062002768911156 -0.0510689860325409 1 1
-0.241448453687108 -0.211886332169038 1 1
-0.0499888669046974 -0.0567038893517653 1 1
0.292008771637735 0.286182599531315 1 1
-0.156626496124733 -0.135602736175795 1 1
-0.0941581313712144 -0.112048179274193 1 1
-0.0985691860977616 -0.110564702840453 1 1
0.192269367149578 0.175235656307436 1 1
0.182524634086363 0.175274938321898 1 1
-0.01105112426782 -0.0240796720083041 1 1
0.209234620277375 0.191491173625197 1 1
-0.438590013559429 -0.389225463721468 1 1
-0.0342053233099595 -0.0841216753418923 1 1
0.075637580516435 0.0958034468043314 1 1
0.198221090891232 0.182986465479138 1 1
0.264353793469648 0.301576165807668 1 1
-0.242773931919707 -0.272066950243677 1 1
-0.411282056016109 -0.397620863413955 1 1
0.0187859868504891 0.0202846768232691 1 1
-0.0294652097229472 -0.0208388572529549 1 1
-0.00603315566491093 0.0654114669729037 1 1
0.31094031683632 0.290140905813108 1 1
-0.0533370766704774 -0.0495920753917978 1 1
0.226110137163498 0.200038377183926 1 1
-0.268853217345157 -0.244575537003621 1 1
-0.32939398880767 -0.299545779338406 1 1
-0.150483339187554 -0.159821638407878 1 1
-0.300732024435449 -0.264284860511823 1 1
0.52625761589103 0.403237471119242 1 1
0.156706447849664 0.128807791538549 1 1
0.0828442970224759 0.0995906432269745 1 1
-0.345438669967816 -0.324124335616457 1 1
-0.128888961231306 -0.121357369984338 1 1
0.135357627341996 0.0843181563725222 1 1
-0.0694636538687899 -0.0124616063157838 1 1
-0.129930609050491 -0.122333430300507 1 1
0.0260720726752437 0.0226257723796203 1 1
-0.162741527639149 -0.120314764543439 1 1
-0.0352206068625492 -0.0623072556515068 1 1
-0.208762408186036 -0.20317892133668 1 1
-0.051468270599821 -0.0537402157256889 1 1
-0.251233579167693 -0.20411654481257 1 1
0.0990948822658456 0.0714441887290794 1 1
0.0674431494968762 0.0640185669065016 1 1
-0.0555168777303889 -0.0331889169906092 1 1
-0.307739350869982 -0.278967382068186 1 1
0.153575855530009 0.137131717826487 1 1
0.051553118146127 0.0261063508100253 1 1
-0.031382087019577 -0.0481751711487037 1 1
0.158537772521 0.131903131445299 1 1
-0.209903879959726 -0.154081724467581 1 1
0.259402359371753 0.189771698554136 1 1
-0.669509860148659 -0.625425082774575 0 0
0.399193930249355 0.385022001722724 1 1
0.00201913756598122 0.00545398341568785 1 1
-0.200283265227098 -0.198660924241811 1 1
-0.295506286650395 -0.274191140452039 1 1
0.54260229145835 0.495539893551535 0 0
0.0238276975988728 0.0259140303760792 1 1
0.256517563363199 0.22511736181772 1 1
0.212407053163853 0.1743209379706 1 1
0.367479515092623 0.32764735705759 1 1
-0.296087230700168 -0.266963820314082 1 1
0.0454308807661049 0.0318101522988753 1 1
0.139182183193788 0.10843452315298 1 1
-0.240213886960476 -0.241509819277396 1 1
-0.222677534257522 -0.178040736502528 1 1
-0.734684527173279 -0.644183701196705 0 0
0.0566026417059049 0.0180627656907483 1 1
0.600049541658864 0.560658032500052 1 1
0.0969542695602557 0.0783042786566535 1 1
0.00938325841205895 0.026779302286485 1 1
-0.057609559084937 -0.0403452778971417 1 1
-0.136180807438 -0.115089651957032 1 1
-0.107538599043201 -0.0978057565247413 1 1
-0.60678583947484 -0.571542881090758 0 0
-0.325358706484443 -0.269021433325266 1 1
-0.241935522867259 -0.220927185865678 1 1
-0.381362882218925 -0.357661982096823 1 1
-0.125456970080304 -0.119426238378157 1 1
-0.142474991511373 -0.0868386665410784 1 1
-0.450859935125879 -0.412044926744495 0 1
-0.2045386709701 -0.173009632860752 1 1
-0.122910983625824 -0.138969368639324 1 1
0.0354829397068397 0.0387365585472104 1 1
0.172695629318041 0.150888602354965 1 1
-0.0364379585157635 -0.0373867654075043 1 1
-0.343827259538149 -0.355764341043354 1 1
-0.317515270569384 -0.298413928208509 1 1
-0.021093434630914 -0.0848193391669206 1 1
0.133507211206831 0.117844102156822 1 1
-0.22657078808087 -0.178772181926932 1 1
-0.0977483688852054 -0.0825510271897867 1 1
-0.329479237188422 -0.278767987140113 1 1
0.0302998873331149 0.0317432835935523 1 1
0.0170643090742653 -0.00375320528681483 1 1
-0.324218107361271 -0.33057501965117 1 1
-0.346880646941997 -0.329907154950974 1 1
0.16274544937605 0.146427049208734 1 1
-0.493935710357763 -0.459726974748046 1 1
0.266039114972932 0.231302179228834 1 1
-0.199244237407638 -0.171668781897392 1 1
-0.0837295787103874 -0.0714588838966491 1 1
-0.0905028162496187 -0.095012293787291 1 1
0.0523207941316935 0.0578455504596587 1 1
-0.798877117379136 -0.751753846543978 0 0
-0.172380510949294 -0.147874805534254 1 1
-0.283261132178041 -0.233617831976354 1 1
-0.283749989111982 -0.26005908555991 1 1
-0.0435374549297371 -0.0559308983067535 1 1
-0.202700707092783 -0.182615119490004 1 1
0.384829205399506 0.368565785306347 1 1
0.0368361496697207 0.0325991920142864 1 1
0.097496903716948 0.0877298666619566 1 1
0.152124191952531 0.139439180051928 1 1
0.185838610913162 0.162030434706207 1 1
0.172262140035355 0.174149812132264 1 1
0.425898353107181 0.394359858792112 1 1
0.156448950367334 0.146161321319082 1 1
-0.020471961194473 -0.0334737046484958 1 1
-0.0940047231378205 -0.0712164769203443 1 1
0.232761944172843 0.209955374170053 1 1
0.346948644611362 0.315582924418288 1 1
0.00346748395328988 -0.0532556190996201 1 1
-0.071068110338471 -0.0618595750259198 1 1
-0.292474789160321 -0.275311874975277 1 1
-0.419204418072863 -0.383090779643017 1 1
-0.0181673289424843 -0.0214767226507755 1 1
0.0261985578006515 0.0306127755384917 1 1
-0.205973661437612 -0.17076255451755 1 1
-0.244099318796367 -0.229259611982113 1 1
0.442194133903526 0.416362415719294 1 1
-0.0564685996306213 -0.0695666579275764 1 1
-0.303858726706863 -0.282440474895234 1 1
0.416161269892495 0.380946760881475 1 1
0.59521152021945 0.473083495861723 1 1
0.0322395342400382 0.0764106202013716 1 1
-0.152281213094936 -0.142817703110316 1 1
-0.346412361320071 -0.320368009647666 1 1
-0.452596011599847 -0.406129855510862 1 1
0.0147404832991227 0.0116841383629065 1 1
-0.0822751744621772 -0.0642191088838167 1 1
0.536516060609466 0.533250911682965 1 1
0.214888319418562 0.17961025511855 1 1
-0.168910995952256 -0.202263265752699 1 1
-0.0513393781901973 -0.0508968008428517 1 1
-0.0882833836173721 -0.0891275655078356 1 1
0.167694343455244 0.143773745887809 1 1
0.0777433412563781 0.032269186480142 1 1
0.205793668946867 0.174788125878281 1 1
0.441198580322936 0.386552547486915 1 1
-0.376237038504389 -0.332372910688653 1 1
0.0799030690842914 0.0661490488808062 1 1
-0.275484830353694 -0.246172338328645 1 1
0.117232090112232 0.122085872668466 1 1
-0.446976525163766 -0.343845577397853 1 1
0.0139296312016016 0.0112049610147179 1 1
-0.00930465935797384 -0.00300117109280249 1 1
-0.239489996996132 -0.225530444996549 1 1
0.390091556371684 0.397605141811273 1 1
-0.351070049537978 -0.335127373727936 1 1
0.19720159189934 0.158898604375764 1 1
0.286343730367526 0.251840020559342 1 1
-0.129620818979148 -0.0769476645107503 1 1
-0.434327634007112 -0.307852259667539 1 1
-0.0100172328987014 -0.0407077735624696 1 1
0.359140525881583 0.332224435851643 1 1
-0.0362245827799859 -0.0509576148923657 1 1
0.23663424806648 0.20032355362872 1 1
0.217621533366048 0.19150956593921 1 1
-0.300539360484121 -0.266976262874956 1 1
0.334984478301059 0.296658191034403 1 1
-0.308837596605332 -0.279420653420218 1 1
-0.599590629359391 -0.533068479018824 0 1
-0.0901326857165908 -0.0781547676092612 1 1
0.464676636250306 0.385976133676337 1 1
-0.0934675247209039 -0.0534583832403527 1 1
0.445838535274796 0.378719143713148 1 1
0.0559635479341553 0.0508796768706098 1 1
0.248999607960797 0.200038938862589 1 1
-0.00201387162098576 -0.0652998385669502 1 1
0.202965764771902 0.189518906307751 1 1
-0.0295949350039174 -0.0268285708824925 1 1
0.0232323467700614 0.0181463406084994 1 1
0.461718005146325 0.432436049422357 1 1
0.0763345512910917 0.0402630601792614 1 1
-0.547811858378633 -0.509031159125902 1 0
-0.0766413597365278 -0.0880965448968416 1 1
0.664509773116632 0.586436895070263 0 0
0.129346690995018 0.113335897842706 1 1
-0.119977168230149 -0.123556321516177 1 1
-0.474824111193545 -0.4219845571315 0 1
0.57823683458097 0.501202410316576 1 1
-0.166784086158283 -0.158087042394419 1 1
-0.0210499702277443 -0.0484880485537043 1 1
-0.524839632440864 -0.493758916325847 1 1
-0.176110100917553 -0.159253897693726 1 1
-0.400847336180141 -0.357933655501397 1 1
0.253126055293093 0.219913102163012 1 1
0.0418491810530515 -0.0179046864660821 1 1
0.125883224740756 0.105054739613014 1 1
0.202327341956965 0.223738046974593 1 1
0.341340749271034 0.312610681778698 1 1
-0.0366047466526896 -0.0364219911130295 1 1
-0.113613927150066 -0.112267330504947 1 1
0.187119217109148 0.154151635040701 1 1
0.221037613263847 0.249972053735431 1 1
-0.469748281532344 -0.435442384601516 0 1
-0.05602540530881 -0.0826125130398942 1 1
-0.0442144209320773 -0.0457328740072374 1 1
-0.161072800594961 -0.13242669602792 1 1
0.0641200051732979 0.0163361123417996 1 1
-0.203060428614301 -0.159517876592821 1 1
-0.0153516733073291 -0.0174641214698721 1 1
0.26914479724386 0.267234596237194 1 1
-0.34552077410454 -0.336402502459218 1 1
0.206977447160625 0.205143957753958 1 1
-0.0834360255843983 -0.101112230395836 1 1
-0.426053777911816 -0.401657298998648 1 1
0.177572233567914 0.150213144841587 1 1
0.136024605834547 0.117707842752601 1 1
-0.11798111815593 -0.145144314421035 1 1
0.0354193402208465 0.0424151164496137 1 1
0.145988810327028 0.159567992741215 1 1
-0.151753010379934 -0.131474164200936 1 1
-0.0351040725280773 -0.0423571880566203 1 1
0.269553268719913 0.25398499592709 1 1
-0.46619916403959 -0.376213608112795 1 1
-0.16862084423059 -0.157829600485111 1 1
0.410194815325048 0.456159305037484 1 1
-0.321435457828107 -0.267534888186899 1 1
0.171798588266722 0.175477522113638 1 1
-0.368119532897572 -0.331186648259999 1 1
0.27053868521545 0.247716996864787 1 1
0.00920954647926623 -0.01719771498507 1 1
-0.140832668038102 -0.112421449416698 1 1
-0.299319735996351 -0.269016700438959 1 1
0.121692639435864 0.109692567829441 1 1
0.171080004620604 0.14708879313279 1 1
0.156749591424502 0.135191352864711 1 1
-0.12283803641264 -0.084266831554105 1 1
0.113291508437875 0.0911747977696959 1 1
0.0871348713769113 0.0773222501923152 1 1
-0.0411262814285372 -0.0181416223974153 1 1
0.339169834182547 0.332023222834136 1 1
0.226947732259044 0.199087990849098 1 1
0.410565237539981 0.353480919229939 1 1
0.351021760725342 0.313242445899306 1 1
-0.125471923908337 -0.106124820121886 1 1
0.0729380180788487 0.0024342736968735 1 1
0.481555832389015 0.441943696193321 1 1
0.299831491586523 0.273281552622621 1 1
0.120321104910584 0.110266287994427 1 1
0.250420628120843 0.224334041494285 1 1
-0.130898130694954 -0.147029963172837 1 1
-0.0509690454376304 -0.0268912900298576 1 1
-0.0555049367919964 -0.0469762875691246 1 1
0.0276604395843109 0.0327197089972573 1 1
-0.0591266742765999 -0.00265794868936129 1 1
-0.363351172014485 -0.344792317151612 1 1
0.171636715196359 0.137804062410925 1 1
-0.0577382557869573 -0.057022477504531 1 1
0.34408282228921 0.317500190441157 1 1
-0.18128512729344 -0.176408793159733 1 1
-0.0316913845687058 -0.0669461138439005 1 1
-0.0498740172702802 -0.0484809794881036 1 1
0.319849358707508 0.297843103689143 1 1
-0.185179710370081 -0.188506365573723 1 1
0.329469278206887 0.315337972449671 1 1
0.356163720390888 0.309383816681942 1 1
-0.312133159931786 -0.274607653215373 1 1
-0.268262316599416 -0.241429278942757 1 1
-0.0528159400028727 -0.0157815706504598 1 1
0.0122207482933904 0.00976493330155731 1 1
0.0939603169460035 0.0865284541956918 1 1
0.488568725533098 0.374820251705782 1 1
0.699915845643921 0.63996164501828 0 0
-0.17296313241657 -0.131918837477172 1 1
-0.370339937198717 -0.292408959376351 1 1
-0.610536355289541 -0.554225131936122 0 0
-0.0980413953381905 -0.0841338879614514 1 1
-0.0284215952626548 -0.0615104987899478 1 1
-0.407753210993451 -0.385807712120036 1 1
-0.611154500070862 -0.547782578881715 0 0
0.0297328202636022 0.0432410180875363 1 1
-0.0306237546636752 -0.0669478908024523 1 1
0.259276150337196 0.216308481259846 1 1
-0.0361259604276755 -0.0175461100423215 1 1
0.578221172475885 0.521598207320648 0 0
-0.232657966711799 -0.242734066871432 1 1
-0.71650384099843 -0.638294096780534 0 0
-0.188781994763984 -0.0819401266978255 1 1
-0.245543196940316 -0.238285743229303 1 1
-0.0624770364279724 -0.0554906741689767 1 1
-0.472117579387494 -0.432026479352406 1 1
0.340515070551699 0.298626189210615 1 1
0.19268775605205 0.189782850340504 1 1
0.236711825273321 0.220004275728053 1 1
-0.11403003965811 -0.129194304692223 1 1
0.0715212373407565 0.0169534591283132 1 1
-0.6897064427293 -0.562839192230411 0 1
0.0570514927679204 0.0359653646424885 1 1
0.302599210947713 0.25884903988512 1 1
-0.304728860844246 -0.257647072857007 1 1
-0.248390936238316 -0.197243487769345 1 1
-0.220873908296114 -0.163838460709565 1 1
-0.293028068107326 -0.251703852236509 1 1
-0.0276547173276021 -0.0450535121050243 1 1
0.561859901993603 0.494943977637881 0 0
0.102610101642081 0.0968496540673933 1 1
-0.0624012520667835 -0.0363707377360628 1 1
0.0710956457321711 0.0576519930982569 1 1
-0.373712248430993 -0.35591558619793 1 1
-0.516107936297212 -0.410571697370331 1 1
-0.114397845973926 -0.113010943190645 1 1
0.587223666111627 0.543601720422965 1 1
-0.389571395755634 -0.334827094743151 1 1
0.107838899553887 0.127853640675306 1 1
0.230706177894485 0.195997555172939 1 1
0.204806427448139 0.268315785004616 1 1
-0.35011429791095 -0.307733147711087 1 1
0.213525902755035 0.153692354284732 1 1
0.200009581499489 0.157784468352142 1 1
-0.0488591866716784 -0.0413522487341044 1 1
0.0977084949307866 0.0924775247567444 1 1
-0.698376420021442 -0.633987988093059 0 0
0.186237870130205 0.174577294283409 1 1
0.00244792182884022 -0.00521143092583208 1 1
0.236277032317131 0.22343983527421 1 1
0.410237694698299 0.363926691504507 1 1
-0.403776138869369 -0.383712219207977 1 1
-0.19913958988143 -0.193806806220067 1 1
0.0933928174604315 0.100211352411769 1 1
-0.405933563778846 -0.361771737079122 1 1
0.067868495260679 0.0680402194631502 1 1
-0.512853098798704 -0.477513001796488 1 1
-0.197032780044788 -0.149404566622658 1 1
0.370030682811 0.347082841628547 1 1
-0.149591230270661 -0.10255902959776 1 1
-0.0392611542162148 -0.0820750884015732 1 1
0.185381777121075 0.158148287869013 1 1
0.0836759937573909 0.0488137197138554 1 1
0.150052732149938 0.131127080163095 1 1
-0.858742049911687 -0.79008720823151 0 0
0.298661059204303 0.274089601441329 1 1
-0.125759252175434 -0.0599582276244301 1 1
-0.285347658917576 -0.255026865460998 1 1
0.199778151539523 0.185748474232772 1 1
0.35234285157769 0.27868875573483 1 1
-0.342750551986864 -0.317972356214594 1 1
-0.274099351458017 -0.245183007267266 1 1
0.0688442424998495 0.0394627859362402 1 1
0.15473385925646 0.15292708691635 1 1
0.167882394650136 0.129341764966538 1 1
0.384786054889916 0.32613248818004 1 1
-0.361743481939859 -0.339753451866967 1 1
0.00101712673886179 0.0038750546888467 1 1
-0.445607991456616 -0.403105312760368 1 1
-0.00727177397561554 -0.0153708765487642 1 1
0.0541327554294581 0.068174920983583 1 1
0.0619977009814461 0.0529890225922865 1 1
-0.0792570302066693 -0.0742590778096594 1 1
-0.0682556623581091 -0.0687563646271327 1 1
-0.31190560985583 -0.306063233067787 1 1
-0.119737913821508 -0.132664459614869 1 1
-0.10669038923971 -0.0991875807687649 1 1
-0.187551206865524 -0.203770159434615 1 1
-0.27598677478755 -0.231191752030936 1 1
-0.00444869356095777 0.00802126001796653 1 1
-0.00748722469064628 0.0176588076782352 1 1
0.0751242289960898 0.0662151922291949 1 1
0.0812646272666557 0.0519471227699449 1 1
0.100005981697723 0.055498231241086 1 1
-0.121120610173201 -0.127695403423749 1 1
-0.237271633126442 -0.21143967520993 1 1
-0.476594697551567 -0.425218912460638 1 1
-0.260142074861324 -0.231309103939466 1 1
-0.223411766471499 -0.228972492568225 1 1
0.348291768867057 0.23945587293624 1 1
-0.101629288160557 -0.0769941186295311 1 1
0.00475172919235855 0.0125720939254801 1 1
-0.371588910212181 -0.335996539722307 1 1
0.243301570260407 0.239514782299714 1 1
-0.536868293450431 -0.464266461411808 0 0
-0.634369519562681 -0.559970133296862 0 0
0.141438235484284 0.0867649065071189 1 1
-0.134070242415206 -0.122201694493894 1 1
0.241924818219822 0.256387893183867 1 1
0.360266731170012 0.327648331098354 1 1
0.172763593548614 0.15579482816069 1 1
-0.245952108378032 -0.226954075666752 1 1
-0.11022475304201 -0.124228596266272 1 1
0.54347510160588 0.513005445241229 0 0
-0.342287142660865 -0.295409447301897 1 1
-0.316959418503303 -0.277246232253183 1 1
0.0281865443328585 0.00723311119185724 1 1
0.279107239613853 0.209022218261618 1 1
-0.583999550834248 -0.491087225315452 1 1
-0.535614553163911 -0.448864824746942 1 1
-0.134345903895125 -0.114999672741839 1 1
-0.139609482560407 -0.12096991715701 1 1
0.221128699291331 0.232900907989368 1 1
-0.0364868343153169 -0.0373042187899052 1 1
0.318143431625244 0.318839553279378 1 1
-0.437534576916137 -0.411836709016007 1 1
-0.405191508773474 -0.364203251294514 1 1
0.0193545145725765 -0.00140421845490477 1 1
0.220257099139436 0.21819623678108 1 1
-0.344395070625705 -0.228277873578196 1 1
0.225591057938263 0.192410071161597 1 1
0.116964339356513 0.104475089786457 1 1
-0.344136255583982 -0.311247906028591 1 1
-0.186725079503273 -0.245876506436903 1 1
0.274662898925269 0.231286355005762 1 1
0.200040125433781 0.190022461065783 1 1
-0.0143438835085952 -0.00407436841357868 1 1
-0.560355462534835 -0.468974624014469 1 1
-0.0433304428179022 -0.0518513693850367 1 1
-0.188438220563241 -0.189460571534659 1 1
0.0792972920693313 0.0724434467609915 1 1
-0.190366482174913 -0.152623085820586 1 1
0.00943953646751219 0.0377797442614381 1 1
0.0138713506214679 0.0257791538668188 1 1
-0.268604505075045 -0.248749325231976 1 1
-0.0649081933990785 -0.047834023396145 1 1
-0.156821613296917 -0.16823595908534 1 1
0.161688570883692 0.134266409850006 1 1
-0.535073530470991 -0.464993732999326 0 1
0.309828042245824 0.295538684848201 1 1
-0.669923836107364 -0.602683551182387 1 1
0.0363677355765639 0.0277948678575398 1 1
0.422569043607174 0.376683881378109 1 1
0.526089445993031 0.445998169737362 0 1
0.374943224027088 0.362834390909558 1 1
0.272309442045291 0.249092102074721 1 1
-0.0437812594711949 -0.0416001714750511 1 1
-0.549572967600379 -0.460280087023552 0 1
0.446676643809379 0.385290688450245 1 1
-0.0573609086118055 -0.0464478953739308 1 1
0.388323210254133 0.331633932493579 1 1
-0.042086646149955 -0.0371974524614366 1 1
-0.222699788297007 -0.215260728224911 1 1
0.0225138608250042 0.0265561720747568 1 1
0.0607849203765699 0.0503225182134886 1 1
-0.00631801963903898 -0.00162719654484053 1 1
0.142752266058851 0.129829338022583 1 1
0.260169961193199 0.212209613721199 1 1
-0.404153118227236 -0.353691727491661 1 1
-0.0656449131823235 -0.0692469864708934 1 1
0.0132341634200641 -0.011294912133325 1 1
-0.075562845222517 -0.0620772855616497 1 1
-0.321045638457447 -0.304670750884555 1 1
-0.0992050513109748 -0.085690241590311 1 1
0.0398166349317592 0.0515672302796 1 1
0.0336234699359772 -0.00127091234432157 1 1
-0.209176894233454 -0.1497985289024 1 1
0.163875194841034 0.160523061368874 1 1
-0.347916391177457 -0.318279922345652 1 1
-0.247426752023275 -0.222250140580371 1 1
-0.219054007236066 -0.144644402050932 1 1
-0.105139036425716 -0.0747934166983851 1 1
-0.146865931206359 -0.112637924595981 1 1
-0.083255213262775 -0.0825728905320286 1 1
-0.385971683168608 -0.365577889247191 1 1
-0.207814889931113 -0.215086837369496 1 1
-0.426778978943727 -0.371890900429212 1 1
0.383293316036735 0.375306673796968 1 1
0.190293675000752 0.156742436081005 1 1
-0.127564188125043 -0.137166497757948 1 1
-0.149326517653808 -0.141234196747329 1 1
-0.0293218280033484 -0.0233263955696879 1 1
0.141052806694161 0.130617855568894 1 1
-0.546683153049324 -0.524833896143414 1 1
0.529868182066109 0.457210922877034 0 1
-0.190883709917147 -0.175057930266615 1 1
-0.0382705430475175 -0.03725344066025 1 1
0.610485629517349 0.586272537270169 0 0
-0.199546220751752 -0.128688619701217 1 1
0.200628275012471 0.194117322699708 1 1
-0.0949913619715986 -0.0902170796153473 1 1
-0.038727517766913 -0.0257281937367603 1 1
0.0270397708778931 0.070806711683865 1 1
-0.0266769506300831 0.00194598502097291 1 1
0.368302468567377 0.337177957884335 1 1
0.0350202079224285 -0.00342625248290748 1 1
0.177370051257567 0.0982985678641204 1 1
0.0603776934042872 0.058510472044249 1 1
0.542014199753999 0.506578698946695 0 1
-0.244109661300679 -0.212332260506241 1 1
0.0601560046805859 0.0488518881103066 1 1
-0.160385706642465 -0.125954577832617 1 1
-0.133249447129645 -0.126260215816773 1 1
-0.416023105338449 -0.387060697099218 1 1
-0.126066902009109 -0.0812031063496307 1 1
-0.00508664407298512 -0.0582486429042759 1 1
-0.633264400157999 -0.583944542750353 0 0
-0.146849599856315 -0.126861370566861 1 1
0.47700083844499 0.451729649639074 1 1
-0.38030114497019 -0.33799208746678 1 1
-0.383189841422414 -0.345615494834143 1 1
-0.300321520681426 -0.312799215440804 1 1
-0.379089026739046 -0.34862108714825 1 1
0.254616966344257 0.250240596241258 1 1
-0.14833478932826 -0.17551658543056 1 1
-0.682594230562514 -0.622563563778302 0 0
-0.475230414326433 -0.417255477519463 1 1
0.114388942862551 0.103091312693536 1 1
0.0728456645471454 0.0839319475248419 1 1
0.0461942598082466 0.0447794149934646 1 1
-0.234898252876018 -0.194113261476467 1 1
0.211743452552622 0.182054462842449 1 1
-0.0015041045722001 -0.00897104816966475 1 1
0.23839101777437 0.200067226532562 1 1
0.180042433297389 0.170296818637848 1 1
-0.110791939881817 -0.0872228984060086 1 1
-0.366390730172546 -0.358203079230167 1 1
0.352252899514382 0.330964101117053 1 1
-0.137958416166619 -0.120879501114968 1 1
0.0195457768816943 0.0297536059330675 1 1
0.381654801894222 0.341038568291217 1 1
-0.398559240429896 -0.375843484740837 1 1
-0.0932430257947562 -0.0500487058231639 1 1
0.438418311274176 0.402373399361786 1 1
0.0793211875204579 0.038938724571282 1 1
-0.157254412805005 -0.145917175957077 1 1
0.174895990030925 0.149855962249139 1 1
-0.271004067266518 -0.242833203576051 1 1
0.0261669294685044 0.00703081108209576 1 1
0.224276384646766 0.195120233735235 1 1
0.488507437579249 0.442458983292891 1 1
-0.184516075518115 -0.166265179916531 1 1
0.307847587676834 0.262028034845007 1 1
-0.162283305408878 -0.114082072372688 1 1
-0.227711292712584 -0.195554838265594 1 1
-0.0413579997544856 -0.0237096876340736 1 1
-0.012765695652135 0.0150486015465571 1 1
-0.120636780684277 -0.110538011014976 1 1
0.401911674169734 0.387761015539651 1 1
0.311097557147476 0.277165523050242 1 1
0.0422667011482269 0.0294924889430662 1 1
0.0459908868800213 0.03491165731363 1 1
-0.0974489209887731 -0.102128100094071 1 1
0.0750253024180228 0.0473423834790661 1 1
0.069548158325957 0.0783242049159326 1 1
-0.252183098396875 -0.233751492137889 1 1
0.0717997882358759 0.0429377881613156 1 1
-0.447694324709442 -0.402270111354584 1 1
0.153947914475793 0.146522366099613 1 1
0.684706659188595 0.631871664395298 0 0
0.335951472622681 0.354875205623 1 1
0.43129935263589 0.386724122173443 1 1
-0.162709051084377 -0.171724965505217 1 1
0.281121486668931 0.284596321799166 1 1
0.11723743502125 0.101599068348783 1 1
0.301125411475999 0.22473650401478 1 1
-0.415880219623398 -0.380512337707506 1 1
0.317995686950058 0.271858332062362 1 1
0.320032026141632 0.276398112990289 1 1
0.0153537220156109 0.0113314210165176 1 1
0.158671503088891 0.131059930959064 1 1
0.400488946871318 0.393329296144458 1 1
-0.151862132271527 -0.139668366131761 1 1
-0.15094116259234 -0.142307722210466 1 1
-0.583428371812953 -0.532149109595321 1 1
-0.282417906041821 -0.260767201664468 1 1
-0.151218642042797 -0.166357112009782 1 1
-0.584021811757506 -0.52162749441554 1 1
-0.359927054008992 -0.331747212191612 1 1
-0.19456256795864 -0.190312361136312 1 1
-0.0970751429928764 -0.0723826724265659 1 1
-0.20122148838046 -0.200134803687681 1 1
-0.0459796782618051 -0.0628365180875478 1 1
-0.598308461643851 -0.561938778125941 1 1
0.301972143829844 0.332682685887261 1 1
0.112871799295623 0.110735418535349 1 1
0.191149210709195 0.188738711932643 1 1
-0.0287274431208132 -0.0221618903147755 1 1
0.291380645325133 0.265198615463411 1 1
-0.170362633613118 -0.0906770649877655 1 1
-0.224397837177027 -0.191307834217818 1 1
-0.217788408683942 -0.192465423396714 1 1
0.295169109957906 0.266075389079116 1 1
-0.0586261254449113 -0.0412163315875351 1 1
0.0811177898765789 0.190955374882801 1 1
-0.0345994429296591 -0.0447201149087675 1 1
0.0975875853500878 0.0753546648771221 1 1
0.152959246495863 0.158112790927692 1 1
-0.188725089584774 -0.169434175796857 1 1
-0.328358306060272 -0.306764159887246 1 1
-0.145730256441614 -0.108237816600905 1 1
0.315511759247594 0.307665840408423 1 1
-0.136547938021002 -0.0975737425727293 1 1
0.0278001991291831 0.0104903250124165 1 1
-0.0317557559509193 -0.0627979691443675 1 1
0.585955498976939 0.506565828259721 1 1
-0.26995153086708 -0.240804690088927 1 1
-0.205803543400898 -0.17334647126634 1 1
0.0464522132486005 0.0408857252917903 1 1
-0.0922366675779648 -0.0813501267443754 1 1
-0.188882458491526 -0.168569581527413 1 1
-0.317862711358541 -0.32105631490886 1 1
-0.166163880275442 -0.172375310656069 1 1
-0.312429296280747 -0.243091674873238 1 1
0.00895127058511766 0.00718993430805811 1 1
0.0549228374688551 0.0593047569062229 1 1
-0.0842107297507869 -0.0827944755242055 1 1
-0.216396978946672 -0.212664239242257 1 1
-0.428741256750189 -0.39077490806811 1 1
0.537062587671967 0.509703839633174 0 0
0.172194948121063 0.224808045112344 1 1
-0.155875620293632 -0.17329415458979 1 1
-0.182315219582871 -0.17399866938292 1 1
0.0334221024024145 0.0340408032869976 1 1
0.0183986792458253 0.0289396481106592 1 1
0.793770233978022 0.761873035143966 0 0
-0.259892722810171 -0.266332129336202 1 1
0.396084697184075 0.37255044659804 1 1
0.725787953804566 0.692680698192093 1 1
-0.122400894644523 -0.079792874145899 1 1
0.132895872581759 0.136411545584125 1 1
-0.122124990061252 -0.120295216873775 1 1
0.190117300107957 0.188916647680153 1 1
-0.195416295617209 -0.146236941993262 1 1
-0.0125267988422192 -0.0100990436679194 1 1
-0.643545298406463 -0.566611771475325 0 0
-0.188862354969128 -0.172732387014613 1 1
0.154886384039005 0.154568326564065 1 1
-0.284101836652699 -0.265580433725137 1 1
0.286835626618955 0.261422147591836 1 1
-0.416111436619458 -0.382247562007151 1 1
-0.146868971341642 -0.132405094263939 1 1
0.0226456118391342 0.0451887128523058 1 1
-0.415892893348692 -0.365769183614145 1 1
-0.602899239149716 -0.542733328545437 0 0
-0.044662851653712 -0.06363049702223 1 1
-0.229652551747277 -0.223461522034109 1 1
-0.00269701146986133 -0.00874899615846481 1 1
-0.269182545122718 -0.242433006475232 1 1
0.250488005542147 0.227639380016994 1 1
0.257249681006137 0.240168043017924 1 1
-0.471699667331968 -0.349198136693446 1 1
0.218291831191033 0.152769684696887 1 1
0.303770857225907 0.230375016689643 1 1
0.261720490962355 0.245115786447444 1 1
-0.0765994131699261 -0.106803375256219 1 1
0.729031229357108 0.670185635872825 1 1
-0.107505846641468 -0.100351587148641 1 1
-0.087370619395341 -0.0845246399367757 1 1
0.0946721945809656 0.0799847302703366 1 1
-0.0903549155914775 -0.0325962430552632 1 1
-0.118398893180904 -0.00214983914600857 1 1
-0.190201501897956 -0.182972043951757 1 1
0.345777072236011 0.357970677157951 1 1
0.151398002411911 0.148249450675769 1 1
-0.461832494543231 -0.407302723313768 1 1
0.0250148866845097 0.0297369200828793 1 1
-0.112680138666429 -0.0821799215157683 1 1
0.1246860913447 0.109134454686901 1 1
0.23189235848266 0.188942100863542 1 1
-0.120023908842996 -0.211198343213788 1 1
-0.0639442585517476 -0.0850343263475807 1 1
0.10414812401942 0.0845683525341797 1 1
-0.280504155350294 -0.253959216427762 1 1
0.217524397429687 0.211715989272969 1 1
-0.232186342514801 -0.20468945985731 1 1
-0.442620563290981 -0.43647375485887 1 1
-0.183836063898944 -0.195529586545691 1 1
0.282586470552769 0.273920650893642 1 1
0.0444245545563394 0.034323839986783 1 1
0.672207601603426 0.610406271332884 1 1
0.0242181552531463 0.0083518998215253 1 1
-0.0130273869528872 -0.00455355364257426 1 1
-0.158265764571072 -0.118605620454276 1 1
-0.346047774106534 -0.323026387668726 1 1
-0.145235500317507 -0.116692288201934 1 1
0.319722006643053 0.282303496416223 1 1
0.1440828720651 0.133199503973175 1 1
0.30861237800377 0.273667931298052 1 1
0.243760363626973 0.217552898112474 1 1
0.11105376516228 0.0994781276971213 1 1
-0.169049804572804 -0.149364144620518 1 1
-0.295164842334763 -0.267069903842815 1 1
-0.236145395218394 -0.208185837121268 1 1
0.124431228916672 0.104443390973648 1 1
0.197220301650455 0.164995359558676 1 1
0.0736040418285126 0.0813612311096382 1 1
-0.024567911808497 -0.0362026497964797 1 1
-0.365485725913312 -0.29746344590372 1 1
0.180379789510071 0.136109816757922 1 1
0.194978658774434 0.137876793085248 1 1
0.477808713093212 0.440075959716175 1 1
0.457065029990882 0.408480150781782 0 1
0.42645325569281 0.381250446601931 1 1
0.161952395926149 0.180619241847461 1 1
-0.143296346344199 -0.128260008215476 1 1
0.0769545196694258 0.0372118662575683 1 1
0.136532000271481 0.147028675024799 1 1
0.310030696014325 0.242135768252831 1 1
-0.150800052827432 -0.158154121850807 1 1
-0.279265421961622 -0.232176554869597 1 1
0.0777498148267341 0.0508083745640346 1 1
-0.0328646345779929 -0.0118002511176926 1 1
-0.0103582014969339 -0.018390725490219 1 1
0.0222547568529767 0.00924669741664847 1 1
-0.264962110208295 -0.211089599309934 1 1
0.292819969014793 0.286834886839774 1 1
-0.256019931787991 -0.228542527157447 1 1
0.149693512076773 0.166342386985168 1 1
-0.178427206622689 -0.162638582400928 1 1
-0.0337295002413103 -0.00312240094042302 1 1
0.236245368438374 0.214893858458658 1 1
0.0604559624421978 0.0510465448734147 1 1
0.554203056384494 0.50044398669265 0 0
0.277449859870011 0.260935522001873 1 1
0.150526831926049 0.0999120463940406 1 1
0.549934858523193 0.504061008357692 0 0
0.0203103388383448 0.0576312318205656 1 1
0.202497591024224 0.179971793383607 1 1
-0.1904076774383 -0.199524446975808 1 1
0.524832191757534 0.472887526118734 1 1
-0.365388726391744 -0.330870961602345 1 1
0.199866100284572 0.161976447061466 1 1
-0.116154217325291 -0.07068564113256 1 1
-0.169811947825558 -0.176531944126992 1 1
-0.113548566112407 -0.122195886280185 1 1
-0.0211891649519067 -0.0307850092379047 1 1
-0.162617701124533 -0.159828198005649 1 1
0.0642037796850581 0.051478908571151 1 1
-0.184632151549453 -0.163875629547874 1 1
0.0218576111700678 0.0120841371599472 1 1
0.165895064251628 0.150257862569947 1 1
-0.596408454404612 -0.545427246414237 0 0
-0.565266640342005 -0.526715905719461 1 1
0.113368918588699 0.13570447127867 1 1
0.234081366188186 0.211407784848286 1 1
-0.138613435812188 -0.0920657724279173 1 1
0.117520920203253 0.122543065945813 1 1
0.323359327171734 0.264136351542869 1 1
0.119765620749445 0.0947814494159071 1 1
0.199820452219953 0.177425335233303 1 1
-0.0833584978398502 -0.0727777120458908 1 1
-0.143562697723353 -0.0866619221772365 1 1
0.155767631544407 0.163939546591164 1 1
0.0435036882272996 0.016797837325979 1 1
0.121494041688707 0.110812925260997 1 1
0.332951759706501 0.306475646202309 1 1
0.0823176955549934 0.0790385653168518 1 1
-0.17165410768566 -0.100515215722549 1 1
0.226843583811886 0.251168826890208 1 1
-0.063022547207966 -0.0200806222629383 1 1
0.0735165903699039 0.0704783472497762 1 1
-0.302873490016551 -0.286067450661209 1 1
-0.35053032311982 -0.339345093913154 1 1
-0.192311264211103 -0.18390667056846 1 1
-0.236765356914807 -0.2191105249973 1 1
0.0445269039090842 0.0396877359882308 1 1
0.0704885007397995 0.0692088664761452 1 1
-0.0456767176845732 -0.0587246147022622 1 1
0.102914635955214 0.096758110810144 1 1
0.303606967679828 0.267856711623442 1 1
0.0794811707488843 0.101256599344791 1 1
-0.0927824300497856 -0.122838103229922 1 1
0.0235425402172297 0.0231424411637881 1 1
0.390984199408742 0.357330382057352 1 1
-0.271214138737059 -0.264747723787564 1 1
-0.507352956496924 -0.514561734388504 1 1
0.361756092958514 0.324841686901499 1 1
0.112955807893892 0.109997714393868 1 1
0.161168173827205 0.116239735495509 1 1
-0.451704442504248 -0.445747191137364 1 1
-0.0102744360651812 -0.012210841553416 1 1
-0.0736204831644442 -0.0763725562930569 1 1
0.299117644912177 0.277779602774849 1 1
0.0285184716538191 -0.0126591893836425 1 1
0.505051106259111 0.427496534923659 1 1
-0.417353184074112 -0.383437948989322 1 1
-0.0190382361411407 -0.010194888791569 1 1
-0.299164157578366 -0.290600518038907 1 1
0.492996655366754 0.436514728377437 1 1
0.166847375920127 0.146293224895191 1 1
0.226814700436583 0.21889114117094 1 1
0.159388030704145 0.135698663641042 1 1
0.111126398669584 0.129568528921156 1 1
0.208381140481878 0.151768539562873 1 1
-0.224177370962153 -0.15151427660622 1 1
0.274389051142437 0.244684781805235 1 1
-0.686088167498601 -0.639754021363514 0 0
-0.112106876703839 -0.0630945380930634 1 1
0.0370746992503241 -0.0459954143803235 1 1
0.0173339084028853 0.00548229539756525 1 1
0.114662814812258 0.102212470057515 1 1
0.224717582434349 0.256970177622592 1 1
0.532996110275325 0.470061588350106 0 1
-0.0361179311567097 -0.0430785442861961 1 1
-0.0184631190349127 -0.0206334148563718 1 1
0.0262185937805191 0.0166615378769966 1 1
-0.0240570368744762 0.0129223473602381 1 1
0.10001272408308 0.0747055762970499 1 1
0.141750942255562 0.15102263405505 1 1
0.162483019107127 0.182237424072064 1 1
-0.327681847772864 -0.300520201346642 1 1
-0.0496658663811532 -0.0439426735419431 1 1
-0.179831295794989 -0.171419312513636 1 1
0.348527663193528 0.351057403720265 1 1
0.250980997209467 0.260763709440177 1 1
0.299599324764769 0.273337126746755 1 1
0.30589289071388 0.287675373600562 1 1
0.186136400037744 0.16221630853582 1 1
0.226252247826782 0.232586615434649 1 1
-0.00596202697028888 0.0167299852660794 1 1
-0.324678754056883 -0.26000919472611 1 1
0.0221485974904388 0.0122839538146925 1 1
-0.148617661104771 -0.128102519861982 1 1
0.130313852949316 0.130416161637683 1 1
0.0330350678730192 0.0464965839755722 1 1
0.0741640269486815 0.0262992666683896 1 1
0.285665394943532 0.240458195659041 1 1
-0.0977275054926318 -0.14854394827981 1 1
-0.160712740690937 -0.156177922405144 1 1
-0.0914903208310051 -0.0996133528007954 1 1
0.118356558844712 0.0819908488692081 1 1
-0.88080384310097 -0.752991180494536 1 1
-0.453170198834328 -0.399297451877988 1 1
0.1541896351949 0.129416035997281 1 1
-0.219328347057328 -0.191169824056284 1 1
-0.332481885006529 -0.320360296038074 1 1
0.134184041310654 0.129982643763008 1 1
0.646814697927853 0.533599758792012 0 1
-0.0926175241344473 -0.122356907117464 1 1
0.295458768364333 0.26203384419196 1 1
0.0231648062998988 -0.0152057425634171 1 1
-0.347045934792649 -0.2849865482166 1 1
0.0447600302760346 0.0246081101145038 1 1
-0.103205868536288 -0.161684024733739 1 1
-0.202914771876859 -0.183063569417807 1 1
0.18883351544728 0.18826316448209 1 1
0.143379742889952 0.129707805474604 1 1
-0.0888134400436704 -0.0845988888448921 1 1
-0.379657869081022 -0.33703626020138 1 1
-0.191833275036047 -0.185150697953495 1 1
0.142496684571523 0.121908161082324 1 1
-0.196001837663271 -0.165741067289534 1 1
-0.0178077176025246 -0.0116818839057478 1 1
-0.343752855325436 -0.310056164959337 1 1
-0.656011203218575 -0.597481944503298 1 1
0.0629104967716313 0.0170087138626284 1 1
-0.254139146265242 -0.237748303159329 1 1
0.0608910106243166 0.0204286310822869 1 1
0.766671509450307 0.681760746081983 0 0
0.154505821480458 0.125591206373128 1 1
0.305814478967426 0.237117908917425 1 1
0.228099669082635 0.20320627846932 1 1
0.722550833258522 0.65375717595326 0 0
-0.168190675971161 -0.163041905031666 1 1
-0.189433377388268 -0.159860436300847 1 1
-0.183269304878311 -0.157145745236238 1 1
-0.132251130626292 -0.141975242607995 1 1
-0.309582204005963 -0.276422819249945 1 1
0.0277182994969568 0.0249830110693167 1 1
0.117801080642034 0.0973585169930249 1 1
0.123800140083189 0.149772247662315 1 1
0.156985060127415 0.153626367507958 1 1
-0.42153476317848 -0.31725136898026 1 1
-0.0677126827246112 -0.0584423856640413 1 1
0.11743136652637 0.133506138379402 1 1
0.108259004371848 0.0914705550901063 1 1
-0.505252731772003 -0.466474065649558 1 1
-0.335886529628073 -0.301673676623935 1 1
0.0167620896247117 -0.0243405694227676 1 1
0.298182718461439 0.257262406192538 1 1
-0.231948945902256 -0.196716828989978 1 1
0.486721830915863 0.40868103266036 1 1
-0.0776459674025841 -0.0661136247478752 1 1
0.299175718838957 0.301525440378878 1 1
0.0115492802080983 0.000690013920507188 1 1
-0.0265466443055929 -0.0328862946641388 1 1
0.303009590230668 0.271179405638673 1 1
0.18890421116351 0.186203151782494 1 1
-0.197002883156344 -0.163695274845492 1 1
-0.455272632307746 -0.385664953473315 1 1
-0.329515957375489 -0.292982109102896 1 1
0.360213393786249 0.376366704477207 1 1
0.512778095523614 0.485743782701302 1 1
0.079148828785981 0.135981236869554 1 1
0.0767185850770982 0.0399441007024864 1 1
0.0414421139205857 0.0678152953171845 1 1
0.443891806661763 0.402605436795904 1 1
-0.24601667307696 -0.248900330392744 1 1
0.0580263889972683 -0.0125181510535375 1 1
0.483968594668299 0.439994310348066 1 1
-0.247783626374562 -0.219568109140667 1 1
-0.362981644482645 -0.335035264069948 1 1
0.42853741053458 0.381965573466294 1 1
-0.234713298838473 -0.246819569572795 1 1
-0.296511128380765 -0.265577982464365 1 1
0.290765999574719 0.258319060575245 1 1
0.929375427376892 0.869831215563658 0 0
-0.156758065461631 -0.14724759099215 1 1
-0.0213168143575567 -0.0302466698078053 1 1
0.0610276755343394 0.0467384844184711 1 1
0.172920289595658 0.15054641174178 1 1
-0.720525665744311 -0.704040194904137 1 1
0.129415539411327 0.17173719504635 1 1
-0.402508301061229 -0.394786983371314 1 1
-0.304491885130437 -0.274109350055982 1 1
0.0128394125400149 0.0176374345898112 1 1
0.499557624923829 0.448074851696757 1 1
0.105749636075241 0.0938211345804025 1 1
-0.144591379129221 -0.0996603974891566 1 1
0.140716887514628 0.134750023995647 1 1
-0.0554624044373292 -0.0968241679215091 1 1
0.012758583601048 0.0190672714920944 1 1
0.371908703242359 0.320635221064996 1 1
-0.0504549847215422 0.013609121440496 1 1
0.214278668776486 0.189145333535635 1 1
0.20891316964474 0.195321146268339 1 1
0.360589911990839 0.328376149251328 1 1
-0.186756780589356 -0.168194673191754 1 1
0.335181293667638 0.30988856433723 1 1
0.125355725630352 0.132197191055003 1 1
0.121507468163666 0.0994824326748046 1 1
0.138774853611698 0.086396635311074 1 1
0.220314575034298 0.187228110725533 1 1
0.0158379271122224 -0.00614987143441423 1 1
-0.0877693748341651 -0.0779969897007062 1 1
-0.435797525763329 -0.413398417946275 1 1
-0.00778376952552344 -0.00144433041591138 1 1
0.0555336760592976 0.0436241607411732 1 1
-0.0786455580324297 -0.0283262301085672 1 1
0.146343428586423 0.103045764211711 1 1
0.320525561072628 0.266643688579315 1 1
0.52802031819749 0.486822664031547 1 1
-0.235352479599998 -0.222182556080246 1 1
-0.0990470573551271 -0.0824997097155413 1 1
0.0601584669362212 0.0460069718236215 1 1
0.0079673575279724 -0.00770611224668642 1 1
0.130910766194587 0.107968602849402 1 1
-0.248606926299753 -0.220260187264333 1 1
0.145142734653828 0.14465420214576 1 1
-0.0536908708723753 -0.0505896020273084 1 1
0.15437396269345 0.178758958120179 1 1
-0.180117748341899 -0.150499953834465 1 1
-0.145820418604556 -0.140528993313533 1 1
0.137576058799872 0.117255142428426 1 1
0.615406712303406 0.451943635529774 1 1
0.0923466231165243 0.0540131276600587 1 1
0.327576475778099 0.403968282579458 1 1
-0.175337276182018 -0.08400273300358 1 1
-0.102727853464195 -0.0888644628542228 1 1
0.215403015787393 0.213675022093261 1 1
-0.0174531977980199 -0.0556442543536646 1 1
0.353347600933998 0.319432271398397 1 1
-0.0957729602735556 -0.101094212493551 1 1
0.000219183576543582 -0.0331005085062406 1 1
-0.348632241400171 -0.319348048295385 1 1
-0.430709194831786 -0.385966252260667 1 1
0.618939420107343 0.567968994168398 1 0
0.0795899899978423 0.0782554206531802 1 1
0.277058212097618 0.221969955922147 1 1
0.670569651022541 0.608405351313188 0 0
0.0260165315479912 -0.00361689640512702 1 1
0.150212408149539 0.137039695292542 1 1
0.0173638071005495 0.00126778702776953 1 1
-0.281444076857029 -0.260082047169628 1 1
-0.387749724935248 -0.342358888361061 1 1
0.0737654732984064 0.0717136536911486 1 1
0.216862064100034 0.175656696236008 1 1
0.058933109370988 0.0186709393406033 1 1
0.186486696725464 0.169590447606019 1 1
0.553344608316062 0.570171770262662 1 1
0.137480401743988 0.122326102904683 1 1
0.332660879090802 0.330382182615638 1 1
0.121945648174263 0.108413567989736 1 1
0.137834388483305 0.116572046265058 1 1
0.152927338084757 0.0983387405230902 1 1
0.105118176829808 0.102530081468772 1 1
0.143606488373941 0.0657150751315021 1 1
-0.140307831240207 -0.121455370897281 1 1
0.321643104075093 0.288473636279261 1 1
-0.18545385284235 -0.158438639487565 1 1
-0.0446950701266378 -0.0414170477901598 1 1
-0.13902318275695 -0.122680847354911 1 1
-0.444467446660513 -0.552581249197326 1 1
0.311991962802577 0.289783517853235 1 1
0.117321958760041 0.102977643754113 1 1
0.362865837881322 0.336405459131262 1 1
-0.0654868308369021 -0.0600161855176865 1 1
0.0297381251120862 0.0498319372133767 1 1
-0.204501383670473 -0.191129061639121 1 1
0.050733443451809 0.0453255887461136 1 1
-0.374635873611727 -0.381398703949095 1 1
0.10533396030184 0.0863040497211509 1 1
0.061001041816451 0.0523326252968312 1 1
-0.104547580638246 -0.108079153286054 1 1
0.143205491841249 0.133065648512789 1 1
0.108433610592848 0.0995967085830892 1 1
0.0792583927880975 0.0712120348827904 1 1
-0.266461646348566 -0.217086598722595 1 1
0.501900173682722 0.453820342920162 1 1
0.297909724027339 0.264394513938529 1 1
-0.10226173780917 -0.10526990318323 1 1
-0.139239230291891 -0.139784602181292 1 1
-0.222942721287489 -0.231556705733872 1 1
-0.158388823856088 -0.164341795830295 1 1
-0.178811224375881 -0.150660228831106 1 1
-0.206972038083405 -0.190965504360552 1 1
0.00613308912325837 -0.0197270914660399 1 1
-0.0537406917054033 -0.04167450090387 1 1
0.125732817299208 0.144632420553228 1 1
-0.3382096889509 -0.34112855190547 1 1
0.000822055629657786 0.031797059202001 1 1
0.0873882957814592 0.057056434531272 1 1
0.222283578315777 0.211745144732544 1 1
0.0865030879431472 0.0911645719043368 1 1
-0.189104715897531 -0.193147724510211 1 1
-0.0532132088955913 -0.0485320621209273 1 1
-0.206969125056059 -0.167474441003087 1 1
-0.0476863317189411 -0.0381861004731614 1 1
0.252738259818247 0.176868889971881 1 1
-0.0663944539543398 -0.0573419327692106 1 1
0.355135068686444 0.332244721128519 1 1
-0.334065399592273 -0.349121238559139 1 1
0.195501530849551 0.17205542123185 1 1
0.164869423957993 0.139022545123081 1 1
-0.192637281326989 -0.172501949740117 1 1
0.163150918330688 0.150646497627001 1 1
-0.265426988154165 -0.25055915674541 1 1
-0.2884836850094 -0.195556941556799 1 1
-0.0941921734753444 -0.0958964967831508 1 1
-0.302892489863732 -0.306876489596955 1 1
-0.0379741367183614 -0.00786719888629653 1 1
-0.235469712707369 -0.152383143048514 1 1
-0.240293102364085 -0.219104037512256 1 1
-0.185528270930552 -0.157093664558945 1 1
0.450724563372844 0.453417077701034 1 1
0.400619675510321 0.39531991692592 1 1
-0.142525203882465 -0.149906131137827 1 1
0.161349873727881 0.161710317010203 1 1
0.301987511890042 0.262536468269105 1 1
0.127915202514433 0.0730615365072709 1 1
0.177368663504816 0.162412419769675 1 1
-0.294662452829378 -0.269779736981415 1 1
0.149958365937758 0.135909023601664 1 1
-0.382827591318816 -0.352157583658889 1 1
-0.426906553132613 -0.350373377264291 1 1
0.117138357453846 0.0774069162029031 1 1
-0.231744344991638 -0.210451524939423 1 1
-0.337314730163449 -0.302766959396939 1 1
-0.231177058179514 -0.219140729565625 1 1
0.669775542500671 0.604381574897179 0 0
0.155837585069203 0.10077110520027 1 1
-0.323206859701119 -0.281630829716964 1 1
0.460843362206745 0.44319523815313 1 1
-0.0112608570142666 0.021618123260976 1 1
0.058911714297212 0.0675087491479875 1 1
-0.222099974215856 -0.176533844095983 1 1
-0.143339644095177 -0.115162676404368 1 1
0.232666705287778 0.189864537064244 1 1
-0.288907120317882 -0.271498977062144 1 1
0.163547591074029 0.142966304029597 1 1
0.270649524869136 0.251011685968215 1 1
-0.012114713864707 0.0227811766152655 1 1
-0.107459945242105 -0.098919192839025 1 1
0.0845802253846841 0.0678430199711553 1 1
-0.0483269054529661 -0.0578014627599625 1 1
0.0324670844337279 -0.0328285315549608 1 1
0.0516428783468554 0.0733527641492073 1 1
-0.112657338967101 -0.117777831850535 1 1
-0.592742281556295 -0.509743530476152 0 1
0.0040595149289977 0.0257123411626091 1 1
0.00635070254499021 0.0185105825626547 1 1
-0.446968208479318 -0.411821819227521 1 1
0.342488163788996 0.320063306220333 1 1
0.38434638005836 0.350443188006216 1 1
0.551360560022407 0.492896283659622 1 0
-0.123995190771982 -0.126594700911364 1 1
-0.116610436803161 -0.0904068615558222 1 1
-0.249127412948663 -0.227762927403184 1 1
0.404830299698769 0.404045493968253 1 1
0.0812133061129967 0.0808322452926847 1 1
-0.0800259877389959 -0.0881732191845 1 1
-0.0870939467064556 -0.0783261973709809 1 1
0.604506256441602 0.53761482770669 0 0
-0.264283354375344 -0.268426169718525 1 1
-0.331375326234832 -0.328349634419169 1 1
-0.300394500239054 -0.28398361271923 1 1
0.278359620411735 0.255019639162832 1 1
-0.115383518141872 -0.0997338473941189 1 1
-0.306756083000208 -0.223398746251452 1 1
-0.169165307025451 -0.117582409511307 1 1
-0.175694399638908 -0.171814448797306 1 1
-0.156265432188079 -0.144594611375921 1 1
-0.520264076744296 -0.452146791645304 1 1
-0.187373785523678 -0.243885475612098 1 1
-0.229760747452075 -0.199059317840587 1 1
0.382463062012111 0.398562042261094 1 1
-0.378635243624566 -0.338614466159954 1 1
0.17852893717807 0.157003183238693 1 1
-0.28299069371621 -0.258519533482693 1 1
0.348236061311963 0.307752628377081 1 1
-0.277409437336959 -0.324894858146531 1 1
-0.305850797046853 -0.27818298585872 1 1
0.386714153657386 0.361221643338504 1 1
0.411243668785295 0.326247558517327 1 1
-0.271751534801523 -0.248131761393094 1 1
-0.110284050055224 -0.117353407500028 1 1
-0.438503625130008 -0.424199713125999 1 1
-0.0149474750926581 -0.0146930392926496 1 1
0.142630537855669 0.116520622100471 1 1
0.188153103349789 0.137776823052383 1 1
0.240611003007605 0.175088112744878 1 1
0.21278161308392 0.205773110313716 1 1
-0.436809235200447 -0.38427691236572 1 1
-0.177753452816447 -0.151582884033503 1 1
-0.0566052855361579 -0.0419849593945592 1 1
-0.718975451144383 -0.636293610668206 0 0
-0.0971064310189455 -0.0364231271087396 1 1
0.163037690531721 0.163458849586609 1 1
-0.325055862590732 -0.273400827392446 1 1
-0.0526645764301208 -0.0550723469495095 1 1
0.323153624222602 0.316222687124148 1 1
0.477446820751851 0.437578495856537 1 1
0.107930005257627 0.0969116683705365 1 1
-0.687780522514984 -0.620028270111723 0 0
-0.29503065806034 -0.257075472266194 1 1
0.105530684041397 0.0890910750756919 1 1
0.0245453005787822 0.0161017220582361 1 1
-0.239166067813057 -0.168474622353327 1 1
-0.144882255330238 -0.139496307005653 1 1
-0.190852992404889 -0.189242019317961 1 1
0.294837372812679 0.290942171640067 1 1
0.48411128277188 0.400244955738097 1 1
0.34932067115959 0.383199565396739 1 1
-0.284200522477573 -0.247186161953024 1 1
-0.139709500355595 -0.1192265966962 1 1
0.719220236367467 0.641659000864536 0 0
0.581893210386803 0.460693874734354 0 1
0.0459027509310842 0.0603100118537774 1 1
-0.0816927586298805 -0.0192288578430387 1 1
-0.0314106469508058 -0.0067554073997885 1 1
-0.227188099207301 -0.132710634735842 1 1
0.0171174391216531 0.00769962457674679 1 1
0.298383500944991 0.196348239540007 1 1
-0.10437077455252 -0.0984158058471386 1 1
0.0811992815981053 0.0340399589885245 1 1
0.553517597905755 0.486851492430841 1 1
-0.361626687672938 -0.286956759125342 1 1
0.236749667537352 0.214153424739237 1 1
-0.575472858397528 -0.553885434627909 1 1
-0.124960035136231 -0.0919297756581964 1 1
0.274292683908443 0.226421089412545 1 1
-0.225420980166936 -0.21278392048 1 1
-0.0889443138184747 -0.0703093415195468 1 1
0.151755915210436 0.129036887665794 1 1
-0.434446373438776 -0.412181908228093 1 1
0.13469594663872 0.111832552694084 1 1
0.0460995846101347 0.0389691518627218 1 1
-0.114684187748543 -0.138703363605274 1 1
-0.21583255375232 -0.208750893034667 1 1
-0.625668980119712 -0.567031467633812 0 0
-0.0741819638244793 -0.0653862624409963 1 1
-0.146012998450968 -0.147030500517022 1 1
0.452864122033014 0.521909776248367 1 1
0.360745940919466 0.308367843474072 1 1
0.628702167248623 0.572611602794169 0 0
-0.106955896529427 -0.121270634267847 1 1
-0.0555081048621359 -0.0848528469567236 1 1
0.171366130525026 0.162416179399131 1 1
0.0831754813812986 0.0971619955175178 1 1
0.20539901732706 0.2098422116533 1 1
0.203382619373824 0.0889398147720692 1 1
0.095596231985268 0.109405938975217 1 1
0.00264981821091817 -0.0145619336623328 1 1
0.222820960084875 0.246295001944537 1 1
-0.0297441740235385 -0.0302526099384491 1 1
0.157139467554944 0.138411122850766 1 1
-0.243447661782431 -0.213200513375359 1 1
0.215481947912819 0.22089764659721 1 1
-0.387481113198325 -0.361778975157673 1 1
0.0762719136048665 0.0848399866764709 1 1
-0.248095266290773 -0.261531243100516 1 1
0.169764184022753 0.188434633196155 1 1
0.341659600971269 0.327242110281666 1 1
-0.492122102241084 -0.4491336145396 1 1
0.160830356962218 0.181218409500565 1 1
-0.0211099520939098 -0.0193285581573084 1 1
-0.0277343908811581 -0.000337547060239869 1 1
-0.458537198872578 -0.400507451130526 1 1
0.292839604131514 0.246503278206235 1 1
-0.142520126177081 -0.110334508385944 1 1
-0.0966125809334559 -0.0634759544948883 1 1
0.279054332137083 0.249042166778862 1 1
0.0960090725203633 0.0543511310659545 1 1
0.0935506304050584 0.223497628229218 1 1
-0.217032385329915 -0.194031312844368 1 1
0.310940258146717 0.245377147050825 1 1
-0.303069278031737 -0.280819912593897 1 1
0.260520633435839 0.277147274563077 1 1
0.018304608391371 0.0164195968825594 1 1
0.103110526456795 0.198890263896005 1 1
-0.269994871858451 -0.219720150450643 1 1
-0.126484094338815 -0.128737985970167 1 1
-0.289437123778186 -0.225257305927343 1 1
0.230858966851765 0.132118677187241 1 1
-0.43525029078752 -0.358011685711033 1 1
0.0184525577616272 -0.0327426970687747 1 1
0.319288928544346 0.298846425360002 1 1
-0.104422946994238 -0.0691427239890224 1 1
0.582046220589594 0.535494027097217 0 0
0.127613355555029 0.115822307741666 1 1
0.260827742711008 0.233595789910346 1 1
0.0297310353999053 0.0602204525562831 1 1
-0.226717679162657 -0.209276019483987 1 1
0.27745163227704 0.255105161828806 1 1
-0.0427205354981622 -0.0414227797576272 1 1
0.145868598986729 0.132096228672293 1 1
0.122451786404744 0.0993473269955498 1 1
-0.00361490076948106 0.0107838530676048 1 1
0.18794877565054 0.164537282873724 1 1
-0.198182620656816 -0.15634670968 1 1
-0.573654526305805 -0.528170058678089 0 0
0.502263943274673 0.450896988853529 1 1
-0.135927947147561 -0.101275356464634 1 1
-0.318199774829521 -0.32807020637342 1 1
-0.0425815511060076 -0.0716581674160304 1 1
0.00265187990910899 0.00566120275557984 1 1
-0.270966382493013 -0.25309160356803 1 1
-0.288347786248067 -0.284828480569521 1 1
-0.0103819337468843 -0.00370126028039344 1 1
-0.259357585973561 -0.220453645834772 1 1
-0.0809186785229818 -0.0715484148826592 1 1
-0.0860226958391166 -0.0374779495487395 1 1
0.146490551117772 0.130139103725932 1 1
-0.170120015227189 -0.150619370631074 1 1
-0.240357101247538 -0.198150396254335 1 1
0.0279740909897388 0.0233111263974325 1 1
0.203228291831315 0.16218959092615 1 1
-0.0776787871093984 -0.0790703453252011 1 1
0.0299990819157136 0.0305624376670673 1 1
0.219870864967913 0.214893961698372 1 1
0.5209954537364 0.508792670623072 1 1
0.0115131332182557 0.011056815152518 1 1
-0.0278800712711462 -0.028973981467445 1 1
0.253364202572848 0.22393703406499 1 1
-0.171663569558072 -0.16844148717006 1 1
-0.15906426245259 -0.15127371669621 1 1
0.112391767992465 0.111638436127678 1 1
-0.138503398364439 -0.119926494213016 1 1
0.13266177834657 0.122481591580133 1 1
-0.00809145587148266 0.0192759789838952 1 1
0.256868475331418 0.229426532509203 1 1
-0.240503551448242 -0.296381089861801 1 1
0.0634828914402795 0.0906331760148562 1 1
-0.299292567090274 -0.320104698287061 1 1
0.172195884048975 0.104165210888485 1 1
-0.32592203910126 -0.288492731335835 1 1
-1.17025900713698 -1.02168287389457 0 0
0.0654479839157343 0.0869544336536694 1 1
-0.195652992395418 -0.210647879855988 1 1
-0.310279629826951 -0.264569150337289 1 1
-0.0398145845040038 0.0272093185686831 1 1
-0.257153468395654 -0.205461206242275 1 1
-0.318921529564882 -0.282117388695436 1 1
0.0633192280965624 0.0922267170121271 1 1
-0.627643565933433 -0.559895987061792 1 1
-0.356542682792671 -0.31797278019098 1 1
-0.226298827147828 -0.205799075051286 1 1
-0.190651182128168 -0.193611706869886 1 1
-0.624021044561824 -0.570560087177802 0 0
0.129450832029303 0.104269348454531 1 1
0.496515233400321 0.478863922293289 1 1
0.0452338256472472 0.0188664043873795 1 1
-0.369652500858346 -0.332435394134915 1 1
0.183423228895783 0.162219774775697 1 1
0.351822614182324 0.30413350189246 1 1
-0.0328144387953521 -0.0572768588504621 1 1
-0.603145843552286 -0.545686253810576 0 0
-0.32395427628548 -0.339340508029576 1 1
-0.0104347812998254 -0.019912869282668 1 1
0.0745693091265625 0.0833857058520621 1 1
0.0572371296515144 0.0189439497817391 1 1
0.277501441125503 0.242250608632374 1 1
0.235635098567295 0.218407405036279 1 1
-0.118259680607037 -0.0959796202802826 1 1
0.388699255916453 0.315972260575023 1 1
-0.0931122995971721 -0.0980649268778511 1 1
-0.106211186116747 -0.0527093194777885 1 1
0.0786768915781388 0.0358616962567122 1 1
-0.135563119993093 -0.0917625388423838 1 1
0.450850633247564 0.415404181200971 1 1
-0.081735137436768 -0.110379448599715 1 1
-0.0429484129185186 -0.0289887916545193 1 1
-0.24690983977516 -0.255534702258974 1 1
-0.258637277273167 -0.234190123292585 1 1
0.155199784266385 0.148674398642533 1 1
0.0168288430194342 0.0149910244490726 1 1
0.165231909707828 0.142299129408341 1 1
0.607664129122722 0.544361423657172 0 0
-0.372964439831482 -0.335572305935105 1 1
0.0889480789395144 0.104489280768822 1 1
0.0126124349223186 0.0131899541469233 1 1
0.304188999344861 0.255085065940029 1 1
0.108717644116295 0.09563355938867 1 1
-0.132123041099322 -0.104264377551765 1 1
0.126993298649303 0.124107733138997 1 1
0.286316887247778 0.262370740356393 1 1
0.117139544292583 0.0811046384619325 1 1
0.0619028817110499 0.0456626030108171 1 1
-0.334511622958456 -0.291288631661029 1 1
0.209383294031418 0.180399066494065 1 1
-0.30818016746438 -0.255778808537195 1 1
0.286161486619179 0.265412510770902 1 1
-0.282138995606578 -0.246369798298723 1 1
-0.114274663219797 -0.0901036971684793 1 1
0.204214367429103 0.16847737028957 1 1
-0.0191010377480778 -0.00267081621907294 1 1
-0.386560078746831 -0.236439917270599 1 1
-0.0525562408195818 -0.035851109808359 1 1
0.0277736445486703 -0.000573261645061815 1 1
0.14274384646616 0.134715801216906 1 1
-0.337412923822558 -0.289307519412328 1 1
0.0528206863042379 0.0625998955342236 1 1
-0.665215240411827 -0.578308428330236 0 0
0.207829540804179 0.167078724363455 1 1
0.0106628436139515 -0.0213223640909835 1 1
-0.120653657851878 -0.0845032402249504 1 1
-0.475090908178252 -0.433587310520793 1 1
-0.222141643250614 -0.195673154151704 1 1
-0.176757673193931 -0.154117022593923 1 1
0.16811749582157 0.152024308313361 1 1
0.199426602717197 0.190106032264562 1 1
-0.00216273398695621 -0.0630621773020488 1 1
-0.247144941648995 -0.245358361554676 1 1
0.0889254983784814 0.0778038020444854 1 1
-0.191781565236948 -0.171759460838355 1 1
0.00462813520138697 0.010617487756608 1 1
0.154890330491686 0.130547549129383 1 1
-0.145509649012652 -0.127224977229601 1 1
0.0488370470877761 0.0377078447328149 1 1
0.151209821042508 0.158670613256091 1 1
0.541527830042647 0.397666795248176 1 1
-0.252391319824814 -0.257125764838972 1 1
-0.121473296542269 -0.116631054110127 1 1
0.110060017191825 0.105138259219999 1 1
-0.296584018431711 -0.276409404464733 1 1
0.150140641010122 0.154210882860939 1 1
0.0841749938884536 0.0766183509335594 1 1
-0.156288762320809 -0.160018299788397 1 1
0.206172993115408 0.178593499691985 1 1
-0.219565723791773 -0.207754007242021 1 1
-0.246567037956573 -0.218046024302908 1 1
-0.111590897694292 -0.136828657303915 1 1
-0.0115787413879379 -0.0581633153893446 1 1
0.3297498519017 0.300321272395769 1 1
-0.0345916679044075 -0.000503187251027076 1 1
0.219881076802957 0.208342056467605 1 1
-0.358228444251647 -0.293031994507891 1 1
0.0145779284667805 -0.0575350236330705 1 1
0.286599824932207 0.270630269552104 1 1
-0.179031293861069 -0.169999268803196 1 1
0.134948764398238 0.130098668439158 1 1
-0.0639403940931446 -0.0294537999492445 1 1
-0.0807491213824971 -0.0645291565357516 1 1
0.0351023239380545 0.0488767342712151 1 1
-0.0917665230091387 -0.00176112664620234 1 1
0.0894438489224034 0.0792099798118244 1 1
0.887281574705189 0.818553146496998 0 0
-0.311514698850893 -0.307050336209852 1 1
-0.0778487537082311 -0.0569025847198495 1 1
0.0156131628556879 0.00591174931068174 1 1
0.384642145425829 0.341835655924046 1 1
-0.131079288583018 -0.117012298794922 1 1
0.510911535630914 0.462997842895139 0 0
0.0279560000314893 0.00308465776757886 1 1
0.0385669131454279 0.0178043451309402 1 1
-0.10241753284145 -0.0726452352758272 1 1
0.101604001464737 0.0958783111410385 1 1
0.428299235735193 0.416311775959483 1 1
0.432921376007434 0.398713134122429 1 1
0.375318495063987 0.312908205462009 1 1
-0.0928634239991253 -0.0964742360763638 1 1
-0.0563111032644997 -0.0569529443177784 1 1
0.469894759635862 0.399558672899505 1 1
-0.281286490271531 -0.26204112723536 1 1
-0.522915555064492 -0.472742090230273 1 1
0.260124100144762 0.202763155345112 1 1
-0.131662337592022 -0.126120549052432 1 1
-0.153030136867517 -0.138498372721161 1 1
-0.36663673555042 -0.290851419721773 1 1
0.174334134397171 0.153349490962255 1 1
0.328156107914171 0.27286785452614 1 1
0.0326255887396762 0.0020009141269411 1 1
-0.139676400155791 -0.23411169635717 1 1
0.0436882521493681 -0.00892908648228977 1 1
-0.584680027448731 -0.523087314686539 1 1
0.203051809154077 0.180974486892644 1 1
0.0866715868806228 0.0799771434438241 1 1
0.285833717967503 0.254230788268552 1 1
0.345533915965882 0.307588836732042 1 1
0.0609595488019446 0.0400272251100856 1 1
-0.0794321807583206 -0.0537464039184142 1 1
-0.00761538511634085 0.0512111461941064 1 1
0.0392410278791663 0.0493728415779967 1 1
-0.578911865034725 -0.570456633210735 1 1
-0.134055714406861 -0.109455351718303 1 1
0.0795823984788999 0.0971746335959682 1 1
0.0126287563132181 -0.0277552690039334 1 1
-0.0627036384279467 -0.0639231711860827 1 1
-0.144449626394552 -0.134791971562165 1 1
0.487817925187319 0.463210049781573 0 0
0.0956250052227641 0.128314551210685 1 1
-0.327291563165068 -0.286637569940166 1 1
0.156620881146569 0.122861055135719 1 1
0.224868269059248 0.205280753451655 1 1
-0.287337587822268 -0.249823635407807 1 1
-0.0716457401800308 -0.0471989543681515 1 1
-0.508014067368478 -0.438360685158423 1 1
0.0967063022573029 0.0853125536209066 1 1
-0.286515115887041 -0.200218907578879 1 1
-0.104044198885207 -0.0910066812174777 1 1
-0.318800765428323 -0.268119618321601 1 1
-0.210717948527653 -0.175101048662083 1 1
-0.0049672989859374 0.0112393707023406 1 1
-0.0752787137555509 -0.0755400922834766 1 1
-0.743809491221307 -0.650213149610439 0 0
-0.183865473398678 -0.136639757707695 1 1
-0.0374817087866414 -0.0398775894540046 1 1
-0.274717257602725 -0.253391092503182 1 1
-0.102655569482123 -0.111416729052067 1 1
-0.370231579851695 -0.323965658971097 1 1
0.478802624605788 0.457074118628822 1 1
-0.297167643563006 -0.297249381892041 1 1
-0.00497326696708039 -0.00750073857346126 1 1
0.174203189794533 0.113890896379677 1 1
0.231591067599062 0.20887688760991 1 1
0.0295463757745281 -0.0334853587893169 1 1
-0.203785888917011 -0.136731643317525 1 1
-0.160921777161409 -0.152043929695207 1 1
0.126931085805331 0.169792383095987 1 1
0.809391271686642 0.715707149010964 0 0
-0.156520649952486 -0.130355573448553 1 1
0.129304885187553 0.0732276847767955 1 1
0.0463938398191837 0.0364124029860079 1 1
0.0304998084901592 -0.0413769083192388 1 1
0.163560425461851 0.135822431384459 1 1
-0.0845041193169612 -0.155827510897944 1 1
0.715377504298856 0.669948065956884 0 0
0.0941288606081078 0.0744565302858796 1 1
0.0248580478673099 0.0114637216184851 1 1
-0.532818659651097 -0.473697015010371 1 1
0.432665863333675 0.383251351992122 1 1
0.000148886122833924 -0.0135452622871869 1 1
-0.191697205685999 -0.171921630959842 1 1
0.241781324691562 0.181803322531802 1 1
0.349687033873724 0.326320170108325 1 1
-0.0882245997964413 -0.0706438377531514 1 1
-0.196036121345997 -0.173296624176612 1 1
-0.0237069221920366 -0.018525999575604 1 1
-0.0331663894148592 -0.0416228391035004 1 1
0.11749010146796 0.125967027912565 1 1
0.426333169302601 0.378294531980653 1 1
-0.414207130162439 -0.378768611007358 1 1
0.562278332124163 0.504187479604326 1 0
0.15257352269415 0.151036193458494 1 1
-0.132144210408918 -0.121257218058792 1 1
-0.15145811150147 -0.144870546732611 1 1
-0.226507166421064 -0.193444719408043 1 1
-0.343108941418321 -0.307520518804722 1 1
0.248112716680855 0.200791785212501 1 1
0.255234187409614 0.20609436983949 1 1
0.316061161006352 0.278635684355 1 1
0.809352631978474 0.737536673519688 0 0
-0.249800828063478 -0.20739893894825 1 1
-0.0884589982568122 -0.0971657173008146 1 1
0.437360960154651 0.374383256241868 1 1
0.299859929898068 0.287752464749806 1 1
-0.276254674436941 -0.252318160915208 1 1
0.0593237827564993 0.0501177921135559 1 1
-0.168967723995687 -0.138491723444703 1 1
-0.0732893573717688 -0.0391002929054672 1 1
0.00914116908406445 0.0121832709112613 1 1
-0.296569179817772 -0.26816496999915 1 1
0.332275595765436 0.293902612600097 1 1
0.738028953157693 0.691364748379824 0 0
-0.265814413064745 -0.239658898333356 1 1
-0.207452253744274 -0.178303185238606 1 1
0.36926415911817 0.337903740218772 1 1
-0.222678566000977 -0.201171098941726 1 1
-0.174259432120794 -0.180791080676343 1 1
0.272885028555605 0.236171599027165 1 1
0.0549722896876721 0.0528343270210662 1 1
0.40465764133623 0.357792273318158 1 1
-0.460565574761483 -0.416829225822029 1 1
-0.206521903561975 -0.194194461740331 1 1
0.111369551057283 0.104895721193608 1 1
0.254820262302868 0.218539806196402 1 1
0.0453515736226355 0.0461269593965034 1 1
0.0886680450066322 0.0450675568992274 1 1
-0.0410119465456554 -0.0371368293732489 1 1
-0.335306228728467 -0.367163791276411 1 1
0.0563454390625107 0.0581655120468349 1 1
-0.354917895958439 -0.350726127912324 1 1
0.553114883599565 0.457955569419681 0 1
-0.268723739410459 -0.243757957157231 1 1
-0.510077384184548 -0.371215884898755 1 1
-0.316339545553874 -0.300418081757692 1 1
-0.0612894562256734 -0.0685626116401068 1 1
0.0824716899742583 0.0819923962688501 1 1
0.578519290327114 0.546710110738344 1 0
-0.25500704680836 -0.248893393411277 1 1
-0.249516371689615 -0.198525821261515 1 1
-0.221715544675437 -0.207973735301279 1 1
0.0370946152752343 0.0424329754315914 1 1
-0.0227807002172905 -0.0325090186941263 1 1
0.222646472294195 0.183092790222581 1 1
0.0989386722090515 0.0620581505260347 1 1
0.256864238166233 0.203641700164908 1 1
-0.155791072832622 -0.149373455043042 1 1
-0.0784286300972484 -0.0358602791991744 1 1
0.06290783023405 0.0396196828110059 1 1
-0.0962251470691111 -0.0292768873793214 1 1
0.345858038262319 0.318308002702909 1 1
-0.434890411879014 -0.367276603931819 1 1
0.394850942110654 0.391090827687925 1 1
0.0687395807698431 0.0563871315530917 1 1
-0.0914417510702129 -0.0679732849954614 1 1
0.181115577572659 0.21274518586699 1 1
-0.05869688165857 -0.064590801609195 1 1
-0.172838033909084 -0.128982763651841 1 1
-0.278557150271052 -0.249972321356017 1 1
0.579041338077055 0.430028460651627 1 1
-0.0524239581279041 -0.0310514844950276 1 1
0.166037713787947 0.161374282119386 1 1
-0.30632388181678 -0.278718854599123 1 1
0.262713241441415 0.257333615743147 1 1
-0.0305515445659515 -0.026434577413045 1 1
-0.0982753361965673 -0.0932673798681837 1 1
0.0132466540311891 0.0132401256294172 1 1
-0.542471959630587 -0.506304556475253 1 1
0.0205413023944978 0.0190976399737738 1 1
-0.254596770988656 -0.210585996938515 1 1
0.22599672232725 0.230265458833464 1 1
0.4993004844976 0.438279140058923 1 1
0.317874164692138 0.313986188584327 1 1
-0.145274718225115 -0.180588651019373 1 1
0.196574776920605 0.175331424586752 1 1
-0.0256553568716407 -0.0237459522164471 1 1
-0.592240818945638 -0.525301836994304 1 1
-0.0797141963265353 -0.0536504948484574 1 1
0.4276880388101 0.336114262882754 1 1
-0.148315290597367 -0.0822834033465682 1 1
-0.0162693255922795 0.00539848334624329 1 1
0.0466648682720502 0.020185165083114 1 1
0.222381886339648 0.199765098395799 1 1
-0.275647190819482 -0.209773461798915 1 1
-0.297561599210573 -0.2788367790775 1 1
0.426838468364106 0.40534567759943 1 1
0.464263186808018 0.393313524751955 1 1
-0.0789951306716219 -0.0572401407727281 1 1
-0.536972989670404 -0.487349491713354 1 1
-0.0574596758543727 -0.01141811686467 1 1
-0.527790611111363 -0.492876121386274 1 1
0.0776016709686276 0.035476041571147 1 1
0.489073088768897 0.439065965873096 0 1
0.256852474205619 0.214155357527391 1 1
-0.0272333817458624 -0.0111821386801773 1 1
0.345629679504361 0.295867844076422 1 1
0.0620166319275114 0.0587717126747382 1 1
0.336829570875841 0.338593919653267 1 1
-0.272349321322351 -0.252467176419925 1 1
0.173576783207898 0.156003774539251 1 1
0.532723011419375 0.468598002257861 0 0
-0.219917312760471 -0.195549171178264 1 1
-0.142639054420029 -0.0808766152632061 1 1
0.380349902981469 0.345343902438029 1 1
-0.0524383782705678 -0.0835693987182209 1 1
0.280013321594007 0.208377748830204 1 1
-0.144324467266384 -0.100576967459915 1 1
0.263649209140521 0.261846688961202 1 1
0.257014242681625 0.23064175764304 1 1
0.46252790863345 0.395451245845368 1 1
-0.0824651737052253 -0.0497722708896626 1 1
-0.384881627151182 -0.355490957608333 1 1
0.158380721901773 0.0543724513868983 1 1
0.175325917031204 0.168949039227897 1 1
0.535225703753191 0.471732532110326 0 1
0.0249610418733337 0.0450153736492382 1 1
-0.31500041523236 -0.311346245064673 1 1
-0.236448995972594 -0.170333475061496 1 1
-0.321928087666403 -0.291065206621046 1 1
-0.212697859304874 -0.217638288453563 1 1
0.122611858585778 0.102332813604556 1 1
-0.0474781394569847 -0.0551295432934687 1 1
-0.118815548533251 -0.117700276073464 1 1
-0.293783273055459 -0.2743728347141 1 1
0.314917971793458 0.287582218237236 1 1
-0.228212664272217 -0.196879672132586 1 1
0.241660536039576 0.195353249200392 1 1
0.202226190764588 0.186721616848915 1 1
0.142463417601773 0.13686263587656 1 1
0.250062290564486 0.229260066020518 1 1
-0.0532024340404809 -0.0626820377148925 1 1
0.57872429970654 0.519828940965044 1 1
0.327916020937282 0.292784542492597 1 1
0.676040866018213 0.613814357547796 0 0
-0.322576473009423 -0.289779841880465 1 1
0.161682431504911 0.146745660761272 1 1
-0.641778398448057 -0.563689623468398 0 0
0.399260204273901 0.359897082636247 1 1
-0.0603492573605497 -0.0679343281633501 1 1
-0.169722605111367 -0.149821406878843 1 1
0.343204262531836 0.310079278930163 1 1
0.142064963784276 0.147665935177074 1 1
-0.13568620789564 -0.131105392986529 1 1
0.0211475822325293 0.0348733209698225 1 1
0.580138765625209 0.540128105074523 1 1
-0.426524309990619 -0.400198534991576 1 1
-0.00803858038965775 -0.0204195134504214 1 1
0.473937382140649 0.425031162103004 1 1
0.21302179432759 0.187212602078273 1 1
-0.313992434520292 -0.342140890419724 1 1
-0.247450176698554 -0.212852467283514 1 1
0.462702559168001 0.449799248084248 1 1
-0.163869313630571 -0.166520302049651 1 1
0.326765708116163 0.308470337059128 1 1
0.12630740822412 0.136101085634968 1 1
-0.0644031306174995 -0.0654255120440517 1 1
-0.215734722259147 -0.151471637688589 1 1
-0.000576853171107283 0.0014353402501945 1 1
-0.0295618651062718 -0.0367201314223235 1 1
0.14810932082342 0.140269389549546 1 1
-0.121232352000186 -0.0768708709900345 1 1
0.131247610921593 0.107656002738792 1 1
0.0171748965784002 0.0482350239205964 1 1
0.0614554806769555 0.071106410062899 1 1
0.165541125104263 0.113587768624331 1 1
0.0817854957710872 0.0812374729233244 1 1
-0.52125006458579 -0.482210154982976 0 0
-0.174823138612012 -0.0963103782993128 1 1
0.467784842334878 0.432220391545342 1 1
0.404228142180462 0.452139568966738 1 1
0.0316149082421757 0.0138284385088611 1 1
-0.265141815545871 -0.251061561277632 1 1
0.044396135094603 0.0100329891673781 1 1
0.321421434850493 0.285308284527937 1 1
0.601978445601355 0.541456707112966 0 0
0.150536103462782 0.0749369068302175 1 1
-0.301125163526851 -0.280190208693886 1 1
-0.201016002521049 -0.155257966795174 1 1
-0.27139322431388 -0.242147623078875 1 1
-0.198291728336115 -0.171323831689456 1 1
0.00773899642020023 0.00816113649149822 1 1
-0.501858760815583 -0.486283178301306 0 0
0.42795513829536 0.368672195183597 1 1
0.397714206259705 0.378994227558506 1 1
0.35115821106033 0.337378145432591 1 1
-0.704606616295463 -0.597644026262186 1 1
-0.0335476511629528 -0.0310513284164393 1 1
-0.539503228030891 -0.479232156123735 1 1
-0.0738821736431835 -0.0688185842120243 1 1
0.0168317683547908 0.0378836107893396 1 1
0.317538707466127 0.30727812143331 1 1
0.380280420981451 0.372897142401687 1 1
0.49903487795601 0.448909050027014 1 1
-0.163352714447039 -0.166742143153636 1 1
0.673811083837664 0.626812270409534 1 0
0.132084618157437 0.100584224899051 1 1
0.370729857770135 0.239256499642363 1 1
0.385443422181999 0.341513225168029 1 1
0.361276563443495 0.345899421806626 1 1
-0.130230485775746 -0.138628849499286 1 1
0.689410357513486 0.619735718349977 0 0
-0.165116681094404 -0.195636127074476 1 1
-0.0807969747353062 -0.0869027823472019 1 1
-0.0816208027480557 -0.100548008101784 1 1
-0.0950539231498619 -0.117068904844739 1 1
0.190405133183951 0.180508282052547 1 1
-0.462340074002648 -0.405976877828856 1 1
-0.170063914758095 -0.0944111222472544 1 1
-0.275543077510457 -0.284995163288116 1 1
0.573539222684347 0.545658809348372 1 1
0.168089558078263 0.135950284265938 1 1
0.0243524762049928 -0.00521405240045753 1 1
0.37107699076738 0.302272232223011 1 1
-0.510115703261071 -0.47485621676271 1 1
-0.0369854809732696 -0.0585454370670253 1 1
0.215492810902776 0.165760342228172 1 1
-0.0746567564785888 -0.0818868745391005 1 1
-0.539850419377794 -0.470144642535804 1 1
-0.257836103552919 -0.277978794685416 1 1
0.355439726639786 0.359077898525696 1 1
0.323480845009526 0.29297510113726 1 1
-0.226764302550289 -0.20395158407027 1 1
0.0369077647182274 0.0362349242196071 1 1
-0.317662755939565 -0.260341446171286 1 1
-0.201046063387418 -0.175200541311118 1 1
0.133487064552062 0.129836393153704 1 1
0.818447530378289 0.789384427061481 1 1
0.133335663047158 0.126295772814287 1 1
0.228299388862696 0.216000669937292 1 1
0.60097042979186 0.537111530984195 1 1
-0.250161641789793 -0.219737994361127 1 1
-0.40768734334279 -0.39008856474327 1 1
0.062772461492907 0.0378784519807319 1 1
-0.338129043131249 -0.312858423895334 1 1
-0.0307656852554044 -0.0304058766460817 1 1
-0.202696837154287 -0.191953610610686 1 1
0.865341403407228 0.760392139735352 0 0
0.160726152776275 0.150837971499406 1 1
0.0850464120775679 0.0600470908548825 1 1
-0.347432563046581 -0.317836417039288 1 1
-0.0223636455309875 -0.019216267375818 1 1
0.296302296039186 0.238711805148964 1 1
0.137992746435362 0.210532062495199 1 1
-0.549115543322202 -0.493860604449581 1 1
0.434992703784314 0.373408511043354 1 1
-0.22048717907954 -0.20473386274837 1 1
-0.0272259797200866 -0.0332466438573959 1 1
-0.0797841153669774 -0.0682588953373697 1 1
0.485189222048321 0.432997891555467 1 1
-0.289454399441169 -0.273187773685792 1 1
-0.263803196372582 -0.236390335937468 1 1
-0.424357692682484 -0.361157409962972 1 1
0.700938949468734 0.630435364758726 0 0
0.160539743811075 0.147499403338067 1 1
-0.343794127992665 -0.321784677805233 1 1
-0.172536858933582 -0.135404707781409 1 1
-0.390443323457856 -0.329307382784241 1 1
-0.0541884758645012 0.02554716761789 1 1
-0.603759974889794 -0.54268314391219 0 0
-0.450220256072657 -0.377725989835494 1 1
-0.150855669033365 -0.178475200384965 1 1
0.638321896857864 0.613371091893719 1 0
0.380236771124093 0.332849010089375 1 1
0.3896771168427 0.336997698241508 1 1
-0.409412166377703 -0.374195292039497 1 1
-0.0322332121618597 -0.0332088350750991 1 1
-0.290999806777578 -0.250053663385588 1 1
0.0501913197173406 0.0489212951103288 1 1
-0.179623920965617 -0.158877831559046 1 1
0.127407001269164 0.126544007150275 1 1
0.434581870725769 0.472654190960425 1 1
-0.0278416697371291 -0.0153397308128712 1 1
0.42450857887116 0.35119871195141 1 1
-0.400797165636768 -0.372922128105172 1 1
-0.345314848700058 -0.303873712093078 1 1
0.130553997969708 0.101992875492267 1 1
-0.0679862640985955 0.0537671178904483 1 1
0.0437458514077887 0.0126580578556331 1 1
-0.0185785497937589 -0.0110888752338776 1 1
-0.201890401374914 -0.185070884266503 1 1
-0.188588967957419 -0.170641373855868 1 1
-0.392468476950665 -0.341433886866065 1 1
-0.128601252466964 -0.103611248324228 1 1
-0.193428095747802 -0.158587141830942 1 1
0.122700622504681 0.127186761103526 1 1
-0.102451970626817 -0.115322866470121 1 1
-0.549529377238936 -0.520910983200218 0 0
0.110708611003442 0.0726706737445487 1 1
-0.350781225019214 -0.306291855174312 1 1
0.176749049726351 0.210860708056403 1 1
-0.160046204154682 -0.130787062365067 1 1
0.320771781582066 0.258994473921212 1 1
0.301536605811548 0.289354505931865 1 1
0.165019326498908 0.147533320689092 1 1
-0.10136747791466 -0.0797928314469501 1 1
0.311590046065104 0.261722785309398 1 1
0.0736235361253983 0.0111425005866267 1 1
0.0156973868398579 0.0150697157269868 1 1
-0.197615677423333 -0.177110504612807 1 1
-0.256077684601093 -0.235349312571458 1 1
-0.495941460718403 -0.423917589849194 1 1
-0.209669766991493 -0.181974067163323 1 1
-0.12890301508608 -0.126515678855734 1 1
-0.153286909833443 -0.137941263809178 1 1
1.0057792569959 0.907330073876319 0 0
0.411514210426613 0.41609898412798 1 1
-0.242728563412855 -0.222879919440371 1 1
-0.0513563178814258 -0.0497628462842256 1 1
0.142100485891054 0.129052267004237 1 1
-0.341259957072964 -0.318713961895483 1 1
0.171927642168323 0.15448703043893 1 1
0.203829189543553 0.172264468527527 1 1
0.127486691888471 0.111518724762558 1 1
-0.492537166514411 -0.449349001873194 1 1
-0.0242256729297935 -0.0549450113319992 1 1
-0.366280371860162 -0.352213083672974 1 1
0.285413879356264 0.256648394714852 1 1
-0.0922651172074607 -0.0654952984820409 1 1
0.200688327997265 0.162736659638976 1 1
0.0892544093896266 0.0470286867186759 1 1
0.146167411721522 0.116897005214621 1 1
-0.274444510561729 -0.319531493299373 1 1
0.14503555706368 0.112058404027189 1 1
0.0812363701253018 0.0364278210504951 1 1
0.513468398887211 0.50038482820321 1 1
0.43249079012445 0.412089215974202 1 1
0.165119888987745 0.121862385719204 1 1
-0.171000399959689 -0.150332832021664 1 1
-0.118093797362948 -0.10683593044817 1 1
-0.167100870765175 -0.169480012590765 1 1
-0.234306492321516 -0.202991963200626 1 1
0.203858740911786 0.177609385486249 1 1
0.212619915912859 0.187545369306021 1 1
-0.074493379480649 -0.0813695311482786 1 1
-0.360373357737257 -0.320764563406667 1 1
-0.317989019721791 -0.289343534363903 1 1
0.189033013894901 0.169160444064644 1 1
-0.0207492625535282 0.00535692997323786 1 1
0.207345740396825 0.201994745888248 1 1
-0.304618178424682 -0.264656186544715 1 1
-0.265438257374823 -0.274245037842489 1 1
0.112505414058837 0.115909976945019 1 1
-0.156963381092802 -0.143005629248458 1 1
0.397346640545382 0.362699706260969 1 1
-0.224962101688699 -0.225345084554471 1 1
0.0685627805323584 0.0466858021852494 1 1
-0.174742602102185 -0.147450894463092 1 1
-0.113701234087007 -0.101370006499664 1 1
0.0154282370645532 0.006789368248464 1 1
0.283596127519939 0.223545670661403 1 1
0.324908433449691 0.318567990538159 1 1
-0.181660608865617 -0.183135259849191 1 1
-0.573918672266572 -0.502725537213077 1 1
0.0699596473679195 0.0590513648108716 1 1
-0.226957616233165 -0.174552227477689 1 1
0.271665662132245 0.285892525688508 1 1
0.380609657577739 0.348029677624889 1 1
0.0494317959107676 0.00480709071056531 1 1
0.18341268427934 0.16673377498441 1 1
-0.27085157923125 -0.24549309447529 1 1
-0.298633420744264 -0.211145318353866 1 1
0.176531726972275 0.156130545340772 1 1
0.19732819197813 0.183774306636158 1 1
0.18129272168256 0.160988063578386 1 1
0.209707616412276 0.195828036645391 1 1
0.319256351437843 0.325474181301157 1 1
-0.104648254974979 -0.0887060038008577 1 1
-0.0486786701301329 -0.0669998090638899 1 1
-0.0489530968006289 -0.0249671181587615 1 1
-0.242409535114844 -0.273600122789323 1 1
0.167498741488899 0.156886929042005 1 1
-0.106633758356254 -0.0940898670936289 1 1
0.143608980115806 0.0952065454228095 1 1
-0.105386996759958 -0.101201365156386 1 1
0.0404824155381036 0.0529021359574368 1 1
-0.360478962345463 -0.298842429035826 1 1
-0.359915064179022 -0.333091611821508 1 1
0.458401414028358 0.439118572714052 1 1
-0.0766413518961737 -0.0612509847157602 1 1
-0.264277205134692 -0.254991666812758 1 1
0.0365999096242232 0.0572088719658755 1 1
-0.32732206249677 -0.288496497939917 1 1
0.301074653607316 0.243086357592106 1 1
0.102957753367731 0.118255498906078 1 1
0.343381645878156 0.292479471652331 1 1
-0.162832948297587 -0.135218234995334 1 1
0.0483755556868439 0.0708941690629404 1 1
-0.410970863048654 -0.251759560728204 1 1
0.30110419120784 0.304678709826607 1 1
0.263412470897181 0.206867798645075 1 1
-0.385897048138534 -0.351337987943385 1 1
-0.654523473901042 -0.623281514228048 1 0
0.563285499174549 0.52786951781033 0 0
-0.102605539656928 -0.073967373830106 1 1
-0.0977786145634497 -0.0637876763765813 1 1
0.602246751678283 0.548425932982418 0 0
-0.215005745977922 -0.204174537794244 1 1
0.311845494930061 0.313180384978401 1 1
-0.283356670578405 -0.23574561938091 1 1
0.0944095632038499 0.0785275506513224 1 1
0.294561249082137 0.198797188819093 1 1
0.0697909046878342 0.0620626837348598 1 1
-0.109728622011798 -0.182083423438678 1 1
0.0267332528583087 0.0379176308754434 1 1
0.437407742275134 0.399588409991951 1 1
-0.0454324881190516 -0.0549417203864304 1 1
0.179623671367568 0.20736342957379 1 1
-0.0576432829480808 -0.00569332203349449 1 1
-0.0839504691699536 -0.0666484340147508 1 1
0.235493655027694 0.231256002705663 1 1
0.257775285090158 0.233549485985339 1 1
-0.0958591582404674 -0.1176095565149 1 1
-0.209909640952635 -0.157232006453985 1 1
-0.398834113035178 -0.376927861342615 1 1
0.0195805172675717 0.0223303218757709 1 1
-0.532336553651098 -0.499670631676076 0 0
-0.0638310971071761 -0.0503326270119324 1 1
0.069292606184192 0.063316258682747 1 1
0.395240332735313 0.358320869188176 1 1
0.635532971777647 0.545971700131434 0 0
0.171502619151936 0.120432152511813 1 1
0.128979550233847 0.11754698941244 1 1
-0.27340410578438 -0.248333649646553 1 1
0.183635158567465 0.155227379309455 1 1
-0.256482778094822 -0.235319142558812 1 1
-0.016849700856477 -0.0094554219270664 1 1
-0.102971251916181 -0.116975631696084 1 1
0.0541389640180941 0.0397606120248625 1 1
0.352100534789795 0.308998482616176 1 1
0.146990739998312 0.130280586536049 1 1
-0.205076639981247 -0.256050381890399 1 1
-0.0790442129920781 -0.0757226786030469 1 1
-0.1158326972186 -0.128805023533759 1 1
0.296818652238903 0.271767663456649 1 1
-0.261506197298633 -0.266458433648956 1 1
0.0438059334762939 0.0349122557685046 1 1
-0.171430159017662 -0.158202268585828 1 1
0.287347211617969 0.252282985708098 1 1
0.00511680870357972 -0.00345258413702069 1 1
-0.119788179629159 -0.107191813080441 1 1
-0.530507506417629 -0.462692843181446 1 1
-0.322747571454847 -0.26520588080223 1 1
-0.121549607673318 -0.107630639526467 1 1
0.590210123811038 0.573663838064996 1 1
0.422654373682397 0.384676599949259 1 1
0.0310664135351368 0.0169178666544155 1 1
0.218797000356468 0.182133162126312 1 1
0.0942092045986239 0.0922740163224965 1 1
-0.276132989472937 -0.244690691204674 1 1
0.195405469956761 0.144103338609654 1 1
0.36361371384334 0.252318744997452 1 1
-0.242352711816527 -0.267569516296134 1 1
-0.103942980141788 -0.140792177432496 1 1
0.0375758154823148 0.0330431933843298 1 1
0.21346963099653 0.210119804253603 1 1
0.0586813776964587 0.0748198174244106 1 1
0.00616191743640267 -0.0231262203184679 1 1
-0.338732046623902 -0.324483337669803 1 1
0.257215439220689 0.229676398396844 1 1
-0.454423269994588 -0.408590017370073 1 1
-0.464223989852113 -0.459047080975775 1 1
-0.0411001189602937 -0.0255027879492672 1 1
0.0220505929315108 0.0481191846954516 1 1
-0.383913705215573 -0.333800803774234 1 1
-0.445314991687132 -0.404905110957756 1 1
-0.357691992304697 -0.311045021533152 1 1
-0.0270462590886038 -0.0260543941342151 1 1
-0.329436552220476 -0.298994568678813 1 1
0.391509069506901 0.340558176543244 1 1
0.150805091996412 0.127393519043928 1 1
0.160974270753999 0.165166919932818 1 1
-0.177973190503568 -0.138813706695539 1 1
0.322931709897881 0.283497148431464 1 1
-0.375696357447396 -0.355170995580741 1 1
-0.158978727453192 -0.145076272243164 1 1
-0.0351898286493628 -0.0513790400278391 1 1
-0.316734123014362 -0.24687848974088 1 1
0.483668110051399 0.464989655113244 1 1
-0.150200637292594 -0.158328524307873 1 1
-0.256130402810504 -0.222497031894419 1 1
0.0920627743892955 0.0791758867396826 1 1
-0.200109582981634 -0.181273230638867 1 1
-0.2778502747323 -0.226301261955062 1 1
0.0816628098709092 0.0301644737406545 1 1
0.0441374955044796 -0.00258622431492016 1 1
-0.367962335251741 -0.369261068737972 1 1
0.136286068479951 0.145353658757866 1 1
-0.00315485542029269 -0.0453014646434293 1 1
-0.286649116145979 -0.264256895904036 1 1
-0.0893225779343988 -0.0118509733273788 1 1
-0.154499569404793 -0.178767529569908 1 1
0.249312220706983 0.24553589459486 1 1
0.104677157827779 0.120356521935225 1 1
0.0933010268301475 0.0872975200507198 1 1
-0.152023032356634 -0.126992373720291 1 1
-0.0604116462702939 -0.0551721477127858 1 1
-0.221008767552582 -0.196278692000585 1 1
0.0281974711615373 0.0174564504622561 1 1
-0.331310334642734 -0.303440392297949 1 1
0.123048146470479 0.0715639456768517 1 1
0.0787774185358593 0.0654774721779531 1 1
-0.0108049869317629 0.0278042176444225 1 1
0.0289735283059446 0.0470634449031984 1 1
0.0886950002398417 0.0885073950861894 1 1
0.00235745561980652 0.0432723723174101 1 1
0.278459839774197 0.258753843396186 1 1
-0.412416448408641 -0.382880624318673 1 1
-0.0177617953103806 -0.00553616919066345 1 1
-0.185593703745198 -0.160561474472618 1 1
-0.103607188444263 -0.101911809739038 1 1
0.218666778032911 0.223352836458079 1 1
0.0477797775917239 0.0287274058410169 1 1
0.0404314545039615 0.0259167150427135 1 1
-0.463904647267421 -0.380304021747428 1 1
0.00314908067950576 0.0120034956177885 1 1
-0.266047285569987 -0.241878756504308 1 1
0.583529551574036 0.524775336299889 0 0
0.396601417613597 0.358850824431856 1 1
-0.193789095176675 -0.151781472757929 1 1
0.0343109800535215 0.0388182930606871 1 1
0.106022654227931 0.0316469751762525 1 1
-0.214696135561099 -0.18708931938952 1 1
-0.183475386509196 -0.154708242697039 1 1
-0.347196978899196 -0.340101606097019 1 1
-0.0290230174132073 -0.0177049551504706 1 1
-0.543254649789618 -0.4846032990163 1 1
-0.412333848501303 -0.356952607811895 1 1
0.362339936926834 0.326092165718525 1 1
0.264417560951215 0.297360214912654 1 1
-0.623142720894358 -0.568814549259091 0 0
-0.0428394506059667 -0.0372154609936914 1 1
0.353744428212652 0.327523186104519 1 1
-0.251918636456567 -0.244362473314338 1 1
0.240998269263869 0.228986365218833 1 1
0.774350207915153 0.772001469583788 1 1
-0.183412332843642 -0.170508485018741 1 1
-0.475473404461392 -0.524539945878824 1 1
0.214702621558647 0.197307499827282 1 1
-0.214690803713606 -0.170288877018838 1 1
0.486531503626361 0.425484788934129 0 1
-0.50980856711793 -0.462844483304483 1 1
0.192469068066186 0.164921501140315 1 1
-0.596454943588977 -0.520565961623146 0 0
-0.0519101804978428 -0.0444741359047735 1 1
0.589755642631005 0.515659506051657 0 0
-0.0808062462171693 -0.0618435345604291 1 1
0.104516365988437 0.108238173767411 1 1
-0.308203996549845 -0.271909502891907 1 1
0.134759265582838 0.0846806610568025 1 1
-0.293673205670192 -0.286331349508409 1 1
-0.166944793982809 -0.169883994060733 1 1
-0.162032241118701 -0.120174748376399 1 1
-0.0671942954801898 -0.0438837928547253 1 1
-0.33150425877404 -0.286411298509233 1 1
0.318367338998647 0.269696423029732 1 1
0.138987796545432 0.120622147961588 1 1
-0.225030201053822 -0.16955084751109 1 1
-0.279139240352604 -0.254519561262685 1 1
-0.273976433668668 -0.267809882471414 1 1
0.146316580317703 0.127064842047193 1 1
-0.280230872516312 -0.220684668436989 1 1
0.321788274172703 0.29657573666422 1 1
-0.0844597709532511 -0.0918679812054001 1 1
0.321142252850232 0.270262724484897 1 1
0.229646046960867 0.171766837426979 1 1
0.443445853353938 0.41113251371311 1 1
-0.147355833863496 -0.16104952731021 1 1
0.142377804461876 0.124515887558995 1 1
-0.31004118424485 -0.301515622641372 1 1
0.531565195622584 0.480338722874797 0 0
-0.288231455766588 -0.21431888806003 1 1
0.288024092445104 0.270526467359631 1 1
-0.179825917491845 -0.16169718054982 1 1
0.0102057369839199 -0.00497054685746046 1 1
0.337952597217499 0.308810571176238 1 1
0.356591850192995 0.301089113397931 1 1
-0.301902865328385 -0.304230259835938 1 1
0.18022366867285 0.201208099147903 1 1
-0.165781572367596 -0.139196437833435 1 1
-0.167354732777013 -0.13926403279162 1 1
-0.00137541715993108 -0.0283927129173409 1 1
-0.6169984356761 -0.559594378742167 1 1
0.180458704645659 0.146102378525992 1 1
0.0366507074393135 0.0504811814839646 1 1
0.152598983413457 0.13686483024578 1 1
0.395702968238554 0.320691101862161 1 1
0.181714775780601 0.191870130045771 1 1
0.327271943744543 0.373303624780441 1 1
0.170730501259307 0.149791232884526 1 1
-0.269163541093158 -0.252402613659601 1 1
-0.0159001820352413 -0.00569042599077313 1 1
0.270144456838036 0.259978216076605 1 1
-0.135218669793538 -0.0791437780092084 1 1
0.0335221617755746 0.0311854118318234 1 1
0.0442611816291033 0.0469372996828682 1 1
0.128253387907391 0.111501318339725 1 1
-0.232130805616575 -0.208448041361333 1 1
0.11830168276636 0.0905587659193633 1 1
0.119902890803688 0.124105242921509 1 1
0.182342962538805 0.161257162154612 1 1
0.3520088013533 0.353122467467218 1 1
0.204596786859928 0.145290401762518 1 1
0.293309177232289 0.303766418984851 1 1
-0.175683960769604 -0.137454707443283 1 1
0.202729952904211 0.157347273274519 1 1
0.103542102653017 0.0982644172967509 1 1
-0.180650724266731 -0.192404487464848 1 1
-0.552476245789386 -0.482924415275626 1 1
-0.246691235610565 -0.244440559643929 1 1
0.160955323201632 0.108674136742803 1 1
0.109819346710857 0.0858772230927038 1 1
-0.423289596732868 -0.394936845153273 1 1
0.383548640044332 0.314301535377745 1 1
-0.0802305033194255 -0.0720504780230907 1 1
0.0364094457045024 0.0104304488732501 1 1
0.0124636758487451 -0.0392657397698508 1 1
0.388015024975386 0.33956224143483 1 1
-0.289822329961217 -0.277171507579637 1 1
0.192157390797453 0.123346440077524 1 1
-0.1637532257227 -0.165067310203304 1 1
0.062060851149562 0.0792392457928754 1 1
0.226199868188323 0.202963071824377 1 1
0.167243207319097 0.140327236469722 1 1
0.213467758748197 0.203877466858254 1 1
-0.40212307880208 -0.3740401829708 1 1
-0.0782646970052281 -0.0551558211657315 1 1
0.0961245533486469 0.0879789764135485 1 1
0.38029926229755 0.329729877194669 1 1
-0.71175884392462 -0.663649841319545 0 0
-0.198078508896298 -0.200844917778254 1 1
0.346632850114046 0.313174859709633 1 1
0.108485243868032 0.0919249791948515 1 1
-0.039039187008238 -0.0653606531899774 1 1
0.100942607055493 0.0548202506831899 1 1
0.197242581274784 0.206139328475337 1 1
-0.28949578875754 -0.253859311811604 1 1
-0.348675285871276 -0.322392674027843 1 1
-0.144895260654216 -0.117158660611178 1 1
0.0944251107721047 0.0818588102550316 1 1
-0.286351394969672 -0.253653872345232 1 1
0.20228026081193 0.19077012795229 1 1
-0.365955557256611 -0.328870164609549 1 1
-0.0537943897129741 -0.0585474908562949 1 1
-0.367649658099498 -0.330769713228695 1 1
-0.197556496252041 -0.198576713350258 1 1
-0.298637676824814 -0.249698907128176 1 1
-0.0128479176689424 -0.0222892242669121 1 1
0.21649265628048 0.249451126760502 1 1
0.267701292715003 0.220620988181249 1 1
-0.150970061355241 -0.131654759556032 1 1
-0.232392694793304 -0.20663291226772 1 1
-0.102345060620425 -0.0980284473204593 1 1
0.688711901720945 0.577584406541996 1 1
-0.141808084217327 -0.140856893559812 1 1
0.326591868078502 0.29538091521155 1 1
0.0369807555796604 0.0604657447863968 1 1
-0.231461145731503 -0.230080778242546 1 1
-0.21471414973528 -0.188415842467044 1 1
0.0516995291213408 0.0847557450387175 1 1
0.525451454935603 0.471224677964767 0 0
0.366583975304609 0.330289793031132 1 1
0.137422240191971 0.144960493225506 1 1
0.0567533471710354 0.0359701111076656 1 1
-0.162557460788503 -0.166753416631341 1 1
0.166779533646274 0.135880128003723 1 1
0.535712839618238 0.470330988174017 0 0
-0.134738254585914 -0.125761736129861 1 1
0.0233580276405231 -0.0174030138154769 1 1
-0.343319596821395 -0.26920240827821 1 1
0.0731367145730348 0.0951655144296807 1 1
0.0259624313488556 0.0320351383870736 1 1
-0.00342660337879587 -0.00721601935286376 1 1
0.0189491658536197 0.0599193409701426 1 1
0.0745156302036244 0.0807876872017421 1 1
-0.550619019019232 -0.513746043401287 1 1
-0.334648419218956 -0.291428777405063 1 1
-0.551477031330398 -0.495072342540271 0 0
0.280401011793172 0.255722611343402 1 1
0.215621780473732 0.117887038783177 1 1
-0.836664646802375 -0.756256492384609 0 0
-0.0928388496878025 -0.0916303818545049 1 1
-0.324699145425708 -0.318302932942131 1 1
-0.0705687155127092 -0.0652937197880446 1 1
-0.608946628049729 -0.540576322565452 1 1
0.141172661764829 0.104544317303667 1 1
-0.217740918469766 -0.168220535486685 1 1
-0.0217626992844512 -0.0175192930476824 1 1
-0.430354432795171 -0.377477902189906 1 1
0.209052406640376 0.146279362657912 1 1
-0.292086861932479 -0.263358064223121 1 1
-0.151473740688844 -0.130900913699125 1 1
-0.4202615370045 -0.357662654140068 1 1
0.0631705508123997 0.0705577401919715 1 1
-0.101533379190488 -0.0694160821165604 1 1
0.223310541569696 0.191134456729246 1 1
-0.218894105134159 -0.216610961957443 1 1
0.437325499854065 0.374278472300255 1 1
-0.314119194257596 -0.270093236264154 1 1
-0.354161183628696 -0.342527996046516 1 1
-0.259638554589612 -0.24669165063304 1 1
0.0273053988537995 0.0534589236078213 1 1
-0.112032185886522 -0.0878049638178174 1 1
-0.348031057936016 -0.290020676011778 1 1
0.0667009670071762 0.0731548286966295 1 1
0.392261661604999 0.348301650721119 1 1
-0.195835695912549 -0.186098922337795 1 1
0.553161580749913 0.525595406698072 1 1
0.106311437093138 0.125476175317654 1 1
-0.108640231741275 -0.0649908197852208 1 1
-0.362354953602714 -0.349320527925324 1 1
0.236397286887957 0.2316912068858 1 1
0.214330885294311 0.2020510680114 1 1
0.166052742225973 0.137267778171437 1 1
0.0950945927907025 0.0882701945862692 1 1
-0.0983713844139553 -0.102495607384978 1 1
0.0827670673330004 0.0927811905491332 1 1
0.218401803471998 0.190339613314128 1 1
-0.22479432682597 -0.216341847644179 1 1
0.012051691506436 0.00313718710482272 1 1
-0.0804302469395856 -0.0626619113919511 1 1
0.0817903150350253 0.0686277825166937 1 1
-0.0767106948964538 -0.0451903326408383 1 1
0.204058881885926 0.131083472908577 1 1
-0.0133413773431197 0.0171543760462211 1 1
-0.125141847533087 -0.10477413381847 1 1
0.221359142331353 0.057549926350234 1 1
0.0505087424619717 0.0591421829624544 1 1
0.283241808857771 0.240433170626179 1 1
-0.292985197768182 -0.260292027355697 1 1
-0.481305143182866 -0.431316067943557 1 1
0.0955651294494934 0.0767425652057124 1 1
-0.049987495965899 -0.0172461917215656 1 1
0.255074264762407 0.196279410374288 1 1
0.272094489395827 0.248377251115349 1 1
0.152429221316503 0.0959215964797698 1 1
-0.154826701710595 -0.153959853818796 1 1
-0.0118980178483416 -0.0348534930762653 1 1
-0.55253151640396 -0.479720948860223 1 1
-0.110849808066201 -0.0661492211469469 1 1
-0.16934339562832 -0.154907929441689 1 1
0.264309638882397 0.203086487668849 1 1
0.510102212431112 0.472080205313215 1 1
0.102998056763514 0.133054162416054 1 1
0.123335524794946 0.120155347003319 1 1
-0.43439869714852 -0.419376016657553 1 1
0.283561210798209 0.293446044492135 1 1
-0.0804704970220894 -0.0651250586872562 1 1
0.208229972634641 0.224313756493585 1 1
-0.301887307407406 -0.269453265249844 1 1
-0.101865423026606 -0.0683716316778735 1 1
-0.355294846719559 -0.290637499938479 1 1
0.0703548264020879 0.0710713042084574 1 1
0.226812862530272 0.205603980376123 1 1
-0.0187019862000864 -0.00668263809330268 1 1
-0.110766867351761 -0.0879996481426446 1 1
0.135701535731746 0.107616030931142 1 1
-0.174012118096011 -0.169784389037279 1 1
0.224264010409301 0.20080113856483 1 1
0.471081449771387 0.514910414820077 1 1
0.188502979583223 0.159527675029391 1 1
0.181714853426542 0.148411060006404 1 1
-0.622066423041771 -0.540160375014776 0 0
0.1225623500011 0.110558016303848 1 1
-0.0724788207220065 -0.0720646242278315 1 1
0.28822759603158 0.250803737955757 1 1
0.177550259284792 0.0204192293147894 1 1
0.384706294679735 0.33085225436824 1 1
-0.140169092343334 -0.0818849366972383 1 1
0.0208745588250568 0.00964133905930303 1 1
-0.277371550549493 -0.263846324933232 1 1
-0.213259528868927 -0.208273263524652 1 1
0.586606562407875 0.573517516945668 1 1
0.436049117264241 0.387223429961292 1 1
0.296630018532367 0.272229986757581 1 1
0.567394703879131 0.508837387578897 0 0
0.201809978261821 0.169229610314042 1 1
-0.00215610137977952 -0.00199851438588184 1 1
-0.419389689745969 -0.361297730292782 1 1
0.513379845225313 0.471267299048667 0 1
-0.0509708845797923 -0.0300758030723561 1 1
0.0839480110025395 0.0941466351371444 1 1
0.241579520361033 0.220475076244492 1 1
-0.135202464584192 -0.175794018757089 1 1
-0.221260753624319 -0.197298524301259 1 1
-0.109488282956688 -0.0791158962024247 1 1
-0.294568405697628 -0.244164988341388 1 1
0.354483339562048 0.334141020279525 1 1
0.121819471455932 0.0904416677326322 1 1
0.181223185629939 0.154971521659108 1 1
-0.147542866148034 -0.144134189730778 1 1
-0.153485446841518 -0.15886981318022 1 1
0.135153249816032 0.131088406789401 1 1
0.340294707404313 0.287998755548187 1 1
-0.314735997732762 -0.304488792050385 1 1
0.385887331575905 0.362715208659911 1 1
-0.233004589623278 -0.206023376329451 1 1
0.414165588228175 0.287243976558229 1 1
0.466075054314089 0.428088482248785 1 1
-0.197844624488617 -0.179116367699826 1 1
0.0657644600903589 0.0482944244186952 1 1
-0.384406220213209 -0.3479805953897 1 1
-0.182542316501191 -0.168920184368372 1 1
0.0768074761828415 0.0671393851347496 1 1
0.15214098438764 0.146646222998523 1 1
-0.43317031256781 -0.390751220926152 1 1
-0.189278145879952 -0.164332699648909 1 1
0.415794674403227 0.39100541912665 1 1
0.00724825257971998 -0.0208216565272374 1 1
-0.590533786894208 -0.553079287623614 1 1
-0.0474154615060417 -0.0248313344811859 1 1
-0.673883080625387 -0.622289113063259 0 0
-0.146391604816136 -0.128341426329622 1 1
0.285194693971982 0.253637726381633 1 1
0.23770982355428 0.209886510657744 1 1
-0.175907395351468 -0.16332956583728 1 1
-0.0937285467905263 -0.0759194448891013 1 1
0.535849008301804 0.477531493904582 1 1
-0.304723136348496 -0.269971499878445 1 1
0.011956378570345 0.0213004927299088 1 1
0.0303565329633577 0.0115722800925649 1 1
-0.0975810952979085 -0.0869977490240917 1 1
0.284450498258954 0.253581315665422 1 1
-0.0502500389228727 -0.0371153552150589 1 1
0.378386110611777 0.348224905972201 1 1
-0.111544663099518 -0.117217087303592 1 1
-0.183011798729614 -0.212081022076796 1 1
0.00569086464467461 0.0127728416387732 1 1
-0.0937450257234701 -0.0562788244056728 1 1
-0.0217554763444028 -0.0198435026521915 1 1
0.354518239384404 0.281682571409034 1 1
-0.00819562946564937 0.0200055646658328 1 1
-0.152338416064512 -0.14814265028807 1 1
-0.0506158013283135 -0.0549027061798162 1 1
-0.112637199511669 -0.074089174292213 1 1
0.345873596521804 0.330963693858337 1 1
-0.280811595737361 -0.267628100756864 1 1
0.129820480633186 0.126737120747622 1 1
0.329318949773833 0.295033553587802 1 1
-0.53316470827131 -0.477883661289591 1 1
0.504976142409107 0.466552306022971 1 1
-0.214793371007296 -0.19356612099942 1 1
-0.502982106636413 -0.458495832821177 0 1
0.20490114428045 0.169504555105908 1 1
-0.308174780370585 -0.27531561248829 1 1
0.266098315831637 0.247440908856399 1 1
-0.347461106113993 -0.347032267148755 1 1
-0.191743805936804 -0.150506134696547 1 1
-0.0125335207556014 0.00744768929645809 1 1
-0.714981660723616 -0.637442053049699 0 0
0.731916688775865 0.701776322223362 0 0
0.219495397803126 0.190345504950698 1 1
-0.378418189667759 -0.322682404804006 1 1
-0.225926854281579 -0.195219927586132 1 1
0.0446539701486677 0.0522258215343896 1 1
0.248429129852929 0.222782211628709 1 1
0.573443203221898 0.52800676131835 1 1
0.313654234998108 0.270072750572606 1 1
0.0929918104152357 0.123233698465076 1 1
0.0252153053782912 -0.0361276994797088 1 1
-0.26785252326172 -0.247125286163199 1 1
-0.0554305764598136 -0.053677886977402 1 1
-0.114928764766301 -0.0907936519345916 1 1
0.093176290581848 0.0303663849970047 1 1
0.357115438586421 0.335091731792733 1 1
-0.333869870365538 -0.255478117606921 1 1
0.0681541588544171 0.0731244306161493 1 1
0.606319895538165 0.562101774464847 1 1
-0.0225228597377038 -0.0583832149177905 1 1
-0.9233152772732 -0.825430086219146 0 0
-0.225407402978042 -0.188242643555852 1 1
-0.043015042229001 -0.0567924077043845 1 1
-0.0521250706465912 -0.0181038723563049 1 1
0.152231024536596 0.122057962858073 1 1
0.161222578706555 0.0974724871704632 1 1
-0.2697230472771 -0.296032675815468 1 1
-0.224379157527964 -0.212686175730437 1 1
-0.629639575874665 -0.595068557955771 1 1
-0.193068898382579 -0.184918927214009 1 1
-0.0915273617741398 -0.0909217819618764 1 1
0.0141796429185108 0.00619413637712044 1 1
-0.12771489966514 -0.107821026024072 1 1
-0.179228805354673 -0.143582024803664 1 1
-0.0637910783885016 -0.0351514632718801 1 1
0.11721760722239 0.0935325201866316 1 1
0.392764667275731 0.350988708370339 1 1
-0.336457484762583 -0.322408812453663 1 1
-0.0670317481914254 -0.0768881025419056 1 1
-0.22809710388697 -0.166658216960294 1 1
0.138429514959028 0.145533646912004 1 1
-0.309702021418677 -0.26268264247041 1 1
-0.132381876014267 -0.0788688886249663 1 1
-0.259835487370196 -0.24647702332035 1 1
0.402120992230524 0.366123748848943 1 1
-0.19825374316395 -0.186635317595449 1 1
-0.379337697356263 -0.342642590747457 1 1
0.0114623769643153 0.00358927340815943 1 1
-0.0695526868403852 0.0182852139281317 1 1
0.0431699936625543 -0.0561694464246454 1 1
0.367836322128061 0.376322786640494 1 1
0.0279551907354029 0.0133375567567735 1 1
0.0979898342216911 0.124358103703806 1 1
-0.0523882433206346 -0.0752389333303878 1 1
0.634431127757454 0.586865870477996 1 1
0.0742838610414927 0.0641858346459548 1 1
-0.347490666639306 -0.32681052224395 1 1
-0.250046391816808 -0.199919416618489 1 1
0.112304453142504 0.113709638989535 1 1
-0.194958820982488 -0.182148344277909 1 1
-0.156633507870973 -0.161302879958461 1 1
-0.500958130580921 -0.439389817828084 1 1
-0.526552352528555 -0.450417775003387 0 1
-0.0673942318112091 -0.0392411014075083 1 1
0.118854581459242 0.115599063897486 1 1
0.112528326007957 0.0692985650187792 1 1
0.287096474312156 0.26877999341746 1 1
-0.425122019481316 -0.380559507811107 1 1
-0.0169334002355787 -0.0413957880097369 1 1
0.321526667124194 0.286851437240321 1 1
-0.407927560767811 -0.366074927918197 1 1
0.326283037441686 0.257003260503961 1 1
-0.651956347595781 -0.576259204505127 0 0
0.0709220954111617 0.0604688783121552 1 1
0.208517502502367 0.188113893916925 1 1
0.237105778682779 0.194321215840776 1 1
-0.163106543915292 -0.165309388144338 1 1
0.0538261863803674 0.0498751111297086 1 1
0.0877573636446266 0.124688885326127 1 1
0.30733970186788 0.282477706190405 1 1
0.25239127403277 0.239075506767827 1 1
0.0897197029785409 0.0830719950776697 1 1
0.0583356811220038 0.0432281984826078 1 1
0.384737858969002 0.365057395601393 1 1
0.637058902741577 0.61169149279633 1 0
-0.176119013180823 -0.151095478122599 1 1
0.35086528262515 0.304182043474016 1 1
0.0198284615720127 0.0291962660483847 1 1
-0.312081291878161 -0.291564806764058 1 1
0.669521404802213 0.583202972972657 0 1
-0.00291254856744026 -0.0366327502028619 1 1
-0.096639761419019 -0.102175130265001 1 1
-0.410836859101577 -0.375633271613854 1 1
-0.0642009806321131 -0.0516623992238662 1 1
-0.249466016669728 -0.229188945136756 1 1
-0.243602645695066 -0.236060559578377 1 1
-0.581745516345565 -0.501710844862953 1 1
-0.172070350906101 -0.193402371387174 1 1
0.099815206470679 0.104621895085406 1 1
0.216257058804476 0.176749327218205 1 1
-0.238836029489897 -0.221702576405736 1 1
-0.414835933155924 -0.367995615065298 1 1
0.119221386409288 0.103180475930341 1 1
0.36844909275474 0.348455840926962 1 1
0.43826870948323 0.396304306156528 1 1
-0.183305901056955 -0.162548812903131 1 1
-0.0324788008708877 -0.0201756657386741 1 1
0.125576603167233 0.103028398421593 1 1
0.00603030543455646 -0.0574323231508029 1 1
-0.0640859243832532 -0.0262352126161851 1 1
-0.074700899206333 -0.0648949223332901 1 1
0.0177960858526918 -0.0328919321917188 1 1
0.242711454237927 0.193610539578281 1 1
0.17745002172288 0.153298319007031 1 1
0.139628841385178 0.134732786467551 1 1
0.112491629995834 0.0904258190937942 1 1
-0.511374835529777 -0.487565346705743 1 1
0.230691208693821 0.224624589378193 1 1
0.300053836461182 0.250553329300028 1 1
0.297474479545669 0.256383559359004 1 1
0.342547474998487 0.309369235028823 1 1
0.169572122797837 0.187698327328534 1 1
-0.215229942807046 -0.189768575976974 1 1
-0.308829686297476 -0.284134029128076 1 1
0.360120752089531 0.331224905206169 1 1
0.183780268337773 0.17543584075577 1 1
0.505473833649521 0.488663882818535 1 0
-0.558797240888183 -0.491177385443337 1 1
-0.0905912608147766 -0.0961277433438107 1 1
-0.257099158970053 -0.213800115249335 1 1
0.204851821665151 0.139454447616076 1 1
0.370398746324656 0.317814685215364 1 1
0.106520500767648 0.0891703407084766 1 1
-0.084068946816158 -0.0837868721389813 1 1
-0.123310390992387 -0.0998607068869586 1 1
-0.220474123776647 -0.222827574982453 1 1
-0.0648653816648799 -0.0497644509110379 1 1
0.37187306658571 0.34838541098133 1 1
-0.46552009582026 -0.431522379532776 1 1
0.450981903718682 0.417213559848758 1 1
0.545552228302142 0.5056317201528 1 1
0.356681958847692 0.362906755641139 1 1
-0.61729166759133 -0.584683613734004 1 1
-0.196515404713878 -0.144751310672698 1 1
-0.00640371226456881 -0.0151276079582235 1 1
-0.318812054800664 -0.367906238261499 1 1
0.55503917696568 0.496812591335252 1 0
-0.061788173421236 -0.064591392123596 1 1
0.378001526253336 0.314342599361547 1 1
0.192181567079426 0.175588636022832 1 1
0.302500086156682 0.269383261777766 1 1
-0.194519239494388 -0.168209974598081 1 1
0.439160942976159 0.394222571017572 1 1
0.296415074438115 0.292074624918651 1 1
0.167601252810892 0.159070254202735 1 1
0.0356501928830546 0.0473970466110959 1 1
-0.277932658734966 -0.268837266000064 1 1
0.246740327364931 0.234130259084108 1 1
0.218698298358422 0.212862942064642 1 1
0.0113612903852112 0.00448774469654067 1 1
0.196922450477699 0.21089573687682 1 1
-0.428749676041992 -0.393181832722535 1 1
0.000830013812381791 0.0106179904325165 1 1
-0.246485822075885 -0.197600606303975 1 1
-0.0131535965274034 -0.00166694346630651 1 1
-0.208659217413936 -0.162315802697844 1 1
-0.424114503557801 -0.358021826471608 1 1
0.201373757292063 0.207705092150195 1 1
-0.12809916646012 -0.109892564672543 1 1
-0.197802291827075 -0.187777750360206 1 1
0.194344721872303 0.174816977813975 1 1
0.413712093277793 0.387906661758212 1 1
-0.162417067980936 -0.148500447639188 1 1
0.409775848906565 0.357635292812532 1 1
0.186609159246552 0.174479961051341 1 1
0.0680247632490031 0.0677790783245761 1 1
-0.00692286426464073 -0.130989179392112 1 1
0.0302060569290577 0.0140772752998385 1 1
-0.111602724510811 -0.0940827969953687 1 1
0.244243855973034 0.212910695748552 1 1
-0.091167832837652 -0.0835091746398777 1 1
-0.0323851392885802 -0.0318925136656026 1 1
-0.24263318279128 -0.202848395770923 1 1
-0.143656321114592 -0.144565005241458 1 1
0.0963171685249054 0.0917699258247406 1 1
-0.184643889871566 -0.160405229979885 1 1
-0.0707391634779868 -0.0465690730542527 1 1
0.474418983632694 0.407925855119892 1 1
0.926017020711632 0.832212269000069 0 0
0.177266994331697 0.133808741385545 1 1
-0.477367765893169 -0.427909773790141 1 1
0.482240285022165 0.449032085550681 1 1
-0.185180181671626 -0.168331842588458 1 1
0.350475725725695 0.315775605355236 1 1
-0.311911028332012 -0.347776044374951 1 1
-0.0546645578140269 -0.0102334147770989 1 1
-0.0466327158490328 -0.0528357348487865 1 1
0.22558529364345 0.211951064846407 1 1
-0.22347813317976 -0.209089025132389 1 1
-0.405082881853004 -0.377045901201464 1 1
0.37999188972125 0.283011313102218 1 1
-0.0922992378680526 -0.0582840476345879 1 1
-0.120786335270481 -0.133992540339794 1 1
0.122530696270388 0.150041124889148 1 1
-0.105912816501749 -0.0882216298756025 1 1
-0.514681490272537 -0.491824793589683 1 1
-0.243537985556425 -0.238016756802309 1 1
0.108253421864153 0.115469932264202 1 1
0.283428347519012 0.29261919619594 1 1
0.317831303279619 0.280700756270665 1 1
0.331612156056456 0.271727118658936 1 1
0.131381819572973 0.125871941894187 1 1
-0.153627310443065 -0.154307053234838 1 1
0.0288097431514375 0.0084868002460698 1 1
-0.326309523751353 -0.266956656309487 1 1
0.0795687271701382 0.076712245653257 1 1
-0.0524794040494065 -0.038180834193502 1 1
0.0143262499496163 -0.0116597928056208 1 1
0.1864980183051 0.193070393665551 1 1
-0.626141586239927 -0.522019984840884 1 1
0.336176818115884 0.297674076591847 1 1
-0.336939058178394 -0.299886306422746 1 1
0.40413276633323 0.415159430750394 1 1
0.36105689518267 0.309614358294122 1 1
-0.284002407339459 -0.267577820056646 1 1
0.293319117378305 0.290857197081365 1 1
0.183571857442841 0.159901869393716 1 1
0.0953921980583451 0.0780099788263679 1 1
-0.20791628957004 -0.180939196933909 1 1
0.000203010265270431 -0.0457521744073987 1 1
0.0477926500631148 0.037760817593064 1 1
-0.137506885117771 -0.134714854309085 1 1
0.708856302176556 0.596298004214033 1 1
-0.268877421162547 -0.184707240272965 1 1
-0.206655535698129 -0.183826761345401 1 1
-0.409873271406952 -0.380737535414008 1 1
-0.149236297807663 -0.165853152434356 1 1
0.053217205984727 0.0445855368292969 1 1
0.604696961628754 0.611236633019526 1 1
-0.534864034579794 -0.472196221435528 1 1
0.437266252483447 0.384600461181943 1 1
0.106898281535514 0.0951799453721061 1 1
-0.689162657338868 -0.638903215372131 0 0
-0.139620142155971 -0.0946875739613316 1 1
-0.0857293889189317 -0.0648463726109629 1 1
-0.456413940680221 -0.420990307050407 1 1
-0.0583641595228713 -0.059436996955636 1 1
0.260607195605271 0.241676276476337 1 1
-0.0321101030298417 -0.0105875101774089 1 1
-0.140765167572984 -0.141801561194598 1 1
0.104078426166572 0.0355269342549308 1 1
-0.300919595105241 -0.249274429393627 1 1
-0.35275022827386 -0.368920084377179 1 1
-0.0971511066359929 -0.0801474465166809 1 1
-0.363749059177772 -0.337493318968807 1 1
-0.00858453886608779 -0.0023726305930194 1 1
-0.0163793736754307 0.00623847967145533 1 1
0.114965430975988 0.105882857294842 1 1
-0.302540520354757 -0.292298964480082 1 1
-0.0537397185506191 -0.0205257537497039 1 1
-0.117175871330768 -0.0913108862004549 1 1
-0.106549629813373 -0.118595779661104 1 1
0.188922268974255 0.180382238036237 1 1
-0.0697848361766422 -0.0559921595980356 1 1
-0.0268897896560991 0.00206475767438919 1 1
-0.65761217692635 -0.52431340167125 1 1
0.456865216452035 0.421264789761493 1 1
-0.461368953649627 -0.392768917498111 1 1
0.171240046997396 0.151197679343756 1 1
-0.0642497848201645 -0.0761901226311441 1 1
0.262502879489892 0.223751240010425 1 1
0.0018064056368697 0.000228106694815442 1 1
0.196864302338935 0.190615505594867 1 1
0.145362029237984 0.135576369347631 1 1
0.26849936984533 0.234005368170068 1 1
-0.231509001338579 -0.26257800412346 1 1
0.120169742998969 0.107381748272114 1 1
0.638655657171713 0.579862967336711 0 0
0.177218342434351 0.143496914954042 1 1
-0.0192911163754498 -0.0593334747367908 1 1
-0.00414671349204606 -0.0155237515588588 1 1
0.310200349648272 0.275771318064776 1 1
-0.112881341050121 -0.0428134717521982 1 1
0.30159878563663 0.2846817985727 1 1
0.303814951922727 0.282723943756205 1 1
0.302051344101637 0.293250081307308 1 1
0.17401304343989 0.178493280924732 1 1
-0.0236131119448689 -0.0790564685921693 1 1
0.0607062816463572 0.0384996919286026 1 1
0.174463035243925 0.16792368558436 1 1
-0.20052681499538 -0.247537247050059 1 1
0.108352800776803 0.106294011950322 1 1
0.130395886299337 0.0970152726447547 1 1
-0.261551562993293 -0.249588509641737 1 1
-0.238593349684636 -0.207585223997137 1 1
-0.192858446102982 -0.201914192075032 1 1
0.64787921753243 0.643865972136196 0 0
0.231879711350335 0.211561282404618 1 1
-0.132948861022786 -0.168820181224859 1 1
0.219157350205723 0.214088331053675 1 1
0.32215203855888 0.320196232344288 1 1
0.318591356082453 0.272974893856471 1 1
-0.124352606764138 -0.120790751819742 1 1
0.229074630988784 0.232554345505783 1 1
-0.176081375966678 -0.129170686664744 1 1
-0.368479287199412 -0.334289897543796 1 1
0.502663142695286 0.411143335170639 1 1
0.228322879540918 0.206802483595847 1 1
-0.020449725683934 -0.0098507164389159 1 1
-0.489747664356976 -0.459855518343713 1 1
-0.053486423263961 -0.128480519803639 1 1
-0.114196021935489 -0.0930161990961097 1 1
0.215051992146093 0.18911523952005 1 1
0.051332195405993 0.026221575049562 1 1
-0.407498182939405 -0.382003436546681 1 1
-0.113459614539801 -0.0769448248127869 1 1
0.221417559365259 0.192154467895521 1 1
0.00533733416718372 0.00468549702671076 1 1
-0.491626844421299 -0.438610782560652 1 1
-0.277889342144017 -0.237181114746866 1 1
-0.759064190933895 -0.699066822767115 1 1
0.467306001335492 0.401858612274293 1 1
0.794006242746554 0.705159513937932 0 0
0.199362779198923 0.178481131846564 1 1
-0.457506430591563 -0.417567792527753 1 1
-0.106451913655615 -0.0768420317340365 1 1
0.181882059999894 0.148004856621523 1 1
0.449242182436616 0.440234270110001 1 1
-0.097317046849659 -0.0622267034252447 1 1
0.130862585632107 0.124354135066778 1 1
-0.439580783255157 -0.40519365237794 1 1
-0.400197550363212 -0.355685013316991 1 1
0.234113356295924 0.208870160046466 1 1
0.590012117716418 0.530332295494524 0 0
-0.271424862791882 -0.231465399206952 1 1
-0.108232369303948 -0.0991944835401925 1 1
-0.0300546857636629 -0.0296326073013548 1 1
-0.43096423774162 -0.396694482864259 1 1
0.0434631974305823 0.0670454469630665 1 1
0.101085690986802 0.0828755220123755 1 1
0.268304403012354 0.246180634408423 1 1
-0.000267706716218001 0.00373351623706455 1 1
0.068972522351892 0.0488627690741102 1 1
-0.580769863643776 -0.524048945024265 0 0
0.342028342734269 0.307587280971976 1 1
0.205309678101485 0.174784741801486 1 1
-0.0916697253465655 -0.0763938984579571 1 1
0.380266717414726 0.342454409687007 1 1
-0.333807096413797 -0.32320090222555 1 1
0.559175622171072 0.443243065278613 1 1
-0.273632522535725 -0.269084693809025 1 1
-0.0221145399575159 -0.0352828129223756 1 1
-0.0479570473686777 -0.069198110583526 1 1
-0.171519143582885 -0.15955525417012 1 1
-0.397792955959145 -0.323708098460181 1 1
-0.142596666275497 -0.141254786230275 1 1
0.099948312007784 0.0767118234140198 1 1
0.205538034361318 0.185179895202851 1 1
-0.277719191391501 -0.251992266587388 1 1
0.241278918717374 0.199788159590805 1 1
0.142162244265934 0.0944266538911308 1 1
0.221563547411298 0.18491476937339 1 1
-0.215549502663499 -0.210376281621933 1 1
-0.231344422389049 -0.211511488818218 1 1
0.411157834128791 0.37254525317499 1 1
0.0871587202502281 0.0602721387790787 1 1
-0.121819769495044 -0.123916006383855 1 1
-0.0699623764751207 -0.0535362472095308 1 1
0.150491097236011 0.125865872718035 1 1
0.280061818637809 0.251598276685733 1 1
0.268416541296966 0.256964169348155 1 1
0.893910578704355 0.783901864258605 0 0
-0.150972823828027 -0.140625584634767 1 1
-0.111601625415426 -0.11354130937706 1 1
-1.02577241791607 -0.945970630696806 0 0
-0.00107778386225848 0.00485304111015645 1 1
0.168129630419909 0.165309196936566 1 1
-0.420691797064648 -0.378312088446627 1 1
-0.348370201519403 -0.306532454006847 1 1
-0.0423463490210118 -0.10544322034036 1 1
0.101609864162352 0.0992960031819219 1 1
0.00558168213496334 0.0591839952798315 1 1
-0.459943905889488 -0.442664234233026 1 1
0.437218629459635 0.399627389390857 1 1
-0.199484476451452 -0.1905996240469 1 1
0.199588594467985 0.169084653906195 1 1
0.0270728577688612 0.0290535594960489 1 1
0.092132405796479 0.0926307212419471 1 1
-0.223517725177197 -0.221189332677136 1 1
-0.167602243494046 -0.151865547790101 1 1
-0.14047429144408 -0.143945011770999 1 1
-0.108220316362731 -0.100596359786115 1 1
-0.248916242552188 -0.232629536157115 1 1
-0.419319257664862 -0.424532564827374 1 1
0.0234963857329748 0.0105611110678624 1 1
0.212615586428309 0.21196531463968 1 1
-0.150100952186588 -0.137774656720848 1 1
0.181164301135156 0.21310319582595 1 1
0.0465045324138624 0.0518907630236641 1 1
-0.132254196278581 -0.10780933767209 1 1
0.193935333282786 0.18957951994862 1 1
-0.630979587581771 -0.530521628371044 1 1
0.106794578809397 0.110421617953492 1 1
-0.0104769311508604 -0.0189111642498425 1 1
0.300823779572793 0.252303720139053 1 1
-0.0356142013422514 -0.0351140596682876 1 1
-0.62418727618463 -0.560539965081865 0 0
-0.422307927842203 -0.392019899753788 1 1
0.0956848555845172 0.0323444402090631 1 1
-0.125119937856765 -0.140720669379244 1 1
0.321784005523659 0.294820806277422 1 1
-0.231765243075466 -0.202484187489906 1 1
0.477858222186077 0.411927485087645 1 1
0.312736816994141 0.277290806867831 1 1
0.102278187368962 0.0638849557745353 1 1
0.159839226178423 0.160865472393025 1 1
0.179097249815208 0.165828609326843 1 1
0.446811437295406 0.371495253632122 1 1
-0.0792718339652976 -0.0708780386390043 1 1
0.021629631439858 0.0309264661268509 1 1
-0.985527132887272 -0.845433942959987 0 0
0.538745900619617 0.493392062428755 1 1
0.281671737858491 0.258888824226269 1 1
-0.113872100458096 -0.170804565439574 1 1
0.235493057351587 0.204345085952654 1 1
0.0727240142278101 0.0412177422007739 1 1
0.142473209834865 0.133944145655426 1 1
-0.0151857661978437 -0.00350582657430093 1 1
0.576328176167185 0.523469410364657 0 0
0.633092822174494 0.602651395882474 1 1
-0.0161090009358345 -0.0474247579844912 1 1
-0.547671734338147 -0.48727726848442 0 0
-0.492453193420667 -0.466970921159452 1 1
0.321136848274063 0.316228968198519 1 1
-0.0635158663770727 -0.064655160752741 1 1
0.404184099585439 0.34292758635827 1 1
0.407238803876876 0.357764636633341 1 1
0.3268845993916 0.290172244680114 1 1
0.310126597174255 0.283281665937649 1 1
0.39613941028123 0.367510688322306 1 1
0.200203455264544 0.193529035947849 1 1
-0.426589680846396 -0.313614534662258 1 1
0.155677038801587 0.150527910775793 1 1
0.0672045185337958 0.0678517049580728 1 1
0.437780195097171 0.40545230016053 1 1
-0.42150944921933 -0.361529822841306 1 1
0.452821564277596 0.388097464557169 1 1
-0.181075424235944 -0.204849574814231 1 1
-0.217367224291547 -0.227463558337324 1 1
-0.0590425215432608 -0.0497680783407203 1 1
0.10536499896117 0.0938575911429205 1 1
-0.302065675306158 -0.287108010807186 1 1
-0.0392199105683346 -0.100641317393978 1 1
0.240400877843938 0.222809229270211 1 1
0.578401281942645 0.487524155553248 0 1
0.220985566130968 0.233823911934187 1 1
0.589885828031763 0.559255023830744 1 0
0.0211987485874872 0.0310511173734944 1 1
0.131925905454867 0.109965138208383 1 1
0.277461265702994 0.238452155956777 1 1
-0.249570586923013 -0.230195078212926 1 1
-0.186683693496415 -0.14977090331176 1 1
-0.295936084150802 -0.266307438561931 1 1
0.210994536891599 0.191521447586964 1 1
0.00553494665775067 -0.00781672271902732 1 1
-0.0812539394435046 -0.0873569590092464 1 1
-0.309484666731402 -0.314942081193724 1 1
0.138064930648642 0.156697536359002 1 1
-0.107515937186 -0.0962080759707053 1 1
-0.314949332673603 -0.248561087997679 1 1
-0.310636393299137 -0.30526273282922 1 1
0.342383516204196 0.351404729076066 1 1
-0.0312572563975613 -0.0321495963536156 1 1
0.414769311943404 0.421376170125542 1 1
-0.0357159716026322 -0.0253161063408651 1 1
0.146423453025679 0.197612565326024 1 1
-0.654911815167062 -0.588950509533807 0 0
0.312192681607607 0.283820160573565 1 1
-0.143311679007284 -0.132381403789261 1 1
0.207430321967954 0.15879559216497 1 1
0.382213068598378 0.344540319288028 1 1
-0.223942013797727 -0.20404439874243 1 1
-0.114682187088652 -0.112039975819 1 1
-0.124183958664816 -0.10937815454712 1 1
-0.438770736483848 -0.405243635644919 1 1
-0.648497260931371 -0.595047276796408 0 0
-0.264940189439613 -0.233552347955018 1 1
-0.0312112395783777 -0.00878607556088565 1 1
0.142487017760734 0.102937094353835 1 1
0.044441922347622 0.0228894499498717 1 1
-0.672464368123788 -0.565447268392488 1 1
0.00931503571577305 -0.0458784570372254 1 1
-0.0786635360831645 -0.109539825646422 1 1
-0.246330206746408 -0.239950016784299 1 1
-0.0639444170921211 -0.0356178298057785 1 1
-0.326553926820613 -0.308966176174884 1 1
0.42178625479109 0.402141646680172 1 1
0.0661294955613602 0.0518014509839624 1 1
0.0790892880568307 0.056708780960637 1 1
0.127990342868725 0.113307810137637 1 1
-0.0543458131128358 -0.0777696976738421 1 1
0.00665108097802119 0.00496173323394252 1 1
-0.380057762997659 -0.329364954549681 1 1
0.253731404189549 0.244166443885115 1 1
-0.214312476523758 -0.176078180183016 1 1
0.196782642274905 0.183439415201524 1 1
0.148326253955276 0.0830799931496053 1 1
-0.0707473504877172 -0.066758457768049 1 1
0.223420488115714 0.223437892073205 1 1
0.312303291648278 0.267089230929856 1 1
0.0733497177113825 0.0847551717070226 1 1
0.0674328853686011 0.0423058804148387 1 1
0.194498899703991 0.158629736342562 1 1
-0.00958668150670676 0.00333671781429354 1 1
-0.543672230929153 -0.447987505379518 1 1
-0.176993893390521 -0.171805754794442 1 1
0.0314332827237637 0.043183799270755 1 1
-0.680863228674249 -0.593323066025427 0 0
-0.345134943691217 -0.316655264323047 1 1
0.3037496682847 0.297359505092739 1 1
0.272176884286075 0.259305966233323 1 1
0.021146147581659 0.0506962176054544 1 1
-0.503950129512754 -0.469800312718607 1 1
-0.0537882867935399 -0.0794422327166636 1 1
-0.086146053518391 -0.147337676806734 1 1
-0.1605318999788 -0.160282958833835 1 1
-0.32052856683996 -0.257310757920033 1 1
0.242186520248972 0.231256843084188 1 1
0.14901874467422 0.151450220569993 1 1
0.0159416041642722 0.000915835017945746 1 1
-0.105830472974411 -0.15217119218386 1 1
0.0970790566720502 0.0674371644917121 1 1
-0.189441289790392 -0.173606583123504 1 1
0.412929328293093 0.394795679284747 1 1
-0.00155647874602835 -0.0223750826411983 1 1
-0.253326756250507 -0.22144869480236 1 1
-0.0278956089070876 -0.0144845738543916 1 1
0.228706335378678 0.19037136253471 1 1
0.288427054796589 0.273125337451428 1 1
-0.0811977762501263 -0.0649112967286226 1 1
-0.0414034094844459 -0.0507175145896468 1 1
-0.307228439523447 -0.308431801096608 1 1
0.197189114839403 0.189262098373635 1 1
0.516536278035913 0.453536389374376 1 1
0.0675017942660281 0.0619436573876646 1 1
-0.762297258754189 -0.686356290328578 1 1
0.316460178887465 0.291654218983016 1 1
-0.0887257238817629 -0.080786673932437 1 1
-0.0352031055623405 -0.0331431566456456 1 1
0.384450214229866 0.383729232091114 1 1
0.0783059442272006 0.0746882219219931 1 1
0.321236646742004 0.239485260330984 1 1
0.37212865315128 0.377028373352419 1 1
-0.118559461420165 -0.0942560781684649 1 1
0.0304452829159051 0.0298721196100394 1 1
0.00797989677275726 0.0318701586192152 1 1
0.812461559089871 0.709634693972143 1 1
0.212612538549716 0.202263880527871 1 1
0.5160092347791 0.450453290659527 0 1
0.244309381130803 0.239820360282054 1 1
0.0483335744032481 0.0534852593534463 1 1
-0.193964029333743 -0.175397663805431 1 1
0.241772264592436 0.264174468973839 1 1
-0.227502992302471 -0.247928465583747 1 1
0.150202617962032 0.127366894644913 1 1
0.32532476178036 0.284498484353671 1 1
-0.040641224884851 -0.0451186860770185 1 1
0.403497227338141 0.330767649800444 1 1
0.238216136878871 0.218158038253328 1 1
-0.0970940515091807 -0.0841942749856131 1 1
-0.199044433792649 -0.199606025850547 1 1
-0.376599598089894 -0.368979898780396 1 1
0.147534242164794 0.150991866520315 1 1
0.651297762355333 0.610194316576072 1 1
0.15661468714682 0.133096543590267 1 1
0.277937077475338 0.260362749558783 1 1
-0.0652630907457456 -0.0793735082771559 1 1
-0.49558983465849 -0.430611995437208 1 1
0.24882338622227 0.226980139433354 1 1
-0.0405251179984214 -0.0489163059453034 1 1
0.0274011760078344 0.00370277541697975 1 1
-0.230225417979769 -0.209265456533197 1 1
-0.28403011314499 -0.206204622079593 1 1
0.406024063410992 0.360389299253863 1 1
-0.285353484419226 -0.259694666850209 1 1
-0.137811583585499 -0.145780905357549 1 1
0.0175422483434206 0.0140018066603403 1 1
0.101111542173334 0.119267813287216 1 1
-0.206426090936805 -0.188167936763266 1 1
0.420651238044115 0.376786748723224 1 1
0.192573619580478 0.171582814667702 1 1
0.0610353411769446 0.0937414687201868 1 1
0.129878959655478 0.122352631715165 1 1
0.78183415778942 0.68629948950896 0 0
-0.292348872502308 -0.280494990793505 1 1
-0.226632342861035 -0.209534547763691 1 1
0.229803598131819 0.213801127201603 1 1
0.39120092508925 0.352555014338474 1 1
-0.204670937032247 -0.162849344414452 1 1
0.0698573563943892 0.0636792881581367 1 1
-0.218999117633873 -0.125563651686444 1 1
-0.280736742426192 -0.249739960935456 1 1
0.479617081800452 0.451596187310817 1 1
-0.104553942177842 -0.104268637443154 1 1
0.0504688459128979 0.0472296191761742 1 1
-0.0879824938934896 -0.0438218805996629 1 1
0.0817213611299132 0.086523258788265 1 1
-0.123852207779235 -0.101198735193322 1 1
0.617452784263799 0.546892180675592 0 0
0.439698656206245 0.345683947065028 1 1
-0.151708148787449 -0.109991202577421 1 1
-0.315911351606385 -0.231543227408878 1 1
-0.135415223340459 -0.148553154145219 1 1
0.30183324289302 0.276622376035752 1 1
0.111849072085241 0.0920476658231169 1 1
-0.160637827166167 -0.142572591308178 1 1
-0.193024734958705 -0.156387056259392 1 1
0.225837143734351 0.231716998659771 1 1
0.231432374631088 0.201349956740844 1 1
0.0546293159144191 0.0716414912654711 1 1
0.269697677369689 0.243945114620692 1 1
0.0771980151367338 0.0676755346367806 1 1
0.215838904532116 0.182622413502195 1 1
-0.135668705676664 -0.13055410606359 1 1
-0.128708679051403 -0.094878537597081 1 1
0.279790744312478 0.241034896306802 1 1
0.314390463110901 0.28301876152135 1 1
-0.4142762165169 -0.355672792144263 1 1
0.126842766387213 0.16172109827409 1 1
0.0345585024853182 0.0296863867009632 1 1
0.332358726974977 0.373947977855608 1 1
0.434995785715708 0.382186806041921 1 1
0.114516070066421 0.0937654807685089 1 1
-0.399518792098547 -0.370304257676223 1 1
0.427297007374813 0.400654110283635 1 1
0.00570637856235173 0.0215338672971237 1 1
0.0694043034308076 0.0517623090294313 1 1
-0.0148943882871326 -0.0242998311553384 1 1
-0.0895677109169371 -0.136940774589796 1 1
0.287656128476995 0.252326197940541 1 1
0.357576435975201 0.310748965139571 1 1
0.0832616940059128 0.0671601469948237 1 1
0.130387771097161 0.10759980327469 1 1
0.495527929544882 0.486688471059502 0 0
0.334677224053513 0.306620542843305 1 1
-0.0928130671656928 -0.0895506264853009 1 1
-0.442948006927417 -0.450251361680136 1 1
0.735993727412226 0.647468487895994 1 1
-0.209435963239694 -0.20860376759151 1 1
-0.0658198344535002 -0.0758999230328886 1 1
-0.0492468256003403 -0.0519023763778314 1 1
-0.158047655120506 -0.144820858070115 1 1
0.525687128664085 0.46693322190162 1 1
0.061180415087766 0.0663422317457961 1 1
0.0537931013361149 0.0711204264649883 1 1
0.0432082698906386 0.0477147801303733 1 1
-0.284532495599981 -0.264053784616254 1 1
0.667964971831778 0.623382586469884 1 1
-0.465328720354898 -0.424742696241591 0 1
0.22969246947173 0.196800122127184 1 1
0.21507682645343 0.193363506465085 1 1
0.353304827761336 0.367813068409449 1 1
0.141357968334082 0.12467963656755 1 1
-0.407215385030973 -0.356831517933941 1 1
-0.107474102479122 -0.107005359498176 1 1
0.0536802820091692 0.0638818394439726 1 1
0.337873162075314 0.319933900629234 1 1
-0.306659937902921 -0.272443729093385 1 1
0.217124174220997 0.172148047492742 1 1
-0.184931984832514 -0.215851046504468 1 1
-0.0498887566729435 -0.0435284349290739 1 1
0.012699399750608 0.0243541557653172 1 1
0.319608656366312 0.282852808990569 1 1
-0.331254066425469 -0.258837434402599 1 1
0.322425134503769 0.368631117646098 1 1
0.252353772474567 0.213405916197073 1 1
-0.178454519866503 -0.202340648357116 1 1
0.487770275237639 0.432572217475948 0 1
-0.111130464735409 -0.0955229780587841 1 1
-0.247943209691989 -0.236300809253702 1 1
-0.453772477042704 -0.424892912864176 1 1
0.458486523963517 0.366630785913464 1 1
0.30194514784992 0.317707716373168 1 1
-0.208226960652862 -0.104298381073967 1 1
0.359742509828022 0.349950247237839 1 1
-0.0436191015558671 -0.0465668557434269 1 1
-0.123131530845405 -0.099079107799643 1 1
0.28689400865504 0.288493165129138 1 1
-0.111428393472298 -0.100176922528724 1 1
0.110805421316851 0.0811369204558733 1 1
-0.0844917887786024 -0.0461478198740223 1 1
0.763486069445547 0.669765046684528 0 0
0.336198729911077 0.297330611458654 1 1
-0.699160546574889 -0.635582007935013 0 0
0.216134224496211 0.157755191286697 1 1
0.478667631661138 0.410994601132786 1 1
0.302223015066191 0.25765084696964 1 1
0.268072883665766 0.264121033297276 1 1
-0.409496687202203 -0.371050888890412 1 1
0.168776120547903 0.136446011826985 1 1
-0.0563837270526992 -0.050276861342529 1 1
0.349122339512609 0.303215303706405 1 1
-0.529705162464956 -0.475524461957409 0 0
-0.00442460090464049 0.0172532193516336 1 1
-0.207966293391772 -0.194942286193044 1 1
-0.0309682344568393 -0.0220297301992314 1 1
0.267343602124523 0.234132238461715 1 1
-0.303700198033852 -0.278634473927643 1 1
0.275840256335548 0.218477827676083 1 1
-0.396798722820147 -0.389098148939856 1 1
0.406074588631826 0.380561408213171 1 1
0.0148314086693623 0.0175103295902806 1 1
-0.0953669237344241 -0.113156186275721 1 1
0.233398612887403 0.228462880555797 1 1
0.249668286424742 0.278745376062946 1 1
-0.11573382822569 -0.108886626120809 1 1
0.174705419969545 0.174153859244657 1 1
0.192473435524255 0.207441678658621 1 1
-0.115801980470746 -0.110089118820468 1 1
0.0359501140612631 0.0577456812723288 1 1
0.241753745094388 0.247166168148836 1 1
0.42282393616328 0.3845303057616 1 1
-0.0562307650766575 -0.0649812308024967 1 1
0.573785400510156 0.511163116646321 0 0
-0.248530949938021 -0.227873753072393 1 1
0.0951656083034275 0.0947833581813533 1 1
-0.143647564918508 -0.124698036019374 1 1
-0.467768726526129 -0.410818815145657 1 1
0.134705744169677 0.0940157834534333 1 1
0.11007829327673 0.0965870884393916 1 1
0.274584192567177 0.229655074232889 1 1
-0.16352203100786 -0.134626595777414 1 1
0.0529798057850559 0.0576369850352495 1 1
0.287083870264398 0.348437280768087 1 1
-0.256856514093864 -0.233759318615583 1 1
0.744420389198384 0.655745896599201 0 0
-0.0590479458171996 -0.0564767937143711 1 1
-0.0990771634760663 -0.101327610378122 1 1
0.175515133396914 0.199043146260879 1 1
-0.161247589295342 -0.153091947883502 1 1
0.153808384858282 0.150400566456058 1 1
0.397294884252906 0.398154248339684 1 1
0.0127581230728768 0.0352052396837335 1 1
-0.564573637825428 -0.503504485877752 0 0
-0.101659004739284 -0.0827424127653172 1 1
-0.0206452080821923 -0.0274782441046867 1 1
-0.0738515581867585 -0.0608027561629758 1 1
-0.380829597612248 -0.349593444856491 1 1
0.181195479848895 0.173544270080688 1 1
-0.231903307178451 -0.21277224280033 1 1
-0.838634619824215 -0.776412595976111 0 0
0.13538455598188 0.10901500439238 1 1
-0.247638124847091 -0.239792695590891 1 1
-0.0769594104960242 -0.066581484021477 1 1
-0.443194611874638 -0.369884997924177 1 1
0.153483686515637 0.127197726052261 1 1
-0.1239605654593 -0.122450722822133 1 1
0.164614862828403 0.173989575778127 1 1
0.0957352075319416 0.0774439582140773 1 1
-0.130675838333844 -0.0600114914835306 1 1
0.130847633243025 0.0982563155180102 1 1
-0.283701292398864 -0.260158805326779 1 1
0.0202470608046213 0.029607312675157 1 1
-0.0718927024470942 -0.0317306252822989 1 1
0.213281893565564 0.228029876575877 1 1
-0.24213718664373 -0.219759333970729 1 1
-0.128441042697694 -0.104160996377009 1 1
-0.038646207873037 -0.0405735979839671 1 1
0.263348327968934 0.150315656092548 1 1
0.181229135367747 0.153325381645206 1 1
-0.119577516466679 -0.099722989726338 1 1
-0.0153718847278135 -0.00774727321966093 1 1
-0.0310604392840494 -0.0341893548946113 1 1
-0.218012052712373 -0.175099745768522 1 1
0.541661869886798 0.50294243532357 1 1
0.271000811539577 0.240106139337066 1 1
-0.0739507462402234 -0.0743072284836985 1 1
-0.313932975444182 -0.302213465496082 1 1
0.316462103217457 0.303621556672054 1 1
-0.275760752228106 -0.25677323282637 1 1
0.266808364260489 0.215876560184447 1 1
-0.435520398302589 -0.390511846942598 1 1
-0.0856658334975468 -0.0825940280044008 1 1
-0.305896323431077 -0.273490841310241 1 1
0.184392053723069 0.141911690952112 1 1
0.291272237534463 0.254351267984082 1 1
0.173071838131894 0.169994296040315 1 1
0.282166783039995 0.272611031517786 1 1
-0.014521260845279 -0.07363270876634 1 1
-0.350026788367812 -0.317867522779856 1 1
0.00938159966354069 -0.0234665119850628 1 1
0.0800748690359886 0.0981777920993448 1 1
-0.0201930671435413 -0.0638141191416574 1 1
0.0472707883682651 0.0357208251262605 1 1
0.40323166167589 0.396764994232776 1 1
0.0184898797595894 0.0218223490091157 1 1
0.0811750822239144 0.0688658654918901 1 1
-0.148119110782748 -0.118499366446323 1 1
0.167133439619462 0.162668989164438 1 1
-0.381034289054327 -0.346570646704777 1 1
-0.319358089567804 -0.287373118721042 1 1
-0.429796390282324 -0.376171234677666 1 1
-0.171837498824255 -0.163023983814147 1 1
0.20174945648644 0.178533489272644 1 1
0.189471122600704 0.13918545180906 1 1
-0.446335410648474 -0.449956670741126 1 1
0.327271860753752 0.292080288751759 1 1
0.104147150058747 0.0925799623030496 1 1
-0.467410068988174 -0.469553318030285 1 1
0.311100111849573 0.294354645489852 1 1
-0.365589097319273 -0.367974709160811 1 1
-0.113539843899294 -0.0822452756315365 1 1
0.248810496588844 0.219830094373083 1 1
0.122361102655384 0.123702523347775 1 1
-0.30802331457801 -0.234535294469958 1 1
-0.020123873625072 -0.031751229500512 1 1
0.421455403178013 0.368714314993685 1 1
0.112735178670094 0.130466992628852 1 1
0.370872132892334 0.343416958967918 1 1
0.0887658199693569 0.0175420781417216 1 1
0.0968592476146803 0.0997800672933981 1 1
-0.0448607818035272 -0.0131588655484043 1 1
-0.0315423772025402 -0.0137733426735458 1 1
0.019947359889156 0.022725036772522 1 1
0.0185464379155145 0.0855850368080741 1 1
-0.0827764229917398 -0.0201019370773621 1 1
-0.162753236829508 -0.14226477647963 1 1
0.14229880865485 0.156089199007936 1 1
-0.190521109307479 -0.189924876373391 1 1
-0.160036081962702 -0.147479704699262 1 1
0.0577243535613446 0.0440448807724546 1 1
0.213796158367286 0.173327528014093 1 1
0.430842605318827 0.385085555738142 1 1
0.049130357830006 0.0134745352737099 1 1
-0.109385705668725 -0.092647375415073 1 1
0.116925462734977 0.117875682767868 1 1
0.0020114072822845 0.0412900783378549 1 1
-0.361282136952194 -0.31703412130791 1 1
-0.265321932481959 -0.245391087008846 1 1
0.123569993324456 0.108576540720565 1 1
0.109474771069243 0.0783156712898099 1 1
-0.20024759320064 -0.23419950078567 1 1
0.0741196488548485 0.0639576227040802 1 1
-0.481585561100166 -0.423973001421763 1 1
0.105495203681655 0.0601148285239447 1 1
0.311370158836334 0.295529220195838 1 1
0.500777868690448 0.493319287860783 1 1
-0.367212152301571 -0.343582881538917 1 1
0.324415433961163 0.293075448251056 1 1
0.0594549621835122 -0.0098972217162844 1 1
-0.0971370363077182 -0.0806939428796407 1 1
-0.0497472838230412 -0.0382016935668639 1 1
0.383064914006433 0.318297834933343 1 1
0.271836100978635 0.205024471162974 1 1
0.281584676336714 0.189915471712236 1 1
-0.195626221367533 -0.194376062888796 1 1
-0.0639006310513025 -0.0480732678027955 1 1
0.606313905802546 0.528048452098432 0 0
0.0224725658871745 0.0339040264629278 1 1
0.444359412686425 0.380241429476961 1 1
-0.0697342224713365 -0.0499043626699339 1 1
-0.155326096423275 -0.119269876695037 1 1
-0.458106151016027 -0.397022826703041 1 1
0.26495218148627 0.147123865958803 1 1
0.186966307852217 0.171553816055547 1 1
0.165029600230048 0.151350433067261 1 1
0.0498659919836161 0.0483422338331384 1 1
-0.641439952659509 -0.542628941594318 1 1
-0.360526582838826 -0.335660795139999 1 1
0.168293487316172 0.170719273164908 1 1
-0.0481092299852154 -0.00536089684110036 1 1
0.483783783100363 0.406396115234337 1 1
-0.282815926292433 -0.238951451940062 1 1
0.104287798382204 0.0858128827008595 1 1
-0.204581832839398 -0.184065399561521 1 1
0.378194164507802 0.343811938691047 1 1
-0.379717052988326 -0.335812861412755 1 1
0.506665131388323 0.41538697511415 1 1
0.816662656460973 0.72734382420172 0 0
0.0579123680551031 0.0619646075579698 1 1
0.296173386451677 0.291658181504801 1 1
-0.0310413864916273 -0.0150350417460374 1 1
-0.434198208656425 -0.419353914324313 1 1
0.372147306124504 0.330135400993287 1 1
0.26801562994528 0.236249893313201 1 1
0.0366153049627409 0.0360946638372644 1 1
-0.273122933989198 -0.342346517376168 1 1
0.0501230421118443 0.0223625379605082 1 1
-0.440886570427791 -0.383204678996386 1 1
-0.0184531362272985 -0.0182317017129195 1 1
-0.103121763266548 -0.107046469027423 1 1
0.151535468514914 0.145726436327362 1 1
0.262195085537488 0.247060238080463 1 1
-0.493218655972059 -0.447174162848425 1 1
0.167922332977767 0.119633595238547 1 1
-0.0579479011458326 -0.0652848905126291 1 1
-0.184453852147871 -0.184493014394005 1 1
0.147773436325633 0.142795638675273 1 1
0.0488315220352707 0.0546068837411766 1 1
0.476047637849543 0.399786849030894 1 1
0.119738522462612 0.108416122631886 1 1
-0.150571520264975 -0.140196621294559 1 1
-0.0135583839483385 -0.0237914365805013 1 1
0.137201992096484 0.0971964325741961 1 1
-0.476515826903979 -0.42558041753004 1 1
0.1073364545931 0.0927340334566419 1 1
0.160182846979425 0.133024233139626 1 1
0.184173943491965 0.190542572000205 1 1
0.322233702234237 0.256191114831988 1 1
0.137280850313678 0.12787916943162 1 1
-0.0837049311865496 -0.108439722064997 1 1
-0.091677924533376 -0.0662698389316078 1 1
0.255592012703119 0.243440545186975 1 1
0.394149153817194 0.353323973508585 1 1
-0.0450157351438776 -0.0496828916050237 1 1
-0.0588638111781117 -0.0527997147426344 1 1
0.272160878287687 0.229777133606026 1 1
0.0275788729522365 0.0142008030874411 1 1
-0.0561898396469319 -0.0734143922457174 1 1
0.359370669155474 0.266863202347723 1 1
-0.186331629755857 -0.189106944930443 1 1
-0.0198875910459017 -0.0333631537415027 1 1
0.0880131942999622 0.0836983545541619 1 1
0.210103475971182 0.197176868810098 1 1
-0.0755696607782143 -0.0658968086600827 1 1
0.26883609236712 0.24408701959552 1 1
0.102894019710975 0.115042047695629 1 1
0.244415141129256 0.264961620948829 1 1
-0.218472911914543 -0.193918641354324 1 1
0.22750632158614 0.201922082243538 1 1
0.324462276096079 0.290767607908374 1 1
-0.126019922679259 -0.121758160599247 1 1
-0.0989114405438314 -0.0774001783740346 1 1
0.0624835247116737 0.0163369982743244 1 1
0.0950068533072503 0.1062768806673 1 1
-0.462661933750613 -0.451344540713264 1 1
-0.270600594641567 -0.253931548119596 1 1
0.213965115023323 0.202695222083569 1 1
0.452434735473616 0.364652653858217 1 1
-0.62764592992918 -0.560255079541625 1 1
-0.300587952224062 -0.278028874415984 1 1
-0.487396227949655 -0.447377449729645 1 1
-0.113095272525481 -0.0854929604305285 1 1
-0.471626500841223 -0.43417420987206 0 1
0.468908608452691 0.403824841143078 1 1
0.288023950765762 0.252800316451991 1 1
0.0274929359955239 -0.00160766120866294 1 1
0.342132644334869 0.30804515658514 1 1
0.0730990652630176 0.0631085983654 1 1
-0.0249437827876223 -0.0334937724061667 1 1
-0.248919046440175 -0.235920620103953 1 1
0.263022651241732 0.240483538571689 1 1
-0.0812983444790936 -0.0808159625456061 1 1
-0.0516718744931116 -0.0341802739039256 1 1
-0.170615648227414 -0.155469502927482 1 1
0.0010019262919032 -0.0387218134171932 1 1
-0.00542415050212677 -0.0662895629646416 1 1
-0.0771919675150547 -0.0847114306625627 1 1
0.136413916427522 0.110320713064425 1 1
-0.285489726347816 -0.257167543994953 1 1
-0.358503088030456 -0.342184356531953 1 1
-0.316989827695765 -0.293977486837261 1 1
-0.652728906902217 -0.574885652564434 0 0
0.121206935279202 0.101426068427554 1 1
-0.0587437845919118 -0.0483747482218098 1 1
0.170464416881521 0.194938391765626 1 1
-0.0920156177894925 -0.0867858931176747 1 1
0.0364771149363681 0.018064263071628 1 1
0.340340035604313 0.295267364321217 1 1
-0.133503082147944 -0.129537670127405 1 1
0.397492849875465 0.386257428144269 1 1
-0.0272599235391376 -0.0380865420199671 1 1
0.404695268295373 0.399065691804542 1 1
0.0520612741988678 0.0618068757756436 1 1
0.410415240482562 0.392573644298378 1 1
-0.490272428966944 -0.604659188786403 1 1
-0.289079927291952 -0.257556258458104 1 1
0.346772173696719 0.328423797208723 1 1
0.459809319389118 0.420553142335398 1 1
0.417536375769107 0.38147880126835 1 1
0.0970112818907509 0.122167053116597 1 1
-0.143521156468419 -0.107954268109048 1 1
-0.273109126675592 -0.258583626666663 1 1
0.561639606269234 0.484701275353248 1 1
-0.155317062693599 -0.11606336347523 1 1
0.460455383854861 0.41635693175771 1 1
0.0897582586780505 0.0917675344311923 1 1
0.288729465574815 0.271536354656097 1 1
-0.318566680871376 -0.282878647200502 1 1
-0.279325207947012 -0.28478567850467 1 1
0.154127256105188 0.151550776542834 1 1
0.464481154129209 0.401258522151899 1 1
-0.0435135722620984 0.00290528035410183 1 1
-0.156023610879615 -0.157787266991942 1 1
0.0418068541660981 0.057000181037247 1 1
-0.0229097971096365 -0.0293203553750447 1 1
-0.220394413624633 -0.208467734920604 1 1
-0.122375289104479 -0.104793935560772 1 1
0.02250741355343 0.00222287702622176 1 1
-0.218644698989306 -0.201854474546692 1 1
0.0125538198176217 0.00585533790559258 1 1
-0.0734550341057438 -0.053170048338728 1 1
-0.211990248465064 -0.190311229829404 1 1
-0.267234726180812 -0.238027753955966 1 1
-0.0907985801757198 -0.0999332648358976 1 1
0.0911133259935711 0.131060317598728 1 1
-0.0171899708736996 0.0175213322121236 1 1
-0.0886774754637617 -0.0872176369986173 1 1
-0.165560929046823 -0.162467810065256 1 1
0.656704868682272 0.613695067752714 1 1
0.0613643553077858 0.0527964685863438 1 1
-0.3005538567166 -0.271188839220205 1 1
0.0821791981209775 0.104712124950795 1 1
0.463227527585923 0.404562124995092 1 1
0.00767261174391269 0.00685816184842029 1 1
-0.599080339664084 -0.561971450532812 0 0
0.033732603704671 0.0307606115129541 1 1
-0.25512448039928 -0.247906048097741 1 1
0.469390638365528 0.427303761531417 1 1
0.533130724138696 0.470540099998288 0 0
0.0567993163660655 0.00255816824962023 1 1
-0.0816317293726374 -0.0999937757686295 1 1
-0.256608841733079 -0.23412462097128 1 1
-0.375769610252996 -0.34679889010678 1 1
-0.00778477126221998 -0.00388357590326017 1 1
-0.0210489211537524 0.00488252385918575 1 1
0.196868324868784 0.156984038492603 1 1
-0.207765619830428 -0.207991647180887 1 1
-0.127955495784519 -0.0928452947793916 1 1
0.195497091030196 0.175998390981188 1 1
-0.517179551046451 -0.445792606162661 1 1
0.0132852408139389 -0.00700269245940886 1 1
-0.0447012118384858 -0.0515329923953294 1 1
0.345966030952999 0.219111968206615 1 1
0.062584597057002 0.0583243149364517 1 1
0.193078219306297 0.175988378869014 1 1
-0.340044851074645 -0.275929445440985 1 1
-0.460016982270407 -0.420333461023834 1 1
-0.261834966602785 -0.200420547567268 1 1
0.116619914747384 0.131799783585739 1 1
-0.0119521548962415 -0.0131749795471753 1 1
0.611255103139937 0.557720883192233 0 0
0.554611409729132 0.512632667855741 0 0
0.710188118503291 0.672476243994854 0 0
0.0964473107075534 0.139087953463886 1 1
0.341163447254257 0.214232931006365 1 1
0.145807220004089 0.153915656367374 1 1
0.0481167972461647 0.117184629561664 1 1
-0.171877653482806 -0.182097161500747 1 1
-0.306731724363659 -0.288941354514316 1 1
-0.477890652726646 -0.465501209705594 1 1
-0.0202933024415177 -0.000888576668639236 1 1
0.293349096214769 0.289083996623833 1 1
0.188746277255871 0.188879739291467 1 1
-0.222146505300359 -0.21163632208986 1 1
-0.0355769021353096 -0.0261374181047351 1 1
0.235738284454895 0.202738687454708 1 1
0.00978159533124111 0.0155292417948654 1 1
-0.2470752578026 -0.164506156995629 1 1
0.0529848933992435 0.0657233957109259 1 1
0.28644697691786 0.258309647420766 1 1
-0.188498644811316 -0.183106518762597 1 1
-0.0838149924819405 -0.0792006914960636 1 1
0.145190612160529 0.0705796824650148 1 1
0.117753710039905 0.14875323619954 1 1
0.171392934052198 0.166719716583226 1 1
0.143824253623904 0.0854178736246996 1 1
0.865456001132809 0.784578198722006 0 0
0.165322944174589 0.160318196132812 1 1
0.181155373166461 0.170959636814371 1 1
-0.206726583726383 -0.1590124755765 1 1
0.402354352100112 0.352738457313243 1 1
0.385797051952193 0.415022269251624 1 1
0.212792030080652 0.212855899347685 1 1
-0.304268501815375 -0.251884968161539 1 1
0.0717510237896101 0.0818015701499233 1 1
-0.554928649362492 -0.511133037029301 0 0
-0.0462421616475141 -0.0544097708214153 1 1
-0.0360298873230598 -0.0179517549816661 1 1
-0.105863576540859 -0.02677671311688 1 1
-0.128783039941509 -0.118654145992718 1 1
-0.207963595957467 -0.183019073682896 1 1
0.590613836404595 0.5564368380605 0 0
-0.556812216564534 -0.530426292989827 0 0
-0.108498571998729 -0.100118547611867 1 1
-0.493866460379929 -0.435063253952449 1 1
0.369734401433389 0.346906749034384 1 1
-0.300533588509912 -0.243422027668646 1 1
-0.239359676443981 -0.155872919223621 1 1
-0.0192328134348735 -0.0014153696251127 1 1
0.557824457800784 0.504680801008797 1 1
0.0943112565511144 0.0746977660613596 1 1
0.0106620678845159 -0.0289284995142439 1 1
-0.0590157537026358 -0.053494834346622 1 1
-0.221530284632861 -0.186574213100647 1 1
0.0187529293488519 0.0130971851163915 1 1
-0.251014404309287 -0.234824550554062 1 1
0.717520669657104 0.626423456989915 0 0
-0.0087196357406196 -0.00709136707642073 1 1
-0.321432515414253 -0.258320744334949 1 1
0.330554124524183 0.317041622336719 1 1
0.556835134267406 0.501886930485462 1 1
-0.122138848970598 -0.0959092906930894 1 1
0.413169580908873 0.364175865234468 1 1
-0.329230176557565 -0.317585960700613 1 1
0.318790468633749 0.271395651992978 1 1
0.918779743915716 0.802144039712802 0 0
-0.0831821674381123 -0.0703131502578252 1 1
-0.475900285830069 -0.422346405616501 0 1
-0.0356928184515684 -0.0237720290499503 1 1
0.206394174288718 0.232541134647243 1 1
0.293030224496297 0.257479808196319 1 1
-0.152744693608074 -0.143297767586036 1 1
-0.184750294303042 -0.170848329080998 1 1
-0.432970993245314 -0.376834338537984 1 1
-0.372943439122082 -0.346467316812989 1 1
0.148800727187748 0.137874534171024 1 1
0.476102785949833 0.435155670884584 1 1
-0.0217290194627946 -0.0136717074064919 1 1
-0.022507691807033 -0.0224213930445405 1 1
-0.0760084543694546 -0.0409807828745611 1 1
0.172617312464885 0.149512539148885 1 1
0.247740253319526 0.202930056639431 1 1
0.0949645478532691 0.116612789350015 1 1
-0.0194682107704781 -0.0527320523692079 1 1
-0.105496586840296 -0.104231270647574 1 1
-0.132499192073971 -0.101726315259192 1 1
0.150801935629095 0.138426052873305 1 1
-0.0847609066866965 -0.117758404705155 1 1
-0.201028632636097 -0.194420232751037 1 1
-0.507049818881017 -0.456722649817991 1 1
0.265058862461973 0.266683512496367 1 1
-0.221590597225974 -0.215212154605005 1 1
-0.110730593714801 -0.0716492042216188 1 1
-0.01736980106924 -0.023342395339652 1 1
0.391544669399421 0.342923042684885 1 1
-0.0231497208303572 -0.00844979620042524 1 1
0.171496791469194 0.167864418645022 1 1
0.00603598299878763 -0.0153641261766008 1 1
-0.0663866147971253 -0.0889356153538371 1 1
0.48789315646835 0.447821645392224 0 1
-0.0561175373687325 -0.0462078909242595 1 1
0.333571746608254 0.309589358917503 1 1
0.0590148106857638 0.0792210878217076 1 1
0.0809470600351329 0.0585535268092759 1 1
-0.308334477320901 -0.278661093085797 1 1
0.0180710651878151 0.031982035453853 1 1
0.386658698048041 0.342082385654086 1 1
0.0425394126634234 0.0168480984906519 1 1
0.279807779583611 0.239609492136656 1 1
-0.25725473601009 -0.236383772502053 1 1
0.169848090407031 0.135045777780196 1 1
0.297693101634163 0.273709400127296 1 1
-0.0632586774791302 -0.131714074891926 1 1
0.194143655523945 0.153723049332827 1 1
0.162197963294877 0.142564084800688 1 1
-0.098371978246341 -0.0823425978863887 1 1
-0.361639143828228 -0.338967687599974 1 1
0.177810520665917 0.152262032786163 1 1
0.055546380998808 0.0440485920771577 1 1
0.392030887486149 0.36302043102114 1 1
-0.0717105948481596 -0.0740649449167779 1 1
0.0257686192964366 0.0160058756295702 1 1
0.0242254906709544 0.00942286749035769 1 1
-0.146076638467046 -0.138112775072547 1 1
-0.150959204636385 -0.0963656296380637 1 1
0.131084925176575 0.134865532652384 1 1
0.215833247964822 0.19659971560347 1 1
-0.0875135549032695 -0.118953820530024 1 1
-0.3475956788917 -0.334790498169363 1 1
0.254299616802175 0.229706612763608 1 1
-0.0818267978937222 -0.0784562493705921 1 1
0.0653165581233732 0.0514268972375471 1 1
-0.230239852294454 -0.215932741275446 1 1
-0.162137381752656 -0.160622563814164 1 1
-0.306646078144632 -0.267383778315625 1 1
-0.4680055951508 -0.422644259112901 1 1
-0.459038508404752 -0.374936585232268 1 1
0.233980919824872 0.206527933923101 1 1
-0.0946390179467914 -0.0985428806058425 1 1
-0.310752340626414 -0.320285649204343 1 1
0.190887145739771 0.117953721316414 1 1
0.0559015787019934 0.0427723998347389 1 1
0.08946601771902 0.0669014391437491 1 1
0.128078936997322 0.113104578374241 1 1
-0.32237167493458 -0.290702694120038 1 1
-0.385295624772319 -0.300993446468295 1 1
0.0474164713487058 0.0423153199046436 1 1
-0.12611355678827 -0.112638937586648 1 1
0.0334543906560566 -0.0103659093149868 1 1
-0.0187528411828727 -0.0397072255764876 1 1
-0.20835868199988 -0.130771436806162 1 1
0.21197052980716 0.165800215929117 1 1
-0.344487256222053 -0.317125350823229 1 1
0.274881188915231 0.256297767177947 1 1
0.180543084157233 0.157295223673769 1 1
-0.51228742710334 -0.463901996234412 1 1
-0.367438242921041 -0.348844756807328 1 1
-0.158954438128447 -0.140455325756447 1 1
0.0821151211466431 0.0663136325444416 1 1
0.0359161505060553 0.0377284206629785 1 1
0.105567755385219 0.0956516315729149 1 1
0.220486593886162 0.208112663588107 1 1
0.173007897109891 0.165821320106772 1 1
0.0276872011758751 0.0424990814887835 1 1
-0.415980931993195 -0.356315706110092 1 1
0.251902184296284 0.241378783319946 1 1
0.151289247192772 0.140431935383532 1 1
-0.317457868191336 -0.318994491165976 1 1
0.00667091465461384 0.0486528922927913 1 1
0.273947660138763 0.233570830837694 1 1
-0.355425349884082 -0.34396941898543 1 1
-0.506943291463391 -0.462099728930802 0 1
0.236416381939519 0.197689192968542 1 1
0.24864464392819 0.205048918002554 1 1
-0.355710604335271 -0.31934095453929 1 1
0.0977516010266974 0.106515942940071 1 1
-0.0651522645772495 -0.0393105897501487 1 1
0.115945490494529 0.097458360947641 1 1
0.178724767277841 0.177441413350407 1 1
0.438349376974952 0.394344590309637 1 1
-0.0805944548855293 -0.0106248070101641 1 1
-0.0288613668143759 -0.0317389593378875 1 1
0.0753939842733093 0.0580772995147529 1 1
-0.391206541252525 -0.398039691931163 1 1
0.311755953079554 0.295139724914741 1 1
0.232528757125148 0.201356491601524 1 1
0.224981212388484 0.205068535924043 1 1
-0.275361824889206 -0.213510473015702 1 1
0.0462720331321919 0.0014283957628694 1 1
-0.276541060626227 -0.234636913539876 1 1
0.50415442677852 0.462765555401079 0 0
-0.0698370018022999 -0.0460631472048292 1 1
-0.461330286525953 -0.398476978840298 1 1
-0.238971061127203 -0.232959309626006 1 1
-0.608384683955281 -0.589677855914646 1 1
-0.226722341231069 -0.275913025901863 1 1
0.30651917712235 0.233117164241407 1 1
-0.205348775206441 -0.164428763247763 1 1
0.0935014056526796 0.0900288372109659 1 1
-0.123693704748834 -0.118044717734849 1 1
0.348428435192029 0.295077959815663 1 1
0.211172917979788 0.188366010625458 1 1
0.184188577610501 0.178093582471004 1 1
0.615957803140007 0.559526506579533 0 0
-0.0851696745368038 -0.0925343732451616 1 1
0.0517834984707027 0.0462457535047099 1 1
-0.271175955821437 -0.214808079501792 1 1
-0.0255679675608071 -0.0200509525516143 1 1
0.481083239654857 0.456619387630244 1 1
-0.0758868311367689 -0.0557635281727091 1 1
-0.24234430649401 -0.215196680561541 1 1
-0.210507913137292 -0.200983934446846 1 1
0.0938626868015129 0.0735280713024601 1 1
-0.0881128849091793 -0.0978915208220087 1 1
-0.37620745291854 -0.362001190294492 1 1
-0.220867156033031 -0.203674352902648 1 1
-0.0424946487456419 -0.0793515224180885 1 1
-0.0293508226074585 -0.053052262945292 1 1
-0.234183871000366 -0.235340681471358 1 1
0.195931258697284 0.158854227186553 1 1
-0.271789319206191 -0.220543063750813 1 1
0.0571909206479068 0.0410362203643976 1 1
-0.378429450271053 -0.372228577217371 1 1
0.113697755630574 0.115534688757521 1 1
0.0588350211945078 0.0785398113666781 1 1
0.388444352540906 0.350401942870422 1 1
0.0416202199208375 0.0374317303365647 1 1
-0.0761613759518854 -0.0923307926107754 1 1
0.0782251795540438 0.0624136846630744 1 1
-0.178244253956014 -0.121103730373485 1 1
-0.0870901903456096 -0.151778659799842 1 1
0.479403073345288 0.398575281185078 1 1
-0.257730805649676 -0.223913878338503 1 1
0.469100826285472 0.403977110844969 1 1
0.329954859352074 0.309562037001661 1 1
0.0180624778010707 0.0293112170473283 1 1
-0.408869062867994 -0.330126551337047 1 1
-0.50809490734404 -0.430868691308735 0 1
-0.192007816369426 -0.172073260130097 1 1
-0.33066491498939 -0.281835084585006 1 1
-0.0667567245974991 -0.0828660090493109 1 1
-0.697683783555724 -0.629910472710705 0 0
0.142476739120969 0.108476843642727 1 1
-0.186346518600178 -0.161589838730011 1 1
0.0301348719940739 0.0479801332033226 1 1
0.604349079386624 0.532191996571906 1 1
-0.0736516779969847 -0.0497818443548512 1 1
0.303593285496821 0.263508502410946 1 1
0.233267313650122 0.201948167265141 1 1
-0.266711247951976 -0.252773811921159 1 1
-0.380619234962302 -0.361024320523269 1 1
-0.210686443663311 -0.194882150847301 1 1
-0.107254611912871 -0.0934092082641832 1 1
-0.28625035834035 -0.281760614620831 1 1
-0.209807058459352 -0.19309710882438 1 1
0.407292555123351 0.353961869864211 1 1
-0.43542892592089 -0.39090455984533 1 1
0.381571099037559 0.322767473635939 1 1
0.222959794995985 0.211474555468534 1 1
-0.0157897714794678 -0.0162984119134407 1 1
0.053536322647043 0.044458104560741 1 1
-0.370584755953025 -0.335784985619642 1 1
0.4597029188504 0.433595841454407 1 1
0.223646417471235 0.203027819243102 1 1
-0.14084457974027 -0.116075481448472 1 1
-0.70121283661439 -0.679708666125575 1 0
-0.193446075681628 -0.195787322579999 1 1
-0.271368842370321 -0.240658775266674 1 1
-0.261074579333185 -0.228820509593385 1 1
-0.243608781150133 -0.179581817204193 1 1
0.195743637135574 0.163765146193964 1 1
-0.395862619167376 -0.349164978167461 1 1
0.0141152096104429 0.0279225971998833 1 1
-0.0643324039855518 -0.0790605884441557 1 1
0.771004225010655 0.701407425765422 0 0
0.36069577528879 0.280318334083522 1 1
-0.093026816595941 -0.0705895052735849 1 1
0.115913451752432 0.116778170557765 1 1
-0.00766648980088449 0.0273410513563918 1 1
0.0328739864223118 0.0228226382281906 1 1
0.192949349656834 0.165559088285096 1 1
-0.0905559524587446 -0.0762082648245685 1 1
0.0114130050887387 -0.016777861432066 1 1
0.0784608377247329 0.0672144256449757 1 1
-0.662034676823236 -0.615130467627762 0 0
-0.00699225215435435 0.0307086781297095 1 1
-0.674242546834408 -0.606690384635024 0 0
-0.283141505433205 -0.270521138897827 1 1
-0.171640409545246 -0.106766627116561 1 1
-0.135731807861419 -0.1519000569456 1 1
-0.0945074251420157 -0.0336015939996499 1 1
0.0784857490763927 0.0660466357013432 1 1
-0.192599338677231 -0.163050844379172 1 1
0.100127943779967 0.0183682475508289 1 1
-0.49020221122891 -0.42075400194973 1 1
0.0209324991370661 0.000844419268370339 1 1
-0.227869290472673 -0.190066314178876 1 1
0.226196423701455 0.195227332022442 1 1
-0.294644683282597 -0.346274456776222 1 1
0.278187219943414 0.269476341134334 1 1
-0.159927031418077 -0.155275105554096 1 1
-0.274826559676837 -0.239443397629434 1 1
-0.0224950674486685 -0.0199034570684725 1 1
-0.28393822305133 -0.253897320954805 1 1
0.171183753708264 0.156627854453522 1 1
0.0870886147506919 -0.0195141616271043 1 1
-0.0716572194825039 -0.0584536410754479 1 1
0.539376416150378 0.495632077738114 1 1
0.456868338585319 0.434953094740035 1 1
-0.0367862618566158 -0.0491422964511457 1 1
-0.0548284563893475 -0.0566416238744264 1 1
0.0456922560535427 0.0493335356032821 1 1
-0.303178439222549 -0.272324976274068 1 1
-0.289473487505942 -0.270255404702541 1 1
0.348237529532319 0.349747148051734 1 1
-0.0566269403608974 -0.0571471294285024 1 1
-0.0866454300421872 -0.0445290112066724 1 1
0.0902062656255255 0.0651528433807324 1 1
0.252847744622112 0.236021117043661 1 1
0.29506179576179 0.280399992600711 1 1
-0.146849621506423 -0.137541826122556 1 1
-0.116486961711666 -0.097516679046899 1 1
0.242406337583189 0.224280060619483 1 1
-0.00784491912617129 -0.0513610141926097 1 1
0.0403831376249129 0.100562373504849 1 1
-0.452602222519008 -0.412630468830758 1 1
-0.0586572196919489 -0.0416965092591915 1 1
-0.290066934818291 -0.199941040202606 1 1
0.0313610466064705 0.0461573483286857 1 1
0.259728390429996 0.230484955704986 1 1
0.208653460015936 0.211787597178474 1 1
-0.206059731406939 -0.190300433897179 1 1
-0.00414438691941837 -0.0170087044060591 1 1
-0.0778598968453241 -0.0865838641743058 1 1
-0.0221186085609783 -0.0191992577771567 1 1
0.227763026745924 0.181155152816135 1 1
0.0589863561849903 -0.0100773471437667 1 1
-0.346936194833123 -0.307580371796999 1 1
0.00458474538983912 -0.0201475391804796 1 1
-0.716309149554183 -0.66654986788307 0 0
0.255918738928313 0.252374508899632 1 1
-0.430424368084538 -0.437257204229901 1 1
0.28846080377697 0.258662189655241 1 1
-0.0965528398817063 -0.101016047330876 1 1
0.401112442987236 0.357416599578674 1 1
0.37739015211741 0.318690442590006 1 1
0.0435665946172933 0.0416949716404387 1 1
0.00570536414667949 0.0283808482541628 1 1
-0.10710320924781 -0.0986941609262123 1 1
0.321400643371459 0.271987682622932 1 1
0.11194019094596 0.0855528741040629 1 1
-0.0532836292142215 -0.0829983444740551 1 1
0.140392547854876 0.124957189572041 1 1
0.0865077258836015 0.0654425374202498 1 1
-0.181790166353385 -0.122510338909073 1 1
0.190516850729398 0.212061948859694 1 1
0.44277096347724 0.355104647781158 1 1
0.48112275915736 0.435710041463246 0 0
0.426448957728179 0.361811558960477 1 1
0.0393071061198779 -0.0502577586622295 1 1
-0.345206253995767 -0.316664273823444 1 1
-0.105661958499094 -0.061024000629095 1 1
0.558031771718864 0.516337633960457 1 1
-0.131954106188201 -0.127897368331057 1 1
0.290803035520955 0.268052500023336 1 1
0.0822007536607199 0.0441888034547726 1 1
-1.04484522337067 -0.945771589868529 0 0
0.423529667427045 0.376259676943153 1 1
0.0838073614552062 0.0873078668692552 1 1
0.0890573016096812 0.0884364287569706 1 1
-0.276509688606172 -0.213542437647876 1 1
0.0563202361241043 0.0431716080491518 1 1
-0.170699757433282 -0.179897570028446 1 1
-0.264938233308244 -0.229549169570837 1 1
-0.161485585298448 -0.108940983204796 1 1
-0.0753677317733091 -0.087923940806891 1 1
0.29501989784775 0.251616179807549 1 1
-0.733136164708413 -0.634697798281827 0 0
-0.0451421772096941 -0.0301255011297676 1 1
-0.292301164574504 -0.261442974880851 1 1
0.252101446709557 0.221994290395174 1 1
0.153569127314527 0.0919709424718417 1 1
-0.0863716368682969 -0.0887568576482597 1 1
0.169342301440326 0.145893028970899 1 1
-0.239940911091247 -0.243101816206904 1 1
-0.0606505007812582 -0.0602321941205763 1 1
-0.0629894838876012 -0.093266567249258 1 1
-0.566355852022701 -0.52610490351801 1 0
0.365863798697287 0.323371584967992 1 1
0.238759943361547 0.231167311533006 1 1
-0.11101438415442 -0.0704217894331065 1 1
-0.0657689980972951 -0.0493693377431049 1 1
0.026164420639303 0.0267777938680332 1 1
0.208750723497459 0.161064583732937 1 1
-0.114434002027945 -0.123524042451736 1 1
0.275447240738096 0.24552895552364 1 1
0.156179115770229 0.182476511624954 1 1
0.024672397693702 -0.00847675561770447 1 1
-0.0887252405753404 -0.133412262060979 1 1
0.0263317409513817 0.0540424499656457 1 1
-0.412765837076793 -0.363772199710212 1 1
0.233653236335091 0.220190684069528 1 1
0.468617076341631 0.412447881014643 0 1
0.203490822513998 0.19336423590144 1 1
-0.338862189538641 -0.279508693389397 1 1
0.232426019486205 0.218340502958515 1 1
0.070286093702449 0.0634484266129528 1 1
-0.207784307389912 -0.177096114939825 1 1
0.332697034233856 0.259452946998471 1 1
0.585532872735453 0.53688633984144 1 0
-0.0696272636963793 -0.0464857207190958 1 1
0.0883182339369519 0.0927196013511936 1 1
0.00560062129811104 0.00428163571822973 1 1
0.268556713109473 0.258174002049122 1 1
-0.147657911782427 -0.127015427428034 1 1
-0.190296823364921 -0.191817503076986 1 1
-0.159789557765602 -0.148679654737566 1 1
0.466333671682281 0.335139173769052 1 1
-0.155453873700255 -0.0944759119825467 1 1
-0.356581779528525 -0.325259461933149 1 1
0.0469493447183732 0.0075663290946399 1 1
0.160683570805036 0.151021399335287 1 1
-0.166986836712404 -0.146500939476479 1 1
-0.474269071885575 -0.448966178029303 1 1
0.00530978541041364 0.00277690059324268 1 1
-0.436729615344849 -0.398712149282328 1 1
0.552863667467728 0.484285689218983 1 1
-0.645364545705362 -0.591442697414766 0 0
0.138356922789319 0.13365356911476 1 1
-0.46802452387506 -0.414543655095631 1 1
0.468525592013208 0.403036054006964 1 1
0.158272534414087 0.126210237830352 1 1
0.242758212315454 0.213334363925781 1 1
0.327616305017532 0.290165001728869 1 1
0.500922200819813 0.407152343608392 1 1
-0.253630821032985 -0.225739296687046 1 1
0.0276964726828212 0.0335079475133837 1 1
0.322189024915634 0.296764198482024 1 1
0.144393631944556 0.0979711390139784 1 1
0.792387974648418 0.774524529379688 1 1
0.0290401609780896 0.00421514560628161 1 1
-0.305862986399414 -0.255663851262938 1 1
0.296995632225438 0.256484555414618 1 1
0.280556865182907 0.261628740327163 1 1
-0.256894871792152 -0.235731627166516 1 1
0.218390035190173 0.211097254534354 1 1
-0.11860636932862 -0.10395806415938 1 1
-0.122640847396285 -0.0987785304532756 1 1
-0.735848093497889 -0.661512956935475 0 0
-0.310587111996145 -0.233103850983193 1 1
0.102894760844025 0.0885526424341596 1 1
-0.134111928167564 -0.123088652827663 1 1
0.309859253147451 0.266747052633312 1 1
-0.353170241832128 -0.338937658316261 1 1
0.189765120977824 0.199812986724322 1 1
-0.0365607108033688 -0.0561326252379286 1 1
0.535426181860793 0.45810991939613 1 1
0.0927946692652491 0.0966700142030255 1 1
0.237928894586629 0.211894298517689 1 1
-0.404374636372678 -0.340634426056395 1 1
0.0859278513209804 0.106944061205384 1 1
0.249180885281759 0.242819843014646 1 1
0.129983192672546 0.109030099469222 1 1
0.812417726262151 0.73887923500625 0 0
-0.022490816265126 -0.0302215504323631 1 1
0.491423095414117 0.479741264738331 1 1
-0.0658540537787495 -0.0419737067360266 1 1
-0.753287348488679 -0.707924611584304 0 0
-0.0626507253910283 -0.0219581272113826 1 1
-0.0455904667361591 -0.0286714145810702 1 1
-0.415740188358601 -0.371803815581252 1 1
0.61854406997275 0.55987436765121 1 1
0.219547485528834 0.195868985655654 1 1
0.939180139070901 0.854456756864826 0 0
0.223194546003181 0.210767730457816 1 1
-0.8566322429839 -0.793083491540126 0 0
-0.499710729607893 -0.464838148124805 0 0
0.356975992158409 0.313252131099468 1 1
0.0684917565717574 0.0452804723269783 1 1
-0.059739304790411 -0.00635239698274949 1 1
-0.193537400595576 -0.157297527075806 1 1
-0.144670608959999 -0.131334599160018 1 1
0.11390045799234 0.105521866246067 1 1
-0.457281992606767 -0.386770490228829 1 1
-0.405156333055953 -0.371773215533009 1 1
0.0102757743593076 0.00857002183155451 1 1
-0.266705187530243 -0.253937837870673 1 1
0.229181005941644 0.227527279595549 1 1
0.169590332559317 0.145434499225417 1 1
-0.084342041092862 -0.084875451522466 1 1
0.372940325931288 0.339878101355918 1 1
0.188534060340946 0.165083977681503 1 1
-0.0873128106811574 -0.081527492777263 1 1
-0.289441716317022 -0.285154658580042 1 1
-0.0884408897652442 -0.146918718117655 1 1
-0.108214226093426 -0.0964180890279342 1 1
0.20673669666998 0.186446208185295 1 1
0.396657400771879 0.345847163626672 1 1
0.273431178509274 0.280978563097591 1 1
0.216165963999714 0.203382451006005 1 1
-0.158062092037701 -0.178832090356441 1 1
0.313305138529481 0.265939026217528 1 1
0.322980702552308 0.236987767100938 1 1
0.0365823192284971 0.0423103024900626 1 1
-0.0409777694095567 -0.104109787422871 1 1
0.137053505132724 0.113281468677075 1 1
0.118972265407528 0.0328922670503009 1 1
0.0927272638711075 0.0805635328887485 1 1
0.0110860359552699 -0.026521789813143 1 1
0.154088438014388 0.114712832073775 1 1
0.414538894568681 0.359541710882034 1 1
-0.00692639752537729 0.0266239513071697 1 1
0.2778576617433 0.23143780845701 1 1
-0.216209617086398 -0.175431382986463 1 1
0.236047441283427 0.225350396721686 1 1
-0.18705514050779 -0.124915844645766 1 1
0.0760172300826976 0.0828019099801989 1 1
-0.802154403166805 -0.725783923120521 1 1
0.115677794304729 0.119478274496598 1 1
0.0218818457237736 0.0351507313976666 1 1
-0.00344259673190145 0.0171147241790895 1 1
-0.261564531222856 -0.245908329019948 1 1
0.0940797788515409 0.0755217434768124 1 1
-0.399754694181964 -0.380742258850553 1 1
0.495815902902923 0.459108334979413 1 1
0.0593464915848446 0.0383542036155332 1 1
-0.247469204452738 -0.235163598795259 1 1
0.161228755542087 0.143576223107876 1 1
0.229863478738651 0.206450038410374 1 1
0.303892532889179 0.250933642624413 1 1
0.583557981561731 0.577817889152011 1 0
-0.16165509366683 -0.151896314082002 1 1
-0.130954359707114 -0.115003176102789 1 1
-0.183016150817604 -0.183744360859734 1 1
-0.38527950380522 -0.363036870918888 1 1
-0.202528643448864 -0.18829567264397 1 1
0.267174985445758 0.248959710385804 1 1
-0.0765979049184949 0.0185648159250034 1 1
-0.231308650033626 -0.244750949684158 1 1
0.465692289955469 0.421997891761439 1 1
-0.354199024820761 -0.302174310737815 1 1
-0.214284212744138 -0.200918803300798 1 1
0.0431168162081388 0.0691065549861931 1 1
-0.0328358754529554 -0.0619404776220293 1 1
0.32829092350494 0.293922812196555 1 1
-0.0360428133874893 -0.0322017544750713 1 1
-0.0960229120084685 -0.101688946512724 1 1
0.261127379021944 0.221547492817303 1 1
0.155610465694833 0.122817504726494 1 1
-0.380352138039898 -0.317486367188644 1 1
0.243855820119427 0.221340716621159 1 1
-0.0395413273626257 -0.0262768376335633 1 1
0.214921352351737 0.178314535336091 1 1
0.0537897839727819 0.0496646813433795 1 1
-0.278134222664925 -0.264764542052313 1 1
0.0995071894023843 0.0430094131474971 1 1
0.0254159411996693 0.0222265473095928 1 1
0.0434012609551025 0.0739876412636229 1 1
-0.0826877622038376 -0.100371271411304 1 1
-0.23436598929863 -0.206211085957929 1 1
-0.0121013149128012 -0.0404373254954891 1 1
0.153647912566347 0.132588805906806 1 1
0.119543890984488 0.142987674379067 1 1
0.51115180974223 0.480709880384214 1 1
-0.170403792795017 -0.186716803073634 1 1
0.0389556412666918 6.34716184079939e-05 1 1
0.355401471098124 0.357197357698816 1 1
0.138394145718063 0.116204647193431 1 1
-0.0232020663317565 -0.0109896495496578 1 1
-0.159309416791739 -0.155179281189884 1 1
0.0438644667973083 0.0704066749150839 1 1
-0.108747421125835 -0.0753838945957551 1 1
-0.313373296784441 -0.271091039308137 1 1
-0.138603884305251 -0.11983011632117 1 1
-0.111819077925391 -0.10298203787773 1 1
-0.131467917958703 -0.140471642023614 1 1
0.372837230710042 0.371614752075533 1 1
0.000652546488719839 -0.0503382193369912 1 1
0.136470146708107 0.115553474882802 1 1
-0.0704988252670295 -0.0849974258524844 1 1
-0.148780329670107 -0.132953071360901 1 1
0.464800347108845 0.393163375474028 1 1
-0.148649225668723 -0.144190892807321 1 1
-0.403154128120202 -0.335760826716593 1 1
0.137985437504368 0.134013974120999 1 1
-0.133953050981322 -0.174786279605637 1 1
0.27369109443718 0.201570880648724 1 1
0.185755631328779 0.182992118916384 1 1
-0.00807740922531208 0.00175508883160538 1 1
-0.350465944268982 -0.338479295812282 1 1
0.191950963649767 0.16709748241123 1 1
0.081144766345582 0.0694856075070648 1 1
-0.0572562986749882 0.00502294070647435 1 1
0.201251789160847 0.194905052260541 1 1
-0.157870176839312 -0.161997001702204 1 1
-0.152977239314831 -0.123512430132254 1 1
0.375546447202079 0.336739148611591 1 1
-0.0573646046894644 -0.0747306867175968 1 1
0.281885311295203 0.226820824860493 1 1
0.0281137413975103 0.0344260435543012 1 1
-0.490070945902964 -0.446891685716794 0 0
-0.340401340959448 -0.307668913793586 1 1
0.187692696628474 0.0915169290513078 1 1
-0.26849522912669 -0.241431248531495 1 1
0.601088839986676 0.546721078567055 0 0
-0.0440771028585334 -0.0663607816291072 1 1
-0.362769657632851 -0.344529279252626 1 1
-0.0122679685116924 -0.0248984538497687 1 1
0.236995052919287 0.218835179030224 1 1
-0.193580342203356 -0.201074434224278 1 1
0.360041004780594 0.310549539540908 1 1
-0.0652390252151842 -0.033770291913525 1 1
-0.0253157495956659 0.0152377509065758 1 1
0.267951988763385 0.245075960627183 1 1
-0.0265507424417164 -0.0139230861319401 1 1
-0.263727690762698 -0.192524928802659 1 1
0.0996809366110509 0.0573231484692007 1 1
0.203394689519328 0.112893732833698 1 1
0.16754959971614 0.157608185402392 1 1
0.150240710215009 0.126445651149936 1 1
-0.416946554574083 -0.41162915348238 1 1
0.202485869958929 0.165855989915262 1 1
-0.0211644970726129 -0.00909988487480429 1 1
0.326131222332854 0.276529389621233 1 1
0.315802045109797 0.276324278928734 1 1
-0.457913257666787 -0.409709520147373 1 1
0.143338959778771 0.145820931346185 1 1
0.237530994045543 0.223550265180896 1 1
0.0212419373574266 -0.0412866234714547 1 1
-0.0418336833807063 -0.0205914744535699 1 1
-0.82251130894582 -0.661869547110849 0 1
0.0331855287258077 0.0409663993878624 1 1
0.125005069230062 0.125870151018581 1 1
-0.46415733738178 -0.400963275690589 1 1
-0.0947565685053355 -0.0994251421783932 1 1
0.145703853288616 0.148540937742681 1 1
0.18766085839492 0.186813781032082 1 1
0.0525542260447792 0.0908212547980838 1 1
0.0714506328319292 0.0694070201323141 1 1
0.163066642228768 0.135079904546713 1 1
0.482531544293126 0.428921023941199 1 1
-0.0881002564692495 -0.0375835518893894 1 1
0.0257408549079616 0.00846582169901143 1 1
0.350727124523883 0.317783248717891 1 1
-0.520334288285931 -0.434725942402781 1 1
-0.379143179821764 -0.325295743366597 1 1
-0.054339361148251 -0.00784410524229212 1 1
0.509049400566662 0.433981666561101 1 1
-0.143759042779981 -0.0434696224799837 1 1
0.306109717247031 0.291490104415676 1 1
-0.16564600041419 -0.119635496823538 1 1
0.24801788022624 0.226079251728368 1 1
-0.0883393660928238 -0.0360992789640833 1 1
-0.450089846664511 -0.429274611561671 1 1
-0.236007358251415 -0.170133307649393 1 1
0.0865905875975552 0.0945097515993699 1 1
0.228491502375633 0.206590852226545 1 1
0.166060146830238 0.171060757944794 1 1
-0.0881283882636148 -0.0860238810584728 1 1
0.440714325050537 0.412799352151646 1 1
-0.309403798654719 -0.317072253657432 1 1
-0.0700927064227604 -0.0724612210968004 1 1
-0.0768663087115052 -0.0679215233637258 1 1
-0.206316672910278 -0.206610758850381 1 1
0.122816218760661 0.108802597255566 1 1
0.0710364480493172 0.0799000814721557 1 1
0.166022368665785 0.178480410054236 1 1
-0.386422761953467 -0.326707412778335 1 1
0.169909523029319 0.144813300182688 1 1
-0.273299035217561 -0.267769464204139 1 1
0.0190007701712091 0.0124111687052692 1 1
-0.031991665215431 -0.0447941915932392 1 1
-0.0726856453272269 -0.0141210245011703 1 1
-0.313517353921753 -0.242360151319737 1 1
-0.111378285326143 -0.104754364995899 1 1
-0.13962205235219 -0.147363386362503 1 1
-0.200632508839468 -0.140351691779702 1 1
-0.119029956575443 -0.0968661294082025 1 1
0.139314676165761 0.140095831367841 1 1
-0.0367540396100131 -0.0388362222623552 1 1
0.150614639729395 0.133070808307776 1 1
-0.220329218919223 -0.18892847336648 1 1
0.281699742181644 0.239329370300147 1 1
-0.0728314127914635 -0.0617806765899498 1 1
0.17081123770077 0.173878293562507 1 1
0.34596801876976 0.352982385095444 1 1
0.128881055450633 0.12325484658039 1 1
0.0120937393264996 -0.0132051473878882 1 1
0.444296511081272 0.410677705103373 1 1
0.028939352500151 0.0307505873945975 1 1
-0.184832113088464 -0.155262255188585 1 1
-0.202577941608475 -0.192440367572282 1 1
0.213208657810629 0.169662851611589 1 1
-0.185202710949652 -0.188390998606133 1 1
-0.00435446410543236 -0.0270354886612627 1 1
-0.485978288139872 -0.444419645635812 1 1
-0.1429217329271 -0.0922384881091752 1 1
-0.446659782412327 -0.432059321048642 1 1
0.0296789098745685 0.0182170023780486 1 1
-0.0984917546396561 -0.140824601106824 1 1
0.56460999500768 0.528359108403962 0 0
-0.289493533443071 -0.269486117954753 1 1
0.187580542323618 0.177163771416995 1 1
0.025693782476124 0.0341387541940753 1 1
-0.139747090655181 -0.125569456823839 1 1
-0.144658185373201 -0.102967086419285 1 1
-0.0539276179460626 -0.0715473996933352 1 1
0.036759639985021 0.035601484085188 1 1
0.0392754241518395 0.0362679229857344 1 1
-0.325937644944662 -0.324748717609678 1 1
-0.0306227058640047 -0.0299863188748309 1 1
0.058931852881373 0.0230219835346847 1 1
0.111779659966374 0.110916935726834 1 1
0.270616344341429 0.268423737035345 1 1
0.40383682543793 0.367674529514189 1 1
-0.191658025929101 -0.212691113586947 1 1
0.493482093079231 0.438598493278017 1 1
0.196488527183991 0.196030303302324 1 1
-0.560361363574266 -0.509349908885666 1 1
-0.580285638635124 -0.495450356844217 1 1
-0.751743002515381 -0.689302329185108 0 0
0.168716170617207 0.162094452948012 1 1
-0.172813413528625 -0.138880560494292 1 1
0.391611248295791 0.402206862396653 1 1
-0.429188129493014 -0.384518555770279 1 1
0.137283922800144 0.133599180381966 1 1
0.237808177562437 0.210713240817777 1 1
-0.244019827204211 -0.221100708134895 1 1
-0.182621723758136 -0.1192144480082 1 1
-0.0655867698652492 -0.0500728825796217 1 1
0.401510185381179 0.351470752425432 1 1
0.262216585002013 0.241914176546392 1 1
-0.0459780267616968 -0.0100681029396911 1 1
0.208315431870219 0.19538920463574 1 1
0.0160235067520038 0.024245758315472 1 1
0.328745019975022 0.330163545538388 1 1
0.205040533155714 0.198548454490362 1 1
-0.315013902633548 -0.294922349955683 1 1
0.345035916159512 0.309439592694042 1 1
-0.597218321586315 -0.541662962665785 0 0
-0.0596128900616225 -0.0436145440302279 1 1
0.0189439368638973 0.0375867176869886 1 1
0.192677894099245 0.173683770786737 1 1
-0.107158971606079 -0.128481053274093 1 1
-0.129167380687461 -0.110315710173731 1 1
-0.122849857124293 -0.103550857660829 1 1
-0.288657528132612 -0.252323888308499 1 1
0.335869417328857 0.304901695585802 1 1
0.135043651459677 0.0620177900231353 1 1
0.260755401987282 0.231626244476639 1 1
-0.0572365988961022 -0.0583771011112153 1 1
-0.0769379800941784 -0.0809791147866036 1 1
0.0126371707668946 0.00673331734935741 1 1
-0.0897014584477154 -0.0741877092472161 1 1
0.262547681907349 0.239275979349139 1 1
-0.169019353309219 -0.166003209496713 1 1
-0.106157418490071 -0.0980341732139869 1 1
-0.312606754749766 -0.313426032823703 1 1
-0.452804578502271 -0.426566600064702 1 1
-0.385107181575627 -0.350148369100882 1 1
0.221089450964416 0.208704957351595 1 1
0.069067507502515 0.0376443354185298 1 1
-0.225781242388497 -0.181004710765335 1 1
0.0180781002613564 0.00462378936680083 1 1
0.190231802157798 0.146344027111493 1 1
0.257086893855949 0.224840754723921 1 1
-0.289580068400404 -0.149910816859514 1 1
0.61551670808198 0.556249056139741 0 0
-0.106621358457666 -0.163162755263637 1 1
0.397673034664957 0.336343139041459 1 1
0.424997629656157 0.39280772667294 1 1
-0.0743480010858877 -0.101587862082883 1 1
-0.325870260149267 -0.313654633694772 1 1
0.407351930803934 0.37138039137582 1 1
0.0745570422832511 0.0717127958982924 1 1
0.105824823401363 0.0544162818027288 1 1
0.216273312837492 0.216313501532489 1 1
0.188492235559456 0.167201728433658 1 1
0.147604522705817 0.125713783326345 1 1
0.293236245462089 0.256430815475001 1 1
-0.00915960387711567 -0.0200759163830966 1 1
0.00104166297562874 -0.0242659858424675 1 1
-0.0223165840623477 0.00424835885963368 1 1
0.208246470076557 0.139245850157247 1 1
0.397514446839816 0.365800563049828 1 1
-0.141064594581132 -0.110783544265139 1 1
0.190073940566836 0.154530599915778 1 1
-0.106847119297535 -0.0970919826095237 1 1
0.265071095911675 0.222144262028664 1 1
0.0499499170521625 0.0586004658472875 1 1
-0.047811337304864 -0.0540872897968602 1 1
0.0778769676638592 0.0742534568641387 1 1
0.0503476109319235 0.0797848227023191 1 1
-0.170517702971851 -0.218400756408572 1 1
-0.0537832822880687 -0.0521613860380971 1 1
-0.215717152200463 -0.192731102893123 1 1
-0.155480256330252 -0.145549850117905 1 1
-0.350544132942007 -0.261563776886774 1 1
-0.491895244518259 -0.430826813949129 1 1
-0.157456375028029 -0.12657209147316 1 1
0.071204980645457 0.0620635083155195 1 1
0.660965595396646 0.608694645242503 0 0
-0.293999790220976 -0.26415013260827 1 1
0.477012108536858 0.416157624311588 1 1
-0.0519600848677199 -0.0308097235724033 1 1
-0.2309618769515 -0.230432828862566 1 1
-0.228890670751909 -0.196968826368104 1 1
-0.380488712186474 -0.345861611162368 1 1
-0.408792156191482 -0.343544570016346 1 1
-0.339535997776392 -0.300329237979299 1 1
0.0989150702084426 0.0534196055739259 1 1
0.0727291387921527 0.0678859181549869 1 1
0.183067026333048 0.183498773460226 1 1
0.0369337037251695 0.0371745120770781 1 1
-0.135349732049455 -0.0958720855443889 1 1
-0.059215645745423 -0.0471296254514087 1 1
0.421409829443681 0.36945350547493 1 1
-0.18597294499113 -0.165901292099698 1 1
-0.274759268672887 -0.250879665426101 1 1
-0.106330581718083 -0.0831553125236238 1 1
0.136062983181379 0.140456518183976 1 1
0.237717759078899 0.241232905656893 1 1
-0.506427391979697 -0.458960090799224 0 1
-0.582861716450296 -0.492193576965996 1 1
0.205544850078387 0.187318861153166 1 1
-0.347101025606807 -0.31616062649779 1 1
-0.142483335860561 -0.0943368363705033 1 1
-0.353955478918593 -0.300608064640742 1 1
-0.343326222495149 -0.324081848390738 1 1
0.375405449278201 0.332293617249934 1 1
-0.196229154507757 -0.17074254351473 1 1
-0.0889511878144489 -0.0936718475362716 1 1
-0.199775946633629 -0.21381780294587 1 1
0.0627456331048502 0.0436608936357006 1 1
0.590994829702069 0.569214437041188 0 0
-0.389107331538359 -0.357590178930379 1 1
-0.684673216596105 -0.576124648044313 1 1
-0.350735731559068 -0.338197670525031 1 1
-0.0822871838381861 -0.0621672606394034 1 1
-0.00184688163176643 -0.00020035015288862 1 1
-0.568361270406041 -0.483489303797731 1 1
0.187300717222685 0.0501172365637974 1 1
0.0820330952217191 0.137638287502751 1 1
0.0786551577625964 0.0311269789391421 1 1
0.110537158277257 0.0982291978749365 1 1
0.0644692271737294 0.0865494217832548 1 1
-0.420879335178109 -0.391533935268483 1 1
0.0618869030413436 0.0681933848252326 1 1
-0.283695807516237 -0.244235514991253 1 1
-0.330328618420278 -0.312830679768122 1 1
-0.148951737740536 -0.146016162737203 1 1
-0.151769309453673 -0.136864861290886 1 1
0.240808406285741 0.222634785221788 1 1
0.308036238291522 0.316597493631063 1 1
-0.145001775053418 -0.139109154216202 1 1
-0.292625641441822 -0.281301274049113 1 1
0.207915866331768 0.218205780000315 1 1
-0.199438069929458 -0.168496374491347 1 1
0.622862448338824 0.574076508563473 0 0
0.332066417847396 0.269682902849524 1 1
-0.452161511767967 -0.386614485593951 1 1
-0.0430986361507614 -0.0652400842449292 1 1
-0.811640927687686 -0.778397822761848 1 0
-0.120966670598695 -0.10473459412386 1 1
-0.0539358956325871 -0.038903857067907 1 1
0.320348617464787 0.31459516155036 1 1
0.285764570220468 0.248868975329853 1 1
-0.371478167155752 -0.346875849735955 1 1
-0.0174340272166695 0.00705358418954724 1 1
0.0779244836872121 0.069255257701071 1 1
0.558328384107073 0.521407852418321 1 1
-0.552178528823881 -0.574278387996292 1 1
0.378047700565554 0.379480412249652 1 1
0.182788619074723 0.1466243344789 1 1
-0.0704981416144806 -0.0793393439543596 1 1
0.196674262082247 0.153366697500411 1 1
0.00781740951103298 0.00497132483371139 1 1
0.144261926886239 0.112239417160514 1 1
0.477349379696277 0.354805612774786 1 1
0.284576497089697 0.277007373399714 1 1
-0.189652716669532 -0.127165567162541 1 1
0.0962337422311146 0.0730972199978872 1 1
0.0800624440850248 0.148890862215294 1 1
-0.0132937017759479 -0.0276022070088985 1 1
0.321473291453527 0.263204633685413 1 1
0.187615635410824 0.210093917551728 1 1
0.124440764550655 0.109129332702618 1 1
0.0438350322232722 0.0354935225653313 1 1
0.00319346678204593 -0.0247482136166856 1 1
0.0894591587707946 0.0974616366364687 1 1
0.0350852645357606 0.0139722150724838 1 1
-0.232046638453612 -0.195606733545066 1 1
0.116074962914393 0.0848386940248959 1 1
-0.272983555955322 -0.233919638938279 1 1
-0.157088956501947 -0.149205609739921 1 1
0.251203962143694 0.294745493438388 1 1
-0.199237915466432 -0.219996915921996 1 1
-0.223393011251258 -0.201540037051882 1 1
-0.0904152920232711 -0.0907620616248809 1 1
0.298808547985257 0.272082965108724 1 1
-0.0604355354335855 -0.0827009153122731 1 1
-0.165850188188773 -0.149220146287114 1 1
-0.24360969904828 -0.219100105421095 1 1
0.271477542703113 0.321096258496364 1 1
-0.288013669741383 -0.263073199095987 1 1
-0.15126665674015 -0.112887350714865 1 1
0.208908041823236 0.190757369111456 1 1
0.249043839276797 0.244741739692236 1 1
0.0969439271957158 0.0491778489206158 1 1
-0.132961043290799 -0.107232993335099 1 1
0.0660271121097372 0.0612935945121655 1 1
0.0438933954725102 0.0303956066533588 1 1
0.0203244097442132 0.0245496736618593 1 1
-0.269205408946506 -0.252053175976763 1 1
-0.274667041312671 -0.233095566667348 1 1
-0.339409979211812 -0.314602471628302 1 1
-0.227787773802163 -0.178319530571609 1 1
0.055940558094656 0.0787030215812085 1 1
-0.147558094761367 -0.118889710060063 1 1
0.067640682680347 0.0600139197879393 1 1
0.240285805342386 0.20781034418478 1 1
0.048283242945269 0.0492783159338803 1 1
-0.354244080854489 -0.313680137025622 1 1
0.175310919019705 0.145387359884781 1 1
-0.186353136037833 -0.18897221177477 1 1
-0.104955923588955 -0.111485327103048 1 1
0.475110666466077 0.394706763314744 1 1
-0.0956787307007486 -0.082188344300692 1 1
0.724496305708209 0.633345366750287 0 0
0.0848295201934503 0.0751643450967583 1 1
0.11236157970803 0.152617338127037 1 1
-0.195449584636388 -0.215440791099065 1 1
-0.217485621464894 -0.221057998980434 1 1
0.291078012134891 0.265522896844324 1 1
-0.0983285870637431 -0.0509352579740644 1 1
0.18373894087005 0.153976522086046 1 1
0.0028642713467928 -0.0480937304864932 1 1
0.191069030504344 0.173750401813234 1 1
-0.250277919344714 -0.2574236584214 1 1
0.32844924960153 0.312239713544495 1 1
0.200570422369187 0.204073266709712 1 1
0.0880014355689117 0.0962105593421904 1 1
-0.443763181379135 -0.40945739582218 1 1
-0.0641524971481513 -0.0447736539897286 1 1
-0.0617551351145866 -0.0378635912789323 1 1
-0.12893075105145 -0.127270635098717 1 1
0.246713466944245 0.248684922496348 1 1
0.010807198811135 0.00201456849507533 1 1
0.0956021406632146 0.0743883277232985 1 1
-0.0332190997623991 -0.0469412874156636 1 1
-0.085663610182573 -0.0903653897756656 1 1
-0.0383951511708098 -0.0331542927260349 1 1
0.314447108774027 0.253099533483771 1 1
0.0978778529911912 0.0954576928709275 1 1
-0.165202300105088 -0.221952700679335 1 1
-0.396666576647755 -0.395951984791288 1 1
0.371235180072417 0.353513035833443 1 1
0.33360053069005 0.332282762300054 1 1
-0.0236878595682433 -0.0418266649587587 1 1
0.317959646120431 0.276753889469394 1 1
-0.24304925724494 -0.20086761838884 1 1
0.362493821451949 0.326221821438973 1 1
-0.316709953102723 -0.300692422322233 1 1
-0.14410502460419 -0.197182147394939 1 1
-0.0738456220917878 -0.0312772021263574 1 1
0.362817868647561 0.326764556817926 1 1
0.224504023324452 0.22206220735528 1 1
-0.631524396229136 -0.578168112712887 1 0
0.274228038610915 0.261964365771653 1 1
-0.115065112075483 -0.149216840555188 1 1
-0.18396690694065 -0.16209532200092 1 1
0.64250453724067 0.5770317491985 0 0
0.10175745116357 0.11617085560263 1 1
-0.0143073912463979 0.00832328290516121 1 1
-0.150385019131817 -0.134827372615695 1 1
0.0787780085702374 0.069137448938515 1 1
-0.249625111906471 -0.263257624736851 1 1
-0.0441077644702921 -0.0306251696125849 1 1
-0.695098047304621 -0.635533777488599 0 0
0.332291103054142 0.314881326438161 1 1
-0.00527847621670618 -0.00734244840969824 1 1
0.371966752723554 0.339946295067905 1 1
-0.0988963616709881 -0.10355884766589 1 1
0.168938139604169 0.1453110837017 1 1
0.386735202337747 0.350766136624901 1 1
-0.208692039352877 -0.170737853571171 1 1
-0.453315041897429 -0.417206331798708 1 1
0.314585361539521 0.32039162766426 1 1
0.404317207472736 0.367266947854331 1 1
-0.333142131199101 -0.2939936375933 1 1
-0.524352247185925 -0.486493796342709 0 0
-0.131613134091725 -0.133117198180457 1 1
0.527338825030736 0.480597824453256 0 1
-0.402578152244907 -0.388952302632691 1 1
-0.381554187003651 -0.344734869807394 1 1
0.238499485694703 0.212428630731783 1 1
-0.470279561618114 -0.375052453564759 1 1
[truncated: 14,235 more chars]
