# Supplementary material for: Bias caused by sampling error in meta-analysis with small sample sizes
Source: PLoS One. 2018 Sep 13;13(9):e0204056. doi: 10.1371/journal.pone.0204056 (PMC6136825; doi:10.1371/journal.pone.0204056)
Supplement: S4 File — (ZIP) [file pone.0204056.s004.zip › results N = 10 theta = 0 tau = 0.5 sz = 50-100.txt]

"cohen.dl.theta" "hedges.dl.theta" "cohen.dl.cp" "hedges.dl.cp"
0.112465090359391 0.111007345438695 1 1
-0.382366410178493 -0.378553939287048 0 0
-0.0960824051724734 -0.0952378789851582 1 1
0.0996181777535905 0.0977343711364189 1 1
0.142641705600008 0.141060256332707 1 1
0.190321548830899 0.188717279363104 1 1
-0.211516727946839 -0.209207697753595 1 1
-0.258565101477 -0.257059391231301 1 1
-0.215682252742064 -0.212698300244744 1 1
0.116089079885355 0.114415429950693 1 1
-0.0467134615017234 -0.0460193799540166 1 1
0.0509606260115745 0.0511411441003783 1 1
0.24848527572593 0.246754916618714 1 1
-0.153688584766601 -0.152130322053806 1 1
0.260777081410078 0.25807251846593 1 1
-0.235034540514177 -0.233160115838182 1 1
0.184971692807237 0.182543823587203 1 1
-0.11746826127533 -0.116177385504193 1 1
0.0180609437801893 0.0178150359917906 1 1
0.0649562461574892 0.0638264936438976 1 1
0.0287155731673825 0.0288982005138366 1 1
0.071578775914537 0.0693576685573858 1 1
-0.0341163998626794 -0.03423517240542 1 1
-0.184528203825824 -0.183209558245436 1 1
-0.100888276585543 -0.100252419680208 1 1
0.205673144591478 0.203654082938042 0 0
0.330592582351465 0.326812398012914 0 0
0.0344848343108034 0.0341824858230377 1 1
0.0824662040844155 0.0818729684041719 1 1
-0.0713462842601004 -0.0700364329825116 1 1
-0.0729287433902652 -0.0722810366066231 1 1
-0.257365731982637 -0.254273559798273 0 0
-0.01811637824855 -0.017187834802035 1 1
-0.0295331766141788 -0.029017717324622 1 1
0.278335998628112 0.275827565598191 1 1
0.062490218115456 0.0618518471483708 1 1
0.0474514257879938 0.0466380369883199 1 1
0.128544075782728 0.128172693941349 1 1
0.197555313444701 0.194839841221027 1 1
0.0130781781741058 0.0130706696866776 1 1
0.0546462946937999 0.0543291807237128 1 1
-0.318180424573645 -0.315610048819207 0 0
0.223505690746512 0.219957735722766 1 1
-0.170454173988976 -0.168911120463613 1 1
-0.145054316166263 -0.143772646795637 1 1
-0.0861052002388349 -0.0850528294364878 1 1
0.278638928095463 0.27605151148407 1 1
-0.224166815136867 -0.222292201270663 1 1
0.018264225606121 0.0180465424807014 1 1
0.150611443606881 0.148039253434027 1 1
0.185532608957927 0.18326172867256 1 1
0.0837692243088006 0.0831987896064769 1 1
0.00546735642489037 0.00504888195258802 1 1
0.159907091813626 0.15838968736614 1 1
0.101434631302927 0.100084105272337 1 1
0.326489530349665 0.323219587357764 0 0
-0.156601598394476 -0.155318711954158 1 1
0.16504569232099 0.162529572933172 1 1
0.0114166764203861 0.0110577905922213 1 1
-0.0116077818412637 -0.011493745678136 1 1
0.0244930709130686 0.0241370073193078 1 1
-0.168147483970262 -0.166668676942649 1 1
-0.145361537453827 -0.143467312195189 1 1
0.222345692863798 0.218437756761402 1 1
-0.293592905091422 -0.290178343038124 0 0
0.169671005632077 0.168339920200699 1 1
0.222838491005321 0.220066769610752 1 1
0.0678581989717449 0.0666162374652176 1 1
0.112528696835609 0.112090583305239 1 1
-0.0899295853675837 -0.0890635099818621 1 1
0.0650817070083329 0.0644579470425287 1 1
-0.111824585913947 -0.11101995930455 1 1
-0.0592554351248397 -0.0580081344119771 1 1
-0.0470263065053018 -0.0469032184456516 1 1
-0.24107491927476 -0.238470692273765 0 0
-0.134453938043372 -0.133314890318501 1 1
0.180813977974907 0.179100127018509 1 1
0.201198506417285 0.199299367557479 1 1
-0.0603795532919312 -0.0602733609930486 1 1
-0.154092530558227 -0.152667312303456 1 1
-0.0185535222507548 -0.0185375861439594 1 1
-0.190481794744728 -0.187924525412663 1 1
0.13113792075877 0.129297868982598 1 1
-0.176667533132701 -0.175667919116187 1 1
0.289720120111422 0.286739181424216 0 0
-0.0747112413923898 -0.0743618568863241 1 1
0.00509911011370604 0.0052915426686479 1 1
0.162368738896492 0.160793733276962 1 1
0.16078940856572 0.15914108503607 1 1
0.0516395919851452 0.0515287932349909 1 1
-0.00235418528261115 -0.00227722899893486 1 1
-0.0905576167364605 -0.0890710004341531 1 1
-0.089454897936868 -0.0881547478263034 1 1
0.109694267883344 0.108666957592199 1 1
-0.286980325266548 -0.284179957876157 1 1
-0.155658264400103 -0.154397550821117 1 1
-0.263690995863399 -0.26115152423296 1 1
0.175133447939964 0.174410678916157 1 1
-0.0835009593161881 -0.0829213282592925 1 1
-0.157223035643337 -0.155803031136222 1 1
0.327521725897181 0.324060861229672 0 0
0.0414650568095549 0.0411369095404171 1 1
0.175793821165329 0.173391889699134 1 1
-0.185803470698157 -0.184107370316594 1 1
0.123143015812644 0.122289961331058 1 1
0.162232601122983 0.161123474057058 1 1
-0.29800461675864 -0.294911231090298 0 0
-0.132253897854899 -0.130432884953178 1 1
-0.326916357676598 -0.322985977920452 0 0
-0.280509798354814 -0.278454494876622 1 1
0.134561636955723 0.133228800129422 1 1
0.0324199150692797 0.0327094529440857 1 1
-0.188133153731889 -0.187023505237676 1 1
0.107512486817752 0.106576516432577 1 1
0.328401589380957 0.325643827579357 0 0
0.150789690286701 0.148811216907215 1 1
0.24295201171824 0.239778119783637 1 1
0.21171797001396 0.20979887871059 1 1
-0.0273396722598986 -0.0268605136716478 1 1
-0.180353285613707 -0.179243190745361 1 1
-0.0221400668954024 -0.0221085714053838 1 1
-0.1443084852076 -0.143443464216971 1 1
0.158030971795422 0.156533894481383 1 1
-0.143968141585071 -0.142235991858617 1 1
-0.235509831178631 -0.232111635994807 1 1
-0.028869379773647 -0.0285823381158871 1 1
0.382467433333268 0.378164575833316 0 0
-0.242912632862473 -0.241344961866919 1 1
-0.0402593711000285 -0.0399630698180744 1 1
0.0188232873033592 0.0180469054991656 1 1
-0.100618493997998 -0.0995371089941626 1 1
0.267394089515728 0.265849406569203 1 1
0.0779243124725317 0.0774945945214883 1 1
-0.197042580679627 -0.195298800668339 1 1
-0.151288589773624 -0.150475615187313 1 1
-0.230154374876267 -0.227760265481777 1 1
-0.0416635384302453 -0.041349547376456 1 1
0.0546762643730456 0.0539779883787942 1 1
0.136425251178441 0.134638328028465 1 1
-0.116655767807159 -0.115240804369534 1 1
0.270002384735645 0.267459842602169 1 1
0.154139688877943 0.152484843466927 1 1
0.243467177773204 0.241467440559337 0 0
0.418856772964078 0.414682755899957 0 0
0.122489485069296 0.122067712154651 1 1
-0.22884125021857 -0.226126407105565 1 1
0.0520821753690999 0.0516707141535606 1 1
0.260053532383441 0.257237898861933 1 1
-0.0940565425683022 -0.0930705573315497 1 1
0.0374317828702624 0.0370554357487164 1 1
0.0670610039981869 0.0677082012650783 1 1
0.233449549708424 0.230836351186962 1 1
-0.0406996886080926 -0.0400252280231105 1 1
0.000986163362310041 0.00195897648447077 1 1
-0.127782303310878 -0.127073097534732 1 1
-0.107731434518749 -0.105490552437713 1 1
-0.100424481340915 -0.0997255501662996 1 1
0.000907945670826603 0.000192662947468898 1 1
0.236039832999939 0.233779139186918 1 1
-0.00150464682464673 -0.00232530445370725 1 1
-0.0168478652914352 -0.0157320205097545 1 1
-0.0521508334684297 -0.0508444364779177 1 1
0.0877145435347132 0.0867978268867396 1 1
-0.0443686745140922 -0.0442834026171949 1 1
0.048059958546784 0.047597904645117 1 1
0.0373110521343719 0.0362184373940225 1 1
0.519087634224574 0.514619184198503 0 0
0.00625498122888371 0.00608731950683211 1 1
-0.00294068624809712 -0.00246476975740779 1 1
0.0290859377685437 0.0280627523246223 1 1
-0.0938954592180544 -0.0933436380880591 1 1
-0.0212060719993947 -0.0209337936815376 1 1
-0.0275374620411357 -0.0272274962899081 1 1
0.131991602640853 0.131182856099729 1 1
0.0888171548838281 0.0880200231879252 1 1
0.051647413623302 0.0505346390822428 1 1
-0.120232900558876 -0.119461543508122 1 1
-0.141893372954648 -0.139756946559857 1 1
-0.171917862249631 -0.169704804383059 1 1
-0.261814927921937 -0.259260701230388 1 1
-0.121888524895968 -0.120691806945014 1 1
-0.169791193477075 -0.167305013410971 1 1
0.322854130779621 0.319715692533783 1 1
-0.13565619780112 -0.134027121412676 1 1
-0.0548630516579404 -0.0534526556695907 1 1
0.195946619825156 0.193490499908205 1 1
0.273986408835142 0.271162432417984 0 0
0.0459897933880082 0.0454021102554582 1 1
0.126159355416583 0.124990417797745 1 1
0.121446737313043 0.12066217028484 1 1
-0.160210836379091 -0.158968427305453 1 1
0.090303692217652 0.0896454527534171 1 1
0.0957359738602856 0.0949190543900594 1 1
0.25029605082414 0.248324033595061 1 1
0.0633259314696527 0.0626962963246314 1 1
0.182631211168945 0.180205157262853 1 1
-0.110984621773499 -0.109476137228249 1 1
-0.00187127486446592 -0.00159020458699387 1 1
-0.15439324290095 -0.153087495544117 1 1
0.0851524740840951 0.0847232381355863 1 1
-0.196233109016323 -0.194235458543573 1 1
-0.284892044577334 -0.282564373214489 1 1
0.0196668824119619 0.0194631956711516 1 1
-0.00020613268214037 -0.000499639381443498 1 1
0.0904445453570048 0.0900406123156597 1 1
0.112144968703983 0.111573504450776 1 1
-0.160181851526119 -0.158802894610929 1 1
-0.110399322217369 -0.109298858792061 1 1
-0.146278811145648 -0.144596133028134 1 1
-0.146487039606406 -0.145011205986877 1 1
0.0854794374424315 0.0846064487059467 1 1
0.243424515748983 0.241239760756581 0 0
-0.131760101881619 -0.130180387150174 1 1
-0.183882419149823 -0.181515491561763 1 1
0.064249502845498 0.063661867908318 1 1
0.157746355074662 0.156267984692405 1 1
0.0556456873509719 0.0558670247527716 1 1
0.145701604265632 0.144345226079626 1 1
-0.0960397459381717 -0.0949341314976 1 1
0.183716001084584 0.182636703140418 1 1
-0.142351395644826 -0.140309427155451 1 1
-0.0743754935657446 -0.0741156707533633 1 1
-0.0894877407073481 -0.0892828326636572 1 1
-0.143826282111905 -0.142606457333218 1 1
0.106095928916482 0.104789582277593 1 1
0.176457245652251 0.175180988597897 1 1
-0.0553465311721992 -0.0546264172885661 1 1
-0.0268166332908994 -0.0256736287488122 1 1
0.0941499545542281 0.0933714446935123 1 1
0.00189864190586982 0.00182842056762345 1 1
0.305733377554777 0.303398019550641 1 1
0.180991038265597 0.179263527990282 1 1
-0.021672186241863 -0.0209388292585622 1 1
0.119584388114102 0.118243812040729 1 1
-0.00882853612599404 -0.00794444687130316 1 1
0.134938686477898 0.13420559761126 1 1
0.0143463695796452 0.0147631611911824 1 1
-0.00344889489664224 -0.00459023660594402 1 1
0.138354776452488 0.137663918564844 1 1
-0.00898423613311388 -0.00839921824155117 1 1
0.243157153643802 0.240641112341237 1 1
0.0616297616515336 0.060243539107163 1 1
0.201773060760093 0.199755655429273 1 1
-0.366215329851151 -0.361681301229281 0 0
0.186195271272853 0.184227020442561 1 1
0.0358566197682323 0.0351488495647608 1 1
-0.0840375560661665 -0.0832358561064752 1 1
-0.0170665417476486 -0.016727980500736 1 1
0.220189918667378 0.217190774832721 1 1
0.0475758160109606 0.0466116998329466 1 1
0.0343561835991728 0.0342060873478632 1 1
-0.0428899218915675 -0.0425181992720189 1 1
-0.191087168571249 -0.189190335614063 0 0
0.269348870641722 0.266313537499903 1 1
0.343158209939579 0.339175029122555 1 1
0.320150043833048 0.316235828558117 1 1
0.214380211010558 0.211373924331963 1 1
-0.0311274808185363 -0.0311792938887305 1 1
0.0964803670101711 0.0950185635921304 1 1
0.0172552815182884 0.0170913671863721 1 1
-0.0154937593924718 -0.0147861585898815 1 1
0.162845801588114 0.161115510339176 1 1
-0.120191390169295 -0.119700189345645 1 1
0.245161472090071 0.242833124422824 0 0
0.0581022146738989 0.0581748760936828 1 1
0.127118936981648 0.126124080640336 1 1
0.113259947630036 0.112427149322653 1 1
0.010040264455691 0.01026118061184 1 1
-0.152397266704755 -0.150251304464057 1 1
-0.136221922729685 -0.134928267419327 1 1
0.0504459305368512 0.0495551169695493 1 1
0.368377861044923 0.364283562350159 0 0
-0.0179663846266559 -0.0173983313140533 1 1
-0.171699833536687 -0.169608748718264 1 1
0.0536913583501253 0.0535077984163593 1 1
0.110521234101421 0.10867477594059 1 1
0.168140457343778 0.166252881099091 1 1
0.00529620655328206 0.00523142964046228 1 1
0.462592060179344 0.458116168330452 0 0
-0.0389973833996265 -0.0387493270571492 1 1
-0.0244640743933772 -0.0243478225572451 1 1
0.103989825408877 0.101683499463775 1 1
0.0644862451372581 0.0646792264499696 1 1
0.361761340357064 0.35759852237456 0 0
-0.0358489078242904 -0.0360347152638769 1 1
0.112630518359687 0.111873172657478 1 1
0.0825610640070306 0.0813234071118308 1 1
-0.0488339646962534 -0.0485025663265284 1 1
-0.0138684032334823 -0.0139888201383032 1 1
0.0909781719492797 0.0901844392636814 1 1
-0.0471978473127944 -0.0463187084772754 1 1
0.0452266121526458 0.0444678381401386 1 1
-0.206846859419133 -0.205150528426363 1 1
0.304565319171588 0.301691665853761 1 1
-0.21054509439282 -0.207987257702466 1 1
-0.420927002233672 -0.415208639622145 0 0
0.120786012729421 0.12002022045939 1 1
-0.0480489860925258 -0.0471668576077554 1 1
0.0373749374888831 0.0363345853793427 1 1
0.0958571676896024 0.0953694084594709 1 1
-0.0140877286779691 -0.0145964746524541 1 1
-0.344963752854377 -0.341052120949742 1 1
0.22461057318087 0.222000649806811 1 1
-0.0442485141539495 -0.0444270600951483 1 1
-0.11054015168429 -0.10888975506462 1 1
0.253946382465967 0.251828031668544 0 0
-0.109963987550408 -0.108770049506556 1 1
0.0311169863458313 0.0311644459079604 1 1
0.0186396579555705 0.0183111544331398 1 1
0.388571420209104 0.383532511549621 0 0
0.259696983011186 0.256800443481412 1 1
0.147447882170437 0.145273851441433 1 1
0.252767181678099 0.250702053046031 1 1
0.0897046093120631 0.0876453136686712 1 1
-0.105852353204376 -0.105022327921937 1 1
0.178195164654183 0.176959083267289 1 1
0.000110063659238796 0.00043562933910965 1 1
0.0304593582384317 0.029424998451957 1 1
-0.22623871993021 -0.223993230584282 1 1
-0.222442545893572 -0.220404175539987 1 1
-0.0154474143260039 -0.0146018304786678 1 1
-0.0618819091501688 -0.0607109300663138 1 1
0.225129767598525 0.223029568746164 1 1
0.562693082745288 0.556551365316396 0 0
-0.0938487111166457 -0.0923167221943665 1 1
0.158173582477844 0.157200235150557 1 1
0.0105107047847905 0.0107393900560543 1 1
-0.0426899322590801 -0.0423757447847331 1 1
0.159548978715039 0.157293320090264 1 1
-0.204007565205844 -0.20207526267222 1 1
0.0923601691632815 0.0913857793795259 1 1
0.151597012374129 0.149805172253763 1 1
0.274811739476393 0.272117324067026 1 1
0.170486486416739 0.168730891382784 1 1
0.0724752374839167 0.0708912199744094 1 1
0.445699635513746 0.440690525841419 0 0
-0.0544942285624113 -0.0540007837169422 1 1
-0.135349530480841 -0.134063807485825 1 1
0.0886807704026866 0.0878316812739062 1 1
0.137893799632152 0.13643830159671 1 1
-0.151043440263111 -0.149621350213854 1 1
-0.00475445911268663 -0.00495939946580022 1 1
-0.134191124680052 -0.133137323645397 1 1
0.155374712515026 0.153991843630516 1 1
-0.0569950610830902 -0.0561327136352108 1 1
0.168580415316171 0.167350612537892 1 1
-0.160841149970811 -0.159504786956994 1 1
-0.180556041927098 -0.178963314395798 1 1
0.0660530521902334 0.0658057354929549 1 1
0.186100917937937 0.184470111969343 1 1
0.193512757368254 0.191820936079211 1 1
-0.256745050871837 -0.253664538752695 1 1
0.00470045809473215 0.0040080650842553 1 1
-0.313732265950794 -0.31055120649424 0 0
-0.328075893405981 -0.324700220491393 1 1
0.0476204047138706 0.0471354134123372 1 1
-0.0159883322301487 -0.0166122031332294 1 1
-0.30409140590336 -0.30064378666649 0 0
0.196387414805148 0.194876821572862 1 1
-0.107010578474004 -0.105792866198618 1 1
-0.148790018321451 -0.146736898754412 1 1
0.191322541623249 0.189023902121895 1 1
-0.179407671406139 -0.177750776194816 0 0
-0.238704138123307 -0.236264116580137 1 1
-0.0393338556275609 -0.0386695366717935 1 1
-0.0776991359385131 -0.077350092436307 1 1
-0.224360243206885 -0.223486451993775 1 1
0.0116908921221874 0.0117593654709828 1 1
-0.0244924593939386 -0.0233217319596387 1 1
-0.204517806065091 -0.202498293010567 1 1
-0.251632953254222 -0.249403047127014 0 0
0.148041929774162 0.146082023914773 1 1
-0.0679892469896244 -0.0670571612297593 1 1
0.160403096885611 0.158543170581756 1 1
-0.162211243286972 -0.160232958908523 1 1
0.0404744224530726 0.0405937617637162 1 1
-0.0810633848753164 -0.0807989011658995 1 1
-0.170845744352295 -0.168799970347009 1 1
-0.00757663539490135 -0.00767786493021241 1 1
-0.10698592728723 -0.104829359253766 1 1
0.027665626675995 0.0274052686700611 1 1
-0.00174923053273725 -0.00129761188011554 1 1
0.0198814478881864 0.0201472319223922 1 1
0.0388139273400888 0.0386882186179752 1 1
0.0592996504856207 0.0587994018508569 1 1
0.182608919988355 0.180923609518347 1 1
0.0735277686133842 0.0720679212875678 1 1
0.29010387839915 0.286374100982391 1 1
-0.273561024415362 -0.270481186548424 1 1
0.0878114197856958 0.0875739776897092 1 1
0.122011093060985 0.121101125569359 1 1
-0.0704338635763912 -0.0701193220861294 1 1
0.0463666789148891 0.0466366561532029 1 1
-0.0467721602432011 -0.0459153749316412 1 1
0.0865482651670116 0.0852704201460866 1 1
-0.1070129314406 -0.105767203014675 1 1
-0.118943773661038 -0.117874011228369 1 1
0.13002456560378 0.12840698547982 1 1
0.0562224213339949 0.0556103688172447 1 1
-0.140516581585831 -0.139437063481623 1 1
0.00672702841587246 0.00709350522093448 1 1
0.0779076761206251 0.0762275320123394 1 1
0.279109000120763 0.276068016454383 1 1
0.0146987875859918 0.0145622265343742 1 1
0.119900219768492 0.118678254302107 1 1
0.187503479673454 0.186069329665446 1 1
-0.0845116885122708 -0.083704092328446 1 1
0.192992843796386 0.190473103318936 1 1
-0.156713943316362 -0.154914596143984 1 1
0.0740049161159357 0.0734725247672991 1 1
0.00792099064259726 0.00922181919944742 1 1
-0.0711404012659125 -0.0694209812107415 1 1
0.194413117001706 0.192095149358377 1 1
-0.277203654411595 -0.27302368731053 1 1
0.0852848977760055 0.0840859867892742 1 1
0.0357810175792696 0.0361841055338854 1 1
0.142377111244057 0.141184701666862 1 1
-0.06016390659896 -0.0600225745973943 1 1
-0.216223005942105 -0.213895686189648 0 0
0.105743596084134 0.105104173459009 1 1
0.0605238945974643 0.0597430386407712 1 1
0.0503688179247457 0.0498028737921397 1 1
-0.185441333930717 -0.183497046629981 1 1
-0.0553579345422393 -0.0552767263479892 1 1
-0.132295046267455 -0.131201570016805 1 1
-0.191493516840435 -0.19055363462566 1 1
0.0464115876626338 0.0456193591864936 1 1
-0.0170378044819014 -0.016966201004087 1 1
-0.0944867092500314 -0.0939013067101247 1 1
0.0159276427619754 0.0162021747701065 1 1
-0.107164015200919 -0.105928674447686 1 1
-0.385745265230385 -0.382208748550846 0 0
-0.129347033093065 -0.12780124590258 1 1
0.106158705501501 0.104960958834555 1 1
0.162130234999194 0.160450364551521 1 1
0.353706608707922 0.349544895092457 0 0
-0.0941133786100903 -0.0931567548395595 1 1
0.0606291267144598 0.0604707471513789 1 1
-0.113725724274173 -0.112534017899356 1 1
-0.0873117605336034 -0.0865393611626084 1 1
0.109952685677627 0.108872133097178 1 1
-0.0611830468660472 -0.0600612932130219 1 1
0.205633180160482 0.202639842236452 1 1
0.299925130662988 0.29708795040015 0 0
-0.0113824502198778 -0.0116628947714306 1 1
0.170966303517311 0.168796917200841 1 1
0.271240543675327 0.268475831760675 1 1
-0.0818348764287059 -0.0812054097373601 1 1
0.0606537334868284 0.0596368258896467 1 1
-0.155320709787376 -0.153697991686625 1 1
0.0791149454677072 0.0780115194418303 1 1
0.0142961054216978 0.0140336343406214 1 1
0.157399436035271 0.155651518563479 1 1
-0.0712949575276415 -0.0706783400267587 1 1
-0.0347541349769616 -0.0346741113719433 1 1
-0.163341521787721 -0.161472363851057 1 1
-0.160456631422723 -0.158794685547264 1 1
0.312672979647674 0.309358526025813 1 1
0.121600858995933 0.121022400928258 1 1
0.280147819551837 0.27775649889037 1 1
0.0278453698433887 0.0271794934082991 1 1
0.236105444217903 0.23298488833268 1 1
-0.0415334645022695 -0.0410982613015288 1 1
0.100751770574231 0.0998421414090183 1 1
-0.0803220817831009 -0.0806468673065714 1 1
-0.10101698365127 -0.0992963204236154 1 1
0.0161005025766384 0.0160196217220346 1 1
-0.0409808089209614 -0.0411174958740246 1 1
-0.094443462521168 -0.0937059434268977 1 1
0.0536536391583703 0.0534259841831193 1 1
-0.0752832209270804 -0.0740053095884472 1 1
0.537006149286441 0.529888534005105 0 0
0.227487515596812 0.226155482793896 1 1
-0.0266379913032691 -0.0258951187530532 1 1
-0.417430813426508 -0.413314894327513 0 0
-0.0193645587790897 -0.0189089758069173 1 1
-0.244281177558801 -0.242361308348505 1 1
-0.172439490579186 -0.170251280613789 1 1
0.0645777716853402 0.064165175069416 1 1
0.183839837058877 0.181273066112355 1 1
-0.0530711116687097 -0.0524284956415607 1 1
-0.0542339678778289 -0.0539867527699551 1 1
-0.336489078423134 -0.333346706306806 1 1
-0.186728926708747 -0.185323015033319 1 1
-0.176931295414822 -0.175212714580405 1 1
0.0596758145187726 0.0595839039992418 1 1
-0.00341270757225356 -0.00325042891831025 1 1
-0.100078166003705 -0.0991932676091135 1 1
-0.0111764865485376 -0.0106387602493763 1 1
-0.16578985608213 -0.163697848772483 1 1
-0.170054275025716 -0.168410346480944 1 1
0.352941436099124 0.349422493739288 0 0
-0.116280151200862 -0.115569807943196 1 1
-0.211373463295184 -0.209002370802147 1 1
0.121760873668597 0.120340448858351 1 1
0.165778744642993 0.164495152398721 1 1
-0.189314600869177 -0.187835485142398 1 1
0.181781600054375 0.180506314997174 1 1
-0.0572277920165694 -0.0569165586307313 1 1
0.341184003315146 0.337758289173615 1 1
-0.236119824062438 -0.232848711579674 1 1
-0.243100486831317 -0.241034460743241 1 1
0.00464857224440319 0.00464923188237307 1 1
-0.0777881997079326 -0.0769997142138037 1 1
-0.140532808539097 -0.139026444410131 1 1
0.0508557517846717 0.0506272831681457 1 1
-0.00527393187343534 -0.00539455461443621 1 1
0.0860619865940409 0.0850961263030017 1 1
0.0647071367463934 0.0641062545280915 1 1
0.0413816977497571 0.041190554671921 1 1
0.281679757078285 0.27748327205371 1 1
-0.0943195527073463 -0.093786014067013 1 1
0.0430822957383391 0.0429755036479567 1 1
-0.0359463913523777 -0.0351258403022145 1 1
0.0819578041156888 0.081239793280396 1 1
0.000884219298493673 0.000547170248044328 1 1
0.0708016754223742 0.0708979185304954 1 1
-0.0553045587191426 -0.0548775734398356 1 1
-0.183484160914912 -0.181440544340465 1 1
0.417553240421518 0.413289076880048 0 0
-0.046265866034176 -0.0455938001482621 1 1
0.0997391760060241 0.0990437828710755 1 1
-0.0753468075514488 -0.0752356412978208 1 1
0.0364625069948355 0.0354576083672568 1 1
-0.205011348058406 -0.203339289445336 0 0
0.128360681763692 0.126119788607492 1 1
-0.058165860733535 -0.0580345378412284 1 1
-0.041959248164469 -0.0411852815926401 1 1
-0.00376183967601098 -0.00368383123476109 1 1
-0.0281970338350078 -0.0280697311366218 1 1
-0.0656112060412935 -0.0651675718234161 1 1
0.0448824442223643 0.043756826625194 1 1
-0.0898711345282649 -0.0890106625435979 1 1
-0.0220023103623583 -0.0219767884436075 1 1
0.208377000285132 0.205334069589789 1 1
-0.211075222267048 -0.20863666549836 1 1
0.471476759118466 0.466942400430308 1 1
-0.225620583912986 -0.22262362024992 1 1
-0.0785217053564024 -0.078915808099437 1 1
-0.291257566866838 -0.28834675323453 1 1
-0.13133963698917 -0.129888342750262 1 1
0.281371225479422 0.278642446667028 0 0
0.156155210400147 0.154488392087236 1 1
-0.123011382298413 -0.121557110641596 1 1
-0.0542910741753287 -0.0545818358203738 1 1
0.201793325407263 0.199805877276303 1 1
-0.238630353452068 -0.236240593816498 1 1
0.058274023345234 0.057654299610132 1 1
-0.00860974356750225 -0.00849654263248492 1 1
-0.191774131597481 -0.189413865346304 1 1
0.0324850409372315 0.0327006516162913 1 1
0.186724379958329 0.185353937180718 1 1
0.0223821346057874 0.0211290374587944 1 1
0.342483176386066 0.339300400168559 0 0
-0.0594227980405144 -0.0584100886526832 1 1
-0.256990218639984 -0.25422606664985 1 1
0.0627417025292448 0.0624064191988263 1 1
-0.253976020657469 -0.251975146368493 0 0
0.104127407228032 0.102775843921639 1 1
-0.227776764105382 -0.2251004824053 1 1
0.190957977667713 0.189464590721101 1 1
0.115136781108751 0.114370820716318 1 1
-0.0459125983716682 -0.0455234014706464 1 1
0.102881462615796 0.102087831489888 1 1
0.178355380387624 0.176999248672354 1 1
0.141633096408793 0.139521768219287 1 1
0.180644850976866 0.17876060356689 1 1
0.155512193579037 0.15391334722767 1 1
-0.0702474252980572 -0.0693897507333215 1 1
-0.203530190518534 -0.201713480557935 1 1
0.127913691091314 0.126442045266081 1 1
-0.267371363673467 -0.264043212876592 0 0
-0.106486967351514 -0.10559657370511 1 1
-0.158079694462695 -0.156641430700343 1 1
0.0243715677782254 0.0236682825680673 1 1
0.0876328576986834 0.0866440336019241 1 1
0.0499080377263412 0.0486665783315529 1 1
-0.372769841110394 -0.36874791074375 0 0
-0.200336248342412 -0.19814421897459 0 0
0.195165405038396 0.192257162866249 1 1
-0.0895110474986634 -0.0885893445575722 1 1
-0.287395331828507 -0.284700765084534 1 1
-0.0748367856649009 -0.0746682425067859 1 1
0.208102729592095 0.206675522250598 1 1
-0.141437837565391 -0.13941463293532 1 1
0.0702415723838987 0.0693682857418043 1 1
0.0531892394491264 0.0523284985660145 1 1
-0.192775908662692 -0.191229268245956 1 1
0.204306163658002 0.202489840642842 1 1
-0.0225268735357256 -0.0214604652795701 1 1
-0.253996597604869 -0.252341256419513 1 1
0.0565614680988232 0.0567442412967629 1 1
-0.0323208101495635 -0.032334722617437 1 1
0.255087523940745 0.252606755908504 1 1
-0.28080438582055 -0.277809762894588 1 1
-0.197189985760309 -0.195199990205684 1 1
-0.171212032196874 -0.170051818864885 1 1
0.167336116025473 0.166237910107119 1 1
-0.152582305750611 -0.150933095471673 1 1
0.0253475888561483 0.0244858548576143 1 1
0.113785839075009 0.113003336642779 1 1
-0.210845252880903 -0.208283529333472 1 1
0.105601454029712 0.103752971354016 1 1
0.0350428025097622 0.0345468563709192 1 1
0.0622725448114474 0.0613941454457236 1 1
0.140382358339071 0.138522561014143 1 1
-0.244632709907686 -0.241187180531065 1 1
-0.161169801180044 -0.159274031498351 1 1
0.265241027398941 0.262203696982897 1 1
-0.0657222785701338 -0.0649478820536377 1 1
0.251566329620031 0.248602134794152 1 1
0.0534089142108683 0.0518560368639452 1 1
0.0407811719785749 0.0406885489277311 1 1
0.230560213355964 0.22816278983322 1 1
0.0236739305523308 0.0236353471671604 1 1
0.0439716528217765 0.0432611069914064 1 1
-0.257915150003599 -0.25532229224492 0 0
-0.0125036538296579 -0.0118975668456238 1 1
0.0421283950102297 0.0409782659174317 1 1
0.0343436285208141 0.0342790634471141 1 1
0.172030763491777 0.170279460788948 1 1
0.13996841628589 0.137897237152538 1 1
0.200497289248208 0.198793715101758 1 1
0.0889329860659082 0.0880659297332662 1 1
0.0277594248457042 0.0276830229983192 1 1
-0.0307048639915681 -0.0300908556986306 1 1
0.145227705581315 0.143393782892659 1 1
0.081659690171102 0.0807816752537131 1 1
0.389767447112737 0.386476537391775 0 0
-0.248899205725156 -0.245577880189446 1 1
0.0393306050187749 0.03894398653662 1 1
0.283351748005256 0.280581122422636 0 0
0.302259307919242 0.298886117608443 1 1
-0.0366671919832101 -0.0360886745976103 1 1
0.233105361260211 0.230061110333198 1 1
-0.10740985778887 -0.10559499413935 1 1
-0.0349707425269104 -0.0347316092847217 1 1
-0.148719283472125 -0.147051074261029 1 1
0.14425084892035 0.142717241530966 1 1
-0.154038642215808 -0.152269583955367 1 1
-0.16525254760726 -0.164491511897758 1 1
0.0785595997649934 0.0776605655103721 1 1
0.368981632775931 0.365774686580279 0 0
-0.113605013372726 -0.11293975372111 1 1
-0.0532896426105931 -0.0533218086670589 1 1
-0.00664864922567802 -0.00620332661628029 1 1
-0.265581989094814 -0.262897195843977 1 1
0.0648312566231192 0.0632427118688026 1 1
-0.0948572652313768 -0.0940479956561392 1 1
-0.200536778980866 -0.198154128727894 1 1
0.164921914987428 0.163656689975734 1 1
0.314476772393384 0.311493992675136 0 0
0.161603393488104 0.159849660425794 1 1
-0.0170517948457734 -0.0165684447815363 1 1
-0.0722024804681093 -0.071475542831341 1 1
-0.222717530132349 -0.220746319795022 1 1
-0.0872932239964158 -0.0865249117249055 1 1
-0.0952807371754902 -0.0941840857890784 1 1
-0.16872999258491 -0.166932885292424 1 1
0.0925728250656311 0.0926146872957145 1 1
0.186881071834743 0.185140776776968 1 1
-0.270947026202252 -0.268029183311717 1 1
-0.0572011417474522 -0.0570702577715881 1 1
0.0154380116799014 0.0147235549402853 1 1
-0.209385612185021 -0.207699244693474 1 1
-0.0490989238367646 -0.0493336776726957 1 1
-0.153851638591404 -0.152698632781285 1 1
0.148605794302962 0.147263945366692 1 1
0.173805609563116 0.172387976686838 1 1
0.0918549882664098 0.090743736109923 1 1
0.13331146894417 0.131803835958578 1 1
-0.0252272042342194 -0.0255125361065017 1 1
-0.453379696326729 -0.448788838621166 0 0
0.227488857068936 0.225338998508878 1 1
-0.408375021557963 -0.404259626797854 0 0
0.16045013918561 0.159177059844769 1 1
-0.204523644402467 -0.202400374823036 1 1
0.0934076491187117 0.0932276772804486 1 1
0.147409222404185 0.145186892283096 1 1
0.0577735055124255 0.0567743055074129 1 1
-0.0778988011468368 -0.0761092398295084 1 1
0.126776337749163 0.124396748981853 1 1
-0.194662507517179 -0.193087276751914 1 1
-0.0452736549723467 -0.0447247689553922 1 1
-0.162778476454751 -0.161900653208143 1 1
0.307837747107521 0.30393862922565 1 1
-0.0434704155240807 -0.0426166228405392 1 1
-0.248340588126362 -0.245645807682379 0 0
-0.097459017043214 -0.0964584609400929 1 1
-0.283734016272092 -0.279914059210469 1 1
-0.243323416039724 -0.24047736398349 0 0
0.203083822269598 0.201191153954733 1 1
0.136668898345039 0.134941415440321 1 1
-0.105299247994203 -0.104721384781673 1 1
0.307823438559033 0.305101703301166 0 0
-0.0378521955330383 -0.0375693136590363 1 1
-0.0545868272255685 -0.0541634223896315 1 1
-0.0142706091397514 -0.0135410539329783 1 1
0.190890489301529 0.189293725738908 1 1
-0.408527515179898 -0.404182930894377 0 0
0.0843518676676511 0.0827590565357466 1 1
0.00565573496075465 0.00568459198314612 1 1
0.0573448946162527 0.0571057272823375 1 1
0.0768946051464826 0.0758010003147934 1 1
0.0773027885386034 0.0767984222757604 1 1
0.196664692448548 0.194457229243356 1 1
-0.0442306566597314 -0.0436200065915184 1 1
0.102949749650859 0.101809209158383 1 1
-0.0071049948806461 -0.00750647675208188 1 1
-0.0793081978263553 -0.0790656833006391 1 1
0.0245736433076156 0.0248784342561588 1 1
0.0964304962047389 0.0956561702182512 1 1
-0.230666016689274 -0.228266017817031 1 1
-0.0549343702515419 -0.0545401627250481 1 1
0.159119067252616 0.157102415880259 1 1
-0.331609154996503 -0.327869635591878 0 0
-0.0684492584409653 -0.0683659742361497 1 1
0.201352974671983 0.199454014355275 1 1
0.0972262463649499 0.0960311068871396 1 1
0.117221373411661 0.115394795897097 1 1
0.00513054925955744 0.00557565644895013 1 1
-0.200175802658458 -0.198675212514408 1 1
-0.00843944109656907 -0.00896385386654067 1 1
-0.157329826563168 -0.155073351491615 1 1
0.00708214651942354 0.00708729951805293 1 1
0.227384008498979 0.22539831901302 1 1
0.064567028790171 0.0645755337004799 1 1
-0.0428612168925442 -0.0424938225475347 1 1
0.100783165691266 0.0996021477621994 1 1
-0.383432443324846 -0.37979722672567 0 0
0.121173441303059 0.119549046059716 1 1
-0.0891880638180355 -0.0890096409745143 1 1
-0.178588592751325 -0.176937282718489 1 1
-0.278841369563989 -0.276656157295569 0 0
0.113623019939251 0.112816128726706 1 1
-0.0664207955818562 -0.0653240981082618 1 1
0.0965547843005725 0.095500101413529 1 1
-0.0210613858450381 -0.0203861807991169 1 1
-0.235569082304498 -0.232759868795364 1 1
-0.103827577252267 -0.103099626462695 1 1
-0.189817799712435 -0.187800309164172 1 1
-0.162396708838502 -0.160815128697971 1 1
-0.0533033999457373 -0.0530313261828804 1 1
-0.290417017066856 -0.286794051337626 1 1
-0.0317075943426024 -0.031701168504384 1 1
0.141661831728702 0.140475143130596 1 1
0.076800749317687 0.0754361355347831 1 1
0.692404897228438 0.684612438248011 0 0
-0.131234739003695 -0.129843739737986 1 1
-0.0585981608186309 -0.0578642011376261 1 1
0.349564292863564 0.346156965877015 0 0
-0.0739561836279685 -0.0733070151972879 1 1
0.139964112145553 0.138031116691782 1 1
0.14160891588302 0.140412805449585 1 1
0.23615293307351 0.234567937931025 1 1
0.181099021784409 0.179715674477651 1 1
0.299097175399361 0.295388737418042 1 1
-0.384020251316556 -0.37942182045806 0 0
-0.195415504733352 -0.193944481048368 1 1
-0.217138455737418 -0.215560866900417 0 0
0.0143725787522078 0.0139970002172593 1 1
0.0451068964843203 0.0447783400420154 1 1
-0.124215617564166 -0.123407835271709 1 1
-0.0513852270932762 -0.0506989046945729 1 1
0.258552977375875 0.25612174293338 1 1
-0.14084297566005 -0.139287980787965 1 1
-0.153928025006114 -0.152886531625961 1 1
0.0215853264431357 0.0214554815658341 1 1
-0.266750899868603 -0.26387709764264 0 0
-0.278428310685243 -0.27618343090626 0 0
-0.162525622445916 -0.161273288198232 1 1
-0.103686307498561 -0.102828662866999 1 1
0.180562653233075 0.178793988559968 1 1
0.273535808429251 0.270619697888027 0 0
-0.256488742633061 -0.254417993691452 1 1
-0.472231535407623 -0.467816269989942 0 0
0.260900184825648 0.257172251409003 1 1
-0.14529706717926 -0.143744744922706 1 1
0.0891916178419527 0.0887998086266208 1 1
0.113993599071395 0.112413481409576 1 1
-0.151828232461456 -0.150144022144389 1 1
-0.173783273849051 -0.171611354038284 1 1
0.155123173382767 0.15326183947729 1 1
0.163992130449821 0.162104549016374 1 1
-0.181228743784522 -0.179135330991336 1 1
-0.102375164076794 -0.101771242292517 1 1
0.0955172239676587 0.0942963833681325 1 1
-0.255429097753994 -0.253005466435877 1 1
0.0586970269570231 0.0587952419080556 1 1
0.247995673084721 0.246097638630598 1 1
-0.0631058838982447 -0.0626958422928177 1 1
0.200002317414803 0.1987472881279 1 1
-0.0270358455180579 -0.0262643867003597 1 1
0.375740157265342 0.372983611874754 1 1
0.160181721188891 0.159068537654202 1 1
-0.0247430852283292 -0.0241510928245722 1 1
-0.0172016014827174 -0.0175092417702522 1 1
-0.0487608247623751 -0.0487290539463604 1 1
-0.215679428961855 -0.213087011883584 1 1
0.103373597860309 0.10189505477889 1 1
-0.0550052121655818 -0.0546824606883748 1 1
0.191074078012005 0.189677056423894 1 1
-0.135652813424204 -0.135160738402566 1 1
0.0442828456036141 0.0437663182088516 1 1
-0.0909200786427614 -0.0897962482156799 1 1
0.131400003017421 0.129955020061198 1 1
-0.127178103904929 -0.126919105236195 1 1
0.0361712934686586 0.035439205661124 1 1
0.140586386623986 0.139121177238008 1 1
-0.0371818865855418 -0.0368269394159 1 1
-0.4423148867311 -0.437803774954773 0 0
0.103199905908806 0.102773228525362 1 1
0.169482841379423 0.168190952538343 1 1
0.136417225380549 0.135235650316781 1 1
-0.0752577692034379 -0.0748265790437655 1 1
-0.199346182907369 -0.197236831465352 1 1
0.04098688025898 0.0399651804964636 1 1
-0.172308777620377 -0.170810684391847 1 1
0.0352126559912991 0.0343261947094343 1 1
-0.0413493246739011 -0.0413187688426235 1 1
0.0444816431989548 0.0432164886198768 1 1
-0.412498585696782 -0.407511977392988 0 0
0.223395923032258 0.220873875021289 1 1
-0.145703686464935 -0.144264045604862 1 1
0.183411699652925 0.181509881746784 1 1
0.0217783252329697 0.0219807306795144 1 1
-0.315042409602257 -0.311353070440031 1 1
-0.0403996551464454 -0.0408885003098837 1 1
0.118764953076869 0.117443490221095 1 1
0.176584746628651 0.175100587982385 1 1
0.0986857446396648 0.097828256030588 1 1
0.198321831778889 0.196494851954608 1 1
-0.1739620323586 -0.17264225589306 1 1
-0.477889183774534 -0.473404122381511 0 0
0.0362325583389699 0.036535762550241 1 1
0.268454865066231 0.265611236898594 0 0
0.492986016507879 0.487979322652189 0 0
-0.0651480108974175 -0.0639547972641923 1 1
-0.0822891357399051 -0.0810009814864388 1 1
-0.17811448040915 -0.175387846904998 1 1
-0.0856724964840744 -0.0852875006701988 1 1
-0.164463540793403 -0.163205473600949 1 1
0.137414428981294 0.137304927927189 1 1
-0.139926242529751 -0.13933309055618 1 1
-0.357931403314821 -0.354579819210582 0 0
-0.249318979724759 -0.246455410387442 1 1
0.0104670213992341 0.00960550982615425 1 1
0.117883935610533 0.116383380018707 1 1
0.0878183468295229 0.0865783815807456 1 1
-0.294432374664248 -0.290641091519002 1 1
0.29745535657786 0.294894631439856 1 1
-0.200799512949513 -0.198101595374252 1 1
0.086043734903873 0.0845831107187395 1 1
-0.132978919403759 -0.131502386911289 1 1
0.148456231276504 0.146677947568599 1 1
-0.0220473318350207 -0.0221824700923869 1 1
-0.159846068140636 -0.157590706753195 1 1
-0.100509542372772 -0.10040069883674 1 1
-0.131885886334948 -0.129949580916618 1 1
0.205867403307087 0.203288864860123 1 1
-0.0951807219350066 -0.0951028498958961 1 1
0.32726055565781 0.324289577733977 1 1
-0.28504758355732 -0.282429758671911 1 1
-0.021107343963751 -0.0211296402845752 1 1
-0.175579927061235 -0.173809164005489 1 1
-0.274901287466027 -0.271273024537256 1 1
-0.178583085437018 -0.177071794264859 1 1
-0.333840793838178 -0.331253814077448 1 1
-0.0378656013885819 -0.0371374317689981 1 1
0.0141104484800333 0.0145177329872218 1 1
-0.27357496602499 -0.270888266517202 0 0
-0.0120153632826048 -0.0113128018860872 1 1
0.0479204620493336 0.0476761083344855 1 1
-0.330801467639463 -0.32842526637589 1 1
0.0464119067215947 0.0463482651470902 1 1
-0.0896972156099561 -0.0883255789641994 1 1
0.0625246018214632 0.0614275701787425 1 1
0.32772261475709 0.324610970460247 0 0
-0.279037370798605 -0.275640213905482 0 0
0.0282040013880994 0.0284006279283622 1 1
-0.0484028046842889 -0.0478174542600562 1 1
-0.186775799323834 -0.184912553918485 1 1
0.190171178001519 0.186588787882054 1 1
0.0216537676866783 0.0215515269890352 1 1
-0.377717012845035 -0.373839056219199 0 0
-0.238384658494835 -0.236294032051575 1 1
-0.464734801534557 -0.459707576429698 0 0
-0.00430992818078767 -0.00418455702906317 1 1
-0.106208724590717 -0.105313430711842 1 1
-0.0372634318544696 -0.0365093150027732 1 1
0.424679739639673 0.419054190403479 1 1
0.0774768148139472 0.0761592463253871 1 1
-0.0687752805515846 -0.0679474206788789 1 1
-0.081885784196545 -0.0812353585751374 1 1
0.0503926821430609 0.0502440653989217 1 1
0.329781016867159 0.326742899264534 1 1
-0.123592077056617 -0.122205104462869 1 1
-0.00249956948673877 -0.00244601575098098 1 1
0.219916062314265 0.217548122531104 1 1
0.107704312193477 0.107059003607313 1 1
-0.0849014647160847 -0.0837480974189641 1 1
-0.165366566782844 -0.16322112380622 1 1
-0.0303453964317476 -0.0296754638053744 1 1
-0.188652854513571 -0.186426338426678 1 1
0.133651095439364 0.132571130153435 1 1
0.0380725987344091 0.0378664878836289 1 1
-0.0704522874281855 -0.0698874588013412 1 1
-0.053997124865795 -0.0538447417980115 1 1
0.186377458131055 0.185203199750754 1 1
0.0451465594109678 0.0448919314148458 1 1
-0.221395800014028 -0.218642142193294 0 0
0.0608328454478506 0.0590152895844909 1 1
0.22499830130893 0.222595560295941 1 1
-0.173669002418618 -0.172034473481677 1 1
-0.149046413710568 -0.147917645311937 1 1
-0.102164175729342 -0.101646066036509 1 1
0.202407652896534 0.199959431436662 1 1
-0.347776293827022 -0.344681837887325 1 1
0.00793438089527929 0.00795405037418129 1 1
0.336456860769923 0.333355379919322 0 0
-0.143222001370797 -0.141500471680906 1 1
-0.042577362785013 -0.0423929102340407 1 1
-0.0872816167001177 -0.0862586311890529 1 1
0.00156598180020888 0.000848020687265347 1 1
-0.218971050146709 -0.216924295088826 1 1
0.146907711249414 0.144939152473172 1 1
0.251517361690191 0.249191907222448 1 1
0.144817692463327 0.143279570424323 1 1
0.273389658610559 0.271258069877741 1 1
-0.0201716872447901 -0.0199044661513605 1 1
-0.187906784219776 -0.186887657611023 1 1
-0.230707735700323 -0.228610027241307 0 0
0.138745329968978 0.13649878220508 1 1
-0.0237281309687412 -0.0243331082992861 1 1
0.0801254461633127 0.0801458549327776 1 1
-0.110807380631075 -0.109706199790246 1 1
0.17202139176218 0.169979380841386 0 0
0.126754705766378 0.125015182173456 1 1
0.109943346518584 0.108403422330272 1 1
-0.366181038670139 -0.362816821059527 0 0
0.0534649399232515 0.0521907913096059 1 1
-0.150988433832837 -0.14919776428123 1 1
0.28557025225379 0.282367289361884 1 1
0.0413819654859538 0.0415222335563765 1 1
0.116315624573764 0.114535256429392 1 1
0.0948789712644603 0.0939339927048691 1 1
-0.103369875631499 -0.102863388070213 1 1
-0.233554728276389 -0.231302600960503 1 1
-0.0131325649316349 -0.0129657607135143 1 1
0.0227580710562424 0.0227736034743079 1 1
-0.118186810209865 -0.117125458694128 1 1
0.00469750714225112 0.00527509812399765 1 1
0.227467218877823 0.224405767695288 1 1
0.162341330784645 0.161172588760166 1 1
-0.0514984482382636 -0.0505005172570414 1 1
0.156441356620158 0.155270561208298 1 1
0.357107954493144 0.353191690261946 1 1
-0.0474517813545896 -0.0473999578048399 1 1
0.261108599067255 0.258268418787302 0 0
0.0124186104532879 0.0120578020215452 1 1
0.192102869751722 0.190775735356072 1 1
-0.015922263606266 -0.0160479990687164 1 1
-0.0309824687683537 -0.0312460372121361 1 1
-0.15632472418086 -0.154730083159233 1 1
0.122092488597158 0.120985400664846 1 1
0.290898554728847 0.287993738832179 1 1
-0.0685677971884556 -0.0678771875829887 1 1
-0.200686779894 -0.19852170599472 1 1
-0.00585412539141628 -0.00533280253555422 1 1
-0.0532731944992155 -0.0518405973282726 1 1
-0.0222480471894584 -0.0223980479234734 1 1
0.113238349805053 0.112025004385903 1 1
-0.166509061788343 -0.164312153224177 1 1
0.180424512221158 0.179297036789465 1 1
-0.330544671439691 -0.327539223181951 1 1
-0.106351564067415 -0.104920953428568 1 1
-0.0121638581861456 -0.0119724384169737 1 1
-0.0646489788442407 -0.0637677661574885 1 1
0.314770312707721 0.311344104816683 1 1
-0.113420117838918 -0.112342997543227 1 1
0.0709381575381824 0.0702209870083708 1 1
0.342709770806986 0.339790147546074 1 1
-0.0252923818293109 -0.0243638752503261 1 1
0.0306636589243025 0.0303838312212267 1 1
-0.143744065392057 -0.142034021214217 1 1
0.0590227375541068 0.0580920774365516 1 1
0.0654048473800665 0.0646822664524241 1 1
-0.0273037199376495 -0.0274321409655514 1 1
0.166849041142433 0.164896538473737 1 1
-0.118424036329332 -0.118052519693377 1 1
-0.0631595249410773 -0.0626390474598342 1 1
-0.0283671316664322 -0.0276956272993019 1 1
-0.0458008572566709 -0.0446606848099405 1 1
-0.00790691834867007 -0.0084975734663015 1 1
-0.0909094009314735 -0.0895920083098374 1 1
-0.0344026998149385 -0.0342881038515966 1 1
-0.0619658506978539 -0.060734203370061 1 1
-0.188305957640689 -0.186685217832881 1 1
0.157701606250107 0.156954146657676 1 1
0.0503289728642683 0.0492439847992059 1 1
-0.122766034575656 -0.121403203061612 1 1
-0.0165149920420822 -0.0165734626870143 1 1
-0.0242808739793591 -0.0233635505944926 1 1
-0.0493250784487027 -0.0498288129695109 1 1
0.163019749115771 0.1609043046445 1 1
0.355878736171792 0.351866749580853 1 1
-0.23507690817923 -0.233272822337446 1 1
0.220075102445411 0.218069982499586 1 1
-0.158474184063039 -0.156813124932524 1 1
0.324877434848558 0.321392320174048 1 1
0.000238750607470313 -0.000394610129432427 1 1
0.229225547233838 0.227009784575486 1 1
-0.309731291157725 -0.306557339051379 1 1
-0.127573770515747 -0.125737409364724 1 1
-0.0498893596398899 -0.0490602412591188 1 1
0.212912969213019 0.211084786220037 1 1
-0.0052210422632295 -0.00523051026251498 1 1
0.26629655429097 0.263982644352876 1 1
-0.222252531409255 -0.220676950224834 1 1
-0.0932800031285048 -0.0914071907381596 1 1
-0.0695745585258709 -0.0690214171013427 1 1
0.0680367795011187 0.0673461146064506 1 1
-0.136453028954033 -0.134819118117432 1 1
0.0651149846769957 0.064687992425673 1 1
-0.363589712451839 -0.360402832462756 0 0
0.120210367054868 0.1190247129687 1 1
-0.102721521009571 -0.101874068553899 1 1
-0.0768879352519737 -0.0751194420541573 1 1
-0.332063050782916 -0.329260468038151 0 0
-0.216887927247446 -0.21499630628068 1 1
-0.239484982413751 -0.237176797543347 1 1
0.151480691037548 0.149949116130159 1 1
-0.213688446479548 -0.21199011355137 1 1
-0.0420123223608782 -0.0410897277368517 1 1
0.0387991681737999 0.0387360394992978 1 1
0.240582225577194 0.238318968334813 1 1
-0.0806511804515848 -0.07989691697919 1 1
-0.2739230257199 -0.270737540778401 1 1
-0.123452079642553 -0.122326224249147 1 1
0.145246174643604 0.144324200842033 1 1
0.319006997068103 0.315552338083652 1 1
0.0652541227356064 0.0641779950339265 1 1
0.117533171879987 0.116371603947212 1 1
-0.0435139395747667 -0.0433360331588377 1 1
0.0157534220279988 0.0155017457337562 1 1
0.127507102536234 0.125665646447651 1 1
-0.0386668361556613 -0.0390334239611346 1 1
-0.10017738556815 -0.0993894188545974 1 1
0.078022802273471 0.0763735923860641 1 1
0.313716229925535 0.310061312983853 0 0
0.066954450296881 0.0665324355178448 1 1
0.476840545045243 0.472886521871614 0 0
-0.22082389234728 -0.218815834219853 1 1
-0.149931137479174 -0.148362397198832 1 1
0.141012187647732 0.139566866951707 1 1
-0.0623185903325455 -0.062071285972909 1 1
0.153493526620168 0.151711879873177 1 1
-0.256652084143304 -0.253943582693796 0 0
0.2212271098861 0.219403104683812 1 1
0.0104378821012328 0.0102857342808148 1 1
0.103582159930189 0.103090808541719 1 1
0.0521513722143752 0.0527798582340534 1 1
-0.26467368894672 -0.261385910934826 1 1
-0.232379507994482 -0.230198555554975 0 0
-0.00250794004583248 -0.00356600169182868 1 1
0.128802520290187 0.127238665035977 1 1
0.00932287359274664 0.00872273859028386 1 1
-0.15590130725239 -0.153935158882532 1 1
-0.00847167755083657 -0.00832354058670977 1 1
0.176394557292696 0.174629152759156 1 1
0.0980988527755695 0.0968351865062766 1 1
-0.0299193604397434 -0.0291317022572274 1 1
0.0803045158843769 0.0792609490406763 1 1
-0.386023940187402 -0.382581887729427 0 0
0.212978544439688 0.210438720325883 1 1
-0.0725787990876863 -0.0721063088763691 1 1
-0.0494823985357624 -0.0492954536818864 1 1
-0.130395183851198 -0.129092813665921 1 1
-0.105528268130657 -0.10346905488892 1 1
0.200589668511718 0.198499867812668 1 1
0.0159279816502375 0.0157232894803288 1 1
0.0111924186587248 0.0108227330861658 1 1
-0.097402048871353 -0.096315401831548 1 1
-0.0262781627772259 -0.0256445963263216 1 1
0.208824114300728 0.206512753375644 1 1
0.0852569129093294 0.0842298124619227 1 1
0.115559767494581 0.114740412717838 1 1
0.00689655139400564 0.00690776042919739 1 1
-0.00878437091274573 -0.00875465253158442 1 1
-0.0248888387268714 -0.0245576712228103 1 1
0.0639411174699884 0.0633873414411906 1 1
0.0749263121599406 0.0740005088944563 1 1
0.062549566137045 0.0616456045082419 1 1
-0.100754813504401 -0.0998961688737436 1 1
-0.0632193349353199 -0.0616348613902815 1 1
0.129576297070962 0.12820763064926 1 1
0.0970340007387996 0.0961933185488805 1 1
-0.274220575975211 -0.271389914049556 0 0
-0.126051375914261 -0.124114135482035 1 1
0.131965502907622 0.130649786317113 1 1
-0.0512824072058291 -0.0508709721236424 1 1
-0.117978690944543 -0.116812954134983 1 1
0.247704633766909 0.245372077501719 1 1
-0.14199296030899 -0.140367276830604 1 1
-0.172675784528798 -0.171338034583906 1 1
-0.152068565611171 -0.150017757819839 1 1
-0.250103807462079 -0.248062656132782 1 1
6.52209138358589e-05 -0.000285159412679939 1 1
0.325366283190011 0.322509030840877 0 0
0.0207103861139857 0.020918609063252 1 1
0.137300645155781 0.135011575206185 1 1
-0.177035196152425 -0.174962044766447 1 1
-0.202635900645076 -0.200111713995222 1 1
0.12580907252028 0.12431568945251 1 1
-0.0528576533429344 -0.0523877256825497 1 1
-0.0562846313007446 -0.0560112400916826 1 1
-0.213005543973077 -0.211350660328129 1 1
-0.152027701123494 -0.150118337044198 1 1
-0.110691869743568 -0.109182602053208 1 1
-0.183806873309332 -0.18120439805947 1 1
0.0960625867384093 0.0949293637825443 1 1
-0.141500814572004 -0.140394692500736 1 1
0.179795203881893 0.177930798338054 1 1
-0.0891532469661032 -0.0879660315398858 1 1
-0.295075555036906 -0.290949919897895 1 1
0.422925270780172 0.417806328447713 0 0
-0.283799011597581 -0.28113218334472 1 1
-0.0625038885355456 -0.0613611084645851 1 1
-0.118087812301663 -0.116680803255658 1 1
0.161395744959749 0.160315366719262 1 1
-0.149323789490685 -0.147927561235495 1 1
0.051677603313805 0.0514404991048632 1 1
0.0717236840695631 0.0716865497380125 1 1
-0.251043474192981 -0.248735690643041 1 1
-0.12786583726686 -0.126393126715102 1 1
-0.121220792812628 -0.119988953697848 1 1
-0.112868104204319 -0.111922018921604 1 1
-0.195329515694946 -0.193862758910443 1 1
0.231071856302592 0.228594118395381 1 1
-0.10916363096268 -0.107945491890694 1 1
0.112720075079396 0.111642908281771 1 1
0.130587385631631 0.128847606889417 1 1
-0.00380112204618809 -0.00376240751619118 1 1
-0.0219283787565203 -0.0213485590114754 1 1
-0.00755304150512441 -0.00708791840951555 1 1
-0.00994660385990364 -0.0105291800615367 1 1
0.0733644138921486 0.0717586842488539 1 1
0.327304006265903 0.323705704309935 1 1
-0.17349653437676 -0.171165249784452 1 1
0.040500145023892 0.0397544495270416 1 1
0.210700798071742 0.208354007203454 1 1
-0.29752197312147 -0.2945399230353 0 0
0.213188583901438 0.210565023437282 1 1
-0.0428715694578693 -0.0424800999816878 1 1
-0.0367872953305066 -0.0368149840681181 1 1
-0.22639655107811 -0.224043697677781 1 1
0.0150532316705947 0.0148202619740561 1 1
-0.128916975755913 -0.128588568115935 1 1
0.236159705670939 0.233593339492183 1 1
-0.203907536554496 -0.201744387880265 1 1
0.0368557495602471 0.0360240882347575 1 1
0.0131209516614157 0.0130984501498836 1 1
-0.189666247513609 -0.188078064197479 1 1
-0.176304942432976 -0.173975377065848 1 1
0.0837076408512118 0.0826649901602858 1 1
0.0596835228671028 0.0592662477513851 1 1
-0.0594164567676101 -0.0589395735930204 1 1
-0.260133938131307 -0.257907688222148 1 1
-0.0120047508559294 -0.0121581008209795 1 1
0.147168210033131 0.145491944963903 1 1
-0.0910270353142416 -0.0892203964272872 1 1
0.0494051143360812 0.0487464436274308 1 1
-0.125663105124296 -0.125192428522904 1 1
0.158935143150379 0.157070990113086 1 1
-0.0722623492886248 -0.0716033199012113 1 1
-0.255515050735934 -0.253751758321861 1 1
-0.265768440025337 -0.262835690212049 1 1
-0.258931914369254 -0.255877162920571 1 1
-0.0157731864272998 -0.0164031754886554 1 1
0.00455798420962026 0.00486699594164011 1 1
0.0544457100252775 0.0539143425481026 1 1
0.219565596856651 0.2172150619247 1 1
-0.184723778347937 -0.183358913774215 1 1
0.0475634575607423 0.0473345002508085 1 1
0.03352988760621 0.033984826642726 1 1
0.150234630565002 0.149194648723596 1 1
-0.209408867382928 -0.207388335813098 1 1
0.241267789863185 0.239335938438432 1 1
0.140645532336912 0.138023626731626 1 1
-0.196655340850543 -0.194581745512199 1 1
-0.113441039250107 -0.112027743444889 1 1
-0.10862012742277 -0.106980812485756 1 1
0.205487206626224 0.203647495765527 1 1
0.289949547452957 0.287276126805699 1 1
-0.0341573070914623 -0.03386444265269 1 1
0.0497225095027975 0.0487935303295979 1 1
0.0310543092395351 0.0299868820526189 1 1
0.0228249161484362 0.0223598659632183 1 1
0.0393804357868967 0.0386402681086765 1 1
0.05016470721262 0.0489770658811076 1 1
-0.0580437260317054 -0.0571081531376448 1 1
-0.328838671580178 -0.326297523243575 1 1
0.245570823349138 0.243262303462563 1 1
0.0694297826632211 0.0686821892288807 1 1
-0.0184883665287707 -0.0184030726189793 1 1
-0.118962833071444 -0.11795909129887 1 1
0.0728574630875665 0.0725374807112944 1 1
-0.0968167564447337 -0.0958881200501307 1 1
-0.229885142809411 -0.227664745875013 1 1
-0.0770542455313031 -0.0766187024967854 1 1
-0.16881403895259 -0.167619217329366 1 1
0.0111268392846036 0.0103697638228694 1 1
0.100252088025182 0.100087348680858 1 1
-0.353104064291711 -0.349707755520818 0 0
0.125809101043485 0.123804346993749 1 1
-0.0398536286574985 -0.0386402570853055 1 1
-0.110137589351565 -0.10904096069472 1 1
0.0593593200280151 0.0585469310787677 1 1
0.121062725898745 0.119836768098838 1 1
-0.26263174659848 -0.259655955235148 1 1
0.25261921731912 0.249831680005813 1 1
-0.0401077669692719 -0.0396739586311005 1 1
-0.0870328626329514 -0.0867604160982119 1 1
0.123416698065374 0.122237037067308 1 1
0.216973326571819 0.215035336197746 1 1
-0.164540594125067 -0.162496228660654 1 1
0.0624013362937348 0.0621370674475554 1 1
0.360694924394192 0.356775842613772 0 0
-0.19250794473059 -0.191084466164289 1 1
0.0922932861426772 0.0909839531644244 1 1
0.170362098073132 0.168050839933207 1 1
0.268743035918987 0.267128267067235 1 1
-0.0938633512461428 -0.0929895560721966 1 1
0.00384224888185147 0.00424041178841164 1 1
-0.0227980411944474 -0.0233884555920546 1 1
0.172106711731194 0.17025966018317 1 1
-0.222488724742901 -0.219669982999255 1 1
-0.199779003204662 -0.197700385726387 1 1
0.0795934967789109 0.0785843175548549 1 1
0.0762045924741304 0.0753107275495061 1 1
-0.0562037309474536 -0.0559360965718258 1 1
0.145318909830702 0.144064010940794 1 1
0.126566795674092 0.124974094275524 1 1
0.00329729032774435 0.00355466043473258 1 1
-0.167066637587092 -0.164916882796033 1 1
-0.272375571778128 -0.26949277161385 1 1
0.00805976527988248 0.00766876613833255 1 1
0.282383744023611 0.280258138539741 0 0
-0.263382230593543 -0.260798821981198 1 1
-0.157817778114763 -0.156175496769621 1 1
0.102196292981471 0.100994720420003 1 1
0.0172546398347382 0.0165879096760052 1 1
0.132844281648256 0.13134976220118 1 1
-0.00238777250253412 -0.0025540717523737 1 1
0.0885035339375963 0.0877707291023489 1 1
0.0987071137037515 0.0973098838095726 1 1
0.0985051044372031 0.0974213915953368 1 1
0.0377118021765459 0.0366273293619202 1 1
-0.0980592885730375 -0.0976139964662833 1 1
-0.278994562293559 -0.276063363687071 1 1
-0.0631097638957115 -0.0625243248127696 1 1
0.0834045000048757 0.0828711248451613 1 1
0.0962737391637954 0.0959289805175719 1 1
-0.0660130332447421 -0.0640397181673275 1 1
0.065789571262534 0.0651974979991391 1 1
-0.116517175640534 -0.115291348504018 1 1
-0.0387759499519044 -0.03803697636409 1 1
0.304597213990367 0.302262762962277 1 1
0.0820079961600927 0.0814653548169974 1 1
-0.0238573405711425 -0.0236198665123181 1 1
0.212957233240817 0.210975028055126 1 1
-0.0777594494549292 -0.0767985782206047 1 1
-0.1383461265499 -0.136164005128931 1 1
0.107013725024411 0.106044883371334 1 1
-0.0201125553506564 -0.019331980717206 1 1
-0.00995656542757598 -0.010184905176136 1 1
-0.0227549218004335 -0.022234955211474 1 1
0.00157771452948464 0.00134924858306024 1 1
-0.0558684032905092 -0.0556190183940165 1 1
-0.397100227808805 -0.392644237188629 0 0
-0.0377155879234451 -0.0370635501904756 1 1
-0.294073834870032 -0.291184927634593 1 1
0.352719831489619 0.349939620916218 0 0
0.0430182148356664 0.0417844064739978 1 1
0.0401912283755794 0.0395901626683215 1 1
0.134782305948827 0.133659401005988 1 1
0.149636830572821 0.148187547670718 1 1
-0.053028043733537 -0.0526297371834698 1 1
-0.288823188808673 -0.285163950637912 1 1
0.16535305236979 0.16449356304203 1 1
-0.264763913536173 -0.261349976396457 0 0
-0.0942477944380593 -0.0933668191063393 1 1
0.13895566096955 0.137506217661309 1 1
-0.13212464099946 -0.130971271733093 1 1
-0.0593677233310267 -0.0583036063284718 1 1
-0.215984467561864 -0.213350743808004 1 1
0.0115798303851766 0.0112811656870083 1 1
-0.0768440487221575 -0.0756505294863002 1 1
0.162249532101502 0.161230302571611 1 1
0.0968651613702922 0.0958406051671541 1 1
-0.00176832723957376 -0.00194327274111691 1 1
0.333947704202006 0.330554597870972 1 1
-0.0727262086873455 -0.0719769778727872 1 1
-0.112306102235921 -0.110606826672568 1 1
-0.175195838923661 -0.173838469741421 1 1
0.32804900255323 0.325414019444463 0 0
0.183158045040971 0.182293369440499 1 1
0.0366536724163396 0.0359186806573876 1 1
0.0578337848215047 0.0563038050486307 1 1
0.112452574070425 0.111199854513786 1 1
-0.130317328331705 -0.128256787500136 1 1
0.225964423123558 0.223653396492942 1 1
0.21000111742758 0.208298556931289 1 1
0.206886611409042 0.205001377434858 1 1
0.219787872463543 0.217785519515337 1 1
-0.0896245883540642 -0.0882784032087583 1 1
0.195467604365225 0.193608018633426 1 1
-0.0823564508954182 -0.0821138087551722 1 1
0.237928555479278 0.235703099269928 1 1
-0.104120527218987 -0.102930947301134 1 1
-0.159690280771601 -0.157850624144057 1 1
0.25219780055291 0.249283830359253 1 1
-0.257977725995496 -0.254835067551408 1 1
0.0862714258032312 0.0852388862020176 1 1
0.126246896843144 0.125055777984691 1 1
-0.0292917896913036 -0.0288896719550145 1 1
-0.0630951657607639 -0.0629852186921624 1 1
0.242590483201957 0.240388801325567 1 1
-0.0263519770664948 -0.0261783071143463 1 1
-0.0633745116152899 -0.0631418248346679 1 1
-0.145752182854011 -0.143998714474567 1 1
-0.115358809208127 -0.114524628104889 1 1
0.0484461383396979 0.0478361607566568 1 1
0.124558947865199 0.123086178990042 1 1
-0.554383996760455 -0.548656800709847 0 0
-0.17225551064201 -0.170918717190033 1 1
-0.0851817238850009 -0.0846857074050109 1 1
-0.346063271640042 -0.342936501492634 0 0
-0.0415573515364192 -0.041674707545593 1 1
-0.111526979506643 -0.110647631254519 1 1
-0.0516129760208437 -0.0515241477721243 1 1
-0.13804416840074 -0.137115433236471 1 1
0.416795722757077 0.413167428451233 0 0
-0.217918737181724 -0.21645863696998 1 1
-0.0531868670889982 -0.052335489374311 1 1
0.107912197756604 0.106087764346421 1 1
0.352439110180176 0.348785934864606 0 0
0.130614180159984 0.129902974212335 1 1
-0.0662792965205485 -0.0664457919124036 1 1
-0.185686301625659 -0.183641758293652 1 1
0.139210973754609 0.138306795316057 1 1
0.0552549023913859 0.0557643782226173 1 1
0.271110670601496 0.268315736266751 1 1
-0.205488357935161 -0.203143350814484 1 1
0.295842343549511 0.292880691703675 0 0
0.0443737123285813 0.043841498104716 1 1
0.0335364774778568 0.0331778669879503 1 1
-0.148166957953735 -0.146439882155038 1 1
-0.273364594431523 -0.270560734416753 1 1
0.157780766508868 0.156278609283148 1 1
-0.0815765573182139 -0.0806508288476219 1 1
0.201469493032286 0.199224606025809 1 1
-0.243565136829047 -0.241282525535521 0 0
0.136152371273766 0.134168176321245 1 1
0.13649172028554 0.134478581443585 1 1
0.0176732856898838 0.0170242212946012 1 1
-0.0641855154171513 -0.0630678468138951 1 1
-0.0684512265958774 -0.0676810775815955 1 1
-0.0497468673003479 -0.0491918166646555 1 1
-0.0795350974863296 -0.0790760300214207 1 1
0.307889988835624 0.304785363342714 1 1
0.501730914760585 0.496757543514157 0 0
-0.0817209836492311 -0.0813544984859195 1 1
-0.188699966032864 -0.186956134944609 1 1
0.028657190941821 0.0281245339822267 1 1
-0.175162905003495 -0.173638824656077 1 1
0.172344067826335 0.17066602996345 1 1
-0.0473968820111697 -0.0471687605840344 1 1
0.108897366562912 0.108645203718149 1 1
0.120979744179153 0.118858856276355 1 1
0.195619597389127 0.193745426156549 1 1
0.0236059475047132 0.023352028444734 1 1
0.333008135806241 0.330208757479719 1 1
0.309397778495375 0.306562994615672 1 1
-0.164726860814622 -0.162591455915738 1 1
0.286772636260187 0.283155150770692 1 1
0.146837511226747 0.145479343174465 1 1
0.110400925636319 0.107968026460125 1 1
0.0130223309362064 0.0135008318059343 1 1
0.200685112788222 0.198514623170044 1 1
0.206145738385315 0.2046778442751 1 1
0.303295539963555 0.299356943320427 1 1
-0.0648604145654562 -0.0638945067925036 1 1
0.208167962582048 0.206578891919018 1 1
0.0579761065956019 0.0572275555893775 1 1
-0.0787931052045628 -0.0780895105663888 1 1
-0.256038316007195 -0.25352667136711 1 1
-0.127187419595472 -0.125768648357297 1 1
-0.25966630436687 -0.256594066294965 1 1
0.086712709159878 0.0858940734250322 1 1
0.157298072670851 0.155057413475579 1 1
0.0680654730123023 0.0670697848718934 1 1
-0.127576968199895 -0.12595364800154 1 1
-0.0261053609021631 -0.0256737031308873 1 1
-0.0276171055239843 -0.0270451914986696 1 1
-0.188092307989035 -0.185821392414795 1 1
0.135623005671996 0.133366049190991 1 1
-0.211357699339765 -0.2080412282576 1 1
0.175324870330788 0.17354362248844 1 1
0.143903352546356 0.142092083847055 1 1
-0.362008598951771 -0.35833202438607 1 1
-0.0833556924811817 -0.0821342615761082 1 1
-0.0264811099140481 -0.0258840293359277 1 1
0.214259926567276 0.211920834710708 1 1
-0.0825169452998976 -0.0825312655129236 1 1
0.363738033184744 0.359872659336906 0 0
0.130694712891389 0.130211443811973 1 1
0.102061010389763 0.101391498291579 1 1
0.0866122438342633 0.085736587274902 1 1
0.200841923854269 0.198494839056763 1 1
0.163700727265595 0.162176126369106 1 1
0.120652213558258 0.120017350853244 1 1
-0.0444568903255595 -0.0444714930397851 1 1
-0.0667801114726788 -0.0658061208285822 1 1
-0.283753859182636 -0.280257394932512 1 1
0.0950989938337423 0.0946435973254257 1 1
-0.282413953607203 -0.278167828957843 1 1
-0.291265689059528 -0.287759830814021 0 0
-0.230477549781403 -0.22843162179365 1 1
-0.100642726255511 -0.0997788790801014 1 1
0.0922110245760379 0.0917482585297836 1 1
-0.013815105628785 -0.0135024959567565 1 1
-0.0665866525902706 -0.0663109599889909 1 1
-0.0244428535824713 -0.0251031697793161 1 1
0.140564439376198 0.139210745334049 1 1
-0.460897393087646 -0.456907989990552 0 0
-0.254145489218902 -0.251438779937302 1 1
-0.00466034054934361 -0.00534422562192277 1 1
0.394875249135436 0.390981025430899 0 0
0.325199929654988 0.321969365472235 0 0
-0.0509919036893127 -0.0505398708097409 1 1
0.133566540376214 0.132131390446145 1 1
-0.103238021630843 -0.10218632980001 1 1
-0.156953751680168 -0.156013384348657 1 1
-0.262471904219026 -0.259482121533625 1 1
-0.0994030075163992 -0.0990372368143733 1 1
-0.0171826395010412 -0.0177196340070628 1 1
0.255914079269199 0.253607151010399 0 0
0.195608218557985 0.192999380090019 1 1
0.0300164782299333 0.0292589260248464 1 1
-0.0549193889914993 -0.0538616837038991 1 1
0.04786139112339 0.0473637435294938 1 1
-0.0775261263822153 -0.0768717883703596 1 1
0.237084322700983 0.234960200940341 0 0
-0.241765418379115 -0.239488888350092 1 1
0.0622982628556672 0.0614086852461746 1 1
0.241758485382731 0.239658240841372 1 1
0.202119269527706 0.20046200031664 0 0
0.0362996536855278 0.0358940137734385 1 1
-0.0649643791222208 -0.0648766371883219 1 1
0.0347899279167613 0.0346358182254259 1 1
0.0422039344208833 0.0417152804366298 1 1
0.241788818689532 0.238672976507581 1 1
0.0302721225483692 0.0296159872587126 1 1
-0.237347605713906 -0.234570978379042 1 1
0.037675404832883 0.0369181716415246 1 1
0.0653599283431821 0.0649266834772547 1 1
-0.106232172046596 -0.104742145366838 1 1
0.120158969538605 0.118877712174932 1 1
0.0161486660483964 0.0158295344224302 1 1
-0.0556481749941132 -0.0552786168824996 1 1
-0.0154776720257673 -0.0153148894440928 1 1
0.0626211861853545 0.0622813053208458 1 1
0.0794554590809349 0.0786749127627374 1 1
-0.0804045269434188 -0.0790813098134503 1 1
-0.417665102238517 -0.41269994482477 0 0
0.0392749386028968 0.0394711130422246 1 1
0.102569450966585 0.101301061599999 1 1
-0.113212446494868 -0.11184458967016 1 1
0.19704157117206 0.195038433134233 1 1
0.0888595394651014 0.0874185417449035 1 1
0.0625411274095229 0.0625326370351812 1 1
0.272539930665131 0.269617967931458 0 0
0.116241066756387 0.115166981007948 1 1
0.143008766162383 0.141626362246274 1 1
0.146290406912865 0.14468068342646 1 1
-0.181074184710786 -0.179464623437111 1 1
0.182091011533938 0.179902879911232 1 1
-0.395872316866899 -0.391495404508129 0 0
0.173723948599634 0.172217477722637 1 1
-0.141275410823487 -0.139298001383222 1 1
-0.114948266407892 -0.11325349993541 1 1
-0.201881530054162 -0.199626479269925 1 1
-0.0209914334370862 -0.0210714771855292 1 1
0.260001314549358 0.257877463146781 1 1
0.104177984255621 0.103745081402586 1 1
-0.0850268482865537 -0.0844570217153973 1 1
-0.0406359778147926 -0.0404829655967056 1 1
0.0413290928945364 0.0410647796114298 1 1
-0.069379242236841 -0.0684251314057008 1 1
0.0606787441635165 0.0596158876276974 1 1
-0.0243499814872535 -0.023616085479513 1 1
0.114939167171838 0.112646862173958 1 1
0.30218904404026 0.299786153692627 0 0
0.0636251855180284 0.0628173246351084 1 1
0.200700461519741 0.198456111793656 1 1
0.123453369074393 0.122381468072612 1 1
-0.231309077092913 -0.228739795293042 1 1
0.154704770648275 0.153814982970725 1 1
0.0619411348512473 0.061178763828857 1 1
-0.224299470312678 -0.221676633662444 1 1
0.0130207091283458 0.0127162623687773 1 1
0.0530803646433189 0.0528863185013372 1 1
0.0205814191857034 0.0202285228387101 1 1
-0.00169795078674654 -0.00156406422044096 1 1
0.0984069190198738 0.0972307823889661 1 1
0.106156949679784 0.104302454219725 1 1
-0.0667769076019794 -0.0660964890470509 1 1
0.0715918406313978 0.0714196962439487 1 1
-0.101256969270378 -0.100439488483439 1 1
-0.125936187111895 -0.125492543135115 1 1
0.085031865307032 0.0833929139317142 1 1
0.133678941504183 0.132712736801682 1 1
0.122938002471845 0.12168225538415 1 1
0.0713860809018585 0.0712175057485754 1 1
-0.38090975619228 -0.37678115778945 0 0
0.383682144289825 0.379295179645248 0 0
0.226351345184261 0.223705106601701 1 1
-0.0311217241094459 -0.031637482722563 1 1
-0.108591908199828 -0.107566781159917 1 1
0.0510879758840947 0.0498305510073763 1 1
-0.050329024832675 -0.0497248384991612 1 1
0.0582676391951345 0.0572942554375119 1 1
-0.036230189636891 -0.0359509561899655 1 1
0.210885584005802 0.20875789473927 1 1
0.123271349514884 0.120675792289924 1 1
-0.102028083647917 -0.100071589650892 1 1
0.0761403160473605 0.0748324303060844 1 1
0.0320321340709847 0.0313191722168969 1 1
-0.0606601988860484 -0.0595827591066458 1 1
-0.365564826212916 -0.362146193196192 1 1
-0.438607817393176 -0.43503011562312 0 0
-0.173701176561286 -0.172257678656099 1 1
0.395036843782903 0.391007876559079 0 0
0.0617232518644841 0.0616529785676682 1 1
-0.114934651136778 -0.114290297821937 1 1
-0.0361733692635886 -0.0367377808590627 1 1
0.0448108800839917 0.0436805659498717 1 1
-0.0895377892035186 -0.0892134667823435 1 1
-0.026496305848514 -0.0262849277106809 1 1
0.501382831357579 0.496956810471294 0 0
0.197699670310817 0.196173606718387 1 1
-0.0762790230979237 -0.0762959848228966 1 1
-0.252413283030753 -0.24913095425585 1 1
0.122223954256032 0.121253102316137 1 1
0.00124646355491984 0.000764547525881495 1 1
0.0507526619620249 0.0505918324833703 1 1
-0.104493071787471 -0.10298872474653 1 1
0.255124837093718 0.252968016976126 1 1
-0.121785197770489 -0.119872668616466 1 1
0.0398153913698962 0.0391797170724052 1 1
0.207033205393263 0.205485368369742 1 1
0.132676831447572 0.131197325095477 1 1
0.0446109950365786 0.0447047747210321 1 1
0.0213869077624584 0.0215616846663408 1 1
0.0739927927994621 0.0735384857966752 1 1
-0.198203184064183 -0.196279042568579 1 1
-0.150625522830254 -0.148388127722309 1 1
-0.00538314800095538 -0.00561192156113798 1 1
-0.0667819564201448 -0.0666746256892877 1 1
-0.0505898735977265 -0.0506415606410724 1 1
-0.141727621821891 -0.139378999410352 1 1
0.0968152132373414 0.0965836408313499 1 1
-0.0644763255640149 -0.064201433308084 1 1
-0.0254484221368525 -0.0255785329678461 1 1
0.174937963654162 0.173382266849129 1 1
-0.103408290962902 -0.10229257253817 1 1
0.0216223794863739 0.0213461020443241 1 1
-0.0158677232966764 -0.0154808466944396 1 1
-0.119328691574946 -0.11855453515362 1 1
-0.025835005919889 -0.0252366871217335 1 1
0.220672546287247 0.218244678454193 1 1
-0.191473357421971 -0.188654169656516 1 1
-0.130855778337961 -0.128897379536146 1 1
0.157737130471375 0.155048174981964 1 1
0.112393243492144 0.111174459052655 1 1
0.0797983713026574 0.0790486264702861 1 1
-0.0495558605488441 -0.0486489340788262 1 1
0.193057586589417 0.19167229592801 1 1
-0.0725113736287126 -0.0713720253645386 1 1
0.162020707267061 0.16083836752689 1 1
0.0543987735766469 0.0529903956657 1 1
0.0103596026057084 0.0107699896722915 1 1
-0.050729352320987 -0.0506509676075483 1 1
-0.273258703718364 -0.270263300488585 1 1
-0.24462679557125 -0.242998905192603 1 1
0.098145397441405 0.0964255563721268 1 1
-0.108621994422853 -0.106382811582683 1 1
-0.17292625114594 -0.170697881607275 1 1
-0.0905475371675539 -0.0899800460574709 1 1
-0.00850966622759237 -0.00864074506692367 1 1
-0.126574252123227 -0.12526100314207 1 1
0.266848963492455 0.265166802139166 1 1
0.369501905085105 0.36557117923407 0 0
-0.0947969720027991 -0.0934619770469207 1 1
-0.26028814922884 -0.257606476999416 1 1
-0.257821621740015 -0.255209553213161 1 1
0.359978250427681 0.355701305264911 0 0
0.243289059461551 0.240670569440287 1 1
-0.0547457813844673 -0.0541441471437558 1 1
0.230154018389017 0.227454066792541 1 1
0.105488914639866 0.104325917015367 1 1
-0.0211712197245545 -0.0210483568415781 1 1
0.0766378010348595 0.0762614926122848 1 1
-0.0170267405785011 -0.0168135584920075 1 1
0.147756451320326 0.146614142754057 1 1
0.139124421828447 0.138121200620025 1 1
-0.28691126293505 -0.284315039851396 1 1
-0.0561094939248111 -0.0548364715110182 1 1
-0.236021243258477 -0.233136582704707 1 1
0.0318270352785308 0.0316667080414742 1 1
-0.0281585261891581 -0.0272222135611643 1 1
-0.105864989976217 -0.104940692212876 1 1
0.0409678552603753 0.040251547179435 1 1
0.0380587848195663 0.037257568679044 1 1
0.0520256344024213 0.0517176475736165 1 1
-0.163511053342846 -0.162695302895194 1 1
0.250334913823319 0.247725120064533 1 1
-0.259385700201649 -0.256447299998212 1 1
0.0332218112108016 0.0329149756247268 1 1
-0.138767484478545 -0.13747421734306 1 1
0.133355129583378 0.13125863743136 1 1
-0.0787855758660748 -0.0789734923936998 1 1
-0.0542321736018936 -0.0542139485844581 1 1
0.43881423434901 0.434340257122125 0 0
-0.306255509986047 -0.303077380167786 1 1
0.281461880032155 0.278657793310375 1 1
-0.276701107684575 -0.274316297347116 1 1
0.0113586994643743 0.010875908548044 1 1
-0.289979743011772 -0.286806137068558 1 1
0.0500116143851841 0.0506255146068455 1 1
0.172442963444654 0.170630746119904 1 1
-0.0199237850181107 -0.0190509510281017 1 1
0.142289931757926 0.141022025929277 1 1
0.0524593277882252 0.0519282476076381 1 1
-0.0685074134212317 -0.0686235121414001 1 1
0.275135579035234 0.271805324408467 1 1
0.114864834973604 0.114167018115669 1 1
0.104728796157932 0.102628307436122 1 1
0.177465450576165 0.175949907279671 1 1
0.096638357732577 0.0964200638248426 1 1
-0.196339248436457 -0.193674896917985 1 1
0.16787851346375 0.16585516963964 1 1
0.206574185045555 0.204921344091237 1 1
-0.160285959490406 -0.158757890406547 1 1
-0.10890818423654 -0.106989829875577 1 1
-0.0132483778710216 -0.013254830822023 1 1
0.200494684897837 0.198429911115307 1 1
-0.310643179714968 -0.308518487328012 0 0
-0.168500636889759 -0.167123410016358 1 1
-0.186454663447103 -0.183617560820128 1 1
-0.196623477984209 -0.193948655668521 1 1
0.114241273987036 0.113241942106099 1 1
0.139353876655376 0.13750222202336 1 1
0.0742338530957793 0.0731998316659692 1 1
-0.0706866406497901 -0.0704516981920125 1 1
-0.00091705204763436 -0.000672633631490192 1 1
0.245841287483875 0.243824572836096 1 1
0.120081445471292 0.119126481987595 1 1
0.102726739729964 0.101831977263011 1 1
-0.0857413762099632 -0.0844227393551968 1 1
0.0663215117681574 0.0657703001376756 1 1
0.102910160026859 0.101560617899099 1 1
0.0974297898727805 0.0966371540370296 1 1
0.0555519729911879 0.0547425523263787 1 1
0.107291209028885 0.106619560579488 1 1
-0.170379799711122 -0.16876014019879 1 1
0.154527013191409 0.153134362164766 1 1
0.262234897257829 0.260228432837083 1 1
0.080027155373118 0.0782736263154803 1 1
0.110627874566589 0.109822881389336 1 1
-0.0756459971523922 -0.0753099485852513 1 1
0.00679355586092834 0.00682066044607564 1 1
0.0565577721709574 0.0559972585562461 1 1
0.172086804119329 0.170078854267812 1 1
-0.1259035555983 -0.124931645557935 1 1
0.157583384387947 0.155611554636628 1 1
0.200971335173959 0.198374540922901 1 1
-0.298012812261148 -0.295570270112121 1 1
-0.120322018703301 -0.118337038473223 1 1
0.0161018757328689 0.0164478665053941 1 1
0.16080590406348 0.159302019954218 1 1
-0.00880534146228237 -0.0087350108835455 1 1
-0.234616157031039 -0.23154894086516 1 1
0.373837316255495 0.370231103687593 0 0
-0.199314695425199 -0.196819995212257 0 0
-0.0504006933714521 -0.0497044983750154 1 1
-0.069848520972671 -0.0692637454614157 1 1
-0.0531330179027132 -0.0526933466294881 1 1
-0.0274830447291724 -0.028693298285497 1 1
0.160153516281113 0.158890220212887 1 1
0.0650891553956893 0.0636762287105489 1 1
-0.0498504755488706 -0.0490293641396726 1 1
-0.0545568008636374 -0.0538011283973807 1 1
-0.309613020901934 -0.306558572366788 1 1
-0.233728976979142 -0.23073148444843 1 1
0.160207058480975 0.158791157209533 1 1
-0.409596223552232 -0.405393670311403 1 1
-0.0959462763654055 -0.0954047117409615 1 1
0.0651864891001386 0.0647932826043663 1 1
-0.142598970040367 -0.141086613532056 1 1
0.175558954700748 0.173177874619381 1 1
0.00934958808838887 0.0101103574914618 1 1
-0.0801950319164731 -0.0790027041074405 1 1
-0.283838074741623 -0.281426809027626 1 1
0.233576526598982 0.230879541430058 1 1
0.0374803726005287 0.0372945065792559 1 1
-0.173512429901785 -0.171230954165493 1 1
-0.00960806508970209 -0.00916674821950177 1 1
-0.0477362330648623 -0.0465115694131528 1 1
-0.0299922404965622 -0.0299725996893644 1 1
0.117432944643706 0.116667679067077 1 1
0.21914831178027 0.216294918467192 1 1
-0.057889176121464 -0.0571994936781509 1 1
0.0372128103994979 0.0371367415813858 1 1
0.300218384267398 0.296603878845887 0 0
-0.0288216445655359 -0.0288306618320736 1 1
-0.139829887391463 -0.138192663235445 1 1
0.267961607008553 0.264564661013317 1 1
0.0678001388999144 0.0667062832685335 1 1
0.197132918968734 0.195546337283083 1 1
0.0237665866766432 0.0226125145531136 1 1
0.156875251278046 0.155903481070127 1 1
0.127292921647033 0.126013511524296 1 1
0.0695983070463652 0.0693065431131996 1 1
-0.201452001544264 -0.199547248874343 1 1
-0.0280489106040846 -0.0282087415195516 1 1
0.231382081386331 0.229679030520589 0 0
0.2520286730552 0.249194847502728 1 1
0.207653042123173 0.205015942985387 1 1
0.282605312078215 0.279887792908021 1 1
-0.278430052312753 -0.275241237182735 1 1
-0.123265445477249 -0.121957874989699 1 1
0.0499083135293413 0.0485954234133457 1 1
-0.271717669924034 -0.268696806372754 1 1
0.213257491709634 0.210095215421477 1 1
0.24478590511221 0.241951943729523 1 1
-0.0770506604973956 -0.0763424785084057 1 1
-0.153377554691449 -0.151315363249963 1 1
0.0420786500915646 0.0410955920828751 1 1
0.140590364990329 0.139419994614821 1 1
0.186028627200439 0.183854188304908 1 1
0.070730350025115 0.0698035054203412 1 1
0.425977525909498 0.422202410019552 0 0
-0.098776216003026 -0.098170837334297 1 1
0.180953220223275 0.177933268929954 1 1
0.0487434988678082 0.047687781774668 1 1
-0.0280169516333458 -0.0281473547189542 1 1
0.222114026073284 0.220049865224206 1 1
0.355427667731029 0.351546273892562 0 0
0.21535313502729 0.212991971630372 1 1
-0.108407579323541 -0.10837755502209 1 1
0.0952113566408698 0.0944197040765185 1 1
-0.137787930961435 -0.135530064023326 1 1
0.0563061592742313 0.0561489041165527 1 1
0.0241137259286642 0.022548388175397 1 1
-0.225356392671684 -0.223081001593967 1 1
-0.10707181144884 -0.105538548636654 1 1
0.0117524004271789 0.0116582788043388 1 1
-0.128102794308176 -0.127419031259387 1 1
-0.00798828014815512 -0.00847170539256755 1 1
0.0954748540092571 0.0946700512891902 1 1
0.0226367719568956 0.0227940466437184 1 1
-0.0704575846580189 -0.0696679353524227 1 1
-0.215379301640568 -0.213604922454426 1 1
0.0198314554810335 0.01985545425903 1 1
-0.0868456691813421 -0.0866075617085396 1 1
0.0311422160232677 0.0307587775185651 1 1
-0.143074438763765 -0.141177720756585 1 1
0.0306836587064092 0.030484577731913 1 1
0.103404026873877 0.102283462721982 1 1
-0.0545244404620043 -0.0538073846670921 1 1
-0.103906816044189 -0.102610883549495 1 1
-0.0499809753800604 -0.0495530157090177 1 1
-0.108247015605827 -0.107711552681497 1 1
-0.00706120683766486 -0.00728350410217026 1 1
0.0192062857474671 0.0194257966896716 1 1
0.186018188884752 0.184243208540897 1 1
-0.23576516014077 -0.232612955298896 1 1
-0.217233408870663 -0.214110023112321 1 1
0.075157884272287 0.0749928307540699 1 1
0.247242062611704 0.246038625591422 1 1
0.124349605141658 0.124016076780686 1 1
-0.0761031360960378 -0.0752072400070895 1 1
-0.32761330450988 -0.324520539296758 1 1
0.159760993859161 0.158694065380319 1 1
0.216677758043476 0.213060909721164 1 1
0.229122718379712 0.226618830699216 1 1
0.247755301799445 0.245339869591662 1 1
0.39250869629312 0.388387155926689 0 0
0.0480728341269602 0.0474243702666926 1 1
-0.0993407300584543 -0.0984751306573957 1 1
-0.190169056898245 -0.188687725307476 1 1
0.234263574089875 0.231953369547629 1 1
-0.31902613588717 -0.315553437763567 1 1
0.0721136963590524 0.0715303731062583 1 1
-0.186514683010097 -0.184578507456241 1 1
-0.401097353123805 -0.396648358018866 0 0
-0.202200840110154 -0.199572615861347 1 1
-0.218960528635967 -0.216821460831917 1 1
-0.222960148983178 -0.220749371257097 1 1
0.0923845949733703 0.091209124284362 1 1
-0.143071655799035 -0.14109245097939 1 1
0.156707578125408 0.154336673862535 1 1
0.038105463180071 0.0375612820220312 1 1
-0.0535179735276612 -0.0524028590753558 1 1
-0.0435617287543632 -0.0434408083804599 1 1
0.151334693388458 0.14921684835904 1 1
-0.0123407661686727 -0.0120577100226167 1 1
-0.157881231502843 -0.156748082452556 1 1
0.217264767145012 0.215298177068896 1 1
-0.250893933842943 -0.248151093353981 1 1
-0.00742848146559386 -0.00691825114897389 1 1
0.114257046302195 0.11309398562919 1 1
0.210572784749386 0.207314630433676 1 1
-0.101897507130586 -0.100174706149597 1 1
-0.246360724510122 -0.243429753361967 0 0
0.170687686272896 0.167914428903285 1 1
0.0331217732547191 0.0330650120275601 1 1
-0.160611105817418 -0.158660789228107 1 1
0.0895352833454386 0.0876543773222879 1 1
-0.164078078991455 -0.162124989212991 1 1
0.000394426837274586 0.00051778708771355 1 1
-0.0588780777563253 -0.0581227311580313 1 1
0.156066648087283 0.155139738247487 1 1
-0.128816771344651 -0.127952245019654 1 1
0.0207369123671435 0.0209302194872639 1 1
-0.107944480557072 -0.107046008639037 1 1
-0.155323151242358 -0.153744999181282 1 1
0.11216648867052 0.110896223627146 1 1
-0.0976732813518188 -0.0963188388361715 1 1
-0.18107024532472 -0.177424066761358 1 1
-0.0833603531917405 -0.0825627567148474 1 1
0.414420360984719 0.411055809123265 0 0
-0.0103994997009193 -0.0103322977918211 1 1
-0.149182167956306 -0.147581743008891 1 1
0.231355715479446 0.229122419623806 1 1
0.110890076499343 0.109376713278081 1 1
0.0410822194808553 0.0406881931116363 1 1
0.120236577343091 0.119249159371348 1 1
-0.185218019841841 -0.18372773110419 1 1
-0.0923813967494494 -0.0913594790266115 1 1
0.12951562580401 0.127859598023629 1 1
0.210102084650294 0.207263337204095 1 1
-0.0665708192249765 -0.0659848706143604 1 1
-0.0395575696806554 -0.0394069717980569 1 1
0.131601140225646 0.129495636394214 1 1
0.0738884148854957 0.0726045796033376 1 1
0.101365271769915 0.100753185201943 1 1
-0.263996741787036 -0.262331212448912 1 1
0.247593463688973 0.245295085305281 1 1
0.076548078979615 0.0761476153687026 1 1
-0.271862163442237 -0.269210009894555 1 1
-0.315312217606428 -0.312417266832847 0 0
-0.0447402881537762 -0.0436266138541064 1 1
-0.319961527014946 -0.31714707563033 0 0
0.116009064156691 0.114523822525204 1 1
-0.268237993362015 -0.265561944318515 1 1
-0.0216534848076078 -0.0213355662578272 1 1
0.304822275449906 0.301628144973124 1 1
-0.154291764605493 -0.152931373020376 1 1
0.160272650718164 0.159083929104629 1 1
-0.0773187534368287 -0.0770282994118179 1 1
0.0933222549159601 0.0919309896140039 1 1
0.169545244543051 0.167510657898006 1 1
-0.0392100102133374 -0.0386605429767601 1 1
0.0644691498233618 0.064352825997953 1 1
-0.097039027516947 -0.096459439404179 1 1
-0.0652403491441023 -0.0649072644388283 1 1
-0.315135292211697 -0.312656600481144 1 1
-0.0401713698572536 -0.0400224618077467 1 1
0.114112422481044 0.113118563261426 1 1
0.192420612470294 0.189856223874849 1 1
-0.420059017308368 -0.415576745821913 0 0
-0.330463832648311 -0.32640292124482 0 0
-0.168740957588635 -0.166483470251469 1 1
-0.494363544547055 -0.489054359752281 0 0
0.343621348428822 0.340139487921434 1 1
-0.234000516265854 -0.231570365461919 0 0
0.238080136073035 0.235398107298981 1 1
-0.178237285732025 -0.175288556898606 1 1
-0.346897885768991 -0.34258978746685 0 0
0.0730180057468365 0.0723706383188771 1 1
0.035460958246693 0.0354534035977819 1 1
-0.0683536041613171 -0.0674570725852441 1 1
0.221068837795038 0.218571094922057 1 1
0.0412369006506031 0.0406133574115283 1 1
-0.176374232553781 -0.175104683270812 1 1
-0.0443972687783448 -0.0438466612405002 1 1
-0.0677406036748373 -0.0664453954155692 1 1
0.138793744943518 0.137892446322295 1 1
0.0705407283148412 0.0705039894967035 1 1
-0.260642379604272 -0.25731647232463 1 1
-0.199962428929062 -0.196854092691702 1 1
-0.09813202323832 -0.0965020182813943 1 1
-0.00814612599187917 -0.00799108562781945 1 1
-0.0941396558278565 -0.0941226722279286 1 1
0.145718822022245 0.144235686346045 1 1
0.104712295829403 0.103913029385554 1 1
-0.213007203123641 -0.211257244804971 1 1
0.0371219239895263 0.0366854387937915 1 1
-0.120921853609453 -0.11981470972813 1 1
0.255992332643568 0.252627011812143 1 1
0.041103094161364 0.0405951528817996 1 1
0.0446950100199353 0.0435368263434738 1 1
0.131175410765505 0.130276476084612 1 1
-0.376268580359457 -0.371748723016665 0 0
0.0154881733936649 0.0158147161442165 1 1
-0.292781509906504 -0.289530163752085 0 0
0.167605295314401 0.16589515051323 1 1
-0.0892511530469544 -0.0887568855326789 1 1
0.411998518194327 0.407905019369795 0 0
-0.0189324107977656 -0.0179209279883703 1 1
-0.0864592073332531 -0.0849584001569486 1 1
0.251042352946596 0.247778856592355 1 1
-0.177004917973147 -0.174825460317204 1 1
0.208953544329348 0.205879057252651 1 1
-0.0120246990318878 -0.0123730131762084 1 1
-0.212172667348749 -0.210852219983042 1 1
0.0670514414709197 0.0667637854774909 1 1
-0.304684361086437 -0.302004843633722 1 1
0.165813621052518 0.163545908320358 1 1
0.216030121840583 0.21366448774763 1 1
-0.136368059561867 -0.134378517597042 1 1
0.171578361738743 0.169546795196537 1 1
-0.149641425283268 -0.147636767029236 1 1
-0.0274557282040699 -0.027808614542701 1 1
-0.132132263972003 -0.131080576142495 1 1
-0.187065581542583 -0.185469120263942 1 1
-0.0520748811812562 -0.0512781675490337 1 1
-0.078898007236273 -0.0781642039521892 1 1
-0.213127420764261 -0.210514871384187 1 1
-0.0764805061335075 -0.0753913558798747 1 1
-0.158608944378967 -0.157111443388126 1 1
-0.125198559769291 -0.122993796262306 1 1
-0.165437623603804 -0.163378927917249 1 1
-0.161828617313735 -0.160132644005881 1 1
-0.102594886447531 -0.101148158843455 1 1
-0.0257669872995002 -0.0262982735081067 1 1
-0.250173341473841 -0.248482980393541 1 1
0.139862260374319 0.138426734955523 1 1
0.26060943422521 0.258409148807319 1 1
-0.111498259796543 -0.110540412294709 1 1
0.295618109908573 0.292299810689947 1 1
-0.308676242959279 -0.305431351815187 1 1
0.283430426262725 0.280822888835514 0 0
-0.320959918342035 -0.317488846307461 1 1
-0.0320400531351992 -0.0312925727152794 1 1
0.00313379908335312 0.00290460811313907 1 1
-0.267598502001337 -0.26461062770128 1 1
-0.068402682833617 -0.066729518087668 1 1
-0.0852929138200681 -0.0854052526633899 1 1
-0.106565481442925 -0.106224424648772 1 1
-0.0680382691841958 -0.0678966112515925 1 1
-0.350370037987424 -0.346614615531124 1 1
-0.0251828787126521 -0.0246474168003801 1 1
-0.00937997527566296 -0.00821374363940191 1 1
-0.107456240526369 -0.105736239842971 1 1
0.260127436295845 0.258298502282172 1 1
-0.166932521075333 -0.165488731517871 1 1
-0.197211831579927 -0.195071507695253 1 1
0.178104516395763 0.176874388541369 1 1
-0.0443792049570752 -0.0436650277927075 1 1
-0.0105970799217507 -0.00993058019948273 1 1
-0.251885712020783 -0.249813335936194 1 1
-0.201348512947985 -0.200097066871906 1 1
0.19722325015457 0.196177140827228 1 1
0.0193929005610464 0.0184361505081843 1 1
-0.0498320455586909 -0.0495222332204815 1 1
-0.275669332169388 -0.272868661574075 0 0
0.0157927242827444 0.0166058955312421 1 1
-0.345152962513982 -0.34186504889273 1 1
-0.0417989982940044 -0.0411612587521373 1 1
-0.174593292883478 -0.172384930169175 1 1
0.109326696894405 0.108755098941675 1 1
-0.307297599239363 -0.30321965226093 1 1
-0.0820989659879766 -0.0808122501372449 1 1
-0.0387661384333665 -0.0382123671624817 1 1
-0.115604784351604 -0.114233926156384 1 1
0.0754545031582446 0.0743350184888085 1 1
0.0930891027294289 0.0919299971283958 1 1
-0.153620165398482 -0.15298297562739 1 1
0.137699775067956 0.135596510995174 1 1
0.0730107834315043 0.072077932489719 1 1
-0.0310056462690582 -0.031061345282835 1 1
-0.184633570126894 -0.18272536797752 1 1
-0.161545466480716 -0.160325125871601 1 1
0.138801213886596 0.136819576369666 1 1
0.0589524398743102 0.058381768884564 1 1
0.161268037064606 0.158768647694962 1 1
0.177632873059681 0.176299505188929 1 1
0.0779686745394531 0.0770956794283092 1 1
-0.109453399187207 -0.108520570780778 1 1
0.0770808201559994 0.0766546295522884 1 1
-0.0610259550152691 -0.059197227250297 1 1
-0.335021630994463 -0.332070956031471 0 0
0.0252180680787959 0.0256278449296867 1 1
0.0803518889750145 0.0790814392206638 1 1
0.106262042546603 0.104995495414913 1 1
0.123324738818498 0.121602454771092 1 1
0.15649818247289 0.154296785799092 1 1
-0.154948460992137 -0.153281118678245 1 1
0.352492900817651 0.348838446309795 0 0
-0.0586508785627097 -0.0567972602553278 1 1
-0.190821818500652 -0.188811201640789 1 1
-0.312213575362038 -0.308041758099708 1 1
0.362729342289559 0.359166208133349 0 0
-0.0561258809256385 -0.0552917411020777 1 1
-0.235201701526681 -0.232451778386642 1 1
0.214170960153612 0.211958292182673 1 1
0.000361847809816643 7.16405409447451e-05 1 1
-0.0757294810193015 -0.0748165484817951 1 1
0.588188179806136 0.582311329990889 0 0
-0.00446154847857564 -0.00482355913475982 1 1
0.111540169918169 0.110032896549066 1 1
0.0904850869272032 0.089486232537282 1 1
-0.189835381115318 -0.188056647009085 0 0
-0.117558449636715 -0.116438385634633 1 1
0.0243145009662681 0.02380633207713 1 1
-0.00458993397212334 -0.00406099339335749 1 1
0.316591347872065 0.312775580013647 0 0
-0.0280543085782317 -0.0284004497543456 1 1
0.25458489258137 0.252639105522538 1 1
0.254956309913479 0.252652456171941 0 0
-0.169919370913197 -0.168171641932558 1 1
0.0652749577247323 0.0648803865683049 1 1
0.341448998246226 0.337899176021977 0 0
0.115015476398145 0.113544913882996 1 1
0.368056822106356 0.363624497412455 0 0
-0.207449932401222 -0.20583573205519 1 1
0.185187078162427 0.183633335135917 1 1
0.120114368127619 0.119428922216608 1 1
-0.218246275274019 -0.216160154226544 1 1
0.091703638233314 0.0909158243990006 1 1
0.0356716800048191 0.0358743760356208 1 1
0.0265300555270583 0.0258595030517694 1 1
0.0985435492619739 0.0968320032649974 1 1
-0.182731526086402 -0.17995398812612 1 1
0.143585786990592 0.142639511593359 1 1
-0.183238436449615 -0.181476892701722 1 1
-0.190123453893236 -0.188671516562641 1 1
0.129069806585042 0.127569210495697 1 1
0.0423867388052163 0.0410656303588198 1 1
0.0237654286742973 0.0233512562649365 1 1
-0.269077540730352 -0.26690924295792 1 1
-0.144611571160824 -0.143298410997885 1 1
0.0985146254535964 0.0971156735968744 1 1
-0.369296749587217 -0.365891156887928 1 1
0.468086571712627 0.462750062874698 0 0
0.0630546326583834 0.0624736019435481 1 1
-0.318078253970834 -0.314739868301795 0 0
0.0997377471862163 0.0988631373961519 1 1
-0.0543989443062943 -0.0537341897395163 1 1
-0.0858308356302541 -0.0848858038688623 1 1
0.357292933308033 0.353160454695627 1 1
0.037816314846061 0.0371228770241537 1 1
0.0806718445091671 0.0801950278115438 1 1
0.0998886707815514 0.0993978118141081 1 1
-0.166137215338843 -0.164184042231893 1 1
0.0698198515870583 0.0694116578160373 1 1
0.197681985266212 0.195614144389834 1 1
-0.234660342429627 -0.232934174330728 1 1
-0.155394058345186 -0.15396381410102 1 1
0.115970793083287 0.114644638123603 1 1
-0.165689708100675 -0.163355331944766 1 1
0.406577872710392 0.40297434665642 0 0
-0.0951210003206902 -0.094448507703819 1 1
0.131367753357624 0.130313572085794 1 1
0.0794122768837713 0.078509536130851 1 1
-0.0427586766557212 -0.0421917282609203 1 1
-0.406410895839235 -0.402428672475226 0 0
-0.054589753078021 -0.0539354847934329 1 1
-0.167577471709414 -0.165101246919059 1 1
-0.113678180732692 -0.112380710069974 1 1
0.33736696319955 0.334702029299933 0 0
-0.164944027374178 -0.162856006044291 1 1
-0.244543657913639 -0.242293553207639 1 1
-0.0173914189949773 -0.0166454076065406 1 1
0.00553991454532521 0.0057714230235006 1 1
-0.26503115088072 -0.262835056860483 1 1
0.0408580092455754 0.0399886633514823 1 1
-0.0659165560260133 -0.0654570569271545 1 1
-0.00192237467580179 -0.00242514897971268 1 1
-0.1301564701245 -0.128545314374808 1 1
-0.0988310620713698 -0.0973545633924382 1 1
0.0634287381818214 0.0625703744269076 1 1
-0.392575634402436 -0.388644176580782 0 0
0.147324939703485 0.145502016352532 1 1
0.0502470393378047 0.0500945670819247 1 1
0.139954560825967 0.138865081179669 1 1
-0.0467763491652994 -0.0464627858724657 1 1
-0.05028787940709 -0.0493830844903971 1 1
-0.143506443531574 -0.142387574567829 1 1
-0.327761721497202 -0.325091275329036 0 0
0.0836042288505992 0.0820059686294044 1 1
0.0270322248248009 0.0266055585776877 1 1
0.0906309339435517 0.0895670083283043 1 1
-0.240691830564614 -0.237968157313634 0 0
0.216141043028931 0.213807528593626 1 1
0.119645080204054 0.118377224820928 1 1
-0.0621845900373618 -0.0619065740179881 1 1
0.0109905778676936 0.0106212263658107 1 1
-0.252839017146694 -0.250080789378796 1 1
-0.371819333557599 -0.367987651865721 1 1
0.281608504199977 0.279210085959661 1 1
-0.0190321568982515 -0.0191405625320725 1 1
0.138958218823341 0.137675185257057 1 1
-0.034015250328476 -0.0327821840672404 1 1
-0.0113466312747961 -0.0109444721514663 1 1
0.00903687526381975 0.0091286261136856 1 1
0.043880681122338 0.0437401825389899 1 1
-0.519080681588912 -0.51383336996613 0 0
0.0931755478563661 0.0922175537164513 1 1
-0.124056970950556 -0.122904251730603 1 1
-0.295918258726083 -0.293067441538062 0 0
0.0402941218465761 0.0402179680403729 1 1
0.0766370749265293 0.0765013321001561 1 1
-0.0429067224325985 -0.0424127732413323 1 1
-0.127270971039298 -0.125778334630483 1 1
-0.275858960946576 -0.273374476388985 0 0
-0.0557832003801074 -0.0555325404732295 1 1
0.233139119875444 0.230570965562562 1 1
-0.217213737514688 -0.214566858583854 0 0
0.225698624517395 0.223146889320306 1 1
0.0847711402044383 0.0837835428658719 1 1
0.0504840042641764 0.0505472613993905 1 1
-0.0109590332737466 -0.0110705361779176 1 1
0.241439557963302 0.239291087927521 1 1
0.161513614885007 0.159219674822793 1 1
-0.116168628859341 -0.114992587358802 1 1
-0.0995770945867626 -0.0983923697838316 1 1
-0.094774068801545 -0.0939568026196998 1 1
0.0107143067158759 0.0111977953689786 1 1
0.106751139513744 0.105600368509924 1 1
-0.0264799082840267 -0.025394001807673 1 1
0.0163945233904465 0.0166363439065062 1 1
0.169919623917878 0.168606986755249 1 1
0.0410374844898551 0.040698949474757 1 1
0.161322798154981 0.160587901531831 1 1
-0.179345582124609 -0.178132524792499 1 1
-0.0804649489971365 -0.0800801070834984 1 1
-0.0361891687043546 -0.0364655194613914 1 1
0.20615377297453 0.20363848544715 1 1
-0.0766459753532598 -0.0767084581710547 1 1
-0.0789469540433804 -0.0778223937684493 1 1
-0.182249050993057 -0.180353902766386 1 1
0.357345617921416 0.353242912752631 0 0
0.10048947109689 0.100239447929115 1 1
0.22016583497742 0.217822043818451 1 1
0.504841904234523 0.49919512102197 0 0
-0.0860675282962865 -0.0855933990115554 1 1
0.33613117544955 0.333171573944413 1 1
-0.0979620630761701 -0.0977305022847065 1 1
0.267087559381179 0.264797358752304 1 1
0.190306747724494 0.18896702516398 1 1
0.102557048549706 0.101872256985416 1 1
0.0560121072046467 0.0550334333815051 1 1
0.186729140671906 0.184944365057295 1 1
0.152763827376157 0.151200130956573 1 1
0.313959207516386 0.311903682382616 1 1
0.125390076119833 0.124494733902019 1 1
-0.0654876971425968 -0.0641511992294873 1 1
-0.211550732617335 -0.208607898519562 1 1
-0.387694568028386 -0.384260226300931 0 0
-0.158039729290247 -0.155930237383778 1 1
0.105316401280621 0.104036417247805 1 1
0.124775696689468 0.123011137214676 1 1
0.0425985248996622 0.0418425549168066 1 1
-0.298205998819896 -0.294879439740172 1 1
-0.000976565868136291 -0.00146542968979961 1 1
-0.0757298327616839 -0.0737938511106051 1 1
-0.0148872694812121 -0.0147610137489222 1 1
0.274914162896067 0.271180375618294 0 0
0.0212376186472524 0.0214582504220259 1 1
-0.262461140775993 -0.25990253918171 1 1
0.0701003086176117 0.0692517215042252 1 1
-0.282546013959025 -0.279464230697015 0 0
-0.0905479413986805 -0.089706827596391 1 1
-0.221628816190234 -0.219115709941295 1 1
-0.0249584644697232 -0.0253274601380211 1 1
-0.228750573852774 -0.226773262360042 1 1
0.192095147335753 0.190136255976729 1 1
-0.317260147890794 -0.314141987373635 0 0
-0.0240033305978845 -0.0243622533419942 1 1
0.188215124617228 0.186120301123433 1 1
0.0154898672766983 0.0153472308673479 1 1
-0.161764313125624 -0.160167711332151 1 1
0.0532052423095409 0.0529251808837759 1 1
-0.037635770143551 -0.0364649855089043 1 1
0.0497692316701275 0.0495688537615423 1 1
-0.300111259651891 -0.296821817399802 0 0
-0.00976813999442991 -0.0102333410110335 1 1
-0.0246119782275779 -0.0246521863996327 1 1
0.141006076522102 0.140298022860453 1 1
0.0599486882160469 0.0588065587004425 1 1
0.052988488457504 0.0523985479040824 1 1
-0.0944711232769176 -0.0926838997286712 1 1
-0.00935583591095202 -0.0100113260839423 1 1
0.211034410232938 0.209081060264582 1 1
0.00792586886782619 0.00794785160452712 1 1
0.0483687851341027 0.047447827894573 1 1
0.21142242921376 0.208817638494057 1 1
-0.0110623702955775 -0.0109739357467416 1 1
-0.267115884351976 -0.264454175656765 1 1
0.118650403724506 0.117743863609914 1 1
-0.209295945885654 -0.206930301756564 1 1
-0.140291042522156 -0.138940931089772 1 1
0.062256870492713 0.0610104682854163 1 1
-0.220693683624744 -0.218868427787087 1 1
0.085835947638482 0.0849597671803195 1 1
0.238565571408568 0.236396922862897 1 1
0.203537861614422 0.202099408162079 1 1
-0.0966936139979155 -0.0950399907905374 1 1
-0.0600585605580982 -0.0597580714914236 1 1
-0.0438432558818216 -0.0433657104512065 1 1
0.314249140699114 0.311415065948095 1 1
-0.0803203682981999 -0.0785375236186793 1 1
0.134566615532092 0.133296847841481 1 1
-0.045682027135743 -0.0444283228236655 1 1
-0.0152382274605626 -0.0154174759353749 1 1
-0.0553944684506693 -0.0545855036201899 1 1
0.0634470831662038 0.0627002357116175 1 1
-0.0954209298000569 -0.0945671796252771 1 1
0.276127750750514 0.273065348322485 1 1
-0.159702577637679 -0.157720885456267 1 1
0.0157702839047472 0.0160994879030549 1 1
0.218826696561721 0.217002632263001 1 1
0.106792656926087 0.106362138060957 1 1
-0.496030207232478 -0.489701791053051 0 0
-0.0869198222203381 -0.0860146941905174 1 1
0.185226052001008 0.183388327029703 1 1
-0.102486798311294 -0.101253551592598 1 1
-0.188940211531337 -0.186325399010782 1 1
-0.116552753178138 -0.114608074046797 1 1
0.138616745526272 0.137255558587719 1 1
0.051451290308524 0.050859437167769 1 1
-0.048650051684445 -0.0483410100152064 1 1
0.0744999333186604 0.0735836964229903 1 1
-0.101674263856035 -0.100420017228692 1 1
0.0532063764715794 0.0523173592797554 1 1
0.401555345120241 0.397942125379443 0 0
0.0197143559966927 0.0200476045102998 1 1
0.274691716334123 0.271417789913642 1 1
0.210154672815603 0.208408385339361 1 1
0.0560493871383756 0.0561042054238193 1 1
-0.0440462760157741 -0.0438201058059425 1 1
-0.204884986619532 -0.202918566941488 1 1
0.0109236699707697 0.0109925885933375 1 1
0.261718766783175 0.259184228280866 1 1
0.237642688591206 0.23544173558292 1 1
-0.107599297991303 -0.106593992421232 1 1
0.00585691742475754 0.0056089507509396 1 1
-0.0221059445313457 -0.0211447986965631 1 1
0.197193358521726 0.195861509018583 1 1
-0.170316543317009 -0.167814231988193 1 1
0.138808320089687 0.136758991395459 1 1
-0.0826666988930943 -0.0823275086697269 1 1
0.103235326855221 0.10171874660832 1 1
0.218978990684414 0.217714458402034 1 1
0.0932535706781604 0.0915550191826538 1 1
0.0969655706986801 0.0967518580541868 1 1
0.00360773519142038 0.00359601482491303 1 1
-0.0538807324527943 -0.0536167740898857 1 1
0.0816237161592826 0.0798387269412825 1 1
0.303708944741683 0.30056984018664 0 0
-0.111707866137101 -0.110758148998087 1 1
-0.0424795655305805 -0.0412124866712945 1 1
0.0115073258372642 0.0116789201192342 1 1
-0.056693726618185 -0.0561871477396195 1 1
0.130983132005445 0.129549664131179 1 1
-0.152280825406229 -0.150349094798226 1 1
-0.197183464912481 -0.194871708168778 1 1
-0.0339111406036619 -0.0334965879804163 1 1
-0.0331441857064937 -0.033092868046556 1 1
0.165311624907006 0.163384579297241 1 1
0.0523869330094157 0.0521391622300984 1 1
-0.0471570473979944 -0.0470658837170673 1 1
0.112513651974507 0.111337666074392 1 1
-0.00339935786820553 -0.00341243241625848 1 1
-0.0364094826835925 -0.0353507419046708 1 1
-0.315514660187978 -0.312651625742893 1 1
-0.24268920917006 -0.241096721192671 1 1
0.0959715424597422 0.095365665126479 1 1
-0.0880512185282504 -0.0863911118475755 1 1
0.119292989556569 0.117813539092136 1 1
-0.0450183084606957 -0.044444051004614 1 1
-0.162603277143048 -0.160528585427586 1 1
-0.0169611262357779 -0.017056856617038 1 1
-0.00340135513321357 -0.00358229045165846 1 1
0.0503611440518142 0.0491391198552668 1 1
0.0309989134070669 0.0313203451758891 1 1
-0.227588591968562 -0.225632901147039 1 1
0.103302869301633 0.102041194161654 1 1
0.297739264390452 0.294258183323582 1 1
0.25153983099712 0.248941319250683 1 1
-0.181932713728843 -0.179186497984706 1 1
0.24258479937628 0.240482552129189 1 1
0.133159509943611 0.131751457980111 1 1
0.0175338804908221 0.0171314440444855 1 1
0.0553025089358561 0.054978435824545 1 1
0.152921628834337 0.15055467797867 1 1
0.103386097625536 0.102866619023775 1 1
0.0944806413698595 0.0941538482836428 1 1
-0.190132014810052 -0.189332551623133 1 1
0.124252099416703 0.122808791696608 1 1
-0.135390380298671 -0.134404596635154 1 1
-0.0509524335056577 -0.0500634663241011 1 1
-0.211940737349037 -0.211043330687484 1 1
0.0162092729242961 0.016180813590142 1 1
0.132697716512305 0.131172427671374 1 1
0.323712008611346 0.320831128592678 0 0
0.0309745163816602 0.0301358495537929 1 1
0.0200931446998158 0.020056014133517 1 1
-0.32055741050954 -0.31716778240616 1 1
-0.0618579894523612 -0.0600642301878441 1 1
0.0610610163135106 0.0598697314361578 1 1
0.0485185820476679 0.0480020393322145 1 1
0.0186718688434858 0.0182991679025471 1 1
-0.18014783694928 -0.178933338748132 1 1
0.0273409571176525 0.0278921592835262 1 1
0.187287918551164 0.18486451552178 1 1
-0.148029673470473 -0.146552380324829 1 1
-0.0464966739076514 -0.0460805061049215 1 1
-0.0272768179731269 -0.0263499372496452 1 1
0.0440747123808055 0.0426264631093572 1 1
0.092589307362113 0.091605891109136 1 1
-0.0534851104268285 -0.0521483929503894 1 1
0.141616750972629 0.140675316699871 1 1
0.00532807610181092 0.00616820681318429 1 1
0.115535126690185 0.114683172055992 1 1
-0.193366770079171 -0.191964668823902 1 1
-0.0743120915986865 -0.0732813981202769 1 1
-0.193625663866812 -0.190626678289615 1 1
0.220811075447979 0.218613337340198 1 1
0.138819576726632 0.13713348924909 1 1
-0.295954911718099 -0.292953390341547 1 1
0.128046258419417 0.127020910764485 1 1
-0.0709498318119877 -0.0704918653307149 1 1
-0.199101482260604 -0.196316794680291 1 1
-0.160019484192005 -0.158206283433556 1 1
-0.245252904832322 -0.243186079810177 1 1
0.124736232972234 0.12392147629737 1 1
0.0744192465474555 0.0739155608414067 1 1
-0.0839133355964171 -0.0830020322425506 1 1
0.150458123025115 0.149321253753364 1 1
-0.21628070086589 -0.213272424461803 1 1
0.113279029752461 0.112141928361742 1 1
-0.212137339514877 -0.210636230111462 1 1
-0.24348783803434 -0.241228513530396 1 1
0.152793972682836 0.15084540686421 1 1
0.184829715530694 0.183301775786644 1 1
0.314248023474211 0.311476015880354 1 1
0.0532055120927612 0.053396292404354 1 1
-0.0364567213227807 -0.0358440008680924 1 1
0.22758191268834 0.224786396237199 1 1
0.0702037002080198 0.0689154202202017 1 1
-0.12882984864647 -0.128094563320903 1 1
0.208599224581069 0.207224887986795 1 1
0.0607324564248885 0.0593506383712069 1 1
0.00815146736769917 0.00801857440210341 1 1
-0.318359669262783 -0.315436421370355 0 0
-0.114965826185808 -0.113849735945223 1 1
-0.0347795402476866 -0.0342697255035249 1 1
-0.0602138921023681 -0.0598481893175727 1 1
-0.315709669607576 -0.312822194307525 1 1
0.151847616114931 0.150777910916196 1 1
0.074824598750901 0.0748013863214977 1 1
-0.0792112146655565 -0.0777472411322669 1 1
-0.0671166774032462 -0.0670458158722369 1 1
-0.299947800626652 -0.297518855738627 0 0
0.284362148923347 0.281718352655533 0 0
-0.105419515814094 -0.104566194487895 1 1
0.169842053621417 0.168010797486512 1 1
0.016459142129832 0.0161035164758751 1 1
-0.201709789250155 -0.198176953589156 1 1
-0.0752679167482743 -0.0746119606613502 1 1
0.14683457839497 0.146158980662259 1 1
-0.221360866133372 -0.21900926447614 1 1
0.00865919926389219 0.00792934491910913 1 1
-0.134749401316859 -0.133322140416044 1 1
0.0936475987142407 0.0923936806587422 1 1
0.180663772868235 0.17899209541841 1 1
-0.183073303504335 -0.181648363073563 1 1
-0.0466738584477872 -0.0460779396317046 1 1
-0.0411225548646477 -0.0411679364992646 1 1
0.00812732621624727 0.00762497711385524 1 1
0.111759382322742 0.110866339196234 1 1
-0.139368563415453 -0.13829649087094 1 1
0.230835087838408 0.229072431378 1 1
-0.112940302789747 -0.112353926937363 1 1
-0.41418154692757 -0.409171888418745 1 1
0.155004919858285 0.15347614050972 1 1
-0.00609851910870382 -0.00584873020736015 1 1
0.0283600756701387 0.0282865480970289 1 1
-0.196503415498307 -0.194886108838073 1 1
0.139533470472161 0.138153350994162 1 1
0.21544851230871 0.213483049638344 1 1
0.14114786356476 0.139741939525936 1 1
0.0144887470417808 0.0141922101974723 1 1
0.0860828769162286 0.0853665206018128 1 1
-0.124690331015239 -0.122690697906312 1 1
0.0917940586958642 0.0906441063163151 1 1
0.204604681906283 0.202852848018158 1 1
0.148894673977039 0.147798039168105 1 1
-0.0193722679296972 -0.0187978372910021 1 1
-0.0412785053957344 -0.0407482402711303 1 1
0.16257121849642 0.161122263765876 1 1
-0.0909439271962238 -0.0896841098972939 1 1
0.0964432295287129 0.095270430345579 1 1
0.163357117770588 0.161820799269146 1 1
-0.347307688509101 -0.343781184130432 0 0
0.0230426104819742 0.0224591179329167 1 1
-0.165932242923226 -0.164484303539888 1 1
0.175235174051366 0.173737689009185 1 1
0.0196637685654603 0.0192027057952273 1 1
-0.0262089437052576 -0.0269314584765535 1 1
-0.41671488508253 -0.412998974500313 0 0
-0.254753020440695 -0.252221176479829 1 1
-0.0980690451406055 -0.0964497591913374 1 1
0.184940971448079 0.182653228778734 1 1
-0.221143522814628 -0.219050732022377 0 0
0.0457683486485764 0.0455409670888041 1 1
-0.245764231428119 -0.2430158725248 1 1
0.0582607480542228 0.0578714474028952 1 1
0.00363997588285531 0.00332944111117529 1 1
-0.0316983173505311 -0.0312614519142769 1 1
-0.0234388695769513 -0.0236231234858939 1 1
-0.0223793674463504 -0.0219096442090558 1 1
-0.0289365201118918 -0.0287661001246144 1 1
0.138657211241516 0.137659974391794 1 1
0.0824935344922863 0.0819748168702739 1 1
0.08561689889444 0.0854741066252386 1 1
0.237411344449916 0.23454038023538 1 1
0.02477126147561 0.0246449500097438 1 1
0.114832499050862 0.114346585126658 1 1
-0.180016678997615 -0.178352353137059 1 1
-0.0118963379915661 -0.0111870125511854 1 1
0.181656994562497 0.179495463030643 1 1
0.301704341399067 0.298859123591863 1 1
0.459308255073471 0.45426780352077 0 0
0.219332148644896 0.217337823140812 1 1
-0.131697907599854 -0.130008245781477 1 1
0.0602001186897159 0.0591993613277569 1 1
0.0236519987233722 0.0234653923463371 1 1
0.129590219761389 0.127699985105007 1 1
-0.0159717884328456 -0.0154952898961718 1 1
-0.190448445056349 -0.188546792365023 1 1
-0.423843531164963 -0.419101900576941 0 0
-0.00569587164276626 -0.00655271117839589 1 1
0.203303310913942 0.201417606454199 1 1
-0.171378094023669 -0.170628596703304 1 1
-0.097613779037537 -0.0957626819478589 1 1
0.0758637733622237 0.0752782517294791 1 1
-0.156249255090655 -0.154341395635283 1 1
0.1413848526475 0.139315992865051 1 1
0.154285852293681 0.152189450187293 1 1
0.0374197818142269 0.036832797168561 1 1
-0.287447375374356 -0.284383187993246 1 1
0.148510237904078 0.146563127128665 1 1
0.256445841692007 0.253980614657963 1 1
-0.0563930044666434 -0.0554429955233915 1 1
0.242912712105593 0.240396403813425 1 1
-0.0724736901362458 -0.0712934562802995 1 1
0.344902854251005 0.341698895102013 0 0
0.0744048041214896 0.0742444827453729 1 1
0.498550165744056 0.49354786750911 0 0
-0.344402960651611 -0.341469583369948 1 1
0.230937022591429 0.228730879474568 1 1
-0.28934459045639 -0.286840381662705 0 0
0.0435930269346004 0.0430852234079562 1 1
-0.0619801743976103 -0.0620955789551675 1 1
0.275556549954211 0.272881124286636 1 1
0.0632568173708334 0.0622281816062725 1 1
0.0608363470397435 0.0603206569257671 1 1
-0.145806455779844 -0.145040108685867 1 1
-0.0502154726557927 -0.0499589662424878 1 1
0.116598188942615 0.115239410566847 1 1
0.22352600204727 0.220859860445341 1 1
-0.125291751709676 -0.123958933005671 1 1
0.192422438271293 0.189451543396987 0 0
0.0981976239978784 0.0970564438388579 1 1
-0.00317517381623653 -0.00346299904847387 1 1
-0.154379271394049 -0.152161200088933 1 1
-0.199865897129666 -0.19741049199945 1 1
-0.0485412565475211 -0.0478341432189108 1 1
0.22703162161529 0.225680722800962 1 1
-0.0813019024841907 -0.0804904646555413 1 1
-0.0672498477325405 -0.0660718224068427 1 1
-0.222656918201899 -0.220431729271581 1 1
-0.0529557719967615 -0.0521470865746126 1 1
0.31482618519299 0.311207914319234 1 1
-0.0160915315677922 -0.0157457681516951 1 1
0.0850368872003151 0.0843902387063643 1 1
-0.257233624391534 -0.254210036407907 0 0
-0.0851547081091721 -0.0849292178132607 1 1
0.214812162395597 0.212531941270084 1 1
0.0467814685074084 0.0466985422759628 1 1
0.122571151898343 0.121768050672725 1 1
-0.42585122857735 -0.421530385066828 0 0
-0.00574423869111093 -0.00643502758686092 1 1
-0.0992669309540366 -0.0981704832893808 1 1
0.000204514260197635 0.000470635460207432 1 1
0.108395592239334 0.106761347728781 1 1
0.116894892328924 0.115718184087006 1 1
-0.0202532659156805 -0.0203663117748698 1 1
-0.413530736341661 -0.409401444102692 1 1
0.205784671683153 0.20333045554718 1 1
-0.127910084491921 -0.126359492722476 1 1
0.220320123623801 0.218204842752237 0 0
-0.168885520815825 -0.167115401257854 1 1
-6.30463761127666e-06 -0.000567804600218319 1 1
-0.118698452460812 -0.117840115320982 1 1
0.215684359005204 0.213079300105119 1 1
0.202823309148936 0.201249176691674 1 1
0.0464810739251969 0.0468016139301541 1 1
-0.152236640582552 -0.149741142478699 1 1
-0.222622517276458 -0.220680127717645 0 0
0.300124711402957 0.297164428693936 1 1
-0.112068897799835 -0.110678592077206 1 1
0.0412182023549375 0.0408763631965953 1 1
-0.0560069526333286 -0.0551466226139592 1 1
-0.0834309582993764 -0.0832782453593051 1 1
-0.122970772654984 -0.121989188808566 1 1
0.265702268409959 0.263004527355285 1 1
0.0920727895950758 0.0913037090220761 1 1
-0.0844201734001403 -0.0843614840333173 1 1
-0.0975062475037669 -0.0967088101197937 1 1
0.0131790336110343 0.0133541001248385 1 1
-0.0678819124294671 -0.0670221308487883 1 1
0.104691726766828 0.103445916416222 1 1
-0.295968038276448 -0.29259568983516 0 0
-0.00716415260613806 -0.0068774298161777 1 1
-0.0278507614408753 -0.02749984501419 1 1
0.124343263612027 0.123257338778751 1 1
-0.176842563683842 -0.174830198622236 1 1
0.131429338223019 0.129380162932442 1 1
-0.0667682075423641 -0.0660677398119005 1 1
-0.15238845268431 -0.151433058853186 1 1
0.235313350776053 0.232347010794872 1 1
0.439462790715369 0.434425871365564 0 0
-0.123885195642787 -0.123046915707142 1 1
-0.0609330168633511 -0.0608656922134646 1 1
0.238089250694471 0.234922782828 1 1
-0.0404171733780393 -0.0398411564801388 1 1
-0.147067923580011 -0.145732826005003 1 1
0.0100515236135331 0.0099389547225056 1 1
-0.00244576400571737 -0.00143964068652605 1 1
0.241929554702008 0.238301431681789 1 1
0.110774389661623 0.109327472009314 1 1
-0.0921362082300916 -0.0921591617536723 1 1
0.253436723453298 0.250343008717291 1 1
0.0654290278424683 0.0638638639783548 1 1
-0.0581410606567395 -0.0573387147254879 1 1
-0.190514482448076 -0.187725623703687 1 1
-0.0446946342869493 -0.0447851243900685 1 1
0.0111219127119279 0.011266495545608 1 1
-0.341007381518221 -0.33783373064156 0 0
0.0878484472997583 0.0875320868201236 1 1
0.166036485063107 0.165080660878728 1 1
-0.410968990195709 -0.406988218626227 0 0
-0.118402179376411 -0.11741711947101 1 1
-0.0509164088749028 -0.0506464026918312 1 1
-0.0493047538213018 -0.0488300218308037 1 1
-0.108876540488992 -0.107931546500664 1 1
0.111808311201227 0.110440638972952 1 1
0.174895573365042 0.172700964507059 1 1
0.13828383760067 0.137575529100659 1 1
0.190317199358993 0.187954878475332 1 1
-0.0586977807678564 -0.0584888386716772 1 1
-0.000838120993343659 -7.98435819724871e-05 1 1
-0.103422943654294 -0.103188660168702 1 1
-0.1831460348725 -0.180882312107783 1 1
0.0288089762884404 0.0289701681236406 1 1
0.0448185883205671 0.0438006419649198 1 1
0.101795309379645 0.101210263259463 1 1
0.037123759902302 0.0365401025785184 1 1
0.0974790548901177 0.0965386791910426 1 1
-0.0679186231584253 -0.0662923758874996 1 1
0.151819202751586 0.150189884002973 1 1
0.071799383065635 0.0707049477212586 1 1
0.0126592316632025 0.012595423251957 1 1
0.325020944218112 0.321317476231275 1 1
-0.114652791849538 -0.112111670438751 1 1
0.013936832311127 0.0136921589313287 1 1
-0.2050257285005 -0.202821663736442 1 1
0.000876856246289331 -0.000151884103044148 1 1
0.154608142028133 0.153333974575516 1 1
0.0728680794451748 0.0715045243082858 1 1
-0.0571452327670311 -0.0560754060330476 1 1
0.0905831553541289 0.0892357293115999 1 1
0.0750430907415695 0.0743490468769315 1 1
0.0240158620531217 0.0237018646774688 1 1
-0.247086243690828 -0.244045774249724 1 1
-0.0390539753932667 -0.0384929249481814 1 1
0.10345193115832 0.10182950372856 1 1
-0.0999998887363959 -0.0997648843391243 1 1
-0.255631913433765 -0.25385765781795 1 1
-0.0816789407893568 -0.0810895909762908 1 1
0.151766257528349 0.150311612075184 1 1
-0.0529026857330273 -0.0522149432395683 1 1
0.0520757079803492 0.0508149554950209 1 1
-0.0136900581700109 -0.0131349341689414 1 1
-0.212795639002267 -0.210413847012906 0 0
-0.22022443398586 -0.217339768177971 1 1
0.161908261555247 0.160158153589945 1 1
0.246215991426992 0.243951638623083 1 1
0.018921734008298 0.0192934844957892 1 1
0.345029145256727 0.340596584636261 1 1
-0.000444036201276143 -0.000535904268322202 1 1
0.0618700612000932 0.0615374387906381 1 1
0.022395709347202 0.0224325651163022 1 1
0.50886505383114 0.504078369317966 0 0
0.244351759653861 0.242003828676495 1 1
0.197349104272447 0.195289117060783 1 1
0.168539989827378 0.167712175783586 1 1
-0.0834230096280062 -0.0822239668730909 1 1
-0.143058921027018 -0.140727721653709 1 1
-0.370207605816465 -0.366935677706098 1 1
0.0455486510531742 0.0451073962311542 1 1
0.0552771449100092 0.0552404817498962 1 1
-0.113037528822494 -0.111637656343121 1 1
-0.0167149907834226 -0.0164946526590887 1 1
-0.220076306283119 -0.217932713247747 1 1
-0.190043412128119 -0.189036070230565 1 1
-0.163308737275039 -0.161776834099179 1 1
-0.0831033276855704 -0.0825076763613755 1 1
-0.14648594390616 -0.144677321748443 1 1
-0.277780524241878 -0.275205274026602 0 0
0.0635292397243122 0.0627801707802322 1 1
0.0548030825620381 0.0545827731851362 1 1
0.0886626200029554 0.0877750386857283 1 1
-0.201948732447824 -0.200046376081289 1 1
0.291018823199579 0.287954881452506 0 0
0.0935549452822921 0.0926263753229358 1 1
0.245084236257844 0.242896332587752 1 1
-0.073352254731461 -0.0727473636528176 1 1
0.102032513644148 0.101094182822126 1 1
-0.0236357649433126 -0.023473970664793 1 1
-0.13409477798087 -0.133095236194319 1 1
-0.183826424735608 -0.182682194435109 1 1
-0.00928307262607319 -0.00914269783130416 1 1
-0.10077208575498 -0.0987863135393755 1 1
0.0122860863623371 0.0123027966398844 1 1
-0.0347314003467225 -0.0350439437121629 1 1
-0.18636906242898 -0.185083577365701 1 1
-0.176769083547669 -0.174980603421726 1 1
0.0237458868182023 0.0239015812170767 1 1
0.168581189509194 0.166543060317505 1 1
-0.178280792592032 -0.176637788793517 1 1
0.0215781248513389 0.0213315653242937 1 1
-0.0903425482073113 -0.0894440208315884 1 1
0.176615958764425 0.174638130592253 1 1
-0.209753668994918 -0.207541664815365 1 1
-0.146007739935133 -0.144550949761294 1 1
0.323926841804516 0.320342975136932 1 1
-0.101687695071929 -0.100177833601196 1 1
-0.124770884733408 -0.123689758129427 1 1
0.0729752361466781 0.07292987579698 1 1
0.293326091582239 0.2912575571914 0 0
-0.0618435110209668 -0.0609646297936319 1 1
0.159982334659954 0.1581366797412 1 1
0.136115669830718 0.134654558202783 1 1
0.00503195265408682 0.00516849643026377 1 1
-0.149462115982706 -0.148148561161813 1 1
-0.0626558950769312 -0.061770772281067 1 1
-0.207259874519625 -0.204937798800525 1 1
0.211297105828715 0.208036197014641 1 1
-0.110101919528587 -0.10934544746578 1 1
0.170800028869007 0.169011586142774 1 1
-0.0196847093249164 -0.0188709676573127 1 1
-0.00169889343811074 -0.00144716580838141 1 1
-0.16460802620969 -0.162610714587333 1 1
0.148124057018213 0.146859033385403 1 1
0.137027826390335 0.135597780551247 1 1
0.0172107659879055 0.0169284853220906 1 1
-0.176301883589647 -0.173932633575866 1 1
-0.0573829084915439 -0.0572366847810432 1 1
0.161176744493874 0.159517070732375 1 1
0.169847800906382 0.167811637511372 1 1
-0.116382061869461 -0.115585153620579 1 1
0.155283127500544 0.153779560866697 1 1
0.149779815122985 0.148501209596308 1 1
0.138705941044473 0.137852351394399 1 1
0.124641091600449 0.12358386503898 1 1
-0.194670578425281 -0.192957146841081 1 1
0.131725033768147 0.130478755440963 1 1
-0.0855837085115799 -0.0846650460451304 1 1
0.230331123409247 0.227498393650462 1 1
-0.0149582744335818 -0.0151252870137638 1 1
0.0289036138885372 0.0286919053954822 1 1
-0.0366372268280143 -0.0356877590117557 1 1
-0.0267567953997886 -0.0273160420637022 1 1
0.199811215346741 0.197775745147773 1 1
0.140209624939949 0.138282376698594 1 1
0.0422883223928614 0.0416598927574804 1 1
-0.0986039954534717 -0.0981554898876721 1 1
0.0773527662430774 0.0759925817773202 1 1
0.0721845012279585 0.0716200723274281 1 1
-0.190276941709297 -0.188900548118328 1 1
-0.0171437107546318 -0.0169448302824154 1 1
0.194693506253343 0.192868890654539 1 1
0.20616546019861 0.203544369996009 1 1
-0.0605551121768054 -0.0604733447653749 1 1
0.0829338617793249 0.0821884097038233 1 1
-0.267588590478397 -0.264473796872617 1 1
-0.233797179399301 -0.231163320894628 1 1
0.125723717727686 0.12460043169643 1 1
0.273313389761858 0.271153238174941 1 1
-0.00366552953034285 -0.00312693365552419 1 1
0.0354633105974288 0.03479546044467 1 1
-0.0915161333601649 -0.0913391621711431 1 1
-0.115602234071362 -0.114655242698102 1 1
-0.20536606708648 -0.203129927949399 1 1
0.0558427295880798 0.0551598271904786 1 1
0.0199663355571449 0.0193090687389832 1 1
-0.111443274328296 -0.11033267179184 1 1
0.103566800007765 0.10211031132243 1 1
0.115239445231407 0.114827782716568 1 1
0.214004806845577 0.211943199078387 1 1
-0.111262700653376 -0.109618653813483 1 1
-0.226843385335793 -0.2252354045054 1 1
-0.225704052778645 -0.223514530642975 1 1
-0.0152553933573246 -0.0153477952805793 1 1
0.177982512395765 0.17620749857503 1 1
-0.103418741957897 -0.101933802996682 1 1
-0.556071714888809 -0.549576121226297 0 0
-0.0388802304033165 -0.0385534299538748 1 1
-0.332919690556628 -0.330457636332732 1 1
0.149775868524642 0.148195840558886 1 1
-0.264355108557061 -0.261119506428369 1 1
0.073394698215871 0.0724930400009566 1 1
0.151643195187342 0.150162189133756 1 1
-0.00921286571202566 -0.0100732235670544 1 1
0.057455108010359 0.0568362151857277 1 1
0.124402838639942 0.123362349336505 1 1
-0.260073714276653 -0.257321714875962 0 0
0.10261573205499 0.101874936030843 1 1
-0.117859340549513 -0.115808112664899 1 1
-0.0671354139305071 -0.0665716630843565 1 1
0.0861129861553428 0.0857512103526593 1 1
-0.111864148550952 -0.110713998942923 1 1
-0.168722764672826 -0.167134816082671 1 1
-0.535458402060501 -0.530822732054474 1 1
-0.0377825415076797 -0.037196523166111 1 1
0.248817796090086 0.246219595649227 1 1
0.116929555177799 0.115073634362304 1 1
-0.0189354965213326 -0.0194038039130585 1 1
0.0640506928001998 0.0640896434158897 1 1
-0.319289863526188 -0.316043562960613 1 1
0.0027429089441939 0.00242951977765439 1 1
-0.156880692562185 -0.156275101747948 1 1
-0.0810485262176197 -0.0802047426319821 1 1
-0.163510833725625 -0.162456289860664 1 1
-0.260621535016343 -0.258019458421546 1 1
-0.0920465893808361 -0.0907591268127449 1 1
0.16057458427147 0.158822588843297 1 1
0.076767902353141 0.0753209918701715 1 1
0.254586364621152 0.252259758148708 1 1
-0.141015710261729 -0.13892110953249 1 1
-0.116743026519889 -0.115013856299644 1 1
-0.147256172206054 -0.145369115787602 1 1
0.0443315523179092 0.0444401150151165 1 1
0.127335774481871 0.126336376373439 1 1
0.108342106963266 0.106221043106934 1 1
0.154621179859182 0.153546716095119 1 1
0.213084865860108 0.210936132689589 1 1
-0.0402263247744526 -0.0393787775525001 1 1
0.0520921542596652 0.0519902489629737 1 1
-0.0605362571197962 -0.0603361111796054 1 1
-0.0612653135794325 -0.0612582312516947 1 1
0.032145807786071 0.0313378453610181 1 1
0.258228358090904 0.255488509350713 1 1
0.0316190208657059 0.0312158655751518 1 1
-0.124629626560545 -0.124025253662373 1 1
0.129044734215417 0.127189285886522 1 1
0.2081352570651 0.206009990593414 1 1
0.0778910492893305 0.0771643232306418 1 1
-0.442339383224337 -0.437319327973112 0 0
0.248814011519886 0.246471010104363 0 0
0.209763710664233 0.206978855494697 1 1
-0.0892386464027662 -0.0889545369460542 1 1
-0.143613264081057 -0.142198942726084 1 1
0.25769520617968 0.2552459867222 1 1
-0.0254978949652991 -0.0253062291965669 1 1
0.122649529649713 0.121004585432954 1 1
0.0895401620201221 0.0874517714193755 1 1
-0.301211905937093 -0.297952416034069 1 1
0.0152763826749704 0.015343060130479 1 1
-0.318642225504554 -0.315538449435609 1 1
-0.106300683757953 -0.105875136853354 1 1
0.053908051980319 0.0532194593424653 1 1
-0.254432517286431 -0.25206044144252 1 1
-0.0452746305844486 -0.0451528172764301 1 1
-0.00188164791335577 -0.00144843930911585 1 1
-0.0160930640452352 -0.0151895490112286 1 1
0.162977796841853 0.16139295401739 1 1
0.19347154988292 0.191835991610641 1 1
0.173634323652005 0.172360797985997 1 1
0.143533772913185 0.142621631545633 1 1
-0.132720692318195 -0.131258931959732 1 1
-0.08434263377254 -0.0834938467092245 1 1
-0.0504945364496212 -0.0496568968937424 1 1
-0.0803836903155149 -0.0794155913120833 1 1
0.00037593839510368 0.000421807619275214 1 1
0.30325537299719 0.3005513566709 1 1
-0.162369058876215 -0.159830333354088 1 1
0.154933021514585 0.15313246200062 1 1
-0.0934187273065249 -0.0921795318185745 1 1
0.256794749755907 0.254150082954171 0 0
0.0245708593592324 0.0242633923522286 1 1
-0.123315942372152 -0.121695796959643 1 1
-0.273952995627717 -0.271223653767573 1 1
0.108380282039166 0.107604761598138 1 1
0.0138771305114217 0.0136137783635184 1 1
-0.0243855709433587 -0.023443096399194 1 1
-0.0246628391104177 -0.0248706302157001 1 1
0.160502579558483 0.158941917282489 1 1
-0.194002392754415 -0.191390826070909 1 1
0.053282663592706 0.0526820711802784 1 1
0.108733014646684 0.10777941823128 1 1
0.0789056737185606 0.0788152632562351 1 1
0.0639004204511966 0.0633753772781399 1 1
0.0161298972709578 0.0149246590272412 1 1
0.0547248561266706 0.0526377045799713 1 1
0.0306819057461361 0.0296835663354479 1 1
0.110104356280461 0.109421303946803 1 1
-0.353015427641512 -0.348721483789544 0 0
-0.303657527240301 -0.301306274836989 0 0
0.064965004328971 0.0652325093134555 1 1
0.0828826828957064 0.082476188189453 1 1
0.216614645106003 0.214508502564444 1 1
0.151605915925822 0.150664678963029 1 1
-0.240335425408296 -0.238284303284723 0 0
-0.00314039618487204 -0.00276822070415859 1 1
0.030663506441976 0.0299479468662753 1 1
0.0675659897853284 0.0673534600817687 1 1
0.0252445786446721 0.0255560955960156 1 1
-0.00748368136875157 -0.00738110274230151 1 1
-0.0584314679344156 -0.0586553920606007 1 1
-0.0432828173437711 -0.0432972610719292 1 1
-0.0798902407629261 -0.0787994712267125 1 1
-0.0217272254443453 -0.0211285223899465 1 1
0.238050004165762 0.236055910210116 0 0
0.0909932132868832 0.0904928046912855 1 1
0.145829522850648 0.14349158525371 1 1
-0.223120937738189 -0.221037082971589 1 1
0.11977680081586 0.118336508645702 1 1
-0.259494654760403 -0.256894263406595 0 0
0.146599890664641 0.144679991978986 1 1
-0.0941429037180603 -0.092649186216615 1 1
-0.1133723775162 -0.111867194376807 1 1
-0.237283579168163 -0.234825694231225 1 1
-0.0987663276526701 -0.0979005408615429 1 1
0.458458690782861 0.454435242847063 0 0
-0.0218625675530401 -0.0224833576190557 1 1
0.224214765717437 0.222022733591823 1 1
-0.348411139830834 -0.343751078844259 1 1
0.0755284859573196 0.0753181384373399 1 1
-0.186780309343986 -0.184214962024561 1 1
0.180982595803657 0.179450655413325 1 1
0.0415582597619668 0.0414706066024422 1 1
0.15371436487431 0.152709135868743 1 1
-0.144690078419176 -0.142835174934968 1 1
-0.0573598949917501 -0.0567164735529323 1 1
0.509982432493242 0.50469570355786 0 0
0.136315750458739 0.135209616608511 1 1
0.0378977076190048 0.0366626338409552 1 1
0.297420270299452 0.294024153988941 1 1
-0.203576281191395 -0.200707380363214 1 1
-0.23149404937081 -0.229223932748774 1 1
-0.124246842991783 -0.12261087280258 1 1
-0.13183260524231 -0.130583601789914 1 1
-0.23746748224786 -0.234307956671556 1 1
-0.063205836125391 -0.0622661499116609 1 1
-0.0195073946999149 -0.0180415344615981 1 1
0.357402941609471 0.353947885883239 0 0
0.157501483127596 0.156032667619223 1 1
0.086917579421702 0.0861866254935314 1 1
0.0620616349263025 0.0612432504424809 1 1
0.0943581348318154 0.0934848178043646 1 1
-0.145678047557482 -0.144113582831564 1 1
0.0836409502531935 0.0826948749127485 1 1
0.140528042833089 0.139115216226538 1 1
-0.0046278381663214 -0.00452502603267324 1 1
-0.27196689330236 -0.268510597026575 1 1
-0.183782585522757 -0.18172141601898 1 1
0.211241127412582 0.208744513507754 1 1
-0.049749135826299 -0.0485559057452736 1 1
-0.280370050771958 -0.277865718510394 1 1
0.231424254011608 0.2284140227359 1 1
0.15774631648821 0.155926510548225 1 1
0.359457694534227 0.356163728331625 0 0
0.14286474355753 0.141646866330632 1 1
0.327723970302615 0.324658322706409 0 0
0.0709115825738365 0.0701306149615071 1 1
-0.0179824365893666 -0.0177142538226615 1 1
0.0404588685201312 0.0397900311500602 1 1
-0.297807490205372 -0.295366742602444 1 1
-0.0372180839596169 -0.0363118902142586 1 1
-0.150086384696986 -0.1492127416429 1 1
-0.169038828419785 -0.166901321152789 1 1
0.0507334587965274 0.0503594973348907 1 1
-0.15750921680957 -0.155283947811136 1 1
0.0991146127895714 0.0985231448421237 1 1
-0.334830757995579 -0.331607258395445 1 1
0.286180010076225 0.283432737761422 1 1
-0.105898938013097 -0.105876263314623 1 1
0.218877037943305 0.216714651028512 1 1
-0.218849952950886 -0.216286235133068 1 1
-0.0150487909384708 -0.0143151344828508 1 1
0.00707847650352373 0.0063857177897919 1 1
-0.133314932086519 -0.132424625804216 1 1
-0.25694071128819 -0.254854068183114 1 1
-0.0993223586081662 -0.0987602071911186 1 1
-0.190135399402795 -0.188177393421968 1 1
0.261757090207959 0.259140392573502 1 1
-0.083433224757532 -0.0833880379430237 1 1
-0.072077746247584 -0.0715471086501957 1 1
0.178144025825012 0.175557326034019 1 1
0.272877740307756 0.269801945791199 1 1
-0.136158234051825 -0.134371390861104 1 1
0.0757509777982938 0.0750919568521535 1 1
-0.103280073432988 -0.102232273162831 1 1
-0.252964482905759 -0.249639276500026 1 1
0.061536020961875 0.0612035254245567 1 1
-0.1637017837495 -0.162410768283853 1 1
-0.0544770795327455 -0.0533067197394647 1 1
0.0566205315185475 0.0563067139507913 1 1
0.0985960146919395 0.0975287121321318 1 1
0.195636462553741 0.193651778296819 1 1
-0.170081156299599 -0.169080495285896 1 1
0.233375771908392 0.230493085975921 1 1
0.0614811455667307 0.0610317804521924 1 1
-0.177749078662679 -0.176035853966604 1 1
-0.0776421683555453 -0.0766066361868827 1 1
-0.0661040579521711 -0.0657518917169604 1 1
0.310833793057836 0.307998747664362 1 1
-0.159687327721838 -0.158420398818478 1 1
0.219244286051295 0.216218783004375 1 1
-0.0435227136554726 -0.0433097543570612 1 1
-0.257936884551961 -0.25543181015155 1 1
-0.0992426118449845 -0.0983943863735142 1 1
0.144137265438117 0.142683058605776 1 1
-0.153662118507194 -0.152197373072595 1 1
0.116733234596121 0.115318440189822 1 1
-0.00758833513316391 -0.00757218723202997 1 1
0.0536627744504908 0.0538178651538764 1 1
0.116110908745519 0.114557176665262 1 1
-0.0426178019382204 -0.0419647307194567 1 1
0.229940786630415 0.22737394444984 1 1
-0.0284890229923483 -0.0272894391460142 1 1
-0.128788904914656 -0.12772973729525 1 1
-0.0531869697118489 -0.0522091009798234 1 1
-0.0224751819840498 -0.0219981686643913 1 1
0.184400645110005 0.182609590009436 1 1
-0.0777632775081042 -0.0768796426845701 1 1
-0.0197422873257492 -0.0196465859532441 1 1
-0.137164750346301 -0.135904429452439 1 1
-0.0660743922563347 -0.0654584499782347 1 1
0.124864427213854 0.123442642159874 1 1
0.031856517351773 0.0322840062133295 1 1
0.217632434867905 0.216067984795002 1 1
-0.00832641470808514 -0.0086993357968832 1 1
0.167547790273312 0.166070797723519 1 1
-0.100246021196896 -0.0994231218148125 1 1
0.22083649957827 0.217658522896102 1 1
-0.318441550776801 -0.315450463475014 1 1
0.231034808292686 0.229049329089038 1 1
0.0503884719265039 0.0499760390338605 1 1
-0.125994723592457 -0.124830837014112 1 1
0.100462500037695 0.100359967930053 1 1
0.181992977552056 0.179616292437789 1 1
0.000309442254850967 0.000395360991978459 1 1
-0.490971527506518 -0.485630734471386 0 0
-0.0875834500715016 -0.0869208115562482 1 1
0.191462764139924 0.18897713595351 1 1
0.0343073465302484 0.0339460201523122 1 1
-0.188655013033901 -0.18684754496864 1 1
0.420006341121224 0.415500136147352 1 1
0.150266870526295 0.149388885300355 1 1
-0.10003444336275 -0.0986810443524947 1 1
0.0441323318689874 0.0435311691167063 1 1
0.147589494394932 0.146031423904645 1 1
-0.12754460762514 -0.126294394710557 1 1
-0.0422064566403992 -0.0421708955524946 1 1
0.00544674693089366 0.00580761516662664 1 1
-0.141544341666059 -0.139654400018713 1 1
-0.185029725832423 -0.183309477259882 0 0
0.0693184954868503 0.0678676175306449 1 1
-0.0782307622421202 -0.0778819806128173 1 1
-0.0368796879055399 -0.0361463853353453 1 1
-0.140773492514787 -0.138889422139593 1 1
-0.201767897425494 -0.199232608475689 1 1
-0.0281919543921197 -0.0279293234442682 1 1
0.0103778361678372 0.0108975009576045 1 1
-0.379796472556472 -0.375525256656107 0 0
0.0767158790356324 0.0756555496094578 1 1
0.0451682269397514 0.0448317960495351 1 1
0.173323255507394 0.171305631001609 1 1
-0.00385380187693862 -0.00395951450922347 1 1
-0.22748517923709 -0.225303763127218 1 1
0.0264792653706257 0.0264375375883233 1 1
0.388668950973712 0.384503052409483 0 0
-0.128753439447524 -0.126979722446778 1 1
-0.119379036593847 -0.118257309456346 1 1
0.0418952123758703 0.041061602602408 1 1
-0.167290781086476 -0.165464355801618 1 1
0.165077669048966 0.163890506957892 1 1
0.0819427547775163 0.0810303521198849 1 1
-0.131746252553591 -0.129993071105776 1 1
-0.121818006691037 -0.120740540604353 1 1
0.0598271648079726 0.0594583241232685 1 1
0.00656065479120818 0.00663324402949239 1 1
-0.324586069798302 -0.320995311595716 1 1
0.456712366049298 0.452146969655073 0 0
0.11545135036533 0.114266006402135 1 1
0.143140456487413 0.142413298610026 1 1
-0.20602757391833 -0.204625391455492 1 1
-0.283091125418613 -0.280146695533531 1 1
-0.100968035035693 -0.100243546240296 1 1
0.0170733323464596 0.0168557174825468 1 1
0.186399507678338 0.185405605764891 1 1
-0.207699911107396 -0.204847318256401 1 1
-0.145540110977838 -0.143437813540086 1 1
-0.120444088367418 -0.119805752393864 1 1
0.222786413692456 0.221080465987442 1 1
0.130986534158188 0.130062160904748 1 1
0.075504470189112 0.0752583564524454 1 1
0.173922824529826 0.17106568610115 1 1
-0.514584944943225 -0.509354958315017 0 0
-0.0859234990646715 -0.0850863934811741 1 1
-0.139234903228293 -0.138087851151103 1 1
0.285864375939004 0.283705430895224 0 0
-0.0214993868845089 -0.0213236015346712 1 1
0.236826638319221 0.234143275817777 0 0
-0.192428516880243 -0.191150601992762 1 1
-0.0660302938310349 -0.0652901655668068 1 1
0.118134844856647 0.116204242656762 1 1
0.0272124238249817 0.0271073869262909 1 1
-0.139969781692908 -0.138650319750624 1 1
0.26994921930053 0.267679221970178 1 1
-0.0722555523615858 -0.0717414426714619 1 1
-0.153546320338457 -0.151727322269806 1 1
-0.182703836803078 -0.180542268792122 1 1
-0.190446542131672 -0.189217101095283 1 1
0.128952590336759 0.127570125142045 1 1
0.0242442935679267 0.0236525184329356 1 1
-0.00828624263366346 -0.00836007591537701 1 1
0.190267117086682 0.188407585841553 1 1
0.091369565579503 0.0898090677177589 1 1
-0.110475446481179 -0.109385072969771 1 1
-0.15418564958845 -0.153102031398707 1 1
0.0290910861215707 0.029464673020415 1 1
-0.0191207721704137 -0.019063738571542 1 1
0.0649812638358007 0.0644111508929446 1 1
-0.0333023510491437 -0.0324806471061138 1 1
0.142893148311939 0.141529741578029 1 1
0.0180078025626187 0.0173368178728501 1 1
-0.109369083187927 -0.108819465164131 1 1
0.332590836130897 0.328470041197888 1 1
0.247386478284364 0.244956677704334 1 1
-0.315244509716983 -0.31300711092083 1 1
-0.226571804266089 -0.224401919178729 0 0
-0.208512305529449 -0.206244529346326 1 1
-0.0403453000838994 -0.039743935368811 1 1
-0.15096474838753 -0.149971926214071 1 1
0.00982658871264845 0.00995701922877329 1 1
-0.278148856552757 -0.275610852750082 1 1
0.0753297671021583 0.0746938418301395 1 1
-0.088207182870989 -0.0877973583106111 1 1
-0.0912341383043965 -0.0898929861218714 1 1
-0.160167514829824 -0.157865544149282 1 1
0.15099221374009 0.148795765088269 1 1
-0.084581941237108 -0.0837246316624537 1 1
0.0652211483227818 0.0640947546554789 1 1
-0.412515106386222 -0.40771741982875 0 0
0.155936092834355 0.153738560167431 1 1
0.0986944813786492 0.0978427491910778 1 1
-0.124077339557872 -0.123229849225394 1 1
0.0947587352509129 0.0938827094725066 1 1
-0.225195054967272 -0.22357397085491 1 1
0.0820984269799869 0.0815579692687457 1 1
-0.00946659716021196 -0.00913684193342837 1 1
0.0838469229456518 0.0828039059879493 1 1
0.140250154575491 0.13849413396876 1 1
-0.144998027833342 -0.142602588302335 1 1
0.0947433009712638 0.0941295843156561 1 1
0.230256388817978 0.227858501442695 1 1
-0.226878765614454 -0.223972691704068 1 1
-0.242716485506666 -0.241113114112436 0 0
-0.215009967919058 -0.212852539484634 1 1
0.0359009794543161 0.0345135184966477 1 1
0.206989937528579 0.204763171916009 1 1
-0.126958630490831 -0.125647737413973 1 1
0.0256456533707015 0.0255862490026345 1 1
0.111623750483187 0.109904339169475 1 1
-0.181601035925773 -0.179572889555142 1 1
-0.0355988002763373 -0.0349114413574991 1 1
-0.100002993937759 -0.0994767387804596 1 1
0.256830598324398 0.253611904824053 1 1
0.188792488932777 0.187428002361296 1 1
0.0501754810194094 0.0487694169342688 1 1
-0.130552138675796 -0.1292603013154 1 1
-0.379560700876906 -0.376504554859732 0 0
-0.145966076765142 -0.144674786838446 1 1
0.133860554799675 0.132531172442985 1 1
0.150915651465118 0.149427699101178 1 1
-0.286314304480915 -0.282618256698103 1 1
-0.439713061594773 -0.434861621311594 0 0
0.244633784466444 0.242613126811324 0 0
0.23430791329486 0.232411210285372 1 1
0.0602990284485481 0.059479650420948 1 1
0.135513960669656 0.134108940042756 1 1
-0.303800640810411 -0.301045694130187 0 0
-0.185577419411148 -0.184427887076586 1 1
-0.149237968160872 -0.147796350815136 1 1
-0.174249036697757 -0.172533621100148 1 1
0.00196697557472487 0.00288820585822733 1 1
0.00265300877578065 0.00243205075291852 1 1
0.0400697456486688 0.0392793874642812 1 1
-0.11160450122798 -0.111836442214957 1 1
0.190274440446967 0.188461182877633 1 1
-0.0317234754553465 -0.0317091487377544 1 1
0.0551568656354279 0.0543870847691995 1 1
0.124676677062729 0.123998625577297 1 1
0.100145285355863 0.0987704124230399 1 1
-0.345259950756068 -0.341676500102067 0 0
-0.0371947436900934 -0.0369716690467703 1 1
0.159600512479797 0.158628379873189 1 1
0.319597541809679 0.316428883496465 1 1
0.354560848858334 0.351403533337913 0 0
-0.276253102029596 -0.27380952044977 1 1
0.0785700760385332 0.0768388399033622 1 1
0.126370729919831 0.125085375049906 1 1
0.105054109246733 0.10403167802529 1 1
-0.153012799417178 -0.151344328244187 1 1
-0.229796015616797 -0.227225219924463 1 1
-0.152078560622499 -0.150665442564113 1 1
-0.0395556583241632 -0.0387135862660035 1 1
0.261990114582664 0.259407234472402 1 1
0.12927374687836 0.127979444621445 1 1
-0.0273251643941293 -0.0273946241420257 1 1
-0.143024004133719 -0.141866023835367 1 1
0.016255513924616 0.0156121570442673 1 1
0.199330243894162 0.195887607107189 1 1
-0.154724520230659 -0.152803567823872 1 1
-0.0661851024062601 -0.0654635072929401 1 1
-0.102912804915212 -0.101450846387903 1 1
-0.0102393347829243 -0.0107301275979267 1 1
0.255771881290373 0.253023263276173 1 1
0.0429617204997193 0.0424356620034864 1 1
-0.0139720909997315 -0.0134668357176391 1 1
-0.131890052600551 -0.130780047094806 1 1
0.0595898468091603 0.0600168647203505 1 1
-0.179750785883153 -0.178123166294026 1 1
-0.16066946288305 -0.158070989176909 1 1
0.203780488935073 0.201403168897327 1 1
-0.127172419084565 -0.126876235248974 1 1
-0.0550271639920485 -0.0546252895698389 1 1
-0.211035975360611 -0.208514706144991 1 1
0.071791279029949 0.0710617371602295 1 1
-0.0468278278074184 -0.0457988183073541 1 1
0.0286149136987454 0.0277407152838827 1 1
0.163926081045245 0.162816396132066 1 1
-0.00180029256563413 -0.00196856496589295 1 1
-0.175318002186607 -0.17421721234818 1 1
0.256083248505502 0.25259939931 1 1
0.0421285533740091 0.0425564088245037 1 1
0.136675476363709 0.135770768180684 1 1
0.142874597003342 0.141382255598994 1 1
0.162411683869471 0.161682521845625 1 1
-0.0138550290357675 -0.0136060626615966 1 1
-0.110168764242177 -0.109099080837099 1 1
0.233092491541678 0.231633378196327 1 1
0.158710042446642 0.157394521192579 1 1
0.100805808013108 0.10043386418871 1 1
0.0987468541805823 0.098087402133727 1 1
-0.19003043863267 -0.188436245901 1 1
-0.122910423286497 -0.122070156993967 1 1
0.133940880276058 0.131916952499441 1 1
-0.0785936982889786 -0.0782194576868147 1 1
-0.0761965263612576 -0.0741489655730077 1 1
0.165133855740599 0.163475388467606 1 1
-0.200382258666458 -0.19831031860751 1 1
-0.16161722410757 -0.160988838244006 1 1
-0.0651478993812087 -0.0642230904993198 1 1
0.179106486176181 0.177797826497635 1 1
-0.0451312771515464 -0.0443313610194717 1 1
0.192409678362568 0.190538950643172 1 1
-0.0768359265104421 -0.0760972023111931 1 1
-0.0440462343033037 -0.0442734110969016 1 1
0.125860382170943 0.124640373427621 1 1
-0.0471853957189314 -0.0464708758889635 1 1
0.140983327582912 0.139086218249558 1 1
0.221052923383511 0.218793115190632 1 1
-0.167776379400855 -0.166165886308392 1 1
-0.165409242147479 -0.164576316384792 1 1
0.0303329704234474 0.029577570144454 1 1
-0.0829030672104101 -0.0818924674831282 1 1
-0.0195267200720904 -0.018943092005627 1 1
0.0498438180894982 0.0488048981615111 1 1
-0.180062763333619 -0.179165707312995 1 1
0.0849624963376629 0.0837856730688245 1 1
0.161204854859608 0.159155386870931 1 1
0.114152658743449 0.11232854759698 1 1
0.119916884284609 0.118289231996287 1 1
-0.19440136023967 -0.193469681556695 1 1
-0.158686944732484 -0.15738175839653 1 1
-0.0312554236232796 -0.0311678364624463 1 1
0.0474902901694716 0.0468697612364619 1 1
-0.0793206113314567 -0.078322093050256 1 1
-0.132718141972182 -0.131522914243373 1 1
0.153489316525466 0.151420619833155 1 1
-0.00338390410794567 -0.00363951494885722 1 1
0.00727777233048515 0.00746568748823713 1 1
-0.173891749279237 -0.17251118069254 1 1
0.127809539229026 0.127000489249693 1 1
-0.185179740796968 -0.183759893959008 1 1
0.114635309858453 0.113837321759267 1 1
-0.16130353498121 -0.160042766204932 1 1
-0.143933614804453 -0.141679832619613 1 1
-0.291497005314635 -0.288741385548838 0 0
0.229529344644408 0.226628559899463 0 0
-0.0954473939668261 -0.0948518504381859 1 1
-0.00124506641426398 -0.00141891862782054 1 1
0.0955062659290643 0.0946486438101454 1 1
0.0577795387657787 0.0569848163948931 1 1
0.0880287507951882 0.0866829904233385 1 1
-0.153077497553448 -0.151501322149176 1 1
-0.103451036722819 -0.102015156341355 1 1
-0.0907670724643545 -0.0900794018124657 1 1
0.0291044190024378 0.0293642116487874 1 1
0.120403103586268 0.119335963192233 1 1
0.00752219358035548 0.0077464188579764 1 1
-0.143633598499949 -0.142568174841373 1 1
0.213574006937343 0.211176592683811 1 1
0.0180299737531731 0.0177442256559281 1 1
0.0536270046828589 0.0528833089921554 1 1
-0.0396642026375491 -0.0388798603694394 1 1
0.0988356520135238 0.096854628984154 1 1
-0.0113201717958534 -0.010846843203177 1 1
-0.333573836825802 -0.330035428830959 0 0
-0.219752340576445 -0.217296916656371 1 1
-0.171999797229255 -0.169897171949774 1 1
-0.13073335308305 -0.12962134177714 1 1
-0.127885176369496 -0.127304120753945 1 1
0.213042596142339 0.21098551703581 1 1
-0.0216846021267625 -0.0215268195861268 1 1
0.18246126267221 0.181271699916537 1 1
0.226445686697033 0.223817256855809 1 1
0.111265308185418 0.110654706589982 1 1
0.0380025571557425 0.0377339978500534 1 1
0.0181090516949587 0.0178600410623018 1 1
-0.148445142317019 -0.146647510875193 1 1
0.110696628866192 0.109698523624741 1 1
0.151841586142114 0.150281619386301 1 1
-0.0912824738274933 -0.0907523372044367 1 1
-0.0202847468057674 -0.0198326008395833 1 1
0.16718091339229 0.164754364939217 1 1
-0.0728140491751182 -0.0723642475937922 1 1
0.0190973198251428 0.018497872669835 1 1
-0.242199441622007 -0.240179023175311 1 1
0.10081711893057 0.0998166070973781 1 1
-0.0947390486657941 -0.0948275212597901 1 1
-0.0368383001195182 -0.0354044851497982 1 1
-0.170810188288799 -0.168983902362699 1 1
0.034285775044313 0.0336335157211809 1 1
0.0959901042686292 0.0953418895768507 1 1
-0.0632812797527404 -0.0630919820377531 1 1
0.0359204000127846 0.0353672944832114 1 1
0.193978776219785 0.192435675349931 1 1
-0.110906320191752 -0.109516592995806 1 1
-0.18281290989229 -0.181026716592301 1 1
0.0236942258292441 0.0237643151489698 1 1
-0.0422573376817284 -0.0425146997115236 1 1
0.202006387511722 0.200355051864473 1 1
-0.0784671648279438 -0.076234911757463 1 1
0.0641383045677868 0.0628839785360009 1 1
-0.0698369735705337 -0.0696354829438332 1 1
-0.130172102059806 -0.129379234145855 1 1
0.256094537973122 0.253832466346342 0 0
0.131367787192688 0.130838600822055 1 1
0.209618484039272 0.206369431749737 1 1
-0.104586658560195 -0.103342629948721 1 1
-0.261979529022279 -0.259703826970678 1 1
0.0486614085216054 0.0475498326047463 1 1
-0.034691448389873 -0.0338192264231498 1 1
0.251234038626373 0.248291165381058 1 1
0.41603907896831 0.412391523377375 0 0
0.164378759405478 0.162888201279949 1 1
0.317437746576559 0.314184170856946 1 1
0.0707924358843654 0.0695303650164903 1 1
-0.0572990483287186 -0.0568234300615767 1 1
0.200940856200795 0.19927370870882 1 1
0.0759174725674502 0.0754413147147695 1 1
0.115023629369335 0.114485297606008 1 1
0.23605093621665 0.234145107810423 1 1
0.0386081225928458 0.0387754273383377 1 1
0.165174450083896 0.163462475197755 1 1
0.337795254680163 0.333452264485402 1 1
-0.122085143916327 -0.120949334987019 1 1
-0.172900703858146 -0.171893482475147 1 1
0.163799246810709 0.161001691201939 1 1
-0.101974625165082 -0.0999778737728846 1 1
0.100610036057969 0.100477767193347 1 1
0.0122093825107401 0.0114859486474392 1 1
-0.36442094517183 -0.360251873637084 0 0
-0.0459223088287471 -0.0449186944847473 1 1
-0.16272158979047 -0.160868935382255 1 1
-0.119648837031211 -0.118669295294329 1 1
0.452917345854186 0.449254512623335 0 0
0.0461370602140289 0.0459660368100427 1 1
-0.124890311066826 -0.12400643821395 1 1
-0.0976551391645433 -0.0964835323052366 1 1
0.0457044972097455 0.0445992657891348 1 1
0.349909893887689 0.345912500692225 0 0
0.0136334444648306 0.0134848758005113 1 1
0.00187867097315951 0.00241669982690622 1 1
0.119237897916908 0.117817642976058 1 1
0.0294903649225281 0.0298221342766398 1 1
0.0249907904538427 0.0247252754017463 1 1
-0.323974241025729 -0.321222372768522 0 0
-0.0800835636695227 -0.0791695775540403 1 1
-0.192127292430287 -0.189326130309603 1 1
-0.282705199286981 -0.279926188675596 1 1
0.265541605533061 0.263456172491173 1 1
0.147742414948127 0.146579398716015 1 1
-0.0965826882091274 -0.0959347579360623 1 1
-0.0281865915363654 -0.0284440545264385 1 1
0.364038775952323 0.35953748340812 1 1
0.0738072044838796 0.0728190662145774 1 1
0.184925385485604 0.183583749915716 1 1
0.0363816893318438 0.036399874965444 1 1
-0.0806797516929719 -0.0800285609338654 1 1
0.0422876908193396 0.0416119730167892 1 1
-0.161377008307288 -0.15984964016091 1 1
-0.248607023009274 -0.244945356822427 1 1
0.267987162803111 0.265363035446071 0 0
0.197530388352154 0.195432424850602 1 1
-0.308775599525087 -0.304206401493558 0 0
0.193072578533275 0.190997640851242 1 1
0.0621402900348222 0.0610086231512089 1 1
-0.00151252392559277 -0.00179947901046886 1 1
-0.0117755520027512 -0.0120111621275903 1 1
-0.328207869630405 -0.324371771645235 0 0
-0.210474069035862 -0.207345499009822 1 1
0.202076747913789 0.19921626639006 1 1
0.016465751114729 0.0166144192867823 1 1
0.109220580339749 0.108230357320171 1 1
-0.0505159122904946 -0.0498417733037346 1 1
-0.0712178569427316 -0.0699190127212475 1 1
0.0832259206348976 0.0831961428657518 1 1
0.345362620962367 0.341809158682807 1 1
-0.282035627739931 -0.278785334696082 1 1
-0.10238279757746 -0.101365635214002 1 1
0.00743972349681964 0.00733324560041589 1 1
0.196613748418067 0.194510139588745 1 1
-0.186855169431018 -0.185320577758119 1 1
-0.165905281665413 -0.163563234754037 1 1
0.0827018147853192 0.0826864834558904 1 1
0.214151611606156 0.213074995628068 1 1
-0.0380702999623286 -0.0376224769668683 1 1
-0.0672476386689703 -0.0671095943923107 1 1
0.0469560685628662 0.0465867792288529 1 1
-0.0588721343155999 -0.0583719982945481 1 1
-0.0878019864703726 -0.0867484115842601 1 1
-0.116339718484454 -0.115068621490655 1 1
-0.0968455783281803 -0.0952633341760148 1 1
0.000773193154132849 0.000549400706016149 1 1
0.121187433261131 0.119557320153461 1 1
0.0865847592729365 0.0861378362172013 1 1
-0.0396906411690747 -0.0391002809899378 1 1
0.0298368903844418 0.0291411971080243 1 1
-0.0909119745843368 -0.0904097198220495 1 1
0.194797412564742 0.193264639811338 1 1
-0.124338001454058 -0.122382857556515 1 1
0.22404726247126 0.221869620638443 1 1
0.110365005057914 0.108912523149705 1 1
-0.0860144306480716 -0.0850879230981557 1 1
-0.0206704458281998 -0.0208875372441281 1 1
0.115080362647931 0.114453250991379 1 1
0.04382875914897 0.0430566639893676 1 1
-0.126065952988385 -0.124708100098661 1 1
-0.211154923887684 -0.209265751570848 1 1
0.371214352316684 0.366932989453557 1 1
0.236626337371346 0.234955665978856 1 1
-0.0728291538188781 -0.0714911363933192 1 1
0.0339181980256587 0.033749032578589 1 1
0.135808302278835 0.133985031608809 1 1
-0.17309033365818 -0.170830699564218 1 1
0.04245702867132 0.0406610547351153 1 1
0.161833607961802 0.160898962012057 1 1
-0.282079234458709 -0.280007695021184 1 1
0.0782514287221984 0.0779990406080632 1 1
0.099534614564611 0.0982468901705859 1 1
0.0611294219105957 0.0611533028866817 1 1
0.294023271739252 0.290549744854803 0 0
-0.0610190759939848 -0.0609039733940969 1 1
-0.203133934345097 -0.200047693972281 1 1
-0.155608581479288 -0.154757187511721 1 1
0.372996243058798 0.368938716303052 0 0
-0.328971332074421 -0.326373649528297 0 0
-0.179668368742948 -0.179213176623652 1 1
-0.125435102823708 -0.124686184519581 1 1
0.177351750999018 0.175612339149489 1 1
0.191227693648282 0.189884838536983 1 1
-0.0451975491032059 -0.0443417566225058 1 1
0.0845141954331094 0.0839173927833232 1 1
0.0932207165855848 0.0918032889971719 1 1
0.0146801043967532 0.0152178817702559 1 1
-0.131826139364692 -0.131148244994557 1 1
-0.135575007105456 -0.132894654426072 1 1
-0.0439962450940146 -0.0440656850331097 1 1
0.171714348131243 0.170261888702503 1 1
-0.0657992935745846 -0.0653732018823145 1 1
-0.0452721048526717 -0.04458860969243 1 1
-0.02330893766077 -0.0232969778175279 1 1
-0.103993042051382 -0.103763780974143 1 1
0.0210163670900589 0.0212921924240787 1 1
0.0960091630185632 0.0943457025626752 1 1
0.116080672384937 0.114474064384734 1 1
-0.204316623982094 -0.202543269251511 1 1
-0.231425864838369 -0.229078225541015 1 1
0.0704466899640701 0.06992021055722 1 1
-0.0340593831676985 -0.0328436327516882 1 1
-0.1165941184509 -0.114734987760836 1 1
-0.0665766126953977 -0.0660219016962904 1 1
-0.064850033134922 -0.0643712228700839 1 1
0.197074149730554 0.195441175864071 1 1
0.0613456067576109 0.0604761540807022 1 1
-0.153773847832422 -0.152542312845148 1 1
0.0363595620107071 0.0365059967846158 1 1
0.137449457567397 0.136297809355937 1 1
0.0520645128865814 0.0516650194550152 1 1
0.0720009224382307 0.0710073803227951 1 1
-0.16660442309958 -0.165303053930762 1 1
-0.129391474576284 -0.127707243445505 1 1
-0.0613037912060107 -0.0604916776982797 1 1
0.0198190652133232 0.0195921766305946 1 1
-0.000123826732273305 0.000324337544785211 1 1
0.207933715381051 0.205901645932037 1 1
-0.0202363046236497 -0.0199184217034401 1 1
0.105932481126405 0.105472417587274 1 1
0.105737534718272 0.104319630093474 1 1
-0.0243827068012071 -0.0240758750187963 1 1
-0.486600648627775 -0.481577885425481 0 0
-0.0426795647924747 -0.0424330351027802 1 1
-0.00296586099504759 -0.00253197252371332 1 1
-0.312560123602562 -0.309545161108156 0 0
-0.0102970607678789 -0.0101321010291063 1 1
0.0425101653237025 0.0417655185533896 1 1
0.183136368970091 0.179959866085901 1 1
-0.130526993892364 -0.128730324349378 1 1
0.212556621743076 0.209930011415431 1 1
-0.0614120681345001 -0.0609018731445272 1 1
0.178637051377605 0.177370502403091 1 1
0.105731567814106 0.103981881478218 1 1
-0.219149824179535 -0.21742587843067 1 1
0.00417275943688928 0.00432579878304726 1 1
0.00709878247761964 0.00663698436100872 1 1
0.114590993306046 0.112689262088267 1 1
-0.0987257545723016 -0.0981155255337362 1 1
-0.284327796074271 -0.281004848434226 1 1
0.0522283089278037 0.0512118837045706 1 1
-0.131100676008226 -0.130040408598885 1 1
-0.0987613341424035 -0.0984132583275274 1 1
-0.253738290575363 -0.251163729863653 1 1
-0.116553267575587 -0.115767347828815 1 1
0.0889560469834383 0.0882542066114246 1 1
0.0528463588512972 0.0532011655087654 1 1
-0.050363596203133 -0.0503348341566272 1 1
0.0433736926869649 0.0437268949296463 1 1
-0.118836764323692 -0.117743648962583 1 1
0.0427996648228223 0.0417119936347219 1 1
0.0569682824222643 0.0564890238196447 1 1
0.0772738916331251 0.0762003961523782 1 1
-0.182096134112315 -0.18127860694005 1 1
0.180736745981769 0.179381403083011 1 1
-0.22651096042898 -0.22398270698394 1 1
0.372884924645463 0.368936976146645 1 1
0.0440272918770445 0.0438658081300938 1 1
0.118035956920578 0.117318118643239 1 1
0.357224392997351 0.353531101742054 0 0
-0.0489777861203963 -0.0485539484161164 1 1
-0.292299110806651 -0.288896226877596 1 1
-0.0289169746158439 -0.0284949680821796 1 1
0.0634258466571072 0.0630787550936472 1 1
0.101720669212671 0.10043922366673 1 1
-0.155353077203598 -0.154123885504743 1 1
0.201622611312681 0.199445143174585 1 1
-0.0506920222473697 -0.0505935422806419 1 1
-0.0319984642853919 -0.031831004097698 1 1
-0.135382653532065 -0.134809201827186 1 1
-0.26857217654053 -0.265878059165502 1 1
-0.209807022555886 -0.207464806983913 1 1
-0.11546509001811 -0.113986757438221 1 1
0.0279400128159537 0.02752535648121 1 1
0.129949314403116 0.128882291723167 1 1
-0.170134445782536 -0.168465620892656 1 1
-0.171288000199732 -0.168996141306028 1 1
-0.0159542674788601 -0.015976667284307 1 1
-0.36951900819045 -0.366103382280253 0 0
0.305799378674567 0.303043309720051 1 1
-0.302221720317988 -0.298527573437107 1 1
0.0879512042235471 0.0873518195051147 1 1
0.0604522908202573 0.0597070282031427 1 1
0.149801318492768 0.149117257376576 1 1
0.177321974284326 0.176244416123442 1 1
0.126986632537479 0.125437670493686 1 1
0.138129850641423 0.135377731077791 1 1
-0.220674925381542 -0.218783987620987 1 1
0.103638430024858 0.102115756780933 1 1
-0.019812568954387 -0.0194170370959997 1 1
0.2050733463248 0.203131942133428 1 1
0.108603458548402 0.106783751475623 1 1
0.0621883411503353 0.0618816132310388 1 1
0.0612685363375422 0.0605677396436798 1 1
-0.0590625519045633 -0.0585354409126433 1 1
-0.224473698216571 -0.222884343551432 1 1
0.0762354876055153 0.0753463448522525 1 1
0.252646229553077 0.249683726485576 1 1
0.143037165048469 0.14121201317718 1 1
0.192989726853307 0.190731314042434 1 1
0.161403554348954 0.159315496087217 1 1
-0.211334059641291 -0.208577443271204 0 0
0.21131475517492 0.208757078332167 1 1
0.0849967359930867 0.0839521536169394 1 1
0.138535290192566 0.136554046854665 1 1
0.0126627448696941 0.0123020771792435 1 1
-0.0541263776867283 -0.0540543108498621 1 1
0.215041847314926 0.213164375635412 1 1
0.293113221625347 0.289827924142018 1 1
0.0199769049628301 0.0195704951264496 1 1
-0.0673646304077423 -0.0668394478022506 1 1
0.118897151783619 0.117548193162687 1 1
-0.0579657559635347 -0.0579218006491769 1 1
-0.299072530938016 -0.29597369257009 0 0
0.211860564800255 0.209569104862582 1 1
0.270521006393456 0.267684784308707 1 1
0.147585156752789 0.145425213364438 1 1
-0.309634570228146 -0.306388912132757 0 0
-0.184273189859722 -0.181729230887333 1 1
-0.0904266785450205 -0.088034513348451 1 1
0.218219465380876 0.21589712265019 1 1
-0.292231586249385 -0.289754205285251 1 1
0.347624123995382 0.344164615749881 0 0
-0.2195143904988 -0.21728854333652 0 0
-0.124238446897314 -0.123237313167005 1 1
-0.286812392621867 -0.283837918589145 1 1
-0.214895634361563 -0.212700201020702 0 0
0.00160107164214503 0.00169706937960449 1 1
0.382240213177368 0.378114348598734 1 1
-0.286778604643549 -0.284589300619776 0 0
0.0987018481612728 0.0979061145586875 1 1
0.130340251944575 0.128757532462544 1 1
-0.246084437075034 -0.243016635230278 1 1
0.0833401835924521 0.0828599786548774 1 1
-0.0207812502544745 -0.0206193984576749 1 1
-0.100860076282686 -0.0994326335267387 1 1
-0.11869569547694 -0.117140444437991 1 1
-0.319746100542084 -0.317198571287514 0 0
-0.150921022521972 -0.148550182315668 1 1
0.26836348178192 0.265812887803776 1 1
0.0566529696215113 0.0557455255656855 1 1
0.0825523589337329 0.0821361664913005 1 1
-0.0239485026679659 -0.0237060361659158 1 1
0.29214397727053 0.288613338222678 1 1
0.147693992302128 0.146747646271578 1 1
-0.224982968793401 -0.222958307005031 1 1
-0.0913608909526776 -0.091047447946667 1 1
-0.168880302083595 -0.166938730273421 1 1
-0.0627092209421391 -0.0620458793310902 1 1
-0.315533729655589 -0.312855239686607 0 0
0.254463331009197 0.252146627186884 1 1
-0.0766067252870127 -0.0760028825583125 1 1
0.104450214735441 0.103647204691801 1 1
-0.165609562294379 -0.164287195243384 1 1
-0.0141309368781629 -0.0138764297941484 1 1
-0.0230019886599341 -0.0228217565844113 1 1
0.459774142172778 0.455436408506127 1 1
0.171665854366722 0.171042906756262 1 1
-0.0365577500077144 -0.0361541219615094 1 1
-0.171489779340939 -0.169383834013723 1 1
0.0695359843498158 0.0692009923798264 1 1
0.354941030938205 0.351786337925394 0 0
-0.0588184395294176 -0.0582570391683069 1 1
-0.0508493067808505 -0.0500040006494065 1 1
0.00991102058918829 0.00880719275102268 1 1
-0.248870733618669 -0.246511531722883 1 1
-0.044111834062537 -0.0436170600999703 1 1
0.0917060753570517 0.0914278042798402 1 1
-0.117872774077783 -0.116918637872896 1 1
-0.39114692031072 -0.387458453313232 0 0
0.112931990892076 0.112493627466521 1 1
0.144103067767095 0.143210944713951 1 1
-0.134889633956576 -0.132916871068566 1 1
0.427233061946129 0.42292547069879 0 0
-0.190100200372859 -0.188143313755657 1 1
-0.000283256570727503 -0.000451117029385245 1 1
0.173542705618905 0.170786175009136 1 1
-0.00961052146416019 -0.00942315236490682 1 1
-0.095164012826242 -0.0939069702310929 1 1
-0.228765163774033 -0.226331553510909 1 1
0.28325473665021 0.280352267666761 0 0
0.518046652097789 0.512205244803039 0 0
0.058342432521965 0.0575077227007783 1 1
0.209084799012358 0.206698606734894 1 1
-0.199877911019233 -0.198417004394335 1 1
0.0595875577126241 0.0588366961794784 1 1
0.217173893825834 0.215166827894084 1 1
-0.0083320836764699 -0.00805630863317727 1 1
-0.0439567117877503 -0.0433419762265937 1 1
0.150231568305554 0.148412299752818 1 1
0.119098174505263 0.11781842647472 1 1
-0.16555494960973 -0.164624198206507 1 1
-0.110744204521906 -0.109287190854842 1 1
-0.0605322677749489 -0.0595638396018531 1 1
-0.27277500567962 -0.270336951477362 1 1
0.0205570771625076 0.0202207974713998 1 1
0.338527308851798 0.335413313978166 0 0
-0.155668190835279 -0.152985188750195 1 1
0.121552420089768 0.120192271780747 1 1
-0.1845860700705 -0.182227247819883 1 1
-0.00684160093939067 -0.00571581843028145 1 1
0.264671551391582 0.261902395249337 1 1
0.20065984447886 0.19868362314994 1 1
-0.140899082273834 -0.140085735664673 1 1
-0.0285994559991646 -0.0274520832887693 1 1
0.239377609141727 0.237030986333967 0 0
0.119815825047065 0.118430487898225 1 1
-0.316144649144809 -0.312642012566337 1 1
-0.230638492881738 -0.227890710790957 1 1
0.122207217912481 0.120642135949445 1 1
-0.0301689004357194 -0.028893779579377 1 1
0.263684244633781 0.260684015816725 1 1
0.174767361827304 0.173065282987392 1 1
0.189737038574934 0.188237582280186 1 1
-0.150412316261188 -0.149549351829061 1 1
-0.0752216950482247 -0.073944322932513 1 1
-0.0181433525589437 -0.0175730052997271 1 1
0.0686733954519788 0.0681097900176836 1 1
0.233105546823081 0.230982330832556 0 0
-0.0185188554221284 -0.0188125040126012 1 1
0.00343330525836869 0.00331902820818783 1 1
-0.10974659736304 -0.10794620124292 1 1
-0.420936904547241 -0.416526949538392 0 0
-0.137476393028351 -0.135999365398548 1 1
0.161599317913557 0.160214915620422 1 1
-0.0669912502745162 -0.0667787350548832 1 1
-0.025272946721599 -0.0258558982821337 1 1
0.234475680228069 0.231855180107219 1 1
0.0496081397732628 0.0486303867120508 1 1
-0.24220112758434 -0.240504416596184 0 0
-0.051972057780337 -0.0508167580609334 1 1
-0.0328661102501609 -0.0329519150889882 1 1
0.00224398756038792 0.00205226817461551 1 1
-0.120844299446578 -0.119585468020321 1 1
-0.191721906097697 -0.190135868095127 1 1
-0.0945121098211674 -0.0940085529903451 1 1
0.0368957421249175 0.0367548942800787 1 1
-0.115766727974222 -0.114881118088709 1 1
0.123295550113752 0.122558121943681 1 1
-0.333598072231266 -0.33057031767082 1 1
0.266156728812969 0.2635349046623 1 1
-0.108840155984805 -0.1072920299546 1 1
0.199924789681881 0.197151505513521 1 1
-0.214115022311196 -0.211448434070966 1 1
-0.0507485489466831 -0.0508068993042089 1 1
0.469704367803393 0.465237152873682 0 0
-0.170927752188548 -0.169696023368505 1 1
-0.293901390456342 -0.289960925225663 1 1
0.1013627275337 0.100094769112313 1 1
0.180784271534691 0.179229532707733 1 1
-0.22970434139613 -0.227681688049857 1 1
0.145518808138572 0.143502824878802 1 1
-0.0504692628197966 -0.0499241610852171 1 1
-0.0605570068809515 -0.0593994304765188 1 1
-0.209194016046264 -0.20607136699777 1 1
0.163163241448986 0.161150809822195 1 1
0.10230282638799 0.101106921672123 1 1
0.211344054405229 0.209376320416069 1 1
-0.0509104952314284 -0.050789979535702 1 1
-0.0370922162460858 -0.0355868255610267 1 1
-0.0870161962781078 -0.0869000335519489 1 1
0.0217775453978063 0.0217567298358429 1 1
0.0737290064133709 0.0722733160765051 1 1
-0.0354932899646654 -0.0348464788776709 1 1
0.198141680742955 0.196759534775622 1 1
0.0765004911331915 0.0758134087932699 1 1
-0.0890770889933931 -0.0881281084406316 1 1
0.00574012114739865 0.00615124300154798 1 1
0.108806711731951 0.107629101929731 1 1
0.0056515740286971 0.00548600022321699 1 1
-0.0907586002001631 -0.0888014527026118 1 1
0.102634941371733 0.102206870962168 1 1
-0.0751799162384406 -0.0749636461424179 1 1
0.29343870810252 0.290425135352794 1 1
0.0849264904017996 0.0846999501895482 1 1
-0.205735125528527 -0.20421877615601 1 1
-0.081324978044736 -0.0807168839398423 1 1
0.23393940184024 0.231193888869395 1 1
-0.0849880717877436 -0.0830250356143532 1 1
-0.0446245716655199 -0.044405485078938 1 1
-0.00485049587539138 -0.00528386704401564 1 1
0.0733924877243879 0.0722818859338342 1 1
0.141440138555934 0.13955083541906 1 1
0.128776675623167 0.126999961019555 1 1
0.0237129583116368 0.0226581076615227 1 1
-0.0894434768413079 -0.0890341992548049 1 1
0.312565933318922 0.308898102169972 1 1
0.118716938237616 0.117181800002624 1 1
-0.127960959236074 -0.125958431815156 1 1
-0.0165824308539148 -0.0163800129443136 1 1
0.120713975391052 0.119992496809591 1 1
-0.0862463255748894 -0.0854856831302944 1 1
-0.16744003252472 -0.166045307985732 1 1
0.0372570116910007 0.0360765449257543 1 1
0.299350572756959 0.296158921257408 1 1
0.0722787190849343 0.0720992326625296 1 1
-0.273163675253876 -0.270096534236244 1 1
-0.15689983739286 -0.155186619503108 1 1
0.127573325997029 0.125988569133023 1 1
-0.16774975104768 -0.166581174136332 1 1
-0.07145754172737 -0.0709784427743165 1 1
-0.108691654945617 -0.107657889792088 1 1
0.107831871966985 0.106052560043962 1 1
-0.0354342325959257 -0.0347756472779463 1 1
0.119856314827412 0.119410089593337 1 1
0.137174023926411 0.134887788507386 1 1
0.11802225125841 0.117262252468289 1 1
0.0308698311963793 0.030963991494005 1 1
0.0413064396373328 0.0411761477352677 1 1
-0.0308020264526909 -0.0300202477221242 1 1
-0.110762803437171 -0.109015483594998 1 1
0.153425428336345 0.152134412318928 1 1
0.0503460257851594 0.0500269641454356 1 1
0.107608769735292 0.10652539810471 1 1
-0.463738415644992 -0.457560922980286 0 0
0.25547399618839 0.253070704744087 1 1
-0.211284276618944 -0.209399036573116 1 1
-0.036109954294322 -0.0359309600518626 1 1
0.00794768422922746 0.00797403041920745 1 1
-0.103629895082965 -0.103074273490926 1 1
0.0188958621521388 0.019077154066889 1 1
0.10304623025187 0.102293227027837 1 1
0.0417489867545034 0.0410530733192587 1 1
0.0300478247117451 0.0289010472315881 1 1
0.216684007596882 0.214800176713169 1 1
-0.0629897088763148 -0.0617339297109092 1 1
-0.379265213203481 -0.375532009377209 1 1
-0.258137151388663 -0.255336400175508 1 1
-0.0511339924879424 -0.0507842934644292 1 1
-0.0866958728305444 -0.085593703813191 1 1
0.493615682385964 0.488674750430943 0 0
-0.157739764542132 -0.155689841535213 1 1
-0.0589276621009228 -0.0594070318509505 1 1
-0.098154171330165 -0.0958974701227241 1 1
-0.0476026884969346 -0.046968035119973 1 1
0.0539522350888585 0.0535963562843783 1 1
-0.379067143544094 -0.375273399798944 1 1
-0.240279365156592 -0.237765361476189 1 1
0.102684150161615 0.101338422382344 1 1
-0.242518748297264 -0.240662668943468 1 1
0.164566609143515 0.162697319874155 1 1
-0.0203901553964661 -0.0199384126377939 1 1
-0.0900515411460839 -0.0894135213649515 1 1
0.231874056546105 0.229139193155481 1 1
0.117732493262844 0.11624526524113 1 1
0.0614999007118718 0.0602589027632133 1 1
0.0610305632159492 0.0603993008889216 1 1
-0.308342896083162 -0.305393427867611 0 0
-0.244985154241245 -0.242331673757073 1 1
0.169121938456601 0.168188610980479 1 1
0.0105222668921092 0.0102937080302029 1 1
0.0158356909969885 0.0154439316837647 1 1
-0.0546294272829805 -0.0547498447790608 1 1
-0.183155256319254 -0.181189434349666 1 1
-0.0420577385650092 -0.0423085589294441 1 1
0.274791629227734 0.272467151383679 1 1
-0.0566489256924307 -0.0561452106627055 1 1
-0.0269817068860193 -0.0263141380774749 1 1
-0.0908512266064235 -0.0901474654311718 1 1
-0.213016774013768 -0.210317026227389 1 1
-0.251905972156159 -0.248822882458905 0 0
-0.0456523170827384 -0.0454877527331141 1 1
0.10462502401093 0.104126745275878 1 1
-0.0123954085151433 -0.0126568780682638 1 1
-0.185294197313062 -0.183697091024571 1 1
-0.0894823093091484 -0.0873668009846115 1 1
0.171984221693084 0.169816397626161 1 1
0.265681699489343 0.262007018061604 0 0
-0.116366454062954 -0.11604722471688 1 1
-0.168950441132918 -0.167486324207222 1 1
0.205319403805623 0.20287384422857 1 1
-0.00500989376648003 -0.00584789559682117 1 1
0.185626853359731 0.183525647984033 1 1
-0.033464051581375 -0.0336390151176768 1 1
0.226437643747362 0.224062372772229 0 0
0.471380543321798 0.466740330391696 0 0
0.142293407620916 0.141064007320655 1 1
-0.126125738774423 -0.12413222148285 1 1
0.107911568689151 0.107141289707901 1 1
-0.0420671691283809 -0.0418434459077095 1 1
-0.0545963381858919 -0.0541194836769503 1 1
0.150853774000804 0.150059681561455 1 1
0.0872910450583652 0.0860544235812502 1 1
0.0112422331354247 0.0107635862075494 1 1
0.0895989478922335 0.0893844616542365 1 1
-0.134473322277259 -0.133611044654907 1 1
0.25600661684565 0.253029147795838 1 1
-0.144630787647287 -0.142628599071237 1 1
0.0126551139801366 0.0122972594804414 1 1
-0.0423246320129826 -0.041784869242139 1 1
0.354384820852075 0.349808598136917 0 0
0.0334085310151015 0.0332231901809231 1 1
-0.14940868664634 -0.148397919854079 1 1
0.0973748630665141 0.0966831778687211 1 1
-0.0780780065473251 -0.0770923700891609 1 1
0.206935585908214 0.204892762230722 1 1
0.166977778180742 0.164959422205568 1 1
0.00171755096685607 0.00197207298648694 1 1
0.126335127020123 0.125219523276504 1 1
0.20712865679466 0.204472449729924 1 1
0.156293580461376 0.154388322574883 1 1
0.0296936105514868 0.0291949463015534 1 1
0.0631932726209168 0.0619075196372718 1 1
-0.0775177744983342 -0.076238004381792 1 1
0.183006765578009 0.181701313236065 1 1
-0.141196161530754 -0.139835269686765 1 1
0.474429740278226 0.468458836297837 0 0
0.0381156546009047 0.0381715774517498 1 1
0.301223233854422 0.297874773952233 1 1
-0.197058404442459 -0.196045925159892 1 1
0.0427767332912438 0.0415938358589573 1 1
-0.192767235161893 -0.19130376852014 1 1
-0.049744185982036 -0.0488102057872056 1 1
-0.178620143298352 -0.176444350930411 1 1
-0.128559775642665 -0.127532613370477 1 1
-0.179849223784929 -0.17830634302857 1 1
0.00526266745907107 0.00604846484603974 1 1
-0.204300993087466 -0.201839461154259 1 1
0.0823699069911357 0.0816621381776248 1 1
0.206954504166104 0.204632192428053 0 0
-0.0159527626072349 -0.0165806986892746 1 1
0.120792596830319 0.119660066055239 1 1
-0.152526081034553 -0.151400886313928 1 1
0.0979576025879362 0.0966936421345703 1 1
0.292105371709354 0.288895181989232 1 1
-0.233343663860189 -0.230834221840961 1 1
-0.256933071699909 -0.253219498796724 0 0
-0.0092834765322401 -0.0090113042980659 1 1
0.139349511597792 0.137224726929713 1 1
-0.245398284439044 -0.243228294267411 1 1
-0.0932592874864701 -0.0927025697738906 1 1
0.0136591488506624 0.0129242213936624 1 1
0.134207675819916 0.13253795332434 1 1
-0.425361935441759 -0.421504644297775 0 0
-0.0781446693648323 -0.0770266071474062 1 1
0.334593938470335 0.330263386603884 1 1
0.154514514589297 0.152982462447169 1 1
-0.117741113716679 -0.116594574185839 1 1
-0.0767250114002384 -0.0756428482205331 1 1
0.0105976101469722 0.0102499202158188 1 1
-0.359436237181859 -0.355947833249709 0 0
-0.0586327259679539 -0.0582427188071005 1 1
0.299932943156153 0.296612541437128 1 1
-0.268066871888858 -0.264548281152164 1 1
0.000706988625763112 0.00103745062723561 1 1
0.356235520990087 0.353073644665605 0 0
-0.00115893047389713 -0.000208197622006759 1 1
0.306687256731471 0.303588088727687 1 1
-0.0548464901052045 -0.054215701200176 1 1
-0.0842318766568318 -0.0839121703313056 1 1
0.26682030295953 0.264556892478939 1 1
0.0828050325482946 0.081928921551858 1 1
0.415964307708815 0.412112018938932 0 0
0.0920531690886897 0.0910106212025327 1 1
-0.178742324978483 -0.176226492832797 1 1
-0.30228053060671 -0.299730485942365 1 1
0.00563547184330941 0.00578303752458149 1 1
-0.0788049647210031 -0.0780471023326814 1 1
0.264545715540255 0.261801560735525 0 0
-0.300435143990478 -0.297868940963255 1 1
-0.0335225751025077 -0.0330256362879713 1 1
0.230390833138879 0.228196778423917 1 1
0.163328311520996 0.161472036426354 1 1
0.242385757032718 0.240204735957042 1 1
0.0198688885424104 0.0199703901378879 1 1
0.148417741706177 0.147179469422843 1 1
0.140028643136118 0.138322058728878 1 1
0.102491528164768 0.101156376854195 1 1
0.103834807075154 0.101989040591902 1 1
-0.150653572341745 -0.149629877773818 1 1
0.0655016047509648 0.0650844601415477 1 1
0.240648008306023 0.238500839838878 1 1
-0.00629126747165498 -0.00705236815715402 1 1
0.0607536576298914 0.0596299533160012 1 1
-0.132598473937673 -0.131021380873372 1 1
0.018845395819267 0.0188237448728033 1 1
0.33692916819856 0.333145512293235 1 1
0.00643643070809598 0.00670759724984554 1 1
0.0111724896239053 0.0103367448791441 1 1
0.0446622249077602 0.0438980887976422 1 1
0.118686189014181 0.117562896813376 1 1
0.0599695216265012 0.0585777715451138 1 1
-0.237032091639857 -0.235539555195339 1 1
-0.17253716349357 -0.170703547871279 1 1
0.0723549849836173 0.0715681463173273 1 1
-0.136223930378878 -0.13470312398063 1 1
0.236181106223584 0.233861832242916 1 1
0.0137162943908541 0.0133509426733578 1 1
-0.0909519117496762 -0.0901312241467974 1 1
-0.249849212274936 -0.247218092943167 1 1
0.0456282123454594 0.0448036987213676 1 1
-0.150148297815157 -0.148641252500965 1 1
-0.00998166631814258 -0.0102005259625634 1 1
-0.151067418295836 -0.149225845445377 1 1
-0.170352238959519 -0.16913787726071 1 1
0.290038271885773 0.286715638276705 1 1
0.0958796632718589 0.0948906401138414 1 1
-0.386139058651225 -0.381340500241107 0 0
0.0471069896440853 0.0461932521567053 1 1
0.2791230235927 0.276057362834095 1 1
-0.128389651364279 -0.126880111827096 1 1
-0.375813956631306 -0.371144461365142 0 0
-0.0607058522483211 -0.0611326797872031 1 1
-0.101436175495083 -0.0999655205881888 1 1
0.116689992382045 0.115836738421369 1 1
-0.149694580481345 -0.148224551019556 1 1
-0.14759505496136 -0.147054343777669 1 1
0.112441776447082 0.112131903631783 1 1
0.203791907081078 0.201333962841902 1 1
0.028331356355369 0.0281277255675418 1 1
-0.14989720823875 -0.148619143419292 1 1
-0.00509397733073918 -0.0046912930096575 1 1
0.110792973837887 0.109404301357831 1 1
-0.11578926724952 -0.114378327735193 1 1
0.145283138770405 0.144488588319859 1 1
0.513307865353584 0.508310328403534 0 0
0.257861463992373 0.255309992830274 1 1
-0.088016124207882 -0.0867800631950258 1 1
0.221826692686365 0.220122076466895 1 1
-0.0110781936287456 -0.0111667350130889 1 1
0.363754387967251 0.359981172437779 1 1
0.21633588918119 0.213391218951523 1 1
0.00540541263766846 0.00641993153335001 1 1
-0.15286525732662 -0.151811734624694 1 1
-0.211139134319536 -0.208618378904636 1 1
-0.105133818768434 -0.103892677067734 1 1
-0.0155695203969113 -0.0154916146337723 1 1
0.220257143600284 0.218306882855214 1 1
0.0990905487337996 0.098352060367348 1 1
0.115239233823749 0.11280099111857 1 1
-0.202814109397304 -0.200775241787118 1 1
0.0715388052771236 0.0704889400635239 1 1
0.0202149116643429 0.0202934097952086 1 1
-0.00192985856991011 -0.00171823063729945 1 1
0.00593619934964816 0.00509862714940186 1 1
-0.314269542307067 -0.31173213505272 1 1
-0.0769762662164489 -0.0756279597806289 1 1
0.191319556547305 0.189973896851763 1 1
-0.128548421261467 -0.126948055233304 1 1
-0.0766588413756252 -0.0761941799333789 1 1
0.0116816360734485 0.0113721832044991 1 1
-0.0763141604148574 -0.0751817654271656 1 1
-0.212699478724221 -0.20995395548796 1 1
0.212323639739016 0.210722327529828 1 1
0.204874925514585 0.203215052724063 1 1
0.108214350946989 0.107261659824404 1 1
0.161717236269257 0.160584052392025 1 1
0.236793713772238 0.234541197647503 1 1
-0.184312520318393 -0.182361488667135 1 1
0.051173859405429 0.0504477554661026 1 1
0.180727657620833 0.179106234706717 1 1
0.136797353003659 0.135297534557816 1 1
0.036382893500205 0.036427790516666 1 1
-0.117664418203832 -0.117027386580108 1 1
0.175919813816926 0.173423277803787 1 1
0.104942258299989 0.103456444553957 1 1
0.0467745859800547 0.0456394677816038 1 1
-0.256587909985272 -0.252777425471606 1 1
0.00614343841880608 0.00597760601525558 1 1
0.131950140735459 0.130049168513853 1 1
0.108970361634921 0.107405377134332 1 1
0.105457651096805 0.104532175595151 1 1
0.109216719822487 0.107646949371571 1 1
-0.238047133470633 -0.23510151637556 1 1
-0.0966291994778916 -0.096223468343245 1 1
-0.160370877498317 -0.158929881914467 1 1
-0.083974779331474 -0.0826650230126415 1 1
0.0070070789405784 0.00737287990561974 1 1
0.002799371897702 0.00346578160384198 1 1
0.2572178119311 0.254918070421771 1 1
0.0231366292554802 0.022717182461903 1 1
0.117844169750762 0.115086713581692 1 1
0.247182668669731 0.243955926667594 1 1
-0.0657647436810005 -0.0657776391529066 1 1
-0.0587739915437794 -0.0585602950063201 1 1
-0.0632746015414551 -0.0632583245837744 1 1
0.134416590471514 0.133034511045247 1 1
-0.0512286908499138 -0.0505940851224448 1 1
-0.0448493015744569 -0.0449772809475294 1 1
0.0618330652377616 0.0613768220382511 1 1
-0.241757871338764 -0.239536308355116 1 1
0.0417443981791333 0.0419672437849515 1 1
0.0448690417516416 0.0448203474669158 1 1
0.00274694382098527 0.00179091453176844 1 1
-0.22682342733456 -0.224730057399103 1 1
-0.280274833582648 -0.277812214030162 0 0
0.0335119907982155 0.0333257076134262 1 1
0.456281437698877 0.450430207376869 0 0
-0.181578256186195 -0.17981053425412 1 1
-0.0260186691422058 -0.0265684915914805 1 1
-0.0293917518864691 -0.0280588134424602 1 1
0.0120084325729454 0.0116783665370058 1 1
-0.294112050806471 -0.291104916278626 0 0
0.0810281532905505 0.0805265722333867 1 1
0.0939106777278479 0.0929895244939516 1 1
0.113337299891958 0.112426188608658 1 1
-0.170637254465367 -0.168807464792969 1 1
0.0486957479667919 0.0488300422095569 1 1
0.0580596919535656 0.0579462111615044 1 1
0.17012785361867 0.16895790291152 1 1
0.0678716827051124 0.066432265830377 1 1
-0.0230920224080913 -0.0232032368242128 1 1
0.410750597376671 0.406994479066491 0 0
-0.0110157784275938 -0.0107684745117659 1 1
0.158644360833715 0.157015809151212 1 1
-0.0129923584215453 -0.0124340495144678 1 1
-0.121772459935963 -0.120081310992737 1 1
-0.0605672180730562 -0.0603495388420487 1 1
0.0737683234282936 0.0717765843666898 1 1
0.137709636318916 0.135791877758653 1 1
0.0473597310708174 0.0473410590654233 1 1
-0.0650152783905306 -0.0643499998100505 1 1
-0.195985141464365 -0.194358491400997 1 1
0.184417662298976 0.182821453435517 1 1
0.0468005419093684 0.0464772802756154 1 1
-0.00888368559100445 -0.00941082468430586 1 1
-0.0054310679924828 -0.00520700086144624 1 1
0.0283486240757494 0.0284872958532415 1 1
0.119142414937314 0.118945886439957 1 1
-0.11530516917827 -0.114281206141089 1 1
-0.175092336472223 -0.174527580441649 1 1
-0.0774128485805877 -0.0766322212572961 1 1
-0.335109298659243 -0.331120991871691 0 0
0.0134601244775853 0.0133769037659387 1 1
-0.0192265502602295 -0.0193684091222228 1 1
-0.0845438602768366 -0.0836265109648356 1 1
-0.238783631854089 -0.23607707746443 1 1
-0.108496031851645 -0.106354023596721 1 1
-0.132014573349623 -0.130127396251731 1 1
0.263020002374108 0.25976141232616 0 0
0.147030804815199 0.145620345502791 1 1
-0.28666409101584 -0.284302920167369 1 1
0.243467914248675 0.24105491476595 1 1
0.378251794917396 0.374421393759396 0 0
-0.0616768791187466 -0.0614635827784337 1 1
-0.191033789949312 -0.190085336020565 1 1
-0.488090345349016 -0.483039870653285 0 0
-0.109338093912269 -0.108520931765197 1 1
0.0395228349871975 0.0379533068086453 1 1
-0.15304051770897 -0.151387428054256 1 1
0.0446460005579538 0.0447251275882136 1 1
-0.10091681313964 -0.100079519732166 1 1
0.0254718296294517 0.0245694527165822 1 1
0.0946491811580642 0.094081680424919 1 1
0.30881287622726 0.305602870865292 1 1
0.255468615142792 0.252442894470355 1 1
0.188898651671677 0.187400023660923 1 1
-0.0921865996375724 -0.0918161187669133 1 1
0.0911930793304492 0.091313211313898 1 1
0.127120985753007 0.12621573228787 1 1
-0.407597906477619 -0.403430497904897 0 0
0.120912340598712 0.119638495738812 1 1
-0.0360196380501664 -0.0363541727626796 1 1
0.00986235503903388 0.0102100424779155 1 1
-0.2585019625007 -0.255635588131128 1 1
-0.206325997099879 -0.203981340656801 1 1
-0.535398137452917 -0.529085835285174 0 0
0.0420441360194254 0.0422175050736553 1 1
-0.140010286155033 -0.138915660913961 1 1
-0.0529355806234624 -0.0528845049061589 1 1
-0.110691819900075 -0.110198425668726 1 1
0.0816401172386 0.0806522645421009 1 1
-0.0244272812155883 -0.0248617999024003 1 1
0.231420971850556 0.229580116861428 1 1
-0.0624305582025594 -0.0617744517896009 1 1
0.0287397161058787 0.0293715449997545 1 1
0.137381261223128 0.13581052993071 1 1
-0.290400084522587 -0.287770077693673 0 0
-0.0675156270532017 -0.0672756602466734 1 1
-0.110148836217353 -0.109026487489544 1 1
-0.0897454997518964 -0.0890046316273373 1 1
0.482007782601222 0.477151226828327 0 0
0.0123256199333189 0.0126967456866771 1 1
-0.127719637151847 -0.126781888756591 1 1
0.30442297168651 0.300948312490486 1 1
-0.176172108296147 -0.17408000393241 1 1
0.13306645614933 0.131497916487089 1 1
0.0241189369379078 0.0237577075035191 1 1
0.0820271910129632 0.0811196721663966 1 1
0.126702658242218 0.125646741240036 1 1
0.389102175369565 0.385194314355845 0 0
0.236401683879301 0.23464915270934 1 1
0.0186062527294561 0.0181750981584624 1 1
0.162343386698613 0.160829593135046 1 1
-0.123820909254812 -0.122720822741355 1 1
0.12110395644381 0.11994272770018 1 1
0.0437150429947279 0.0433538405893221 1 1
0.170905984053655 0.169299121029921 1 1
-0.0404075444615681 -0.0394334955964626 1 1
-0.132067406149873 -0.13053324659675 1 1
-0.175937427675291 -0.174378463339694 1 1
0.12738607054866 0.126302688439208 1 1
-0.260967425641225 -0.258783593741638 1 1
-0.0852310619206525 -0.0845743054714622 1 1
-0.0784891714501803 -0.0767466533692997 1 1
-0.150695397645049 -0.149280829062309 1 1
-0.145332882830417 -0.143926661861084 1 1
-0.0857330729667171 -0.0851520115533101 1 1
-0.201040462585969 -0.19845424817743 1 1
-0.278697364460098 -0.275799788319463 0 0
-0.113876678546782 -0.112556680993332 1 1
-0.133605770903779 -0.132134400080716 1 1
-0.152820332852295 -0.15180975980864 1 1
0.00999199333576339 0.00905004195452524 1 1
0.107671754672657 0.10678775832731 1 1
0.234067008218768 0.231656513475902 1 1
-0.235531522930599 -0.232819758558838 1 1
-0.04849582316198 -0.0475579880018076 1 1
-0.0260764221475157 -0.0262000806497117 1 1
-0.0120307545678719 -0.0118736663915983 1 1
0.106674792344195 0.105924787211699 1 1
0.160438079420776 0.15884375871001 1 1
-0.190179963258218 -0.188630412497491 1 1
0.122772650622453 0.121565658965768 1 1
0.302337236485244 0.299292361576181 1 1
-0.081701563110993 -0.0802870403478922 1 1
-0.08132176691345 -0.0800722161825851 1 1
-0.131224870643845 -0.128858045510602 1 1
-0.187210810765395 -0.185410952489654 1 1
0.102320690899883 0.100967224165228 1 1
0.219927081375568 0.217478199427137 1 1
-0.39559239378136 -0.391321071123907 1 1
0.0692719441435646 0.0680257817284673 1 1
-0.223053555149137 -0.220321472498896 1 1
0.207337783238576 0.204772800969712 1 1
-0.0422594074164483 -0.0417289398660478 1 1
-0.124033991348232 -0.121973540697002 1 1
0.106684457167384 0.105949058818551 1 1
0.21303187656554 0.211157490856248 1 1
0.126478889018149 0.125236275468219 1 1
0.0479768962623382 0.0474567174682825 1 1
-0.295120680696056 -0.292131652505606 0 0
0.201062255067139 0.199281840143329 1 1
-0.243390064557666 -0.240816308986292 1 1
-0.18567123959209 -0.183211212552846 1 1
0.0892756156008492 0.0883185391558974 1 1
-0.398675078442393 -0.394747459538295 1 1
0.0803749196003817 0.0793596405014282 1 1
0.194071990404893 0.192945114516272 1 1
0.119888570000835 0.118345353692862 1 1
0.0206698934831995 0.020807230908648 1 1
-0.160689244709721 -0.158915714160771 1 1
0.107911070849238 0.10552873774632 1 1
-0.331434760805332 -0.32768739968373 0 0
-0.190063974935411 -0.18838568397478 1 1
0.0817984009120604 0.0808487730504379 1 1
0.148085074347575 0.1462221449377 1 1
-0.0905232668955005 -0.0887948543026209 1 1
0.0565358185721787 0.0563490726065451 1 1
-0.257806016524412 -0.254654907868627 1 1
0.0731228729017248 0.071842721410624 1 1
-0.0357532441977525 -0.035964026967927 1 1
-0.132254104750744 -0.131282286777602 1 1
-0.107529585339483 -0.106911686395093 1 1
0.0499713409050616 0.0497809912634816 1 1
0.0164604208896588 0.016082534027379 1 1
0.0878152753293222 0.08679810327762 1 1
0.00454288577629908 0.00455661289338191 1 1
0.0974109558691871 0.0957652294439282 1 1
0.10475522464773 0.103425610981324 1 1
-0.181676980469788 -0.179939257028478 1 1
0.22711603474031 0.223844752699244 1 1
0.231257040986238 0.228777117077645 1 1
-0.0963043808063246 -0.0946306983418167 1 1
0.026057928371939 0.0255470317933258 1 1
0.0606720051636463 0.0599191898458807 1 1
0.113766085733607 0.11218637013012 1 1
-0.0661429151063667 -0.0656053284051167 1 1
0.00549869264162161 0.00620630235443426 1 1
0.180595365984399 0.179108657364481 1 1
-0.236647227751345 -0.234096048645735 1 1
-0.219690568645981 -0.216946171060004 1 1
0.011490867811406 0.0111628882812055 1 1
0.0862433454021745 0.0851496323369377 1 1
0.428815915295973 0.42508985454792 0 0
0.075750448028151 0.0755249139748603 1 1
0.301672840768435 0.298358727582631 1 1
0.119917186987865 0.118784848656082 1 1
0.0808199319400653 0.080194451863174 1 1
0.0283409091282265 0.0280146987181748 1 1
0.221358863600746 0.219283724427893 1 1
0.0140180439584978 0.0130536870630345 1 1
0.212185442723226 0.210711822460168 1 1
0.0911025114017541 0.0900192122771477 1 1
0.336131450917852 0.332747185038486 1 1
0.118088016101549 0.116977233381355 1 1
-0.04446291993507 -0.0434745756499406 1 1
0.166789412253087 0.165147509747085 1 1
0.216850677827883 0.215308402448199 1 1
0.0270093508206864 0.0254191854258968 1 1
-0.060607122975945 -0.0594776849927258 1 1
0.182814084680106 0.181390057677153 1 1
0.312595769053524 0.309035986110899 1 1
0.240507518219796 0.239110106842746 1 1
-0.0545781405620741 -0.0545494350558261 1 1
-0.436974490276149 -0.432481885834854 0 0
-0.192962424098467 -0.190500610128036 1 1
0.229124280968048 0.227389893430909 1 1
-0.116660440864262 -0.116273198509496 1 1
-0.0837160865277731 -0.0832651130704337 1 1
0.113004312786473 0.112096584085927 1 1
0.104202689840347 0.103050401019767 1 1
-0.153604814145505 -0.151083504551393 1 1
-0.201796562527859 -0.1997279940862 1 1
-0.157295126787445 -0.15524545162363 1 1
-0.0710902742691023 -0.070032139770197 1 1
-0.0263911484206177 -0.0267316640214887 1 1
0.0240335336653778 0.0239259137574582 1 1
0.171442993523663 0.169865007008957 1 1
-0.0786145762738318 -0.077575499911543 1 1
0.0176494796284732 0.017561275734446 1 1
0.0284071918856332 0.0278694881012769 1 1
0.303954599167435 0.300897885573911 0 0
-0.368092882300492 -0.364279367531541 1 1
0.313089649938587 0.308493433625483 1 1
-0.266116127605331 -0.262446213178983 1 1
0.202403551924084 0.201291548085703 1 1
-0.0997972879038613 -0.0986863661460067 1 1
0.249345812932286 0.246413734545661 1 1
-0.170186683764749 -0.168391211680847 1 1
-0.289227506877565 -0.287094756810999 1 1
-0.282257127545925 -0.279801342791509 0 0
0.161149895822525 0.159818241064385 1 1
-0.00643709335785025 -0.00611634031048178 1 1
-0.00968824572900227 -0.00963953660556745 1 1
0.456106224587842 0.451174167198348 0 0
0.0918551098148052 0.0911061968359386 1 1
0.1474989106598 0.145853323720859 1 1
0.216942466581772 0.214386119293671 1 1
-0.132781961521642 -0.131074999785001 1 1
0.156682841882324 0.154752261733765 1 1
0.00565179104903637 0.00586931451724684 1 1
0.068515398785552 0.0676956061541013 1 1
0.107746546458357 0.106497831620088 1 1
0.0141093599032848 0.0142979162622463 1 1
0.35726483931436 0.353184055112838 0 0
-0.127528623313572 -0.126471435149392 1 1
-0.423002674747308 -0.418808552159157 0 0
-0.0276506761341506 -0.0267091907063934 1 1
0.00977608666622359 0.00914699225870712 1 1
-0.240964112743303 -0.239360704420957 1 1
-0.186475325197139 -0.184200882202109 1 1
0.0392345447525651 0.0386957015669114 1 1
-0.11934053345993 -0.117746915697614 1 1
-0.144868791492929 -0.143204949536131 1 1
-0.330019417107484 -0.326213621541624 0 0
-0.209109394404232 -0.207424931311119 1 1
0.100531290908575 0.0997045217534167 1 1
0.141592317450845 0.139587471980429 1 1
0.00966723099885492 0.00898910008447119 1 1
0.257045093690665 0.254878624560783 1 1
-0.0651228289801984 -0.0644651564303462 1 1
-0.120446485257758 -0.119090804697351 1 1
0.461505189006172 0.457529667255706 0 0
0.00150030202782781 0.0011205951729456 1 1
-0.171501336316565 -0.169287475698768 1 1
-0.0266951148678047 -0.0262261274725265 1 1
-0.210480788090974 -0.208536156423062 1 1
-0.0733234944648634 -0.0725861660565012 1 1
-0.0528313561297367 -0.0518629813529687 1 1
-0.05070384951205 -0.0506163579576436 1 1
0.343825584509248 0.341036231349841 0 0
0.180806871705469 0.178401336312393 1 1
0.10493181100521 0.103951909209367 1 1
0.0518623665656837 0.0514594790818221 1 1
-0.182254740605716 -0.179881524305496 1 1
0.0858469519923467 0.0845318059055608 1 1
-0.0136034607262276 -0.0135513784012858 1 1
0.0146840498984992 0.0145763369955996 1 1
-0.0185057567069403 -0.0188163659970157 1 1
-0.161808597462581 -0.160688153568192 1 1
-0.410239259130545 -0.406264193966969 0 0
-0.0650835653781275 -0.0650788303621939 1 1
0.0514603291820969 0.0505445311284033 1 1
-0.380780188923852 -0.376213374166599 0 0
-0.143777347722829 -0.141816195447169 1 1
-0.0928134078999539 -0.0925724448462961 1 1
-0.0285481885304742 -0.0283635967471553 1 1
-0.102014836029823 -0.100947341982738 1 1
-0.31823965963332 -0.313892898493264 0 0
0.0539008289483481 0.0541250033095568 1 1
0.041050942269351 0.0400822422555592 1 1
-0.238798885530426 -0.235946409448073 1 1
-0.236066815660749 -0.233474140864073 1 1
0.0426250620832464 0.0425286787713085 1 1
0.0987331777146688 0.0980402848981475 1 1
0.230767798792583 0.228436833726913 1 1
-0.187409780053595 -0.185308940299384 1 1
0.171497026670878 0.169347744302372 1 1
0.265307988901011 0.262829503687949 1 1
0.105317941369205 0.103786262389282 1 1
-0.232768258469258 -0.230698614997611 1 1
-0.130676440270437 -0.12992388918358 1 1
-0.0944639116913288 -0.0932682342890654 1 1
-0.083834341175319 -0.0825685761518951 1 1
-0.123710085201119 -0.122880164270182 1 1
0.142272739364881 0.141142169207821 1 1
0.135063029494559 0.134569714162916 1 1
0.00610404684114462 0.00658478457835041 1 1
0.0186377368399385 0.0177700965940283 1 1
-0.0399034740713641 -0.0397148561987529 1 1
-0.242955812148723 -0.240878574563014 1 1
-0.36785519020516 -0.364675212358922 1 1
-0.341927486010609 -0.338122353773413 0 0
-0.158280409816441 -0.156796255679463 0 0
-0.135653649012707 -0.134041108585826 1 1
-0.0623759302746294 -0.0614918342778112 1 1
0.332168653633734 0.329199252949073 0 0
-0.108544301608884 -0.107596196749452 1 1
-0.110474353658041 -0.109893908797738 1 1
-0.0846550058280302 -0.0829612174745998 1 1
0.0757387520867579 0.0744682625417046 1 1
0.618704948298736 0.611107686288376 0 0
0.0203933444724783 0.0201436255442852 1 1
-0.156568971396404 -0.155415822337397 1 1
0.0253739139895035 0.025617041938356 1 1
-0.109591718244995 -0.108171897227402 1 1
0.217705748960836 0.215516038529759 1 1
0.0838645139500875 0.0830167368428535 1 1
0.0231216218761278 0.0231090670553289 1 1
0.019254665651485 0.0195599886887322 1 1
-0.0291761356965578 -0.0284611502139054 1 1
-0.0627342249020116 -0.0627751213695206 1 1
-0.0777614899264243 -0.0770356235996537 1 1
-0.0147677883456129 -0.0143604443117517 1 1
0.242642292979968 0.240204339952017 1 1
-0.109622906648238 -0.108858665329642 1 1
0.120215574347321 0.119205555619655 1 1
-0.195597253399947 -0.193588091786287 1 1
0.237959326292209 0.235638284894889 1 1
-0.0351861045529863 -0.0339027151749182 1 1
0.108039985530309 0.10714390360069 1 1
0.00126443978400621 0.000828477586800921 1 1
-0.199496385092688 -0.197981115795272 1 1
-0.0837241103186048 -0.0825583069054243 1 1
-0.026777674264867 -0.0265157524778002 1 1
-0.165524206115593 -0.165104397465313 1 1
-0.154312557871017 -0.152231054468373 1 1
-0.0981369802535664 -0.0977783619967964 1 1
-0.231159439271774 -0.228385546471955 1 1
0.378951246677232 0.375656159029811 0 0
0.01863829998712 0.0182160195356828 1 1
0.222811264647837 0.220346427813721 1 1
0.0445902614013259 0.0442410459292806 1 1
0.142895622929683 0.141838882012064 1 1
-0.368465500961319 -0.365010320224177 0 0
-0.121463178602958 -0.120970444100836 1 1
0.160474622373455 0.158450504172028 1 1
0.0361990564336757 0.0362192308773334 1 1
0.183350158254478 0.182160174689514 1 1
0.152048521789631 0.150898426726366 1 1
-0.114093256641753 -0.112731744189849 1 1
-0.160828191542657 -0.159660523651953 1 1
-0.36862897246167 -0.36527076731945 0 0
-0.306630460279948 -0.302375291841046 0 0
0.134972706345293 0.133014875100518 1 1
-0.201384850684435 -0.199035103784048 1 1
-0.0375424617567366 -0.0366298999044455 1 1
-0.0983136227807497 -0.0970388465547821 1 1
-0.0296129157479337 -0.0292735354857895 1 1
-0.105347299545147 -0.104103632359008 1 1
-0.443377990908759 -0.438306931751813 0 0
-0.106939875646745 -0.105054986405854 1 1
0.0491395296662056 0.0482612326119742 1 1
-0.0538966621014747 -0.0525566792352248 1 1
-0.0348258293482017 -0.0343989239632315 1 1
0.00720150679049286 0.00716185306207565 1 1
0.0519089529963494 0.0509541944063406 1 1
-0.090075651791285 -0.0885757940686131 1 1
-0.154372633355064 -0.15207413874197 1 1
0.390101881625225 0.386021838657212 0 0
0.27084844584379 0.267487917355944 1 1
-0.00753618223406766 -0.00665406641434311 1 1
-0.081705545393706 -0.0808864197478972 1 1
-0.113323013729196 -0.111738065827992 1 1
-0.184176937022808 -0.182596504609575 1 1
-0.0174091460598759 -0.0163816640950095 1 1
0.0195583319512477 0.0202028834953379 1 1
0.167794845160023 0.165999231689488 1 1
0.0861649882775603 0.0852191838819691 1 1
-0.0658205906229156 -0.0652748705822506 1 1
0.348814104535331 0.344624171489671 1 1
-0.0650888157748685 -0.0645001351028228 1 1
-0.221917239834348 -0.219947486938422 1 1
-0.108780214706829 -0.106956303189238 1 1
-0.105658166355069 -0.104531513500864 1 1
-0.229288520132828 -0.226732401478966 1 1
0.192427218821756 0.191037992663301 1 1
0.0732556430528967 0.0725697192624375 1 1
0.0700889751128913 0.0696487713368848 1 1
-0.141985344911521 -0.140642462730154 1 1
0.112174517124112 0.11077246049578 1 1
0.266435079720884 0.264041673740835 1 1
-0.317076022505537 -0.313484335322057 0 0
0.179207379586885 0.177174675993041 1 1
0.0979646471035457 0.096963829301696 1 1
-0.0176114465976374 -0.0176376870990689 1 1
-0.267679789090898 -0.264816904722371 0 0
0.128537514610578 0.127795921662822 1 1
0.150431366278258 0.14918844806149 1 1
-0.323888001944157 -0.320608897671373 1 1
-0.178896458506838 -0.177808895738613 1 1
0.0231818352609561 0.023656471892304 1 1
-0.180916166642661 -0.178965296768541 1 1
-0.271770781345186 -0.26883448956574 1 1
-0.57735698036665 -0.570782970392329 0 0
0.258392321366125 0.256274951502283 0 0
0.304929185941455 0.302280708158623 1 1
-0.498810464074817 -0.492778225094521 0 0
0.0904112325989362 0.0892149594930228 1 1
-0.232861910879175 -0.230277075932998 1 1
0.0630676556798095 0.0632502060640985 1 1
-0.426883095020535 -0.422721442285106 0 0
0.155927196886236 0.154869523154635 1 1
0.160890265806608 0.158100326698072 1 1
0.0415868776225731 0.0415823097715876 1 1
-0.224549502280309 -0.22164380646042 1 1
-0.29208000849032 -0.289671999078557 1 1
0.0797523852384898 0.0789002432925235 1 1
-0.363110684584689 -0.359673159538014 0 0
0.0787390000917703 0.0777783788785003 1 1
0.0907073710604442 0.0897751052459742 1 1
-0.152210430527629 -0.150815743005441 1 1
0.189938728773754 0.187635115147137 1 1
-0.21709859708773 -0.215567122005068 1 1
-0.152604337518085 -0.150829616268962 1 1
-0.151416695358133 -0.149522588684203 1 1
-0.0973788412502403 -0.0964830906788584 1 1
-0.00735371054884675 -0.00674711655964848 1 1
0.1762443272523 0.174213816757443 1 1
-0.300985104750586 -0.298117161736552 1 1
-0.17745250974395 -0.175885585097384 1 1
-0.00424651115373306 -0.00464518815627949 1 1
-0.0394237442885658 -0.0385895407384296 1 1
0.191096790606524 0.190046477763158 1 1
-0.0189023766800013 -0.0186281022520282 1 1
0.137161653607056 0.135179038406058 1 1
-0.258750559832185 -0.255721644118956 1 1
0.144726956814589 0.143485628066453 1 1
0.0107936678777913 0.0111291409207862 1 1
-0.257052880760067 -0.254774646116351 1 1
-0.0627464133200073 -0.0616069851238024 1 1
0.440435164442265 0.434697672614008 0 0
0.210767572124711 0.209474816084134 1 1
-0.120489313724582 -0.120095198910388 1 1
-0.132186987133056 -0.130669380532787 1 1
-0.40284525258378 -0.399115535129877 0 0
-0.00531254920411112 -0.00559357859984762 1 1
-0.0164158004618497 -0.0159160805492843 1 1
0.258422200238503 0.256309601142923 0 0
0.0118974361095452 0.0117854886788608 1 1
-0.169967757199138 -0.168283237632434 1 1
0.0192022423217707 0.0192741495785339 1 1
0.303466493071522 0.30030886857491 0 0
0.0692929771008869 0.0691270374304329 1 1
0.0835719545989833 0.082775066148959 1 1
-0.0765144806606937 -0.0763363257436853 1 1
-0.0877529394444973 -0.0871339105111582 1 1
-0.0579599921805379 -0.0572562448645257 1 1
-0.270779867816148 -0.268203272212169 1 1
-0.428498912584879 -0.424732477416356 0 0
-0.260721929993768 -0.258765756389176 1 1
0.0242834819426071 0.0251031705511453 1 1
-0.0537539838049281 -0.052688749029613 1 1
-0.177654727908352 -0.176493375191917 1 1
0.166589544540536 0.164893789207924 1 1
0.36717261272542 0.363764507551415 1 1
0.0238780610344448 0.0244598734182102 1 1
-0.0318450124179599 -0.0321795039683502 1 1
0.0404736880270257 0.0392487532241998 1 1
0.102041412057048 0.100226733457533 1 1
-0.221233883858763 -0.218619422003778 0 0
-0.160009593762729 -0.158466363726595 1 1
-0.158680035216697 -0.157496281451697 1 1
0.209754494289126 0.20789500280675 1 1
-0.0982788130835265 -0.0964515066616107 1 1
-0.233007845830665 -0.230905335258469 1 1
-0.190681271979485 -0.188593765751597 1 1
0.127479626829732 0.126483469378554 1 1
0.253304498193436 0.250425472246052 0 0
-0.0762117483899403 -0.075829006942693 1 1
0.279202010719937 0.276444502496698 1 1
0.0185424268111236 0.0178353478876587 1 1
0.20280328302568 0.200528626560729 1 1
0.199539472410908 0.197796807748964 1 1
0.113457020622257 0.111965209693587 1 1
-0.194120045920129 -0.192658912915419 1 1
-0.101714953844411 -0.10049790964836 1 1
0.243938763815249 0.24170391192255 0 0
-0.181488915436023 -0.179647112887896 1 1
-0.219724778263486 -0.21809460987647 1 1
0.0141554991643338 0.0138764740884407 1 1
0.182497908353229 0.180898585950299 1 1
-0.20074722650604 -0.198464819388623 1 1
0.38744261526144 0.38390909234624 0 0
-0.108088821746973 -0.107155107657987 1 1
0.197125732414704 0.194651014889347 1 1
0.0366648762789101 0.036610072568014 1 1
-0.225616727304448 -0.222797037146627 1 1
-0.179597383797927 -0.17761250064663 1 1
0.184697622661668 0.182966672740197 1 1
-0.188438798508803 -0.186557104469595 1 1
-0.155884260620869 -0.153872421286806 1 1
0.16335570625423 0.161895434833215 1 1
0.0252635080635544 0.0255977351657657 1 1
0.0275384718596022 0.0276395363574163 1 1
0.0470900143926381 0.0467614940644941 1 1
-0.00019204873338686 -0.000828344654756333 1 1
-0.0545098277096893 -0.0535292422074583 1 1
0.0183645603898767 0.0178139552670728 1 1
0.411108438473001 0.406646646308215 0 0
0.0228653257696703 0.0227943588549004 1 1
0.125124079721195 0.124591594718747 1 1
-0.22781740333355 -0.225985108303787 1 1
-0.214376061456963 -0.212425695078872 1 1
0.0620572608357195 0.0604100077438015 1 1
-0.406637042020066 -0.402604887367583 0 0
0.144017664286967 0.142876296361428 1 1
-0.0747572872539393 -0.0732402025841983 1 1
-0.204267131003236 -0.202053677858468 1 1
0.0290217927574113 0.0285756690858168 1 1
-0.109633518795888 -0.108347004268786 1 1
-0.0795458594859985 -0.0785984993154077 1 1
-0.071218097851335 -0.0700300500820193 1 1
-0.191561574437271 -0.190401482910692 0 0
0.208567380636132 0.206013989225263 1 1
0.10523922838298 0.104335650363139 1 1
-0.139895755751278 -0.13854119539628 1 1
0.0972815524634691 0.0965111468649709 1 1
-0.375626372002693 -0.371428083662247 0 0
0.0585186874856646 0.0577713005406895 1 1
0.0986157755203605 0.0973959199151357 1 1
-0.116622235725076 -0.115070188308144 1 1
-0.329818181159847 -0.327003773563425 1 1
-0.0276223072796721 -0.0277800030730421 1 1
-0.0645697597431532 -0.0634662656874471 1 1
0.145075110927584 0.144023167288051 1 1
-0.119254891619995 -0.118492535154909 1 1
-0.0694432981304653 -0.068520822794317 1 1
-0.070570053345742 -0.0701106544158923 1 1
0.251905516376252 0.249343879564998 1 1
0.0782147409290276 0.077405682031269 1 1
-0.282026769511971 -0.279559092480406 0 0
0.00803792486426851 0.00816003650214138 1 1
-0.00114918833691406 -0.000641645165214446 1 1
-0.0157060623286765 -0.0155614532056658 1 1
0.316503876051844 0.313583469359848 0 0
-0.149980143697035 -0.148453448441256 1 1
0.160431845219289 0.158949198893907 1 1
0.148193489176249 0.145988873129806 1 1
-0.116323220680589 -0.115848250697507 1 1
0.261630037942789 0.259085197428098 1 1
0.249837053967603 0.247367049269309 1 1
0.16589637804427 0.163603156261706 1 1
0.168158079712308 0.166785513223057 1 1
-0.180861424434274 -0.179016918631357 1 1
-0.329045368350247 -0.32472864275007 1 1
-0.0622668458522444 -0.0609269302235702 1 1
0.0838779441711766 0.0825337066416899 1 1
0.187243586257986 0.184637717982575 0 0
-0.191572956870134 -0.18964713601373 1 1
0.0553098162557589 0.0547299589503596 1 1
-0.0462753473539256 -0.0448900989767918 1 1
0.207404276583944 0.204594391369801 1 1
0.212380884258198 0.21051970309726 1 1
-0.0878682113960314 -0.086739166493748 1 1
0.0126483595733409 0.0113271858854715 1 1
0.0914650172867178 0.0899009872135897 1 1
0.0950570569952741 0.0937994362019989 1 1
0.12655387262917 0.125644578961422 1 1
-0.00305388327017968 -0.00391555208656554 1 1
0.0204968658480888 0.0201679326505674 1 1
0.236468364773614 0.233505460362074 1 1
0.0600784613570067 0.0588684940619718 1 1
0.111855368006049 0.111646850329731 1 1
0.0461016404495564 0.0460416999047127 1 1
0.117640389037298 0.11672403720183 1 1
0.158791793409476 0.156602516741361 1 1
0.063203370940519 0.0626962136744679 1 1
0.0375304375318228 0.0369211054268034 1 1
0.262440616627921 0.259878299919561 1 1
-0.200872081582147 -0.199126968859135 1 1
-0.29532418319662 -0.292706864993978 1 1
-0.160248976794779 -0.158027376160126 1 1
-0.444871511126243 -0.439749533276253 0 0
0.105133951971622 0.103461271871373 1 1
-0.0778748602094826 -0.0771130411446064 1 1
-0.286542544183366 -0.28365343520462 0 0
-0.0468759019431244 -0.046440996465363 1 1
0.170198750069873 0.168395537549186 1 1
0.0808264732260051 0.0794283284531625 1 1
0.000835366942241726 0.000758107890186079 1 1
0.246035080553194 0.243349411325412 1 1
0.0903578201348002 0.0897714511979536 1 1
0.101866908765534 0.100545673428947 1 1
0.263178953019944 0.260254856860698 1 1
-0.0783176138801615 -0.0784071739551223 1 1
0.0135035326050983 0.013621326794865 1 1
-0.00223892080636455 -0.00193771947406221 1 1
0.00335362501918371 0.00303644849384453 1 1
0.28415769219249 0.281464830185312 0 0
0.109910000851201 0.108700513403259 1 1
-0.299002934218026 -0.296622901777168 1 1
0.113031786503799 0.112449512870185 1 1
-0.073585872247353 -0.0728521727177698 1 1
-0.15393369719083 -0.151894516164774 1 1
-0.26445785136474 -0.260685357156942 1 1
-0.0232191415940732 -0.0237640926876361 1 1
0.184556175482934 0.182782866887644 1 1
0.0823715173158649 0.0817302501015434 1 1
0.0536308612774908 0.0529059997883967 1 1
-0.102203146994974 -0.101181250835221 1 1
0.0165643242777757 0.0164314084374869 1 1
-0.407433832303827 -0.403352311873989 0 0
0.211680489438145 0.209483850765484 1 1
0.0574740884163037 0.0569956636752621 1 1
0.20470181233137 0.202707860947097 1 1
0.169547973666729 0.168083383689783 1 1
-0.302754908831837 -0.299900312564496 0 0
-0.139902170551072 -0.138236527409984 1 1
-0.13174765947965 -0.130598934953683 1 1
-0.00158855019421206 -0.000640215352198707 1 1
0.0513682761367226 0.0505973743921854 1 1
0.216163701293457 0.214160008481583 1 1
-0.304045798243247 -0.3003338888195 0 0
-0.0388094798385281 -0.0376914742145512 1 1
0.120948574426465 0.120560475954838 1 1
-0.105678433111119 -0.10497686817942 1 1
-0.00381614454665512 -0.00357660779133937 1 1
-0.0417565542277376 -0.040420844774262 1 1
-0.0195718040991054 -0.0193020943604189 1 1
-0.344996508521426 -0.341417386917769 0 0
-0.0539950913373893 -0.0538284337384202 1 1
-0.154325535755478 -0.152528413533301 1 1
-0.204746005955016 -0.202942974965699 1 1
-0.0189830954344256 -0.0194765023829008 1 1
-0.112683384701055 -0.111365460842884 1 1
-0.0812917902365394 -0.0798331295615391 1 1
0.259690165614564 0.257142613294923 1 1
0.05189756924277 0.0519131567082183 1 1
-0.186624271721405 -0.184935774447554 1 1
-0.0420355701287039 -0.0418026622681251 1 1
0.101596609608649 0.100168452285553 1 1
-0.333109636869823 -0.328751861470979 1 1
0.0348213306584743 0.0346695223683511 1 1
0.371016996302491 0.367612304759997 1 1
-0.00269120142898016 -0.00266979952030131 1 1
-0.250730502820153 -0.247800478197218 1 1
-0.262194758914826 -0.258717638925512 1 1
-0.0685081456379663 -0.0671293595411714 1 1
0.0724382192880157 0.0720764879599584 1 1
0.0105642838587787 0.00990215247131426 1 1
0.2189264865779 0.21693084163944 1 1
-0.00912528684465046 -0.00994947053927116 1 1
-0.0369091017787249 -0.036145594515742 1 1
-0.0727866855212731 -0.0720483766388928 1 1
0.235172905093255 0.232734933740631 0 0
0.123266535181359 0.122195464891813 1 1
-0.139908278457511 -0.138378252020739 1 1
-0.0747052198217812 -0.073485094173466 1 1
0.146501780445814 0.144970462964109 1 1
0.0983684198087542 0.0967283047419784 1 1
0.13679937961696 0.134600198616893 1 1
0.0677447275853189 0.0671542426282658 1 1
-0.477862318894757 -0.472991334569398 0 0
-0.127276969355872 -0.125236367393323 1 1
0.207242330344245 0.205899585229557 1 1
0.191515603467898 0.18901865141225 1 1
-0.0179863777969121 -0.0177742198663819 1 1
-0.00806211422484453 -0.00834620572100253 1 1
0.0632398923702396 0.0613205171783471 1 1
-0.131941051958471 -0.130308724891304 1 1
-0.0393748278638073 -0.0389371285670737 1 1
-0.0281828111122722 -0.0264456985361346 1 1
-0.0221134502155803 -0.0213330695792967 1 1
0.0504835865154347 0.0500539163220238 1 1
-0.259323248150665 -0.256477402523284 1 1
-0.0366332356863129 -0.0360593645956493 1 1
-0.021733925314821 -0.0220969891516693 1 1
0.159238539395979 0.156549376679901 1 1
0.326333535983123 0.322640737230805 0 0
-0.143118150884069 -0.141671125662104 1 1
0.106114535025124 0.104475818083694 1 1
0.0636433695944983 0.0636294826976211 1 1
0.377865537424921 0.373659637483765 0 0
-0.231355960506897 -0.2292653004136 1 1
-0.153032206218101 -0.151027153399421 1 1
-0.215796042759276 -0.213870861740088 1 1
0.0176263442644048 0.0176820661721994 1 1
-0.148412558426336 -0.147020607838178 1 1
-0.237346907282221 -0.235395595053912 1 1
-0.0677203930449328 -0.066512569080246 1 1
-0.0123105205144134 -0.0124396813261859 1 1
-0.208260301866575 -0.20578665338791 1 1
0.132225261425232 0.130465428992667 1 1
-0.142213793386768 -0.141732233936898 1 1
-0.222065748698967 -0.219923506664566 1 1
-0.139149939642329 -0.137667448851679 1 1
0.0652083709503904 0.0647669963058027 1 1
-0.288270643560535 -0.285990489552009 1 1
-0.095076954813386 -0.0950312915992829 1 1
-0.125930362159366 -0.124728191857774 1 1
-0.0284932347788083 -0.0285693030494156 1 1
0.0252853527428593 0.0253723045861857 1 1
0.332772643250978 0.330006221135502 1 1
0.132190481320133 0.13068860368294 1 1
-0.148286295835891 -0.147824656339828 1 1
0.201243449601158 0.20004694785638 1 1
-0.0791478378910665 -0.0789235070822384 1 1
-0.0664494704916151 -0.066035292967301 1 1
-0.176167786214876 -0.17396899638168 1 1
0.29015105413336 0.287687745104477 1 1
0.253696488873194 0.25165644381214 1 1
0.233124952590114 0.230508701412239 1 1
-0.0780616836642691 -0.0771434530441073 1 1
0.0490223772220484 0.0485886630556066 1 1
-0.0393225346077213 -0.039289904258644 1 1
-0.110003929530606 -0.10878224182134 1 1
0.302552175612189 0.298914681681562 0 0
-0.113981343321486 -0.112016956276727 1 1
-0.0651573551225046 -0.064865596587631 1 1
0.331640421171317 0.328127092815266 0 0
-0.039624822328344 -0.0400254109473903 1 1
0.0400916767120881 0.0399288004640922 1 1
0.0396558031270657 0.0386986611912657 1 1
0.191966458293362 0.18985939387633 1 1
0.106647436108028 0.105789298492976 1 1
-0.0293729438236161 -0.0289861658187362 1 1
0.158609278564168 0.157302876289077 1 1
-0.0925118335735376 -0.0920158927490735 1 1
0.147479964582326 0.146024342991971 1 1
0.00419347142257454 0.00426252512296649 1 1
0.130272039838268 0.129049578606064 1 1
0.256515312261601 0.253283670865479 1 1
0.121180124707407 0.119679904583395 1 1
0.151992432174515 0.150398054489109 1 1
-0.229860636281727 -0.227565549049038 1 1
-0.0675326044987602 -0.0670657116532818 1 1
-0.0958012543719493 -0.0944838625262044 1 1
-0.119508005597629 -0.117932518095824 1 1
0.317025643389342 0.313879873709194 1 1
0.100119366849731 0.0996465977660817 1 1
-0.00247201976470878 -0.00228177309166628 1 1
-0.147647044616592 -0.145442878648464 1 1
0.174969094642137 0.1729534633049 1 1
0.0246415589537243 0.0247250102648852 1 1
0.0130148120781608 0.0126949852180651 1 1
0.133489821210026 0.132495944059581 1 1
0.140036059291374 0.139672764056992 1 1
0.133294954669894 0.130654588990274 1 1
-0.271891404842993 -0.269053558867858 1 1
-0.0700121517794076 -0.0694588361491261 1 1
0.0592152047318007 0.0584175994702623 1 1
-0.11199499211879 -0.111090785204204 1 1
-0.150634833338046 -0.150137869158474 1 1
-0.226663328706926 -0.224636272094593 1 1
-0.207160943862199 -0.204565040149557 1 1
-0.106689808076409 -0.105701069329172 1 1
-0.302210799174956 -0.298890299294711 1 1
0.266658683985476 0.264757566178159 1 1
0.0148290785712168 0.0147228895971356 1 1
-0.183116900131796 -0.181497061864131 1 1
-0.0358467050840345 -0.0365246775985859 1 1
0.0641447416867996 0.0639792980702742 1 1
-0.159594789756875 -0.157606060738292 1 1
0.0541773718887872 0.0534527447609026 1 1
0.000855449198737295 0.000811932307229445 1 1
0.134749060100148 0.132287129664298 1 1
-0.410393298994819 -0.405768530114671 0 0
-0.414371656856024 -0.410559528247591 0 0
0.148433092638357 0.146725524993746 1 1
0.183403680033298 0.181581170596467 1 1
-0.22541035470085 -0.223730174149024 1 1
0.0799715689952425 0.0795277748115092 1 1
-0.242723224369419 -0.239604406697524 1 1
-0.0845413749983826 -0.0841300294952745 1 1
-0.0438388551069777 -0.0435855976026389 1 1
-0.123205719506401 -0.121686507318906 1 1
0.0124417539933078 0.0122834431978791 1 1
0.100231169502338 0.0987538547962123 1 1
-0.0109740501106383 -0.0111687329424813 1 1
-0.135926332456229 -0.133954512898258 1 1
-0.356642530035869 -0.351915509944543 0 0
0.0746685407087202 0.0743986423657249 1 1
0.240352495132262 0.237276677482305 1 1
-0.279141731557357 -0.277604711487978 1 1
0.167423103921231 0.165418195736324 1 1
-0.128591734282727 -0.128032026894788 1 1
-0.158899180148472 -0.157404063595117 1 1
-0.109531517425939 -0.108947690703159 1 1
0.193672428780445 0.191534783041225 1 1
-0.225033459797269 -0.22228762049124 1 1
0.176408467031789 0.173966815137239 1 1
0.0318158478017762 0.0323426918297614 1 1
-0.147271383689935 -0.145795043546612 1 1
-0.306250168483049 -0.303114162027958 0 0
-0.0709259049267037 -0.0710059015603836 1 1
-0.111244141887617 -0.109608026422707 1 1
0.569320732469315 0.563380560991174 0 0
0.071871286722384 0.0714564870924848 1 1
0.0336722322448107 0.0333125825536005 1 1
-0.199211618543535 -0.196704281432679 1 1
-0.133805256558236 -0.132295352521492 1 1
-0.0185076992938501 -0.0176591093538804 1 1
-0.172668144772177 -0.171439038992381 1 1
-0.0107559746787926 -0.0105856556263917 1 1
-0.194290383020543 -0.192739325638302 1 1
-0.210681731750151 -0.207542109149516 1 1
0.00544346635461732 0.00487397677583438 1 1
-0.236504136705799 -0.23504261388519 0 0
0.333606182586753 0.330182533438943 0 0
-0.123160156702284 -0.120816818227006 1 1
0.228985804200274 0.226840098162093 1 1
-0.0230458669251008 -0.0218422785445413 1 1
0.0701689848284044 0.069443292141796 1 1
-0.428702634655691 -0.423747425225706 0 0
-0.0540273407763673 -0.0530443641896712 1 1
0.0849198559875428 0.084306919273474 1 1
-0.148170808116953 -0.146597582710796 1 1
-0.205334726557726 -0.203590784668021 1 1
-0.00450452259080053 -0.00459190185276194 1 1
-0.191736941601542 -0.189149050406879 1 1
-0.191930897600861 -0.190855629956324 1 1
-0.202614174685978 -0.200750912011324 1 1
-0.264570463426272 -0.261851878886492 1 1
0.258074274272443 0.254564372666246 1 1
-0.162465924378737 -0.160066133116028 1 1
-0.1264888912487 -0.124981029660207 1 1
-0.154783564377294 -0.153399327827257 1 1
-0.265511245378876 -0.262733998146093 1 1
-0.0248449495788096 -0.0245820099872206 1 1
-0.147695638512439 -0.146018899508132 1 1
0.132535883530216 0.130632334846023 1 1
0.0164217663468415 0.0162286599996176 1 1
-0.0519378488230325 -0.0506653959982836 1 1
0.176738143257103 0.17448399383462 1 1
-0.131427523314294 -0.130993052124362 1 1
-0.00204001796854295 -0.00264635210681695 1 1
0.0285635100414447 0.0281830458797245 1 1
0.304674191131866 0.301303446645301 0 0
0.212821031294695 0.21080053545491 1 1
-0.380887463097706 -0.376574358624882 0 0
-0.00898111885623884 -0.00857268941460441 1 1
0.0862244960450175 0.0853408657177902 1 1
-0.142716916184706 -0.141010060077733 1 1
-0.0916568967444871 -0.0911451232254647 1 1
0.21450390008666 0.212415563681068 1 1
0.0502968935733214 0.049581128723583 1 1
0.193193692859661 0.190738267189147 1 1
-0.182529681810552 -0.180794940064056 1 1
-0.191918348162219 -0.190479019515001 1 1
0.0945530461486683 0.0935807340996581 1 1
0.0363689308337151 0.0362042365758352 1 1
-0.0843026710958065 -0.0837261439731877 1 1
0.054908642027509 0.0539533444264442 1 1
0.242574566781255 0.238942902419297 1 1
0.211589129786974 0.208604557936074 1 1
0.124364012153863 0.123047582623584 1 1
-0.26345187296068 -0.260971845684776 1 1
0.106416407959449 0.105045661302162 1 1
-0.257219229149757 -0.254947964543485 0 0
0.0326208000624601 0.032445124684357 1 1
-0.0105110828494607 -0.0100830122497646 1 1
0.0966450270897439 0.0958042990535456 1 1
0.369950208665865 0.366989967559039 0 0
0.0703714588426951 0.0685328639840454 1 1
0.108993071474603 0.108081415579587 1 1
0.239307172561385 0.236684742902247 1 1
0.237712621816667 0.235217819256306 1 1
-0.0396339694997869 -0.0395141247695855 1 1
0.0315988576716598 0.0308463860657283 1 1
0.384336302804038 0.380151468639823 0 0
0.27093788612786 0.267767638545954 1 1
-0.167527105597661 -0.165814870903271 1 1
0.297796697398641 0.294613592684685 1 1
0.270856902955115 0.268363115165048 1 1
0.0693788414024918 0.0689443860980372 1 1
-0.39208807058869 -0.387697462302005 1 1
-0.299365570772578 -0.295656765537452 1 1
0.128263675431847 0.127014252544462 1 1
0.00336655379506572 0.00338641927119679 1 1
0.174792029572958 0.1719005722706 1 1
0.00882948754880793 0.00875902007551306 1 1
0.268748522535036 0.26523566228549 1 1
-0.0909892037829099 -0.0904263760367092 1 1
0.162031473367168 0.160066745546549 1 1
0.138773612103816 0.138013639823004 1 1
-0.128605260074293 -0.126956661001111 1 1
-0.0763054201234299 -0.0750113198690011 1 1
-0.26682116341831 -0.263439840276342 1 1
0.179652123324612 0.177770878627308 1 1
0.173740925206138 0.171480364591146 1 1
0.0732851117633959 0.0720982810707475 1 1
-0.0454002923420514 -0.0458569832836368 1 1
0.0190588270728756 0.0191153498839184 1 1
-0.0654416038790402 -0.0645663711155437 1 1
-0.274297766387223 -0.271494444748868 1 1
-0.245640145590077 -0.242430771635512 1 1
0.212222852221727 0.21034502513955 1 1
0.0987195891468332 0.0972491013701873 1 1
-0.174839465612841 -0.173354160949459 1 1
0.144783625803354 0.143211372120504 1 1
0.326614978317381 0.322211152353261 1 1
0.174572654180998 0.171931596248871 1 1
-0.0346797491156897 -0.0328073005244863 1 1
-0.12912682080155 -0.127530869010188 1 1
-0.0667144474442846 -0.0666763770782839 1 1
-0.191319901765495 -0.18964999134958 1 1
-0.239450687194151 -0.237593558888754 1 1
0.173567725504853 0.172014539260361 1 1
-0.166653708026302 -0.164082538352757 1 1
0.104110448655885 0.103228242859507 1 1
-0.119373719343912 -0.118228819909387 1 1
0.0610171011739599 0.0613164767727493 1 1
0.146557812506798 0.145073696223251 1 1
-0.00990012898917283 -0.00967750608060946 1 1
0.0479164073976023 0.0475185616834956 1 1
0.0523885148806771 0.0517337647065815 1 1
0.258837823875396 0.256056128493532 1 1
-0.0734314505503021 -0.0721327960038256 1 1
0.0599674731061172 0.0600990437577888 1 1
-0.0617060700366954 -0.0609432412055346 1 1
-0.0753691415189241 -0.0746235083242357 1 1
0.112517616550645 0.110476258676888 1 1
-0.142506937618035 -0.140660177039781 1 1
0.129438251773256 0.127726029416558 1 1
-0.118887685655864 -0.117589340482923 1 1
-0.191648423762891 -0.190313427353517 1 1
0.186518124729252 0.183753541441151 1 1
-0.0523458456581577 -0.0509015840832375 1 1
0.0342626912065539 0.0348690433735013 1 1
-0.0694343279905701 -0.0693819562385467 1 1
0.425934639218683 0.421666630330689 0 0
0.0695594416464115 0.0696314769035036 1 1
-0.10491854753986 -0.103960507729418 1 1
0.172579103227308 0.170307518476476 1 1
0.056664194169013 0.0566107316238708 1 1
0.137415350260595 0.135500459846518 1 1
-0.0860418044061287 -0.085687690427914 1 1
0.153836052117238 0.152417011653608 1 1
0.21750453896672 0.215246855336167 1 1
-0.0239377043606795 -0.0236423936717835 1 1
-0.108557900341783 -0.107470443844317 1 1
-0.109968192286339 -0.108526034946342 1 1
-0.0424159847614414 -0.0417198597898325 1 1
-0.0573594083035194 -0.0567480350622701 1 1
0.102245812253614 0.101218164585578 1 1
-0.189292834386496 -0.186735490570526 1 1
0.0825037045763789 0.0812455763294802 1 1
0.109403965488171 0.108428092045797 1 1
0.0634949422903531 0.0626699065386702 1 1
-0.0294430225618666 -0.0292521172051645 1 1
0.1376225578351 0.136381757349528 1 1
0.0581863824979297 0.0581868535449871 1 1
0.0493679237669433 0.0487261553687949 1 1
-0.0567025913568258 -0.0564088153478513 1 1
-0.308718193302946 -0.306536071699176 0 0
-0.072992389272007 -0.0722824593918956 1 1
-0.000920257381551083 -0.00034962158782173 1 1
-0.0234648498998595 -0.0237360805494629 1 1
0.195923588119599 0.194282148388805 1 1
-0.0405318092884701 -0.0396230006469798 1 1
0.0024609821160191 0.00286419930469907 1 1
0.0846884723966034 0.083923737047192 1 1
-0.234963207302135 -0.232196476212819 1 1
-0.0699115109208117 -0.068462388977914 1 1
-0.0540079548230116 -0.0532088802620579 1 1
-0.238439638277424 -0.235069471253743 1 1
0.094004977795769 0.0936640345780614 1 1
0.504545818244361 0.499707745596444 0 0
-0.16680944580974 -0.165702932661003 1 1
0.106503543658382 0.106594570983665 1 1
-0.278301499881263 -0.275541917593248 1 1
0.0379156223572341 0.0383044259206635 1 1
0.0762451793250784 0.0752554765189345 1 1
-0.163939348370381 -0.161881238326223 1 1
-0.22074749260734 -0.217874179980401 1 1
0.0892250805334966 0.0883650239909781 1 1
-0.0546772228025831 -0.0538694196706709 1 1
0.277991732085661 0.275960107715413 1 1
0.136537156590458 0.135196237921541 1 1
0.115275468877445 0.113839146877253 1 1
-0.165801627349797 -0.163170514435268 1 1
-0.132205241275797 -0.131607002658408 1 1
0.0861029520468441 0.0847974375157328 1 1
-0.267358625135149 -0.264205271687762 1 1
0.0741574944654166 0.0733714359447295 1 1
-0.229321249001888 -0.227676099082158 1 1
0.15944115165434 0.158013685170513 1 1
-0.0775050095543053 -0.0777088179356814 1 1
-0.0595081398528567 -0.0587720684919838 1 1
0.098325838664048 0.0972560229624957 1 1
0.120867560214298 0.119895980630441 1 1
-0.164760850956179 -0.162588629135324 1 1
-0.0439528583744152 -0.0439081419878375 1 1
0.0695077786896075 0.0688222847269971 1 1
0.126948935123279 0.125754803450432 1 1
0.0539588465388051 0.0528752347212512 1 1
0.136419678605332 0.134895685441768 1 1
-0.123863062197338 -0.123195379305942 1 1
0.257269743808489 0.254588372436495 1 1
-0.113766327755735 -0.11147698596784 1 1
-0.180488196373513 -0.178785793124292 1 1
0.156641503100731 0.154222781330873 1 1
-0.10347419693578 -0.102680837976394 1 1
-0.0232679493577496 -0.0231530005662696 1 1
-0.0528343513804386 -0.0528900908921474 1 1
0.128816000606472 0.127704498154333 1 1
0.0863921613896171 0.0851892441465569 1 1
0.234480447169353 0.231872007359522 1 1
-0.110831534021641 -0.108978822065893 1 1
-0.0747991766645802 -0.0738386892270005 1 1
-0.217587814003234 -0.215222042986517 1 1
-0.0789302171606457 -0.0780621369531114 1 1
0.124503286140268 0.122712033781145 1 1
0.171972383506269 0.170048272980874 1 1
0.279797870582143 0.277646049599696 1 1
-0.000196423313201084 -0.000518569624741151 1 1
-0.0751487486038833 -0.0743807008103988 1 1
-0.114268620129343 -0.113170792061755 1 1
0.144427399386497 0.14302738257554 1 1
0.0857486771749569 0.0849544998076986 1 1
-0.356969573389458 -0.353467593237907 0 0
0.0469422515186497 0.0463105661913448 1 1
0.0139399956579194 0.0138183052716125 1 1
0.0688600523355392 0.0681234155244103 1 1
-0.128405801390734 -0.127462276525822 1 1
-0.208009551352022 -0.205616758780776 1 1
-0.296806125895486 -0.292882120360479 0 0
0.0584410782215879 0.0575135761454606 1 1
-0.282570632946897 -0.278458103634113 1 1
0.220885603213811 0.219044963619271 1 1
-0.112338385231017 -0.110653412143776 1 1
-0.141585867259138 -0.140130401983197 1 1
-0.0561317121132772 -0.0555094654034794 1 1
-0.208273951588182 -0.204957228365251 1 1
-0.30050231252568 -0.298221862933982 0 0
-0.155351342591295 -0.154164320889487 1 1
-0.140410975076077 -0.138943976021857 1 1
-0.189772692017033 -0.187565623213504 1 1
-0.146648573664491 -0.144634300219897 1 1
-0.194191041622285 -0.192177272538672 1 1
0.209989276283384 0.207895373567592 1 1
0.269321870616315 0.266737507965254 1 1
0.00957039367348014 0.0101886079296971 1 1
-0.0901633136209688 -0.0897174677243252 1 1
-0.0258692589956092 -0.0258553208438538 1 1
0.0260938181315989 0.0260709541957831 1 1
0.00414793721757744 0.0044748688543388 1 1
0.0245975301736274 0.0235066338025024 1 1
0.376577532489887 0.372601091261241 0 0
-0.148382295865951 -0.146536651780241 1 1
0.105467046808767 0.103968108455137 1 1
-0.0121037596142196 -0.0111414244698601 1 1
-0.126217392460118 -0.125174074377221 1 1
-0.151902374925513 -0.149924370953532 1 1
0.234722210848468 0.232283191364787 1 1
0.00995710328155858 0.0103744190267464 1 1
0.0634697586428294 0.0623747406965813 1 1
-0.0573441456327053 -0.0565876764272312 1 1
0.221264293776354 0.219537543793965 1 1
0.0227304311267727 0.0223030770135559 1 1
0.16606115350887 0.163716727162655 1 1
-0.106333864606391 -0.105289754955735 1 1
0.248701967436626 0.246080718213132 1 1
0.128214040294778 0.126049940287005 1 1
-0.337463445249561 -0.333884874223286 0 0
-0.16354189004848 -0.161152146519959 1 1
0.216329514754131 0.214199226263386 1 1
0.137578994402179 0.136994034388045 1 1
0.059064401535359 0.0586522381807862 1 1
0.190132030025946 0.188010913634805 1 1
-0.110594214730005 -0.108467474110746 1 1
-0.162320085608916 -0.160251035077073 1 1
-0.0634146635743666 -0.0626931699647041 1 1
0.381747606546352 0.378132594119453 1 1
-0.231443525671372 -0.228553854057527 1 1
-0.113416414923072 -0.111655207769408 1 1
-0.234373899587581 -0.231967223227196 1 1
-0.106360099627376 -0.105525117134733 1 1
0.108326330688978 0.106759970938105 1 1
0.0207016385291022 0.0209700406394304 1 1
0.257358649136284 0.254901741017124 1 1
0.0535650342579945 0.0524125515377407 1 1
-0.155410033555048 -0.153886047004194 1 1
-0.128010190039326 -0.126805027647935 1 1
-0.0416804985993912 -0.0410652206051536 1 1
-0.09151506596239 -0.0903117833965949 1 1
0.0524121122939542 0.0511857340398214 1 1
-0.0642013213204201 -0.0636186844881742 1 1
0.0734360585540835 0.0731037308118406 1 1
0.0387201667860678 0.0390347512585635 1 1
0.106699062577878 0.105283855923248 1 1
-0.146691730719981 -0.145278082985133 1 1
-0.216733227602906 -0.215162162417624 1 1
0.0878226045367487 0.0863368084254059 1 1
0.186431066801986 0.183888580771696 1 1
-0.086442606557162 -0.084868928835896 1 1
-0.152213274580872 -0.150434368744769 1 1
0.126144151815695 0.125525405945484 1 1
-0.425147842164244 -0.419443737843983 0 0
-0.0648718459565762 -0.0643161771965598 1 1
-0.11521256394306 -0.113843972832135 1 1
0.103685456541565 0.102616952220933 1 1
-0.12039399968575 -0.11932559222868 1 1
0.0707617972796691 0.0701191899276295 1 1
0.118039032364137 0.11671854512434 1 1
-0.198677039970651 -0.197229347819433 1 1
-0.257931700207978 -0.255573073320006 0 0
-0.0524990355601303 -0.0514938179345622 1 1
0.0589189834610133 0.0585843128354258 1 1
0.00820620496650872 0.00825203385763604 1 1
-0.18190716371388 -0.179896937743694 1 1
0.195047846348553 0.192944493270491 1 1
0.153594492520351 0.15148814099923 1 1
0.243119553564854 0.240216256164959 1 1
0.196360025510432 0.194758975038261 1 1
0.164990823591879 0.163755685624298 1 1
-0.0515615747714382 -0.0512501646766174 1 1
0.120002730748701 0.118338279976982 1 1
-0.0526599309324418 -0.0512100101207875 1 1
0.0707433598990452 0.0699688407022866 1 1
0.180638810172254 0.178225240860823 1 1
0.171470706335385 0.169428265640245 1 1
0.286952822684494 0.284456407011111 0 0
0.224264496529626 0.221979584190624 1 1
0.111907734441009 0.110548905116464 1 1
-0.114424587356643 -0.112711688108336 1 1
-0.21280361570561 -0.209743979979673 1 1
0.00526714293637736 0.00446112693574591 1 1
-0.131927651186134 -0.130450424743912 1 1
0.222293726527474 0.219848680195864 0 0
0.170016870496926 0.167738132287387 1 1
0.114023699273737 0.112497113758818 1 1
-0.452291496804809 -0.447453996143741 0 0
0.0293945776444576 0.0293957454749757 1 1
0.0903350207987404 0.0885625755034247 1 1
-0.0427319190089245 -0.041622150256091 1 1
-0.134443717716564 -0.13361127338721 1 1
0.0697283374422902 0.0691191037008276 1 1
0.1309819175898 0.12958935014763 1 1
-0.156912790183007 -0.15556693472073 1 1
-0.078452976368925 -0.0781463640567663 1 1
-0.295047343839738 -0.292390495016739 1 1
0.0180300880515728 0.0177980803407014 1 1
0.18372110107293 0.182377988292432 1 1
-0.220964640404376 -0.218545067115022 1 1
-0.116431542380098 -0.11521669233972 1 1
0.0287300387087049 0.0282685624235861 1 1
0.02523533357066 0.024346431075564 1 1
-0.00469011830521976 -0.00492835782069528 1 1
0.00289385804568533 0.00341157022422418 1 1
0.198983479751097 0.196585249358985 1 1
-0.002559189566923 -0.00209890001167907 1 1
-0.275908843978271 -0.27315905798639 1 1
-0.304759984678673 -0.301313824217903 0 0
0.103779990464272 0.102321344708454 1 1
0.0422737257071206 0.0426418401803903 1 1
-0.0440756511378467 -0.043587479854561 1 1
0.156348352590654 0.153595807928901 1 1
-0.0428793130848912 -0.0425301659808249 1 1
-0.077771073312378 -0.0771201773330836 1 1
0.0144778280081111 0.0145671769436042 1 1
-0.133717211784904 -0.132533469714178 1 1
0.00494518796652995 0.00540381587203031 1 1
0.0353288991980834 0.0349072844327253 1 1
0.287385894417804 0.284619037437201 1 1
0.22838958834398 0.226538069951577 1 1
0.0659026724186771 0.0650008189587708 1 1
-0.0813164768967942 -0.0801309643510398 1 1
-0.435877180124208 -0.43204593358124 0 0
0.00309902797033387 0.00302139508349968 1 1
-0.197683010330253 -0.195172291936362 1 1
0.133573022373583 0.132373089344502 1 1
0.0599646310557952 0.0595219193761057 1 1
0.0767849243119394 0.0764367285844235 1 1
0.102731867360969 0.1011593749905 1 1
-0.160937743120327 -0.15952755311287 1 1
-0.103859598097425 -0.102911466195738 1 1
0.0706533289008039 0.0702354823230062 1 1
-0.0499397899529678 -0.0488243834043199 1 1
-0.0149379279080015 -0.0145765197391096 1 1
-0.182673404998276 -0.181200802536593 1 1
-0.136697974574408 -0.135526908796905 1 1
0.00214061770042218 0.00294447800562887 1 1
0.209605075993603 0.207704241510527 1 1
-0.102283215654287 -0.100546049239013 1 1
0.00572924808743958 0.00589393636895156 1 1
0.0104329982169539 0.0107230206765291 1 1
0.0215287319268686 0.0208543117016065 1 1
0.0810194293692401 0.0796018954243523 1 1
-0.0731070490475888 -0.0731023761430069 1 1
0.00322457702087417 0.00273801369287628 1 1
0.00864568361000054 0.00855230371958143 1 1
0.22181282771228 0.219971150911355 1 1
0.290115448680377 0.287029269509825 1 1
-0.160818838441886 -0.159251663275272 1 1
-0.342638672123043 -0.339271419026855 1 1
0.160614454833982 0.15845933276133 1 1
-0.000588007326146604 -0.000901832385063264 1 1
0.11174439206277 0.110159350021847 1 1
-0.0757250897721705 -0.0747858554915963 1 1
-0.150262035202976 -0.148667156911846 1 1
0.026241527517445 0.0263784183144482 1 1
0.0530086209681261 0.0536631366335335 1 1
0.458410051805512 0.454329084153215 0 0
-0.17773308921467 -0.17545983716054 1 1
-0.0199510401939432 -0.0197462342780111 1 1
-0.345667082212294 -0.342510228499753 1 1
-0.0211260495995035 -0.020760129108859 1 1
-0.0970605250078433 -0.0961226182365763 1 1
0.113597484125704 0.112245398578417 1 1
0.398278403723431 0.393858701883005 1 1
-0.0327572300724189 -0.0320204743458026 1 1
-0.0885809496893229 -0.0875023569470227 1 1
0.471106809994052 0.465929322841963 0 0
0.222716995065509 0.220057792613759 1 1
0.0485999738330142 0.0490617388266193 1 1
0.267102910770759 0.264330202678505 1 1
-0.00257937847336379 -0.00266312170310636 1 1
0.0448755004267505 0.0444537218565184 1 1
0.200941484143025 0.198719306410337 1 1
0.0326087488844385 0.0314125247166424 1 1
-0.401584619906502 -0.397885677455599 0 0
-0.106473608504042 -0.105071845252849 1 1
0.0890556482505164 0.0874613966386927 1 1
0.0236569249343884 0.0238218343687843 1 1
0.275992578034663 0.273578417479004 1 1
-0.0586674279976006 -0.0587523586690443 1 1
-0.328020145125646 -0.324107291247811 0 0
0.223361430003896 0.220254354862198 1 1
0.12810007760838 0.126704334179182 1 1
-0.0483941151630013 -0.0470097618061457 1 1
-0.205529202370427 -0.2037232944055 1 1
0.0839992956578365 0.0843242219528847 1 1
0.14342680557278 0.142737680498074 1 1
-0.194951849681164 -0.193437971336332 1 1
-0.103501062259187 -0.101905095703826 1 1
0.121802926174069 0.121360068872121 1 1
0.0304878207755834 0.0300984069756251 1 1
-0.155488293854865 -0.152660821941409 1 1
-0.0739772278630728 -0.0732628847620834 1 1
0.225631221780623 0.222707206290587 0 0
-0.217206074770714 -0.215075788702875 1 1
0.172490677283228 0.170036557450205 1 1
0.234433495113136 0.231451344474881 1 1
-0.0729867673630533 -0.0719768269248203 1 1
-0.0672595066682 -0.066744738545188 1 1
0.141998440568328 0.139841562977573 1 1
0.00718323437861862 0.00640064107423034 1 1
0.0731305444557957 0.0722567607053669 1 1
0.0653717678803478 0.064269863113452 1 1
0.20654304347714 0.204208546135541 1 1
-0.16849260993512 -0.166127814518776 1 1
0.0279294116622611 0.0271188090369891 1 1
-0.463524877859807 -0.458787488679986 0 0
0.0405661386739068 0.0391345127151803 1 1
-0.0483088264458412 -0.047722560925406 1 1
0.0126937093361648 0.0129743829521811 1 1
0.0617858752631833 0.0612531545843356 1 1
-0.233597274051034 -0.231355131537552 1 1
-0.115938890459086 -0.115163483504456 1 1
-0.106721270325959 -0.105854977097538 1 1
0.10191339199052 0.101209071179968 1 1
0.0259259724786001 0.0260435054460127 1 1
0.199144448243172 0.197273237804822 1 1
-0.356170412790283 -0.351769403372215 0 0
-0.0801003798760074 -0.0793754357971279 1 1
-0.217864386955404 -0.215740597022975 1 1
-0.0198037492945047 -0.0212041976561122 1 1
0.311790445142957 0.307343303558707 1 1
-0.295934604701839 -0.293311718942329 0 0
-0.037314547443455 -0.0368820204610033 1 1
0.0862950154289946 0.0854876996036047 1 1
0.281320057453862 0.277843528126584 1 1
0.490673877643746 0.484852312477452 0 0
0.192613357427486 0.189972736129117 1 1
0.0808067939049729 0.0789351839555758 1 1
0.0667967944053457 0.0665850315835506 1 1
-0.00846789440707128 -0.00878850794562198 1 1
-0.184274046654302 -0.181889859033788 1 1
0.149668775563667 0.147919778673465 1 1
0.0184447992504935 0.0187585448703557 1 1
0.0492204931291015 0.0486423627617512 1 1
-0.220323605338982 -0.218252309617133 0 0
0.11823937062109 0.117193403064243 1 1
-0.0141575328758444 -0.0138606007174941 1 1
0.0641701370817131 0.0639725557164533 1 1
-0.0297443746364188 -0.0296681727746148 1 1
-0.0291779485925399 -0.030260167475369 1 1
0.248571875747015 0.246322432362171 0 0
-0.263318761525997 -0.261244139081309 1 1
-0.29739648821158 -0.294668514672544 1 1
0.179438143882956 0.177830152225551 1 1
-0.182841744198517 -0.180844938574427 1 1
-0.0819076661722191 -0.081478108890942 1 1
-0.0472599390176217 -0.0465222206234699 1 1
-0.0180504636275535 -0.0185785598651247 1 1
-0.109350936547451 -0.10805912087309 1 1
-0.113864048281815 -0.112044005845632 1 1
-0.0506549318755208 -0.0501676628513105 1 1
0.146045701305254 0.1454885934492 1 1
-0.125981077977066 -0.125059400531261 1 1
-0.101227097720672 -0.10019318575325 1 1
-0.00750852637509955 -0.00814077115647979 1 1
-0.0973011906535338 -0.0974348030111302 1 1
-0.108442028458953 -0.107089952985487 1 1
0.0100781550319918 0.00981387763872576 1 1
0.0237201175475561 0.0232412730385025 1 1
0.0482652016894941 0.0478238876685043 1 1
0.070983916216853 0.0696011128420689 1 1
0.198080406548442 0.195410649215548 1 1
-0.220866161597028 -0.218599007560431 1 1
0.332702012895819 0.329200369904415 0 0
-0.130823174609566 -0.130100038461213 1 1
-0.145959471481635 -0.144800035241838 1 1
0.221425128313594 0.218533381708531 1 1
-0.171192097656078 -0.169834932499609 1 1
0.261146927228218 0.258458025492008 1 1
-0.41180011243862 -0.40749701720712 0 0
0.147654853189734 0.146095396678049 1 1
0.00705435204785983 0.00693495374844814 1 1
-0.0410486886336617 -0.0414904976052472 1 1
0.0400229727299793 0.0390625336545366 1 1
0.0789647378326332 0.0790338461888616 1 1
0.0696045866077978 0.06891604536777 1 1
-0.131798064323833 -0.130504791353984 1 1
0.415122828972216 0.410379826214538 1 1
0.16368599728118 0.162466413447647 1 1
-0.488745332139647 -0.483213877771748 0 0
-0.0800942723470478 -0.0797050097853833 1 1
0.0793207556191871 0.0783841999114488 1 1
0.00503122666682346 0.00492384155968985 1 1
-0.40092200721385 -0.396356250906092 1 1
-0.151403129775868 -0.149630146790737 1 1
0.0188631087917506 0.0188265689964728 1 1
0.218392287478223 0.216744472696495 1 1
-0.0351540603843601 -0.0354436806021502 1 1
-0.4497684125477 -0.445285533850558 0 0
-0.250103601387048 -0.24697095158929 1 1
-0.117493991186272 -0.115864240208268 1 1
0.088288884103724 0.087718014526946 1 1
0.0714678543751559 0.0699343175737104 1 1
-0.178242611978466 -0.176286862970156 1 1
-0.0990670126031805 -0.0978589021425377 1 1
-0.0791640401657166 -0.0790942904515714 1 1
0.0193615408781185 0.018159416855521 1 1
-0.145717303191492 -0.143041629630509 1 1
-0.0618587103987312 -0.0614800709153407 1 1
-0.129385846612753 -0.128598988757795 1 1
0.179746195557702 0.177693557124914 1 1
0.231188997724068 0.228489091828638 1 1
0.133919069877102 0.132242201406997 1 1
0.00242258867520773 0.00256550167840057 1 1
-0.126785872085833 -0.125234572017439 1 1
-0.117221120856604 -0.116084691087688 1 1
0.134929444741682 0.133929035103706 1 1
-0.0278257952054024 -0.0274429248539141 1 1
-0.234132344391777 -0.232415345040808 1 1
-0.067193271466492 -0.0672077079369417 1 1
-0.00502820570332824 -0.00463200892842244 1 1
0.0513509606094781 0.0506745627363682 1 1
-0.0453202942343849 -0.0452069170635261 1 1
-0.0421552412144612 -0.0412440222350001 1 1
-0.0955897779931591 -0.0943008697866881 1 1
0.0951729069794447 0.0938959049036977 1 1
-0.0969957356244664 -0.0963997495336474 1 1
0.0657543508217542 0.0653328473669793 1 1
0.184676954505783 0.18202397120807 1 1
-0.00576476675923118 -0.00558926525613629 1 1
-0.0178267783010287 -0.0175925510480942 1 1
0.0157593460017659 0.0154733880233696 1 1
-0.322794906682076 -0.319638470854251 1 1
0.0941911400593748 0.0926476470752378 1 1
0.0190217037663169 0.0190761655353455 1 1
0.157353860600033 0.15527731260962 1 1
-0.220576496718493 -0.2178712927384 1 1
0.0202035393569607 0.0198376657382121 1 1
-0.00584488648350692 -0.00696291129031499 1 1
0.174263075883343 0.172495332013705 1 1
0.296207336612926 0.292693789877534 0 0
0.310764376870261 0.307795110321924 0 0
0.00232053669010714 0.00234239836532084 1 1
0.303729627420664 0.299940226902476 0 0
0.125155708394305 0.123983915741549 1 1
0.0187885536438415 0.0198004091220915 1 1
-0.178177093185124 -0.176262542252503 1 1
-0.229439467116933 -0.227097617159833 1 1
-0.0409502968181963 -0.0407424334713899 1 1
0.206977846069601 0.20496753800852 1 1
-0.028906585960952 -0.0281217232452923 1 1
0.208728876735584 0.206475183356493 1 1
-0.210367784249369 -0.209203764726801 1 1
-0.148087078198254 -0.146844153246236 1 1
0.164130712253099 0.162411385003652 1 1
0.0598412470756303 0.0592682592849783 1 1
0.0951114641444841 0.0939543807603109 1 1
-0.0156538267205801 -0.0149107412950255 1 1
0.0922152996824572 0.091304454073586 1 1
-0.204542435160204 -0.202011496491934 1 1
0.109173403846601 0.108531337861616 1 1
0.0798323221820775 0.0794850361166935 1 1
-0.113463206114126 -0.112243936034166 1 1
-0.119978600097003 -0.117857890690917 1 1
0.179432689352872 0.178152622130054 1 1
-0.238097485383559 -0.236202435825724 1 1
0.132849766721558 0.131448882951547 1 1
-0.166029920455642 -0.164362305543323 1 1
0.105604546222127 0.104180314231022 1 1
0.187056912777069 0.185727988436107 1 1
0.0597259928254327 0.0591337436190882 1 1
-0.354085658569662 -0.350860322735354 0 0
0.0834039624977633 0.0823829078229017 1 1
0.0605375172368579 0.0595170244721727 1 1
0.164555996111811 0.163149318542086 1 1
0.160199298832319 0.157809226740217 1 1
0.130912168071541 0.129522627594413 1 1
0.259180000467217 0.256831208102653 0 0
-0.288256955274145 -0.285564214425403 1 1
-0.150703292138622 -0.149137135314862 1 1
-0.201763268593907 -0.200089097876505 1 1
-0.120824192584978 -0.119453649441352 1 1
-0.263958381883155 -0.261463048646552 1 1
0.0150317576210206 0.0146647073479848 1 1
0.190577347263207 0.188381727315836 1 1
-0.172483623834893 -0.171624361821891 1 1
0.127266703764849 0.126557029891195 1 1
0.0352956885904924 0.0351770007956969 1 1
-0.0472502864539798 -0.0468343910409872 1 1
-0.111010251991012 -0.108606089063038 1 1
0.220998464626912 0.218144828459837 1 1
-0.0446150062045774 -0.0443115579673926 1 1
-0.0784219058057392 -0.0774298588417621 1 1
0.0327014026358055 0.032588972241446 1 1
-0.136324341507135 -0.134553933530782 1 1
0.28099700521463 0.27771410173963 0 0
0.130149181586346 0.129566662700905 1 1
-0.0324457289093664 -0.0316652363447315 1 1
-0.10033369892999 -0.0992391503273327 1 1
-0.188355202350484 -0.186341524598989 0 0
-0.0134788827122567 -0.0138278721930698 1 1
-0.257298411161897 -0.254796060526442 1 1
0.319269551118731 0.315744371863484 0 0
0.408291675052305 0.403642537368584 0 0
0.198903578922139 0.196461028606153 1 1
0.0200140400684425 0.0207601101454522 1 1
0.0608386356915036 0.0603771285931456 1 1
0.121059816656532 0.118806931303422 1 1
0.36398507637016 0.359504978403543 1 1
-0.15007557272181 -0.148425315969423 1 1
0.237866150081444 0.235549699175704 1 1
0.162406955898384 0.161178477430685 1 1
0.267374080918477 0.264551169948374 1 1
-0.062659553183285 -0.0622590648340203 1 1
-0.0968325076464733 -0.0958201608400531 1 1
-0.129561622843594 -0.127537316560265 1 1
-0.0154995376636233 -0.0142160714751149 1 1
0.0109949031210389 0.0113182158699413 1 1
-0.039262612299987 -0.0381562871842529 1 1
0.19605120947445 0.194551841288476 1 1
-0.0972739825291335 -0.0968158339514137 1 1
0.180674626576542 0.178826842275054 1 1
-0.170292044968531 -0.169056971697227 1 1
-0.0813755151273368 -0.0807738624111178 1 1
0.0459816637904941 0.0454325294225382 1 1
0.165732363036681 0.16324526772784 1 1
-0.0858929590440627 -0.0845986740460807 1 1
-0.0960924876663328 -0.0960406747646675 1 1
0.123686157407482 0.121818511274652 1 1
0.164764123948627 0.162564604787964 1 1
-0.143725103326915 -0.142588136181338 1 1
0.000625019583691807 -0.000144290306838988 1 1
0.0682339258549686 0.0682513494053377 1 1
0.184770186521287 0.18179579609814 1 1
0.00249659570346188 0.00250553537168656 1 1
-0.208983758205682 -0.206681024856497 0 0
0.193379361028623 0.191654142411758 1 1
-0.242491349066581 -0.240116413539026 1 1
0.322486946112791 0.319421945281402 1 1
-0.0626396334258044 -0.0617382096870128 1 1
0.053465679363454 0.0531119926032428 1 1
0.185399285042057 0.183698705366016 1 1
0.161663235242352 0.160205546051267 1 1
0.29292935456704 0.28928461795376 1 1
0.119042970730307 0.117180655696231 1 1
-0.0859058545882889 -0.0843199789908609 1 1
-0.0252422326033395 -0.0251767501057081 1 1
0.185955758668648 0.184215459944061 1 1
-0.0714243513997485 -0.0701734573585084 1 1
0.0812437112924338 0.0801068743946234 1 1
0.129619080564626 0.128755257241123 1 1
0.228807294851136 0.226274855507458 1 1
-0.315475530819843 -0.312467038591133 1 1
-0.0227590067110166 -0.0218533669003057 1 1
-0.178933789482891 -0.176078758564526 1 1
-0.152039465634042 -0.14980626624658 1 1
0.234339341130095 0.231790524314929 1 1
-0.123081073363018 -0.122213435608221 1 1
-0.0901811248083062 -0.0889128069009831 1 1
-0.179186884996153 -0.176616306784008 1 1
0.0638698572325099 0.0631876204564689 1 1
-0.136675369063762 -0.135740805049269 1 1
0.052028815345533 0.0512223849025987 1 1
-0.0720679479076014 -0.0714462191792023 1 1
-0.0725886761860785 -0.072629922688893 1 1
0.257278767344133 0.254047868150258 1 1
0.39721606681316 0.393271950451317 0 0
0.0509237156490084 0.0502342369775139 1 1
-0.203228088173705 -0.20175627596024 1 1
0.205538415385794 0.203554270429628 1 1
-0.107859270356596 -0.106124999513228 1 1
0.186490326404909 0.18384633081319 1 1
0.0366310248828253 0.0359263222741714 1 1
-0.0156946033710756 -0.0160939287316195 1 1
0.268527326879642 0.265527122633321 1 1
-0.183963623632741 -0.182059447869816 1 1
-0.226679109676408 -0.224203905952247 1 1
0.185936898141929 0.184558313204692 1 1
0.0555215547356805 0.0553585598392281 1 1
0.2871118562786 0.283860796902099 1 1
0.180160885692947 0.179039745730879 1 1
-0.113963851946324 -0.112956564675623 1 1
0.0122505312842521 0.0122596378401156 1 1
0.107438207819236 0.106062575709141 1 1
0.152030561489915 0.14988565811412 1 1
0.120974537363329 0.119738845618709 1 1
0.0100798431901619 0.0093765256212775 1 1
0.0013079712684969 0.00154967663652422 1 1
0.0769206811648241 0.0760630284823593 1 1
0.400601111221298 0.39662423821776 1 1
0.0145131058566234 0.0135462770766298 1 1
-0.243980249484702 -0.241750072950659 1 1
-0.100091926579192 -0.0985910066903539 1 1
0.0555521726164187 0.0552052990476531 1 1
0.0193633688568604 0.018678189955191 1 1
0.140337904680898 0.13917270624349 1 1
-0.0134473646996388 -0.0126462886236569 1 1
-0.203915482188703 -0.201347448929552 1 1
-0.314387888438656 -0.309778797248114 0 0
0.0697452745271751 0.06964097805039 1 1
-0.377015495232955 -0.372596924750891 0 0
0.198464992137911 0.196360250072934 1 1
0.34368662444707 0.341058444982949 0 0
-0.188670557821303 -0.186561498553111 1 1
-0.0915552003731886 -0.0909873654462073 1 1
-0.0687642943436743 -0.0680862776055019 1 1
-0.25236570739178 -0.249228170760221 1 1
-0.163391706058943 -0.161563116698512 1 1
0.0320880433916202 0.0324682195027081 1 1
0.145773070005416 0.144118515075538 1 1
-0.130120383915865 -0.129493290432075 1 1
-0.0621899719879126 -0.0619936519464521 1 1
-0.137435588914079 -0.135978898541674 1 1
0.160392368803466 0.159258875780381 1 1
-0.00394388852673179 -0.0039025617361757 1 1
0.244666233225773 0.242010632905726 1 1
0.0763441136327754 0.0750025729437911 1 1
-0.352800757583964 -0.349231524171306 1 1
-0.211232192836699 -0.208502604660638 1 1
-0.439921791653304 -0.436221104135961 0 0
0.0603551719410859 0.0604057616125476 1 1
0.117996265597857 0.11681285259311 1 1
0.36444801242225 0.360122673333576 0 0
0.165878754602365 0.164434435008823 1 1
0.0602474271867704 0.0599483822754054 1 1
0.306351912183142 0.303629487669801 0 0
0.229965373696453 0.227407094788932 1 1
-0.365336554191211 -0.361234777921734 1 1
0.203797439274898 0.201766267858779 1 1
0.115924548842632 0.115133179430891 1 1
-0.320112134918875 -0.31662816058617 1 1
-0.213435022072264 -0.211609109060661 1 1
-0.0114507899311956 -0.0105468588408487 1 1
-0.000986418362746232 -0.00142222116159313 1 1
0.224387376577358 0.221335924283451 1 1
0.278349868384382 0.275086722768392 0 0
0.262702203869113 0.259931047207574 1 1
0.0363960758750011 0.0364754224312816 1 1
-0.088201517887648 -0.0880974308896933 1 1
-0.144347771506056 -0.142524435446939 1 1
-0.0910294427416391 -0.0894272065384387 1 1
-0.0439224631363936 -0.0430045042040525 1 1
-0.011260700520339 -0.0120012431643297 1 1
-0.0698073698456528 -0.0694328670933494 1 1
0.0706349071726577 0.0702685494946346 1 1
0.0897336630219142 0.0887336362569495 1 1
0.0452136563391831 0.0446145123806122 1 1
-0.335107176337039 -0.331320955784727 1 1
0.118426517095461 0.117868329945405 1 1
0.2172869765401 0.21582863131947 1 1
0.0173540425412922 0.0173225958074831 1 1
0.131197856618138 0.130376482486555 1 1
-0.115556488322404 -0.11325574143955 1 1
-0.0230263436656921 -0.022323348832534 1 1
0.137552562818428 0.13705126508881 1 1
0.0448661614706166 0.0449039843861214 1 1
-0.172879020631867 -0.170763816241607 1 1
-0.277457360723387 -0.275027800079546 0 0
0.00236049108297529 0.00187630312320797 1 1
0.0531822752818018 0.0528328363148638 1 1
0.0599888663574798 0.0594171939097142 1 1
0.0576341973963998 0.0575763443413291 1 1
-0.0528537657276868 -0.0525998659574411 1 1
0.125591315001789 0.123563119277041 1 1
0.114694065006856 0.112804733344594 1 1
0.0889631897021168 0.0872356281662664 1 1
-0.0386891361433981 -0.0379653899777471 1 1
-0.106847853013088 -0.105431294415311 1 1
0.0747594920844049 0.0738391196003318 1 1
0.149218002520058 0.147164347760324 1 1
-0.231817583873748 -0.229858735828597 1 1
-0.0482512586507318 -0.0480130468515119 1 1
0.136045986145012 0.134853897057338 1 1
-0.0465344283673358 -0.0463213571026265 1 1
0.102889962380211 0.102376257008839 1 1
-0.221487116520726 -0.218846136741554 1 1
0.0366405549888079 0.0364154549459562 1 1
0.0410174818438434 0.0410560599732368 1 1
0.0820936291732699 0.0811773196737132 1 1
0.0373162599099973 0.0369373288005998 1 1
-0.25870796067514 -0.256150655634616 1 1
0.0321792012884872 0.0317504207967095 1 1
0.028199368998467 0.0280652785619795 1 1
0.011464446583294 0.0118743853587061 1 1
-0.00296038882053909 -0.00324605773633986 1 1
0.121085889112363 0.119791240716732 1 1
0.0251563069027096 0.0246660123988865 1 1
-0.00708597094062102 -0.00666024176315656 1 1
0.0158785999499489 0.0159874210791953 1 1
0.0927717436521617 0.0913329830428829 1 1
0.0483860097024463 0.0475770689808504 1 1
-0.112691997095278 -0.111683047452591 1 1
0.0225458997973489 0.022899550500682 1 1
-0.167846061756408 -0.166664594537038 1 1
-0.302351144637344 -0.299856740414784 1 1
-0.175768678702783 -0.17451938669012 1 1
0.170003683974558 0.167608260612959 1 1
-0.191563091142285 -0.189180985875197 1 1
0.115779034877082 0.114098111640169 1 1
0.139896527874308 0.140086732815591 1 1
-0.191260546163623 -0.189577456528952 1 1
-0.0840838398884893 -0.0825483731447496 1 1
0.0221374031915775 0.0214588066726439 1 1
-0.228153957308938 -0.223746199500061 1 1
0.0187230436553451 0.0180390890159699 1 1
-0.139525051919394 -0.137709262093313 1 1
-0.0314039683029501 -0.0311276962009933 1 1
-0.0439757668961405 -0.0436333705261306 1 1
-0.137959089343152 -0.136797559246539 1 1
0.112411295750693 0.111401489720651 1 1
-0.263824627995231 -0.260727201124126 1 1
0.00363387517004561 0.00408850144912261 1 1
0.245824661711088 0.243754113190842 1 1
0.0696083540678264 0.0687965874727706 1 1
0.200400440713095 0.198744487496915 1 1
0.341746092291624 0.338520110088467 1 1
0.0189722812238419 0.0178617959651186 1 1
-0.41645492765928 -0.411105590882958 0 0
-0.123554469450823 -0.122354490812657 1 1
0.0610917409712787 0.0607183484406349 1 1
-0.0709456979153243 -0.0699189156098081 1 1
0.00263379883473424 0.00291963020242759 1 1
-0.141124829475203 -0.139520409181039 1 1
0.051273619250113 0.0509890062116943 1 1
-0.251858107776071 -0.249365299189881 1 1
-0.178072361993814 -0.176284056355144 1 1
-0.138736279826718 -0.13763646895997 1 1
-0.292620938060575 -0.289702266796934 1 1
-0.262342309164484 -0.259999971054853 1 1
-0.269483765042279 -0.267314477733569 1 1
0.248468330464439 0.245883592910154 1 1
-0.305352739982749 -0.301394069385763 1 1
0.00298256505179454 0.00280475617633184 1 1
0.0533937623591895 0.0527018385810145 1 1
0.240249027142036 0.237906595697826 1 1
-0.369258872342431 -0.365461332882792 0 0
0.161823644226684 0.160961088926383 1 1
0.226255027210686 0.223545204138556 0 0
-0.0340551404804969 -0.0330423118730634 1 1
-0.290070785821827 -0.286639129397496 1 1
0.220664516300903 0.217681935271454 1 1
0.289160418533847 0.285803011780306 1 1
0.0610777444113023 0.0605749375553644 1 1
-0.198493544298549 -0.196939330657603 1 1
-0.188428682865043 -0.185206123836727 1 1
-0.0612594908181055 -0.0616185187960018 1 1
0.358446826901129 0.35514545548834 0 0
0.180497045804808 0.178909199619793 1 1
0.247840252509851 0.245425519502239 1 1
0.226546329279828 0.224872308722801 1 1
-0.0268023368838972 -0.0266603164277907 1 1
0.0179669833123049 0.0179518685585596 1 1
0.014671580488639 0.0149720235779766 1 1
0.0949465855179386 0.0932834341151614 1 1
-0.0992603761354527 -0.0988786825132938 1 1
0.0358491235870756 0.0357112965033297 1 1
0.0272929347142972 0.0271142137665729 1 1
-0.0228855121157832 -0.022671524376395 1 1
0.157832372544351 0.156310100107695 1 1
0.177745485899634 0.175160710318038 1 1
0.208241038822584 0.20629369885961 1 1
0.0358396877456461 0.035715637302316 1 1
0.0207065288399917 0.0204449750774937 1 1
-0.100056552627445 -0.0990358641844872 1 1
0.421291962296541 0.416855153660702 0 0
0.117276777798631 0.115861097605415 1 1
-0.121777816885675 -0.120161473507023 1 1
-0.48108606509375 -0.476569420474297 0 0
0.00580954194301599 0.00577085927515001 1 1
-0.11395590643706 -0.113518535094738 1 1
0.152363399218838 0.151133930182078 1 1
-0.123450078058204 -0.121950251283939 1 1
-0.0723447959902368 -0.071705365390935 1 1
0.281464814170701 0.277797074494569 0 0
0.0442574675365969 0.0439337878144388 1 1
0.138459865282685 0.13664070050875 1 1
-0.0308699050073078 -0.0308054544161594 1 1
-0.108013052461572 -0.106223322349282 1 1
-0.216304848230605 -0.214641379425259 1 1
-0.108942060237954 -0.107889705414736 1 1
0.0669706860945922 0.0665150782234128 1 1
-0.0680571257222975 -0.0669681769979762 1 1
-0.253584893328545 -0.250634019755492 1 1
0.371944498220629 0.367489876919627 0 0
-0.0201676789652245 -0.0196977360995346 1 1
0.0184731851450774 0.018154911522271 1 1
0.0101042177108593 0.00947549820165871 1 1
-0.110774707658504 -0.109846965650248 1 1
-0.0695818127715136 -0.0691432973847368 1 1
-0.107508508138067 -0.105522773185483 1 1
0.0745736252612257 0.0735156397225512 1 1
0.215350602881631 0.213895635227707 1 1
0.0103201218602356 0.0100998950034135 1 1
0.120899004787788 0.119659718066794 1 1
0.288962076066916 0.28615613025131 0 0
0.232060993369395 0.228672292276381 1 1
0.114659660598163 0.113855012128747 1 1
-0.018162281484409 -0.0175476808597687 1 1
0.199863195289176 0.19808390022765 1 1
-0.1354538392495 -0.134413569509257 1 1
0.0204689617038092 0.0200381408018331 1 1
-0.266986347090115 -0.263766548466827 1 1
0.0235862229286367 0.0235438776309892 1 1
-0.0694110908786065 -0.0683753496148265 1 1
-0.0370411567899388 -0.0364887754475925 1 1
-0.23436745515452 -0.231639274812985 1 1
-0.172178597471886 -0.170685581115879 1 1
-0.121188654187128 -0.119526793081417 1 1
-0.0881737576749594 -0.0880495162358261 1 1
-0.0580042287432383 -0.0583179892769018 1 1
0.110155521701575 0.109292770573884 1 1
0.135832960557854 0.133945567955827 1 1
0.304999115006799 0.301374413962201 0 0
-0.328945694935391 -0.326274715773715 1 1
0.330955372081245 0.327464814012194 0 0
-0.058004213741279 -0.0575701826710195 1 1
-0.162241086875552 -0.160982557487761 1 1
0.0441675964157798 0.0440116334888732 1 1
-0.474372165172251 -0.46938925012884 0 0
-0.0785623366330103 -0.0782342154367807 1 1
0.0220114628155793 0.0220144209755497 1 1
-0.153594153865981 -0.15205845069171 1 1
-0.187257227332066 -0.185714283526086 1 1
-0.0800971857862011 -0.0794203758959631 1 1
-0.0955037084767728 -0.0944788630464329 1 1
-0.147205177626294 -0.14624448080366 1 1
-0.0510492526360243 -0.0506088727858161 1 1
-0.102182769786379 -0.101835973543484 1 1
-0.199391618334373 -0.197536267362384 1 1
0.0587920218619109 0.0580347130253386 1 1
-0.087490913533883 -0.0865435158217674 1 1
-0.158861261806871 -0.157340422223403 1 1
-0.276878491878165 -0.274266076206725 1 1
0.0604755931948666 0.0600759268994007 1 1
-0.166879396687663 -0.165433873845202 1 1
-0.236298804713007 -0.234173063732269 1 1
-0.0760508546304917 -0.0750322299911843 1 1
-0.0451452177730409 -0.0443911027121246 1 1
-0.256929600523425 -0.253829479580797 1 1
-0.062995236830886 -0.0624066781425288 1 1
0.180351634398378 0.178283296596425 1 1
0.107009891474195 0.105137132223867 1 1
0.0550063595380085 0.0541105239610346 1 1
0.00971127927525121 0.00971344314127528 1 1
0.0503408184251754 0.0502267320157015 1 1
-0.0673732604360205 -0.0672176192926054 1 1
-0.0239947155671607 -0.0238929944966498 1 1
-0.261350994456252 -0.259423792024503 1 1
-0.11357396784815 -0.112527803129576 1 1
0.115973222679147 0.114927139169405 1 1
0.00459733070188523 0.00485204791193905 1 1
-0.262235645631774 -0.258989433964226 0 0
0.0522852071059158 0.0522653754339639 1 1
0.0814490002160453 0.0809366481348465 1 1
0.241084454080316 0.238546248245492 1 1
-0.0755890162138869 -0.0747344570503235 1 1
0.149387871398913 0.147655658025999 1 1
-0.0599711031654341 -0.0590394572372525 1 1
0.127472412959508 0.125917785980479 1 1
-0.0358219986250289 -0.0355797252118247 1 1
-0.0402474231058921 -0.0399292611730501 1 1
-0.075863692782976 -0.0747555475952865 1 1
0.168022605435558 0.16594297374517 1 1
0.031476832506806 0.0304924997081686 1 1
0.481031698389959 0.476232314849082 0 0
0.150434653601777 0.148923577599705 1 1
0.0480595604262944 0.0471111958777874 1 1
0.108589842281112 0.107446987303351 1 1
0.0265493684976772 0.0263273645027415 1 1
0.291423822485714 0.288293846944862 1 1
-0.235571800844378 -0.233362783926763 1 1
-0.189301850498475 -0.187573434821065 1 1
-0.187872605930324 -0.185321735096205 1 1
-0.0766932574271786 -0.0757136373366834 1 1
-0.258930248155936 -0.255695494295279 1 1
0.343711008887087 0.339979946457667 0 0
0.213491321837888 0.211008353170831 1 1
0.323986020789164 0.319971006900177 1 1
-0.142470086806427 -0.141224668932128 1 1
0.223978115829402 0.222175536463576 1 1
-0.31583151909033 -0.31286864443544 1 1
-0.00744355964936521 -0.00711591096161266 1 1
-0.165649912474709 -0.163725121057444 1 1
0.0543613226588088 0.0536127139647207 1 1
0.165928777089746 0.164254044115923 1 1
0.110290995382849 0.109449579436747 1 1
-0.0460428413200319 -0.0458019550653126 1 1
0.0935756993740152 0.0924950365331485 1 1
-0.0607142769630647 -0.0604705920049159 1 1
-0.135554967228818 -0.133976319887258 1 1
-0.132397071491404 -0.131701240372671 1 1
-0.243949328913795 -0.241871011225804 1 1
-0.108689049424176 -0.108085756921566 1 1
-0.098654064879167 -0.0980892332006961 1 1
-0.200675363789634 -0.199031840431659 1 1
0.0298616776608983 0.0296567510959148 1 1
-0.209533728872518 -0.207276237225514 1 1
-0.498233308509954 -0.493777882875657 0 0
-0.055144787605627 -0.0549650294473374 1 1
-0.269916325847635 -0.267147967602756 1 1
0.114271018841754 0.113448341581589 1 1
-0.344400294922092 -0.340264638022359 1 1
-0.135875748024409 -0.134448928194611 1 1
0.105791474987237 0.104200107593586 1 1
-0.0438615233030453 -0.0431093322226939 1 1
-0.0468125707741328 -0.0458507859619486 1 1
0.0528522556448828 0.0521299566470422 1 1
0.0412276020392766 0.0407625429331165 1 1
0.0230948944032471 0.0234745986164153 1 1
-0.027216298763442 -0.0263952353047106 1 1
0.0887883423256766 0.087618473080116 1 1
0.218591253708756 0.21646462893073 1 1
-0.190606855123739 -0.188465012228876 1 1
0.0262147137757787 0.0254799826774184 1 1
-0.0186756942601598 -0.0188441333621987 1 1
-0.175022020786656 -0.173336468890515 1 1
-0.0455033034569601 -0.044327532326798 1 1
-0.021802828402955 -0.0213319310183205 1 1
-0.191982463021076 -0.190500677044108 1 1
-0.00057062432743693 0.000135726807649561 1 1
-0.181815907512697 -0.179193644706065 1 1
0.278605713695048 0.276049724037002 1 1
-0.00376779661530114 -0.00414248326449209 1 1
0.0927209622351405 0.0919501633474107 1 1
-0.0760091174730289 -0.0748745759820974 1 1
0.157771879853523 0.155406863129859 1 1
-0.0138326785085418 -0.0140336305993094 1 1
-0.0682310257940604 -0.0678216562405914 1 1
0.111099105373159 0.110336574784109 1 1
-0.0927909590118606 -0.0927586967648431 1 1
0.105267180379896 0.104397009605895 1 1
0.279763693522349 0.277114851841565 0 0
0.198475099895425 0.196724646701391 0 0
0.0956649767612622 0.093794460120444 1 1
-0.0666062167520469 -0.0658888069050911 1 1
0.254738190748403 0.252913906244997 1 1
-0.0166322746103236 -0.0159809807643294 1 1
-0.0187820106441354 -0.0188687157354864 1 1
0.109937293203634 0.108936167021989 1 1
-0.0531222415982086 -0.0523481806404958 1 1
-0.0883905092318748 -0.0871559290545035 1 1
0.489878094168505 0.485658690498096 0 0
-0.205525492496691 -0.203930643344245 1 1
0.217091354043425 0.215181250881232 1 1
0.295589389967485 0.29246049309942 1 1
-0.0713623854978331 -0.0701204708751113 1 1
0.220429852275918 0.217988357580677 1 1
-0.118558280191443 -0.117765688291903 1 1
-0.0292638892750763 -0.0292730466592453 1 1
0.0454487755761327 0.0452561828659803 1 1
0.0857726598978855 0.084449717364581 1 1
-0.44944759895789 -0.445203919377019 0 0
0.094621152995843 0.0939693431749978 1 1
0.153920845384191 0.151362111732274 1 1
-0.320948783928561 -0.317535225201231 1 1
-0.0171436120132539 -0.0161081242915373 1 1
-0.31538398677025 -0.311416402583712 1 1
-0.0495072846166447 -0.0495737090915541 1 1
0.160202030127177 0.158836473278306 1 1
-0.162453781292176 -0.161054443127107 1 1
-0.264597257010334 -0.262058892951264 0 0
-0.127561805482166 -0.126564035042456 1 1
-0.0239891567026768 -0.0241918314045301 1 1
0.113349379690772 0.111808250628809 1 1
0.100043911681839 0.0984238222339995 1 1
0.0556779643780594 0.0556956697201183 1 1
-0.0909993565408975 -0.0904580849305671 1 1
-0.264312600954547 -0.261914430012671 1 1
-0.0140034406387587 -0.0133314801340946 1 1
0.284415651962805 0.28248450041914 1 1
-0.209604699503079 -0.206422590550972 1 1
0.233856799642989 0.231552267565475 0 0
0.154918935435352 0.153083046225437 1 1
-0.165257500548112 -0.163509050822133 1 1
-0.329817361447338 -0.327135105209329 1 1
-0.0923488181185579 -0.0910920516666097 1 1
-0.050267877463513 -0.0505596978381948 1 1
0.118899560050863 0.117320692568526 1 1
-0.175933959496979 -0.175282671335841 1 1
0.104626872574838 0.103684819971316 1 1
-0.0199470326633685 -0.0201830021439302 1 1
-0.0234889129182992 -0.0229970652461667 1 1
0.141028204998884 0.139154986147977 1 1
-0.0127689589009469 -0.0129381801105056 1 1
0.124455374100865 0.122949553210705 1 1
0.0278609735318757 0.0279441302348648 1 1
-0.123233415857989 -0.12208753246031 1 1
0.0221180959012655 0.0218315994032712 1 1
0.110283024695405 0.109809197522625 1 1
-0.013479896920509 -0.0132528830912663 1 1
0.0345330643918864 0.0343017437097901 1 1
-0.0744256589288332 -0.0732463437935625 1 1
-0.220901763706953 -0.219035629341343 1 1
-0.0752725871383254 -0.0753653974999018 1 1
-0.00296924342566296 -0.00312351699981885 1 1
-0.122624950987805 -0.121510843565904 1 1
0.309188217614336 0.305801448502638 0 0
-0.162678914745166 -0.160357566002929 1 1
-0.114083598781941 -0.112400038633809 1 1
-0.237483639840841 -0.235374519711847 1 1
-0.16084077125745 -0.159241352442679 1 1
-0.136424176073921 -0.134483567806778 1 1
0.246724166694636 0.245502330089929 1 1
0.144871168216337 0.142497075228692 1 1
0.257114833517202 0.254377643129944 1 1
0.0276211990143462 0.0271795622465163 1 1
0.0229765011588022 0.0230018874807806 1 1
0.0305592266273223 0.030756843520723 1 1
-0.598642639605156 -0.592385454944772 0 0
-0.189964080815996 -0.188137232604275 1 1
-0.0901706377079112 -0.0880630020678344 1 1
-0.0631604059904093 -0.062114775377838 1 1
0.00850525713737385 0.00813294842900907 1 1
0.0535908092875831 0.051993558740517 1 1
-0.414075957992476 -0.409554861384787 0 0
0.0270245226385414 0.026780523104624 1 1
-0.116481004309503 -0.115548119645095 1 1
-0.10282743108109 -0.101307803318039 1 1
0.210800617828253 0.20825357157154 1 1
0.204526487609283 0.201711270789419 1 1
0.0272923554989657 0.0267148338311483 1 1
-0.209037572528903 -0.206809642590481 1 1
0.284317808027193 0.281504244593794 1 1
0.0576708707822082 0.05746478562196 1 1
0.0891486655325066 0.0880153580421523 1 1
-0.0109404468262568 -0.0111314165945257 1 1
-0.114676492003941 -0.113902297037816 1 1
-0.0069916819749867 -0.00712861982176743 1 1
0.0633008864591561 0.0632265688138406 1 1
0.10592441603523 0.103617627738815 1 1
-0.193038867192574 -0.190497095271739 1 1
-0.0227884026202241 -0.0223776271124847 1 1
0.0391438314566882 0.038991249531428 1 1
-0.0247003277014083 -0.0241622596636014 1 1
0.0321950430098682 0.0313245640839923 1 1
0.0208803129681535 0.0213297108289898 1 1
0.243162921892571 0.241582286543264 1 1
0.149715016393746 0.148410381912695 1 1
-0.195276280006874 -0.193577690545673 1 1
0.0205505965562858 0.0203219014176205 1 1
-0.0922758384714477 -0.0916381417321571 1 1
-0.311319799328122 -0.308467479973866 1 1
0.293338072597732 0.290443939424519 0 0
-0.0120947518531875 -0.012388293816469 1 1
0.399504831315914 0.395045784811725 0 0
-0.131335961665171 -0.130327070144183 1 1
0.162908745089269 0.161450122343319 1 1
0.148094668025147 0.146216776738907 1 1
0.0661484569134617 0.0652898082234479 1 1
-0.125613994829443 -0.124462676437351 1 1
0.0433382628285426 0.0423477410957824 1 1
0.221667014784844 0.218493785520607 1 1
-0.145502172990508 -0.144121003820506 1 1
-0.188493891451872 -0.187083738971588 1 1
0.118346534081803 0.116319175656276 1 1
0.0930066979415835 0.0920909592201903 1 1
0.22058299692382 0.218151699459267 1 1
0.0915545411969675 0.0901405788018715 1 1
-0.307952364265316 -0.304688896298976 0 0
-0.40839954963862 -0.405359768056159 0 0
0.0527296770480832 0.0523256441390808 1 1
0.102405230223743 0.101756010502365 1 1
0.0999569339486455 0.0999944852263668 1 1
0.0884610599637016 0.0883527311604223 1 1
0.0840584370164963 0.0828490205745103 1 1
-0.159061036019104 -0.157525963479099 1 1
0.204772540081608 0.202404882834498 1 1
-0.0589616821793657 -0.0593342910878953 1 1
0.0336836588605641 0.032574440476697 1 1
0.0825648967304189 0.0814513654181979 1 1
-0.165236757275626 -0.163496043929463 1 1
0.0454243187794348 0.0443173861063264 1 1
0.212693748481007 0.210621240149361 1 1
-0.107729341891103 -0.107352946925575 1 1
0.276816578067689 0.274536591677773 1 1
0.204286840712932 0.202003281602814 1 1
-0.102904429437749 -0.101237052270329 1 1
-0.0264243340427741 -0.0254928642739404 1 1
-0.0680639113613984 -0.0673956971499491 1 1
-0.13041670922461 -0.128896008458261 1 1
-0.447316043817184 -0.443065091160443 0 0
-0.170030664226243 -0.168322914843323 1 1
-0.251058082035463 -0.248859970921298 1 1
-0.0510761237509429 -0.0497228096056908 1 1
-0.112948544722513 -0.112557988183763 1 1
0.0353023754417275 0.0351640293785228 1 1
0.147832805106518 0.145342152897397 1 1
-0.0205482671480189 -0.0197434559434336 1 1
0.0603286797884252 0.0587010177273596 1 1
0.0370787666113796 0.0367733324068758 1 1
0.0375821191698826 0.0364134737317803 1 1
-0.295961712236373 -0.293493194208564 1 1
-0.170891652151393 -0.169373211134417 1 1
0.19185497379414 0.189417264398212 1 1
0.194648649459801 0.192814985263762 1 1
0.0631742780844252 0.0630397284038589 1 1
-0.0696314319550854 -0.0690846876659436 1 1
0.144158943774985 0.142224385019135 1 1
-0.300863126375241 -0.298493018914248 1 1
0.0630673514953722 0.0623909357464756 1 1
0.242464886766517 0.240726419771368 1 1
0.174001648612821 0.171727079066399 1 1
-0.200131717809945 -0.198164881859708 1 1
0.238308884948667 0.236191226532092 0 0
0.204591030315827 0.202528497945758 0 0
0.319981802411627 0.31699050885365 1 1
0.150693686907752 0.149483376869343 1 1
0.0185197359312384 0.0183117408103183 1 1
0.3156627448465 0.312500176880717 1 1
0.0832477872108828 0.0828958579826833 1 1
0.129217752972336 0.127377684585116 1 1
0.00361097363639267 0.00333128515015318 1 1
-0.118509001558471 -0.116503924586027 1 1
-0.218266928336537 -0.216224779174225 1 1
0.00441302386339222 0.00475123826524355 1 1
0.0611584428585628 0.0599286803208147 1 1
-0.114059789870745 -0.112112595140675 1 1
-0.0177684189171725 -0.0180693283677788 1 1
-0.256152941938087 -0.25405090060199 1 1
0.243570508705091 0.240869537538912 1 1
-0.155926569679123 -0.154914326277363 1 1
0.115576520745867 0.114888345287735 1 1
-0.27440648732007 -0.27212688028407 1 1
0.0871692712532822 0.0860687755854858 1 1
0.121007371932112 0.119564112426346 1 1
0.0902649167498357 0.0884247797226353 1 1
-0.0576873849874506 -0.057034284912564 1 1
0.0606681331287157 0.0599577577406669 1 1
0.103931786812066 0.102510689756789 1 1
0.0856802564625212 0.0850278840495547 1 1
-0.113256031345703 -0.111568445926205 1 1
0.103202503250128 0.101399112613944 1 1
-0.113098001504133 -0.111025391675978 1 1
0.147835159725517 0.146232575578359 1 1
0.236373720328774 0.233629102502677 0 0
0.140620784757759 0.138810827129166 1 1
0.120841395794482 0.119127051583758 1 1
0.0898187731247632 0.0890715500700448 1 1
0.210251613200774 0.208322859873739 1 1
0.0824279654539629 0.0815266770525642 1 1
0.0673455564700949 0.0668934747449044 1 1
0.126320956140929 0.125558340936289 1 1
-0.180477750727963 -0.178814475559699 1 1
0.10387839648562 0.103086962094302 1 1
-0.302352725294629 -0.299181979066178 0 0
-0.0700166937577916 -0.0689946845659169 1 1
-0.0799756830760673 -0.0792877771880539 1 1
0.0078705333112512 0.00783467014061878 1 1
-0.25563292398813 -0.252703051627049 1 1
0.192994129826705 0.191698692169213 1 1
-0.0677810161615115 -0.06723004998185 1 1
-0.0884330992432334 -0.0877570417725741 1 1
-0.0386186998375643 -0.0384270500911751 1 1
-0.189556678754633 -0.18784424941061 1 1
0.0853467708064615 0.0842268305704963 1 1
-0.00662318847456621 -0.0061618895545149 1 1
0.0154453236729443 0.0150669951433319 1 1
-0.0252309144880065 -0.0249903363387662 1 1
-0.142395604529099 -0.140151610210878 1 1
0.0602067863276746 0.0598026585318133 1 1
0.189326344662762 0.186511223600356 1 1
-0.36037544401278 -0.356845563064647 0 0
0.242087914168716 0.23992028737331 1 1
0.120983972197552 0.120203425791287 1 1
0.00214435823387586 0.00183367488039736 1 1
-0.142336692928211 -0.13970811312357 1 1
-0.222562613630193 -0.220315246989049 1 1
0.324519503712638 0.32170286945075 1 1
0.141286534241098 0.139847882063778 1 1
0.0876252754835493 0.086560067700007 1 1
-0.223175663971847 -0.220226882922392 1 1
0.0227207481181845 0.021805273946995 1 1
0.0214018768102227 0.0210159258645667 1 1
-0.12112094899248 -0.120479899330187 1 1
-0.159749276641488 -0.158748257711317 1 1
0.280360055998271 0.278219065565614 1 1
0.125316389438915 0.124259636808979 1 1
0.0292547827520148 0.0287645989780793 1 1
-0.0200448483130814 -0.0203535725017829 1 1
0.162580819734217 0.161303671365838 1 1
-0.289925240591295 -0.286417504229227 0 0
-0.0509141978906972 -0.0507101763659993 1 1
-0.036655943366427 -0.0364158090792339 1 1
-0.0715498168463933 -0.0711237017522842 1 1
0.162717884848571 0.161000079894561 1 1
0.218925642133141 0.216841625304159 1 1
0.0802014340311257 0.0804804605548872 1 1
0.260080264411178 0.257061890612352 1 1
0.0136926688567943 0.0137168951345063 1 1
-0.191088979651772 -0.189299745274393 1 1
-0.162748143900657 -0.160494259194936 1 1
0.0613081673341399 0.0621071712252184 1 1
0.0226918259225288 0.0221580561741979 1 1
-0.12649750293697 -0.12535338144259 1 1
-0.0644955433292183 -0.063335909994355 1 1
0.119627593098127 0.118498246953692 1 1
0.136597407170224 0.134777464733351 1 1
0.065050067403764 0.0642783464780381 1 1
0.088847891805712 0.0872622546765968 1 1
-0.112629192047859 -0.110888266803668 1 1
0.156398507401469 0.154955893354195 1 1
-0.152126690121276 -0.15095167752152 1 1
0.178697012519471 0.176990282815404 1 1
-0.0157686092952327 -0.0146301876943063 1 1
0.0832762815132697 0.0812683853100954 1 1
0.174525146387631 0.172249034329201 1 1
-0.11604643594078 -0.114279613556766 1 1
-0.140912707530698 -0.138985909849065 1 1
0.239915974695433 0.237272775289027 1 1
0.378962949426758 0.375315059457551 1 1
0.0266597003398219 0.0265264813745612 1 1
-0.140536411870546 -0.138701665284808 1 1
0.118476036477187 0.117801846875258 1 1
-0.0356445910483875 -0.0351769031190316 1 1
0.0415430047220644 0.0414338724854673 1 1
0.026125560132937 0.0260050700929424 1 1
0.197547904893372 0.195403031753794 1 1
-0.503895893965245 -0.499494852915438 0 0
-0.0884797380416169 -0.0875373730641842 1 1
0.252254548845762 0.249426190861081 1 1
-0.203075726805588 -0.200915275017073 1 1
0.0166261034639538 0.0169144352688743 1 1
-0.0425132903956687 -0.0416937541232827 1 1
0.428670286003798 0.424349892370907 0 0
-0.211100943206526 -0.208607890463963 0 0
0.135333821247092 0.133265696578475 1 1
0.072023115813718 0.0717624084425503 1 1
0.269268798908474 0.266645979331282 1 1
-0.518312267456967 -0.513028033793528 0 0
-0.0183356775875877 -0.0189365146307075 1 1
-0.136752667586396 -0.135599087793965 1 1
-0.133536558999728 -0.132420010960025 1 1
0.232498379499953 0.229872364081773 1 1
-0.0954496186070335 -0.0945673284080499 1 1
0.0175439381611548 0.0177376669703426 1 1
-0.146825763022454 -0.145913471358439 1 1
0.0319911707883226 0.0325147992272268 1 1
-0.173683736587907 -0.171533288336844 1 1
0.0135595925966579 0.0129789971949107 1 1
0.157238174613661 0.155400861479101 1 1
-0.0946217386815188 -0.0929183057436852 1 1
0.181883481755356 0.180932076036699 1 1
0.0144595634543738 0.0144180837828284 1 1
0.15998877130434 0.158384816919703 1 1
-0.284229319872558 -0.281884582559117 1 1
0.452864675713084 0.448621987204545 0 0
-0.00997865185642844 -0.00993090842174298 1 1
0.121302128751802 0.119822863562539 1 1
0.303423687923416 0.300297043702259 1 1
0.0401004689923732 0.040196662505438 1 1
-0.0477958853897796 -0.0469162628112126 1 1
-0.119706897437124 -0.118431043051318 1 1
-0.121390625991497 -0.120429163823309 1 1
-0.242905498871852 -0.239473743315203 1 1
0.141800549285012 0.140349758197219 1 1
0.228387708584443 0.225315570026864 1 1
-0.133101892160763 -0.132741096764933 1 1
-0.0264731950634479 -0.0263183605222854 1 1
0.236156050960061 0.233001929844106 1 1
0.164779105285826 0.162650413354022 1 1
-0.165081726099649 -0.16273770487113 1 1
-0.183378255461558 -0.181929196590673 1 1
0.305864010738742 0.303071037122782 1 1
0.200722653292994 0.198366439124111 1 1
0.0688427728785913 0.0687261088782848 1 1
-0.0658132308432238 -0.0645415210685818 1 1
-0.00411269031990926 -0.00358681249534804 1 1
-0.127857840485219 -0.126953675164498 1 1
-0.101810535073672 -0.101311429738978 1 1
-0.126111674777984 -0.125011725015772 1 1
0.440525923847126 0.435981753930637 0 0
0.278347976989707 0.275136571678467 1 1
0.159002446408944 0.157238350013433 1 1
-0.0771637272831387 -0.0759929614466429 1 1
0.0970994951382526 0.0950057759460103 1 1
-0.00365332090788485 -0.00316310214020261 1 1
-0.193927572044667 -0.191420655387213 1 1
-0.139530265206848 -0.138795325517142 1 1
-0.188442295533234 -0.186792191501089 1 1
0.111901149755472 0.110636738202575 1 1
-0.0735700222568901 -0.0735286125265893 1 1
-0.332553580944778 -0.329551461087189 0 0
-0.0808513201644863 -0.080678901449544 1 1
0.153190404792678 0.151217332666056 1 1
0.137657941784537 0.136742877403138 1 1
-0.225772501302263 -0.222380125099623 1 1
0.0146951210899765 0.0145150887333374 1 1
-0.343789809883124 -0.340332067593528 0 0
-0.0806750839034743 -0.0792366808016922 1 1
-0.0282139138606927 -0.0273395671090969 1 1
0.0627319183731903 0.0629616116427639 1 1
-0.326230360512069 -0.322913437734146 1 1
-0.111906029151698 -0.110402586676482 1 1
0.225499692782281 0.222665174046459 1 1
-0.0175148801723587 -0.0172853252905856 1 1
-0.038746515948702 -0.0379461757570622 1 1
-0.00563031512871952 -0.00495526985623189 1 1
0.104586609959526 0.103461081281845 1 1
0.261265691223211 0.259289801598579 0 0
-0.0372819858597949 -0.0359481602242177 1 1
0.065096155472337 0.0642173381734629 1 1
-0.0713794181866894 -0.0710964936661067 1 1
0.105896366897209 0.104867981434793 1 1
0.034903076418317 0.0337401751312722 1 1
0.0505560772569094 0.049642688684216 1 1
0.0796537368327098 0.0796789954085178 1 1
-0.10394737050302 -0.102557314662049 1 1
-0.188117658480915 -0.186106548097437 1 1
-0.204148201298964 -0.20172497413251 1 1
-0.18092492109752 -0.179094501177541 1 1
0.0546661175365128 0.0545564465813731 1 1
0.281598916812621 0.27976736181798 1 1
0.00957392068723698 0.00994477635908314 1 1
0.0145327068940583 0.0148603106645505 1 1
-0.342993386740049 -0.338596234488887 0 0
-0.265012580708389 -0.261813683418829 1 1
-0.00105384358860428 -0.000846617388374847 1 1
0.00500591819102303 0.00439507264985123 1 1
0.0744168723661936 0.0738120951035409 1 1
0.0699065291106878 0.0694213464975643 1 1
0.234860589723213 0.232240935178815 1 1
0.489830111926155 0.484576257284307 0 0
0.167213654003259 0.165715309764239 1 1
0.194496047006792 0.192492550154611 1 1
-0.0640113611658476 -0.0637017596103533 1 1
-0.199862377689324 -0.197013858234791 1 1
0.207741055290622 0.206362254155567 1 1
-0.156638738134459 -0.155172557963765 1 1
0.283854023187775 0.280851176940448 1 1
-0.130511423029908 -0.129923345593762 1 1
-0.0879422137819384 -0.0875584233261847 1 1
-0.125114795396573 -0.124712212165515 1 1
-0.078224241104031 -0.0773785382575461 1 1
0.287118985774141 0.283419372210652 1 1
-0.0782653421433632 -0.077769019609625 1 1
0.0506762763268693 0.0498386337896186 1 1
-0.237895113030619 -0.235218176251902 1 1
-0.0351077603983594 -0.0337110948083306 1 1
0.10675928891227 0.105012936928325 1 1
0.29872963611767 0.296170230239364 1 1
0.119607571968986 0.118938443137994 1 1
0.19513055995497 0.192968730393335 1 1
0.20132556321216 0.199229858385794 1 1
-0.171061640272429 -0.168440727177709 1 1
-0.143634526085258 -0.142156787295048 1 1
-0.155764537366231 -0.154190784966537 1 1
0.0107225286695914 0.011373419103678 1 1
-0.142171993963878 -0.140250541451591 1 1
-0.109629918300454 -0.108412459843336 1 1
0.131543838122319 0.13080400352633 1 1
-0.0985491635956794 -0.0977899800344335 1 1
-0.0432573551998109 -0.0428240075378018 1 1
0.0410029488413696 0.0401653577147487 1 1
0.113799229502126 0.111790381861362 1 1
0.0971082929534656 0.0955942028577081 1 1
-0.0640491176606812 -0.0639668284002842 1 1
0.131206139622234 0.129954311232362 1 1
-0.0184196740186356 -0.0182994269212401 1 1
0.314554688510719 0.309927998667917 1 1
0.198667531851334 0.196101919074822 1 1
-0.140819538682848 -0.139761936609609 1 1
0.339341213835719 0.334968394896831 0 0
-0.104149946446544 -0.103100093987244 1 1
-0.25325474578994 -0.250507791483645 1 1
-0.00850791101138688 -0.00895248166394917 1 1
0.233395699784282 0.230567416453091 1 1
0.359882098557108 0.356329542477433 0 0
-0.0541958242407363 -0.0539649288036566 1 1
-0.123097062066648 -0.121617591001384 1 1
-0.00321515092365269 -0.00365801736271657 1 1
-0.26447997947089 -0.261428014872019 0 0
-0.237627632517766 -0.234152284420234 1 1
-0.146621087715632 -0.145056920774474 1 1
0.0596702407182091 0.0587609384127194 1 1
-0.0982234777998483 -0.0976687293014359 1 1
-0.0507440357353783 -0.0508248164226144 1 1
0.291373344252281 0.288287254780313 0 0
0.172732943949814 0.171315820263172 1 1
-0.299959043045528 -0.297846433232682 1 1
0.309889177401161 0.30610825064925 1 1
0.102315649317148 0.101691886749093 1 1
-0.0450458576539438 -0.0450047392712288 1 1
-0.118885938896583 -0.117200656817714 1 1
-0.072365500322651 -0.071455630553806 1 1
-0.138226252280703 -0.13721016513066 1 1
0.151004096032056 0.150016228425115 1 1
-0.0316800738724483 -0.0317188183861247 1 1
0.0715800409855316 0.0710909415274236 1 1
-0.0964409245250107 -0.0948510516778152 1 1
-0.0946273055227004 -0.0933917745239214 1 1
0.211962227195566 0.209109400559212 1 1
0.0568867664731223 0.0556154270203381 1 1
0.0470891498158319 0.0463293072348462 1 1
0.215226415602428 0.213359120137673 1 1
-0.0444360272825973 -0.0443548040575224 1 1
-0.422685779594935 -0.418233706534942 0 0
0.0165688975855744 0.0165751267988625 1 1
0.132633538785388 0.131015896155321 1 1
-0.192144774717395 -0.190614967747266 1 1
0.0536572907070652 0.0528408268820634 1 1
0.0656818206583748 0.0648121154370231 1 1
0.0478920288558876 0.047489046893954 1 1
-0.178078235745378 -0.17685019629086 1 1
-0.190364145994011 -0.188867120506768 1 1
-0.0285515706897014 -0.0279143170503024 1 1
-0.0506071430332836 -0.0492343638944594 1 1
0.242557210559433 0.239957198736703 1 1
-0.00864874118569701 -0.00867620749584683 1 1
-0.0354194099929265 -0.0354558172283834 1 1
0.176075090421099 0.174414499003149 1 1
-0.0360184202321315 -0.0356872390102574 1 1
-0.247146825065196 -0.244149676169935 0 0
0.00485707660557136 0.00376071443525212 1 1
-0.0261820111327991 -0.0268233667533474 1 1
-0.151622216891384 -0.150429958242914 1 1
-0.0534606842212763 -0.0527205110007021 1 1
-0.280063214388717 -0.277754700081804 1 1
0.0138163049120858 0.013658193125845 1 1
-0.301160998005836 -0.298093358075306 1 1
-0.384437768607523 -0.380932636047924 1 1
0.151581578384819 0.149880160158041 1 1
-0.222784888849874 -0.220481881798933 1 1
0.0580254156361807 0.057153086793284 1 1
-0.0407764939590649 -0.0406599397496062 1 1
0.32800777908892 0.323978646011729 0 0
-0.0614067321446982 -0.0611097720671049 1 1
-0.0999555088392266 -0.0983288829697531 1 1
0.0686895735087746 0.0678822521401506 1 1
-0.243210133644816 -0.241406734725424 1 1
0.136986461113132 0.136258668273471 1 1
0.14582219934643 0.144324526470953 1 1
0.0459137146592473 0.045990068619301 1 1
0.102255422609076 0.10058231141766 1 1
-0.267517563661921 -0.265012309162274 1 1
-0.00657226230979152 -0.00654142885936731 1 1
-0.0212281774669295 -0.0211325031446847 1 1
0.080995974783529 0.0803760929716847 1 1
0.217997250079867 0.216029401661404 1 1
0.0332760375266809 0.03305790504076 1 1
-0.0457509603205134 -0.0453207329884234 1 1
-0.150326035093375 -0.148372558967823 1 1
-0.219672976679114 -0.217543429786001 1 1
-0.0561751607783117 -0.0560350536428304 1 1
-0.0708478607590076 -0.0694209215708609 1 1
-0.00711114236521984 -0.00651241577197535 1 1
-0.21287441677043 -0.21043775155415 1 1
-0.154234443145469 -0.152546277860748 1 1
0.276181410589362 0.273987621449883 1 1
-0.0512643779103021 -0.0510087668710158 1 1
0.0636378922024274 0.0635245039923407 1 1
-0.144450297565975 -0.142926563857747 1 1
-0.283037663318413 -0.279395639004205 1 1
0.126547425302362 0.125132424890737 1 1
0.160117439187377 0.15881936205677 1 1
-0.23573820713309 -0.232623852424951 1 1
-0.317345823759936 -0.313246953233252 0 0
-0.1900096819915 -0.187088256107474 1 1
-0.0594334655832529 -0.0590725895197901 1 1
0.163677646247214 0.161668584946867 1 1
0.176147401812432 0.174413988931321 1 1
-0.0321621788381173 -0.0317387249955435 1 1
-0.269361257929355 -0.26604174413892 1 1
0.216816972201829 0.214751921012336 1 1
-0.0543928568549432 -0.0536304621385038 1 1
-0.0425807223809542 -0.0419985301055173 1 1
0.0334899879444314 0.0336072644191467 1 1
0.182085130100969 0.179594414650906 1 1
-0.210092515839871 -0.207408483816388 1 1
0.0032686334906649 0.00319228187027723 1 1
0.146464071984564 0.144772692740604 1 1
0.0449802172755906 0.0445447968174246 1 1
-0.212991189604499 -0.210239199171458 1 1
-0.205540909837575 -0.203413291381111 1 1
-0.119609179827327 -0.119089178183954 1 1
0.217190942488794 0.21572822368015 1 1
-0.041026218637988 -0.0399211999933929 1 1
0.250898327462999 0.248895567261348 1 1
0.371664237210211 0.367968279453261 0 0
-0.161777425836669 -0.159967765046242 1 1
0.277738561614491 0.274150119317228 1 1
0.136440366685131 0.1348823876901 1 1
0.216113661853717 0.214310187672646 1 1
-0.0529759511054501 -0.05257214915954 1 1
-0.0623589495353852 -0.0615270037200166 1 1
-0.00862122145794443 -0.00859536034697054 1 1
0.0241955931987537 0.0229767718574902 1 1
-0.408575486941446 -0.405179388345734 0 0
0.00229436343139427 0.00226286818823428 1 1
-0.163862710608402 -0.162724036547612 1 1
0.191296123961176 0.190012430585744 1 1
-0.0331416220782253 -0.0321776540554869 1 1
0.180770439702916 0.179211390941677 1 1
0.00625829292217728 0.006175096670307 1 1
0.146643586106661 0.144687028235203 1 1
-0.179652359166297 -0.178125763142015 1 1
0.221109892085872 0.219089000713416 1 1
-0.0717632513478726 -0.0719154425359907 1 1
0.118851782694348 0.116482505357883 1 1
-0.139245794245631 -0.137825934317191 1 1
-0.0423613384481322 -0.0421673404018439 1 1
-0.132494836837859 -0.131374989355378 1 1
0.0270973109278911 0.0266275759879575 1 1
0.000533118281672341 0.000943565805197388 1 1
0.0422332043932156 0.041418794075529 1 1
-0.101447877692267 -0.100606383521311 1 1
0.122521413029927 0.121283578778918 1 1
-0.0512868616880228 -0.0513247011627405 1 1
-0.000435866118256537 -0.00114668878140202 1 1
-0.0696731820915101 -0.0698979011235608 1 1
0.0578642130305464 0.0575565560716446 1 1
-0.0520792491071659 -0.0520536211719078 1 1
0.113423631281585 0.11206656507348 1 1
-0.111589650610378 -0.110269322789361 1 1
0.0194269426474047 0.0199196944314656 1 1
-0.115728502301153 -0.114925762627416 1 1
0.135353138194941 0.134439549544843 1 1
-0.0495476982559501 -0.0484116703954637 1 1
-0.029629904627447 -0.0289654046210787 1 1
0.19401513680069 0.192288261133772 1 1
-0.0667674857260866 -0.0670692173926612 1 1
0.00310789030423524 0.00228903703333479 1 1
-0.262195872364661 -0.258933871524606 1 1
0.0149579166647251 0.0147750179270645 1 1
-0.104916799496276 -0.104837164158242 1 1
-0.284122358284031 -0.281374039989299 1 1
-0.0103734340362638 -0.0101351945221177 1 1
0.133021707165441 0.13170943194269 1 1
-0.100418711652697 -0.099521378140505 1 1
-0.201873660189808 -0.200153220872799 1 1
0.0412650901096757 0.0413762275328036 1 1
0.135011256323207 0.132049858291572 1 1
0.00897338880134152 0.00939603767043769 1 1
-0.10216748784648 -0.1003621618473 1 1
0.142771171672796 0.140526596615052 1 1
0.137982898154334 0.136417140785719 1 1
0.510632753430024 0.505371064925404 0 0
0.348273431254204 0.345325032937031 0 0
-0.210690682226776 -0.208497495789018 1 1
-0.106837606770409 -0.105429370137378 1 1
-0.0751665559155814 -0.0743976969554375 1 1
-0.0798796861818773 -0.0787066693405881 1 1
0.109445457638156 0.108166634312064 1 1
0.078177620290131 0.0777114734969917 1 1
-0.164605578729264 -0.163178653904581 1 1
0.0217831957287924 0.0223175407684157 1 1
0.245762632431506 0.24324722304565 1 1
0.0491886147431673 0.0482447378110295 1 1
-0.263616269263348 -0.261275991827762 1 1
0.167966838209159 0.166879327643808 1 1
-0.396750625053837 -0.39237992114399 0 0
-0.0121512985007654 -0.0119790817712824 1 1
0.167539448068983 0.165840351414598 1 1
-0.0860745699694517 -0.0846791174173975 1 1
-0.0390228260063338 -0.0381905592942993 1 1
-0.125584905188006 -0.124114974873912 1 1
0.184665991957563 0.182872618218942 1 1
-0.186198628372891 -0.184676229140604 1 1
-0.104748369234162 -0.103335199475841 1 1
0.218679891920326 0.216178237441039 1 1
-0.162232294184466 -0.159752000662504 1 1
0.191334507171467 0.189540918862128 1 1
0.169210923194725 0.167763727377833 1 1
0.296070863111901 0.293280556736071 0 0
0.245464429895224 0.242456859230021 1 1
-0.125123036895943 -0.123974482331023 1 1
0.116178314036106 0.114672367119111 1 1
0.0981933477291224 0.0972216603382466 1 1
0.125557441908233 0.123993347053384 1 1
-0.316043801655642 -0.312326876971819 1 1
0.0350367160524712 0.0344447467374971 1 1
-0.109032714263615 -0.107622116016107 1 1
0.0714351972790953 0.0709173210391399 1 1
0.0129014794291543 0.0119974925963819 1 1
-0.0508572436996401 -0.050486116898356 1 1
0.0698073218784005 0.0691149055011679 1 1
-0.0126086985116143 -0.012151202673501 1 1
-0.0972717842217108 -0.0960363835630111 1 1
0.213531075761576 0.211729391621681 1 1
-0.162968267248851 -0.160765191202073 1 1
-0.246765859838986 -0.243121944533999 1 1
-0.162541230023055 -0.161067401915704 1 1
-0.0282877544350052 -0.0277392373753726 1 1
-0.015588662770693 -0.0153297211543622 1 1
-0.216334250858217 -0.215009014347407 1 1
0.227887739748159 0.225555790442107 1 1
-0.0765911288414473 -0.0760519816083175 1 1
-0.115579439718732 -0.114060046358185 1 1
0.303142016279114 0.300564957942929 1 1
0.104869183080106 0.10440770290457 1 1
-0.245011695163278 -0.242250363168998 1 1
0.286888931069554 0.284609324267881 1 1
-0.206003219841223 -0.204427540167789 1 1
-0.0558195973385401 -0.0559209623877022 1 1
-0.476891307761938 -0.471568849571004 0 0
-0.171457181488465 -0.168722753296943 1 1
-0.209748423180929 -0.208519848165804 1 1
-0.0625004806608344 -0.0627791661030173 1 1
0.104571494682645 0.103187366828911 1 1
0.327041046493679 0.323330794382509 0 0
0.0576049110700047 0.0573902858807254 1 1
-0.111929044061193 -0.111197494005558 1 1
0.129725595501858 0.128346781935798 1 1
-0.0207298100096262 -0.0208450290390415 1 1
-0.262660130833538 -0.259414833228636 1 1
-0.116225632328826 -0.114971513973811 1 1
0.0213786914808162 0.0208873540281538 1 1
0.0703114172980567 0.0686535945099689 1 1
-0.121269541856258 -0.120006201500373 1 1
-0.173210272939611 -0.171732985218042 1 1
0.108431569455904 0.107364861714843 1 1
0.036324594612536 0.0359895840214518 1 1
0.0955430059467913 0.0947230308631498 1 1
-0.400186052473351 -0.396737714238826 0 0
-0.175453042433684 -0.17375991436454 1 1
-0.0922197490693064 -0.091239595950177 1 1
0.0529400224971144 0.0520164196319192 1 1
0.263208758991613 0.260673786014891 1 1
-0.013310300402068 -0.0132951716530972 1 1
-0.111634027125321 -0.111116612898587 1 1
-0.281100279127443 -0.278191595065804 1 1
-0.110219954798337 -0.10844060453857 1 1
0.104749966508527 0.104390905623861 1 1
-0.262797211651002 -0.259346731868929 1 1
0.0204649809363037 0.0205646586959017 1 1
-0.0152006514718194 -0.0148179731721641 1 1
-0.117415871153449 -0.116618561541256 1 1
0.268570614949187 0.266239624447517 1 1
0.171712706139515 0.168794492449398 1 1
-0.0412286028809057 -0.0401964151358142 1 1
0.35135366179881 0.347218940426138 1 1
-0.268776254009851 -0.265704110936826 1 1
0.232777550499931 0.230844335334781 1 1
0.108611228740014 0.107897162749959 1 1
0.102429184071843 0.101237036989622 1 1
0.136833726735779 0.134700747947843 1 1
0.189987666994749 0.186540996002653 1 1
-0.115458089554031 -0.114489983062615 1 1
-0.0983409133609074 -0.0980671469851248 1 1
0.290965011650902 0.287514753697009 1 1
0.0883997150752159 0.0869881528000815 1 1
0.047797936162833 0.0477038735056909 1 1
0.143376100105087 0.140767123839225 1 1
0.201819086675052 0.199421147311356 1 1
-0.0469362517664282 -0.0457259801462176 1 1
-0.112943552350739 -0.111440435043578 1 1
-0.0616666530838421 -0.0611218133597214 1 1
0.0585617856730409 0.0583774802017033 1 1
-0.12740050009299 -0.12559621822667 1 1
0.153777305420148 0.152275842505563 1 1
-0.0820961593226903 -0.0815625614986906 1 1
-0.12683685303061 -0.125115271449037 1 1
-0.107153431638395 -0.106154912889454 1 1
-0.10877582889034 -0.107978956913904 1 1
-0.24446366010521 -0.242077504770279 1 1
0.100826255502029 0.100290086286882 1 1
0.0361671385242802 0.0351138117371226 1 1
-0.063285651300145 -0.0623847515098847 1 1
0.200848616074815 0.199354161104343 1 1
-0.0533336009330005 -0.0527822340755098 1 1
0.00774755646819356 0.00734753237123679 1 1
0.0915219816165696 0.0900430647024196 1 1
-0.0192547328193737 -0.0193346981809783 1 1
-0.0737762356944591 -0.0733410339207858 1 1
0.0442082804351006 0.0436511988562834 1 1
0.0802420745596147 0.0791558300041745 1 1
-0.0229276922477005 -0.0224294864163731 1 1
0.168895498950954 0.167279382064347 1 1
-0.13794916250016 -0.136403460677943 1 1
-0.0267010793447538 -0.0265429057068472 1 1
-0.160745797341707 -0.159671773629042 1 1
-0.226760556018184 -0.224118127049823 1 1
-0.138856873603132 -0.137812198265796 1 1
-0.130942356923256 -0.129675403200251 1 1
-0.0204800009005073 -0.0198985880424452 1 1
0.0297290399153683 0.0283675773799822 1 1
0.0779896531652217 0.0775812150887142 1 1
0.232823398480623 0.229661409014843 1 1
-0.236834217551745 -0.234686587534566 1 1
0.0177093060710593 0.0172216364143519 1 1
0.227022893862836 0.224452273599262 1 1
0.209683494760566 0.207986120274404 1 1
-0.0329502375012353 -0.031935004820809 1 1
0.163287435037324 0.161509353881802 1 1
-0.310901329729896 -0.307385331652469 1 1
-0.168313953224042 -0.166109425065064 1 1
0.202632056009818 0.200703256110072 1 1
-0.121453648712925 -0.120203351263108 1 1
-0.106760185266978 -0.10590428912453 1 1
-0.118934115317189 -0.118375068455358 1 1
0.0115431715846764 0.0119353233686022 1 1
0.182881342558538 0.180790216127027 1 1
-0.0346361735308183 -0.0348805687799584 1 1
0.0972737274359811 0.0963883281713031 1 1
0.203968269224068 0.202477260687083 0 0
-0.0662766487464762 -0.0659999143293711 1 1
-0.030141210868309 -0.0291636761552995 1 1
-0.0530751243555904 -0.0523520514647251 1 1
0.253631439937153 0.25199080918593 1 1
0.0361892275457793 0.0359576416761749 1 1
0.0725062757435516 0.0718670240313597 1 1
-0.299912033032255 -0.296487047316904 1 1
-0.116490891879636 -0.115314073823298 1 1
0.281671239544094 0.278537790061477 1 1
-0.111647365495443 -0.111062063024306 1 1
-0.202252935134265 -0.199926876850939 1 1
-0.107732319579203 -0.106984511462416 1 1
0.372461799020828 0.368480572595958 1 1
-0.23608200765009 -0.234222043246809 1 1
-0.20570426687413 -0.202710498572675 1 1
-0.18424149797517 -0.183384071381036 1 1
-0.19387612764553 -0.191937562955211 1 1
-0.166146877895598 -0.164728453669172 1 1
0.240966979175416 0.238956316297617 1 1
0.108356487226103 0.107660574690109 1 1
0.254941185485099 0.252996281360038 1 1
-0.0459295786815465 -0.0453630856021214 1 1
0.227844626785756 0.22583036914752 1 1
-0.0437523167523251 -0.04336666010364 1 1
-0.0372612368983 -0.0363064997553751 1 1
0.262482568754059 0.259979724361638 1 1
0.139548867352947 0.138842242699199 1 1
-0.199086789637745 -0.196850821191678 1 1
0.11382637171754 0.112742839572648 1 1
0.189259074486982 0.187537881855689 1 1
0.0915161021150297 0.090619923397889 1 1
-0.0241098723600608 -0.0235900087274269 1 1
-0.140754289336292 -0.138986834625518 1 1
0.152801674242241 0.151176832973019 1 1
-0.270566134578236 -0.267987529290893 0 0
-0.0164206525940961 -0.0167682361869653 1 1
-0.352756842605266 -0.349181227566019 1 1
-0.0607889321938577 -0.0595126604268217 1 1
-0.149430435543803 -0.148045635972413 1 1
0.0530712400180975 0.0533132573961971 1 1
0.00397299924833128 0.00415339624561827 1 1
-0.161438289906825 -0.159891732178835 1 1
0.107826912208253 0.106840075131593 1 1
0.0227035976360578 0.0222068545806528 1 1
-0.192799687559513 -0.191017986173312 1 1
0.244431358988806 0.241671172544924 1 1
0.172539793149879 0.169909092219833 1 1
-0.193958427587501 -0.192012519235213 1 1
-0.0350312409531895 -0.0349802393006866 1 1
-0.133934304733179 -0.132847761095645 1 1
-0.0159101085841659 -0.0156401931114247 1 1
-0.00709434211683074 -0.00670593223831373 1 1
0.234411848828119 0.231695149317831 1 1
-0.0506646884242295 -0.0496208004861637 1 1
0.0902167824509942 0.0888067634218008 1 1
0.0378099947531058 0.0371773738345281 1 1
-0.0965374580374278 -0.0955634140238077 1 1
-0.502441972134238 -0.497505142680765 0 0
0.114133306742017 0.112512906436582 1 1
-0.0544389029261057 -0.0540350732429881 1 1
-0.338768866527494 -0.335715448285295 0 0
-0.202351502560362 -0.200690847677093 1 1
-0.0658644446624309 -0.0655055818832415 1 1
0.0368502862501977 0.0357939962634516 1 1
-0.245189795260478 -0.242624420537826 1 1
-0.210468849530104 -0.208162500966556 1 1
-0.269131996108595 -0.266742758697546 1 1
-0.136880941269663 -0.134766305334872 1 1
-0.0365596540121691 -0.0358335218489682 1 1
-0.0757169044529597 -0.0742179325540647 1 1
-0.0930714929900446 -0.0913175391834177 1 1
0.457227582191046 0.452731526776643 1 1
0.0935690724003844 0.0925486406873809 1 1
-0.0220409556129181 -0.021455264801377 1 1
0.127802724753012 0.126559763164763 1 1
0.0302548378693901 0.0299827933789177 1 1
-0.12488779340942 -0.1240333729143 1 1
0.0748550011846441 0.0746465174925727 1 1
0.01236391092406 0.0118940210998975 1 1
0.316353022576074 0.314171903651304 0 0
0.298090010793015 0.293409097898685 1 1
0.189421642808917 0.187259507521993 1 1
0.0881128005424887 0.0875046264511026 1 1
0.231969104708242 0.229994148633521 1 1
-0.122372181524636 -0.120655335957368 1 1
-0.126792641195262 -0.125398224754834 1 1
-0.0292201056185389 -0.028698991442489 1 1
0.328226127109713 0.32482087977817 0 0
0.0146089537004338 0.0143948241273254 1 1
-0.000725416972912563 -0.000133923262520997 1 1
-0.000669315532673014 -0.00100125164221301 1 1
0.0488079278435191 0.0486054981736524 1 1
0.0355836982525755 0.0360829221784615 1 1
-0.0734109021637552 -0.0729896699324701 1 1
-0.107181873779517 -0.105627867796152 1 1
0.131921429351766 0.131188084982447 1 1
0.0888235456990674 0.0875437120988836 1 1
-0.0310565216574641 -0.0313197064148132 1 1
-0.106769000457052 -0.105682799082968 1 1
0.059609289477643 0.0584257293371707 1 1
-0.0253013712719638 -0.025207047419029 1 1
-0.14421275919826 -0.142466540697986 1 1
-0.0888277546399582 -0.0881231762306601 1 1
-0.123085491724761 -0.121849281224661 1 1
0.288820600811416 0.285645270809603 1 1
-0.201051803489923 -0.198511488606475 1 1
-0.0780378749677423 -0.0767601021855762 1 1
0.0681008940895424 0.0673462412769443 1 1
0.140859501206398 0.139518856417812 1 1
-0.230799774189908 -0.228827787431572 1 1
0.119565848862324 0.118621042424511 1 1
0.137381128229764 0.135596759121862 1 1
-0.197592848979326 -0.195346726117682 1 1
0.122295529461908 0.121223750903288 1 1
0.0254740860838115 0.0256092071690686 1 1
0.344367704040092 0.341763114873318 1 1
0.201309406554464 0.199831243568564 1 1
0.0344385525966317 0.0343531981655033 1 1
-0.228791880256386 -0.226111286988713 1 1
-0.108148427237869 -0.10662300571027 1 1
-0.0201380626118235 -0.0201262561370383 1 1
-0.317541958554281 -0.314412073282712 1 1
-0.114172877877551 -0.113973711211673 1 1
-0.000532181385472141 -0.000633121391492958 1 1
0.267603816892532 0.264498962272562 1 1
-0.197772560177398 -0.19616025241008 1 1
-0.2286354787634 -0.226903119263884 1 1
0.214924487676886 0.212875053127904 1 1
0.1105648167664 0.109942416922467 1 1
-0.0659356178388898 -0.0652274914051192 1 1
-0.0458202508147206 -0.0459770312763435 1 1
-0.100651785678489 -0.0989372651807811 1 1
-0.288950475506552 -0.286356789212863 1 1
-0.130413391495948 -0.128675251315496 1 1
-0.106032325387776 -0.105215835033454 1 1
-0.222486136697241 -0.219557320202745 0 0
0.0240168348738827 0.0225744767321738 1 1
-0.15636887265832 -0.155400857557291 1 1
0.0163070918555185 0.0164512443089485 1 1
-0.111202728043407 -0.109931935431026 1 1
-0.120181996803274 -0.118140650512755 1 1
0.402806260131074 0.398930274249015 0 0
-0.265054922668473 -0.262228833123783 0 0
0.153808797056583 0.152684721074894 1 1
0.0503272311920065 0.0490208922312368 1 1
-0.140060386177844 -0.138904254043202 1 1
-0.263156146821566 -0.260751973923852 1 1
-0.247709796182578 -0.245304713124671 0 0
0.37852046832195 0.374669729983773 0 0
-0.100016489245971 -0.0996112251024919 1 1
0.0118377852314941 0.0118461369201161 1 1
-0.0144326165988442 -0.0153970725187369 1 1
-0.0471168277560768 -0.0471291869334879 1 1
0.00602312314361857 0.00574624734381723 1 1
-0.0423993238885987 -0.04222486487211 1 1
-0.531727505873887 -0.526034223868564 0 0
-0.189309462636182 -0.18761892041316 1 1
-0.235626134248136 -0.23315003343675 1 1
0.0892940006718 0.0879913586640876 1 1
-0.151460380077826 -0.149272013571868 1 1
-0.22264839337171 -0.221534644626651 1 1
-0.167583149710538 -0.166120672741488 1 1
-0.190573355116761 -0.189082159257408 1 1
0.0416883835648156 0.0407790691254491 1 1
0.0521171152179403 0.0520806558990813 1 1
-0.0627199598778959 -0.0620435416245686 1 1
-0.178692220364313 -0.17664593801579 1 1
0.0836326443209906 0.083365908891607 1 1
0.177768089501413 0.175770113642405 1 1
0.041701985535588 0.0408221022654991 1 1
-0.0794661105417383 -0.0782454325901085 1 1
-0.185330333669928 -0.183829448172071 0 0
0.0924805590667954 0.091017289584799 1 1
-0.147599991544126 -0.145680884866915 1 1
0.147099874957343 0.145333101151818 1 1
0.0112642112628327 0.0115030553123986 1 1
0.165451005534667 0.163788360803594 1 1
0.0359973179595279 0.0356659318176309 1 1
-0.078689223813099 -0.0782562483703101 1 1
0.250658603015289 0.24859513235108 1 1
0.047010844951742 0.0463976701469704 1 1
-0.146385083281296 -0.145331661526032 1 1
0.0209966184720993 0.0202695425104142 1 1
-0.213415036082902 -0.211645516405806 1 1
-0.0198656498131725 -0.0201037160176478 1 1
0.285225197895337 0.282145528984555 0 0
0.100229237010582 0.099513108706913 1 1
0.0385044289862701 0.0384918552553883 1 1
-0.322114585069733 -0.319361055288663 1 1
0.337569748096159 0.334689475211592 0 0
0.155759390612783 0.154306077544431 1 1
0.214760165005426 0.211907029269942 1 1
-0.0775015890549784 -0.0772918618288614 1 1
0.141489492275597 0.140164366800073 1 1
-0.135047812066159 -0.134116517732402 1 1
-0.00531264727662013 -0.00522269451821759 1 1
0.141440226157448 0.139749569282329 1 1
0.0491169002287297 0.0482248713402011 1 1
0.154892173172516 0.152622225375206 1 1
0.133256431461592 0.131961259173844 1 1
-0.029012099073641 -0.0283864824822272 1 1
0.340974202558596 0.338092305694834 0 0
-0.228553858662865 -0.225900055392417 1 1
-0.281166604200522 -0.277734258002003 1 1
0.290254143233776 0.287146478011973 1 1
-0.045311661806324 -0.0452495180008291 1 1
-0.174770939379566 -0.172775270442998 1 1
0.148596774702732 0.147698939020549 1 1
0.0619146847238027 0.0608699563121329 1 1
0.153192634504753 0.151092864694282 1 1
-0.065899872363579 -0.0647282498045355 1 1
0.198661851526698 0.196996426781813 1 1
0.137990066167846 0.135968239433612 1 1
0.380945216671752 0.376500917241004 0 0
-0.114773422213 -0.113568131931772 1 1
-0.239445304309057 -0.236272740553475 1 1
-0.00712766677851883 -0.00698590862889583 1 1
0.496345422366075 0.491636782785979 0 0
0.216818349982902 0.214846795769846 1 1
0.308867237059803 0.306294434966019 0 0
-0.277620885592135 -0.275359917088666 1 1
-0.176225651148156 -0.174231584034123 1 1
0.108541694691088 0.107897802554427 1 1
0.232590039389582 0.230058131984286 1 1
0.052462523071362 0.0522485763132303 1 1
-0.0103446058880876 -0.0103505890831131 1 1
0.091126354321458 0.0902350270525721 1 1
0.00976127938182066 0.0101926040560885 1 1
-0.0635495511587891 -0.0628125895260555 1 1
-0.290735278718222 -0.288224134642841 0 0
0.132940691870361 0.13182194428626 1 1
-0.0395024259765313 -0.0389721442242471 1 1
-0.068676453848074 -0.0677133516739991 1 1
0.122801628538143 0.122000942860826 1 1
0.303577073870971 0.300275389164126 0 0
0.281434923872591 0.279364827793856 0 0
0.155290251141533 0.153807468693672 1 1
0.0921605031765236 0.091500924082432 1 1
-0.0477502316502404 -0.0474102281387467 1 1
-0.0275565214782883 -0.0272400369976524 1 1
-0.156254192163536 -0.154755334327493 1 1
-0.0435108395445266 -0.0434560428039462 1 1
-0.0801649462494125 -0.0798556861705822 1 1
-0.0991222965762208 -0.0973570476028493 1 1
0.08668092031174 0.0864297494201769 1 1
0.0991226931495025 0.0984362273342469 1 1
-0.215473753214626 -0.213198795226943 1 1
0.155301418025247 0.153575924132533 1 1
0.0289906047065778 0.0287231321963606 1 1
-0.177566014439476 -0.175668289469557 1 1
0.0356868689613711 0.0356732693632306 1 1
0.197262302130479 0.194764822572108 1 1
0.0833025614595695 0.0828884668646789 1 1
-0.137925943930229 -0.136721914535348 1 1
0.0150291344390566 0.014386619408219 1 1
0.109373398554239 0.108767080225524 1 1
-0.0268908359864424 -0.0273411679145524 1 1
-0.113256081998953 -0.111655083026758 1 1
0.100220929668021 0.0994737388640058 1 1
-0.0433244881231466 -0.042748607944036 1 1
-0.036939992049532 -0.0369698806471916 1 1
-0.108973858366176 -0.108399670647358 1 1
-0.125464782973175 -0.124033162714994 1 1
0.163425171004902 0.162722199716216 1 1
-0.237780253341217 -0.234992555952364 1 1
-0.0857035579413654 -0.0851300749387977 1 1
-0.238223067771884 -0.236659338910145 1 1
0.0105261951731088 0.0104650509314423 1 1
0.37335981653166 0.369460778040137 0 0
0.239950584227562 0.237161388910007 1 1
-0.244708242406346 -0.24317424835485 1 1
-0.234507250953983 -0.231009597445189 1 1
0.1155716494563 0.113991686394878 1 1
0.146758898100284 0.145116588923686 1 1
0.104480866766857 0.103612952769049 1 1
0.0934048717549499 0.0926110719200653 1 1
0.00793185302729336 0.00810765744921566 1 1
-0.00902863443570735 -0.00923359398702611 1 1
0.192747016813989 0.190080632262429 1 1
0.0808124636191715 0.0797184998700721 1 1
-0.0961731823167069 -0.0952517479313621 1 1
0.0456425312930994 0.0447003964881556 1 1
0.0760175035964784 0.0754086324094748 1 1
0.0627505720252399 0.0619089498273441 1 1
0.151849870508094 0.150255008719218 0 0
-0.157192701315378 -0.155801920117363 1 1
0.307590201506783 0.304200885009613 1 1
0.123164445237939 0.120905104391479 1 1
0.353606648122138 0.34987672532055 0 0
-0.0215799049032536 -0.0205445988268525 1 1
-0.223644061184773 -0.221126908992327 1 1
-0.197010840448704 -0.195031512372598 1 1
0.00111041379771312 0.000880711971187227 1 1
-0.315756782976871 -0.312188775514721 1 1
-0.284254424451814 -0.281429456383142 1 1
-0.049425332744263 -0.0487630413743135 1 1
0.185941622272586 0.184442031568156 1 1
0.125937051528157 0.124447896041087 1 1
-0.0245435358420345 -0.0243942038423537 1 1
-0.00186062129835455 -0.00188489071688643 1 1
0.0943130981230527 0.0931694193765466 1 1
0.338062492730741 0.334593751167985 0 0
0.147724419954413 0.14709565013369 1 1
0.0517969365907294 0.0513215087669298 1 1
-0.0750423258266415 -0.0744205389786466 1 1
0.0375655581054168 0.0372055902568307 1 1
-0.388226879640775 -0.384494655463138 0 0
0.0824898622718483 0.0808669500898205 1 1
-0.225495894851979 -0.222864799141893 1 1
0.0900979691896753 0.0893594569896064 1 1
0.145289664780081 0.143220600178843 1 1
-0.273527847425079 -0.270931329766302 1 1
-0.110691972816507 -0.109783650562905 1 1
0.0258527704599436 0.0256624610980388 1 1
0.191868110969007 0.189107235331306 1 1
-0.280066782077595 -0.276857944784932 0 0
0.130552809269616 0.129158936538986 1 1
-0.121176823734294 -0.120366356360851 1 1
-0.115531614684091 -0.114913725281172 1 1
0.030844114040826 0.0303438626927025 1 1
-0.0846623639154081 -0.0843219640840357 1 1
-0.136788313591445 -0.135622781920975 1 1
-0.0840221279436275 -0.08258398007287 1 1
0.182703665655757 0.180600328237411 1 1
-0.0753917345588053 -0.0749673096775559 1 1
-0.248438280156514 -0.245478002052075 1 1
-0.193449993304417 -0.191444035743926 1 1
-0.329823916187591 -0.326403519564578 1 1
-0.257749965886343 -0.255462442720796 0 0
0.0634598035998613 0.0632625662053249 1 1
-0.0359730719299989 -0.035323517677066 1 1
-0.271896829405999 -0.269488774220268 1 1
0.0950184221602782 0.0935541781496114 1 1
-0.0479954350393646 -0.0463562390498514 1 1
-0.0639868080829064 -0.0636618405008352 1 1
-0.235337101509787 -0.233682827165791 1 1
0.0701051852038781 0.0680122881417018 1 1
-0.150709298755333 -0.148992242357207 1 1
0.206639255953808 0.20449227814227 0 0
-0.237831951056951 -0.235498651010198 1 1
0.224651360584429 0.222128786174641 1 1
0.106019162571197 0.105380082940493 1 1
0.024487352197291 0.0238477840553633 1 1
-0.231044832777535 -0.229231575194421 1 1
-0.14704603198483 -0.145595889602975 1 1
0.0367757104796584 0.0365121180708971 1 1
0.165030657317836 0.163144610256884 1 1
-0.179593594093561 -0.177774741453551 1 1
0.383059720749823 0.378085370094898 0 0
-0.196845735568642 -0.195245255783435 0 0
0.00270912323157336 0.00258785557683709 1 1
0.0305169802463692 0.0303092363546959 1 1
0.252770405079112 0.250729520429803 1 1
-0.0560653992875211 -0.0548843444971377 1 1
-0.146931989860285 -0.146117040583499 1 1
-0.173264473462433 -0.172353116334223 1 1
0.0345887150446125 0.0349609469957746 1 1
-0.0585842183114986 -0.0581669932916002 1 1
-0.139269667802097 -0.138183078886474 1 1
-0.0974748456839378 -0.0965020417919968 1 1
-0.224405323389206 -0.221323028074873 1 1
-0.204126856428854 -0.202204470671584 1 1
-0.241818973643924 -0.239642494426579 1 1
-0.106993926109358 -0.105227184205339 1 1
0.00716712847896097 0.00662929984204178 1 1
0.123776982213424 0.122759901031532 1 1
0.261181807752411 0.258261695694133 1 1
-0.0746342802552275 -0.0737472677828366 1 1
-0.207546356443839 -0.205674694776958 1 1
-0.031382933514048 -0.0315532652754145 1 1
0.19462460033724 0.192359176319115 1 1
0.0440005161775994 0.0431280934135028 1 1
-0.0673158721787699 -0.0658823877803622 1 1
-0.1121643351272 -0.111234469396099 1 1
-0.167214108313166 -0.164204733495639 1 1
-0.059931396395374 -0.0593249609781619 1 1
-0.0321698523176409 -0.0317253322827465 1 1
0.0535454631526908 0.0526718210836827 1 1
-0.144282826605721 -0.142965594966991 1 1
0.121926998003035 0.120682387352114 1 1
-0.00839628159073862 -0.00905120101705584 1 1
-0.126036907452721 -0.125495339160769 1 1
0.0123798412689193 0.012238387093106 1 1
0.117066838095028 0.115522063720717 1 1
0.0610202453531463 0.0605535111569364 1 1
-0.170589535373524 -0.168952647431375 1 1
-0.0897456878956485 -0.0888393525764963 1 1
-0.04699710264264 -0.0457896329119252 1 1
-0.133371467625588 -0.131785267693269 1 1
0.0623829765706146 0.0608802710524581 1 1
-0.393165629344263 -0.38926080254218 0 0
0.130270430408203 0.128912633462097 1 1
0.153148009986975 0.151075735623249 1 1
0.114490861449137 0.113372325714101 1 1
-0.067205160062623 -0.0668424834802522 1 1
0.330883783282439 0.3278775638331 0 0
0.0741691657428106 0.073080944199083 1 1
0.0475001747055852 0.0476121449088623 1 1
-0.101782097623025 -0.100830107729156 1 1
0.0747523014702839 0.0751841289974745 1 1
0.0232582147802661 0.0228454523049825 1 1
0.261298175144067 0.259351447472692 1 1
0.145131109742862 0.143697203376925 1 1
-0.226175663343048 -0.224073057486742 1 1
-0.180831295730821 -0.178753852547582 1 1
0.0956305008085077 0.0949456653224533 1 1
-0.000153615859948929 -0.000184849694382455 1 1
0.0561461657082904 0.0556776656623777 1 1
0.305778531192688 0.301950256894435 1 1
-0.195703546552302 -0.194038008336742 1 1
-0.0719527717785514 -0.0708626566315237 1 1
-0.19117031908952 -0.188636825693161 1 1
0.111833041320356 0.110621179320549 1 1
-0.0453010160529608 -0.044800389281855 1 1
-0.100280734505544 -0.0991059870110614 1 1
0.0621514084308819 0.0616355280087956 1 1
-0.135321888674456 -0.13322087232681 1 1
-0.254303042485086 -0.25148229129407 1 1
0.176986314933665 0.174289315386952 1 1
0.0371700906248305 0.0367211717866594 1 1
0.178269682758918 0.176474534053711 1 1
-0.358908535602348 -0.355545683460635 0 0
0.287808875399546 0.284511957389435 1 1
0.0331109098457479 0.0324545013413621 1 1
0.025218647378447 0.0252489143337786 1 1
-0.189641828573403 -0.188294067047036 1 1
-0.0182034941618905 -0.0182803891251729 1 1
0.190475832444186 0.187910176024981 1 1
0.0776937972072149 0.0778766960694857 1 1
0.129491038579731 0.128245900967246 1 1
-0.0619791390903132 -0.0615765028775346 1 1
-0.0471465341394543 -0.0473378499858036 1 1
-0.075711326378504 -0.074660195598288 1 1
-0.295583086001757 -0.293414209538079 1 1
-0.145316728459413 -0.144261764887165 1 1
0.128250122467342 0.126768422637901 1 1
0.174003873785262 0.172052470007263 1 1
-0.102125456534219 -0.101142758176276 1 1
-0.117394979989274 -0.115917915293341 1 1
-0.126891141607263 -0.126230951965386 1 1
0.0788150959616575 0.0771113589741609 1 1
0.00903537806119964 0.00893598986096859 1 1
0.122150570970751 0.120513415485482 1 1
-0.0602246204169795 -0.0595216242643957 1 1
0.14324028064155 0.140641061725772 1 1
-0.0928386931171712 -0.0925656169024761 1 1
-0.260265494532478 -0.257513777376097 1 1
0.191447449418012 0.189876267701892 1 1
-0.172229436288033 -0.170696556414239 1 1
0.2852943754212 0.28303249236658 1 1
-0.123396556162023 -0.121166952409062 1 1
-0.030969714930578 -0.0305602393622221 1 1
-0.0553688187293793 -0.0548396938114761 1 1
0.463473109208385 0.458795496171819 0 0
0.0404009357458442 0.0402484371704727 1 1
-0.0140398366676783 -0.0137029023396358 1 1
0.0378291807091433 0.0367491645002364 1 1
0.120382995459243 0.119384522602603 1 1
0.0468409154648845 0.0451294582494899 1 1
-0.0664784771012987 -0.0655479218766815 1 1
0.264728122216378 0.262924613128682 1 1
0.348527538635826 0.344739370333341 1 1
0.163447863892867 0.161432004671443 1 1
-0.0787173114949253 -0.0783171879143175 1 1
-0.337327278156233 -0.333817624020841 0 0
0.14370139978913 0.142342093845282 1 1
0.417405931672976 0.413406710793811 0 0
0.0410189012559515 0.0412877544612358 1 1
-0.119509537366218 -0.117567724466789 1 1
0.254254981133476 0.252202843089732 1 1
0.0410236314360225 0.0409190761722013 1 1
-0.0752771748494028 -0.0744916478642254 1 1
0.14472989034467 0.143447417648557 1 1
-0.014052682262241 -0.0138303244112341 1 1
-0.102829801730241 -0.102310105643083 1 1
-0.0557340973539473 -0.0554000541651447 1 1
-0.268334447898506 -0.265215449606941 1 1
-0.0762566239449982 -0.0760611942395521 1 1
0.0545300110671092 0.0540437602730076 1 1
-0.204035386779293 -0.201712172578512 1 1
-0.305786476859412 -0.302962585051426 0 0
0.0526248611027304 0.0522371167896146 1 1
0.113247703732143 0.112460194027462 1 1
-0.0358409029500235 -0.0358043429205779 1 1
0.0263268927565386 0.0265822943857633 1 1
0.0232408693328215 0.0224438660887856 1 1
0.125958534606579 0.124655682848683 1 1
0.168878265976118 0.167076122834647 1 1
0.13032725863761 0.129040102382825 1 1
0.0694461902695649 0.0685982373667839 1 1
-0.0397829500251516 -0.038637335979662 1 1
-0.497826095836987 -0.492696954904057 0 0
0.119562166010055 0.118879219749891 1 1
-0.0303715533090008 -0.029785687528766 1 1
-0.00137395410576209 -0.00188544834445059 1 1
-0.216896698378715 -0.215648202516936 1 1
0.214349838320302 0.211877577025618 1 1
0.0512589846324703 0.0509957525688637 1 1
0.105172548182548 0.104204731247922 1 1
0.394816015012724 0.39065244134169 0 0
-0.278937873188569 -0.276576657258035 1 1
0.165170209470328 0.163743183844396 1 1
-0.0036645342960176 -0.00366474520044669 1 1
0.14660924426137 0.14464535091709 1 1
-0.0672331808081329 -0.0661476331364172 1 1
0.0128469873737412 0.0123415095027909 1 1
0.0636083412887452 0.063607732934477 1 1
0.00783082329516933 0.00819672905526148 1 1
0.12265315171701 0.121181226804448 1 1
0.0248508689874891 0.0238321360865363 1 1
0.150052666824851 0.148303873101107 1 1
0.00894154968627967 0.00895801808290152 1 1
-0.160769616855253 -0.15999466557169 1 1
-0.113524009248736 -0.112296213541048 1 1
0.281328032903745 0.278055031155186 1 1
-0.0356966044385725 -0.0362545725740813 1 1
-0.156003708699243 -0.154685329921238 1 1
0.0801415456198156 0.07871137514506 1 1
-0.0279420491419357 -0.0274611546830258 1 1
-0.228646146614091 -0.22624688697631 1 1
-0.051216138900867 -0.0500721435077677 1 1
0.0239596832844417 0.0236229151301607 1 1
0.194610765792834 0.192858519921063 1 1
0.0983206312264425 0.0974346634705625 1 1
0.237206116198742 0.23496279456185 0 0
0.165723598267824 0.163501524528799 1 1
0.0100143723010589 0.00906962290978966 1 1
0.11916331811869 0.117566330738128 1 1
-0.184240983362149 -0.182079069114137 1 1
0.0824455631096369 0.0818720075555848 1 1
-0.0685102681227007 -0.0674477481467267 1 1
0.268017183107897 0.265467806375062 1 1
0.0582157033209479 0.0573457229203248 1 1
0.0193007466477701 0.0192582705950074 1 1
0.140223545101971 0.139103134302156 1 1
0.135871560970001 0.134083618347617 1 1
-0.110488859950742 -0.108834246983774 1 1
-0.0276898593842374 -0.0268034264044125 1 1
-0.0357741066935807 -0.0353223192077596 1 1
0.0834924230004492 0.0830405283632558 1 1
-0.260547384233039 -0.258419699004101 1 1
0.131371468378905 0.130400411599961 1 1
-0.0820235984914664 -0.0816482164815538 1 1
0.291981127903359 0.288770747585836 0 0
-0.310306919037587 -0.306851007628426 1 1
-0.0549951602073551 -0.0536252930593312 1 1
-0.0342430974971182 -0.033300677906881 1 1
0.258653646119669 0.256051658708293 1 1
0.14105385971549 0.139432452967551 1 1
0.119416890324044 0.117845389443396 1 1
-0.0269786670338898 -0.0272030419044248 1 1
0.286789339081593 0.284535404840956 1 1
-0.0543907495627124 -0.0542379925113025 1 1
0.0645665291525791 0.0641005313218241 1 1
-0.0718191520520484 -0.0712437336254488 1 1
-0.0618068087561884 -0.0613705073173555 1 1
-0.0696837411676807 -0.0695320685538953 1 1
0.106334960141904 0.105396189563563 1 1
0.197426388492638 0.19638203846645 1 1
-0.417477699365832 -0.414305731520781 0 0
-0.198621960755955 -0.196721360211847 1 1
-0.0899976979641339 -0.0894851527764513 1 1
-0.0912617896158437 -0.0898291676334488 1 1
-0.0200742084299769 -0.0202778089829815 1 1
-0.0630927094431201 -0.062921372654706 1 1
-0.179021510581068 -0.177158600157475 1 1
0.0177297980148351 0.0186504144808543 1 1
-0.261393393147336 -0.258079767420948 1 1
-0.251021840532278 -0.249025561078994 1 1
-0.162064451415438 -0.1598859391306 1 1
-0.178863309815388 -0.177596725508626 1 1
-0.594645988859108 -0.588704823890717 0 0
0.0443928704885684 0.0445152070444625 1 1
-0.038208109117957 -0.0384200801430944 1 1
0.0627194250734998 0.0624198968163671 1 1
0.0345448764992427 0.0340960785471505 1 1
-0.135768430770609 -0.134774558736263 1 1
0.0373260863061195 0.0376244780719854 1 1
0.343696156391977 0.340125852950198 0 0
0.101245655444888 0.0994318699467145 1 1
-0.279945041779319 -0.276775388912647 1 1
0.0904350726150027 0.0899407899449116 1 1
-0.0678807016288321 -0.066599790759081 1 1
0.0221973298660036 0.0217477100875127 1 1
0.117703275238255 0.115662476405975 1 1
-0.224692613707289 -0.222669548192847 0 0
-0.0847952760308635 -0.0843308898569012 1 1
0.156146619102403 0.154324378105078 1 1
0.033695829310316 0.0336242335057298 1 1
0.131848673560232 0.131224064239634 1 1
0.0544653585900869 0.054329525115973 1 1
-0.0718185318368951 -0.0708171885608778 1 1
-0.236090511139113 -0.233551695952308 1 1
0.0771464547660822 0.075929053624063 1 1
-0.0639611394485357 -0.0634690500275908 1 1
-0.126642551743041 -0.124628094420508 1 1
-0.257727387271582 -0.254210364626932 1 1
-0.117821152802392 -0.11610944250413 1 1
0.0405322430495663 0.0400391713490212 1 1
-0.268848885271975 -0.265731523544303 1 1
-0.53810551653618 -0.532249117773081 0 0
-0.0492160822618117 -0.0487850726832979 1 1
-0.00256701457098156 -0.00266675754776086 1 1
-0.141246253453934 -0.140218663229021 1 1
-0.283047177070108 -0.279566241500324 0 0
-0.11926466776659 -0.118080578321239 1 1
-0.0901904018990479 -0.0888511486777766 1 1
0.142044548516269 0.140215546949894 1 1
0.10957518165512 0.108996853726953 1 1
0.0925280016285627 0.091428973114477 1 1
-0.352321370792339 -0.349127305246974 1 1
-0.145497993274143 -0.144410085791849 1 1
-0.118904504994291 -0.116327255696233 1 1
0.0354349769959133 0.0342662302009633 1 1
0.0671218134648657 0.0665397041617038 1 1
0.0804521434590362 0.0791936108166612 1 1
-0.0454297281201834 -0.0447615553702518 1 1
-0.0564740295873591 -0.0564324282090697 1 1
0.0416892248558975 0.0414594792207081 1 1
0.20332880552273 0.201171677523147 1 1
0.2524318402691 0.250478104405336 0 0
0.0410786375633997 0.0409517653152067 1 1
-0.0960788217464545 -0.0960660519975163 1 1
-0.0890924358593633 -0.0879868555657559 1 1
-0.00671868123290703 -0.00658370347269731 1 1
-0.0687230271062304 -0.0678619538743251 1 1
0.232182957893492 0.229064688878712 1 1
0.153821330069499 0.152437788154172 1 1
-0.112660480972293 -0.111967397393627 1 1
-0.444791078520934 -0.440629701990504 0 0
0.0628473805614184 0.0624538459020346 1 1
0.127971002847226 0.126665732595064 1 1
0.0899612905193185 0.0899957375395162 1 1
-0.16476018196465 -0.16352279721101 1 1
0.0772805719047449 0.0758265415694813 1 1
0.240912824876052 0.238805252427624 1 1
0.061008072179528 0.0598764626852881 1 1
-0.322385832769279 -0.318561585562867 0 0
0.274074575044162 0.270525625388182 1 1
-0.00674777261894151 -0.00675867675158297 1 1
0.035412367407692 0.0347334283329821 1 1
-0.0186154087585924 -0.0176479814468239 1 1
-0.353633444688613 -0.349356897157059 1 1
0.326466423452783 0.323629227323209 0 0
-0.264848434877225 -0.262018753023433 0 0
-0.0750150297784678 -0.0739930312089118 1 1
-0.0938727571254362 -0.0929244645955209 1 1
0.13509447536392 0.132776970071598 1 1
0.154534447683176 0.152515366853066 1 1
0.0640617555300958 0.064005201085246 1 1
-0.0465005956336897 -0.0457143875443868 1 1
0.0860229956795268 0.0852754759834534 1 1
-0.0892401670698023 -0.0879628716724569 1 1
-0.142672430651971 -0.141392713766097 1 1
0.0493774189456278 0.0485732632982814 1 1
-0.358329299243182 -0.354262968483219 0 0
0.0412501330199776 0.0407385150782917 1 1
-0.205773677945228 -0.202808044835556 1 1
0.070339306890617 0.0687105697894154 1 1
-0.111422761555186 -0.110319943033512 1 1
-0.153990226686458 -0.152018220613631 1 1
-0.0859104293066123 -0.0854928552709457 1 1
-0.062974397808846 -0.063131611330748 1 1
0.0517648919769293 0.0509876842179059 1 1
-0.191129869222965 -0.189560010106043 1 1
-0.0897638071934443 -0.088811461940138 1 1
-0.16037087920284 -0.159856972872827 1 1
0.369489410866983 0.364157368528491 1 1
0.194229980082835 0.191869062899849 0 0
0.0424416910411495 0.0420257672843694 1 1
0.126159164169724 0.124181822683604 1 1
0.107760763840964 0.105822085718658 1 1
0.0170044356834651 0.0169568912390971 1 1
0.301820043320188 0.299380905948385 0 0
0.141991051848842 0.14082800398626 1 1
0.162856918753762 0.161520684970783 1 1
0.0247381441871352 0.0244987622064875 1 1
0.250889556384073 0.248230867635618 1 1
0.0284979091338146 0.0277958867482732 1 1
-0.0195001200499329 -0.0189226829704136 1 1
0.0840979449343806 0.0827238876183572 1 1
-0.0448212396311371 -0.0440542142711347 1 1
-0.346957243026767 -0.342693780354611 1 1
-0.106992239301967 -0.106360868846871 1 1
0.00726574621017086 0.00719673029895016 1 1
-0.0137735507079711 -0.0136720768019824 1 1
0.160747025918101 0.159764801517951 1 1
-0.213531624319491 -0.211588815418443 1 1
0.158697815988495 0.157624739838115 1 1
0.3757121216947 0.371665055420882 0 0
0.10683877251527 0.105761436193658 1 1
0.0532875660215494 0.052908278623278 1 1
0.226346044758515 0.223749538361532 1 1
-0.146823746899826 -0.144761887464139 1 1
0.141264230968373 0.139440959777544 1 1
-0.0804394278870379 -0.0790471087188164 1 1
-0.162275263737814 -0.15950237748238 1 1
0.0403536458636686 0.0392063975485206 1 1
0.0578407215368579 0.0577557603191747 1 1
-0.0426223850406101 -0.0416974147422879 1 1
0.0347922618171129 0.0343877870767257 1 1
0.0306538893595202 0.0304294851556828 1 1
0.110890160070373 0.109453655136271 1 1
0.153492491049556 0.152134803442176 1 1
0.110793487755186 0.109663121802666 1 1
-0.0714290684504368 -0.0708775487833049 1 1
0.106616544130368 0.105379616105241 1 1
-0.208478527785517 -0.206417304131972 1 1
0.1416106072043 0.138953987279248 1 1
-0.150101598927679 -0.149913326358809 1 1
0.154063589971304 0.152358288774785 1 1
-0.0199572367824694 -0.0205655963539014 1 1
-0.177352986916506 -0.175529076339607 1 1
0.385015365127823 0.381002306708967 0 0
0.0761173749475353 0.075646874197066 1 1
-0.160991682690661 -0.159258986231505 1 1
-0.0303727614420063 -0.0309794014992087 1 1
0.156898360601389 0.153864244582606 1 1
-0.00342969012942242 -0.00453533041172322 1 1
0.0550014403448134 0.0546566232229696 1 1
0.0387108829717591 0.03869012002845 1 1
0.0116504070488369 0.0108358129391471 1 1
-0.0171920666841239 -0.0170999865651946 1 1
0.0597224069440344 0.0592374040667937 1 1
-0.110973594894621 -0.110379978872833 1 1
0.113277952398655 0.111894387259736 1 1
0.112486130212812 0.111214016579073 1 1
0.152744276975966 0.150919505074172 1 1
-0.318636004337432 -0.314762602632667 1 1
-0.00892404567212424 -0.00922843214555541 1 1
0.104934859268028 0.104424175675166 1 1
0.188764503393865 0.187032442831844 1 1
-0.320380524605994 -0.317270709161191 0 0
-0.332747122933547 -0.32793712195979 1 1
-0.051302956047906 -0.0512166893087225 1 1
0.152318192690113 0.150849171737851 1 1
-0.441733402887429 -0.437317213465782 0 0
-0.093558666658583 -0.09258169506017 1 1
0.23387844181308 0.231321029887645 1 1
-0.0844406426217607 -0.0831982802408591 1 1
-0.0870955189802489 -0.0860096524692196 1 1
0.157143644785167 0.156316163717943 1 1
-0.00991878810051848 -0.0102803495996927 1 1
-0.0414067373464573 -0.0400346699589477 1 1
-0.127996255455724 -0.126785448315514 1 1
-0.0748298431044454 -0.0738691546561836 1 1
-0.14996977789993 -0.149356112842144 1 1
-0.110667084938838 -0.109098340924843 1 1
-0.189211180646046 -0.188335323317588 1 1
-0.244557275447961 -0.242168199395912 1 1
-0.29050175005871 -0.287634856330636 1 1
0.225103232584078 0.223202282679247 0 0
0.0997200908322749 0.0993958784431157 1 1
-0.075572054665161 -0.0742336158561965 1 1
-0.0757458712570138 -0.075182971167354 1 1
-0.0539906583693116 -0.0528142516243978 1 1
0.0749112838192087 0.0738024720697655 1 1
-0.412608899078682 -0.407552753688443 0 0
-0.00626541135175568 -0.00661995253438817 1 1
0.0637917198256618 0.0629201990894549 1 1
-0.459145286111451 -0.453936446705397 0 0
0.200177499291142 0.198013133652206 1 1
0.389165584085028 0.385678921960543 1 1
0.086913754764066 0.0859902100566164 1 1
0.316862265260726 0.313570865320777 1 1
-0.0322818745021849 -0.0319323307770069 1 1
-0.00136160627723211 -0.000694034950890772 1 1
-0.358940617043385 -0.354899272435546 0 0
0.0823690476360108 0.0812845434544488 1 1
0.298137182090033 0.295383976501303 0 0
-0.217478584304918 -0.215115141384171 1 1
0.0458811624861002 0.0444386534174901 1 1
-0.0567921215321591 -0.0561855637077782 1 1
-0.0219421111544481 -0.0214862857660587 1 1
-0.0208888702979643 -0.020163827754134 1 1
-0.115560750322696 -0.114598642181041 1 1
0.101027468193467 0.0999435525739486 1 1
0.218348747790349 0.216528799533651 1 1
-0.0489858816202618 -0.048410590944507 1 1
0.092197189797716 0.0912133599688091 1 1
-0.0458134830663044 -0.0448219491166627 1 1
-0.0757033409680917 -0.0753743330679219 1 1
0.0590642477904756 0.058462756686226 1 1
-0.440534457486459 -0.435317391416265 0 0
-0.110914722767814 -0.109381275811974 1 1
-0.0169224824230556 -0.0169861071945268 1 1
0.101668664105867 0.100749729772296 1 1
-0.233161958145673 -0.231159289171946 1 1
-0.116127141381015 -0.114961596618745 1 1
0.149695980560984 0.147788481663534 1 1
0.0640662838884254 0.0636611620834372 1 1
-0.232781697022402 -0.229871607565037 1 1
0.24407147551946 0.240697683905635 1 1
-0.0481410703625926 -0.0477043605655035 1 1
0.0449312145067385 0.0440330364307621 1 1
-0.307270872502786 -0.305091225229644 0 0
-0.298604198679363 -0.295919491801148 1 1
0.113529752440725 0.112818898606839 1 1
0.148386144728593 0.147072835083013 1 1
0.0671099794127614 0.0674741213103345 1 1
0.105096042594653 0.104439382779435 1 1
-0.0783163379593378 -0.0776892759515502 1 1
-0.144163643481096 -0.14312948374592 1 1
-0.0704814596206353 -0.0696943657272042 1 1
-0.135854739347055 -0.13435748118995 1 1
-0.180595974825011 -0.179196240806513 1 1
0.0844689803300699 0.0834709816296392 1 1
0.0630206287678977 0.0629323729816557 1 1
0.0641282421213997 0.0648158992710702 1 1
-0.147028552479086 -0.145650524246352 1 1
0.0127333744007624 0.0114019603112747 1 1
-0.0127842134146813 -0.0129322176128963 1 1
-0.0601525645692348 -0.0591406579092437 1 1
0.0708521227463137 0.0700343872838265 1 1
0.154767927022954 0.15281471101251 1 1
0.170282370312818 0.169160716332111 1 1
0.201485485029973 0.19900339947304 1 1
-0.078935744850477 -0.0789562363096843 1 1
-0.124207179306686 -0.123474272133948 1 1
0.385888235081548 0.381880132029459 0 0
0.0181078679740155 0.0178764785699195 1 1
0.0584165392777547 0.0585172422127551 1 1
-0.388105738600419 -0.383371318050871 1 1
0.0609807416938394 0.0598524482871486 1 1
0.361448576478745 0.35772411233119 0 0
-0.207521253207449 -0.205266708503121 1 1
-0.017903984324063 -0.0177216688361951 1 1
-0.0649831833617932 -0.064387968994829 1 1
-0.0559147692323066 -0.0562930841572762 1 1
-0.0456159502532973 -0.0444671599282618 1 1
0.0342931132029035 0.0343947048258824 1 1
-0.178801175678735 -0.176758175102589 0 0
-0.27367203859978 -0.270961212869177 0 0
-0.245870978075832 -0.242667932530337 1 1
0.0887019277834278 0.0876202070430474 1 1
0.103593462902359 0.102555429519446 1 1
-0.0930107928625023 -0.0921262184043595 1 1
0.304637141522093 0.30130938929256 0 0
0.0829818915468708 0.0824897475967576 1 1
0.0141060204616884 0.0135187820489596 1 1
-0.211146767828495 -0.20830863797706 0 0
-0.256273738137317 -0.253469915043215 1 1
-0.168266749907063 -0.166280250511739 1 1
0.0696626001208129 0.0699478949711314 1 1
0.282691981115567 0.279430302809322 1 1
0.269245501417434 0.266408367192038 1 1
0.102708697303592 0.10153787069278 1 1
0.129279072328287 0.128377242234089 1 1
-0.0952719185057132 -0.0943750339597935 1 1
0.0416805445731486 0.0419971780847947 1 1
-0.0416968735930415 -0.0419573058920322 1 1
0.1985347615223 0.197209034651616 1 1
-0.267884494213803 -0.265287726837723 1 1
-0.137201678280541 -0.135252180803173 1 1
0.0710753191166926 0.0704186564421306 1 1
-0.205700140526021 -0.203322548690291 1 1
-0.0111198919472391 -0.0114435183189874 1 1
-0.366085462952794 -0.362496748271077 0 0
-0.11998754553652 -0.118094892924133 1 1
0.124477927581014 0.122721464034778 1 1
0.245981064033366 0.243484433397225 1 1
0.0849318969666409 0.0840989869153261 1 1
0.284782138008285 0.28198756987023 1 1
0.119164076558406 0.117949382882366 1 1
0.0807150567914016 0.0795411702340598 1 1
-0.148381436465846 -0.146650527997042 1 1
-0.094577719269192 -0.0939863050345011 1 1
0.117146871760185 0.11638359688267 1 1
0.326976223898097 0.323572555311312 0 0
-0.129497980250048 -0.127650664354354 1 1
-0.0888154793287388 -0.0878976481070458 1 1
0.133277238694233 0.132427552180462 1 1
0.00404409789102031 0.00317810375658481 1 1
-0.0699306346849758 -0.0685437318300883 1 1
-0.209496785734868 -0.207368805455895 1 1
0.561263843127326 0.555681494147019 0 0
0.0658356705987967 0.0650606654835046 1 1
0.234789244282213 0.232757957241615 1 1
0.125884032489987 0.124459912688719 1 1
0.0747770409164316 0.0738473243108373 1 1
0.134904132033098 0.133781161939345 1 1
-0.147512973836349 -0.146581557810793 1 1
0.138929365253482 0.137851884110638 1 1
-0.42674764773068 -0.422568987896557 0 0
0.13478105977845 0.133698004950646 1 1
0.27222132963454 0.269807310213025 1 1
0.00128986026753537 0.000691696456205967 1 1
-0.104217730895875 -0.103174095266732 1 1
0.0448006216321164 0.0441432297368779 1 1
0.0204421578815436 0.0201057401521365 1 1
0.1703295236915 0.168951247651258 1 1
0.275559092695925 0.272718363742315 1 1
0.0387591559347945 0.0379103939152219 1 1
0.105007026475206 0.104245844906076 1 1
-0.219358011672052 -0.217986594948314 1 1
-0.0291969828662648 -0.0288138639948239 1 1
0.177944172159016 0.176474896643197 1 1
0.00382038586481045 0.00349500876404327 1 1
-0.24405788087846 -0.240900534957873 0 0
-0.143362725976586 -0.14208774759102 1 1
0.22997865822213 0.22777766159029 0 0
0.0432427312505441 0.0421065206129526 1 1
-0.200499484892047 -0.197906862458646 1 1
0.193828701747212 0.191874743448543 1 1
-0.169288170349857 -0.166678704045816 1 1
-0.337042577043504 -0.333581344083595 0 0
-0.0438241813561437 -0.0429762653614377 1 1
0.0316501517545077 0.0315732755263719 1 1
-0.305625589030881 -0.302264218083398 1 1
0.0961500933069501 0.0952320173726596 1 1
0.168295074077394 0.166213886133284 1 1
-0.313733096616744 -0.309849962213139 0 0
-0.00309213596690731 -0.00282046432311643 1 1
0.157776494692222 0.156668307382081 1 1
0.0625745362140611 0.0616052713495514 1 1
0.145375337823984 0.143512208973564 1 1
0.231988237564577 0.228921599185573 1 1
0.132518633450877 0.130465504049924 1 1
0.0938110059577063 0.0938158255697249 1 1
-0.261572027451061 -0.258615795053823 1 1
0.270780237299702 0.268733639840913 1 1
-0.346122000933226 -0.342205764637552 0 0
-0.0880723375081791 -0.0875047746651624 1 1
0.0573888753511064 0.0577371163688722 1 1
0.0941553453498024 0.093201346278661 1 1
0.16867465285128 0.166401167802966 1 1
-0.187300035309519 -0.184647416134765 1 1
0.228151248143726 0.226075728000397 1 1
0.115706273285366 0.115519216020472 1 1
-0.335295688253421 -0.33158171128997 0 0
0.015486222176443 0.0148293857701178 1 1
-0.054519839158083 -0.0545608295234214 1 1
0.119203246075516 0.118034573579687 1 1
0.149214964237722 0.147776829531226 1 1
0.0461560643049419 0.0457902407854792 1 1
-0.383830812170176 -0.379664695876769 1 1
-0.220143289482248 -0.217810389708447 1 1
0.223300164322225 0.221174406044151 0 0
0.211075565817339 0.209266358016408 1 1
-0.4164317981873 -0.41234367663364 0 0
0.0600213203646741 0.0594792288188128 1 1
-0.122903200624806 -0.122028751319386 1 1
-0.0450148658811034 -0.0449773009129091 1 1
0.323350938290547 0.320485776175589 1 1
0.148503015307553 0.146796100023891 1 1
-0.259994844576458 -0.257256487261379 1 1
0.0804175412758921 0.0805965112199672 1 1
-0.201820118171843 -0.200213914423614 1 1
0.350517918719207 0.347363673535291 0 0
-0.0406547403889797 -0.040909589577606 1 1
-0.0794049161778259 -0.0782743145580728 1 1
0.0410759348576239 0.0403489960074911 1 1
-0.214353272121855 -0.211414820286633 1 1
0.153652608975217 0.152905789761255 1 1
0.0750692108021734 0.0743655620122828 1 1
-0.267835006346529 -0.264399785226359 0 0
-0.0915047378354207 -0.090822803617781 1 1
0.0394792282565203 0.0392292886330904 1 1
0.062910517228997 0.0628668789913601 1 1
0.194500590399364 0.193133127537786 1 1
-0.00766909460786779 -0.00799279938713226 1 1
-0.0027165286819354 -0.00215216473098946 1 1
-0.115543441244194 -0.114540004562124 1 1
-0.09252154627626 -0.0912364637635448 1 1
0.244826048941996 0.241645249865662 1 1
0.166466232423185 0.164995928927473 1 1
-0.0387856458882034 -0.0375506188728741 1 1
0.132108666327181 0.131228858786106 1 1
-0.130160535683577 -0.129206658681946 1 1
-0.108117757229422 -0.107056110735481 1 1
0.287860026595782 0.285009943546797 1 1
-0.29371208412222 -0.290840390794677 1 1
-0.385691107373404 -0.381525725608431 0 0
-0.318468804492591 -0.3149237492741 1 1
-0.27375549604132 -0.270927787556756 1 1
-0.137391147243318 -0.136140464839892 1 1
0.189695292763799 0.188029090766175 1 1
0.0325982146409982 0.031794316066806 1 1
0.00427738048350712 0.00380450173132274 1 1
-0.283069972340477 -0.280062724498804 1 1
-0.326701388064302 -0.323863476163349 1 1
0.0719637824038409 0.0706017325866445 1 1
-0.0155685144688225 -0.015072270973301 1 1
-0.0425818038048556 -0.0411413904490686 1 1
0.0587808009565868 0.0578893512394874 1 1
0.0745599349484443 0.0728831543144036 1 1
0.0691908400603736 0.0684495219387511 1 1
0.213121393553174 0.211721984544726 1 1
0.0588530586181726 0.0585243967861287 1 1
0.0164126841846752 0.0158906363021195 1 1
-0.0914655988089055 -0.0911432180440985 1 1
0.026993726767448 0.0265222354173917 1 1
-0.120818512986718 -0.120107554959667 1 1
0.060707482857032 0.0608088263094935 1 1
-0.000953842653806464 -0.00171155402036807 1 1
-0.131956115435641 -0.130807988869726 1 1
0.131126538056941 0.129595282785805 1 1
-0.204964031935021 -0.20363530251756 1 1
-0.302394543442448 -0.299313687675107 0 0
0.115890795317216 0.115094000511729 1 1
-0.148946685451952 -0.147441454075276 1 1
-0.0228816112595784 -0.0237799690900659 1 1
0.23756560911194 0.234444650323876 0 0
-0.0778360929915138 -0.0770520411683536 1 1
-0.116159895119186 -0.114003701115333 1 1
0.0796774671450317 0.0789936029235456 1 1
0.166002725329073 0.164798679954892 1 1
-0.0263562796882957 -0.0252798436018668 1 1
-0.26767408430462 -0.265107286576601 1 1
-0.278654906443184 -0.275536928625743 1 1
0.113927682055723 0.112520926155115 1 1
0.25017997550105 0.247924066913086 0 0
-0.16939985460256 -0.167801523740512 1 1
-0.0620945860867998 -0.0618301430351276 1 1
-0.232421593289022 -0.229768417500074 1 1
-0.0411561062853712 -0.0400096134216604 1 1
0.164253616637218 0.163041825001343 1 1
-0.0336407268142608 -0.0339710476346179 1 1
0.14561686728539 0.144565783510438 1 1
0.0457489964140974 0.0456106940925857 1 1
0.0284881772955521 0.0279788987551736 1 1
0.344104278197193 0.341099190788649 1 1
-0.305564344708354 -0.30268071291735 1 1
-0.0602821038429614 -0.0594081281106097 1 1
-0.123390487486436 -0.122900282158349 1 1
-0.141573373562385 -0.140974350216474 1 1
-0.123466797126241 -0.122030489421731 1 1
0.259108117925922 0.25643144102785 1 1
0.0787809216384958 0.0783674828157857 1 1
-0.0564868120059007 -0.0558176317732429 1 1
-0.118091229735194 -0.11703842074879 1 1
0.456631617880122 0.452051648705149 0 0
0.0488522999648867 0.0486083905327941 1 1
-0.0429384050995531 -0.0428409284348589 1 1
0.0463931383840983 0.0454977188146234 1 1
-0.06321376178392 -0.0622742873719552 1 1
0.0892129400645897 0.0888320918756257 1 1
0.0021735422141906 0.00166967102941128 1 1
0.262669075163725 0.26015425169279 0 0
0.137632175384549 0.13649762122367 1 1
-0.00399928482544129 -0.0035183156399056 1 1
0.421757362279206 0.417619384953102 0 0
-0.0199053194133667 -0.0200520521883024 1 1
-0.184588339797055 -0.182635931385976 1 1
-0.117953980629916 -0.117850547518751 1 1
-0.0764745180932471 -0.0754745621643164 1 1
-0.132069031941225 -0.130513532598852 1 1
-0.180373626399416 -0.178671738029172 1 1
-0.145654392149759 -0.144071489877281 1 1
-0.0321739751557551 -0.0325027501264622 1 1
-0.0210423701365477 -0.0213876942603338 1 1
-0.0356448764082093 -0.0350358531492976 1 1
-0.124585453401349 -0.123387527086493 1 1
-0.0996197441477186 -0.0986494299918844 1 1
0.192435456027061 0.189679338669573 1 1
-0.0527247742194667 -0.0521176307623598 1 1
-0.0483208542194594 -0.0474174807932949 1 1
-0.0993812168695434 -0.0979768733772982 1 1
-0.238694787511106 -0.236017399812643 1 1
-0.0688338402144869 -0.0676755549536251 1 1
-0.176057118074053 -0.1746059213534 1 1
-0.0700132501521683 -0.0691696973245274 1 1
-0.33775028305427 -0.334260832948445 0 0
0.0674112777502008 0.0665601660381938 1 1
0.11271843026193 0.111075644341503 1 1
0.0537795718328919 0.0535693550163752 1 1
0.0183862279359453 0.0187651943306015 1 1
0.282209711842352 0.279099761689027 0 0
-0.0329245053900192 -0.0324477789472834 1 1
0.0654896055655452 0.0639409045924216 1 1
0.122897843689529 0.120951146072132 1 1
-0.126643806810085 -0.12508147180495 1 1
-0.0761572377607286 -0.0748653319219028 1 1
0.324531309021968 0.32072830392956 1 1
0.165901696611643 0.164088665469719 1 1
-0.268280927963588 -0.265222100636075 1 1
0.0998246299992874 0.0985388942998032 1 1
0.108169843979994 0.106315399194121 1 1
0.175953902767265 0.17449208981221 1 1
-0.496832619303471 -0.491368636540579 0 0
-0.142335579263408 -0.14018031307498 1 1
-0.0409385906955011 -0.0408938526505163 1 1
-0.0530906824986563 -0.0527102893387322 1 1
0.216401142291947 0.214767369883718 1 1
0.299877963803016 0.296741800411984 1 1
0.16810886444349 0.166860775326585 1 1
-0.312432737498385 -0.309229995577693 0 0
-0.271823972850441 -0.268984285774726 1 1
0.0704988717565536 0.0698328517562003 1 1
0.16174856278243 0.16054445240436 1 1
0.117095323143725 0.115499021758926 1 1
0.161704019815595 0.160419490839418 1 1
0.0599052093906893 0.0591725146221421 1 1
0.121898279636067 0.12000863991901 1 1
-0.0584415385604114 -0.0581636924353394 1 1
0.179323066624966 0.177628863535202 1 1
-0.13717076930718 -0.135990393405381 1 1
-0.329694045437415 -0.326265411530021 0 0
0.277983542492739 0.275515856657745 1 1
0.0489061014739405 0.0486527560962383 1 1
0.0405444303000601 0.0402947195911294 1 1
0.137278016318752 0.136052082003828 1 1
0.0919754517135357 0.0917381869725151 1 1
-0.170176602235455 -0.167889216372906 1 1
0.172529309706346 0.170957521928157 1 1
0.116404369493069 0.115601984567308 1 1
0.182599790077432 0.180537949991456 1 1
-0.00770618645602371 -0.00701382690628848 1 1
-0.0423615243976689 -0.0417290220702934 1 1
0.213595631914602 0.211320896881364 1 1
-0.0803953731182726 -0.0802598808001787 1 1
0.0369264225584182 0.0367806710150443 1 1
-0.170258636232585 -0.168248467828392 1 1
-0.171135984745121 -0.169442008716915 1 1
0.171344914986274 0.169857939662597 1 1
0.0184104705024511 0.0183618822716759 1 1
-0.0743571912788311 -0.073716343929372 1 1
0.0528372487126708 0.0524933510147243 1 1
-0.0621240010374562 -0.0614999741598956 1 1
0.152594962549414 0.150649373951956 1 1
0.0449684418429872 0.0455485855065193 1 1
-0.00750415758336145 -0.00706461455373364 1 1
-0.133355847341424 -0.13244646555394 1 1
0.292171045669644 0.288881770137136 1 1
-0.167587232325314 -0.165989022844859 1 1
0.0997414017349743 0.0988539042102962 1 1
-0.0663107494754164 -0.0647985075315767 1 1
0.0631936886683866 0.0622440125353578 1 1
0.0938957979039312 0.0927959840497049 1 1
0.0603371133115213 0.0600685970030003 1 1
-0.149316956537644 -0.148036147023207 1 1
0.10015159444529 0.0993470233418921 1 1
0.182582708459326 0.180128745368285 1 1
0.241340824341346 0.238570922487847 1 1
0.104211080203785 0.102423914872578 1 1
0.0740682962031243 0.072501651854458 1 1
0.278972983285407 0.276472636094431 1 1
-0.127993677808566 -0.127052593531698 1 1
-0.157283329564881 -0.156166180742088 1 1
0.184158354104142 0.181680106120483 1 1
0.194851080676585 0.193285740072753 1 1
0.0834911484955235 0.0825018798214382 1 1
-0.0752220524449769 -0.0742038866054432 1 1
0.141002162022714 0.139796834778286 1 1
-0.251414193967879 -0.248438308634019 1 1
0.258044719656086 0.255793200441494 1 1
0.00112888062384959 0.00123863339627155 1 1
-0.397821271033515 -0.394549419857938 0 0
0.123935714236498 0.122234894890833 1 1
-0.25960543129363 -0.25728055320676 1 1
-0.0978647099560367 -0.0964966279309688 1 1
-0.0710131161762317 -0.0705733261210525 1 1
0.166171159605575 0.164074386536839 1 1
-0.12123795553873 -0.119912048641573 1 1
0.167841947991398 0.166721553499619 1 1
0.309477838634957 0.305570417481722 1 1
-0.106670140616729 -0.105299662747861 1 1
-0.0337048291576266 -0.0334980365589989 1 1
-0.0523905370217351 -0.0515063602432473 1 1
-0.0146511249047875 -0.0149076689422772 1 1
0.319484789570041 0.315405523472753 0 0
-0.0916212800286051 -0.0901738331464132 1 1
0.0609588174652795 0.0609620606864927 1 1
0.0941912910087813 0.0938825983558828 1 1
0.12855010913692 0.127077376823055 1 1
0.0483032409781132 0.0475575053197979 1 1
0.0962834958400041 0.0958128044758135 1 1
0.0646811722265357 0.0645322389566406 1 1
0.15100736514628 0.149583460379143 1 1
-0.182480671435557 -0.18123110435987 1 1
0.181874474203334 0.180432639538952 1 1
-0.0260898614798832 -0.026000057553161 1 1
-0.0150015328505117 -0.0153093850435253 1 1
-0.117949801977327 -0.116659786313382 1 1
0.0593826727043056 0.0585935437422576 1 1
0.0141932555184853 0.0135772148756344 1 1
-0.191622928587187 -0.190051399262434 1 1
0.171440477577201 0.168573348616693 1 1
0.0160537562671789 0.0153765428293847 1 1
-0.0226908264795093 -0.0226162168058927 1 1
-0.0468706760287756 -0.0469651275551382 1 1
-0.0338322276842086 -0.0334137369182799 1 1
0.0185575542438274 0.0183681651938874 1 1
-0.0443069162032819 -0.0436429055551628 1 1
0.396772371835145 0.391306009130122 1 1
-0.00807512129757898 -0.00793140019828604 1 1
-0.340033346914455 -0.33620007594896 0 0
0.126961116073085 0.125364076724516 1 1
-0.0287258968751611 -0.0287922982125423 1 1
-0.0116359425763726 -0.0117335155719189 1 1
0.148192022196736 0.146172022681448 1 1
-0.0819121456565502 -0.0814434995207404 1 1
0.152989994430279 0.151820921629142 1 1
0.100680567111091 0.100068734249108 1 1
-0.396273677080002 -0.391847523644044 1 1
-0.156995312493494 -0.156020129776507 0 0
-0.180751519619912 -0.179254434533412 1 1
-0.270680452940141 -0.26764022732329 1 1
-0.0194740846131386 -0.0194457319063328 1 1
-0.0139463776379922 -0.0144195888629534 1 1
0.245035819549562 0.242402896249343 1 1
0.132366683537618 0.129971419370982 1 1
0.107733712406856 0.10696505353558 1 1
-0.107758263435236 -0.106098048258103 1 1
0.408798058496799 0.404101920635263 0 0
0.00181665503023669 0.00205724490420956 1 1
-0.0111883938318282 -0.0108140261480941 1 1
-0.137206098431332 -0.13566195502338 1 1
0.042486981812134 0.0422781890505346 1 1
0.0577052178514014 0.0567237788764768 1 1
-0.192085357511441 -0.189613982069627 1 1
-0.0817017214875913 -0.0811453033263165 1 1
0.00242731668289366 0.00221865125574763 1 1
-0.162602637725146 -0.16073448613109 1 1
0.0661050762176371 0.0652712043760569 1 1
-0.0524630040968879 -0.0514725089385548 1 1
-0.0153611722952279 -0.0140602328804034 1 1
-0.186728765808823 -0.18537407364377 0 0
-0.130363775052111 -0.128682622632133 1 1
-0.241438090415227 -0.238329556610451 0 0
0.282037924250346 0.279909958069485 1 1
0.0485328506904474 0.0476317458300778 1 1
-0.0385632978635854 -0.0385847522920654 1 1
-0.0975612516539123 -0.0963355846141156 1 1
0.0420213268945065 0.0414774582868256 1 1
-0.0643108094429663 -0.0632458910232571 1 1
0.064110599853103 0.0629678777067626 1 1
-0.219630757708815 -0.216515887018138 1 1
0.121544717147588 0.120064236350989 1 1
0.110403583591248 0.108880729709318 1 1
-0.167744590688482 -0.16646363779697 1 1
0.093333792188991 0.0923548885918482 1 1
0.280750686446213 0.277871732308202 1 1
0.191866158241692 0.189654931749465 1 1
0.176105869279172 0.174056150276476 1 1
0.116781698576303 0.115665243230226 1 1
0.207267682586357 0.205022450503094 1 1
-0.162085188148694 -0.160811020379867 1 1
0.0152927725236704 0.0157830517369914 1 1
-0.212266352073207 -0.210268932061405 1 1
-0.0602908852369663 -0.059762493627777 1 1
-0.00553004805145447 -0.00630026496727243 1 1
-0.257666401899844 -0.254770604855192 1 1
0.150336953872658 0.14900346358191 1 1
0.0384018592918176 0.0380688322509612 1 1
0.0117501256848287 0.0112136840834067 1 1
-0.0266869383567724 -0.0265621247883868 1 1
0.0188872492952725 0.0187293410230849 1 1
0.243207885401794 0.24146442565239 1 1
0.253325066002435 0.251319053895375 1 1
0.128380801669592 0.127005065989882 1 1
0.145524569475576 0.143737978878762 1 1
0.196527547996752 0.194751736152993 1 1
0.0622336608065661 0.0614759290021525 1 1
0.0737671612466709 0.0724457325548594 1 1
0.0981642676847188 0.0980496165893225 1 1
0.0740763199698499 0.0738356603784692 1 1
-0.311375655221772 -0.307564007166393 1 1
0.279555577837975 0.27604503151567 1 1
0.0571309111125695 0.0574091261102388 1 1
0.0536674615340689 0.053323641836967 1 1
-0.203049063894536 -0.200496479232935 1 1
0.142989124152259 0.141335785664272 1 1
0.00899805463971742 0.00882335942492316 1 1
-0.142261280935799 -0.140262527440982 1 1
0.150699892261845 0.149194509077304 1 1
-0.0694914196000143 -0.0688911493768193 1 1
-0.147382035535806 -0.14595077387832 1 1
0.00475699645861329 0.00533868223388382 1 1
0.0639492442234748 0.0628024466697967 1 1
0.0212412008086277 0.0217549708927039 1 1
0.0143734203848325 0.0144461198933992 1 1
0.0719218021320232 0.0712463777760271 1 1
0.120317179248096 0.119211125865412 1 1
0.0369730732966447 0.0361450616865757 1 1
0.284832212257612 0.282162216686211 1 1
-0.487273008184882 -0.483125251319828 0 0
0.15466532890591 0.15336965417335 1 1
0.105593667922302 0.104395828784251 1 1
-0.162761620304703 -0.160801838254279 1 1
0.00479655247888763 0.00447756728056389 1 1
-0.0317792493834876 -0.0314079869160619 1 1
-0.17786559075221 -0.175539099633786 1 1
-0.0471237123554603 -0.0464653351362203 1 1
-0.0990118167372966 -0.0978354317867058 1 1
0.271627738426175 0.26874172962253 1 1
0.0664134295545599 0.0655781805240249 1 1
0.024038963707681 0.0241266315439152 1 1
-0.267017889847725 -0.264515147642703 1 1
0.0335772325992653 0.0344728487229917 1 1
-0.071648147731614 -0.0697764877387618 1 1
0.179306633918119 0.177829260115886 1 1
0.161178703349224 0.159274520696322 1 1
0.0396186723813008 0.0395117285832989 1 1
0.288491948798543 0.285412984441669 1 1
-0.389474745407888 -0.385126081160747 0 0
0.372251149134312 0.368953123118155 0 0
-0.144837543693796 -0.14318315801833 1 1
-0.334333936926522 -0.331689501876235 0 0
0.0587906386198587 0.0588748967539096 1 1
-0.0123160219478178 -0.0129696122207992 1 1
-0.0708920497173074 -0.0708615363846263 1 1
0.0466667498826509 0.0456101001536858 1 1
-0.00399182115605937 -0.0041461474007939 1 1
0.0711596854428406 0.0702165067413374 1 1
0.148722561790722 0.146879547570318 1 1
0.151772768156086 0.14965199573524 1 1
0.130831312816977 0.129647318934343 1 1
0.269034422277496 0.267201831000175 1 1
-0.135260671586149 -0.133592907944734 1 1
0.247877914104139 0.245086294819725 1 1
0.194966122296771 0.192926528250661 1 1
0.168759489901935 0.167405587486791 1 1
0.0991501729611977 0.0977748393051277 1 1
0.0292210874758567 0.028565305570189 1 1
-0.33248356022335 -0.329644781523101 1 1
0.244749057064994 0.243010844826848 0 0
-0.180072946825526 -0.17784950000274 0 0
-0.211025966756538 -0.20881334505029 1 1
0.0410315389752595 0.0400563824728575 1 1
-0.0715081521114162 -0.071484687145793 1 1
-0.0745175911868708 -0.074026775608021 1 1
0.0327591717146208 0.0335073974394156 1 1
0.0617388933512486 0.0608932764164475 1 1
-0.126742342757946 -0.125020386050597 1 1
-0.180939261533298 -0.179597786371975 1 1
-0.542347334645496 -0.537114891212369 0 0
0.0279325975995901 0.0279463366759885 1 1
0.0973246819012446 0.0964143563971696 1 1
-0.179143757901148 -0.177200723233868 1 1
-0.0583839363322718 -0.057882446602892 1 1
-0.130797093091705 -0.12961586554692 1 1
-0.130270628715315 -0.129409170011805 1 1
0.440734066085665 0.436578786948213 0 0
-0.279667701711215 -0.276464173670557 0 0
0.701923028010882 0.695414900929968 0 0
-0.136654747727919 -0.135066728824308 1 1
0.33057506922744 0.327475122674494 0 0
-0.22525267272502 -0.223343480892497 1 1
0.146775081814735 0.146288048873191 1 1
0.108240533861281 0.107728398713981 1 1
-0.0365529026184097 -0.0366510729589825 1 1
0.0480751300593426 0.046792911476663 1 1
0.069820685942644 0.0682514034708316 1 1
-0.371715450629954 -0.368408100525723 1 1
0.0385617031484995 0.0376494267745712 1 1
0.222075634501197 0.220101466107447 1 1
0.142939758703841 0.141936541282975 1 1
-0.0781496782773756 -0.0772446972181331 1 1
-0.0701108865958262 -0.0706334649119816 1 1
-0.163429167524196 -0.162335758646138 1 1
-0.212891354162913 -0.210857796557129 1 1
0.126712211998783 0.125475367205638 1 1
-0.502448648543756 -0.497179915780575 0 0
-0.178064117828633 -0.175928267136048 1 1
-0.0155460996378664 -0.0150684543468998 1 1
0.0233371178455587 0.0235248580315539 1 1
0.0641573430782549 0.0629060414101362 1 1
-0.150619708471522 -0.148735145620789 1 1
0.192834086273629 0.191151491181468 1 1
0.0439391766949196 0.0447049887867741 1 1
-0.416123744022223 -0.412617739643534 0 0
0.302208307221354 0.299238686881516 1 1
-0.136697457863681 -0.134934148224328 1 1
-0.0335530243572653 -0.0325057786281134 1 1
0.468017275177993 0.462581561409385 0 0
-0.209498193526281 -0.207668221592817 1 1
-0.13216977611965 -0.130770611812008 1 1
0.258910581846009 0.256931355048858 0 0
0.00723365375767373 0.00774331316074536 1 1
0.0952263878916742 0.0938413517191627 1 1
-0.330634917761166 -0.327408611829158 0 0
-0.267035667391824 -0.263511076555547 1 1
0.323989373903908 0.320707163020187 1 1
0.0925938231672936 0.0910650250380803 1 1
-0.0951188417151644 -0.0944638058479832 1 1
0.113783882197414 0.112842017855861 1 1
0.167925035984921 0.165921869414889 1 1
0.0990581523222813 0.0977224565248516 1 1
-0.235598087707757 -0.233210521310874 0 0
0.293395729774544 0.290690041442449 0 0
-0.120209573768513 -0.118903935991879 1 1
-0.0769668957725123 -0.0757519944329655 1 1
-0.345018968860892 -0.341812283243974 1 1
-0.0573687042403068 -0.0559126567747101 1 1
0.245521653050322 0.243042736032229 1 1
-0.0620672163229102 -0.0614678618059492 1 1
0.116402807356578 0.114629897853824 1 1
0.260353283153278 0.258220478741507 1 1
0.168093767360312 0.166821198682111 1 1
0.233710700381451 0.231044210815571 1 1
0.176331736913852 0.174288123784503 1 1
0.0263646041695299 0.0265101467289043 1 1
-0.184968449963119 -0.183216977199083 1 1
-0.202869668569154 -0.200794263435825 1 1
0.161730175735388 0.160804805562023 1 1
0.124482805070554 0.123670700555367 1 1
-0.213599786433012 -0.211117005005501 1 1
0.125801082514761 0.124547130129569 1 1
-0.163848155451065 -0.161408225318437 1 1
-0.24478312749981 -0.241723474365753 1 1
-0.0658953720749652 -0.0650650848106447 1 1
0.0223757994026127 0.0228411958395562 1 1
-0.251940233837022 -0.249045621890985 1 1
-0.0765612958242736 -0.0763603701578973 1 1
0.192675403919634 0.190576025186126 1 1
0.36972121176142 0.365492828465926 1 1
-0.0322629591726205 -0.0315817188603207 1 1
0.14646181048283 0.144282631706724 1 1
0.141078095966315 0.139364922083246 1 1
0.197405528944028 0.195720511759758 1 1
-0.0946864659922439 -0.093821202344747 1 1
-0.0418883254840825 -0.0416361434427701 1 1
-0.238704642589286 -0.235796592852776 1 1
-0.27559030031895 -0.272894010193053 1 1
-0.00661037225589452 -0.00553741509800367 1 1
0.201612761192489 0.199323678442572 1 1
-0.0286021537052571 -0.0282910422079796 1 1
-0.230684218974123 -0.228806569945836 1 1
-0.0818130559671742 -0.0804049431020912 1 1
0.127418762590355 0.125689718619926 1 1
0.0267382794701105 0.0277497126180195 1 1
0.13627662052378 0.134441720902148 1 1
-0.364061323120443 -0.359983803254295 0 0
0.0928036134728423 0.0915190381715084 1 1
0.310799793659303 0.308125939921027 0 0
-0.126872955969263 -0.12608979894548 1 1
0.0891578625745132 0.0890174660730688 1 1
-0.311959384791495 -0.308719295057765 1 1
0.0954104281045367 0.0946993008947861 1 1
-0.0170198058549734 -0.0171326651333625 1 1
0.182921926426283 0.181122581867354 1 1
0.0354463709814595 0.0353762013791655 1 1
-0.147778389595224 -0.145625488005962 1 1
-0.162000840508842 -0.160067325850317 1 1
-0.0269408140762374 -0.0259624007488073 1 1
-0.0883138757590276 -0.0877654792934333 1 1
-0.0106519045399979 -0.0110853637775449 1 1
-0.0181199143199427 -0.0177575084508969 1 1
0.186372828073105 0.184244738451134 1 1
-0.0198289655545086 -0.0197362919055202 1 1
0.0987747790160584 0.0970119391388629 1 1
-0.0392200418334627 -0.0388472442869655 1 1
-0.0491952044568116 -0.0490824266573303 1 1
-0.0930034162138201 -0.0916800837502049 1 1
0.0682218465903203 0.0677227960131726 1 1
0.101976808821773 0.100908223458214 1 1
-0.113045383449362 -0.111765990389775 1 1
0.188368944233259 0.186673480093713 1 1
0.206995348008919 0.205342903949723 1 1
0.141079947735641 0.139638229082118 1 1
0.00552492972387222 0.00614061979508525 1 1
0.055333541325621 0.054557779283241 1 1
-0.289785053316015 -0.286565123287249 0 0
-0.33397218121888 -0.330223474487685 1 1
-0.118272136226287 -0.11742379696098 1 1
0.00421406182530329 0.00293463961863365 1 1
0.337709529285947 0.334538639087194 1 1
-0.043362579027709 -0.0426522447763847 1 1
0.0411635177174971 0.0408093839779314 1 1
0.1417756860134 0.140311967930795 1 1
-0.108363172158354 -0.107749583610174 1 1
-0.262451197281174 -0.259644440563946 1 1
0.0152211546799585 0.0149789901082871 1 1
0.208196474675058 0.205877198062909 1 1
-0.063655525349358 -0.0629156585585463 1 1
-0.323243828177982 -0.31804758421709 1 1
-0.0376296641731175 -0.0382903182437383 1 1
0.101411860533191 0.100731413418077 1 1
0.0474387557535825 0.04694125409054 1 1
-0.247344196712737 -0.245393511062401 0 0
0.211519221879058 0.209162118952676 1 1
-0.107377601714235 -0.106248470306985 1 1
-0.151361582516338 -0.149396506890745 1 1
-0.337502950716367 -0.333815788024558 0 0
-0.145563093444559 -0.144627793050434 1 1
-0.394313715962063 -0.390113333509207 1 1
-0.106615415665446 -0.105606947465803 1 1
-0.285077751535084 -0.282554469821662 1 1
0.156149013300646 0.154348989775598 1 1
0.153121751306029 0.151147196469261 1 1
0.122583198382261 0.121131818708221 1 1
-0.201998859562048 -0.20009384781659 1 1
0.171885101891497 0.170061354025242 1 1
-0.129784509591811 -0.128734262168545 1 1
0.107324396439802 0.106223941308 1 1
0.0748326531187866 0.0736096519796401 1 1
-0.167223579901122 -0.16615469649262 1 1
0.0192332849783615 0.018265869981473 1 1
-0.0140491007705748 -0.0138828784406418 1 1
0.220056181157123 0.218029670816483 1 1
-0.0683122181195193 -0.0673858708418622 1 1
-0.130037245289938 -0.129001250950599 1 1
-0.122303955254592 -0.121162498530898 1 1
0.102346894867498 0.101534609171384 1 1
0.123210541516879 0.121096847163047 1 1
-0.0489524631113566 -0.0485757768906075 1 1
-0.251178228414675 -0.248868811885545 1 1
0.121739802723687 0.121536046982432 1 1
-0.223522853970748 -0.221320178236233 1 1
-0.251219213248691 -0.248639582392383 1 1
0.277436878601283 0.274697040544336 1 1
-0.00638602429754551 -0.00661826841144046 1 1
0.170205808818242 0.168029420135585 1 1
-0.113629675048319 -0.112285133435772 1 1
-0.135519310438813 -0.134307079269877 1 1
0.0230082044469359 0.0226833391832157 1 1
-0.0375376393000254 -0.0365230802437774 1 1
0.147552450642818 0.146017820728859 1 1
-0.0388193505199736 -0.0382851565300281 1 1
-0.135669027126254 -0.133649570744168 1 1
0.111247591984568 0.111592675647295 1 1
0.103034601554064 0.101845431723235 1 1
-0.0433780656073045 -0.0434908828821817 1 1
0.238496163036534 0.235617235633793 1 1
-0.282059174297185 -0.279621899359004 1 1
-0.00201688165985658 -0.00185363294868877 1 1
0.171950880102494 0.169851678390872 1 1
0.233805594436744 0.231817574063444 1 1
0.0474775097939536 0.0468433150132834 1 1
0.0178838901888962 0.0175542993370456 1 1
-0.167069994192013 -0.165417484370104 1 1
-0.0847784801684408 -0.0838956496639379 1 1
-0.459894255854021 -0.454100571301241 0 0
-0.178082893556919 -0.175809389766963 1 1
0.102654010601497 0.102346416452858 1 1
-0.134684353338616 -0.133230955032076 1 1
0.0526907337994807 0.0516138481747375 1 1
-0.00903866591459463 -0.00906081699545121 1 1
-0.0565014738342378 -0.0559711353365491 1 1
0.128340193394204 0.127016491599626 1 1
-0.0387480956994072 -0.0387137993111631 1 1
-0.127227146975432 -0.126093710413848 1 1
0.129367552710981 0.128312799939621 1 1
0.167222532446057 0.165037920204445 1 1
-0.054239622155103 -0.0539563998666817 1 1
-0.0808138573290208 -0.0791543219578461 1 1
-0.275677306113843 -0.272979087454058 1 1
0.0697142308803564 0.0691485725651479 1 1
0.101319751661736 0.100525779386968 1 1
-0.340693577846271 -0.337551377943087 0 0
-0.0567465827969096 -0.0556849168478277 1 1
0.17993435650078 0.178367200624856 1 1
0.308525575396589 0.305673259391667 1 1
-0.103691405026333 -0.102508110856269 1 1
0.467981310623722 0.463003470053175 0 0
-0.235570724582006 -0.233700387279287 1 1
-0.283547011964444 -0.280454200993179 1 1
0.10072963665779 0.100604388758533 1 1
0.0572501581238172 0.0565986910334687 1 1
0.00324103993845807 0.0030540279919957 1 1
0.0541446222864491 0.0532461649339636 1 1
0.133116850172911 0.131641026340825 1 1
-0.259425671279608 -0.257164483409617 1 1
-0.0707341102316656 -0.070601079691896 1 1
-0.0801803742584371 -0.079078137238883 1 1
0.0378243766577392 0.0377973840167838 1 1
0.136463968031881 0.135419995815974 1 1
0.11876755040069 0.117799165130137 1 1
-0.190005399388175 -0.187078222453032 1 1
0.213984478475738 0.212484933317429 1 1
0.0381335652520523 0.0372224574006784 1 1
0.0530229961085586 0.0525155486662152 1 1
0.0104308080173555 0.0101697541774443 1 1
-0.301431209557096 -0.299114800889645 0 0
0.0694713836704758 0.0688193528334706 1 1
-0.0684687740868621 -0.0684058539875343 1 1
0.390024957106391 0.386197775815201 0 0
-0.0478111762768462 -0.0473831727031811 1 1
0.312860137798874 0.310494508589193 1 1
0.052181477287889 0.0519627859672119 1 1
-0.162963757610672 -0.160806873461461 1 1
0.200578648104319 0.197316666006489 1 1
0.017821514389471 0.0177592419702472 1 1
0.253562666944451 0.251268672147316 1 1
-0.205425641029372 -0.203936700146916 1 1
-0.264813796476412 -0.262317083908979 1 1
0.00474838708032893 0.00451426539164419 1 1
0.261968973312377 0.259107444293464 1 1
-0.0980923383309864 -0.0967424005658882 1 1
-0.0844592603431946 -0.0841373623124487 1 1
0.0637488194300275 0.0634187580614558 1 1
-0.0978504539765572 -0.0966281457728846 1 1
0.281324563021731 0.278587318604753 1 1
0.272044026952775 0.268557018887575 1 1
-0.22225148631559 -0.220500336373923 0 0
0.212855694027858 0.211220331457231 1 1
-0.0818103354292249 -0.0808957569904631 1 1
-0.213660690141062 -0.211432361108425 1 1
-0.147753118155438 -0.146585753001358 1 1
0.111786469282561 0.110943531233466 1 1
0.144374169600243 0.142624400047138 1 1
0.294214946222448 0.291131428770263 0 0
-0.031855184149483 -0.0313554286867504 1 1
-0.022095938898678 -0.021858002274922 1 1
0.280165679545978 0.277654875423506 0 0
0.0329668651455788 0.0324661857362002 1 1
-0.350172979093097 -0.346346860973641 0 0
-0.207639980249864 -0.205439217458098 1 1
0.0228080960912133 0.0225516852540587 1 1
-0.0311156126404398 -0.0303365688773117 1 1
-0.2177971034837 -0.215205852330802 1 1
-0.149479821863373 -0.147700867013913 1 1
0.0195312244245589 0.0188402939805504 1 1
0.187509858523953 0.185534455629426 1 1
0.0106601350613592 0.0114264965848913 1 1
0.0390812247045709 0.0383818317343163 1 1
-0.156422428000285 -0.154567533248463 1 1
0.140753866094238 0.140423522586656 1 1
0.189124965897441 0.185951651211148 1 1
-0.182647965654308 -0.18103820186382 1 1
-0.184409126624273 -0.182227223733385 1 1
0.172825814677457 0.171106451567003 1 1
0.146726848043565 0.145550625878092 1 1
-0.0168726059603551 -0.0157082908165466 1 1
-0.398158097312063 -0.394006210558728 0 0
-0.26218011189549 -0.259053647081333 1 1
0.117464810395098 0.116287532426704 1 1
0.195778735304186 0.194594114687584 1 1
0.106939589069207 0.105926452727958 1 1
-0.195002273821691 -0.193153426982704 1 1
-0.128858633902986 -0.127110817973132 1 1
-0.0596924003346379 -0.0593467951629439 1 1
-0.0236239249046778 -0.023127017022126 1 1
0.368378237157536 0.364777511244449 0 0
0.199211503279615 0.197170055971574 1 1
0.31582857744656 0.312747338850729 1 1
0.136929828608962 0.135913003827792 1 1
-0.141715004037815 -0.140088306241805 1 1
-0.0246098354550885 -0.023697883966321 1 1
-0.0688245384048569 -0.0678008456943211 1 1
-0.111645550064825 -0.110886391648751 1 1
-0.0348172392700956 -0.0348293462514804 1 1
0.0185985326632018 0.0183959759425993 1 1
0.330591887041325 0.326516442028993 0 0
0.116473338619211 0.114715257218793 1 1
0.0989041764736839 0.0982582584955636 1 1
0.0734087697930932 0.0729134016656561 1 1
-0.0441750201349229 -0.0435945794631564 1 1
0.0148658042630249 0.0155913030570947 1 1
0.0369829701919794 0.0363966447239376 1 1
0.0469489246383636 0.0464455879713286 1 1
-0.0223138465811894 -0.0216842828035076 1 1
0.310535268989036 0.307662327464676 0 0
0.278467864865448 0.275863107496009 0 0
-0.32204849028456 -0.318957502942358 0 0
0.147465942519716 0.145837981922752 1 1
0.226788139337148 0.224691218918062 1 1
0.102558836005557 0.101728577635401 1 1
0.0557224526320606 0.0550963156483007 1 1
-0.234196958243048 -0.232085322575981 1 1
0.216651506048933 0.21412075683252 1 1
0.0992273201066115 0.0984783590199144 1 1
-0.0456199650991042 -0.0454415791069 1 1
-0.0074902345801405 -0.00738049124872694 1 1
-0.00370317902881908 -0.00338009186404613 1 1
0.0465482931211953 0.0462386695009722 1 1
0.10130912300246 0.100877876141013 1 1
0.0660860247100272 0.0653236053168664 1 1
0.105362867892228 0.104277938167287 1 1
0.247407040736322 0.245813960160736 1 1
-0.114906530881557 -0.11379263988469 1 1
0.374025276959283 0.370789239293473 0 0
0.00837723937193467 0.00825839055270688 1 1
-0.0815118396439938 -0.0807041255501965 1 1
0.460947477778337 0.456075225176593 0 0
-0.0982822584969804 -0.0972790879239205 1 1
0.189950772678194 0.187876564086932 1 1
0.112633793551187 0.111704239184109 1 1
0.110289477565961 0.10972583018646 1 1
0.0777656514415729 0.0765225400787528 1 1
-0.0234772787233709 -0.0232571959430254 1 1
0.0385755039158042 0.0384104619397241 1 1
-0.0166986267787742 -0.0166147110883259 1 1
0.0816237177710492 0.0806611987058906 1 1
0.00462709119622256 0.00430107767375146 1 1
-0.0724916417072693 -0.0708275838303846 1 1
0.00452182328593061 0.0047607829195684 1 1
-0.092424610368403 -0.0913484884770648 1 1
-0.0513953039879271 -0.0506917003162057 1 1
-0.130374822100458 -0.128963476618875 1 1
0.14315922857735 0.141416693215363 1 1
-0.0723885749649046 -0.0720985859192172 1 1
0.120809957840449 0.119578849746441 1 1
-0.0389933081415282 -0.0383844389117446 1 1
0.056326074961549 0.0562307406692292 1 1
-0.275367837202053 -0.272860122286679 1 1
0.401786432329812 0.397378116919758 0 0
0.0751554521792819 0.0740343612862574 1 1
0.0816178732274534 0.0804853528300955 1 1
0.168230131391274 0.16680332741268 1 1
0.177239918277464 0.175958701840493 1 1
-0.00555850387278874 -0.0051786386847212 1 1
-0.0031226398288258 -0.00258170384893928 1 1
0.0866251159317306 0.0861384804808656 1 1
-0.10157067053542 -0.100282222336849 1 1
0.265139691256694 0.261995609011923 1 1
0.0112245480542072 0.0117787376588898 1 1
-0.0843438472167242 -0.083401017001824 1 1
-0.202246231146134 -0.200613546223846 1 1
0.234337695784164 0.23191279817276 1 1
-0.205409960935444 -0.203099004946315 1 1
-0.101386416536453 -0.100374508308283 1 1
-0.00146044050607833 -0.00143705601116128 1 1
-0.120275460070085 -0.119325490299853 1 1
0.0721348191335362 0.0709346361197549 1 1
7.08378692526185e-05 -0.000316053617059775 1 1
-0.147031115647266 -0.145270207188581 1 1
0.0313466004882981 0.030626102313596 1 1
0.316487174339088 0.313051082224048 0 0
0.043458518677163 0.0434134069767162 1 1
-0.159475063819218 -0.157227464503652 1 1
0.235655496983995 0.233134282807303 1 1
0.0786391009278759 0.0774738005951351 1 1
0.0838653364900246 0.0830704181737965 1 1
-0.221929620092295 -0.220130521587453 1 1
-0.210028976402936 -0.206601804810623 1 1
-0.149713689371805 -0.148652461291766 1 1
-0.312445067575494 -0.308995163588589 1 1
0.129756850655821 0.127112141994219 1 1
0.0682753989622233 0.0669719892014716 1 1
0.164733094273347 0.162404430224567 1 1
-0.050864669645926 -0.0498635601830697 1 1
0.107445508975422 0.105793761677478 1 1
0.175617216180449 0.173873698771742 1 1
-0.0168148179564912 -0.0165456529423084 1 1
0.0818481208594849 0.0817434779058687 1 1
0.0837935280575321 0.083382170847473 1 1
0.0596963913043723 0.0587169074555622 1 1
-0.307242883388891 -0.303007218679548 1 1
0.13519653677962 0.134459113730979 1 1
-0.0242404858520908 -0.025131376157248 1 1
0.0844395779054443 0.0825105443365018 1 1
-0.277199122711038 -0.274094160085899 0 0
0.293083200663445 0.291081423507559 0 0
0.253112651286034 0.249838910467438 0 0
0.0754706391889991 0.0742519531785696 1 1
-0.0117974512977984 -0.0125951825895322 1 1
-0.0855779616346086 -0.0845772315665387 1 1
0.236173230459508 0.234195349021042 1 1
-0.0510647916915614 -0.0500300354373852 1 1
-0.14959376836434 -0.148212294707189 1 1
-0.204629054548141 -0.202708096848087 1 1
-0.0908423972051121 -0.0899152497742992 1 1
-0.0759362835116714 -0.0756013365780687 1 1
0.0875609215414334 0.0866465564038766 1 1
-0.00535702085602319 -0.00596888351082521 1 1
0.00176447873149548 0.00168819338480581 1 1
-0.0996595620902279 -0.0986916918284418 1 1
0.0361802955239406 0.0358206815960537 1 1
-0.0303871909867755 -0.0301228098971859 1 1
-0.0135345250960636 -0.0137039546163819 1 1
-0.0653205391861735 -0.0640911424288108 1 1
0.234289570724612 0.232381067492503 1 1
-0.427447687488374 -0.423456210812172 0 0
0.234071856534305 0.23202990689115 1 1
0.0535289408902654 0.0536799891430438 1 1
0.163119583302341 0.161708004628294 1 1
0.0395115142093991 0.0391896216996599 1 1
0.069686729648289 0.0697201800655273 1 1
-0.132712562743679 -0.130941795119632 1 1
0.303398892270247 0.300478697127791 0 0
-0.146854169287847 -0.145807195597504 1 1
0.112489594880012 0.110998995069449 1 1
0.14189744486953 0.140760583933326 1 1
0.177531580081972 0.17683381863902 1 1
-0.110139721880624 -0.109440756229407 1 1
0.107117751464866 0.106102874956684 1 1
0.115307001688072 0.114382950673675 1 1
0.0386079648326751 0.0384050016049146 1 1
0.214345321383946 0.211544366137079 1 1
0.234720186070323 0.232144427524903 0 0
-0.107420888467366 -0.10580555193055 1 1
0.29760389350842 0.295242588257702 0 0
-0.320109775519456 -0.316677112911836 0 0
-0.0132323832782152 -0.0124995727932663 1 1
-0.0662267666217103 -0.0647790288348339 1 1
0.180679725136098 0.17842288097417 1 1
0.11013139518042 0.108561866021699 1 1
-0.120308160171297 -0.119049293691728 1 1
-0.188341680517502 -0.18674841397131 1 1
-0.0524776801761753 -0.0519620628786328 1 1
0.0978366191832315 0.0970901261205931 1 1
0.136141972808763 0.134475504776872 1 1
0.0409048078321322 0.0399312358184955 1 1
-0.00709004923876916 -0.0061517029322096 1 1
-0.222173851089118 -0.219651527206885 0 0
-0.00335745124627538 -0.0026542038764398 1 1
0.070282086644719 0.0698974559945471 1 1
-0.033593502746254 -0.0333795965392367 1 1
0.0455497426011629 0.0445609057833315 1 1
0.0309234579702486 0.0306436519630621 1 1
0.0927511958765625 0.0924136412736075 1 1
0.112849091262546 0.112422297432707 1 1
-0.00174872987402105 -0.00234705771289128 1 1
-0.143316410053931 -0.1415648907001 1 1
0.0762524799626985 0.0756801349774542 1 1
0.277195042853602 0.273828911205266 1 1
0.326641116742853 0.32242934101259 0 0
0.148171472246059 0.14621499415194 1 1
0.27439106282485 0.270927774457078 1 1
0.0100827372738027 0.0100013828935979 1 1
0.0406201150081844 0.0399390391102583 1 1
0.0926565317164524 0.0921352729342352 1 1
-0.359449797371984 -0.355153082080697 0 0
0.0279162351270495 0.0275308947898181 1 1
-0.0336889775922945 -0.0334331399239984 1 1
0.0845389006883698 0.0831393808663098 1 1
0.0738578499393461 0.0727833100961121 1 1
-0.0127253607713849 -0.0124170453979057 1 1
0.0129389319736563 0.0126936776106704 1 1
0.209234357234253 0.206534280520847 1 1
-0.0963209037721848 -0.094806135488917 1 1
-0.00624130286588143 -0.00605581372712041 1 1
-0.0212759048733799 -0.0205170267229531 1 1
-0.151807808487252 -0.150036613129199 1 1
0.0624839486636365 0.0622480041397926 1 1
0.173280694719997 0.171534550608855 1 1
0.0550866483706437 0.0552364113893022 1 1
-0.151933426404448 -0.149596728276544 1 1
-0.252184667089465 -0.250058458933481 1 1
-0.0537418063540179 -0.0530462126328981 1 1
-0.130390154128142 -0.129133238902338 1 1
0.0165101571745592 0.0164859643737666 1 1
0.174652778400707 0.173707391994275 1 1
-0.0546970583006019 -0.0544574775260224 1 1
-0.383120741582677 -0.379545620508376 0 0
0.280442317218186 0.278420026017295 1 1
-0.0068029237229717 -0.0078884859272688 1 1
-0.109538751664501 -0.108585132136154 1 1
0.250516060434998 0.248066073317113 1 1
-0.0325216427523898 -0.0318428937948983 1 1
0.272490909655314 0.269293213599005 1 1
-0.0630032013090704 -0.0619335580204266 1 1
0.146747077586968 0.146308875995687 1 1
0.160041480075347 0.158591326893418 1 1
0.401587556026342 0.39751314797696 0 0
-0.114104665437229 -0.113221820053278 1 1
-0.173787996557575 -0.171525326352926 1 1
-0.203387960671558 -0.20057613526243 1 1
-0.403398398032871 -0.39913499865563 0 0
-0.144275815844155 -0.142584899854529 1 1
-0.120366712062622 -0.11958606637113 1 1
0.0760538750614616 0.0756780283037541 1 1
0.00599602669190754 0.00639983604782552 1 1
-0.137933977311949 -0.136551760870392 1 1
0.209299347644584 0.206033618477501 1 1
-0.231355984823669 -0.229439357547924 1 1
-0.00165369656479945 -0.00155982964500173 1 1
-0.116788252551713 -0.115685002611577 1 1
-0.0806393263242925 -0.0803726682620102 1 1
0.357778486131721 0.3544582010418 0 0
-0.302908634617891 -0.30003566128413 0 0
-0.267617801157778 -0.265526258120303 0 0
-0.173628452541275 -0.172102092981844 1 1
0.0712263887062983 0.0704948791087009 1 1
-0.0650916893969902 -0.0641300207591736 1 1
-0.109875569171926 -0.108341255632651 1 1
0.0109867316068359 0.0104402636430568 1 1
0.15272688938311 0.150484911557831 1 1
0.538947161483037 0.532992059333379 0 0
-0.176935534527471 -0.175295985928688 1 1
-0.0905719672220207 -0.0894230989871093 1 1
0.161931342057606 0.160638033253179 1 1
0.320697344732552 0.317642425154565 1 1
-0.054938919163952 -0.0534953985339423 1 1
-0.159683461629064 -0.158100880013947 1 1
-0.0299220828596185 -0.029696080926513 1 1
0.0782798537633259 0.0779357135792175 1 1
0.106925655533219 0.105690996478951 1 1
0.0831867689890057 0.0819779222981262 1 1
0.0874721585450729 0.0871029580697933 1 1
0.103133334501376 0.101692254962831 1 1
0.120100369236378 0.119035604805355 1 1
0.100459246041441 0.099546632370727 1 1
-0.443774963719695 -0.43915301231026 0 0
-0.0274532303820838 -0.0271954907087187 1 1
-0.269854163441737 -0.266483562390517 1 1
0.100370072478988 0.0990384003272287 1 1
-0.0286540559892994 -0.027947278974778 1 1
-0.0894643729320117 -0.0881418267026301 1 1
0.0182639885521581 0.0181440784803087 1 1
0.0266742910865821 0.0262251280288383 1 1
-0.164448980014538 -0.162628536367556 1 1
-0.253489051204595 -0.25043779741098 1 1
0.162865656220536 0.161946157892104 1 1
0.149209085439535 0.147110234570054 1 1
-0.225731310171465 -0.223134750272144 1 1
-0.118026642761961 -0.117525385761518 1 1
-0.344048842391492 -0.33969838540002 0 0
0.145234448507762 0.1447142889743 1 1
-0.0916332332671112 -0.09117133155605 1 1
-0.287459914558877 -0.284533291197561 0 0
-0.169265051635314 -0.167646340638559 1 1
-0.0118239701520957 -0.01130169291407 1 1
-0.151818236678487 -0.15031326349243 1 1
0.289001650745946 0.285993075730844 1 1
0.225873170290711 0.222616304856109 1 1
0.138518547528068 0.136497854232093 1 1
-0.0596740223904228 -0.0589708609074122 1 1
0.0855301240366584 0.0849244516961063 1 1
0.221123695055603 0.218372219654977 1 1
-0.0763706873260731 -0.0755633721491953 1 1
0.260181508368798 0.257576942158847 1 1
-0.0819875841924961 -0.0800740264323388 1 1
-0.20600185093551 -0.203826383621963 1 1
-0.125806495175479 -0.124627270363217 1 1
-0.133652696612229 -0.131974969493691 1 1
0.0868206243484044 0.0858773477582759 1 1
-0.0249242334935194 -0.025916019848685 1 1
0.0349601808063364 0.0354770493553251 1 1
-0.209466704816154 -0.207457830021883 1 1
0.0667453190324031 0.0656589086144964 1 1
-0.143187428627492 -0.14202413369621 1 1
-0.00341537651207898 -0.00359888820888509 1 1
-0.134797381462791 -0.133638251953275 1 1
-0.0437404018208118 -0.0434902887772642 1 1
0.0572572443158301 0.0558319005881768 1 1
-0.0405012403584006 -0.0402450559981974 1 1
0.130655332196964 0.129220807196008 1 1
0.238884775443084 0.236690875115941 1 1
0.0171857281150483 0.0160990040781015 1 1
0.0556770650969736 0.0549635340957849 1 1
0.0181005490516276 0.0177076544491493 1 1
-0.111730001936629 -0.110706909456977 1 1
0.192546374539672 0.191383174903602 1 1
0.216190352623217 0.214679681466819 0 0
-0.10889939416413 -0.108797014754443 1 1
-0.260514756867196 -0.257804302153631 0 0
0.212172470660023 0.210816957297703 1 1
0.403574567905959 0.399025947300102 0 0
0.235561987491229 0.233621911613279 1 1
0.142611210803087 0.140697341080764 1 1
-0.146392359456714 -0.145347454992552 1 1
-0.161828607049551 -0.160420488463677 1 1
-0.00709364700642477 -0.00658622431425996 1 1
-0.0791593872815208 -0.0780550399061187 1 1
0.152520276216273 0.151155346968705 1 1
-0.225497240736763 -0.223494113882656 1 1
0.209024159300196 0.206153781098021 1 1
0.0251573364730284 0.0249577564064233 1 1
0.16493420981663 0.162956006812083 1 1
0.0888403173128636 0.0876553971164252 1 1
0.103927157937825 0.103168742763744 1 1
-0.00687220565129582 -0.00687719773708233 1 1
0.088416498201516 0.0880779529120073 1 1
0.0561205066973375 0.0553690923323794 1 1
0.258924479123019 0.255712216289411 1 1
0.136979254505578 0.135220541749188 1 1
-0.0748501347578786 -0.0743182676963171 1 1
0.0551980981929556 0.0541169397690362 1 1
-0.267314706384656 -0.265107784156664 1 1
-0.113698138010101 -0.112837722004481 1 1
-0.0402765371384067 -0.0396612849817067 1 1
-0.121979912350585 -0.120457632740762 1 1
0.0108549671840513 0.0116580414414451 1 1
0.254460357787431 0.252280910267039 1 1
0.364393815124662 0.360724651562326 0 0
0.202805178126608 0.201402701373504 1 1
0.338642441624993 0.335088903081834 1 1
-0.175136810567985 -0.173522204292187 1 1
0.257545579699565 0.254904823945103 1 1
0.11421020414178 0.11357549065908 1 1
-0.208772357066276 -0.206200396166493 1 1
0.0222426745229201 0.0217085205484533 1 1
0.307096944812547 0.303516791095788 1 1
0.104603589192743 0.103081013230199 1 1
-0.109038812268766 -0.107572262980946 1 1
0.16374806952861 0.162444124616934 1 1
-0.189251756723804 -0.187354684409437 1 1
0.0564762671449456 0.0555175298673643 1 1
0.22668535280154 0.225284804135721 1 1
0.354053276469077 0.350553432719794 1 1
0.0742295560896788 0.073379986329571 1 1
0.112735769438524 0.112235157442543 1 1
-0.16283730378512 -0.161150280336428 1 1
0.0301957205180176 0.0297602667385483 1 1
0.00126458953720281 0.000590882353635375 1 1
0.0504995599215892 0.0490491358727215 1 1
-0.257366141114785 -0.254176892739697 1 1
-0.0480311964937116 -0.0480068954758378 1 1
0.189049416558205 0.187081840312907 1 1
-0.441918750249748 -0.437364400027638 0 0
0.23146052240568 0.228552456755381 1 1
-0.00819401120087938 -0.00915258505535088 1 1
0.0647110710489445 0.0635883880843988 1 1
-0.0324976153147064 -0.0324488038248792 1 1
-0.034378051484752 -0.0331834515551703 1 1
0.0615752757627884 0.060647728793 1 1
-0.0721588180691679 -0.0719911971634968 1 1
0.307750333190981 0.304354923809002 0 0
0.124293969630144 0.122731448631227 1 1
-0.048007918177559 -0.0472957942283561 1 1
0.180735229465367 0.179367428916349 1 1
-0.0819159521104626 -0.0803618174176757 1 1
0.108533310553907 0.107671576902728 1 1
0.0100103711247002 0.00975178122889093 1 1
0.359151482080517 0.355522444646417 0 0
0.202103741550155 0.199362195183858 1 1
-0.210826602906804 -0.208838852293241 1 1
0.190443567752705 0.188291750401349 1 1
-0.0205867593706417 -0.0209327860535049 1 1
-0.343891641315304 -0.340445713698106 0 0
-0.23215301686112 -0.229888798270537 1 1
0.251871006762924 0.249336475806691 1 1
-0.254501968338226 -0.251717375347784 1 1
-0.246448603578053 -0.244007900701057 1 1
0.0453667516448281 0.0449082655519244 1 1
-0.0771550913687225 -0.0763473540053364 1 1
0.16380824625665 0.161774784280803 1 1
-0.075976835842623 -0.0755556026679033 1 1
-0.280827739174242 -0.278275408420059 1 1
-0.102303946338143 -0.100882576405495 1 1
0.220688885425432 0.218534277589036 1 1
0.00320447645539794 0.00319466689072674 1 1
-0.126785981773856 -0.125434229190902 1 1
-0.0777375354792397 -0.0772778622038105 1 1
0.166263745133648 0.164925543647019 1 1
-0.0244719970608545 -0.024636382337486 1 1
0.325239583126603 0.322829585589689 0 0
0.263069544492262 0.26120374720759 1 1
0.140088673856756 0.138978844850869 1 1
-0.361893819428323 -0.358370957333341 0 0
0.148364772600629 0.147335510457165 1 1
0.21823717839845 0.216050772993889 1 1
0.0267821661644592 0.0271777888529244 1 1
-0.116579277149964 -0.115202950613553 1 1
0.0861120480517662 0.0851155519702119 1 1
-0.268844835937224 -0.266119934634994 0 0
-0.227815352515968 -0.225949254712432 1 1
0.13129803958293 0.130512305325564 1 1
0.0488123060940057 0.0475000157034061 1 1
-0.0283034531769548 -0.0283386374581856 1 1
-0.0363370212874538 -0.0351186003637843 1 1
0.604368612290085 0.599163530580256 0 0
-0.230353190645294 -0.227754444909913 1 1
0.156593669444745 0.154308896340457 1 1
-0.139540132779024 -0.138470776492192 1 1
-0.271274138250359 -0.268174560372562 1 1
-0.330300463761177 -0.326481529141966 1 1
-0.418190470564788 -0.414721205495836 0 0
0.032423508914491 0.0317702712732302 1 1
0.247075499084082 0.244700718040437 1 1
0.0704130520856106 0.0694007540351525 1 1
-0.13202181770825 -0.13092239732848 1 1
-0.0135488370621755 -0.0131381705709573 1 1
-0.13849703011972 -0.136434610156085 1 1
0.0693749847920135 0.0677851969122078 1 1
0.0115787306758668 0.0110772176544824 1 1
-0.0598549203228718 -0.0589755325443482 1 1
0.0722139734753429 0.0711323328872541 1 1
-0.00563221703042116 -0.00614847776665084 1 1
0.178600734933567 0.177053969890416 1 1
-0.0579245921844475 -0.0572161892113675 1 1
-0.0935965531147569 -0.0924627360205274 1 1
0.243828076477743 0.24033253016719 1 1
-0.00657470177407092 -0.00672734948443394 1 1
0.020972361557655 0.0205745912189494 1 1
-0.089705007419495 -0.0888595629874062 1 1
-0.121356249202778 -0.119822590401704 1 1
-0.436617803362876 -0.431685306688338 0 0
0.00906102910648839 0.00932488268286545 1 1
-0.01318496662811 -0.0125048525967714 1 1
0.0738876335587372 0.0729711863409931 1 1
-0.222778117572228 -0.220320882410946 1 1
-0.192216287460904 -0.190039930173867 1 1
-0.303408656193647 -0.300353946526613 1 1
-0.260111037290881 -0.256734005694793 1 1
-0.108320133294303 -0.10725167984202 1 1
0.207270594661412 0.20450159071448 1 1
0.0873785309460129 0.086208929924036 1 1
-0.201092723451297 -0.19942317584091 1 1
0.151047214350643 0.149111841784539 1 1
0.233218933654648 0.230459161798609 1 1
0.10030339662885 0.0992674310714571 1 1
0.176375428899142 0.17422301716769 1 1
0.0480336722983692 0.048104977955405 1 1
0.0740601005623377 0.0736893447540742 1 1
-0.219455490637008 -0.215962649255559 1 1
0.131863160068221 0.130027277421512 1 1
-0.122462275118102 -0.120415205526488 1 1
-0.0851473839425891 -0.0840862683702465 1 1
-0.1070484155367 -0.106176989483375 1 1
0.134580701199575 0.133332639077785 1 1
-0.263826011438892 -0.260624012065987 1 1
0.177107495947996 0.175726443721578 1 1
-0.169122114686538 -0.167372598628894 1 1
-0.106318791152945 -0.105313232355601 1 1
0.167892839123275 0.16660352104464 1 1
-0.170827454168098 -0.168887207855162 1 1
-0.205467417429765 -0.204056206880404 1 1
0.240719355560623 0.236775241397026 1 1
0.0959134408253263 0.0950877529136417 1 1
0.0717199307872945 0.0705391861328546 1 1
0.27496010088 0.271581932642516 1 1
-0.103263529207439 -0.101230739084922 1 1
0.0144076855566399 0.0141043290115616 1 1
-0.0953096709367925 -0.0942832450759351 1 1
0.0534568253207046 0.0534493218878981 1 1
-0.0441338692649251 -0.0440684711679723 1 1
0.0961727426972704 0.0945818237203009 1 1
-0.0168615101090449 -0.0173590536519593 1 1
0.00371534381229507 0.00331603665063439 1 1
-0.248439518246656 -0.245872696596993 1 1
-0.00607204988348437 -0.00633028534438512 1 1
-0.271812871043808 -0.26944511235168 1 1
-0.020978454289079 -0.0211036448943761 1 1
-0.141180190746953 -0.139956924738269 1 1
-0.116032652630426 -0.114566174397894 1 1
-0.162168210713999 -0.160352635545021 1 1
-0.174737145787659 -0.173097681147835 1 1
0.0846424692954515 0.0833002816403985 1 1
-0.21537230069295 -0.213234444291475 1 1
-0.0127847790722234 -0.013006235878715 1 1
-0.00869829690037387 -0.00911298148588927 1 1
0.153149659689988 0.151486883993842 1 1
0.166049765418028 0.163899313118561 1 1
-0.412002405365682 -0.407670149600083 0 0
0.0969072498363469 0.0966146345665505 1 1
0.0169433905170192 0.016578017455386 1 1
0.145756369301514 0.143424554589291 1 1
-0.504194616612681 -0.499230234139542 0 0
0.188368013487061 0.186111087214053 1 1
0.0485595186020038 0.0477121763576874 1 1
-0.120133358053739 -0.119293348891588 1 1
0.192829896859414 0.190521658902338 1 1
-0.119128269842608 -0.117565646273787 1 1
0.0259766407271673 0.0259488736406401 1 1
-0.406929993835475 -0.402540132487199 0 0
-0.277981107435027 -0.273847296216987 1 1
0.0948631995095535 0.0946362885077753 1 1
0.110067790546773 0.109676620230081 1 1
-0.214003986680711 -0.211924442990086 0 0
0.15641558722054 0.154307277679597 1 1
-0.0242183372287955 -0.0239474114182709 1 1
0.178777011315824 0.175792814233915 1 1
0.197073274313303 0.195188754370961 1 1
-0.310821198752825 -0.308034368601144 1 1
-0.109749276639722 -0.109620545431072 1 1
-0.0934674233989176 -0.0922642153236595 1 1
-0.155442803300228 -0.153800142445711 1 1
0.101887810451603 0.100436191139466 1 1
-0.170997272947746 -0.169752467463892 1 1
-0.0160717238737401 -0.0156077080564558 1 1
0.0796884576553126 0.0786581206544859 1 1
-0.350720297445986 -0.347431164883435 1 1
0.248285355589988 0.245718990113706 1 1
0.070728408223693 0.069978176270805 1 1
-0.260558262412932 -0.257676632779415 1 1
-0.308851507280927 -0.305242837951345 1 1
-0.167173605525926 -0.16590833114837 1 1
0.138560292369935 0.137538736625036 1 1
0.149038703986544 0.147099494659193 1 1
0.0792356706026981 0.0789108958038147 1 1
0.438604450608331 0.434744424001629 0 0
-0.054256109586966 -0.0540538717015653 1 1
0.124153297661575 0.123205327426353 1 1
-0.0776079907213248 -0.0772426111354931 1 1
0.241291830698503 0.239584037288186 1 1
-0.130912505834482 -0.129625373706529 1 1
-0.209264820642412 -0.206686720304812 1 1
-0.0661066739784991 -0.0646465585474316 1 1
0.260814293472809 0.258200572751223 1 1
-0.192066573440324 -0.189672769246056 1 1
-0.16368401103551 -0.162266239413791 1 1
-0.0129300635831645 -0.0120363792736932 1 1
0.167970255351133 0.166073102584446 1 1
-0.00482587003141486 -0.00538972275309333 1 1
0.0854291076374877 0.0841601723221103 1 1
-0.0612488910824942 -0.059950662357715 1 1
-0.0613147857253643 -0.060639666007225 1 1
0.147781132154509 0.146735765450401 1 1
0.264993125788246 0.262551931163245 1 1
-0.0700257970458586 -0.0692394371315336 1 1
0.130597621537802 0.128825794603945 1 1
-0.170548864527622 -0.168357400494882 1 1
-0.382596448292708 -0.378965075467625 0 0
0.0574787648886033 0.0569665358347675 1 1
0.332160651902094 0.32914276781151 1 1
-0.0447264867914861 -0.044728705177894 1 1
-0.0113968654159778 -0.0103989356003196 1 1
-0.230692575651523 -0.228302760213691 1 1
-0.231255298539314 -0.228635986345152 1 1
0.300673725446508 0.298060492647945 0 0
-0.389775355571235 -0.385017057299978 0 0
-0.047975486793168 -0.0472450547030547 1 1
-0.273577519562045 -0.270763226050414 1 1
-0.302767553962296 -0.300117591352683 1 1
-0.134261297435769 -0.132586256043422 1 1
0.120400455368585 0.119387385535665 1 1
-0.147665313105071 -0.146668354005082 1 1
0.0597842489390903 0.0585707503723915 1 1
-0.0301643385440429 -0.0298108409942241 1 1
0.124655917108385 0.123524671878002 1 1
0.224946932337363 0.222753106383967 1 1
0.00242601931086878 0.00258751481935728 1 1
0.202319340124769 0.200185113822307 1 1
0.199869958136305 0.196610186733852 1 1
-0.14268248463523 -0.141164680927113 1 1
0.212415724416978 0.210022512820797 1 1
-0.210061583087495 -0.207350229126296 1 1
0.378616280360859 0.374867894387484 1 1
0.324931817588531 0.321571891392201 1 1
0.024431453302731 0.0238636526197043 1 1
-0.00979307970727451 -0.00960174006815274 1 1
0.10007582072333 0.0987565242030781 1 1
0.176365977993775 0.173461693309928 1 1
0.225508097274783 0.222975943056254 1 1
0.0537908481608682 0.0530471064097349 1 1
-0.191124548748301 -0.189532422777201 1 1
-0.121258356628198 -0.119758620727718 1 1
-0.109066349342642 -0.106620678008673 1 1
-0.0128527301335462 -0.0126768205176117 1 1
0.198649664372009 0.196509268412752 1 1
-0.210684632018245 -0.208704408493367 1 1
-0.202656478284441 -0.201053814617175 1 1
0.0343644260229484 0.0337806991789619 1 1
0.0238145095227266 0.0236398526637632 1 1
0.084296983420691 0.0834804535784094 1 1
-0.0520370587640408 -0.0517044734908543 1 1
0.0220092568356681 0.0217965981799258 1 1
0.214956664523469 0.212878128196611 1 1
-0.152968444301718 -0.151262715028938 1 1
0.209137573856662 0.206704713449293 1 1
0.0955999086762622 0.0948423697489004 1 1
0.00719099297520313 0.00706424266200049 1 1
-0.320230627810182 -0.31622611157566 1 1
0.00843890473203122 0.00837862068798393 1 1
-0.105946020233512 -0.1046111431959 1 1
-0.00634525532448622 -0.00585987219518028 1 1
-0.268908920264168 -0.266127489133375 1 1
-0.414822720396735 -0.410769313051554 0 0
-0.0599750373815766 -0.0587094890237118 1 1
0.0202765999687881 0.0197029657511716 1 1
-0.228332278461607 -0.226825780171942 1 1
0.154391538781442 0.152907787567889 1 1
-0.0159544202946159 -0.0158766533095674 1 1
0.140331181262088 0.138496746231807 1 1
0.218533757568683 0.215973292029046 1 1
0.0162990298781872 0.0162368341145739 1 1
0.182182431228862 0.180098796234231 1 1
0.00839590394965477 0.0086491593881981 1 1
0.306183162232711 0.303190084972459 1 1
-0.104305289646576 -0.103126609365766 1 1
-0.216947506017779 -0.21520321963966 1 1
-0.0247708458217501 -0.0246352383084469 1 1
0.0310491959236769 0.0307792727891005 1 1
-0.0762353604224152 -0.0753781518954361 1 1
0.245113821439741 0.242603842750088 1 1
0.0874947595329097 0.086811407616504 1 1
0.272836945720841 0.26969644394416 1 1
0.0841126151518351 0.0840663202247962 1 1
0.0623701556081927 0.0616506273809138 1 1
0.0130706824083898 0.0139682621015385 1 1
0.105891957565859 0.104950915150172 1 1
0.161838685388985 0.159905202598344 1 1
0.248655836538173 0.246356499333883 1 1
-0.000756956109741032 -0.000912710306540429 1 1
-0.0617156078002729 -0.0614355093511072 1 1
-0.13363318422927 -0.132566262159792 1 1
-0.0222297213120368 -0.0221886161591738 1 1
-0.379529209796812 -0.375520227814662 0 0
0.0363316761797298 0.0360821009425829 1 1
0.0700329730091295 0.0688835005651419 1 1
0.0309389020729819 0.0305153173349322 1 1
-0.0356827160663619 -0.0354128990772724 1 1
-0.201233804513811 -0.199192660906435 1 1
0.0733476744288195 0.0729374398910912 1 1
0.0989546763829783 0.097944052435529 1 1
0.0951852199737549 0.0936301367788886 1 1
-0.0423403092596637 -0.0411018119450938 1 1
0.206137074695888 0.203218241564222 1 1
-0.158890022812641 -0.156516566698617 1 1
-0.0774390068661827 -0.0764937204800107 1 1
-0.131844547186816 -0.130582247609195 1 1
0.0256133892619438 0.0247614424375382 1 1
0.225713797646981 0.224010082802975 0 0
-0.375542679599389 -0.371466349076995 0 0
-0.206480618679546 -0.203627995545676 1 1
-0.154332283251465 -0.152863957522455 1 1
-0.0128959093284265 -0.0131497708732669 1 1
0.0903892508243406 0.0899357812747058 1 1
-0.0806236499229048 -0.0795525026226408 1 1
-0.220458403939496 -0.217729057645937 1 1
0.0369366008602826 0.0371702735150898 1 1
0.0912861602069644 0.0910238181051551 1 1
-0.310080251534119 -0.307810867528563 1 1
-0.172594166429944 -0.170830934708287 1 1
-0.234432126402748 -0.23205041442832 1 1
-0.218087294862885 -0.216193342123961 1 1
0.0956770586396462 0.0956823155573886 1 1
0.118914441918904 0.117831541942712 1 1
0.191945886660593 0.190073566126892 1 1
-0.187491536899094 -0.185589814969732 1 1
-0.304269917992407 -0.300597729961755 1 1
0.0542672708886062 0.0544277189725934 1 1
-0.022874806583651 -0.0225606250500852 1 1
0.208539488446627 0.205771080618771 1 1
0.0101858652742011 0.0105363261516647 1 1
0.116803102046864 0.115950085934315 1 1
0.0228835052349704 0.0228925109714462 1 1
0.180346238844135 0.178536127156467 1 1
-0.231581803702075 -0.229234301468214 1 1
0.00121640412055992 0.00126997138729235 1 1
0.0262720146578903 0.0261252705490543 1 1
-0.23051914432136 -0.227922541950649 1 1
-0.174017395036207 -0.172169711080578 1 1
0.0745958104885889 0.074371383376705 1 1
-0.133821224754439 -0.132731866045324 1 1
0.00649893943029379 0.00701371373252886 1 1
-0.0824084139005119 -0.0815528968339146 1 1
0.0618210535853891 0.0608087037667666 1 1
-0.12808003563761 -0.127276519500227 1 1
-0.11800945451025 -0.117490371843589 1 1
-0.329790788008378 -0.32628578418563 0 0
0.460001932712173 0.455410147897574 0 0
-0.00862306663765726 -0.00786800986226479 1 1
0.222062935338051 0.219750685829111 0 0
0.085792267568607 0.084612731583984 1 1
-0.0507326864777334 -0.0505847860264903 1 1
-0.343316597469611 -0.339937767750568 1 1
0.127909737312559 0.126729391711573 1 1
0.0264641773086212 0.0254934212308405 1 1
0.22214005190744 0.219760642077902 1 1
-0.0225064751911645 -0.0226153730552264 1 1
-0.00019922440854056 -5.15581420370767e-05 1 1
0.0121115103375063 0.0119813201740953 1 1
0.0221002157911949 0.0223546873134929 1 1
0.271854687382544 0.268928229309224 1 1
0.166011285866536 0.164809600944847 1 1
-0.276650598968275 -0.273809083471528 0 0
0.0794299703913936 0.0776890825607321 1 1
-0.230835528209505 -0.229033252878541 1 1
0.325948773183834 0.322981366260885 0 0
0.00321414779474761 0.00376983591501636 1 1
-0.004121499351841 -0.00450405888893307 1 1
0.211035879842133 0.209664751802604 1 1
-0.0292145876534555 -0.0299214626873706 1 1
0.361543756607748 0.358565378549879 1 1
-0.173817935177821 -0.172625461508291 1 1
-0.18810766854711 -0.18636505097362 1 1
0.12446361453266 0.122209606569756 1 1
0.00638217254461393 0.0063533042071036 1 1
-0.0588382487555768 -0.0591568562092283 1 1
0.191737727056008 0.189215027336523 1 1
0.146720967287324 0.145362192723356 1 1
-0.184173737005604 -0.182219586236113 1 1
-0.0412002266110057 -0.0406399484470515 1 1
0.162789270240529 0.160995002513816 1 1
0.0594477461614389 0.0600679485960355 1 1
0.0679941981960636 0.0673581010012252 1 1
0.230982706531268 0.228398558502848 1 1
-0.0887091979460813 -0.0873816724131423 1 1
-0.163370151074765 -0.162663751688403 1 1
-0.149740897111213 -0.147502526040631 1 1
0.258842266268954 0.256318448568679 1 1
0.092064664603515 0.0910169179262985 1 1
0.139225813559541 0.13807429215332 1 1
-0.29337284951889 -0.289822915768895 1 1
-0.0702409487114859 -0.0696787489876208 1 1
0.185613091664724 0.183985134219433 1 1
-0.0561961992891435 -0.0553686768649617 1 1
-0.00961387799949889 -0.00941893554908731 1 1
-0.143510294545246 -0.141633887373805 1 1
-0.032938803913466 -0.0319272931158666 1 1
-0.186187228685596 -0.18511446846839 1 1
-0.115140349724415 -0.113975551694525 1 1
-0.214645657905806 -0.212307461611773 1 1
-0.130418605508912 -0.129152356426091 1 1
0.0704985704770956 0.0696544102830622 1 1
-0.113911451224287 -0.111798245422205 1 1
-0.0681721441502311 -0.0678825358254277 1 1
-0.0118065545949947 -0.0114524175199693 1 1
0.281829236684909 0.279940441783624 1 1
0.169946345927363 0.168189575999408 1 1
0.00728382091045965 0.00650427218627191 1 1
0.131947977283257 0.130989344920031 1 1
-0.316716510438865 -0.313868936704033 0 0
-0.159128877973247 -0.157312319085553 1 1
-0.126312402173128 -0.125360909467469 1 1
-0.423931601382719 -0.420288621316759 0 0
0.361678277061446 0.358343342142359 0 0
0.0308270799179884 0.0305020696120069 1 1
-0.00558630748598803 -0.00529092779879607 1 1
-0.0904380437216609 -0.08907571832733 1 1
0.19703357721813 0.194242658947731 1 1
0.195627338898052 0.193490096070543 1 1
0.127418392777662 0.126297676163971 1 1
0.136119282900433 0.134996315334985 1 1
0.112082685750063 0.110838163543596 1 1
0.0335530387150662 0.0326264799960255 1 1
-0.0998631293414715 -0.0991427354474487 1 1
0.0526082607095201 0.0519538507163987 1 1
0.0105469845523178 0.0106172087420961 1 1
-0.32276921206495 -0.319255273363831 0 0
0.0973886008701487 0.0964663257826888 1 1
0.0632406333994136 0.062326341748238 1 1
-0.0871901288951425 -0.085901812027989 1 1
0.0216355333410668 0.0210339402254945 1 1
-0.0534013306547478 -0.0534932074665659 1 1
-0.150077094163915 -0.14845692272227 1 1
0.0735925816553772 0.0725173822817809 1 1
0.222787440525751 0.220611597248301 1 1
-0.172874776493327 -0.171716969773137 1 1
0.179905243827211 0.178876672699873 1 1
0.0292770651315159 0.0290909382581029 1 1
0.0713112023646871 0.0707569267183474 1 1
0.057416077458225 0.0568741950817445 1 1
0.15480729604136 0.153704425716161 1 1
-0.0826665494745562 -0.082024312428008 1 1
0.152614840312121 0.15142831099365 1 1
-0.035543437820726 -0.0352891217668359 1 1
0.201357102388419 0.198225997355384 1 1
0.388550217369366 0.384729902943682 0 0
-0.0106686791211934 -0.0103408922842723 1 1
0.000876213721669485 0.000508300215862072 1 1
-0.335791269870298 -0.333332789121884 0 0
-0.142570847024742 -0.141029243968861 1 1
-0.00467189350541111 -0.00518178751637512 1 1
0.235585113452488 0.23356791737264 1 1
-0.468342339499613 -0.462848070565143 0 0
-0.106499033582528 -0.104952720353666 1 1
-0.13854311827387 -0.137066206934622 1 1
0.0604954731335445 0.0596241627912295 1 1
-0.161208367224136 -0.160068085890159 1 1
0.094951830732689 0.0938996271655021 1 1
-0.033995883617118 -0.033546888840214 1 1
0.0961261044424976 0.0946774070005279 1 1
-0.127351228358489 -0.125395820135832 1 1
0.0564020525220269 0.0564691178625598 1 1
-0.0677060526777568 -0.0674409958606352 1 1
-0.0276299206064517 -0.0272438108988628 1 1
0.292550369332208 0.289687700746364 1 1
-0.115625713963798 -0.114995110800207 1 1
-0.136962498832768 -0.135943701555633 1 1
-0.0511953180651245 -0.0504049997843606 1 1
0.21517837256986 0.212880486711096 1 1
0.211272206610569 0.209306534152792 1 1
-0.076809011629334 -0.0757389379671159 1 1
-0.129772175423124 -0.12893741266756 1 1
0.285137843667131 0.282748670990624 1 1
-0.285424675258535 -0.281757574562532 1 1
0.00268172093002278 0.00250113164478752 1 1
0.122920891969473 0.122138573296634 1 1
0.0411156222474825 0.0404344376096635 1 1
0.10547404834395 0.104334413213992 1 1
-0.411476994244632 -0.407147918065529 0 0
-0.0144349110552776 -0.0135365221658881 1 1
-0.0390074031612737 -0.0376603262358114 1 1
0.0980372644672142 0.0964721038091081 1 1
0.0359133967964007 0.0357441217341555 1 1
0.227018468915054 0.225286931214273 1 1
-0.130224779374911 -0.128944144210879 1 1
-0.0173620148597984 -0.0170260271948652 1 1
0.286009510161093 0.281858396867557 0 0
-0.128283378334049 -0.127217639145021 1 1
0.185098585329602 0.183866078278291 1 1
-0.0382773010859579 -0.0379490481459205 1 1
-0.180659391571419 -0.177904075045613 1 1
0.19166084671047 0.188695268278421 1 1
-0.273380738894919 -0.27028149851491 1 1
-0.00844873860277456 -0.00803285948734687 1 1
0.165911340620542 0.164760478484998 1 1
-0.132743524961033 -0.131377709046276 1 1
0.0768859438522983 0.0761160130930587 1 1
0.0713041633415921 0.0703311140903775 1 1
0.13507642696737 0.133530516873008 1 1
-0.0855318036918373 -0.0844163289675868 1 1
-0.137312376430693 -0.135770881185555 1 1
-0.16031832158579 -0.159362531313244 1 1
0.158919760325016 0.157230779905077 1 1
0.022449859763369 0.0216491189205088 1 1
-0.0458840883144741 -0.0449778133915428 1 1
-0.134698180010989 -0.133649001347376 1 1
-0.0167565176155566 -0.0166430887037582 1 1
0.172070389091865 0.169841313271248 1 1
-0.0363964598158806 -0.0358106897192182 1 1
-0.42227430995076 -0.418452520785766 0 0
0.0612252982091092 0.061303653790318 1 1
0.175657531478817 0.173944494668072 1 1
-0.0102828827525971 -0.0102062719194497 1 1
-0.200070306679431 -0.198793447741262 0 0
-0.0571905649190229 -0.057073446659551 1 1
0.238630132089123 0.237009175676887 1 1
0.062619003968154 0.0615928754204814 1 1
0.00723483189992608 0.00665889456778702 1 1
-0.0825504696596145 -0.0821240619170713 1 1
0.270322475349893 0.267057357366751 1 1
0.133299773196587 0.132597654183105 1 1
-0.0620750410605292 -0.0616550362361526 1 1
0.33968890725728 0.335988358633778 0 0
-0.120982039174658 -0.11872699831733 1 1
0.148770087349045 0.148025993575636 1 1
0.0947332743210589 0.0940101385570294 1 1
0.222499079810192 0.220952261629915 1 1
-0.00792105218003027 -0.0076727777269102 1 1
-0.0619527245828491 -0.0603267224474412 1 1
-0.279422517147168 -0.276800037184892 0 0
0.0920548881999723 0.0907585377951784 1 1
-0.000291899935552217 0.000594548889169197 1 1
0.242151963476852 0.238862085465634 1 1
-0.0994279449685455 -0.0980253538072179 1 1
0.288026296306602 0.284623830462663 1 1
0.01576121506561 0.016084381750209 1 1
-0.146664788970105 -0.14405346155024 1 1
0.157718219335876 0.155312484755265 1 1
-0.0524903603689459 -0.0519970333369268 1 1
0.130708052919213 0.128871111578769 1 1
-0.139703854667273 -0.137960786233203 1 1
-0.0399784821524398 -0.0398050208773536 1 1
-0.249766070209673 -0.247475280374788 1 1
-0.0664037106724028 -0.06617737650568 1 1
0.0134172608539961 0.0138986075071973 1 1
0.0376471155464129 0.0381933121946951 1 1
-0.219073047185983 -0.216603082973536 1 1
0.272802335623879 0.270022187028916 1 1
-0.179189886897771 -0.177384683135281 1 1
-0.11361025674842 -0.112337932492666 1 1
0.01871988250109 0.0187296530043413 1 1
-0.0256456665985773 -0.0248291636873095 1 1
0.0283704738094822 0.0281501371440222 1 1
0.110809036295109 0.109950787960277 1 1
0.0166141588095628 0.016418951045209 1 1
0.208184079496081 0.205965835130754 1 1
0.0889274914609715 0.0876342473622294 1 1
-0.048915923399888 -0.0482911422508175 1 1
0.17039318683118 0.167678992648624 1 1
-0.134356938186212 -0.13260733014518 1 1
-0.324320711863105 -0.320927863834567 1 1
0.2544725569522 0.251403407979335 1 1
0.23127060965307 0.228993179632087 1 1
-0.13018450121757 -0.128731882045536 1 1
0.123595950091331 0.122517401105117 1 1
-0.107216790026274 -0.106379677062206 1 1
-0.187037805971683 -0.185447740854954 1 1
0.0544664975195987 0.0543794062334475 1 1
-0.198092501399403 -0.196679048427179 1 1
0.135714133784645 0.133984399606023 1 1
-0.201750136995554 -0.199664710546567 1 1
-0.0115383610633394 -0.0114828669586832 1 1
0.133466616163483 0.132654241490291 1 1
-0.304739049342634 -0.300972136134279 0 0
-0.143060349981655 -0.142283812369689 1 1
0.115657731659879 0.114495582154852 1 1
0.182926486685598 0.18086639795561 1 1
0.127546823375379 0.126947774079059 1 1
-0.1075479109347 -0.105775454787059 1 1
-0.257172635074008 -0.254847932318467 1 1
0.0703616053558682 0.0703579743287212 1 1
-0.176527573338142 -0.173158002262865 1 1
0.0560704623192537 0.0556126319066472 1 1
-0.256734651439575 -0.253958204643332 1 1
0.171208709267937 0.169285810840374 1 1
0.0846452914450383 0.0839686614548371 1 1
0.215937285871381 0.213852558434968 1 1
0.135952653959795 0.135102539270209 1 1
-0.0656098978852122 -0.0650532587948411 1 1
-0.24307726819851 -0.240539086276782 1 1
-0.176269395701568 -0.1739541243267 1 1
0.185829794423683 0.18351623616643 1 1
0.141430406395075 0.140102833272111 1 1
0.122726355929248 0.121211316033548 1 1
-0.020456474351896 -0.0204108661325747 1 1
-0.162268084033955 -0.160595861755598 1 1
0.104162658291807 0.103118104131309 1 1
0.335231704629663 0.33172685104851 1 1
-0.142787483220571 -0.141396740419789 1 1
-0.334742523810828 -0.331417496802358 1 1
0.118643799907299 0.116575622473307 1 1
0.253990814217403 0.250643801744127 1 1
-0.00360138454562234 -0.00346823832508592 1 1
0.158826692698117 0.156976524915832 1 1
0.0852207151525696 0.0839397365978689 1 1
-0.00119827774200506 -0.00115105258846181 1 1
0.259328620918711 0.255845532410247 1 1
0.329071671426377 0.326504069564181 0 0
-0.0227493250458506 -0.0226528386349771 1 1
-0.104244112611272 -0.103585360196202 1 1
-0.0566110043635464 -0.0553382284054333 1 1
0.205124739745382 0.202100456085564 1 1
0.0340965251232319 0.0338398318714976 1 1
0.137202167805546 0.136332063941766 1 1
0.066417399414537 0.0655399198697216 1 1
0.327635349532674 0.324069271856839 0 0
-0.118396532870203 -0.117506074425177 1 1
-0.0106467398775814 -0.0100746642956488 1 1
0.017410379512064 0.0174400986645811 1 1
-0.0861334777168806 -0.0859891534913947 1 1
0.13962596601117 0.138543644180268 1 1
0.102263750624923 0.101367991108758 1 1
-0.122926819589492 -0.121889241096954 1 1
0.337684567125656 0.334190053527558 1 1
0.1507195129071 0.148940253125705 1 1
-0.223409231580194 -0.221522529924682 1 1
-0.202071155237351 -0.199717798448319 1 1
-0.0024013077207286 -0.00274029513082093 1 1
-0.012813049087891 -0.012670197281917 1 1
0.163341694954794 0.161767534721775 1 1
-0.053729869236278 -0.0535333881136076 1 1
-0.239142891525835 -0.23677488138133 1 1
-0.222995915338015 -0.219971794236821 1 1
0.1477809233319 0.146328801637345 1 1
-0.0493493045166362 -0.0484317424373386 1 1
-0.112732507894665 -0.112139761409915 1 1
0.0350527438007721 0.034492576670418 1 1
0.137183674533025 0.135095780746267 1 1
0.0181583948604675 0.0184305396397847 1 1
0.160435485367626 0.158665067359321 1 1
0.0223922812146678 0.022653963829357 1 1
0.0387994667243971 0.0385141788196262 1 1
0.0718479432412525 0.0711885987847335 1 1
0.0951286923756908 0.0939518069072074 1 1
0.167197851036998 0.165636821526682 1 1
-0.000362664298405022 0.000266948442552498 1 1
0.259014551499111 0.25646273365571 1 1
0.285741166947395 0.283060162075994 1 1
0.0492894738379469 0.0480182339977198 1 1
-0.00267254132352786 -0.00239306003054823 1 1
-0.196820535088019 -0.195390406748832 1 1
0.0117081311416079 0.0115605681458966 1 1
0.00241232280292344 0.00333721208120529 1 1
-0.119283053136788 -0.117876695318585 1 1
0.168543099331059 0.167057032778217 1 1
-0.250549533052341 -0.248356699455322 0 0
-0.0387814259830634 -0.0382853740479712 1 1
-0.233976424683346 -0.231641735961468 0 0
-0.101559528625067 -0.100268898931848 1 1
-0.0243754607327966 -0.0239192157536992 1 1
0.101741575772134 0.100217884678532 1 1
-0.039187011927696 -0.0389104909814169 1 1
-0.00874133862190973 -0.00818283431103424 1 1
0.201509665770174 0.199139833185855 1 1
0.26043248553475 0.257314998854337 1 1
0.433499618583164 0.4297444604977 0 0
-0.0101717798904536 -0.0103951751009432 1 1
-0.0468329953073229 -0.0470840130235282 1 1
0.0542392402330779 0.0541517732530233 1 1
-0.198061452506362 -0.196737163078599 1 1
-0.134698572820489 -0.132691287240771 1 1
0.267699547823641 0.265290546204524 1 1
0.247293013497033 0.244961363471248 0 0
0.119913799846577 0.118470046435451 1 1
-0.048852066860628 -0.0483878163052517 1 1
0.0668576848108399 0.0648846603165781 1 1
-0.000623941389086155 -0.000545864594095127 1 1
0.241747330976296 0.239305452143105 1 1
-0.142610564051917 -0.141271847828483 1 1
0.344868547444154 0.341345048728902 0 0
-0.0885384443578493 -0.0875461073959474 1 1
0.0521310480025159 0.0518815990774922 1 1
-0.235154916518296 -0.233244703888111 1 1
-0.0295924588353179 -0.0294163137665192 1 1
0.281850312915277 0.279260916892034 1 1
-0.176077766387815 -0.173590326126716 1 1
0.199644610102967 0.197623084764759 1 1
0.284610486689789 0.281823925764792 1 1
-0.0152396793655729 -0.0150985613307694 1 1
0.166226779848211 0.164792187622316 1 1
-0.132303827547017 -0.131366081505518 1 1
-0.0553417110505107 -0.0542787701438867 1 1
-0.0697209445673424 -0.068201125941788 1 1
-0.2826302339613 -0.279257484306958 1 1
0.047388516286155 0.045941707785194 1 1
-0.0697812941021428 -0.0691386999303903 1 1
0.233079798773786 0.230894871729314 1 1
0.123984943976318 0.122856322574241 1 1
0.0403091883605717 0.039406782738409 1 1
0.0116934067271112 0.0117854299804306 1 1
-0.0967266868435247 -0.0958085561098018 1 1
0.101644632616582 0.100204630245476 1 1
-0.0135750456836211 -0.0129302444572772 1 1
0.182608211910461 0.180877327116702 1 1
-0.150263401154267 -0.149058698321529 1 1
0.00967314550657507 0.00946080031618789 1 1
0.106762110240356 0.105316022902801 1 1
0.340517346817183 0.337358736531012 0 0
-0.302524981959411 -0.298702829284834 0 0
-0.0737533296073634 -0.0730381971592706 1 1
0.146306165718823 0.14495870466295 1 1
-0.166759964236829 -0.165929253520879 1 1
-0.0766608987871615 -0.0760502913791138 1 1
0.0912593284670991 0.0908030570729647 1 1
-0.16063706710651 -0.159666398293724 1 1
-0.165501166260268 -0.163534778594787 1 1
0.0743831500683032 0.0739766217432194 1 1
0.0591088462433157 0.0588962062056607 1 1
0.0513649559995561 0.050336476693532 1 1
0.0990887998663842 0.0984398678109721 1 1
-0.214271238509557 -0.211999925992866 1 1
-0.175553794746308 -0.173981447477331 1 1
-0.158195147649937 -0.156002027569647 1 1
-0.26010931565157 -0.257929474286194 1 1
0.169585261126172 0.168488115960846 1 1
0.131562907121669 0.13096363223243 1 1
-0.332000303234883 -0.328474995495769 1 1
0.326518279137342 0.323542254030283 0 0
0.336243204123556 0.332723831855404 0 0
-0.0542819413727519 -0.0535862675573878 1 1
-0.0218106358402914 -0.0215584100409681 1 1
0.0217375344185321 0.0217482262113272 1 1
-0.225383163027094 -0.223051858146166 1 1
-0.0482497323551241 -0.0473548925866933 1 1
0.0888320470610535 0.0877411630146125 1 1
0.00719318881564352 0.00702775200158431 1 1
-0.0458262458440964 -0.0453901041760482 1 1
0.10108957349229 0.0998867869079225 1 1
0.156136182181779 0.154082484425442 1 1
0.198622689365597 0.197101950432692 1 1
-0.0133982642861139 -0.0129890341903516 1 1
0.217753568386475 0.215016948026306 1 1
0.239856621694771 0.237229882008698 1 1
-0.210910335985478 -0.209043191765299 1 1
-0.00781797123769339 -0.00791732533787326 1 1
-0.134242054185666 -0.132926582823687 1 1
0.3436824275894 0.34004639042905 0 0
-0.272954638903861 -0.270278576651335 0 0
-0.14957846725484 -0.147691565928558 1 1
-0.159107568707842 -0.156863405413179 1 1
-0.0203445557146523 -0.0198901054201366 1 1
0.270442930743699 0.267535030445476 1 1
-0.132508995363345 -0.131243354748775 1 1
0.218784288182998 0.21697963901291 1 1
0.318959616286918 0.313878623397362 1 1
0.0771791244397334 0.0756491457002129 1 1
0.298566878392006 0.295197812221616 1 1
0.131093036323686 0.129251668471193 1 1
-0.0836320022883991 -0.0834554157251435 1 1
-0.213020590038267 -0.211145857967031 1 1
0.0389437201121706 0.0388244355099177 1 1
0.0951616256816337 0.0939197228317862 1 1
-0.225046385356499 -0.223217439515174 1 1
0.213767230027998 0.211498728182625 1 1
-0.269154133349927 -0.265901061691534 1 1
0.00990938327944225 0.00956230709429972 1 1
-0.177260074011681 -0.175273133287633 0 0
0.140298614020082 0.13953003382637 1 1
-0.104196355757852 -0.103879957832684 1 1
-0.0198744838819188 -0.0200340435339263 1 1
0.0111057605749631 0.0110833394484211 1 1
-0.304435541797938 -0.30122425764835 1 1
0.288197605861735 0.285497810288694 1 1
0.25344444273533 0.250691212834545 1 1
0.318771771053061 0.315888226274759 0 0
0.0349175409923163 0.034515699924309 1 1
-0.0876780667992147 -0.0863582702035766 1 1
0.136376728085979 0.135800885902656 1 1
0.0959742370134676 0.0948944450218121 1 1
-0.0479921817690764 -0.0472946868976407 1 1
-0.224568140851861 -0.222112365702431 1 1
-0.053635201880632 -0.0524435002227457 1 1
-0.0898424830921667 -0.0892273813330285 1 1
-0.109873869833517 -0.108542003941774 1 1
-0.351037194690662 -0.347843232787385 0 0
-0.232129506056276 -0.229520698895579 1 1
0.151271423033921 0.149626425977594 1 1
0.10472419372382 0.104006565797198 1 1
0.269912024660625 0.267389260893287 1 1
-0.0239836733614574 -0.0238593063939304 1 1
0.0470967190659678 0.0466952709779941 1 1
0.0158480930800193 0.0156061506059371 1 1
0.308532859382374 0.30437456809655 1 1
-0.0829471813424306 -0.0814993719983325 1 1
-0.0449357239705412 -0.0444126313074311 1 1
0.466666086680639 0.46163868715232 0 0
0.00480028094361951 0.00484243605782992 1 1
0.0733942058636893 0.0726809910040198 1 1
-0.284685246256873 -0.281990150745247 1 1
0.224332826722125 0.222153109937612 1 1
0.0957899447367768 0.094264088732258 1 1
0.0279040394660435 0.0279016849853926 1 1
0.275024224594699 0.272342725369369 1 1
0.108609038001631 0.107372120336263 1 1
0.149699558016583 0.148722376094807 1 1
-0.0798330009584415 -0.0797971973796065 1 1
-0.0174786548773626 -0.0174522042796213 1 1
0.0895571345309923 0.088708256395377 1 1
-0.0697345167924788 -0.0692309827239714 1 1
0.0322455956629489 0.0319792409882806 1 1
-0.177103428294377 -0.174737077896058 1 1
0.3133901122487 0.309135435377639 1 1
-0.100358807138762 -0.100231303126116 1 1
0.239418718247669 0.236551760751094 1 1
0.0828031275898374 0.0825122177873467 1 1
-0.230939146809759 -0.227810493464852 1 1
0.0801853703102372 0.0804057230159475 1 1
-0.0895697175114987 -0.0886937064636943 1 1
-0.374744696286724 -0.371629054917404 0 0
0.101321593123731 0.0998903690329975 1 1
-0.212252614687149 -0.209704807307487 0 0
0.206240689476633 0.204578524506049 1 1
-0.11223309635222 -0.110859859851787 1 1
-0.309966274456441 -0.307225141948979 1 1
-0.0252585847765527 -0.0243151559245437 1 1
-0.134471123009362 -0.132754934351033 1 1
0.216942723610991 0.215473225003259 0 0
0.124420737778944 0.123023543948084 1 1
0.456863153030447 0.452220251812667 0 0
-0.121300640540939 -0.121036863834057 1 1
-0.0958132114851561 -0.0943686402904576 1 1
-0.336431676890256 -0.333812984553239 0 0
-0.447899103438301 -0.44348311851733 0 0
-0.0723238905574732 -0.0707291387898825 1 1
-0.267165571663241 -0.263713945871885 1 1
0.102492100909635 0.10179523377711 1 1
-0.0174620703045315 -0.0168749268771021 1 1
0.134280653354021 0.133441144203111 1 1
0.116756598515444 0.115967313195981 1 1
0.159414980179312 0.157087006092133 1 1
-0.165734253497443 -0.164769484648398 1 1
0.243037127456902 0.240466408703899 1 1
-0.125294224098341 -0.123871835048125 1 1
0.00714740880206986 0.00750073403517923 1 1
-0.164802028470165 -0.163363351956856 1 1
-0.157261557550671 -0.155376095610999 1 1
0.181390628701312 0.179065632751693 1 1
0.108179237120864 0.107463134738596 1 1
-0.439864078049962 -0.435977714285136 0 0
-0.202255834649624 -0.199700903010771 1 1
-0.43123673407585 -0.426576582364148 0 0
0.195141885375486 0.193048361186875 1 1
-0.113868262477958 -0.113063646151615 1 1
-0.115732479794027 -0.114623747017013 1 1
0.0732270254497479 0.0731414875421119 1 1
-0.0489641741752673 -0.048754477059009 1 1
0.0749884475345823 0.0739114431569465 1 1
-0.164190289011563 -0.162748623009847 1 1
0.268331821653898 0.265895786286257 1 1
0.117053173193184 0.11591533572613 1 1
-0.222746637271466 -0.219618593811671 1 1
-0.162823433344725 -0.160858321253832 1 1
0.104864391978276 0.103913425141742 1 1
-0.0413392342046351 -0.0410306707176335 1 1
-0.0744128712124696 -0.0736090966526043 1 1
-0.37493681047021 -0.371268168877259 1 1
-0.0660285314660688 -0.065192918814515 1 1
0.0239202464401799 0.0237226359814171 1 1
-0.0096966700104859 -0.00941611141985661 1 1
-0.112261504330734 -0.111456492614832 1 1
-0.200695690957733 -0.198638721938892 1 1
-0.235374487464486 -0.233649580033779 1 1
0.00140072171468175 0.00241398988261093 1 1
0.0936123648015943 0.0927329789235375 1 1
-0.0758615562508807 -0.0751627773916175 1 1
0.0129627555155724 0.0129178336061159 1 1
-0.231621715690508 -0.229612013369206 1 1
-0.064922136676626 -0.0645833122002036 1 1
0.287703114086744 0.285492973567472 1 1
-0.0127119140554948 -0.0119839070757057 1 1
-0.141169731536952 -0.139760108569161 1 1
0.163327665489145 0.162660987056895 1 1
-0.0238421473602483 -0.0234708608674107 1 1
0.13429535628406 0.1324152817156 1 1
-0.120101218339715 -0.118720029544809 1 1
-0.171439123002116 -0.169795334144276 1 1
-0.0895621076496934 -0.0894599534445481 1 1
-0.0799230860326165 -0.0795653374464015 1 1
-0.189351639006009 -0.187412421430553 1 1
-0.0171291420814194 -0.0169097069668644 1 1
0.124850877055276 0.123947634310715 1 1
-0.209644027408169 -0.207470111421853 1 1
-0.138035623050441 -0.136937642697767 1 1
0.321155168930228 0.317958169110191 0 0
-0.187569018099407 -0.185412752962302 1 1
-0.0473160765904149 -0.047049709629869 1 1
-0.30438812790103 -0.30113599510977 0 0
0.191183317490265 0.18915740994459 1 1
-0.251825157934323 -0.248832052391047 0 0
0.0612703001850235 0.0608855616750447 1 1
-0.0187532141796464 -0.018730341333748 1 1
0.0630366882497748 0.0624450228670218 1 1
0.0581193962777433 0.0577078683598929 1 1
-0.0658549819509843 -0.064554790445797 1 1
0.275506518548909 0.273084494453645 1 1
0.233074761434682 0.231049518499547 1 1
-0.0219859983177112 -0.0220354485888099 1 1
0.252889139735676 0.2504788466573 1 1
0.163351080531402 0.161970073883136 1 1
0.0717125924879944 0.0707724410059536 1 1
-0.00556210775007418 -0.00481427205841455 1 1
0.0307468894336074 0.0313652329598147 1 1
-0.0139408655867509 -0.0142116957028753 1 1
0.099229618248776 0.0991208396924833 1 1
-0.215663396725743 -0.21403653022872 1 1
0.0562392305462145 0.0549625498182082 1 1
-0.179028003741199 -0.177105901186526 1 1
0.200311154196931 0.198076050668244 1 1
-0.0874675057121576 -0.0874766903386097 1 1
0.243521986907537 0.241030464171618 1 1
0.0103232855516717 0.0097814988627262 1 1
0.0313995905359981 0.0308256782828236 1 1
-0.0955545752632161 -0.0941019659143542 1 1
0.161706920258068 0.159775958170966 1 1
0.0741383359724595 0.0729618982464549 1 1
0.228799155884808 0.226648397518183 1 1
-0.0345758756550926 -0.0343865453890724 1 1
0.129194487870096 0.128013431247863 1 1
0.164952007062809 0.16270605022472 1 1
-0.0449071785493192 -0.0442110331699207 1 1
-0.115054026064869 -0.114420779231155 1 1
0.0934297369291779 0.0929668171886748 1 1
0.13422538331213 0.132496725690956 1 1
0.0525854807278786 0.0514625645146214 1 1
0.0820169243547334 0.081025347887244 1 1
0.148066935591442 0.145828475479726 1 1
0.171067700543385 0.169195784068397 1 1
-0.0438792942700549 -0.0434781571112285 1 1
0.00120051186794953 0.000901339865213527 1 1
0.0933149187117564 0.0927652858337802 1 1
0.206314735088802 0.203805041976263 1 1
0.0160354465988135 0.016072804810028 1 1
0.15822416331528 0.156849778788761 1 1
-0.147777723106071 -0.146073456081919 1 1
0.0211340078209496 0.0210171308813972 1 1
0.0815427890416916 0.0810664885527295 1 1
-0.0148358105461599 -0.0144209392184376 1 1
-0.229827461652469 -0.227576255613321 1 1
0.398148530291874 0.393773319070476 0 0
0.0852579466564485 0.0842573665983223 1 1
[truncated: 17,322 more chars]
