# Supplementary material for: Bias caused by sampling error in meta-analysis with small sample sizes
Source: PLoS One. 2018 Sep 13;13(9):e0204056. doi: 10.1371/journal.pone.0204056 (PMC6136825; doi:10.1371/journal.pone.0204056)
Supplement: S4 File — (ZIP) [file pone.0204056.s004.zip › results N = 10 theta = 0 tau = 0.5 sz = 500-1000.txt]

"cohen.dl.theta" "hedges.dl.theta" "cohen.dl.cp" "hedges.dl.cp"
-0.0184903875121267 -0.0184728206211431 1 1
-0.326715748255939 -0.326404424709945 1 1
-0.0809465206115153 -0.0808721370756743 1 1
-0.00487738559170313 -0.00494138400355962 1 1
0.0437100738474312 0.0436646966015104 1 1
0.157360935904634 0.157176191890331 1 1
-0.121481037440105 -0.121334451154837 1 1
-0.0940563447572931 -0.09405248689356 1 1
-0.250827285998148 -0.250536552805379 1 1
0.168492911359646 0.168285455714362 1 1
0.00519474126888142 0.00519080840486035 1 1
0.0549915981720997 0.0549904280994639 1 1
0.212319576363802 0.212155544375316 1 1
-0.0436048986364868 -0.0435507083996801 1 1
0.208519104421313 0.208324366968838 1 1
-0.176585746005336 -0.176412986133904 1 1
0.171561467062623 0.171339640491098 1 1
-0.0372267629177804 -0.0371817361139059 1 1
0.0454262733490085 0.0453755212187012 1 1
-0.0248714346149712 -0.0248897300745978 1 1
0.0960743120924957 0.0960153521706357 1 1
0.0872645669540266 0.0871149192662588 1 1
0.12767730728728 0.127492948137437 1 1
-0.145946698168637 -0.145846900881253 1 1
-0.175606562466943 -0.175418626906147 1 1
0.18997159569733 0.189803853183463 1 1
0.388021035787361 0.387630951173573 0 0
-0.0342623322388984 -0.0341975329790421 1 1
0.0800628090275292 0.0799821037318293 1 1
-0.125426801301848 -0.125228050071736 1 1
-0.116885406930563 -0.116782764239735 1 1
-0.314856438259773 -0.314485757369836 0 0
-0.05255887732927 -0.0524514629021501 1 1
-0.106678510957563 -0.106539011361084 1 1
0.256310272611355 0.256072023267533 1 1
0.0289767746473909 0.0289539385240863 1 1
-0.0893550815903887 -0.0892871594191504 1 1
0.171919312294078 0.171783502550985 1 1
0.177482681561379 0.177245733895567 1 1
-0.022244596990279 -0.0222075245345316 1 1
0.18061106459475 0.180418142996542 1 1
-0.272922570086139 -0.27266701797855 0 0
0.100757961970018 0.100582189251407 1 1
-0.153215797451019 -0.153076078028803 1 1
-0.217583189026472 -0.217373061169419 0 0
0.0445528116189324 0.0445159887634715 1 1
0.334683410300477 0.334322753248604 0 0
-0.128953857807512 -0.128846249554814 1 1
-0.11412473416008 -0.114016490548182 1 1
0.173145913941967 0.172896222557106 1 1
0.134302534311069 0.134144975826209 1 1
0.0367258116702109 0.0367133771281558 1 1
-0.0747767798541749 -0.0747328307477377 1 1
0.183631549713868 0.183436480406451 1 1
0.0740183696707876 0.073923086336053 1 1
0.371553959772591 0.371171543366848 0 0
-0.129243246779535 -0.129154655714288 1 1
0.138055981809045 0.137847481489142 1 1
0.0681572580717523 0.0680774581957292 1 1
-0.0577521803534782 -0.0577005511380207 1 1
-0.041061049512772 -0.0410170677459237 1 1
-0.178015970677755 -0.177837049448373 1 1
-0.0849959739582554 -0.084898117626769 1 1
0.173397368771871 0.173104176312612 1 1
-0.223306256297701 -0.223049347030381 0 0
0.0706975438667397 0.0706641006119978 1 1
0.27267610529812 0.27235954212987 1 1
-0.0940182274797199 -0.0939736619276805 1 1
0.102506768980267 0.102468069428011 1 1
-0.183779641185985 -0.183566856367546 1 1
0.122849479441493 0.122716453316883 1 1
-0.0823149852068685 -0.0822451641927966 1 1
-0.0319198004546322 -0.0318361488195067 1 1
-0.245857810620917 -0.245602064960762 0 0
-0.28624638893522 -0.285977244317962 0 0
-0.208007727253506 -0.207793832905057 1 1
0.0619264526890637 0.0618931778020989 1 1
0.187205474815191 0.187007999519512 1 1
0.0313967296629078 0.0313352404684655 1 1
-0.142591180652543 -0.142463019084538 1 1
-0.0118143113830341 -0.0118222173577572 1 1
-0.156664523518109 -0.156450607072687 1 1
0.114088826448911 0.113925174575528 1 1
-0.0266044689337984 -0.026615717273191 1 1
0.214022446874177 0.213801810119984 0 0
-0.0136650045937357 -0.0136503183218123 1 1
0.0311114012637514 0.0311001037771942 1 1
0.146725814124586 0.146568181124453 1 1
0.0561178478735543 0.0560289779628562 1 1
0.0687297625425791 0.068686844783045 1 1
0.00540206255413006 0.00540257463019421 1 1
0.041343167942467 0.0413409137556695 1 1
-0.0372803941467226 -0.037204458743881 1 1
0.183299609606212 0.183100533176125 1 1
-0.228200228083519 -0.228001043547297 1 1
-0.119489518952702 -0.119432796959036 1 1
-0.152622769041318 -0.152487027118958 1 1
0.0131396548218313 0.0131931337781806 1 1
-0.130188375414497 -0.130043208488211 1 1
-0.206514675824302 -0.206306612390396 1 1
0.248877937043834 0.248612119684556 0 0
0.131066657102993 0.130939492961553 1 1
0.112644754540888 0.112474403047099 1 1
-0.0723473120522943 -0.0723026154852955 1 1
0.101424636720422 0.101383564777403 1 1
0.227824227439209 0.227649591915478 1 1
-0.177818749298768 -0.177611035288648 1 1
-0.172157442665678 -0.171949657609529 1 1
-0.424328077560181 -0.423826137987188 0 0
-0.214921227253546 -0.214755868289481 1 1
0.144693433709078 0.144523551918284 1 1
0.0851404734147156 0.0850790343816677 1 1
-0.13245867264536 -0.13237115893173 1 1
0.210863051044075 0.210648332796261 1 1
0.37198639577402 0.371637796789133 0 0
0.0947435485757891 0.0945995662165404 1 1
0.197443984516294 0.19723486866892 0 0
0.121669604392022 0.121559569684121 1 1
0.0489172000390398 0.0488777245831747 1 1
-0.148094898413499 -0.147988302125988 1 1
-0.0111645298435739 -0.0111639030313302 1 1
-0.226585590952067 -0.226372035117412 1 1
0.170391461994026 0.170190597956845 1 1
-0.0433717106757158 -0.043305001423605 1 1
-0.337238993621517 -0.336822613784285 0 0
0.0392216283500392 0.0391731740077417 1 1
0.235840665702914 0.235578788832863 1 1
-0.229492805129114 -0.22933272455006 1 1
-0.0559293056707145 -0.0558959608373916 1 1
0.000526998177049112 0.000498898445081327 1 1
-0.0829583423913332 -0.0828431297141219 1 1
0.234402882617464 0.234240230235176 1 1
0.180139594670042 0.179980372672087 1 1
-0.218000916078179 -0.217817287910059 1 1
-0.14980459273021 -0.149703938246424 1 1
-0.283631305452272 -0.283335818690765 0 0
-0.109588569185844 -0.109487734980211 1 1
0.058996481041048 0.0589263595765709 1 1
0.0801137000255815 0.0800254467617562 1 1
-0.0280109529448533 -0.0279915732134929 1 1
0.252572929076628 0.252323511525444 1 1
0.271245706574622 0.2709764080925 0 0
0.230571356573559 0.230360471420168 1 1
0.242733087763332 0.242481844351268 1 1
0.161092831355982 0.160997372787455 1 1
-0.224358675981907 -0.224119261718337 1 1
0.0930373520396776 0.0929646754859426 1 1
0.16769984033926 0.167481282318937 1 1
-0.048185303883037 -0.04812599112518 1 1
-0.0835335157509722 -0.0834519126878863 1 1
0.0411879205385875 0.0412764505290606 1 1
0.226798470587177 0.226547731753583 1 1
0.0699122893004344 0.0698340603476568 1 1
-0.000795800878895692 -0.00074666447752092 1 1
-0.119236756103268 -0.119149508294573 1 1
0.0043630966336627 0.004495555516696 1 1
-0.152599772051887 -0.152441663866487 1 1
-0.0418220703950097 -0.0418090344504495 1 1
0.130611004266581 0.130508167008045 1 1
0.0109059972628516 0.010836087504671 1 1
-0.115196610816253 -0.114982678369061 1 1
-0.0235820511966247 -0.023495258807881 1 1
0.0842402010851116 0.0841642503981276 1 1
-0.0629351935272841 -0.06287746081458 1 1
-0.0318347709575836 -0.0317902504191854 1 1
0.0198761861940161 0.0198184434438803 1 1
0.484692841842547 0.48425362087595 0 0
0.115752632766574 0.115629494707995 1 1
0.0137675288566129 0.0137967364082296 1 1
0.0872029364157495 0.0870525283117137 1 1
0.00094883296921806 0.000931158986241411 1 1
-0.00285367582477777 -0.00287084727259931 1 1
-0.0430438162173882 -0.0429939881920579 1 1
0.17972919467531 0.179578794750807 1 1
0.119315153298716 0.119199234399884 1 1
0.047055179565037 0.0469449682626179 1 1
-0.139263915020121 -0.139155524569986 1 1
-0.0776135774912122 -0.0774881101675773 1 1
-0.184185880119004 -0.183982484487325 0 0
-0.341629085131659 -0.341298008097363 0 0
-0.165842973290019 -0.165668411058018 1 1
-0.146585697849494 -0.146392654022731 1 1
0.30404269289741 0.303720283367374 0 0
-0.0147235790045786 -0.0146785669192713 1 1
-0.0225096041380905 -0.0224554204131965 1 1
0.105261195203629 0.105119262712875 1 1
0.155347749303957 0.155171739988487 1 1
0.014108030296782 0.0140720987788028 1 1
0.175948527558179 0.175771707758149 1 1
0.0865304884213686 0.086474799303246 1 1
-0.115559005767178 -0.115476186010487 1 1
0.0612258390773198 0.06118241226333 1 1
0.0191783786541226 0.0191906808729469 1 1
0.243981630537973 0.243770878497721 1 1
0.168745439014936 0.168575413397672 1 1
0.0925172754399577 0.0924135351670822 1 1
-0.15501878728359 -0.154828816654101 1 1
-0.120901362976487 -0.120761147668002 1 1
-0.118181420727736 -0.118071060604842 1 1
0.139870708239327 0.139767542311339 1 1
-0.102289842886533 -0.102184553167146 1 1
-0.320189647247658 -0.319896671107121 0 0
0.127551182646904 0.127455038993309 1 1
0.0618026347313027 0.0617065454072868 1 1
0.0169668596557899 0.0169796205012286 1 1
0.0458479980663725 0.0458343641122154 1 1
-0.0337072134682835 -0.033672316039133 1 1
0.00756765427658347 0.00756642644341858 1 1
-0.116841606953901 -0.116697123061624 1 1
-0.159471349882618 -0.159299187365985 1 1
0.171658456079769 0.171495793560486 1 1
0.326698652753185 0.326396531930381 0 0
-0.189526956595596 -0.189309509611594 1 1
-0.0701503235244626 -0.0700682638867818 1 1
0.0906624651912845 0.0905611905067176 1 1
0.255553864130906 0.255278703827459 0 0
0.131088555356628 0.130999404827821 1 1
0.0830607153711046 0.0829767281625433 1 1
-0.0945207684680305 -0.0944138243416849 1 1
0.210924442262732 0.210765039486123 1 1
-0.106386631317743 -0.106262950255113 1 1
-0.150778933790298 -0.150674215534127 1 1
0.00211956334711254 0.00205398450220501 1 1
-0.102729837179991 -0.102664648861695 1 1
0.0391420580960699 0.0390849452143874 1 1
0.137307169106207 0.137194121476551 1 1
-0.0956726651951445 -0.0955737293100621 1 1
-0.0667858240965653 -0.0666694499039979 1 1
0.188018533013695 0.187865986748068 1 1
0.150022586191231 0.149870213919473 1 1
0.202131956860395 0.201982289349398 1 1
0.136492538355803 0.136361699440252 1 1
-0.110230385386092 -0.110118786817608 1 1
-0.0391674164428242 -0.0391539211455505 1 1
0.0526783798511541 0.0526691415248333 1 1
0.131723003462464 0.131639533490008 1 1
0.0684996239366476 0.0684630117944509 1 1
-0.103162927123157 -0.103108159197996 1 1
0.203299859179738 0.203142686406943 1 1
0.029816534122583 0.0298340524660834 1 1
0.0989923927669303 0.0988916134366079 1 1
0.0595601876603641 0.0594284090035201 1 1
0.174970766409093 0.174795857713394 1 1
-0.261105760676743 -0.26082104479941 0 0
0.141373215827642 0.141231038950468 1 1
0.0379455487870171 0.0378795069501344 1 1
-0.0275763724665423 -0.0275339532752214 1 1
0.0482506528931382 0.0482257680287345 1 1
0.208047025542304 0.207765926473244 1 1
-0.0421903791768115 -0.042146040422158 1 1
0.00598594838503586 0.00598317045288476 1 1
-0.184234862865154 -0.184060951178058 1 1
-0.0779392115678642 -0.077863538999981 1 1
0.298957814633967 0.298657546275108 1 1
0.263143199474494 0.262845149493401 1 1
0.300244992936275 0.299871980840263 1 1
0.246407776494721 0.246100723408077 0 0
0.0866089745403842 0.08647983197098 1 1
0.11807590516622 0.117919701849838 1 1
-0.025850026587724 -0.0257989585806043 1 1
0.0759993010659057 0.0759533331365589 1 1
0.0576007691318122 0.0575558655952347 1 1
-0.121224391321421 -0.121141447087222 1 1
0.237402837880837 0.2371677367362 1 1
0.022049987448103 0.0220852869606695 1 1
0.0669579119428435 0.0669257164798671 1 1
0.0153743727285436 0.0153528457125563 1 1
0.0974812614155269 0.0973928710462704 1 1
-0.13053500082453 -0.130374565347515 1 1
-0.0570614121342895 -0.0569991081676998 1 1
0.00564945473737127 0.00562181249178054 1 1
0.391900232319873 0.391453742384573 0 0
-0.100602028756367 -0.100461937194647 1 1
-0.00304865686928325 -0.00302808859137089 1 1
0.0585460740233773 0.0585255332633236 1 1
0.0491622106003054 0.0490219277360027 1 1
0.106484106784226 0.106356037455937 1 1
0.00849044419549477 0.00848422120173812 1 1
0.367710146799312 0.367331663909142 0 0
-0.106818058643621 -0.106715050539459 1 1
-0.184244490768082 -0.184060518825352 1 1
0.0578242051295335 0.0576795067508857 1 1
0.0156264686600161 0.0156407915501595 1 1
0.349280377129629 0.348885416011672 0 0
-0.198561335867222 -0.19834828779717 0 0
0.216971234163487 0.216751488679839 0 0
0.0904453332807439 0.0903607788403254 1 1
0.0452770908766339 0.0452371790920428 1 1
-0.0944113098146211 -0.0943367248747971 1 1
0.122102813863819 0.121977001637417 1 1
-0.0539924701356159 -0.0539129551669847 1 1
0.00466206421878906 0.00463543388861851 1 1
-0.243704019680259 -0.243476433915644 1 1
0.109015578823721 0.10893771039762 1 1
-0.0981881218705739 -0.0980524054906203 1 1
-0.411601740011524 -0.411063390589355 0 0
0.13500948372436 0.134881433155671 1 1
-0.0288735195497681 -0.0288082193775294 1 1
0.0697697746996573 0.069643614711116 1 1
-0.0929432535256012 -0.0928032203237558 1 1
0.135342622086571 0.135148414174212 1 1
-0.15269968870148 -0.15252236675282 1 1
0.353782656711449 0.353387291978426 0 0
-0.100933078175462 -0.100876418533745 1 1
-0.0991472700128363 -0.0990168711697539 1 1
0.130347081415106 0.130228942863698 1 1
-0.106799287452546 -0.106718213043407 1 1
0.010983334080222 0.0109951909464146 1 1
-0.178242211102337 -0.178061638030547 1 1
0.259645652057704 0.259321462405488 1 1
0.262102682033906 0.261837212643531 1 1
0.0248934296929002 0.0248384779958414 1 1
0.235064883071761 0.234878774046958 1 1
0.188530909049797 0.188251423658215 1 1
-0.123262940682335 -0.123164402306928 1 1
0.143886539596372 0.143779296010306 1 1
0.0452842071390495 0.0452672605452226 1 1
0.126738898886203 0.126550819578411 1 1
-0.308227927996071 -0.307920353483018 0 0
-0.144583069624533 -0.144446483698275 1 1
-0.151935776905804 -0.151713700460113 1 1
-0.0397106852459268 -0.0395913655680921 1 1
0.163078516020597 0.162927827356942 1 1
0.567580409671824 0.566933746131398 0 0
-0.0104861160681912 -0.010447805592115 1 1
0.194653104458095 0.194504805642271 1 1
0.0550999195645005 0.0550726116148823 1 1
0.0283564163875474 0.0283241117002091 1 1
0.204424417963545 0.204167020058879 1 1
-0.129914241275957 -0.129816454706393 1 1
0.0945914597278809 0.094493713586168 1 1
0.045147275244126 0.0450917918331768 1 1
0.17958258529311 0.17942159550809 1 1
0.152505162373706 0.15232113813133 1 1
-0.0269937200562784 -0.0270081670860944 1 1
0.279830599529251 0.279527841279721 1 1
-0.0703428152139635 -0.0702844772858359 1 1
-0.0842190328861874 -0.084150695506706 1 1
0.142813775792856 0.142671913882096 1 1
0.171831894751458 0.17166093765637 1 1
-0.0573356010368105 -0.0572912753656546 1 1
-0.0155609273878776 -0.0155685544979214 1 1
-0.299282734792694 -0.298947140985586 0 0
0.116183137380899 0.116088096850357 1 1
-0.0117393821332739 -0.0117060346036638 1 1
0.130384711899613 0.130276789668927 1 1
-0.0972704109059741 -0.097178683860474 1 1
-0.237437611243976 -0.237169615262078 1 1
0.0244855986043416 0.0245232723143558 1 1
0.226305525102486 0.226098125259151 0 0
0.147369656637805 0.147236122634968 1 1
-0.162910404405249 -0.16271015554737 1 1
-0.0323102574089339 -0.0322955642982222 1 1
-0.345539806921028 -0.345191451480496 0 0
-0.341879048824972 -0.341525657711617 1 1
0.0574865868132335 0.057452872842812 1 1
0.113665308611274 0.113487358458571 1 1
-0.189292015408416 -0.189092430311134 0 0
0.119517021913972 0.119434469476049 1 1
-0.183952367323028 -0.183753522915668 1 1
-0.0991410767215047 -0.0990197675715486 1 1
0.303446460503712 0.303105567501538 1 1
-0.1099244607058 -0.109799643699583 1 1
-0.247471231995097 -0.247237321924923 1 1
0.0128971939002424 0.0128778224316351 1 1
-0.128082455525349 -0.127955278355741 1 1
-0.287580239878476 -0.28737761003149 1 1
-0.0944025576512893 -0.0943158522899019 1 1
0.124047061997045 0.12397652236156 1 1
-0.188272986297685 -0.188086770226765 1 1
-0.197269783850136 -0.197097003825722 1 1
0.0586953240382649 0.05859111939204 1 1
-0.181842621579176 -0.181611158556892 1 1
0.195186067499748 0.194971612420512 1 1
-0.181564664694049 -0.181346333378172 1 1
0.136157577134076 0.136038105640474 1 1
0.0973123368789502 0.0971525572467812 1 1
-0.0567944408683434 -0.0566933079150688 1 1
0.0272403791779569 0.0271896383675445 1 1
-0.132401243366734 -0.132203392133641 1 1
-0.0106601328167743 -0.0106520580027753 1 1
0.0660820823817012 0.0660350661078168 1 1
-0.0448124996599489 -0.0447476449963593 1 1
-0.125234093300761 -0.125084182581593 1 1
0.0853228972047353 0.0852178202379673 1 1
0.116974839509779 0.116860178101538 1 1
0.0958645741617052 0.0957436173683107 1 1
0.105840652964945 0.105670119444465 1 1
-0.236651405440769 -0.236403592312163 0 0
-0.0139368227853874 -0.0138638088209741 1 1
0.0536236002056881 0.0535926112346196 1 1
0.117079307016309 0.116911221751364 1 1
0.0737587930090884 0.0737631305003974 1 1
0.0861804487173869 0.0860977719216575 1 1
0.0819500671458319 0.0818378463607367 1 1
-0.123347276158661 -0.123206315440435 1 1
-0.13073758134876 -0.130588804594206 1 1
-0.0420983957219599 -0.0420946245183814 1 1
0.0698689627221738 0.0698113682107934 1 1
-0.0694204587410341 -0.0694109989617849 1 1
0.0530435208369626 0.0530031642860839 1 1
0.0827266348398792 0.082613922660665 1 1
0.0573473979013292 0.0572779288997886 1 1
0.057160223379746 0.0570972711468531 1 1
-0.032423704170481 -0.0323660458387344 1 1
0.144595703992767 0.144473460205337 1 1
-0.131131309002672 -0.130974862527351 1 1
0.204069283852989 0.203828735883225 1 1
-0.0901393535563553 -0.0900321109477525 1 1
0.100868575712748 0.100770313283367 1 1
0.00384155698959997 0.00395724454541573 1 1
-0.112873584142039 -0.112707632284016 1 1
0.0540302086549737 0.0539637629716817 1 1
-0.23315707093458 -0.232836253506067 1 1
0.0781041799658642 0.0779758899971526 1 1
0.079411142835622 0.0793913440219117 1 1
0.133708128195361 0.133589302521854 1 1
-0.0358153385946795 -0.0358196768153798 1 1
-0.10981287042995 -0.109682572190132 1 1
0.0905148753149028 0.0904430308509623 1 1
0.0377800150497305 0.0376789347415604 1 1
0.049280882265711 0.0492087926573207 1 1
-0.139052420032031 -0.138890542262583 1 1
0.0141088019498593 0.0140738947911295 1 1
-0.097882146554134 -0.0978060644919766 1 1
-0.152697962439282 -0.152605008709096 1 1
-0.0230990963833239 -0.0231028590219766 1 1
-0.0548628307770449 -0.0548230981064516 1 1
-0.103620917778681 -0.103518427877578 1 1
-0.0208826501930053 -0.0207817730777046 1 1
0.0210210957309084 0.0209993627270545 1 1
-0.408815581309377 -0.408416896798374 0 0
-0.0401284077443093 -0.0400615895024927 1 1
0.0651133257704448 0.065032954854632 1 1
0.127182089331467 0.127061825948824 1 1
0.33993535845212 0.339548022493277 0 0
-0.118822863160833 -0.118687582795995 1 1
0.058167606867242 0.0581101020206437 1 1
0.0551852474387761 0.055115695656232 1 1
-0.147650334960504 -0.1474952743008 1 1
0.0799462192052619 0.0798750829130057 1 1
-0.0357105833576035 -0.0356285843306189 1 1
0.0866001654377252 0.0864517830265769 1 1
0.266783078672115 0.266522127087716 0 0
0.0359033387701972 0.0358463284003069 1 1
0.19387801823974 0.193630738381225 1 1
0.233391726670107 0.233161449234397 1 1
0.0418819340741469 0.041809067262899 1 1
0.0678924647454872 0.0677938259766321 1 1
-0.145685684678924 -0.145530713124243 1 1
0.111935299912993 0.111805208234546 1 1
-0.0477738327567095 -0.0477187348451737 1 1
0.247747029926502 0.247457926662154 1 1
-0.0581852112036232 -0.0581378182675258 1 1
-0.101223417005255 -0.101122890293839 1 1
-0.155900194193693 -0.155715141556194 1 1
-0.109673527602574 -0.1095433514312 1 1
0.234408432145155 0.234197128960434 1 1
0.144136394344079 0.144012533418762 1 1
0.213475108160241 0.213304719450072 1 1
-0.0214197337297525 -0.0214090814126671 1 1
0.165977327703828 0.16573697700703 1 1
0.0162216373431209 0.0162097533352465 1 1
0.0834051415849979 0.0833705030321894 1 1
-0.124509329467673 -0.124437392565378 1 1
-0.0394089072028893 -0.0393080728861776 1 1
0.0136597459760032 0.013643954352912 1 1
-0.12769481403428 -0.127549953171539 1 1
-0.15419792668815 -0.154017119376362 1 1
-0.0206318974501484 -0.0205749414609013 1 1
-0.0922796306522238 -0.0921659863883388 1 1
0.432060790580628 0.431494304667184 1 1
0.233505710738412 0.233313078302607 1 1
0.0570396273467428 0.0570202173377095 1 1
-0.345889127719541 -0.345592663238045 0 0
-0.0224155310390966 -0.0223754328337503 1 1
-0.164721613138239 -0.164604783364378 1 1
-0.0278864635955254 -0.0278335509560416 1 1
0.104681326629667 0.104596767604894 1 1
0.189680174929219 0.189431826984797 1 1
-0.0777132588353339 -0.0776286898803476 1 1
0.15708488725392 0.156890203825522 1 1
-0.31782602078362 -0.317526243879861 1 1
-0.227593641676363 -0.227381450863971 1 1
-0.313921283350056 -0.313538558644966 1 1
0.0554574217717961 0.0554503939135193 1 1
0.0452877515323375 0.0452647077062633 1 1
-0.140130901598879 -0.139983343565403 1 1
0.0438759576710342 0.0438617455211525 1 1
-0.0443817442844694 -0.0442927783453202 1 1
-0.0807969611124458 -0.0806991689679368 1 1
0.319405596033474 0.31908669751637 0 0
-0.0694527039984876 -0.0693965474360196 1 1
-0.159330159104329 -0.159132752588536 1 1
0.131422731600678 0.131253692976264 1 1
0.122145591977426 0.122035588094865 1 1
-0.102628472610291 -0.102550617754898 1 1
0.0520294656619021 0.0520261203586342 1 1
-0.108453470459233 -0.108343321168216 1 1
0.240926008496595 0.240684311048582 1 1
-0.259532448881229 -0.25920245578246 1 1
-0.100085575331974 -0.100045027795052 1 1
-0.106263169143525 -0.106120603800609 1 1
-0.0966219158849173 -0.0965324051627077 1 1
-0.0986106199513441 -0.0985323649428403 1 1
0.0969480757664518 0.0968546444997161 1 1
0.0326982160503407 0.0326136237937092 1 1
0.129402519939354 0.129248377340371 1 1
0.0425209824357066 0.0425143319740331 1 1
-0.0348174075956572 -0.0347687662249917 1 1
0.139414089878402 0.139179829600742 1 1
-0.238356577833459 -0.23812475617749 1 1
-0.0120480995160699 -0.0120030866101426 1 1
-0.129122451869054 -0.128922801891837 1 1
-0.0178144952580465 -0.0177929255292291 1 1
0.104686235089508 0.104570598296648 1 1
0.136179200915185 0.136116373040018 1 1
-0.155535314671057 -0.155383898297613 1 1
-0.162686739326222 -0.162482164440323 1 1
0.464487857873622 0.46399664929322 0 0
0.0240619732078278 0.0240399151602513 1 1
0.163516510696487 0.163367475784383 1 1
-0.0404129105242466 -0.0404081216857648 1 1
-0.0784002183865727 -0.0783213677933413 1 1
-0.181604696825242 -0.181454267489636 1 1
0.0096070213775143 0.00952837875594201 1 1
-0.0455537420324099 -0.045535502187331 1 1
-0.00322655402423895 -0.00319802398285485 1 1
0.0500698915985287 0.0500042138429795 1 1
0.106467803883645 0.106362582297382 1 1
-0.0327346869087227 -0.0327633089782184 1 1
-0.0449570568327729 -0.044956845772943 1 1
-0.0225861208634733 -0.0225788967573879 1 1
0.0942596709383141 0.0941567038512583 1 1
0.0727715642938901 0.07262983996901 1 1
-0.259247222906583 -0.258939580796212 1 1
0.313520419011757 0.31324863205604 1 1
-0.24868762811855 -0.248373502042755 1 1
-0.048374529605446 -0.0484153656926483 1 1
-0.412073179417359 -0.411644064893271 1 1
-0.102287490923634 -0.102170637167049 1 1
0.122273224503364 0.122154565342258 1 1
0.134795961690358 0.134654839781686 1 1
-0.111117049352055 -0.110997044344124 1 1
-0.00751574908147901 -0.00758252889071456 1 1
0.135552967692228 0.135389072712883 1 1
-0.20023951975844 -0.200042675803414 1 1
0.0705157349953805 0.0704253818731484 1 1
0.0439956922395063 0.043949214704044 1 1
-0.2391025424935 -0.238834144111248 1 1
-0.0511707635018089 -0.0510712547360211 1 1
0.184678095341815 0.184521907733209 1 1
-0.0590412044515748 -0.0590412100095418 1 1
0.429091674630792 0.428636935536552 0 0
-0.160126044281734 -0.159931871961864 1 1
-0.278843764221769 -0.27854248682668 1 1
0.0109765003155706 0.0109756920341789 1 1
-0.308464627396414 -0.308200678081286 0 0
0.285262553239044 0.284893474885233 1 1
-0.151273441692069 -0.151100041040148 1 1
0.14534916632713 0.145217890920918 1 1
0.0653224684927133 0.0652858379586165 1 1
-0.0310528504180782 -0.0310207648260041 1 1
0.0152336724757096 0.015195790159705 1 1
0.137140080974469 0.137056110209111 1 1
0.211730103724147 0.211440041052679 1 1
0.0514290376676025 0.0513837879786169 1 1
0.247222505329244 0.246953180189475 1 1
-0.0866234862617187 -0.0865067952503589 1 1
-0.20886420346772 -0.208685325587679 1 1
0.104839948529296 0.104755199147989 1 1
-0.150953023321914 -0.150752252319748 1 1
-0.157619416485067 -0.157436160592042 1 1
-0.170412232863375 -0.170246957363747 1 1
0.0130906571796294 0.0130431392733509 1 1
0.0195451315666059 0.0195387802283803 1 1
0.0292196788253663 0.029165705760342 1 1
-0.214578286038143 -0.21437854837293 1 1
-0.197560362043045 -0.197334776243176 0 0
0.245681280547773 0.245371518137808 1 1
-0.112428518720118 -0.112304832004023 1 1
-0.282113097844255 -0.281828045017151 1 1
0.0151910145961515 0.0151305487046171 1 1
0.248318209725985 0.248115481704453 1 1
-0.144029764069837 -0.143843266952655 1 1
0.0689395206908592 0.0688738750879091 1 1
-0.0724778099199637 -0.0724164004867335 1 1
-0.0691570752567068 -0.0691086668928538 1 1
0.218690806095378 0.218496616244271 1 1
-0.0991345072127632 -0.0989527244619257 1 1
-0.233492958320933 -0.233312202902221 1 1
0.0512071562517268 0.0511846558658956 1 1
-0.139001536855239 -0.138857524424019 1 1
0.266684270567043 0.266417445739874 0 0
-0.327033320535715 -0.326695171871488 1 1
-0.288629912019896 -0.288343210354149 0 0
-0.13550461714675 -0.135405379896032 1 1
0.0605868632349477 0.0605979835474648 1 1
0.00603750379030789 0.00601114147378499 1 1
-0.0242997650866368 -0.0242799510092988 1 1
0.0669997241469759 0.0669700512576637 1 1
-0.319113731921851 -0.318725400988637 1 1
0.127632058151743 0.127470043416629 1 1
0.0969241320440563 0.0968243568995679 1 1
0.00346866192915443 0.00342915592042804 1 1
0.150474543094568 0.1502892557485 1 1
-0.14481623499297 -0.144589655046555 1 1
-0.141271129789865 -0.141131059020526 1 1
0.10798347344494 0.10783866114071 1 1
0.0408879854065551 0.0408845698523523 1 1
0.194846245186711 0.194614728740261 0 0
-0.00433674278373314 -0.00437886713537433 1 1
0.0980987942237786 0.0980398525755418 1 1
0.110262003706271 0.11016454980833 1 1
0.0405961988418765 0.040564104406715 1 1
0.103416429754087 0.103284205302522 1 1
-0.221997105682979 -0.221769428568442 1 1
0.0451678761881816 0.0451887614751248 1 1
0.0949130023181791 0.0947652021924516 1 1
-0.0566606538677248 -0.0565634614929535 1 1
0.135544528089325 0.135401157213927 1 1
0.00274571930399057 0.00273711323909375 1 1
0.200218857179342 0.200032272331193 1 1
0.0379417416029705 0.0378887353658106 1 1
-0.00720225548505275 -0.00717751453504663 1 1
-0.14240801588121 -0.142224598461535 1 1
0.0802078262348708 0.0800802972209377 1 1
0.074894601019192 0.0748331382488796 1 1
0.339140310472805 0.338827305339044 0 0
-0.123249090237612 -0.123059195226403 1 1
0.0853018865599212 0.0852042915838766 1 1
0.137052094276414 0.136919017111301 1 1
0.238274003370731 0.23801649980045 1 1
-0.0774241270546629 -0.0773367637031352 1 1
0.233234377033321 0.232948634246193 0 0
-0.0456073465739131 -0.0455563664191467 1 1
-0.0617119917220862 -0.0616676088314519 1 1
-0.0548049166939959 -0.0547429568359348 1 1
0.0919266042008832 0.0918242936908683 1 1
-0.205963735065665 -0.205737995667493 1 1
-0.0856519212796341 -0.0856018833598141 1 1
0.0149592338463476 0.0149195342876536 1 1
0.364587441016895 0.364259549808723 0 0
0.00369721759772907 0.00368048895550137 1 1
-0.033053047932243 -0.0330575049060432 1 1
-0.128329200677863 -0.128135718135547 1 1
-0.254125882259866 -0.253872857569262 1 1
0.00194819794939069 0.00189574108437264 1 1
-0.0682411188592208 -0.0681653439127539 1 1
-0.330793966655255 -0.330416836752424 1 1
0.112970194588733 0.112877151577431 1 1
0.26925236827579 0.268999088860623 1 1
0.105144679516327 0.105040067647106 1 1
0.0841255431437891 0.0840574906127142 1 1
-0.0253084188062372 -0.0253108210517402 1 1
-0.164889196255538 -0.164741356927464 1 1
-0.12550619571118 -0.125370012137698 1 1
-0.177578394795289 -0.177346470025373 1 1
-0.121909426080391 -0.121769895364075 1 1
0.0641319305864806 0.0641118175479695 1 1
0.145273079846174 0.145123782851246 1 1
-0.337021817982849 -0.33668969084114 1 1
-0.051981101419023 -0.0519734566157262 1 1
0.0835334332210516 0.0834013090524127 1 1
-0.06549671098124 -0.0654617125345764 1 1
-0.0679504111043211 -0.067950713667161 1 1
-0.0725567493358546 -0.0725184290371358 1 1
0.0750215845045824 0.0749508886039836 1 1
0.0614378651996557 0.0613991683426227 1 1
0.1851625547624 0.18495014117458 1 1
0.155712641868847 0.155534003255574 1 1
-0.150415204344639 -0.150280169272335 1 1
-0.440050544843412 -0.439603278677241 0 0
0.123810692961114 0.123692106851153 1 1
-0.309549244203454 -0.309207955418903 0 0
0.197673456790959 0.197480132476022 1 1
-0.287288491924249 -0.286997904140809 1 1
0.0325172281024535 0.0325252709486065 1 1
-0.0371994433550602 -0.0372088373193057 1 1
0.0522571703152928 0.0521918923581394 1 1
-0.255877560896323 -0.2555580181353 1 1
0.10796219173889 0.107756175578291 1 1
-0.0670305749240733 -0.0670166628914768 1 1
-0.0215869344452329 -0.0215650813253845 1 1
-0.0445560780110629 -0.0445410533643988 1 1
0.267919561133248 0.267597006397859 0 0
-0.0956298396093648 -0.0955286617156121 1 1
-0.254359957228628 -0.254077592582681 1 1
-0.0933955886434131 -0.0933335919180122 1 1
-0.259767595862935 -0.25943095996605 1 1
-0.146474279101411 -0.146308234469791 1 1
0.122028116928914 0.121913524294607 1 1
0.134039401753778 0.133891889068015 1 1
-0.0693747020495079 -0.0693334340900539 1 1
0.257543791395873 0.257301403631362 1 1
-0.074624769491804 -0.0745125691688158 1 1
-0.109159066130256 -0.109060889615392 1 1
0.0574339174595091 0.0574055559932181 1 1
0.141602553933456 0.141468555281584 1 1
-0.344475364234859 -0.344096146365232 0 0
0.0770927888332597 0.0769446223136321 1 1
0.0303761832438295 0.0303351993707377 1 1
0.0842810347977573 0.0842078499990813 1 1
0.0215241709902704 0.0214764013758373 1 1
-0.019206772476333 -0.0191805072596182 1 1
0.109173780065293 0.109067027885346 1 1
-0.0101134291980625 -0.0100821069665089 1 1
0.0147050422736807 0.0146884613077253 1 1
0.042257121844417 0.0421811278943931 1 1
-0.11565671518193 -0.11559178300823 1 1
0.0283064158978678 0.028349832556978 1 1
0.0764391758259377 0.076385743266154 1 1
-0.346506750763407 -0.346159415290086 0 0
0.0283787563462557 0.0283413583731164 1 1
0.150321777282042 0.150124852249195 1 1
-0.283919670747739 -0.283582787427016 1 1
-0.0369660372818385 -0.0369770930636659 1 1
0.157390996796622 0.157268437480424 1 1
0.0862242184484166 0.0861041295904345 1 1
0.142248342089441 0.142057995404007 1 1
0.0352671665068698 0.035272998403549 1 1
-0.143781014072732 -0.143677837694164 1 1
0.000466186210727679 0.000432200162413507 1 1
-0.109455629333146 -0.109287404601016 1 1
-0.0271926314640035 -0.0271399490613111 1 1
0.190347491218003 0.190206514778998 1 1
0.0709446223098269 0.0709237820754225 1 1
-0.0491417659461064 -0.0490796580879906 1 1
0.0530826977327874 0.0530457276846521 1 1
-0.248692815163558 -0.248472041571312 1 1
0.15066880800179 0.150480991001256 1 1
-0.0182490181144546 -0.0182820043225097 1 1
-0.127416063843029 -0.127294341109876 1 1
-0.227019233092565 -0.226841954686899 1 1
0.195644310591157 0.195458529865193 1 1
0.114909972537493 0.114790275586235 1 1
0.0273506409136647 0.0272971445510068 1 1
0.067040265017317 0.0669798051247864 1 1
-0.112376456801787 -0.112260222949679 1 1
-0.116444370744984 -0.116339005268854 1 1
-0.180524360584472 -0.180362117393545 1 1
-0.160828835708549 -0.160669639377671 1 1
-0.150826704332457 -0.150680472256176 1 1
-0.187060725706947 -0.186787882857264 1 1
0.073142136340599 0.0730444172978656 1 1
0.10316364358063 0.10307332644385 1 1
0.0286472445872021 0.0285815162311432 1 1
0.462191161421387 0.461647693075402 0 0
-0.121644552372458 -0.121521127417057 1 1
-0.00685164228699368 -0.00682503242359068 1 1
0.207384937290282 0.207203493594236 1 1
-0.0237249280063085 -0.0236699273142186 1 1
0.17017682320973 0.169984205256264 1 1
0.187132674623351 0.186963359046236 1 1
0.0916021495275441 0.091568598384581 1 1
0.0835662950576718 0.0834980743541275 1 1
0.225996157488883 0.225723873750163 1 1
-0.273543500124881 -0.273206304131576 1 1
-0.152963788632942 -0.152861092438481 1 1
-0.175425184797008 -0.175283907511768 1 1
0.0352770107873118 0.0352706243077254 1 1
0.0711100425052099 0.0710410159261972 1 1
-0.0786415670022499 -0.0785948342337124 1 1
0.00356685147328965 0.0035823281210085 1 1
0.305288974836149 0.30494944783518 1 1
-0.157650472178458 -0.157466533471929 1 1
-0.155164897149556 -0.155030004470398 1 1
0.0686482240262298 0.0685632850991036 1 1
-0.211926996934751 -0.211677004647257 1 1
-0.257575438318169 -0.257386882584473 1 1
-0.158041327090805 -0.157897083180577 1 1
-0.015651541779443 -0.0156646279579055 1 1
0.167420492960892 0.167234957807916 1 1
0.29234515040597 0.292005050733882 0 0
-0.178727614591562 -0.178550787342141 1 1
-0.291282805735075 -0.291028738801505 1 1
0.348135989538022 0.347694965223938 1 1
-0.0309232347863763 -0.0308819411978455 1 1
0.0364828482043591 0.036492250582853 1 1
0.113725962702441 0.113594888588731 1 1
-0.0682869179354878 -0.0682270808462821 1 1
-0.0951821969260194 -0.095057806194395 1 1
0.200846523851425 0.200623999969918 1 1
0.131749468755645 0.131598184613014 1 1
-0.0835345694131786 -0.0834231905905114 1 1
-0.0589805012748145 -0.0589399903006872 1 1
0.135657957038603 0.135517236691248 1 1
-0.228528161302458 -0.228312746129914 1 1
-0.0188232647755651 -0.0187523684933095 1 1
0.0712595891332187 0.0712323019435664 1 1
-0.0493395214360228 -0.0492885037146709 1 1
0.199982602990399 0.199797326857407 1 1
-0.102288537346957 -0.102145202716214 1 1
0.270220366045048 0.269999323045153 0 0
0.144062483646575 0.14396011565891 1 1
0.0185599042526881 0.0185464454326534 1 1
0.0165807728483143 0.0165282725659312 1 1
-0.103520679003383 -0.103443559772234 1 1
-0.353232593275288 -0.352828632893269 0 0
-0.0500982654513658 -0.050078663106691 1 1
-0.0264059613661921 -0.0263997244970576 1 1
0.184825624495142 0.184684659834987 1 1
-0.130657080409706 -0.130587359960949 1 1
0.0498385203273634 0.0497899426570869 1 1
-0.114232357328815 -0.114083238797546 1 1
0.186373783716987 0.186171994707306 1 1
-0.224426875864143 -0.224257588409554 1 1
0.0975776162835089 0.0974589984882729 1 1
0.278759056850625 0.278479112527765 1 1
0.0282777798215226 0.0282389726852346 1 1
-0.21911742204483 -0.218899855146832 1 1
0.115045671620215 0.114980598122562 1 1
0.151607179392181 0.151472267630636 1 1
0.0283631202028722 0.0283525349044648 1 1
-0.00486398960100235 -0.00488378091139306 1 1
-0.167001029389717 -0.166816782038983 1 1
0.000621500509595099 0.000564400829329251 1 1
-0.130190759010013 -0.13008554126374 1 1
0.0143307357497932 0.0142969253568956 1 1
0.0981604924768443 0.0980330303639382 1 1
-0.04479920961798 -0.0448102658428931 1 1
-0.349186618551979 -0.348804630557238 0 0
0.282372260058854 0.282063013629769 1 1
-0.138923591963406 -0.138768834641527 1 1
0.136506656771629 0.136385226931619 1 1
0.044803071656639 0.0447449334741847 1 1
-0.27605552070221 -0.275759578862059 1 1
0.0942282455119558 0.0940811831732376 1 1
0.145202141704761 0.145027773063022 1 1
0.245655385684048 0.245432345734848 1 1
0.221283953221032 0.221054380819063 1 1
0.144062635342523 0.143913433870259 1 1
-0.10161469113044 -0.101541295845165 1 1
-0.457851857422389 -0.457425444484629 0 0
-0.00601727197797072 -0.00599623840154709 1 1
0.269148731223471 0.268855851483285 0 0
0.424018730229621 0.423593941113373 0 0
-0.0302492689528013 -0.0301784981349238 1 1
-0.107023961077035 -0.106864516360801 1 1
-0.292857841337362 -0.292465227996269 1 1
-0.211550518916596 -0.211333728259069 1 1
-0.274624915550948 -0.274354358893404 1 1
0.155574624300821 0.155506273075828 1 1
-0.168116488656605 -0.167998229109376 1 1
-0.233612159953308 -0.233419625335041 1 1
-0.222834449696727 -0.222553251084869 1 1
0.0738924738707479 0.0737527212053981 1 1
0.332086825239582 0.331711034283598 0 0
0.111637817199116 0.111499131380251 1 1
-0.186580852659942 -0.186317055594938 1 1
0.202953338348195 0.202786535304922 1 1
-0.195851462977005 -0.195627343824826 1 1
0.206896452339995 0.206645229042928 1 1
0.0711390895246671 0.0710830091644245 1 1
0.156512152223677 0.156334231402721 1 1
0.105804737247027 0.105660858758472 1 1
-0.0922815367588406 -0.0921398676546086 1 1
-0.174755159262005 -0.174632707313658 1 1
-0.117075506030852 -0.116906499412003 1 1
0.192667782609162 0.192471106980222 1 1
-0.122896949181298 -0.12281289651161 1 1
0.205439223816936 0.205264099076606 1 1
-0.218373466144965 -0.218190258277461 1 1
-0.121939775652972 -0.121829516001402 1 1
-0.197779982293142 -0.197603120964236 1 1
-0.22656754285163 -0.226272102883578 1 1
-0.229488004485033 -0.229290465139615 1 1
-0.240168011671872 -0.239967101523421 1 1
0.13118617854041 0.131066209399861 1 1
0.0345875661902123 0.0346035809328162 1 1
-0.158829598533929 -0.158677814439743 1 1
0.000392403026732008 0.000456703764183889 1 1
-0.0210114274129338 -0.0209831276144618 1 1
-0.227470038914362 -0.227302534011433 1 1
0.0655080729741973 0.065462453236458 1 1
0.0656504918473085 0.0656235666943656 1 1
0.0876337989615486 0.0875302636943091 1 1
0.267089085317824 0.26684588665951 1 1
-0.061177735557394 -0.0610865263840325 1 1
0.0784027980005949 0.0783753504254289 1 1
-0.0613007760947357 -0.0612579677779546 1 1
-0.102198787836267 -0.102111121746729 1 1
0.15074625342977 0.150481574100278 1 1
0.100421293011581 0.100301016628567 1 1
-0.27552589688739 -0.275230276238512 1 1
-0.314424670594333 -0.314128891030869 0 0
-0.393780648793941 -0.393355875918912 0 0
0.0674036835332276 0.0673373214757895 1 1
-0.0477293110735318 -0.0477075831299668 1 1
-0.137351145643547 -0.137163455649968 1 1
0.273311264381879 0.272928484584697 1 1
0.0324715524405422 0.0323816853215998 1 1
0.086422076650052 0.0863398548090507 1 1
-0.189791445338572 -0.189578403198514 1 1
-0.00307620245111294 -0.00303479970151751 1 1
0.129506479414798 0.129411941636025 1 1
-0.0947614371944957 -0.0946669179131858 1 1
0.146292602585298 0.146143515757862 1 1
0.188813647445256 0.188623734184329 0 0
0.139706455152982 0.139571944894444 1 1
0.0662631179483455 0.0661911811243187 1 1
-0.11307196312084 -0.112926366730872 1 1
-0.0426100799320275 -0.0425390392600851 1 1
-0.0765387291747022 -0.0764165896718863 1 1
0.270224326569017 0.269958073451962 0 0
-0.0274097921391134 -0.0273465592036168 1 1
-0.110972508031815 -0.110866846004548 1 1
-0.0344684228927224 -0.0344390534941648 1 1
0.176865435308052 0.176729183171987 1 1
-0.0477776439000472 -0.0477374454019334 1 1
-0.255370047457589 -0.255091177485649 0 0
-0.0251663110066305 -0.0251444743903693 1 1
0.255348168135759 0.255094424081468 1 1
-0.121302646403867 -0.121185497183443 1 1
-0.0997282117665026 -0.0996739253056319 1 1
0.0246205405951911 0.0245670871472897 1 1
0.176328936195969 0.176140315058738 1 1
-0.251301483030182 -0.251060985520265 1 1
0.143256669052601 0.143109755629414 1 1
0.235847157054569 0.235626361817897 1 1
-0.175974688837145 -0.175762337455646 1 1
-0.0733728760939108 -0.0733287527823333 1 1
-0.242437258346864 -0.242208075716461 1 1
-0.0876504266041514 -0.0876270120113547 1 1
-0.19331038871213 -0.193092774946092 1 1
0.0300464244637122 0.0299735512776781 1 1
0.238301879311928 0.238051528376882 1 1
0.0107588780865699 0.010736691441313 1 1
0.125845403969188 0.125784430181021 1 1
-0.032061607719603 -0.0319975949138832 1 1
-0.170809515681005 -0.170680398136306 1 1
-0.252965956054394 -0.252693360199626 0 0
0.169093959766892 0.168855583979391 1 1
-0.202536564649684 -0.202392400774341 1 1
-0.0884406769046426 -0.0883082013997379 1 1
-0.104665356381235 -0.104602644705356 1 1
0.139373491110726 0.139221312668449 1 1
0.151305124028862 0.15113211231235 1 1
0.16503373593285 0.164812648882942 1 1
-0.245856713146502 -0.245624744024213 1 1
0.0169038873712625 0.0168481889450198 1 1
-0.0675303379979722 -0.0674377136365442 1 1
0.188619302209922 0.188411878727436 1 1
0.0751685295181342 0.0751380580207197 1 1
0.156952458868523 0.156765636983986 1 1
0.217462562659945 0.217245357764604 1 1
-0.108522473572639 -0.108439655605782 1 1
-0.183896475109895 -0.183701005854546 1 1
-0.0145920195137425 -0.0145688552095035 1 1
0.0875268957105837 0.087438333656738 1 1
-0.10049790538298 -0.100405140284216 1 1
0.0612729233212231 0.061263685164658 1 1
0.284200436496024 0.283870994844194 0 0
0.209481506076759 0.209306926300205 1 1
-0.00239721793950206 -0.00237938590112772 1 1
0.130921154138913 0.130818845427838 1 1
0.429366513811571 0.428894527584859 0 0
-0.096923720511925 -0.09684565844397 1 1
0.247844789893628 0.247581532440039 1 1
-0.0149884960223814 -0.0149803348234646 1 1
0.190596780402871 0.190429363858845 1 1
-0.0231738690854117 -0.0231654840571372 1 1
-0.0531230672015199 -0.0531007669509549 1 1
-0.201642400881715 -0.20143810776951 1 1
0.139255347382877 0.139131675700813 1 1
0.293861976170904 0.293577348068586 1 1
0.0560058580948978 0.0559392993869402 1 1
-0.214546068986209 -0.214314253649348 1 1
-0.0330361654946174 -0.0329255745433021 1 1
0.0147221442452964 0.0147409327945184 1 1
-0.0180477315596081 -0.0180649099307907 1 1
0.170569250061578 0.170395079642702 1 1
-0.168015141657538 -0.167826602872797 1 1
0.0578730693918501 0.0578439351602871 1 1
-0.171151758093077 -0.171006140330924 1 1
-0.180636086964518 -0.180417614897656 1 1
-0.0385722750319425 -0.038537979070643 1 1
-0.114668497213867 -0.11453461138069 1 1
0.277077349848027 0.276787367777293 1 1
0.034017852506812 0.0339764540267977 1 1
0.104537024468621 0.10442423686465 1 1
0.31101347673806 0.310730175466906 1 1
0.0895326033439636 0.0894469856117566 1 1
0.053664160427143 0.0536546115097955 1 1
-0.184276726629381 -0.184063523512459 1 1
0.0607257059166387 0.0606085937573809 1 1
0.0380562047115067 0.0380253323600285 1 1
-0.132694243262617 -0.132558973411861 1 1
0.113027958516548 0.112933594100659 1 1
-0.0951717185095107 -0.0951513611829638 1 1
0.0253388826365701 0.0253150162860653 1 1
0.0151913216841911 0.0151968534452251 1 1
0.0191806602483794 0.0191882477478867 1 1
-0.0241031773873967 -0.0241068881004253 1 1
-0.174236984815837 -0.174037254590213 1 1
0.0720840867158078 0.0719646624686804 1 1
0.0663005912151057 0.0662592766368767 1 1
-0.175243929543437 -0.17506151207192 1 1
0.117928093878093 0.117898533642967 1 1
0.117807977677399 0.117674441288389 1 1
-0.13379277469487 -0.133655090946922 1 1
0.119642821237405 0.119503994804761 1 1
0.0258057322915582 0.0258149180001968 1 1
-0.123921057184782 -0.123865547069946 1 1
0.180375748244183 0.180165862166094 1 1
0.315681511697662 0.315317023140848 1 1
-0.190126672856361 -0.189980139224771 1 1
0.319124464458886 0.318761805385646 1 1
-0.159411614128468 -0.159246951754015 1 1
0.120219220271346 0.120102469508013 1 1
0.01184152574219 0.0118338320233062 1 1
0.297647340415789 0.29736038775066 0 0
-0.350293282784464 -0.34991750953634 1 1
-0.0982421740133434 -0.0981019369834646 1 1
-0.0703017198285668 -0.0702131842203366 1 1
0.121864638831842 0.121760780396813 1 1
0.135197548698225 0.135050794209447 1 1
0.357718650859195 0.357398537310789 0 0
-0.255442251524455 -0.255217933905071 1 1
-0.143873142794845 -0.143655420820866 1 1
0.100023290029015 0.0999320146709136 1 1
-0.112147319895219 -0.111998652442528 1 1
-0.160061840302458 -0.159849413452754 1 1
0.039805724353748 0.0397911517809511 1 1
-0.25653623131919 -0.256296018171582 0 0
0.0949011435011987 0.0948163100892535 1 1
-0.174619548649836 -0.174458341894308 1 1
-0.068864670664269 -0.0687202415557331 1 1
-0.298202008571455 -0.297941660207846 0 0
-0.0168507089949316 -0.0168554487711523 1 1
-0.229132429083378 -0.228881279208389 1 1
0.252962192769071 0.252701145108619 1 1
-0.0945515641215225 -0.0944858162669127 1 1
0.0604620286731213 0.0604289589916703 1 1
0.165489040976624 0.165360224056663 1 1
0.202920099643598 0.202744720644497 1 1
-0.0551100927174203 -0.0550567097770534 1 1
-0.190668703796262 -0.190433591424914 1 1
-0.120626053500968 -0.120503630670372 1 1
0.223050418191839 0.222850731390638 1 1
0.196698884446565 0.1964869394877 1 1
0.0664849420777485 0.0663764566882937 1 1
0.105578880163985 0.105482406954072 1 1
-0.0358183572655931 -0.035807553655324 1 1
-0.0711251897412545 -0.07106782369603 1 1
0.180526002617385 0.180310954661504 1 1
-0.107674855109787 -0.107605921926017 1 1
-0.0741618076338505 -0.07411521069176 1 1
-0.00467847258548063 -0.00473817916196258 1 1
0.323624648852776 0.323256702471099 1 1
0.115458883742663 0.115359664592722 1 1
0.378951304576056 0.378647218656876 0 0
-0.179414186203769 -0.179241253695621 1 1
-0.114551410183405 -0.114426818738484 1 1
0.149020003412075 0.148871768980219 1 1
0.120313630612362 0.12017463134939 1 1
0.303360808078803 0.303026546393299 1 1
-0.206455379765659 -0.206242488944032 1 1
0.0904340786891277 0.0903715367736381 1 1
0.0979196591053172 0.0978105318755502 1 1
0.0659892798643224 0.0659494859301021 1 1
0.00913272738957001 0.00916958731608977 1 1
-0.217449701125944 -0.217201156750896 1 1
-0.206207166524355 -0.206018615232319 0 0
-0.148825383066206 -0.148720564882735 1 1
0.191980015040495 0.191756328366632 1 1
0.0452371314669385 0.0451632835381412 1 1
-0.120652811861416 -0.120497573985231 1 1
0.0109835695586118 0.011001750149875 1 1
0.163030508480847 0.16279879071466 1 1
0.119141030537173 0.118999417655637 1 1
0.0412947641638117 0.0412575605772816 1 1
0.161383208219361 0.161213799786646 1 1
-0.316479211523011 -0.316190170523979 1 1
0.0943609432636311 0.0942347605541335 1 1
-0.185562293177338 -0.185394867356392 1 1
-0.0574469804603294 -0.0574148688182671 1 1
-0.124172446266171 -0.124053483990571 1 1
-0.0298653167026272 -0.0297610705169709 1 1
0.155688376436989 0.155535376465769 1 1
0.135815557633488 0.135680839171623 1 1
0.0857143740425494 0.0856063192169685 1 1
-0.0533869166023439 -0.0533125023489084 1 1
-0.00429118367049922 -0.00426134719723638 1 1
0.156607861569985 0.156429880968016 1 1
-0.0636944038100352 -0.063621210222154 1 1
0.0891964612438459 0.0890942117665388 1 1
-0.0301048628852589 -0.0300728731158702 1 1
-0.0698581589853852 -0.0697905635274386 1 1
-0.0953209269253435 -0.0951885757177572 1 1
0.0480392806967903 0.0480028161856637 1 1
0.0476331412695427 0.047586365745023 1 1
0.0322661522823297 0.0322279896130967 1 1
-0.0562256063978688 -0.0561755803990617 1 1
-0.118129701449277 -0.117942173299487 1 1
0.081982812755365 0.0819188313696761 1 1
-0.0184159439143891 -0.0184009549361821 1 1
-0.208085958334536 -0.207870425561561 1 1
0.00256137835396547 0.00258799792228422 1 1
0.01724389619107 0.0172268166889761 1 1
0.0355634903399826 0.0354970858742601 1 1
-0.142913736900732 -0.142773886113721 1 1
0.201867947119947 0.201703385098139 1 1
-0.0546463267725926 -0.0545930139135237 1 1
-0.132786630364947 -0.132688424041992 1 1
0.0475048518465271 0.0474461860902246 1 1
-0.21825978414861 -0.218067078524368 1 1
0.132359202620975 0.132173456781306 1 1
0.192812650310104 0.192660984039444 1 1
-0.06717288994495 -0.0670758389249777 1 1
0.0943479395920915 0.0941753403548264 1 1
-0.135365478274489 -0.135188372405107 1 1
-0.330640517279567 -0.330286975983039 1 1
0.176380036810797 0.176185637888667 1 1
-0.0170632168720029 -0.0170556598554721 1 1
-0.0177169932271053 -0.0177007393556787 1 1
-0.0202308049587451 -0.0202458216984677 1 1
-0.170323198888455 -0.170092618752533 1 1
0.0376306927261931 0.0376205694079911 1 1
-0.187867317707722 -0.187638716042031 1 1
0.133638659224414 0.133448831941605 1 1
-0.129873356821158 -0.129766251909416 1 1
0.160042098467956 0.159884728493349 1 1
-0.0510117933366395 -0.0509208967611162 1 1
-0.191538611864129 -0.191288417355591 1 1
0.312421912275754 0.312046098655364 0 0
-0.274140344359147 -0.273872238274777 1 1
-0.00429088145227965 -0.0042291646911897 1 1
-1.52391474646241e-05 -2.82471273835364e-05 1 1
0.166537498326229 0.166376395950349 1 1
0.0467811565819173 0.0467192858634713 1 1
-0.0773932754756909 -0.0772798338500984 1 1
0.157320465367865 0.157182569571475 1 1
-0.245339185141913 -0.245088016044947 1 1
-0.0768603899771242 -0.076742547099785 1 1
-0.143840554364009 -0.143689216546232 1 1
-0.110598003119127 -0.110494242680863 1 1
-0.0995728915091808 -0.0994690124701598 1 1
0.212073241472265 0.211830438462396 1 1
-0.0656438158655587 -0.0655659513862274 1 1
0.158497991106539 0.158315697938913 0 0
0.140921044094552 0.140756644508372 1 1
-0.0502711267734426 -0.0502142585794041 1 1
0.104296121059132 0.104219239765357 1 1
0.0796467252002763 0.0795950998320706 1 1
-0.0143953112727746 -0.0144455143371383 1 1
0.114380887761204 0.114184679680193 1 1
0.270468435755826 0.270175993999504 1 1
-0.00446127834640663 -0.00444430974864681 1 1
0.0399669403045516 0.0399242407718434 1 1
0.212168385946048 0.21193784860523 1 1
-0.254547533925014 -0.25427758516448 0 0
0.196119573677036 0.19587300400799 1 1
0.101120637218023 0.101023491649634 1 1
-0.05495445578173 -0.0549091439726287 1 1
-0.261766269525015 -0.26150525334769 1 1
-0.0698673738445056 -0.0697873395819319 1 1
-0.0743823657429242 -0.0743810362792652 1 1
0.138617220995184 0.13845760311626 1 1
-0.201699293639686 -0.201473084098982 1 1
0.0753187423529487 0.075215113834245 1 1
0.0561173684414874 0.0560667725002499 1 1
-0.156049989007942 -0.155886896064505 1 1
-0.144662948302936 -0.144470955628927 1 1
0.0975662972081219 0.0974493803924839 1 1
0.0120977048718553 0.0120720043846432 1 1
0.071010923293213 0.0709370285620861 1 1
-0.279609294449795 -0.279358794777548 0 0
-0.0188583747190542 -0.0188629083663751 1 1
0.169187443642276 0.169013577201473 1 1
0.00266431623240491 0.00272588995509367 1 1
-0.023548252575894 -0.0235380170450301 1 1
-0.112607911819311 -0.112558327223026 1 1
0.303515264978029 0.303155918008646 1 1
-0.0845240935590718 -0.0844286409740624 1 1
-0.164096096734282 -0.163997689275102 1 1
-0.226156790778622 -0.225902210675553 1 1
-0.0796488671086396 -0.07954888718957 1 1
-0.0343969221587095 -0.0344273468907023 1 1
-0.0598350700698622 -0.0597480811446197 1 1
-0.044787013600128 -0.0447421897249716 1 1
0.205423474679028 0.205186339711509 1 1
-0.172206553248744 -0.172054423221074 1 1
0.14232860514272 0.142161931230537 1 1
0.096559705820716 0.096502619895122 1 1
0.0819810735502326 0.0819198707680969 1 1
-0.174793586857859 -0.174615786740339 1 1
0.275843863410118 0.2756141145417 1 1
0.0315911749836829 0.0314826115185766 1 1
-0.175547745349819 -0.175389298234489 1 1
0.0216865298758521 0.0216751176381179 1 1
-0.140440697912228 -0.140275659178658 1 1
0.166455799210054 0.166304235105598 1 1
0.301421429186856 0.30112629768529 1 1
-0.0378015945817856 -0.0377635632232907 1 1
0.0921504018480232 0.0920068767796762 1 1
0.013651650213499 0.0135708603158956 1 1
-0.0425111678735809 -0.0424625495028316 1 1
0.0568487852088688 0.0567727803190666 1 1
-0.0432966638956574 -0.0432921875006024 1 1
-0.0478389827699439 -0.0477635378447838 1 1
-0.442063532283639 -0.44166617197407 0 0
0.204332056411866 0.204111607659408 1 1
0.0339403053850475 0.0338985814520855 1 1
-0.0744998528252705 -0.0744072669016454 1 1
-0.142663604697004 -0.142524728798723 1 1
0.0625432007711966 0.062486869790576 1 1
-0.125373584070013 -0.125237251565643 1 1
-0.175479307717673 -0.175298359638428 1 1
0.0903016467331118 0.0901859377077104 1 1
-0.112798041884635 -0.112703877512697 1 1
-0.0454112780309476 -0.0454171182462366 1 1
0.173309615868002 0.173182353897719 1 1
-0.329930463288767 -0.329627101368877 1 1
0.0903861800715329 0.0902614475902388 1 1
-0.119472956973779 -0.11930034784112 1 1
-0.143364010471537 -0.143180580473309 1 1
-0.0831657479941156 -0.0830475584116731 1 1
0.0550801402648381 0.0550355684698129 1 1
-0.131245561858804 -0.131092845398646 1 1
0.389122616198804 0.388670580721772 0 0
0.00768839637827548 0.00768189900248 1 1
-0.00604473747373559 -0.00608124256615065 1 1
0.120147645044093 0.120033324773803 1 1
0.105446466109141 0.105357205219112 1 1
-0.172507173465575 -0.172277970284272 1 1
-0.0354471903952714 -0.0353808429794861 1 1
0.256876654942327 0.2565979348485 1 1
-0.0742722410200198 -0.074223778986755 1 1
0.0558910318552249 0.0558094223144408 1 1
0.25360469586231 0.253303568053545 0 0
0.276624711577202 0.276404159607984 1 1
-0.308799945967625 -0.308485136201414 0 0
0.0284213309051023 0.028420089450344 1 1
-0.162460083457817 -0.162314748243504 1 1
0.142845014491634 0.142714802044806 1 1
-0.12128548633098 -0.121156712923147 1 1
-0.081030394022688 -0.0809402451737075 1 1
0.0553894874422665 0.0553470891130058 1 1
0.0204778975795251 0.0204486222056405 1 1
-0.0215126184951019 -0.0215197729461863 1 1
0.126483894877835 0.12636849119865 1 1
0.134902487893147 0.134734271708003 1 1
0.037328770294046 0.0373069405370836 1 1
-0.171101134904412 -0.170887201518844 1 1
-0.184321758475325 -0.184136802668029 1 1
0.00135141720766152 0.00130112534384394 1 1
0.100412270499912 0.100371947198866 1 1
-0.305501720532077 -0.305170217497623 0 0
-0.175518713552764 -0.175349285866565 1 1
0.102329371259044 0.102214909345031 1 1
-0.149911703652756 -0.149780544199697 1 1
0.115585112996697 0.11546718622151 1 1
-0.0128942729235016 -0.012894193532511 1 1
0.192946413923903 0.192721242483301 0 0
0.0391102514236891 0.0390338493827976 1 1
0.142055785559074 0.14189136437828 1 1
0.0851514426083048 0.0850006473776208 1 1
0.0708580916055484 0.0707519166687578 1 1
-0.355513697779091 -0.355137328160394 1 1
-0.182712731536322 -0.182506721174099 1 1
0.150141076183666 0.150004596235179 1 1
-0.00341534676354498 -0.00338583407079162 1 1
-0.164202987993847 -0.16394680739681 1 1
0.115115428116891 0.115041041466764 1 1
-0.118523329779637 -0.118371882792479 1 1
0.167654287802221 0.167460469086398 1 1
0.280633890248558 0.280388901108993 1 1
0.020701428470349 0.0206994992755117 1 1
-0.0526708666378048 -0.0526123304729645 1 1
0.188045571318345 0.187865573494529 1 1
-0.0654903103594827 -0.0654129265596006 1 1
-0.183215194033451 -0.182996709423906 1 1
0.108493375079069 0.108404574592881 1 1
-0.080381979035293 -0.0802806555682066 1 1
-0.0256544447968286 -0.0256529191167383 1 1
-0.111361996432198 -0.111238116773791 1 1
0.111493230995817 0.111355281308446 1 1
-0.0504839255457194 -0.0504211027226815 1 1
-0.396254459057821 -0.39581449256214 1 1
-0.146849641899476 -0.146658408013424 1 1
-0.325124386776322 -0.324789264774102 0 0
0.369294646355085 0.368952168966664 0 0
-0.0389157619272494 -0.0389229669227591 1 1
0.00437551777835791 0.00436526040085751 1 1
0.125866050755287 0.125760743485611 1 1
0.188820248182103 0.188630276374003 1 1
-0.0577623312200468 -0.0576923469065079 1 1
-0.203283023460363 -0.203032857649931 1 1
0.103001049252463 0.102955704376441 1 1
-0.360344448318498 -0.359931068318268 0 0
-0.0608988189832865 -0.0608349966964179 1 1
0.0758921235354313 0.0758185753030344 1 1
-0.0726399570299184 -0.0725460443309738 1 1
-0.0843576687387685 -0.0842415423595039 1 1
-0.160922017097576 -0.16072551243128 1 1
0.0355903881840117 0.0355431001118365 1 1
-0.154526590479924 -0.154351236895475 1 1
0.165281283273321 0.165120205514961 1 1
0.0612218411899389 0.0611484482813231 1 1
-0.044436697022273 -0.0444117856071271 1 1
0.146816914419081 0.146705295849742 1 1
-0.00934625977797773 -0.00935141134827946 1 1
-0.0957631753069865 -0.0956357245828146 1 1
-0.0921609026212096 -0.0920859035304118 1 1
0.302630593485135 0.302374750238543 0 0
0.087937205453727 0.0878991647423829 1 1
-0.0166083451896784 -0.0166203559291793 1 1
0.104594277644157 0.104401490927266 1 1
-0.0434943703685457 -0.0434146155861485 1 1
-0.133136944594287 -0.132965823903402 1 1
0.219848339216399 0.219628349177797 1 1
0.158268661428796 0.158138513247733 1 1
0.200787351074387 0.200571261282672 0 0
0.216126073166272 0.215895428243128 1 1
0.0576524106885953 0.0575918506016618 1 1
0.311303771682758 0.310917152407106 0 0
-0.107457867936313 -0.107376617354792 1 1
0.217519444670987 0.217318886564151 1 1
-0.0539122262495148 -0.0538407217170408 1 1
-0.12533523878414 -0.125171049066402 1 1
0.241766201258649 0.241505615167454 1 1
-0.239870035690755 -0.239591500208188 1 1
0.10735867366598 0.107231386526868 1 1
0.133753304799851 0.133601386216353 1 1
0.0514899493369595 0.0514374368539692 1 1
-0.111535381765301 -0.111427653763028 1 1
0.265949664577455 0.265672243500231 1 1
0.0106653971658507 0.0106240913467734 1 1
-0.207171116794293 -0.206963144930684 1 1
-0.146869169192703 -0.146680283133929 1 1
-0.123476683919545 -0.123380630461604 1 1
9.2872926726266e-05 7.32421865174276e-05 1 1
0.0236298339446866 0.0236139716196675 1 1
-0.46475244456676 -0.464301665381361 0 0
-0.102182159568857 -0.102110639218732 1 1
-0.0668235681557665 -0.0667802233570043 1 1
-0.267019811372004 -0.26677521931166 1 1
-0.0649162890865528 -0.0648828622250552 1 1
-0.0813150203529206 -0.0812532523002591 1 1
-0.111285052396867 -0.111174831247129 1 1
-0.0226774095959728 -0.0226791475877077 1 1
0.370145928898117 0.369838265450194 0 0
-0.325315224071406 -0.32504790702991 1 1
-0.0947215401805163 -0.0946326241775794 1 1
0.134831984469942 0.134620773493399 1 1
0.318865038961034 0.318515377461264 0 0
0.175436370406506 0.175306326536147 1 1
-0.096794042440805 -0.0967513566071346 1 1
-0.0640879220837639 -0.0640183462557941 1 1
0.0148019782989482 0.014819012756216 1 1
-0.00520931840014806 -0.00515132104984711 1 1
0.23498772120168 0.234734427798429 1 1
-0.404236211944245 -0.403781153986792 0 0
0.249391090438828 0.249177189505776 0 0
-0.100875198722084 -0.100758201207221 1 1
0.115453628640141 0.115313356284001 1 1
-0.286975642683046 -0.2866601485905 1 1
-0.175001916763225 -0.174796589946429 1 1
0.0350392285106271 0.0350229816003051 1 1
-0.191104521947196 -0.190903556066177 1 1
0.109565794041242 0.109445106794534 1 1
-0.171385708251245 -0.171222012287043 1 1
0.166418081499108 0.166220391162953 1 1
0.118122572255371 0.117980163976198 1 1
0.0102365499762086 0.0102163801629625 1 1
-0.0169656690336868 -0.0169230082206972 1 1
-0.169246265703205 -0.169032340396255 1 1
0.115068987917949 0.114924580826808 1 1
-0.181420876753941 -0.181251638213513 1 1
0.172670738967132 0.172461191210238 1 1
0.453960095288732 0.453510798864032 0 0
-0.208274611440495 -0.208068863123905 0 0
-0.121136591656383 -0.121009706860369 1 1
0.116393164647014 0.116260626493523 1 1
-0.129982290880528 -0.12985347484055 1 1
0.0838087897772019 0.0837127170859561 1 1
-0.0293519500225684 -0.0293351939775952 1 1
0.0367613749236867 0.0367773644208244 1 1
-0.00563624802571749 -0.00570403301060742 1 1
0.0765955913776019 0.0765323592627986 1 1
-0.0247809122330078 -0.0247426784104752 1 1
0.398283343004736 0.39795461304363 0 0
0.298861678785358 0.298544087672107 0 0
-0.222299513885647 -0.222018056577955 1 1
0.261527859861956 0.261179645116397 1 1
0.103760272791534 0.103670463076006 1 1
-0.0800777410081588 -0.0800881573251032 1 1
-0.0775292227678396 -0.0774333884305525 1 1
0.19084064969114 0.190618950496748 1 1
0.220571275592722 0.220421716621725 1 1
0.21653098148579 0.216287363834306 1 1
-0.0447399129005464 -0.0446690050918728 1 1
0.0988066977520971 0.0987324829354395 1 1
0.0156817643918904 0.0156443001130339 1 1
-0.0920700941771604 -0.0919961041375755 1 1
-0.149302791107332 -0.149157806559535 1 1
-0.147038826153299 -0.146890576267404 1 1
-0.240014723059049 -0.239741842328952 1 1
0.0421179513393696 0.0420515085771292 1 1
0.117754041817878 0.117615543877214 1 1
0.180992227048163 0.180772695666292 1 1
0.0473571548522838 0.0473296939425572 1 1
-0.0732955185653916 -0.0732071507451844 1 1
-0.0480636887710809 -0.0479927743519826 1 1
-0.156077448367589 -0.15593516884199 1 1
0.15701405440229 0.156763081457928 1 1
-0.0889564959813284 -0.0888155095657632 1 1
0.0939588577961678 0.0938488971754742 1 1
0.202156781981827 0.201940749489927 1 1
-0.166994372822675 -0.166830241820513 1 1
0.0106456706961808 0.0106312129775207 1 1
0.0255850974074414 0.0255784197776994 1 1
0.177836119829237 0.177648953302779 1 1
-0.113647732277932 -0.113576402322929 1 1
0.295825101876008 0.295525222202142 0 0
-0.00048307209976102 -0.000397002901738164 1 1
0.0880835611029098 0.0880114982514194 1 1
0.0357268810490639 0.0356640441836826 1 1
0.0202727656250168 0.0202581965755998 1 1
0.301000299863615 0.300701547769359 0 0
0.0494720700595497 0.0494877021911294 1 1
0.0579418137020322 0.0578295064435108 1 1
-0.111142592872696 -0.111019560128573 1 1
-0.299559483766196 -0.299210280732093 0 0
0.047255945704919 0.0472488612002799 1 1
-0.147765373676085 -0.14749005942802 1 1
-0.3132039179687 -0.312829777546507 0 0
-0.142914196653196 -0.142778818132741 1 1
-0.0177340011110637 -0.0177084945930056 1 1
0.035424989571411 0.0354342503677109 1 1
-0.0527271381285997 -0.0526250311504183 1 1
-0.150993239848371 -0.150856211901347 1 1
-0.125289578875575 -0.12519739227769 1 1
0.0204031125180062 0.0203827680297474 1 1
-0.365744014098882 -0.365400703346646 0 0
-0.105411147749257 -0.105259732670888 1 1
0.0194225779522882 0.0193144918847924 1 1
0.196984253101677 0.19676696863092 0 0
0.172276068351726 0.172113349474221 1 1
-0.00480565233774998 -0.00480763399349249 1 1
0.00760498291537269 0.00761325839551848 1 1
-0.094408459159443 -0.0942803382620137 1 1
-0.202208522023259 -0.202041252551929 1 1
-0.141214525320969 -0.141066972046986 1 1
-0.173091809625553 -0.172949836018696 1 1
-0.0650841220774021 -0.0650778798942521 1 1
0.210535893729835 0.210335321623602 1 1
0.0944393661469327 0.0943093455223123 1 1
0.0430175501740829 0.0429521230412246 1 1
-0.142152666711689 -0.141985933902883 1 1
0.171318241421597 0.171148407133762 1 1
-0.200560024038681 -0.200328553481702 1 1
0.363335798856123 0.363005751774722 0 0
-0.207768862717602 -0.207584467973697 1 1
-0.0661492396496373 -0.0661083960551923 1 1
0.237236998036237 0.23702784001931 1 1
0.252960911916727 0.252697407062582 0 0
0.0932163272198029 0.0931140883813105 1 1
-0.0671651414001225 -0.0670882353914242 1 1
-0.0365351647053055 -0.036466308055228 1 1
-0.00971324703503574 -0.00971110061458463 1 1
0.191128452221437 0.190906942653171 1 1
-0.0812501558889479 -0.0812208618916499 1 1
-0.299685632906752 -0.299338297436148 0 0
0.0475192383762324 0.0474563711519507 1 1
0.0846882721924336 0.0846109015588346 1 1
-0.0275105126601234 -0.0274405638552634 1 1
0.177285568878195 0.177108160410552 1 1
0.224765477807023 0.224531981943317 1 1
-0.096924994334445 -0.0968396541648671 1 1
0.111178228727105 0.111058153171436 1 1
-0.0946980492990498 -0.094549472014953 1 1
0.0776130556893228 0.0775391516292355 1 1
-0.0337496004634205 -0.0336932578281636 1 1
-0.452049355706751 -0.45152270626061 0 0
0.0143893534428792 0.0143883445678445 1 1
0.133936472690047 0.133787346621606 1 1
-0.0686758659758701 -0.0685723118822162 1 1
0.0535188553592362 0.0534685680075579 1 1
0.153251006674038 0.153090383445609 1 1
0.0998376636082241 0.0997455143271845 1 1
0.150459230849451 0.150274754181357 1 1
0.0559855409555455 0.0559436752265683 1 1
0.213361226759964 0.213144687458475 1 1
0.00555623823783212 0.00558072147678331 1 1
-0.192673920117553 -0.192505814150139 1 1
0.160133123425625 0.159959780026695 1 1
-0.25410375961616 -0.253800663243423 1 1
0.243991212294966 0.243768737526623 1 1
-0.01516688970993 -0.0151269869053578 1 1
-0.0464235408855615 -0.0463360155982316 1 1
-0.10899037682681 -0.108876126134936 1 1
-0.0275368604132009 -0.0275256253651189 1 1
0.323415950489425 0.323106194395658 1 1
0.0100599757477383 0.0101189770183265 1 1
-0.0991438595969656 -0.0990794888760582 1 1
-0.0102922001828751 -0.0102869234408923 1 1
-0.0401801389623534 -0.0401035182450025 1 1
-0.0469699248129976 -0.0469238511103467 1 1
0.138869996769066 0.13872219694024 1 1
0.0825462025873504 0.0825061430868945 1 1
0.0148544264566946 0.0148080434497862 1 1
0.131742639427942 0.131651396530601 1 1
0.126693040651332 0.126547223835824 1 1
0.197366864483863 0.197139300506462 1 1
-0.0256286180753586 -0.0255470026771759 1 1
-0.0999559516593826 -0.0998541631560818 1 1
0.10294467057635 0.102860538511446 1 1
0.140254397994733 0.140103994909674 1 1
-0.160587365901676 -0.160412845631056 1 1
-0.0267798043788517 -0.0267667080851315 1 1
-0.0554570608530748 -0.0553804574372795 1 1
0.00735421995178464 0.00737957258259677 1 1
0.134308748146267 0.134161015425591 1 1
0.0460172931611686 0.045949924733987 1 1
0.0974418528177032 0.0972898572268698 1 1
-0.0417580910332255 -0.0417288292396177 1 1
-0.0848760135613465 -0.0847308908616301 1 1
-0.0544747477500586 -0.0544578782022233 1 1
-0.0633117240121971 -0.0633146335583603 1 1
0.0550223333985108 0.054904403961132 1 1
0.123226118867241 0.123121227948483 1 1
0.225296759717399 0.22505925955127 0 0
0.0181930369757577 0.0182418055346507 1 1
-0.275490723810182 -0.275205670665104 1 1
0.258036700513771 0.257753926729608 0 0
0.192577626868121 0.192355517892296 1 1
-0.0693610883689188 -0.0693345004052981 1 1
-0.0818475378319457 -0.0817529661500584 1 1
0.151047232133546 0.150859368106688 1 1
-0.0773813723585655 -0.0772960710500622 1 1
-0.0194109891589532 -0.0194024044440697 1 1
0.0640578958447854 0.0639595636283685 1 1
0.118342473818934 0.118238987512796 1 1
-0.0675669441163984 -0.0675991880217112 1 1
-0.0747827442064325 -0.074643194060055 1 1
0.148961894489545 0.148804354328659 1 1
0.00418175158682892 0.00416649308551453 1 1
-0.19485163813475 -0.194626521421627 1 1
-0.275420856564542 -0.275150793835848 1 1
-0.535087462346468 -0.534615124890867 0 0
-0.164825279767953 -0.164674002615186 1 1
0.209754314475807 0.209547828337026 1 1
-0.0275105246226698 -0.0274258330248249 1 1
-0.188463779771359 -0.18831280217835 1 1
-0.1674679217185 -0.167354371950493 1 1
0.00627813311430821 0.00625449860537853 1 1
-0.0715303789782205 -0.0714873416033232 1 1
0.0824818189722038 0.0824046313076162 1 1
0.494399719096388 0.493947656464971 0 0
0.13274038241684 0.13264274540825 1 1
-0.0765313053259566 -0.0764961781924154 1 1
-0.0942947217694741 -0.0941742029569395 1 1
0.19190927737013 0.191710636996518 1 1
0.0121166639213373 0.0121117055858862 1 1
0.0373891802805241 0.0373615076728929 1 1
-0.1487797810724 -0.148598959653027 1 1
0.0973219469662014 0.097243814476343 1 1
-0.0705316365958449 -0.0704058046869492 1 1
0.049647470387175 0.0495838823651167 1 1
0.149247792088959 0.1491292126192 1 1
0.0580499747996197 0.0579789672462167 1 1
0.016432843464444 0.0164470477860624 1 1
-0.145440853206365 -0.145277680331058 1 1
-0.00592124173818371 -0.00588488612470982 1 1
-0.213303830021292 -0.213069060767584 1 1
-0.0904730054992962 -0.0903352460214526 1 1
0.00792715805217418 0.00788972473877747 1 1
-0.156798340873874 -0.156684139945671 1 1
-0.0271279892478123 -0.0271162068964958 1 1
-0.0649913825712201 -0.0648717987626831 1 1
0.0577467961527406 0.0577014310921471 1 1
-0.088479929423779 -0.0884296034671465 1 1
0.114711901825688 0.114568732680964 1 1
0.10730486705213 0.107205127826322 1 1
-0.151074552031679 -0.150896614924069 1 1
-0.0885232076973761 -0.0884311337398129 1 1
-0.100892498238252 -0.100760868760387 1 1
-0.109971842141075 -0.109900158298917 1 1
-0.0147307049129785 -0.0146898747993757 1 1
0.307992860512512 0.307648198802208 0 0
-0.190095354077183 -0.189883172208486 1 1
-0.0708993139227068 -0.0707653573285526 1 1
0.0142055786823957 0.0141121705662292 1 1
0.115480011840786 0.115356514140958 1 1
0.0271047895077369 0.0270516136860575 1 1
-0.00580785477550647 -0.00578726284011497 1 1
0.174404153584085 0.174236743820864 1 1
-0.0194351515010142 -0.019350199068184 1 1
0.00221960988385098 0.00225469552142642 1 1
0.061924124065209 0.06183460164758 1 1
0.137002759666719 0.136895506563887 1 1
-0.0433326970884625 -0.0433253993895008 1 1
-0.343043949493603 -0.342640592614628 0 0
-0.238007689587985 -0.237817469040698 1 1
0.0996102464716397 0.099477406733982 1 1
-0.0985599263182374 -0.098406959696753 1 1
-0.0449484890171635 -0.0448795034692048 1 1
-0.0849223052441982 -0.0848499975947482 1 1
0.00641440551238151 0.00637197983683948 1 1
-0.185124185532078 -0.184901296708559 1 1
0.23175967723045 0.231585236870381 1 1
0.323736300822116 0.323367239027886 0 0
-0.042058586353057 -0.0420281040122504 1 1
-0.18867702081254 -0.188423546116232 1 1
-0.292503620535318 -0.292222534375688 0 0
0.356473139020576 0.356109803729965 0 0
0.108160732255123 0.108044414460779 1 1
-0.0984475584436542 -0.098306018810278 1 1
0.224030073839927 0.223798002349982 1 1
0.0546483283920102 0.0545811642567945 1 1
-0.0762264011012388 -0.076128946967294 1 1
0.182828971265196 0.182680144809128 1 1
0.0507899828805953 0.0507312305211952 1 1
0.0680055170841816 0.0679322886781774 1 1
0.122286025002402 0.122181698060403 1 1
-0.304633659685878 -0.304328026792336 1 1
-0.0387399906157676 -0.0386644664891051 1 1
-0.29530091762126 -0.294954339164345 0 0
0.0459263422043465 0.0458974613518235 1 1
-0.0636517516238805 -0.0635450431410857 1 1
-0.0603953257729405 -0.0603621729014238 1 1
0.285021883303448 0.284628654021687 1 1
-0.021168932367391 -0.0211722686858489 1 1
0.112194526752769 0.112082111623657 1 1
-0.230246455326349 -0.230060758922267 1 1
0.176636095094065 0.176426654075419 1 1
-0.23018728195949 -0.229930209462512 1 1
-0.00378439046293716 -0.00378096362054689 1 1
-0.146792449494544 -0.146651396410004 1 1
0.242836290857625 0.242549377365344 1 1
-0.00507471789842543 -0.00511864090721769 1 1
-0.0372639294582969 -0.0372838466719479 1 1
0.391750110495683 0.391307991871809 0 0
-0.167802432345541 -0.167625289804934 1 1
0.237531376878307 0.237284386178177 1 1
-0.164583786673551 -0.164486166714959 1 1
0.162869658479169 0.162672952357588 1 1
-0.375239370865088 -0.37478574832352 0 0
0.063291655199369 0.0633033622231213 1 1
0.0463322414333074 0.0463044449207795 1 1
0.0781130252463666 0.0780627467848744 1 1
0.178385600056802 0.178220767613106 1 1
0.117554541234579 0.117436277941835 1 1
0.00785583936952668 0.0077930051141295 1 1
0.287097127434904 0.286758327807612 1 1
0.0401242058165626 0.040118265260088 1 1
0.0884912912217201 0.0883382295934192 1 1
0.158142864057408 0.157991006655919 1 1
0.088536586551224 0.0884868928970134 1 1
-0.139495677714109 -0.139333496860721 1 1
0.098600701494319 0.0984949287524775 1 1
0.217855161538101 0.217659127440008 1 1
-0.131235101652877 -0.131114085897325 1 1
-0.160146521182689 -0.159926552179181 1 1
-0.00350502488788696 -0.00351867057139798 1 1
0.218530058796862 0.218288818723394 1 1
-0.33625148810786 -0.335980229651627 0 0
-0.191966916966352 -0.19181031860355 1 1
-0.242241376007368 -0.241938883135118 1 1
-0.0788836241501497 -0.0787300943025438 1 1
0.0259360982107843 0.0259195681069045 1 1
0.1480454573457 0.147838326539546 1 1
0.0343521448798854 0.0343115746506045 1 1
-0.0682906650038938 -0.0682367447133426 1 1
-0.0186849221433132 -0.0186306049876407 1 1
0.130166531573849 0.130081642390122 1 1
0.0264931078947797 0.0264676095656748 1 1
0.12218196221691 0.122064167961238 1 1
0.0288297818597118 0.0288200873892302 1 1
0.0188090392303728 0.0187941604011586 1 1
-0.0362749669793196 -0.0362476214459172 1 1
0.0613031690980545 0.0612775801704452 1 1
0.0716546381339859 0.0715835400114807 1 1
0.161667520669401 0.161518862220274 1 1
-0.231561116220238 -0.23132373936738 1 1
0.297670904439147 0.297387400878328 0 0
0.191763349176242 0.191575597852671 1 1
0.0882805532267451 0.0881196204485669 1 1
0.163613089511382 0.163483224710027 1 1
0.0250974455559994 0.025047042150337 1 1
0.0595324896493742 0.059501238964276 1 1
0.087658051239634 0.0875784330506273 1 1
0.168566072499645 0.168367815091848 1 1
-0.0991079240467034 -0.0990262728758892 1 1
0.208030243377134 0.207804002024639 1 1
0.0537697277406846 0.0536840649722495 1 1
-0.205317171711273 -0.205130464548144 1 1
-0.23096127410039 -0.230658590481393 1 1
0.0778269611196655 0.0777596830616601 1 1
0.170697920675814 0.170557809735843 1 1
0.0299224865057958 0.0299047225268944 1 1
-0.186898361582773 -0.186647636945543 1 1
0.136771299427143 0.136643810930797 1 1
-0.106621292258906 -0.106481016493109 1 1
0.0359671952944708 0.0359441078882197 1 1
0.065427914266504 0.0653212871905107 1 1
-0.0462136021329477 -0.0461519151750881 1 1
-0.137728621638825 -0.137683298272217 1 1
0.13239707873051 0.132276116332895 1 1
0.0687575207221715 0.0686427146019845 1 1
-0.0442286645942357 -0.0441429949690014 1 1
-0.039415718633973 -0.0393648757546083 1 1
-0.272397731571124 -0.272133395973149 1 1
-0.167417957155932 -0.167253554011116 1 1
0.249547638864696 0.249323606467672 1 1
-0.338535619578949 -0.338196781915011 1 1
-0.0776728663588914 -0.0776493423524766 1 1
0.0230797844256778 0.0230906569225219 1 1
-0.228303216001019 -0.2280825627159 1 1
0.0505163717505765 0.0504448237407113 1 1
-0.0381976774642827 -0.0380878386640966 1 1
-0.128331388043935 -0.128181022196108 1 1
-0.221616934721404 -0.221411416618594 1 1
0.189861107924166 0.189641669182874 1 1
-0.105757623628697 -0.105617101011822 1 1
-0.146324130350969 -0.146143925843306 1 1
0.15761838750123 0.157458737267633 1 1
-0.0264019670677743 -0.0263340961930727 1 1
-0.0387872710533858 -0.0387662855975126 1 1
0.0153119630074336 0.0153279282707851 1 1
0.2610024900945 0.260699707710835 0 0
-0.0864652483351603 -0.0863722924434011 1 1
0.0173557988451983 0.0173329783722888 1 1
0.23933753222216 0.239048056926856 1 1
0.00671225409790303 0.006699151937736 1 1
-0.267080805170679 -0.266821836250402 1 1
0.397275914242361 0.396830341885226 0 0
0.0385135041385306 0.0384810008436031 1 1
0.187611879159636 0.187454472657945 1 1
0.0392358221720669 0.0391197710197954 1 1
0.168135634937966 0.167988973185608 1 1
0.0701670626935775 0.0701279973507504 1 1
0.0188320310086962 0.0188341283280259 1 1
-0.157440768275224 -0.157289511325949 1 1
-0.103959649220988 -0.103870709467955 1 1
0.117464974538852 0.117355845964665 1 1
0.127576179959015 0.12744889578319 1 1
0.162824373483978 0.16260772978758 1 1
0.267846207066849 0.267594598069508 1 1
-0.347092070828886 -0.346715496283144 0 0
-0.195681031216957 -0.195484709314442 1 1
-0.0371634738795981 -0.0371975588621794 1 1
-0.231637254371672 -0.231380704940914 1 1
0.00853785985010879 0.00845860531787856 1 1
0.123586643561263 0.123453484394665 1 1
-0.0475100678068928 -0.0474702539095064 1 1
-0.211130438174539 -0.21087371135689 1 1
-0.0823577354797609 -0.0823143351517296 1 1
0.110212500817416 0.110125483502825 1 1
0.0250979044559279 0.0250642166233581 1 1
-0.005039596263638 -0.00503348651407349 1 1
0.444202654603424 0.443816635774965 0 0
-0.0803629817939788 -0.0802679515428236 1 1
0.142426775409248 0.142204392595866 1 1
0.0373517980973028 0.0372951106291845 1 1
-0.00870320671154081 -0.0087318739640648 1 1
0.123685158649329 0.123582978952432 1 1
0.321182848295302 0.320837232291907 0 0
0.413723224334551 0.413271167291495 0 0
-0.117395368658926 -0.117320415435942 1 1
0.103066424673426 0.102977899667662 1 1
-0.183519774313306 -0.183276377717837 1 1
0.135354054151382 0.135233709704577 1 1
-0.099218027057243 -0.0991951114466893 1 1
-0.194779577207024 -0.194611586862528 1 1
-0.0485526201194675 -0.048449694695694 1 1
0.122456234915525 0.12230812371016 1 1
-0.127822820160982 -0.127727310242351 1 1
0.0916202073955032 0.0914724672215527 1 1
0.00928183716786049 0.00929058689336092 1 1
0.177029922133896 0.176880347293632 1 1
-0.0780680064166434 -0.0779795814041488 1 1
-0.180139178238131 -0.17997014351641 1 1
0.0300379456489099 0.0300197759932343 1 1
-0.054843576442836 -0.0547989693606599 1 1
-0.0200865604286468 -0.0200536751349775 1 1
-0.197469154618706 -0.197237985835755 1 1
-0.0394182651945824 -0.0393783182109484 1 1
0.186490884676711 0.186289388118559 1 1
-0.0351435813495278 -0.0350647612064321 1 1
0.0180908694221283 0.0180720710537982 1 1
-0.0282802006788389 -0.0282274395522911 1 1
-0.0897444930402131 -0.0897102576071835 1 1
0.0403802550698976 0.0403308943799019 1 1
0.00316970524185883 0.00319382790314035 1 1
0.198555506669574 0.198374194707924 1 1
-0.263753020346116 -0.263427075464762 0 0
-0.346589902003582 -0.34617625277046 0 0
0.00497412700354885 0.00500108830773618 1 1
0.269652026955462 0.269448134028075 0 0
0.111994478651803 0.111948697629755 1 1
-0.164609315154156 -0.164416989314114 1 1
-0.301878980601189 -0.301588475620716 1 1
0.00509816543276842 0.00512715265308977 1 1
0.107479112629892 0.107279894108326 1 1
0.138446835852292 0.138317168339057 1 1
0.123827216877663 0.12371140342465 0 0
0.373811715374835 0.373389684574129 0 0
0.128954331242343 0.128826072967359 1 1
0.0407651358927144 0.0407033669162237 1 1
0.00764831166232892 0.00760216094390048 1 1
0.264703399532277 0.264418088614893 1 1
-0.26321720404839 -0.262933345370695 1 1
-0.00684873825459365 -0.00682107158266088 1 1
-0.282921040625547 -0.282632873228408 0 0
-0.332983670672853 -0.332616473572614 0 0
-0.143177839854089 -0.142993078775648 1 1
-0.171612885948749 -0.171461006846172 1 1
-0.143215207083026 -0.143089854820004 1 1
0.152773956135009 0.152609818788575 1 1
-0.0905323752996168 -0.0903982818664517 1 1
0.159375847036324 0.159154267346146 1 1
-0.0200024427076102 -0.0199974666106988 1 1
-0.0236732005969575 -0.0235936897816479 1 1
-0.146556788413721 -0.146434580872008 1 1
0.0687208666566576 0.0686053104489706 1 1
-0.179208594340754 -0.178996504551171 1 1
-0.156769357674579 -0.156649353491596 1 1
0.157076591408471 0.156923363561389 1 1
-0.157988473605509 -0.157823738616922 1 1
0.0411932061329745 0.0411827811729956 1 1
0.0960359329536346 0.0959536618729916 1 1
0.161857540904896 0.161596017980944 1 1
-0.118927629337042 -0.118722523794052 1 1
-0.170645126645524 -0.170455395726379 1 1
0.101390984223961 0.101220636847735 1 1
0.136050355881568 0.135923865371372 1 1
-0.0792400963178756 -0.0791615932868883 1 1
0.0996350636178518 0.0994722148478383 1 1
-0.240690711076787 -0.240384381410175 1 1
-0.148350522876614 -0.148181909924586 1 1
0.0379294696903797 0.0379156918632836 1 1
0.0737036127962144 0.0736806181782823 1 1
-0.148691125683652 -0.148555943648711 1 1
-0.0227329168467389 -0.0227159323910764 1 1
-0.0942134328593242 -0.0941208352950047 1 1
-0.0275352397973962 -0.0275354657356669 1 1
0.0518208865988604 0.0517602687142528 1 1
-0.14961076245354 -0.149415716045175 1 1
-0.149445721263785 -0.149146362328717 1 1
-0.0718587260142911 -0.0718096340221836 1 1
0.251133009557634 0.250935407933408 1 1
0.171256442472544 0.17106988094642 1 1
-0.100099581272508 -0.0999916933926159 1 1
0.245033526134238 0.244793504229917 1 1
0.0893097663510366 0.0891957943848737 1 1
-0.0554617864505256 -0.0554061637320046 1 1
0.178206601955529 0.178061741324455 1 1
-0.111849526700481 -0.111765793411991 1 1
-0.050371723564224 -0.0503050460784842 1 1
0.000707676361889523 0.000708748919110963 1 1
0.191588244964629 0.191338619513216 1 1
0.0290113632836994 0.0289866829207888 1 1
-0.111401774495725 -0.111271918737903 1 1
0.106536244539343 0.106346405852239 1 1
0.0501274910784707 0.0500602900594301 1 1
0.026699694592186 0.0266879299881753 1 1
-0.17684664407609 -0.176747038371371 1 1
0.297355381796881 0.29706780980838 1 1
0.0770421610718643 0.0769710178928831 1 1
-0.181770148248162 -0.181599589531677 1 1
-0.300660156754086 -0.300364142183467 0 0
-0.0506298456421888 -0.0505467461102043 1 1
-0.200213921763898 -0.200059170646522 1 1
0.0657367124037867 0.0656597730672908 1 1
-0.237815362676644 -0.237528177858804 1 1
0.0358352372237995 0.0358063262190207 1 1
0.13911337904913 0.138975701910956 1 1
-0.0508381254720689 -0.0508201570683958 1 1
0.146018407001505 0.145896709414292 1 1
-0.00987929847249067 -0.00990652700509675 1 1
0.0947800561969678 0.0946541921892168 1 1
0.251490379616028 0.25118482929711 1 1
-0.128753615058432 -0.128616727717952 1 1
0.0712815683908772 0.071261539766598 1 1
-0.153574809989673 -0.153440440830415 1 1
0.0401189627953578 0.0400519033566752 1 1
-0.245217000699937 -0.245035473198361 1 1
-0.0473889376004463 -0.047362197465584 1 1
0.16855519668129 0.168366260952259 1 1
0.191367562736177 0.191123922656783 1 1
-0.2946659024233 -0.294349148230808 1 1
-0.256661520959085 -0.256338368198623 1 1
-0.22365946774145 -0.223391336734312 1 1
-0.461433147815028 -0.460897875162767 0 0
0.171749487928419 0.171576823332421 1 1
-0.178213507668699 -0.178036789640334 1 1
0.262867734409005 0.262581167917021 1 1
-0.195384258276326 -0.195072085912853 1 1
-0.345188905797118 -0.344767922287708 0 0
-0.0171804645538365 -0.0171183237357711 1 1
-0.0474961460694762 -0.0474049130925723 1 1
0.169825577447696 0.16963752400569 1 1
0.120522743939326 0.12036801767415 1 1
0.0508863407828901 0.0507994051892932 1 1
-0.221750154575011 -0.221539945148082 1 1
-0.117691966184106 -0.117518040752788 1 1
-0.132867349923729 -0.132673785687144 1 1
0.0307314984118163 0.030744023851004 1 1
0.0676035875759615 0.0676080121999745 1 1
-0.31476733947237 -0.314407962154672 0 0
-0.260403006225661 -0.260048342186132 1 1
-0.0263286171718225 -0.0263032057467781 1 1
-0.00159978607685895 -0.00159278203915737 1 1
-0.236080341837974 -0.235853979826525 1 1
0.13816879804684 0.138014008127126 0 0
0.0731433554803247 0.0731227529984266 1 1
-0.274078377110826 -0.27381790206638 0 0
-0.0270276989812103 -0.0270079676391554 1 1
-0.0772824034908318 -0.07719421866633 1 1
0.0986024256040235 0.0984515563208759 1 1
-0.00439509694653708 -0.00439012442569073 1 1
0.0886237535225933 0.088478997427403 1 1
0.212560116007882 0.21238315753641 1 1
-0.286089225848196 -0.285790363766543 0 0
0.00241404509210421 0.00243817624618005 1 1
-0.175724098977936 -0.175532733969116 1 1
0.226675228859508 0.22639747460584 1 1
-0.122259079189405 -0.12214795222215 1 1
0.307729611637237 0.307429046322751 1 1
-0.0797972677385087 -0.0796596577433259 1 1
-0.102298848149428 -0.102172717781522 1 1
0.218452974279106 0.218189681675675 1 1
-0.0663701208643882 -0.0662549075392278 1 1
0.216683335061499 0.216415727886483 0 0
0.0104373814298978 0.010368873430989 1 1
-0.19006432082443 -0.189927615669011 1 1
0.01559593990934 0.0156198359952751 1 1
-0.0832083000880517 -0.0831373237855614 1 1
0.0318896313722459 0.0318518378700926 1 1
0.116771032478343 0.11666479550707 1 1
-0.108115028834068 -0.107981251866247 1 1
0.174881354188089 0.174663119905001 1 1
-0.235528054083584 -0.235251342435142 1 1
0.059916896998707 0.0598590188145396 1 1
-0.269379212511862 -0.26913414561494 1 1
-0.113371760977191 -0.113268491223744 1 1
-0.190945163760979 -0.190751738758782 1 1
-0.0484194940939172 -0.0483622486349329 1 1
-0.139556961144144 -0.13939692772247 1 1
-0.0249123540335075 -0.0249065271071336 1 1
-0.106474060753616 -0.106376697389926 1 1
-0.0982498432347177 -0.0980618936142646 1 1
-0.108913754299977 -0.108755710602875 1 1
-0.152624925369911 -0.152449404855961 1 1
-0.128194915890599 -0.128039366046105 1 1
-0.0866317023660861 -0.086585810419337 1 1
-0.183731686300341 -0.183599618902445 1 1
0.178604604029546 0.178427799567547 1 1
0.19032426568164 0.190161272621209 1 1
-0.100664928475739 -0.100576060104456 1 1
0.257831789701515 0.257546319368139 1 1
-0.290245121277192 -0.289948467451226 1 1
0.260208426862664 0.259949145534325 0 0
-0.082409321182504 -0.0822698741521569 1 1
0.0234098476678474 0.0234046854685957 1 1
-0.0733484021894841 -0.0732960075559555 1 1
-0.196112975191604 -0.195915194983223 1 1
-0.0278870117260312 -0.0278200458005603 1 1
-0.0795378978838401 -0.0795206312649001 1 1
-0.123372257887322 -0.123285257618079 1 1
-0.0402915294987153 -0.0403304698070493 1 1
-0.341650676542156 -0.341293980298666 0 0
-0.0609670891031883 -0.0608868351045289 1 1
0.000658917135330936 0.000722380790816345 1 1
-0.0687694251142092 -0.0686401295270232 1 1
0.226460528301757 0.22627748552919 1 1
-0.216114668757337 -0.215903053921738 1 1
-0.144891430963206 -0.14470179540784 1 1
0.203978498327876 0.203832313734829 1 1
-0.0791449251323106 -0.0790491978360887 1 1
0.0815502056481826 0.0815047130104166 1 1
-0.115934170185903 -0.115832292450465 1 1
-0.208680130469883 -0.208551485088152 1 1
0.12408937041009 0.124035082726549 1 1
0.0400177733309986 0.039918648493265 1 1
0.00396895420385838 0.00393947031167649 1 1
-0.230408996555728 -0.230178676492499 0 0
0.0169420376583086 0.0170020636102504 1 1
-0.303001273871679 -0.302691819317826 1 1
0.0159861048032248 0.0159947722914829 1 1
-0.169771971822722 -0.169554159740706 1 1
0.191798739899748 0.191617241082348 1 1
-0.338820112589176 -0.33841440587682 0 0
-0.0439120538662808 -0.043839514306681 1 1
-0.145401363476999 -0.145246339333847 1 1
-0.143401866271055 -0.143244109236139 1 1
0.151645379060787 0.151464027382731 1 1
0.0831299197927783 0.0830244912587286 1 1
-0.192465935272721 -0.192310409299727 1 1
0.107791321284632 0.107632823214182 1 1
0.143683452255584 0.143516147159214 1 1
0.0700218939735732 0.0699226627809232 1 1
-0.191046902486245 -0.190847050002018 1 1
-0.186437944132588 -0.18630235018235 1 1
0.20247191254546 0.202238831154982 1 1
-0.050097890318481 -0.0500298706282461 1 1
0.109302896860818 0.109144133853245 1 1
0.0711749411729737 0.0711326965811258 1 1
0.0187595751328904 0.0187413231260118 1 1
-0.262552509865629 -0.262293777660002 1 1
-0.0384817867134315 -0.0384043625022939 1 1
0.0445370265174758 0.0445235744080184 1 1
-0.370666821029664 -0.370327570143354 0 0
0.0352849983095996 0.0353079793320834 1 1
0.254263734597591 0.253986395088037 1 1
5.5128506996488e-06 2.1189660194057e-05 1 1
0.0483280346796606 0.0482499414794248 1 1
0.16349378811656 0.163281660505274 1 1
-0.115490226718668 -0.115344058048171 1 1
0.25005466134159 0.249798111917336 0 0
-0.143215552982284 -0.142954358694231 1 1
-0.165863917238034 -0.16571744627877 1 1
-0.198484718779662 -0.198232627991516 1 1
0.279718141281168 0.279457410469865 0 0
-0.0439493698282405 -0.0439002095320147 1 1
-0.196146294972309 -0.195878195402567 1 1
0.157809226412651 0.157623781231147 1 1
-0.0845058358900053 -0.0844294846426663 1 1
-0.165230746995663 -0.165045413141793 1 1
0.436122740209227 0.435694170825979 0 0
-0.160828754683279 -0.160683037928328 1 1
0.116367671848093 0.116186372969749 1 1
0.217334098275957 0.217095705686939 0 0
-0.126221139667771 -0.126104830512891 1 1
-0.0922108991482166 -0.0921277613388564 1 1
-0.056659137788426 -0.0566364262833967 1 1
0.132287448926905 0.132165210591614 1 1
0.30642657066522 0.306052817611996 0 0
-0.0588903646758506 -0.058871295622438 1 1
0.280903144559368 0.280645381327115 0 0
0.161596563635018 0.161426231936196 1 1
-0.153441880907008 -0.153299507400643 1 1
-0.010037772841532 -0.0100180341776098 1 1
0.299675236267235 0.299381000867618 0 0
0.145728937999806 0.145576313238951 1 1
0.28018366426851 0.279884780879276 0 0
-0.180897303286486 -0.180762325116289 1 1
0.0985042689527839 0.0984109974318826 1 1
0.0566307007900632 0.0566008379436609 1 1
-0.173823387624088 -0.173659492648893 1 1
0.0935946535777691 0.0935096136730183 1 1
0.00722042864769908 0.00724967367397258 1 1
-0.0188425743143332 -0.0188242942482409 1 1
0.20347240299313 0.203202674142698 1 1
-0.0614565383468305 -0.0613072518294238 1 1
0.149845491873973 0.149720626578106 1 1
-0.118542721095953 -0.118432029108519 1 1
-0.18712443728305 -0.186918949123142 1 1
0.0478341391641935 0.0477348455906345 1 1
0.0945947961851497 0.094440865261525 1 1
0.0748401928406879 0.074757976094464 1 1
-0.305136044502954 -0.304845805259037 0 0
-0.154064077246291 -0.153926845388557 1 1
0.172537329716961 0.172314828500639 1 1
-0.300629500245797 -0.300307213218007 1 1
0.409683636379396 0.409210098209017 0 0
0.0225003498476756 0.0224518580812354 1 1
-0.186297434770128 -0.186097762598921 1 1
0.186964243688804 0.186762525755432 0 0
-0.0171420022533684 -0.0171498499226929 1 1
-0.0914567843594805 -0.0913754681621299 1 1
0.390476895459338 0.390040958812175 0 0
0.0276082078852442 0.027528042058322 1 1
0.0105043719667234 0.0105201856764091 1 1
-0.00383387717374636 -0.00380361393088679 1 1
-0.224521603387812 -0.22427081822157 1 1
-0.0431041506703333 -0.043040277823562 1 1
0.0909022921967479 0.0908055140726913 1 1
-0.10888460371018 -0.108825862187985 1 1
-0.0217436442039911 -0.0217220960243895 1 1
0.124258815922739 0.124135703782732 1 1
-0.210418428327897 -0.210160662957668 1 1
0.264991416695684 0.264742547795026 0 0
-0.13778151620646 -0.137707262246266 1 1
0.158022756825478 0.157851468173961 1 1
0.159252975772486 0.159070624079407 1 1
0.0479471257745521 0.0479270424199678 1 1
-0.401371606072438 -0.400914988913072 0 0
-0.0991569394149786 -0.0990548150112759 1 1
-0.175301056129749 -0.175075021865328 1 1
-0.00670198408336282 -0.00668440686844783 1 1
0.202038075159467 0.201867625049516 1 1
-0.239899402961152 -0.23962686993268 0 0
-0.173788018896845 -0.173631184798774 1 1
-0.0220273854558823 -0.021979499612895 1 1
-0.0206127388357569 -0.0205676354286108 1 1
-0.200105846481199 -0.199946575670151 1 1
0.137757353283888 0.137576415867014 1 1
-0.166332072232726 -0.166202640758479 1 1
-0.0170897329353591 -0.0171044383923105 1 1
-0.0825449022658815 -0.0824510284471327 1 1
0.0257925449241501 0.0257838922220236 1 1
0.0965416023020643 0.0964340651149214 1 1
-0.330076210964235 -0.329730861304424 0 0
0.175874594940128 0.175678322023047 1 1
-0.114907072422578 -0.114757879962583 1 1
0.147006459799562 0.146879983136015 1 1
-0.0954804870958911 -0.0953947104775138 1 1
-0.0749089193521416 -0.0747828714295935 1 1
0.000543594049788806 0.000493918908648208 1 1
-0.184493549535976 -0.184334970532592 1 1
0.0358155922279616 0.0357204984703466 1 1
0.00721064446731619 0.00718962211478827 1 1
0.179604681114982 0.179418395892648 1 1
-0.174513952485111 -0.174306709986497 1 1
0.330159402735834 0.32976880517879 1 1
0.108903163642327 0.108789547761484 1 1
-0.00603230100686105 -0.00604935204368887 1 1
-0.00724811814049731 -0.0072699214675374 1 1
-0.147238288523552 -0.147055130589443 1 1
-0.267121159828813 -0.266847592682053 1 1
0.409426251827988 0.409054115875948 0 0
-0.0219751462614808 -0.0219822400075185 1 1
0.143545586710666 0.143426075661079 1 1
-0.041482420305352 -0.0413790760508874 1 1
-0.0154164389003098 -0.0153922391749566 1 1
-0.102732521862136 -0.102630112106871 1 1
0.0324974053956419 0.0324764080732667 1 1
-0.440256111328183 -0.439808056157446 0 0
0.209055606602024 0.208861233432109 1 1
0.053468599455016 0.0533892546328011 1 1
-0.162264036429144 -0.162111518602009 1 1
0.0232795153850491 0.0232834510930064 1 1
0.154266598731307 0.154162362187662 1 1
-0.0119915569777895 -0.0119836682083984 1 1
-0.0447475465085607 -0.0446885866935968 1 1
-0.217757261236604 -0.217528223062038 1 1
-0.110052470219806 -0.109947341077373 1 1
0.158400590870318 0.158226693417706 1 1
-0.139710625401585 -0.139570580350896 1 1
0.251624892591494 0.251321819451772 1 1
-0.00407297289942976 -0.0040937477070729 1 1
0.0353660622485456 0.0353771269850389 1 1
-0.00382897487916979 -0.00383045660099711 1 1
0.247669922874347 0.247448123426713 1 1
0.0924580236153386 0.0923527594936206 1 1
-0.229804931585465 -0.229584296061053 1 1
0.055791967049252 0.0557293912409038 1 1
-0.00375515237174325 -0.00377266980991292 1 1
0.0103125092628451 0.0103672436032022 1 1
0.118513753170886 0.118411041701827 1 1
-0.0632293910259607 -0.0631026133613978 1 1
0.0556560169211427 0.0556200748370267 1 1
0.158720662394687 0.158579730048922 1 1
0.078915428496672 0.0788370108557059 1 1
0.230070200531296 0.229896372560239 1 1
-0.174945858360044 -0.174807315548918 1 1
-0.119480808092861 -0.119413399257284 1 1
0.034978273403859 0.0349009956597086 1 1
0.0358476563630658 0.0357779218036432 1 1
0.0122060545630121 0.0121328224606093 1 1
0.0132503471144077 0.0132593973857691 1 1
-0.192528396328348 -0.192333069266366 1 1
0.19696884960609 0.196726335453219 1 1
0.0756776416039463 0.0756523120549661 1 1
0.204565598789752 0.204314041560611 1 1
0.440986299314819 0.440506149268909 0 0
-0.0556055740263082 -0.055556065928921 1 1
0.291361635746154 0.291097782838135 1 1
-0.0342424578611808 -0.0342584369151078 1 1
0.279097935848245 0.278853087876939 1 1
0.318970368326035 0.318704885186806 1 1
0.178152920742026 0.1779756574625 1 1
0.0190597813844308 0.0189943336532943 1 1
0.0811957256192673 0.0810910444984171 1 1
0.0612439090931552 0.0611735325993677 1 1
0.325322339534903 0.325083087639481 1 1
0.202262054306872 0.202072251914979 0 0
0.0280936549880776 0.0280877910171618 1 1
-0.25911948146513 -0.258759962967791 1 1
-0.361642880892054 -0.361326347842169 0 0
-0.0364279595123985 -0.0363745005800279 1 1
0.113648690738263 0.11350245107593 1 1
0.111387073469192 0.111222127193734 1 1
0.0228653242112126 0.0228027585873196 1 1
-0.172159126131006 -0.171995789963282 1 1
0.151851920084616 0.151678536234147 1 1
-0.00525987832039687 -0.00524135280463632 1 1
-0.0343470923814972 -0.0343061546862586 1 1
0.223329150578069 0.223061115663952 0 0
-0.0951801958637 -0.0950638320474654 1 1
-0.194091127040864 -0.193892214450654 1 1
0.0188624205932712 0.0188564823918616 1 1
-0.205609983549884 -0.205383530629764 0 0
0.0242789872602004 0.0242568521853659 1 1
-0.0647277919958743 -0.0646567670255561 1 1
-0.122997963801798 -0.122915330656156 1 1
-0.128723918890591 -0.128579816959816 1 1
0.0914528477895501 0.0913615452036506 1 1
-0.203210318352735 -0.203039354217532 1 1
-0.0384942209460613 -0.038502044851246 1 1
0.0762782255461506 0.0761912553996687 1 1
-0.0186093951050349 -0.0185939919614148 1 1
-0.22829067631962 -0.228061644018297 0 0
0.0950092364352271 0.0949445617560407 1 1
0.0516875964434083 0.0516964036339725 1 1
0.0565354160519924 0.0565186845628082 1 1
-0.197429367247355 -0.197203572334149 1 1
-0.00524525823793304 -0.00527929414375545 1 1
-0.0118386507812216 -0.0118444434540595 1 1
0.0902401324250497 0.0901853992017073 1 1
-0.0114904393970205 -0.011507996679429 1 1
0.0255328693867537 0.0255152965161114 1 1
-0.130677279152851 -0.130475977853878 1 1
0.0464214969563447 0.0463283907555298 1 1
0.179470054912471 0.179323235562725 1 1
0.060847400862611 0.0608057299969948 1 1
0.0287830403111885 0.0287494270917449 1 1
0.186011938233494 0.185819466260932 1 1
-0.0602754747351491 -0.0602127768389363 1 1
-0.244861491341603 -0.24459757451591 1 1
0.134928693012098 0.134799252539746 1 1
-0.152539947660234 -0.152368113786079 1 1
-0.031946692880514 -0.0319147929164762 1 1
0.111663486851952 0.111518814178742 1 1
-0.149250727049633 -0.149109461277977 1 1
0.0613353377275595 0.0612743955785976 1 1
0.0872947729283041 0.0872226396721938 1 1
0.215705943203997 0.215541642242535 1 1
-0.0886748966442618 -0.0885444102147516 1 1
-0.0703472492616059 -0.0702687927073061 1 1
-0.0631736869308853 -0.0631328235862625 1 1
0.252955536195918 0.252718185111305 1 1
-0.0567624222959918 -0.0566600720451275 1 1
0.0939119849973942 0.0938318326097229 1 1
-0.0460911168983771 -0.0459453187397607 1 1
0.046379303083255 0.0462962572683485 1 1
-0.101012049020475 -0.100903173422137 1 1
0.167957886274192 0.167757770770595 1 1
-0.0975205963853757 -0.0974371061243493 1 1
0.173543979770512 0.173367189055386 1 1
-0.150210844572159 -0.150059057123099 1 1
0.0237933509422739 0.0237906511702238 1 1
0.248665542558086 0.248420266106374 1 1
-0.0585751498441164 -0.0584755254755579 1 1
-0.328563212448336 -0.328163899041467 0 0
-0.0721906442686709 -0.0721134724236471 1 1
0.0929484920772453 0.0928605138910834 1 1
0.0284015156665199 0.0283823595074488 1 1
-0.112134856134379 -0.11196415008949 1 1
-0.067520351342678 -0.0674205097541058 1 1
-0.0957888200639432 -0.0956547115040238 1 1
0.0686498464901811 0.0685607569498586 1 1
-0.0851812001566084 -0.0851043379856213 1 1
0.12449423016825 0.124350796423612 1 1
-0.142756850970766 -0.142608565795417 1 1
-0.0319624435191826 -0.0319485770549194 1 1
0.207673010661777 0.207462007517189 1 1
-0.0136513869691627 -0.013588477723458 1 1
0.205913617811319 0.205702405938567 1 1
0.270846875567891 0.2705826869326 1 1
0.0061210691654012 0.00615390000791965 1 1
0.114946637230702 0.114799856821919 1 1
-0.272979117863989 -0.272700177543775 0 0
0.039523543923268 0.0395102919270046 1 1
0.180362503231143 0.180187813678481 1 1
0.0564564842653599 0.0564270309290509 1 1
-0.0780360886376015 -0.0779534052021511 1 1
-0.0234146859552776 -0.0233652732407299 1 1
-0.00154957261654239 -0.00149656446123222 1 1
0.187188091903746 0.187043756194232 1 1
-0.210006051326606 -0.209722988772637 1 1
-0.0369679129011712 -0.0369500879581078 1 1
-0.0742806106977676 -0.0742370958329149 1 1
0.0626559288930963 0.0625661511121616 1 1
0.147165926890948 0.147057857319426 1 1
0.0888315321131129 0.0886825021420289 1 1
0.159785946288259 0.159684905730838 1 1
0.0582488761186711 0.0581977173054191 1 1
0.0155750406670432 0.0155372628037083 1 1
-0.0106934355149229 -0.0107598080446677 1 1
0.252870485492568 0.252581491326978 0 0
-0.117612033032417 -0.117499276268398 1 1
0.00517339469072312 0.0052349166125918 1 1
0.0326696779783981 0.0326248124451266 1 1
-0.092323144250212 -0.0922395329082703 1 1
0.0617865418260694 0.0617279381070532 1 1
-0.0849969098246379 -0.0848653115125995 1 1
-0.189967508632146 -0.189723163103793 1 1
-0.0200050268461015 -0.0200047654323502 1 1
0.0526131347502005 0.0525440645968681 1 1
0.164676127695534 0.164513131704944 1 1
0.0649759432037556 0.0649366398674275 1 1
-0.0959812767248496 -0.095915222158119 1 1
0.102844887578534 0.102723888871774 1 1
-0.064325651869577 -0.0642754713056871 1 1
-0.059978604860362 -0.0598590584655003 1 1
-0.106233147155668 -0.106146814740791 1 1
-0.226217166610714 -0.226032037888243 1 1
-0.0469436123542531 -0.0468666409655247 1 1
-0.118648018294856 -0.118478109881473 1 1
0.262405010659012 0.26212138855263 0 0
-0.029784965127066 -0.0297477595819884 1 1
-0.0737137675933189 -0.0735787887669481 1 1
0.0040745616698372 0.00404416185021954 1 1
-0.0154126005353651 -0.0153938472433621 1 1
0.0359565595723839 0.0358716986333654 1 1
0.0478236513993176 0.0478430110848903 1 1
-0.163811047562626 -0.163656532289852 1 1
0.178958970040179 0.178736679592443 1 1
0.295554950189397 0.295213716963014 1 1
0.267980097095277 0.26770000942814 1 1
-0.160192718238034 -0.159957559021112 1 1
0.177324007921474 0.177130818537553 1 1
0.246045626125162 0.245794988000381 1 1
0.0747559380850081 0.0746506226205216 1 1
0.106548958220486 0.106476132696423 1 1
0.0446403905884847 0.0445527355869357 1 1
0.0699775482273767 0.0699536986787806 1 1
0.0501875953217344 0.0501498509518995 1 1
-0.06131689606847 -0.0613526306694432 1 1
0.0525861244674315 0.0525162558132612 1 1
-0.203164474891812 -0.202948824171219 1 1
-0.175530818764233 -0.175299873135168 1 1
-0.0739633165222996 -0.0739678419755682 1 1
0.0206091441143427 0.0205999087586512 1 1
0.0407127044256552 0.0406694551631156 1 1
0.297502688648093 0.297204604484536 1 1
-0.00558508313463446 -0.0056171677212118 1 1
0.0227524082765151 0.0227653259359378 1 1
-0.248925364338572 -0.24867802515163 1 1
-0.0336578300343532 -0.0335251285725632 1 1
0.0917397325741939 0.0916020570423141 1 1
-0.0632498936925665 -0.0631724272084346 1 1
0.242202444895992 0.241951444458189 1 1
-0.196887821211909 -0.19672945110543 1 1
-0.00453221829414675 -0.00444568033767661 1 1
0.22328383461694 0.223019089377477 1 1
-0.138294306283699 -0.138174717560259 1 1
-0.275236196543827 -0.274922554315039 0 0
0.0678036406858049 0.0678020548615319 1 1
0.0792784445162924 0.0791565175066698 1 1
0.231969712734168 0.231705648301002 1 1
-0.183290145063008 -0.183024609683372 1 1
0.0543166187939386 0.054283384127649 1 1
-0.00299552723500149 -0.002946428160125 1 1
0.179847165770123 0.179675983489925 1 1
-0.311005202832216 -0.310735242689736 1 1
-0.0164007382607859 -0.0163933055272818 1 1
-0.296974959462643 -0.296590024365873 1 1
0.207480406125965 0.207265549517 1 1
0.0956998226403225 0.0956029598576259 1 1
-0.312020995602115 -0.311667247113545 0 0
0.171137001853602 0.170956488070071 1 1
-0.0040245218750205 -0.0040276231218183 1 1
-0.159774993401819 -0.15955008222802 1 1
-0.24352173494726 -0.243290774140288 1 1
-0.213851441506412 -0.213633165258402 1 1
0.0503391098461459 0.0503213765646172 1 1
0.0111945888087911 0.0112067242751951 1 1
-0.0127304140995494 -0.0127083782088636 1 1
0.0466508076327575 0.0466145348904162 1 1
-0.121338371741192 -0.121171343370364 1 1
0.0680208349377657 0.0679587542560123 1 1
-0.155775307240808 -0.155639615345593 1 1
-0.126371691604768 -0.126230439787239 1 1
0.202125873331818 0.201902535384185 1 1
0.0688943136501147 0.0688301220956931 1 1
0.299777344904624 0.29945569441351 0 0
-0.043552752947144 -0.0434763597452841 1 1
0.0366588084697519 0.0366377610460743 1 1
0.207449350463286 0.207195718533579 1 1
-0.01642800165759 -0.0164534606269607 1 1
-0.0535462642167987 -0.053510649187589 1 1
0.106635734923579 0.10659906792595 1 1
0.0339517006390718 0.0338563965839198 1 1
0.0272602721589941 0.0272092972881898 1 1
-0.225812622502237 -0.225583709268621 1 1
-0.11625063875189 -0.116114996373879 1 1
-0.0364449957885752 -0.0364054897156595 1 1
-0.0652530822572755 -0.0652264732276707 1 1
-0.133138205600623 -0.133053658909137 1 1
0.177983047202218 0.177837582450721 1 1
0.174330073077897 0.174175466366694 1 1
-0.0943817531153362 -0.0942195184769248 1 1
-0.0321039319499242 -0.0321191191050936 1 1
-0.246772524599826 -0.246570603281577 0 0
0.246682781153192 0.246464947519918 0 0
-0.0599935325799136 -0.0599671471968683 1 1
0.0777690706155056 0.0776781586095708 1 1
-0.094963880520045 -0.0948608478782269 1 1
-0.0111850596382282 -0.0111433913495219 1 1
-0.109576235735176 -0.109454893993674 1 1
0.118098012805629 0.118025341664561 1 1
-0.117593681365162 -0.117472640697857 1 1
0.0165587988327889 0.0164848068973207 1 1
-0.189613946168529 -0.189418202786549 1 1
0.0748134610445529 0.0747071814767529 1 1
0.0869558471021717 0.0868794478683008 1 1
-0.170852628227302 -0.170694839353048 1 1
-0.00468632644521165 -0.00468248491643589 1 1
-0.0474979894062642 -0.0474734949126137 1 1
-0.0345909197254216 -0.0345647862796608 1 1
0.179345037199265 0.179189818139465 1 1
-0.159915124252808 -0.159782524328391 1 1
0.0821738588910633 0.0821163304955203 1 1
-0.09995817249037 -0.0998704337836178 1 1
-0.371201494134272 -0.370770842859082 1 1
0.120241399168892 0.120109658019235 1 1
0.0382274713109714 0.038214048850581 1 1
-0.0238652124243074 -0.0237878653778469 1 1
-0.299270197662764 -0.298958118021468 0 0
0.140095803509103 0.13997626368888 1 1
0.150752280208368 0.150619269707524 1 1
0.0322653476800595 0.0322355297094574 1 1
-0.102769930015716 -0.102677001307123 1 1
0.046167891540207 0.0461287639359979 1 1
-0.0753736373009438 -0.0752264264422018 1 1
0.165136765209942 0.164965886649453 1 1
0.0670060763358511 0.0669384326855579 1 1
0.137795904170926 0.137658736074033 1 1
0.072581195619659 0.0725195201526066 1 1
-0.101440527299733 -0.10133278378886 1 1
0.136415088634899 0.136298330195608 1 1
0.0960949816529739 0.0960189662861183 1 1
0.112973966227335 0.112847273417926 1 1
0.0376254721082718 0.0375873048424787 1 1
-0.359983344589914 -0.35960791758826 0 0
0.0505872154948193 0.0505008878916709 1 1
-0.0737862773002772 -0.0737209719619703 1 1
0.128994602719341 0.128880835344229 1 1
0.06597381973907 0.0658834512552951 1 1
0.0286754823534898 0.0285862095831195 1 1
-0.359344690113761 -0.359023120761869 0 0
-0.142371875524584 -0.142227499426316 1 1
-0.207546301946824 -0.207267919197959 1 1
0.066669924135248 0.0665663730647583 1 1
-0.118935506321478 -0.11883447572921 1 1
0.0940061012442812 0.0938990653459753 1 1
-0.183950574815386 -0.183752608395519 1 1
-0.0502530591414112 -0.0501808804396433 1 1
-0.0162323675307333 -0.0162327512556802 1 1
-0.112979327681541 -0.112843020206666 1 1
-0.105972700841883 -0.105876529457255 1 1
0.0288669989989266 0.0288645129965612 1 1
-0.0432431065185157 -0.0432195920343737 1 1
0.072630238463707 0.0725989974163072 1 1
0.0289553505843774 0.0289587028052789 1 1
0.0713395778297762 0.0712968076488804 1 1
0.162723819295686 0.162511106856158 1 1
-0.0529046078013673 -0.0528309088102568 1 1
0.155476956633987 0.155354492738961 1 1
-0.0794457841069154 -0.0793623566790554 1 1
-0.0132559131942051 -0.0132029570878077 1 1
0.24639771333459 0.246117104785299 1 1
0.203940074279719 0.203735509841359 1 1
0.375504121435629 0.375098794982825 0 0
0.147279566321991 0.147126469500259 1 1
-0.0672402852916603 -0.0671787403894819 1 1
0.14279491502291 0.142650736889802 1 1
0.0288220040257322 0.0287980863789075 1 1
0.0267114776832618 0.0266779511631185 1 1
-0.133740464454737 -0.133579753516308 1 1
-0.0992587351412907 -0.0991505550243656 1 1
-0.436728421080803 -0.436243969139293 0 0
0.0214305293757213 0.0213402557416256 1 1
0.196938319273163 0.196742999167712 1 1
-0.201060332529105 -0.200880074902729 1 1
-0.0378057887842877 -0.0377094747015141 1 1
0.0317574177456237 0.0317483987665774 1 1
-0.179489745236399 -0.179276193114516 1 1
0.199967929908571 0.199698858166016 1 1
0.158962327631902 0.158754814468107 1 1
-0.0798141719203104 -0.0797260667505638 1 1
-0.166183567954662 -0.165971054231238 1 1
0.0920043451170715 0.0918859068989469 1 1
0.23295079904504 0.232711444731906 1 1
-0.102261864900577 -0.102134109125895 1 1
0.306538057514188 0.306193590090572 0 0
-0.0981890311270554 -0.0980500406975667 1 1
0.282980240965157 0.282709670951643 0 0
0.00282401270833499 0.00285189269236067 1 1
0.441094575849589 0.440642831860312 0 0
-0.325239128388767 -0.324943133366745 1 1
0.318924636113758 0.318601306603281 1 1
-0.266419440030891 -0.266182562091223 1 1
0.0658770422826736 0.0658011007604879 1 1
-0.201270184060103 -0.201109258069725 1 1
0.220376435338145 0.220135115735192 1 1
0.0745822150461129 0.0744644407686372 1 1
0.119811472866654 0.119695009470565 1 1
-0.148658669245576 -0.148567103666235 1 1
-0.0281804622398028 -0.028171929510276 1 1
-0.0187916991917458 -0.0187828349570597 1 1
0.117933811607073 0.117777606172154 1 1
-0.176856485673025 -0.176690712238012 1 1
0.145810139465216 0.145600557566033 1 1
0.0423399072250539 0.042266089580418 1 1
-0.00790298295297987 -0.00790813597281228 1 1
-0.168923567431254 -0.168698860999498 1 1
-0.00785563883542244 -0.00785093422970021 1 1
0.00538125816347515 0.00538724331721139 1 1
0.214149769396274 0.213985307385363 1 1
0.0167458377729339 0.0167235029875809 1 1
-0.0895417623863894 -0.0894404007660481 1 1
-0.205607300436202 -0.205429024396369 1 1
-0.108035043027256 -0.107915406600567 1 1
0.274170165975946 0.273861728034314 1 1
0.107209251481494 0.107097785609687 1 1
0.0697145844845641 0.0696796742693884 1 1
-0.207994463962381 -0.207763041467458 1 1
-0.0473879397193027 -0.0473931335156095 1 1
0.142707240726926 0.142550993955208 1 1
0.0340561498644579 0.0340510384696128 1 1
0.0847148864449054 0.0846683475773198 1 1
-0.266813733115355 -0.266554832481625 0 0
-0.00160935765945139 -0.00165209592723452 1 1
-0.131127218805113 -0.130954463450288 1 1
-0.00129905688108193 -0.00127211699486742 1 1
0.0351591528159472 0.0350976785799735 1 1
0.20932083099453 0.209101875125057 1 1
-0.0430639844724048 -0.0430326474600759 1 1
-0.323647942533663 -0.323326337118958 1 1
0.245570171389145 0.24527120650551 1 1
-0.0604594604612432 -0.0603794917437691 1 1
0.252222139924858 0.251995612775827 0 0
-0.10121110743519 -0.101116051947409 1 1
-0.0768161898995005 -0.0767789375299329 1 1
-0.116137872083547 -0.116052478889157 1 1
0.16193371561525 0.161707094941195 1 1
0.104783338373494 0.104720465548401 1 1
0.136875474685047 0.136776056251854 1 1
-0.0970330417287346 -0.0968749484452518 1 1
-0.257673612260936 -0.257422102271441 0 0
0.242355634067849 0.242143839869506 1 1
-0.0841178557804966 -0.0840348960796063 1 1
0.0728141355826693 0.0727482316245 1 1
-0.0168457469650106 -0.0168097385275107 1 1
0.00953439477884254 0.00944997759047631 1 1
0.0156038072041562 0.0155979223076357 1 1
0.296465365907194 0.296167005223917 1 1
0.0663927325553952 0.0663479407117371 1 1
0.0155877615760964 0.0155475204246864 1 1
-0.0746532236893464 -0.0745982347610479 1 1
0.0403169408110847 0.0402883311718264 1 1
-0.0841026101754745 -0.0839880872462733 1 1
0.132082639503226 0.131929158903882 1 1
-0.23181229536296 -0.23158429083656 0 0
0.0470800360066266 0.0470266313680635 1 1
-0.00503311033965494 -0.0050314377158167 1 1
0.0506174947663354 0.0505784220711605 1 1
-0.158653567290938 -0.15846354197641 1 1
0.0627319421252688 0.0626370556524708 1 1
-0.0604387645111251 -0.0603718015014491 1 1
-0.114461090964228 -0.11435422092213 1 1
0.111544165055608 0.111390422423586 1 1
0.303248211752599 0.302893831816034 1 1
-0.113529394947163 -0.113446365737952 1 1
-0.0706474948720611 -0.0706170878899053 1 1
0.0885353684226921 0.0884469350513344 1 1
-0.0305789078560879 -0.0305401874719753 1 1
-0.0340932262539587 -0.0340770692968747 1 1
0.114432811389739 0.114306086491607 1 1
-0.00585681177108238 -0.00578816071345516 1 1
0.191556157237671 0.19130863925659 0 0
0.0560942710636572 0.0560220346123222 1 1
0.0287431417499177 0.028642614037689 1 1
0.17000980264984 0.169791373889301 1 1
0.163852720758946 0.163622235209084 1 1
0.00725266501077872 0.00727563749195451 1 1
-0.0173269628601367 -0.017287874999594 1 1
0.117580277210117 0.11743005590096 1 1
0.108809684797459 0.10868172043785 1 1
-0.261686794135958 -0.261436857338154 0 0
0.0705467223346903 0.0705070431006938 1 1
0.232158454678248 0.231914022282377 1 1
-0.322129348365295 -0.321805510304006 0 0
-0.266868548088196 -0.266591652194952 1 1
0.129930339061542 0.129747205326193 1 1
-0.0500008028951595 -0.0499505186179995 1 1
-0.159867379543497 -0.159727513118414 1 1
0.0133362809582723 0.0133400037316699 1 1
0.104281702717781 0.104171348621344 1 1
0.267036872572359 0.266832468140845 1 1
0.145091631386552 0.144900357083431 1 1
-0.0891300404880707 -0.0890543509464585 1 1
0.077332823570815 0.0773088641380842 1 1
-0.115032162065234 -0.114985301705087 1 1
-0.254835073332537 -0.25454716071944 1 1
0.0216225030882627 0.0216245685735476 1 1
0.100998967105247 0.100855312856055 1 1
-0.0194649121637043 -0.0194200829379482 1 1
0.0801080848414676 0.0799985849866763 1 1
0.0173327291282399 0.0173292355251635 1 1
-0.0905398964644262 -0.0903667923247626 1 1
0.131459918080926 0.131331633199102 1 1
0.0456920981453627 0.0456111218988555 1 1
0.165540828043611 0.165376581157712 1 1
0.237322370540109 0.237057689379087 1 1
-0.00312894648023564 -0.00304610533295806 1 1
0.0312491064861086 0.0311925526132235 1 1
-0.166569171461372 -0.166392544301407 1 1
0.142432190436201 0.142185523352692 1 1
0.0887760218193883 0.0887022439517113 1 1
0.0746468126895828 0.0745277681577837 1 1
0.0137736790961167 0.0137997777566198 1 1
0.0150310443528958 0.0149952838621317 1 1
0.219682494240806 0.219483787579376 1 1
0.0108046460963296 0.0107636445215323 1 1
-0.177170164163785 -0.176963165624796 1 1
-0.0333258132184097 -0.0332600852578978 1 1
0.178533263578911 0.178316373336114 1 1
-0.00365183517723154 -0.00368422321521342 1 1
-0.123037654790267 -0.122944163274291 1 1
-0.112419730322688 -0.112310233619825 1 1
0.0617678820092403 0.0617267363865284 1 1
-0.0690656765036875 -0.0689558511975815 1 1
-0.0251046521876831 -0.0251142582405996 1 1
-0.0723800199005232 -0.0722914144318169 1 1
-0.202427498557752 -0.202183108985042 0 0
-0.180617311448366 -0.18038230191748 1 1
0.0925269235066533 0.0924224238156815 1 1
0.212231330403342 0.21204841916322 1 1
-0.0489337552138348 -0.0488479545674418 1 1
0.248016275793588 0.247658342448101 1 1
0.0460449865952962 0.0459983587203576 1 1
-0.0130024747338873 -0.01299103638893 1 1
0.0952905190314414 0.0952442598650405 1 1
0.411719980080474 0.41132666968374 1 1
0.16366908461901 0.163516248359836 1 1
0.0479234301304597 0.0478815695667303 1 1
0.425098860102567 0.424723564953086 0 0
-0.0424389189764773 -0.0423617985386988 1 1
-0.382320042061596 -0.381840997758971 0 0
-0.427308299120429 -0.426895858216172 0 0
0.0507523004168491 0.0506912976803721 1 1
-0.0170784944966724 -0.0170451985959696 1 1
-0.0478649375666932 -0.0478149481792419 1 1
-0.0848886824912605 -0.0847978491544347 1 1
-0.111816789921936 -0.111716365306591 1 1
-0.174558428459193 -0.174440852054886 1 1
-0.0115643780205817 -0.0115832915290309 1 1
-0.102532957109305 -0.102452886279495 1 1
-0.111748025267182 -0.111631623168725 1 1
-0.187229772942501 -0.187056630200353 1 1
0.112147763174895 0.112003505593622 1 1
0.103618185664838 0.103530779256156 1 1
0.00709991992856773 0.00709774874006667 1 1
-0.110668247109677 -0.110578922682369 1 1
0.23709154224523 0.236852029988676 0 0
0.0629993049987127 0.0629373327595179 1 1
0.228092402674217 0.227893395414796 1 1
-0.256379113004018 -0.256142509902694 1 1
0.118101224453046 0.118020844803362 1 1
-0.0643704460962242 -0.064317887500179 1 1
-0.239038502034365 -0.238801620055353 1 1
-0.132096542302225 -0.132004233541996 1 1
-0.0363588849609783 -0.0363404044849852 1 1
-0.0730048705276591 -0.0728674190978974 1 1
-0.0513579438296618 -0.0512920020980704 1 1
-0.0748345055096398 -0.0747706761203955 1 1
-0.0886987651227946 -0.0886224558896421 1 1
-0.215539649782854 -0.215328762028891 1 1
-0.0404369280381448 -0.0403826523544682 1 1
0.169470237216308 0.169279377813118 1 1
-0.217668903380147 -0.21744211201905 1 1
0.0872208701552459 0.0871194027063188 1 1
0.000806854352719766 0.000812691305609084 1 1
0.126808544198156 0.126670566453764 1 1
-0.086177458351313 -0.0860743449920452 1 1
-0.102380903625586 -0.102296788074522 1 1
0.195080301133616 0.194843427593129 1 1
-0.132776195311632 -0.13260937913652 1 1
-0.13340940102931 -0.133273567360004 1 1
0.129318706851423 0.129214418449955 1 1
0.378905958541019 0.378565318365368 0 0
-0.0325096942002131 -0.0324800811561616 1 1
0.145932604677638 0.145737029790624 1 1
0.0339806388069134 0.033914305174684 1 1
-0.00151987993411677 -0.00148351906340399 1 1
-0.172767784752896 -0.172603217871266 1 1
-0.115221486351687 -0.115076491855803 1 1
-0.15881924379718 -0.158620098499505 1 1
0.152244889330927 0.152023014990912 1 1
-0.139388555524806 -0.139259275300239 1 1
0.0786572668693787 0.0785666132867853 1 1
-0.129458380163634 -0.12928490635492 1 1
-0.0623660036391432 -0.0622856614419747 1 1
-0.122637622432288 -0.122512560317692 1 1
0.0914048709632901 0.0913088122635781 1 1
0.173866256144089 0.173667830515848 1 1
-0.0564032124563464 -0.0563690960069529 1 1
-0.0265481762378735 -0.0264952307275536 1 1
0.013543065260991 0.0135160352786145 1 1
0.207372969926033 0.207180142554885 0 0
0.116392653669161 0.116244108474924 1 1
-0.107005827313416 -0.106890234442011 1 1
0.295673918397772 0.295374166152914 1 1
0.179788128193111 0.179653774199025 1 1
0.129497439115946 0.129388205694763 1 1
0.118149040712637 0.118037614754477 1 1
-0.0704895217301388 -0.0704527759121338 1 1
0.0390532288198932 0.0390116195995663 1 1
-0.0635842567985201 -0.0635058116360143 1 1
0.340626147991495 0.340235772425249 0 0
-0.0986161330546074 -0.0985336335410504 1 1
0.00291132854178863 0.00292283832282416 1 1
-0.00868720887158763 -0.00867830019971739 1 1
-0.0492090642513494 -0.0491799346275469 1 1
0.0596772100607663 0.0596243936158666 1 1
0.213025678037878 0.212822433611803 1 1
0.0565835730201165 0.0565182924234927 1 1
-0.162696543349528 -0.162585289098091 1 1
0.0653421827752088 0.0652207278991726 1 1
0.0921036974549839 0.0920290017844253 1 1
-0.133012001551643 -0.132930780391402 1 1
0.0815627957167491 0.0814853470574344 1 1
0.264273074911747 0.264007597555778 1 1
0.204957181267618 0.204707149657623 1 1
0.0697486395400034 0.0696439463150366 1 1
0.0949499542957369 0.094866969817719 1 1
-0.136220591708512 -0.136052776787181 1 1
-0.224039962361541 -0.223755305020789 1 1
0.169446648535875 0.169263419028683 1 1
0.174411213257555 0.174263726539018 1 1
-0.00734901902451562 -0.00730765835256718 1 1
0.0519722400209918 0.0518623678361997 1 1
-0.0812259497216366 -0.0811705844978137 1 1
-0.125760947243823 -0.125624953164043 1 1
-0.104248027708051 -0.104129164297054 1 1
0.0494419859966177 0.0493860411123904 1 1
0.185329862786216 0.18513110538516 1 1
-0.0854155285728581 -0.0853199780798355 1 1
0.105990626458007 0.105839864421111 1 1
0.162981597647551 0.162855199275798 1 1
0.191918685258818 0.191753099851011 1 1
-0.112264320281409 -0.112128199648648 1 1
-0.243268450729282 -0.243091194085012 1 1
-0.152746995376583 -0.152587135748237 1 1
0.117032788110802 0.116904806368721 1 1
0.190171688545226 0.189991178488538 1 1
-0.0848466319892375 -0.0847406125140899 1 1
-0.412610945909771 -0.412110683215643 0 0
0.0527312956442358 0.0526896593312144 1 1
-0.293268922827686 -0.293011722781106 1 1
0.241223397873165 0.240949965210142 1 1
-0.406054999265895 -0.405596799847366 0 0
0.0575574936082254 0.0574908347575756 1 1
0.120154894143178 0.120059578055636 1 1
-0.0846305325822702 -0.0846099831744374 1 1
-0.1434726820647 -0.143323022248621 1 1
0.138348151356374 0.138244457068585 1 1
-0.399138825741339 -0.398708892925259 0 0
0.117761037010776 0.117650121111106 1 1
-0.0923238187032679 -0.0922002383286238 1 1
-0.0745955692985754 -0.0744948141234052 1 1
0.102566000078754 0.102491814610037 1 1
-0.196034384003701 -0.195843208433679 1 1
-0.133552581033343 -0.133426570237839 1 1
-0.458658109933306 -0.458242171987438 0 0
0.0124775563868723 0.0125072579167118 1 1
0.177072587482611 0.17687531577508 1 1
0.169274800714416 0.169100090321273 1 1
0.0770678395063529 0.0769570146664048 1 1
-0.0682502659950217 -0.0681309677137828 1 1
-0.167866200919444 -0.167692346209896 1 1
0.0597571181741357 0.0596685136374992 1 1
-0.0408166685889497 -0.0408921547309188 1 1
-0.0640583687927104 -0.0639965863058247 1 1
-0.223338835540332 -0.223120792549702 1 1
-0.29843005368956 -0.298130783399195 0 0
-0.0897821998919905 -0.0896771460903204 1 1
0.134294210969376 0.134155658284319 1 1
0.0143614645156265 0.0142791142448515 1 1
0.0903298160273198 0.0902646181863766 1 1
-0.222236003899624 -0.221964754141699 1 1
-0.136775284391673 -0.136590435371093 1 1
-0.0593293061954245 -0.0592485638986184 1 1
0.0811550042438908 0.0811139913631581 1 1
0.140521215699527 0.140397820090122 1 1
0.186455193124053 0.186194026521103 1 1
0.215262535152448 0.215054088303674 1 1
0.189612065101166 0.189421422778021 1 1
0.0363061318470282 0.036299897800022 1 1
0.111237020201174 0.111168554615939 1 1
0.00181181296732878 0.00179971792394907 1 1
-0.0312589168925798 -0.0312727055739863 1 1
0.0506180743028669 0.0505252740679574 1 1
0.198748151427142 0.198542594090324 1 1
-0.0223413153171891 -0.0223222123459524 1 1
-0.129581827160749 -0.129484552693113 1 1
0.132515293859356 0.132329373398379 1 1
0.141740137125863 0.1416024302247 1 1
0.0710600510204016 0.0710118307219452 1 1
-0.28820769170236 -0.28786164381701 1 1
0.0963278924767322 0.0962188871001663 1 1
0.189088104530843 0.188870197318792 1 1
-0.0582501621956477 -0.0582325927904012 1 1
-0.0294264792227908 -0.0293659734652256 1 1
0.242161042999707 0.241912984384455 1 1
-0.0287811179339438 -0.0287662824057994 1 1
0.0742998304762998 0.0741649437256466 1 1
0.140249979506772 0.140019904268568 1 1
-0.267327358622798 -0.267051263165049 1 1
-0.0639143961685461 -0.0638401362554831 1 1
-0.249333672327026 -0.249082254235839 1 1
0.0464057713376056 0.0462890006230472 1 1
0.0962155504926111 0.0961314800648602 1 1
-0.300502157011903 -0.300201553931715 1 1
-0.044979570876096 -0.0449549759554078 1 1
-0.0461749922882925 -0.0461074272833774 1 1
-0.0557355145920565 -0.0556551812795602 1 1
0.0535462315502942 0.0534915628967544 1 1
0.255829686551331 0.255587132247878 1 1
0.148596802540873 0.148467802519583 1 1
0.101632333735846 0.101554177391677 1 1
-0.129260038178947 -0.129114783876022 1 1
-0.0995625930630531 -0.099476634699359 1 1
-0.138922042366375 -0.138793151532124 1 1
0.0642163294298506 0.0641076671751172 1 1
-0.108087899328801 -0.107994334087255 1 1
0.392737759841334 0.392340466197259 0 0
-0.0688714560356569 -0.0687505922312473 1 1
0.193349784698789 0.193138767689426 1 1
-0.0124890114686137 -0.0125136922395251 1 1
0.247249527422249 0.246987128506007 0 0
-0.0344003954547887 -0.034382451364473 1 1
-0.0516691735894386 -0.0516252897589987 1 1
-0.209724357800043 -0.209510207012621 1 1
0.140287268803057 0.140161522829966 1 1
-0.181078961503105 -0.18085954184546 1 1
0.129845397706312 0.129758599475081 1 1
-0.122715515486518 -0.12262449716453 1 1
0.167611704672562 0.167442809406597 1 1
-0.172623561628112 -0.172395315320027 1 1
-0.0112684072848851 -0.0112679465144528 1 1
0.0844989294885632 0.0844187395222226 1 1
0.0261169549288865 0.0261457635299216 1 1
-0.0419397887124464 -0.0419024561991795 1 1
-0.0317320947216162 -0.0317510367826232 1 1
0.082791169370411 0.0826009110820559 1 1
0.0942301230340415 0.0940934652979495 1 1
0.0807440680434432 0.0806685122216295 1 1
-0.189564702848677 -0.189303236628108 1 1
-0.163660440834605 -0.163483534913467 1 1
0.0354729524155357 0.0354872930610053 1 1
0.117077869169634 0.116973807836163 1 1
0.139690739369609 0.139560924115667 1 1
0.25222400166078 0.251997458656534 1 1
-0.218699625149114 -0.21851259653603 0 0
-0.0189626946129827 -0.0189347144694387 1 1
-0.0159562604173748 -0.015958890087904 1 1
0.110142184129484 0.110060021750549 1 1
0.083418098073864 0.0833574109316379 1 1
-0.0925372518716213 -0.0924459313162214 1 1
-0.0473241453590507 -0.0473188549624619 1 1
-0.0736018450329169 -0.0735566731115562 1 1
0.0762699411653711 0.0762129390874913 1 1
0.00987717533777703 0.00987377523508947 1 1
0.273945017592289 0.273698409325461 0 0
0.0543704403293487 0.0543509133697493 1 1
0.148149998319602 0.147941147436263 1 1
-0.231586154954668 -0.231360944543818 1 1
0.104287571446835 0.104178787985914 1 1
-0.281338826286296 -0.281051303983295 0 0
0.00668217982232575 0.00664793998765847 1 1
-0.035182354787077 -0.0350726709821673 1 1
-0.0505941823138494 -0.050526769681316 1 1
-0.27624805257823 -0.275956248900186 0 0
-0.029433939564564 -0.0293947898654334 1 1
0.342594545639843 0.342294490542135 0 0
-0.00482713777552555 -0.00488974260708729 1 1
0.24156812935452 0.241337718514409 1 1
-0.224213319593313 -0.223892920278174 1 1
0.0853050387111725 0.0852286802287406 1 1
0.000563639334843977 0.000612834647106625 1 1
0.0676477121998087 0.0676092256841829 1 1
0.0986297792155618 0.0985379380219808 1 1
0.206459413572009 0.206251151643738 1 1
-0.13701394773089 -0.136832520293762 1 1
-0.013831122136702 -0.013802306192059 1 1
0.451270016961431 0.450797368867301 0 0
0.0579341971649579 0.0579198737158324 1 1
-0.000853454572749809 -0.000891565516644516 1 1
0.27778701194541 0.277452491462307 1 1
-0.103431757623214 -0.103303401088479 1 1
-0.181370988098272 -0.18119514852173 1 1
-0.0283194875090487 -0.0282523981442393 1 1
-0.0889960163686195 -0.0889244297441677 1 1
-0.146977450794973 -0.146760093206686 1 1
0.039474616601089 0.0394580612151651 1 1
-0.0570574248447351 -0.0569206970640427 1 1
0.442726498079383 0.442289403373585 0 0
-0.00884875151601342 -0.00880704664911871 1 1
0.125309344012604 0.125194789437495 1 1
0.0328722193976363 0.0328754396430684 1 1
-0.00576262334079439 -0.00577319385473857 1 1
-0.120048229289053 -0.119936791588242 1 1
0.143697299335381 0.143538648360585 1 1
-0.0268359504960614 -0.0268337105659201 1 1
0.0785450497609361 0.0784646637087767 1 1
-0.168231204194368 -0.168009766949969 1 1
-0.26533362035815 -0.265035705773098 0 0
0.178851776177887 0.178649357078437 1 1
-0.115480040639623 -0.115318525774205 1 1
-0.314534100081415 -0.314270862801267 0 0
0.165367120011552 0.165162187035351 1 1
0.222788713343039 0.222537095351671 1 1
0.208744613111575 0.208567418410097 0 0
0.138205023744214 0.138069754781808 1 1
0.269160935174672 0.268931220640891 1 1
0.00522807640440433 0.00521559808686325 1 1
-0.0909798442673463 -0.0908766780320967 1 1
0.0119577408229003 0.0119410663580076 1 1
-0.34999067624472 -0.349686244468552 0 0
0.0323007396907244 0.0323274643755255 1 1
-0.0712897452839516 -0.0712520246395511 1 1
-0.0613663989127613 -0.0613033821073754 1 1
0.115139972546172 0.11502627884417 1 1
-0.135474862188897 -0.135311660172956 1 1
0.13406526529513 0.133951945843111 1 1
-0.18104981970404 -0.180883124388809 1 1
0.221717934895245 0.221529552239711 1 1
-0.0963980370716643 -0.0963824290750747 1 1
0.171268875013421 0.171111310529039 1 1
-0.147794894416485 -0.147628525351428 1 1
-0.0910425421569815 -0.0909227791929837 1 1
-0.0137992898780409 -0.0138371764854676 1 1
-0.120709860844751 -0.120603209156703 1 1
-0.264645548678801 -0.264400230173104 0 0
-0.0392186228815843 -0.0391980225455866 1 1
-0.203837315813947 -0.203645976586463 1 1
0.152845822217019 0.152691547924501 1 1
-0.166616352185997 -0.166464736675983 1 1
-0.0081197539664677 -0.00812310072873407 1 1
0.165986240463613 0.165763033293457 1 1
0.135600326010299 0.13545586981231 1 1
-0.0591932261498966 -0.0591030999465902 1 1
0.0879385337660241 0.0878362135152959 1 1
-0.0593109006933167 -0.0592496302957189 1 1
-0.202498794597833 -0.20220390109808 1 1
0.061373352325435 0.0613504562078602 1 1
-0.215880144589541 -0.215700500648392 0 0
-0.112953578791744 -0.112809815066769 1 1
-0.0773906655954046 -0.0773043013301099 1 1
0.203349272576322 0.203156927125997 1 1
0.173037553524162 0.172864521618323 1 1
-0.086263495383641 -0.0862102788496301 1 1
0.132883420805272 0.132715934116724 1 1
-0.0214887797435278 -0.0214635622837349 1 1
-0.116940030480817 -0.116807652871698 1 1
-0.0331359021092808 -0.0330959884757676 1 1
0.00479481088281546 0.00480917833153649 1 1
0.282998960241863 0.282738290165759 1 1
-0.199404532765372 -0.19919006166961 1 1
0.188331794797015 0.188076653317492 1 1
-0.000500979195924242 -0.000483466562089585 1 1
-0.196706748643904 -0.196534575277477 1 1
-0.139437723118829 -0.139288569664836 1 1
0.0415217449714495 0.0414619123965717 1 1
-0.0607650593580666 -0.060705623452179 1 1
-0.0718482244425522 -0.0717720049656684 1 1
0.119582259811455 0.119470027204975 1 1
0.0101246890591574 0.0101524199267152 1 1
0.0919499594784835 0.0918197931294277 1 1
-0.0406315693607977 -0.040543476668781 1 1
0.0766894429658365 0.0766133512339229 1 1
-0.0351748537273618 -0.0351020050142598 1 1
-0.030367984872742 -0.0303470798330916 1 1
-0.110368535535148 -0.110215679336405 1 1
0.00587150731016523 0.0058808025495699 1 1
0.287095698238247 0.286843533861764 0 0
0.00268494136721297 0.00271579385977714 1 1
-0.00125658837284325 -0.00128061139061274 1 1
-0.0129428982494971 -0.0129233145916093 1 1
-0.0450908986172744 -0.0450300435207289 1 1
-0.00669932051164496 -0.00670749044064602 1 1
0.0189903250018361 0.0189909428447685 1 1
0.349352339132859 0.349025929286878 0 0
0.102266779815697 0.102160181905933 1 1
0.109698817626228 0.109615595216324 1 1
-0.0620026480059697 -0.0619705301878496 1 1
0.174618792215288 0.1743445109393 1 1
-0.250251325759928 -0.249965409815173 1 1
0.245036949003615 0.244800695036568 1 1
0.0216660875967014 0.0216554242657108 1 1
-0.175401034491391 -0.175239453214931 1 1
0.00215388472047075 0.0022283993575226 1 1
0.013195255637101 0.0131668781423321 1 1
0.00839865466272115 0.00837586041795176 1 1
-0.472359416019133 -0.471850177813437 0 0
-0.0467327949010689 -0.0466979036339944 1 1
0.149711157406057 0.149528793354407 1 1
0.0264748066081029 0.0264773577413834 1 1
-0.114204027950827 -0.114099109145954 1 1
0.425355218857065 0.424907563182146 0 0
0.0785751996314254 0.0785158929054392 1 1
-0.100536546459193 -0.100407976543861 1 1
0.0771851604129849 0.0771081667202668 1 1
0.263502632517918 0.263233398183888 1 1
-0.205710924514284 -0.205516450323979 1 1
-0.0801845239316845 -0.0801624907141332 1 1
0.0321363011776431 0.0321300096454499 1 1
-0.253021582892633 -0.25272270043164 0 0
-0.111539865382331 -0.111465354245419 1 1
0.0760636936286497 0.075937106755786 1 1
-0.0780116337779066 -0.0779512076647445 1 1
-0.0493419213908282 -0.0493012324763021 1 1
-0.0844434169867089 -0.0843303890330976 1 1
-0.210171022646789 -0.209907891025076 1 1
-0.0472887193350937 -0.0472704038013561 1 1
-0.10018934736416 -0.100050699329273 1 1
-0.345522167375569 -0.345116551345178 0 0
0.0681961080622523 0.0681060597389671 1 1
0.0561290612882903 0.0560809281163334 1 1
0.244617332977544 0.244310779327477 1 1
0.160989118866342 0.160827754993992 1 1
-0.290265873574288 -0.289962219553884 0 0
0.0302207912249267 0.0302097942281577 1 1
0.343828752840843 0.343443264383228 0 0
0.0388579024969717 0.0388696036476449 1 1
-0.16918020345477 -0.168995318198925 1 1
0.231638059399767 0.231314721888844 1 1
-0.167819997605186 -0.167622565065186 1 1
0.132644590113173 0.132547575713305 1 1
0.22271756677524 0.222477346177114 1 1
-0.0583869676950145 -0.0582983724092708 1 1
-0.0241422512447303 -0.0241179885732455 1 1
0.121903367746477 0.121811172374145 1 1
0.0251981082542091 0.0251521396177824 1 1
-0.172019424512772 -0.171832610380964 1 1
0.361121113426802 0.36075576135723 0 0
0.0959039828734703 0.0958059216554972 1 1
0.0817139139385824 0.0817021752918404 1 1
-0.08706389189999 -0.0870258081783591 1 1
-0.242889928243461 -0.242622223846429 1 1
-0.0201137418182203 -0.020109918405838 1 1
0.0152717887547116 0.0152433196046383 1 1
0.220512249296141 0.22035499808817 1 1
-0.113574462359632 -0.113400293215942 1 1
-0.106399841688131 -0.106243735410362 1 1
-0.12352242841675 -0.123427753412031 1 1
0.148845294518222 0.148746255441204 1 1
0.130117031130571 0.129988194651527 1 1
0.0913820382126146 0.0913293956591151 1 1
0.169254701451431 0.169030961809883 1 1
-0.458066017495397 -0.457600275889487 0 0
-0.0294686507802519 -0.0294796446373994 1 1
-0.154852743807582 -0.154716301296955 1 1
0.25385099034167 0.253642875905591 1 1
0.0181558254268113 0.0181369834188032 1 1
0.0844593575475399 0.084363888587515 1 1
-0.191363628692101 -0.191211449772966 1 1
-0.0959433131447231 -0.0958366427749333 1 1
0.140708601232572 0.140520400129046 1 1
-0.00717388228907488 -0.00714454594683197 1 1
0.0239018729231356 0.0238515662275254 1 1
0.171320525167559 0.171151746913652 1 1
-0.055717947138133 -0.0556610198778246 1 1
-0.176036788907605 -0.175879857656711 1 1
-0.145104620591761 -0.144949091725558 1 1
-0.180140816997179 -0.179986397756452 1 1
0.0527073715163975 0.0526391263372855 1 1
-0.0409974296026784 -0.0409517957644973 1 1
-0.0757814118386934 -0.0757089675916371 1 1
0.197717057597303 0.197549612536795 1 1
0.140833162749938 0.140647525408037 0 0
-0.132490969922684 -0.132328743811781 1 1
-0.216036888296932 -0.215844659764074 1 1
0.159494356557039 0.159384676683258 1 1
-0.0638412280462278 -0.0637626898855582 1 1
0.0716961432224138 0.07160501384633 1 1
-0.109909891725791 -0.109779050214121 1 1
0.138728031653107 0.138573238130427 1 1
0.0540470412618841 0.0539693626717941 1 1
-0.107681521166062 -0.107598618116741 1 1
0.427267996615495 0.426755173471518 0 0
0.117442959228043 0.117332636847671 1 1
-0.259093917419616 -0.258889284895811 1 1
-0.13865101298092 -0.138524685298376 1 1
-0.0871449107514575 -0.0870733460356441 1 1
-0.108616798465261 -0.10849833278067 1 1
-0.196752954089468 -0.196574065484587 1 1
-0.0380395502841747 -0.0379457460208154 1 1
-0.30510968466349 -0.304792548888217 0 0
0.0633666086511747 0.0632986018016836 1 1
-0.0762186193174952 -0.0761770170539214 1 1
-0.0969786696311807 -0.0968302485034874 1 1
-0.0846361543569733 -0.0844977299519851 1 1
0.0962289068661359 0.0961094308007498 1 1
-0.151494106535274 -0.151319551585601 1 1
0.125852649005488 0.125659122699844 1 1
-0.391576327276272 -0.391115341123137 0 0
0.295821078925703 0.295502202033781 1 1
0.0354517611302396 0.0354375999080916 1 1
-0.0637509619737933 -0.063708050729507 1 1
0.0768431502891267 0.0767521471250026 1 1
-0.0737048582080157 -0.0736716000263725 1 1
0.0306386046538424 0.0306240931278964 1 1
-0.0689582914136326 -0.0688650113034786 1 1
0.0488149348156511 0.0487512535865152 1 1
0.0874597569932764 0.0873407365735492 1 1
-0.132737844882178 -0.132574992584123 0 0
-0.00355674734559881 -0.00351097434324606 1 1
0.222739905458577 0.222466505138214 1 1
-0.187903829961415 -0.187686138838277 1 1
-0.284220220260009 -0.283965736180659 0 0
-0.165901338965454 -0.165696819457818 1 1
-0.193737957630196 -0.193535877820234 1 1
0.308863258531445 0.308511105458433 0 0
-0.187003762327243 -0.186802642278506 1 1
0.16650096583473 0.166319397481102 1 1
0.134537996500511 0.134357694828281 1 1
-0.255676389702603 -0.2554128614593 1 1
0.0293719668758504 0.0293413924509732 1 1
-0.11265382419767 -0.112605163804072 1 1
0.226140286352088 0.225860326526833 1 1
0.0793139789297572 0.0792840918367102 1 1
0.118618536797392 0.11838336562065 1 1
0.0513355381164056 0.0512934716361628 1 1
-0.315195016839059 -0.314910527380482 0 0
-0.156513094257949 -0.156371298770221 1 1
0.120540567450221 0.120412906138875 1 1
0.0474411897925173 0.0473971496852458 1 1
-0.231774814309991 -0.231493732641425 1 1
-0.207840615142199 -0.207620576501224 0 0
0.137820691657207 0.137714133833183 1 1
0.1962815537022 0.196126609464535 1 1
-0.067382656445998 -0.0673279611484207 1 1
0.107508568955671 0.107413647665355 1 1
-0.185029821435644 -0.184891406856863 1 1
-0.0614682193612754 -0.061470680910222 1 1
-0.161661034901781 -0.161490381880654 1 1
-0.23440761764035 -0.234171884688743 1 1
0.104865757535047 0.10482991127451 1 1
-0.0837859541121946 -0.0837285705931556 1 1
-0.0122833017069406 -0.0122724791844983 1 1
-0.133262154271417 -0.133184033506814 1 1
0.176325216093369 0.176116802717807 1 1
-0.0475963434049028 -0.0475661103375925 1 1
0.00417299106070098 0.00414068774032967 1 1
0.117027544246273 0.116953417648879 1 1
0.17238239983794 0.172181173454898 1 1
-0.290883149243765 -0.290586115142396 0 0
-0.0731040001889518 -0.0730448252220612 1 1
0.10726371998305 0.107206242384288 1 1
0.186072460816964 0.185897644926075 1 1
0.364179150874178 0.363845607142129 0 0
-0.186017788407924 -0.185857941837607 1 1
0.0744673126971402 0.0743432266739914 1 1
-0.0877084000504515 -0.0875924012754423 1 1
0.0345868575556528 0.0345533415383523 1 1
-0.10200973851328 -0.101914621053099 1 1
-0.148077267368784 -0.147895367064963 1 1
-0.112380109725458 -0.11223982776759 1 1
-0.0371784297090912 -0.0371178154674363 1 1
0.354662136660789 0.354294837370686 1 1
0.195679254481696 0.195485340793736 1 1
0.0321018264313059 0.032042771908093 1 1
-0.149559127598239 -0.149428291827691 1 1
0.131198000379445 0.131008730939781 1 1
0.104242898083556 0.104042249333459 1 1
-0.118420612805766 -0.118249813127397 1 1
-0.0887374085093071 -0.0886425451148985 1 1
-0.0791642800523639 -0.0790562943340355 1 1
-0.112839739839173 -0.112779056777669 1 1
0.320344043491351 0.319930889545835 0 0
0.0619923304511963 0.0619080446919198 1 1
-0.0645128716104515 -0.0644081497491464 1 1
-0.061918914061931 -0.0618669349427305 1 1
-0.0185647287027139 -0.0184465897165114 1 1
-0.194841411096491 -0.194690868612052 1 1
-0.0481396855932458 -0.0480379737411694 1 1
0.0431928478066755 0.043138696040801 1 1
-0.0811867773984619 -0.0811828704868704 1 1
-0.0902551198770867 -0.090136403929826 1 1
-0.222144567789498 -0.221897770851471 1 1
0.0417311529386681 0.0417268831565599 1 1
0.0314116426182286 0.0314260807804827 1 1
0.143810538213929 0.143613290617137 1 1
0.0610291073201385 0.0609982557672528 1 1
-0.180511195086679 -0.180339272712434 1 1
-0.0116301148541757 -0.0116758759132591 1 1
0.0946606997668859 0.0945232420576515 1 1
0.0382637726818129 0.0382846621528705 1 1
0.141250967170989 0.141151732633127 1 1
0.121541809092701 0.121422861660114 1 1
0.0675091419966209 0.0675045125157015 1 1
0.0560132883854122 0.0559455490313573 1 1
-0.0288930429453637 -0.0288777363342627 1 1
0.214627987381004 0.214444142471512 1 1
0.0722863156594923 0.0722135224144909 1 1
0.0558792617567396 0.0558534290567843 1 1
-0.0284793142715908 -0.0284249616723299 1 1
-0.103127195678613 -0.103055202455667 1 1
-0.0474089485882743 -0.0474271264233345 1 1
0.124822666462952 0.12464329671611 1 1
-0.0222175165465783 -0.0222481334363686 1 1
0.00575742352040251 0.00585306204248865 1 1
0.219870817898953 0.21963231762226 1 1
-0.163730399477584 -0.16356617526539 1 1
-0.296512507498258 -0.296309756592556 1 1
-0.00853840885820137 -0.00853960988665096 1 1
0.117548903403081 0.117469594139102 1 1
-0.0670464472060944 -0.0669703945592875 1 1
0.127887780573253 0.127739261158511 1 1
0.0714359419012814 0.0713363898553564 1 1
-0.0824086367778307 -0.0823521075892669 1 1
0.0668928372612909 0.0668384482782331 1 1
-0.0825587989405107 -0.0824629454612835 1 1
0.166433179865486 0.166197232823002 1 1
0.073982189082297 0.0738987958696647 1 1
-0.142273415336142 -0.142124158269732 1 1
-0.111284309624542 -0.111230362062822 1 1
-0.00330964888897495 -0.00331603991088245 1 1
-0.0933505638189945 -0.0932335143735569 1 1
-0.0722401402249704 -0.072143681275849 1 1
-0.0501620054545984 -0.0501585346564988 1 1
-0.167339761799453 -0.167237890364157 1 1
0.132416619645666 0.132243132859184 1 1
0.131490601565795 0.13134055475504 1 1
0.128025307597566 0.127828805743775 1 1
0.206339394241831 0.206074397403434 1 1
-0.13118956941169 -0.13111929388764 1 1
-0.140555265826129 -0.140419898651072 1 1
-0.10427407621984 -0.104168797855487 1 1
0.139664604152969 0.139483992390191 1 1
-0.0706240534877529 -0.0705438118028797 1 1
-0.267773003099373 -0.267490408435229 1 1
0.185195044089659 0.184969451355107 1 1
-0.15836930587818 -0.158226102899804 1 1
-0.0639940726546059 -0.0638922763614636 1 1
-0.123826920155496 -0.123720451066072 1 1
0.0580873296171013 0.0580571386241773 1 1
-0.128169257738994 -0.128067619983459 1 1
0.0825582730035204 0.0824935904740662 1 1
-0.0794406915930701 -0.0794015289564584 1 1
-0.176713062861925 -0.176456370449995 1 1
-0.25487961577361 -0.254617865496322 1 1
0.268239024483037 0.267900840380474 1 1
0.061993700087856 0.0618722526289222 1 1
0.0187618797706859 0.0187128383389997 1 1
0.0780785812888556 0.0780200925096258 1 1
0.0261578821848703 0.0261254626663214 1 1
0.08347190686358 0.0833793322936311 1 1
-0.211513656778931 -0.211289577867214 1 1
-0.0801872322751004 -0.0800542816401424 1 1
-0.0097900733571844 -0.00981187753458709 1 1
-0.07013917948527 -0.0700282769521054 1 1
0.173514992481016 0.173353334637452 1 1
0.0928850847510337 0.0928169228198564 1 1
-0.0859012283444198 -0.0858673667985134 1 1
0.0184739805758662 0.0184131295993226 1 1
0.0444651640448709 0.044414767616351 1 1
0.219499092922016 0.219265798672901 1 1
-0.0394153783236745 -0.0393402878751031 1 1
0.079162999629242 0.0790480940818766 1 1
0.0938266360036713 0.093750520441358 1 1
-0.249819017911397 -0.249578714609 1 1
-0.145043170548459 -0.144863683475017 1 1
-0.21169263871964 -0.211435944708643 1 1
-0.0496433301915563 -0.0496233286718064 1 1
-0.0819307101706034 -0.0819141127351506 1 1
0.231086111296674 0.230851516271567 0 0
-0.0378772738708042 -0.0378428033906144 1 1
0.256159214396178 0.255903071013323 1 1
0.225566363916957 0.225342810601541 0 0
0.0999792004178973 0.0999212609948416 1 1
0.0566283122768172 0.0565498800599324 1 1
-0.0320498845223404 -0.0320299356291721 1 1
-0.119497663187028 -0.119352986453107 1 1
0.164545116149443 0.164378127384948 1 1
0.163097455209712 0.162916923056485 1 1
-0.0258633761624099 -0.02584699534284 1 1
-0.0536068267232129 -0.0535236659445611 1 1
0.00191813413510415 0.00190109054141744 1 1
-0.0446420948645731 -0.0446144965026617 1 1
0.0635298133882949 0.0634354915283168 1 1
-0.105749077515826 -0.105678475167977 1 1
-0.00368311096263874 -0.00368517444864468 1 1
-0.0842602459887953 -0.0842237413639073 1 1
-0.000393066713912947 -0.000314737757403177 1 1
-0.18157422094001 -0.181340525315917 1 1
0.00619517216063711 0.00618302124577944 1 1
-0.0323301840448205 -0.0322798310422677 1 1
-0.00981526454015157 -0.00981041950226757 1 1
-0.01724720937293 -0.0172383301876083 1 1
0.213129432270184 0.212942398132866 1 1
-0.0834214565382336 -0.0833116282837113 1 1
-0.13473627508464 -0.134619029290384 1 1
-0.0243143495786881 -0.0242720696729788 1 1
-0.113028440395977 -0.112937568726353 1 1
0.197749293127998 0.197584519355307 1 1
-0.0581798476894366 -0.0580172163574708 1 1
-0.00485873355134853 -0.00487289341407653 1 1
-0.128641232132802 -0.128519598769802 1 1
-0.0728398242644268 -0.0727975591684797 1 1
0.312749942053985 0.312443812974452 0 0
0.0662335553376511 0.0662070971483519 1 1
0.189803535155011 0.189521447980538 1 1
-0.130483711821969 -0.130333684829801 1 1
-0.278813660272357 -0.27854636747255 1 1
0.00314268326244564 0.00311085199113841 1 1
-0.128652179657581 -0.128497012628034 1 1
0.0698851911567939 0.0698012908323226 1 1
0.460149636400306 0.459701390335655 0 0
0.115052956160132 0.114946123768465 1 1
0.201422474110181 0.201183346823947 1 1
-0.0545408004340952 -0.0545129971494347 1 1
0.0218436955654227 0.0217824795114463 1 1
0.14811107111944 0.148000822140787 1 1
0.0182057540503488 0.0182104738330223 1 1
0.129880683546438 0.129805350016761 1 1
0.12488624522219 0.124754544642591 1 1
0.153274940419668 0.153152274998388 1 1
0.174895774219513 0.17473002934082 1 1
0.234982654849524 0.234670239099142 1 1
-0.169737458245807 -0.169572727146564 1 1
-0.160457554123176 -0.160321629116659 1 1
0.128327915482251 0.128128142610243 1 1
-0.0302755591508828 -0.0301888826576757 1 1
0.134951481540589 0.134860997038326 1 1
0.00228807809104089 0.00226640472187147 1 1
-0.24437229086303 -0.244056929181712 1 1
-0.011910481449821 -0.0118652105363074 1 1
-0.00891096415858362 -0.00889969763077664 1 1
-0.0489807401733908 -0.0489560066141196 1 1
0.347304831755727 0.347014046370677 0 0
0.119885905669831 0.119771433604859 1 1
-0.198731815317447 -0.198552485805759 1 1
-0.134832787737664 -0.134685803253238 1 1
0.12234899654775 0.122171640147692 1 1
0.292135035761863 0.291810570485187 0 0
0.0521953522875913 0.0521583855323981 1 1
0.133549709466772 0.133447926748446 1 1
0.103203457418365 0.103082792754143 1 1
0.00319329911468447 0.00319881660062705 1 1
0.0291163321031973 0.0290937853978499 1 1
-0.380735224834898 -0.380391871780093 0 0
-0.0134704793296161 -0.0134669669038626 1 1
-0.202081824532709 -0.201791499146851 1 1
-0.199613473462955 -0.199408678918678 1 1
0.322937026692405 0.322630405509746 0 0
0.150330559198022 0.150211576865147 1 1
0.00293597457422613 0.00290913440207231 1 1
-0.0516474690499195 -0.0516218653502168 1 1
0.263836957567852 0.263494044359125 1 1
0.106804240282974 0.106652968751719 1 1
0.187156124531467 0.186999345425753 1 1
0.0784227201512367 0.0783693804305474 1 1
0.108774925644982 0.108654315155955 1 1
0.0214773815765494 0.0214352067369463 1 1
-0.144231303016646 -0.144084074342147 1 1
-0.160653795940171 -0.160454039045204 1 1
0.201200043696814 0.201004481699727 1 1
0.0336033455698875 0.0335749232770204 1 1
-0.400835791103075 -0.400364042724234 0 0
0.173538875052047 0.173338303469551 1 1
0.0165389415155657 0.0164993395073393 1 1
-0.0193048495684594 -0.0193161848052229 1 1
-0.0244506747364251 -0.0244629440843145 1 1
-0.186036410627768 -0.185803392740727 1 1
-0.166096805547136 -0.165861660019603 1 1
0.291522590109876 0.291202850143612 0 0
-0.0356151870399414 -0.0355484424304305 1 1
0.168553913621932 0.168393008182594 0 0
-0.117798521144313 -0.117682030868448 1 1
-0.0880664640940797 -0.0879408902672499 1 1
0.133964780179339 0.133815673506861 1 1
0.245221195199834 0.244996516133211 1 1
-0.129989202265887 -0.12984535540356 1 1
-0.196282279145986 -0.196095210864498 1 1
0.00546818274477577 0.0054535054638583 1 1
0.166342855451818 0.166204018058733 1 1
-0.0968108458447177 -0.0967259161780571 1 1
-0.148685840806884 -0.148514258890404 1 1
0.121964395064232 0.121878943936521 1 1
0.195209329896774 0.19509895226492 1 1
0.0278004176066543 0.0277745490938677 1 1
-0.0967860375465309 -0.0967096603693181 1 1
0.0573630558009171 0.0573287202463555 1 1
-0.00954320175416185 -0.00954829531184315 1 1
-0.0847852878008505 -0.0846691736600067 1 1
-0.0375314212401404 -0.0374814898613088 1 1
-0.175219335849418 -0.175001413416667 1 1
0.0515597821928198 0.0514684642213233 1 1
0.235868679653695 0.235567498851994 1 1
0.0623343374547509 0.0622952636302755 1 1
-0.0593183620072968 -0.059244174555069 1 1
-0.0247005568752224 -0.0247073945337101 1 1
-0.0792713960478479 -0.0792412114620945 1 1
0.127710555005028 0.12759858904686 1 1
-0.0680422062570848 -0.0679311235427922 1 1
0.273128935015137 0.272837500577632 1 1
0.0164136949006173 0.016367440017139 1 1
-0.0233967782570702 -0.0233964336894513 1 1
-0.025509224845272 -0.0255041337922295 1 1
0.0959128972716237 0.0958590685591891 1 1
-0.00107243658257648 -0.0010960517596578 1 1
-0.114744699601447 -0.114590428133224 1 1
-0.163568146288134 -0.163429271127989 1 1
0.294769091423471 0.294432214146514 1 1
0.081940217007495 0.0819073397392766 1 1
-0.0564636866558548 -0.0563448660169462 1 1
0.21148831402218 0.211268415154066 1 1
0.00864380838105919 0.00861549418040847 1 1
-0.0714408001598856 -0.0713299818969619 1 1
0.0179863495544662 0.0178709524987007 1 1
0.216333357335553 0.216168732508128 1 1
-0.264010766782865 -0.263810804196867 1 1
-0.01070419240082 -0.0106864006092483 1 1
0.0397299146727172 0.0396750859721573 1 1
-0.00266106871446727 -0.00259855390539236 1 1
0.322589758269711 0.322257201255027 0 0
-0.0531996919683762 -0.0531872728917309 1 1
-0.30006869188221 -0.299688680179144 0 0
-0.142559625189139 -0.142477334121392 1 1
0.255965473244411 0.255675411200792 1 1
-0.408337315261144 -0.407949122915841 0 0
-0.232776221939201 -0.232620622020299 1 1
-0.184106086334092 -0.183943572885288 1 1
0.0567384450764879 0.0566948435220954 1 1
0.144678274912233 0.144571724623811 1 1
-0.0855905941563056 -0.0854584583179426 1 1
-0.0457304298327201 -0.0456946766952777 1 1
0.106942283581199 0.106775541756789 1 1
0.0531414675378393 0.0531148483066393 1 1
-0.20474185128614 -0.204596397057036 1 1
-0.190823613602225 -0.190536547766847 1 1
-0.148771909422656 -0.148627074939738 1 1
0.0151241126348175 0.0151391540486985 1 1
-0.0377616058265752 -0.0377037510869844 1 1
-0.0780283781905495 -0.0779344539302903 1 1
-0.105699449296758 -0.105623898550478 1 1
-0.138668481010061 -0.138606020653279 1 1
0.0436616754497144 0.0436559649331173 1 1
0.0681508566178641 0.0680353254842534 1 1
0.176470700860982 0.176247219756639 1 1
-0.217006475028895 -0.216784963735743 0 0
-0.0976178497481482 -0.0975153204752709 1 1
0.00240243333971978 0.00240968633621284 1 1
0.0853185823035244 0.0852508976212086 1 1
-0.0211693206286378 -0.0211301569543598 1 1
-0.123499858832694 -0.123394584318713 1 1
0.0269383975924327 0.0268983117872231 1 1
0.339452201370142 0.339147292160443 0 0
0.173172648915417 0.172969693039896 1 1
-0.132096863419076 -0.13198969858024 1 1
-0.00292024291655548 -0.00286755216568166 1 1
0.0721843040300995 0.0721225623539016 1 1
-0.0773135576958187 -0.0772283856142506 1 1
-0.0267005225152806 -0.0266851150494351 1 1
-0.124869754741991 -0.124757724909226 1 1
-0.0488660208455287 -0.0488085780885405 1 1
-0.121536061626001 -0.121393634737127 1 1
0.0154449452236767 0.0154151677807035 1 1
-0.0288098495819217 -0.0287354137735811 1 1
0.14462361549366 0.144427707205255 1 1
0.101683694503373 0.101605960301667 1 1
0.110098836710707 0.110050954710854 1 1
0.0836081184627793 0.0834739699674509 1 1
0.0797701728657664 0.0796918662538913 1 1
-0.410082675069219 -0.409677894400947 0 0
-0.0804087172080383 -0.0803381187749201 1 1
0.0147359735344796 0.0147808100719355 1 1
-0.157569089811752 -0.157447349553123 1 1
-0.00629185560673774 -0.00627729120627438 1 1
0.0938140190387913 0.0936798937000481 1 1
0.214508738024577 0.214201309206853 1 1
-0.0489342853971385 -0.0488731582149547 1 1
0.152791547631809 0.152576201851082 1 1
-0.0506956806269568 -0.0506675724614309 1 1
0.159766317630463 0.159658366456235 1 1
0.194426209290809 0.194209347176487 1 1
-0.147605850740878 -0.147491513679705 1 1
0.0669008760016877 0.066824159136486 1 1
-0.183063467316694 -0.182906720295467 1 1
0.0457648999825551 0.0456706484578518 1 1
-0.116993719474492 -0.116905167569007 1 1
-0.313876057858382 -0.313510953665825 0 0
0.0294304341160652 0.0293911800726569 1 1
-0.0971032433046877 -0.0969780145074058 1 1
0.0199281784046304 0.0198567267577338 1 1
-0.269072949350811 -0.268788078983801 0 0
-0.0666602695228357 -0.0666168588193993 1 1
0.0744157746611818 0.074363259751498 1 1
0.117420282800009 0.117359010559258 1 1
-0.0778248784401191 -0.0777975081562132 1 1
0.0625838227800141 0.0625593041953528 1 1
-0.172597614989677 -0.17246129443565 1 1
0.0155567773769298 0.0154717075156467 1 1
-0.00281134338994279 -0.00278916474050857 1 1
0.076197565287883 0.0761174950986646 1 1
-0.19044445398667 -0.190306466886477 1 1
0.102591231829551 0.10248444306834 1 1
-0.133691749976775 -0.133551749908474 1 1
0.285063444329548 0.284786609423144 1 1
-0.0329266423544969 -0.0328835979274428 1 1
0.00910807428518831 0.00913942135974492 1 1
0.22793514646042 0.227718756737046 1 1
-0.0567177937872478 -0.0566458300323325 1 1
-0.359189610782788 -0.358718048005363 1 1
-0.000493723149959532 -0.000486429970189717 1 1
0.0984588228206581 0.0983835092579329 1 1
-0.00727922800768262 -0.00726794954316948 1 1
-0.140257576330547 -0.140147641668553 1 1
0.193436264234072 0.193206032427713 1 1
0.0651561986333014 0.0650501611726851 1 1
0.00197599976306849 0.00196246313363409 1 1
-0.1587320969988 -0.158593921468532 1 1
-0.180683152276303 -0.180515382562845 1 1
-0.128968366288383 -0.128825521193208 1 1
-0.00650054238536318 -0.00646836482215192 1 1
0.00356636817943126 0.00354234857989807 1 1
0.187611618472967 0.187427323064263 1 1
-0.208435579928162 -0.208219529501998 1 1
-0.171069462290007 -0.170850637657796 1 1
-0.0471202982666639 -0.0470774394898694 1 1
-0.303887240067804 -0.303603021300352 1 1
0.2038980599339 0.203719128955273 1 1
-0.250229002536791 -0.249906537039476 1 1
-0.0867809015512799 -0.0866485897374746 1 1
0.142530541494462 0.142397457547143 1 1
0.141895072092364 0.141804783573551 1 1
0.0880084727987156 0.0879599225204749 1 1
0.117778125128311 0.11764461750558 1 1
0.169631947942931 0.169371229120926 1 1
-0.295033085300278 -0.294736115819259 1 1
0.0503405510260071 0.0502617578860718 1 1
-0.11131158111821 -0.111184375016686 1 1
0.198635109497422 0.198441424839549 1 1
0.177551236660454 0.177333672339473 1 1
0.12243408646231 0.122337574531568 1 1
0.060266976756463 0.0602030768813159 1 1
-0.0710764991811923 -0.071005410384924 1 1
-0.0382395636631318 -0.0382268995468259 1 1
-0.0231867128965183 -0.0231671037308032 1 1
0.0997148721891745 0.0995899298996506 1 1
0.0751032896167185 0.075002467940371 1 1
0.27148305025664 0.271183000141365 1 1
0.207599764360597 0.207349343665723 1 1
-0.0109257228876409 -0.0108909050889758 1 1
0.212669599010072 0.212404491715064 1 1
0.0844623338741162 0.0843658053826367 1 1
0.0865189214302677 0.0864121802499083 1 1
-0.00491201424618672 -0.0049355100739876 1 1
-0.0166757645609484 -0.0166990523759812 1 1
0.0207515096771219 0.020763696083454 1 1
0.133539931668001 0.133360364721875 1 1
0.0828423310492027 0.0827453292481369 1 1
-0.131257067926976 -0.131115432760652 1 1
0.0619634967162327 0.0618843285581765 1 1
-0.0519082589472509 -0.0518924793071747 1 1
-0.317157546923407 -0.316829887593851 0 0
0.235023102381961 0.23476614670219 1 1
0.137380456182578 0.1372258892033 1 1
0.0675552564621522 0.0674475274187266 1 1
-0.24415660870579 -0.243884851671765 1 1
-0.181637891245188 -0.181417183902896 1 1
-0.0285443544234054 -0.0284479218304721 1 1
0.23694656590391 0.236710690008337 1 1
-0.193339115966412 -0.193175526135897 1 1
0.327420490455565 0.327108426486651 0 0
-0.234246528625913 -0.234014132311065 0 0
-0.115632337535978 -0.11552037243682 1 1
-0.262085620214336 -0.2617681755911 1 1
-0.113289983097484 -0.113177598850593 1 1
-0.0927282580484945 -0.0926210219713634 1 1
0.285608881269231 0.285314064758806 1 1
-0.269603804384935 -0.269373811422195 0 0
0.010467345343282 0.0104733259336291 1 1
0.113755391959688 0.113621342883255 1 1
-0.208712800102894 -0.208464044419042 1 1
0.0141486176236367 0.0141959983961812 1 1
-0.0612761379078708 -0.0612260943411088 1 1
0.051567580062399 0.0515460131659881 1 1
-0.17771396280424 -0.177515062455192 1 1
-0.220739750155162 -0.220528817020238 0 0
-0.02625497157493 -0.0261927919926337 1 1
0.333580834536187 0.333275205828128 0 0
0.0192335678808278 0.0192238857441656 1 1
0.0173084149510211 0.0173149443095958 1 1
-0.127033714469351 -0.126900479097674 1 1
0.217281222120154 0.217048704793786 1 1
0.104301776112383 0.104218689989071 1 1
-0.180948679830673 -0.180795359743514 1 1
0.00220595889019483 0.00218938759667808 1 1
-0.161295881542719 -0.161080631601457 1 1
-0.0907327491408119 -0.090611326601476 1 1
-0.178739639382958 -0.178585915984413 0 0
0.27052626488531 0.270275823309904 0 0
-0.03695862028009 -0.0369382515502889 1 1
0.10475680959357 0.104674744088019 1 1
-0.186097994407765 -0.185942687108241 1 1
-0.0647655759162802 -0.0646891637680273 1 1
0.0365227145341634 0.0364552355164853 1 1
0.35794440698475 0.357584853155739 1 1
0.218946020162946 0.218778826410795 1 1
0.0292401568651226 0.0291953413798777 1 1
-0.0528281889385278 -0.0527430666890311 1 1
0.0877613729545634 0.0877011050045022 1 1
0.259646251619287 0.259400210974805 1 1
-0.107995159601539 -0.107907950249495 1 1
0.0179128006010215 0.0179179989029732 1 1
0.0401135044100124 0.0400187147670465 1 1
-0.262953709161154 -0.262671370592894 1 1
-0.0595284729183383 -0.0594735178548693 1 1
0.0217091287737632 0.0217366401715551 1 1
-0.0334683876351218 -0.0334793489465249 1 1
-0.406516877953588 -0.406119148703882 0 0
0.116103240098967 0.116051518132836 1 1
0.215892070656469 0.215697929769025 1 1
-0.185903779803383 -0.185672460085615 1 1
0.331806107430361 0.331475962502246 1 1
-0.150452786709325 -0.150292824633015 1 1
-0.0199275172387426 -0.019924662583902 1 1
0.0286283305229102 0.0285509635888503 1 1
0.0366997897376872 0.0366511576737709 1 1
-0.0806811867221956 -0.0805392763481368 1 1
-0.150612723318478 -0.150443906361595 1 1
0.329556268132385 0.329161418742714 0 0
0.474324615269234 0.473779545715437 0 0
0.0485661741810892 0.0485132917216402 1 1
0.127208242682078 0.127086208899289 1 1
-0.216718720867281 -0.216541952959986 1 1
0.0334461504594474 0.0334123727403283 1 1
0.106103203184274 0.106000825756774 1 1
-0.00498422603293702 -0.00496728597447281 1 1
-0.120725013508346 -0.120554920312079 1 1
0.147816086616789 0.147651433724239 1 1
0.170957901301166 0.170784067065046 1 1
-0.0802919414075176 -0.0802738678041856 1 1
-0.0575312535155503 -0.0574626023225499 1 1
-0.121358496379912 -0.121196129040398 1 1
-0.131560047518698 -0.131442748308747 1 1
0.0744953626928644 0.0744049348570657 1 1
0.319311037439668 0.319022834733089 0 0
-0.0979521328014363 -0.0977743039944396 1 1
-0.109269525356412 -0.109178812144432 1 1
-0.190668596389031 -0.190462533652544 0 0
-0.0295450460262359 -0.0294584289710424 1 1
0.0663365583695548 0.0662969505717419 1 1
0.112360950779886 0.112275471179306 1 1
-0.12808058985327 -0.127995523281216 1 1
-0.0518810479895298 -0.05180465914468 1 1
0.206095332163312 0.205899805660175 0 0
0.110084423642452 0.109977640741176 1 1
-0.376154475570704 -0.375759397875116 1 1
-0.0260163427276181 -0.0259754881808551 1 1
0.187755069531835 0.187536998628396 1 1
0.0543964751128789 0.0543930355132455 1 1
0.163785970438527 0.163586753911042 1 1
0.286021070490494 0.285733759172079 1 1
0.146399285057147 0.146270085941366 1 1
-0.123189005158518 -0.123119885995752 1 1
-0.0953805547424801 -0.0952250074241107 1 1
-0.168341750460103 -0.168102055435428 1 1
0.0293716195174932 0.0293505434555991 1 1
0.205316694034017 0.205080269813704 0 0
0.0108707411145955 0.010830745532678 1 1
0.00716140744477121 0.00714556024480288 1 1
-0.117031903026179 -0.116844256415669 1 1
-0.32275491366002 -0.322403125573658 0 0
-0.00656304884469815 -0.00654158050205054 1 1
0.132967618318121 0.132885518105882 1 1
0.173545030153943 0.173319104134666 1 1
-0.170135415957765 -0.170021502769423 1 1
0.121240282534776 0.121094188692114 1 1
0.030389694221737 0.0303231974877758 1 1
-0.277205316310723 -0.276975842832731 0 0
-0.0870200264299483 -0.0869256691464908 1 1
0.0597909163690276 0.0596926326718885 1 1
0.0028896613804209 0.00287184430605152 1 1
-0.0852990660990034 -0.0852124926936101 1 1
-0.204732619150915 -0.204536697100637 1 1
0.00378253580736203 0.00378784902841267 1 1
0.0624457457395011 0.062399785491786 1 1
-0.0238929880409142 -0.0238765702916974 1 1
0.200497552213521 0.20032140029553 1 1
-0.293304909910955 -0.293028756041618 1 1
0.227870462465468 0.227625397407617 1 1
-0.0223889476398915 -0.0223381122670064 1 1
0.0721698212069604 0.0720567585111209 1 1
-0.0919333786039228 -0.0918411597611663 1 1
-0.0475304226491611 -0.0475229319403069 1 1
0.411402326597625 0.41101227745417 0 0
-0.16403261377558 -0.16391295716579 1 1
-0.282125700686213 -0.281754449380572 1 1
0.119620212502618 0.119489895321108 1 1
0.231498507227928 0.231297575016938 0 0
-0.174715179044758 -0.174573659632463 1 1
0.076201351742078 0.0761116798255682 1 1
0.0398419327659948 0.0398306942511307 1 1
-0.178157691584642 -0.177927856240248 1 1
-0.290944900881961 -0.290560790091203 1 1
-0.0160823325484401 -0.0160567196219981 1 1
-0.0303338607272553 -0.0303190824391932 1 1
0.149555829593886 0.149469346916601 1 1
-0.0621099637734475 -0.0620692428562096 1 1
0.0450207280020273 0.0450047413510067 1 1
-0.147685292066643 -0.147614231360938 1 1
0.0684384688624545 0.0683750075207819 1 1
0.0981874510643004 0.0980459006825294 1 1
-0.046748348029423 -0.0466780830054502 1 1
0.194376066820557 0.194217678827728 1 1
-0.0325805391313629 -0.0325514860694799 1 1
0.0492331818344128 0.049187000070591 1 1
0.116937105368007 0.116822306823709 1 1
0.0229554407104625 0.0229441559303675 1 1
0.0264035901283825 0.0263587602924346 1 1
-0.0979367566947451 -0.0977673847957932 1 1
0.0282433628159133 0.0282575354793818 1 1
-0.0486492722190658 -0.0486344686814341 1 1
0.275075334844289 0.274807906061987 0 0
-0.0294146211864856 -0.0293326861069819 1 1
-0.0513799461986199 -0.0513715255382498 1 1
-0.216927510174049 -0.216644738756971 1 1
0.184849825841262 0.184637401387518 1 1
-0.00433811073048755 -0.00425192280218827 1 1
-0.104763204625405 -0.104693429492683 1 1
-0.00154677072751164 -0.00159943080845051 1 1
0.0573444762767621 0.0572906619105502 1 1
0.0776513391152175 0.077549588819695 1 1
0.141083865128784 0.140911479988355 1 1
-0.0486931050953707 -0.0486901510331723 1 1
-0.00589748959664444 -0.00594067234524987 1 1
0.239063825540975 0.238786922443999 1 1
0.0158484808369684 0.0158012204844486 1 1
0.0125770275742908 0.0126145280714799 1 1
0.0186313814836662 0.0185946380160803 1 1
0.211374954737532 0.211192234543205 0 0
-0.0443011853722048 -0.0442737268054569 1 1
-0.0941576566611632 -0.0940724892235926 1 1
0.0482277031820726 0.0481512935912756 1 1
0.264712298480268 0.264445472938276 1 1
-0.0829676498438732 -0.0828256802143112 1 1
-0.151785001214923 -0.151593099761947 1 1
-0.0677414945128036 -0.0676686775638826 1 1
0.13270994629631 0.132544792014492 1 1
0.052114342363553 0.0519902396371198 1 1
-0.0965922652320613 -0.0965336340383956 1 1
-0.0959186148198062 -0.0957979885885915 1 1
0.0497762734412595 0.0496848240796883 1 1
-0.0626361241971188 -0.0625334073497761 1 1
0.0873855611856637 0.0873655322212668 1 1
-0.00455892793599978 -0.00461662392650546 1 1
0.106533454757457 0.106459032436175 1 1
0.0290331896251183 0.0290500981008417 1 1
0.13172295596694 0.131624427258231 1 1
0.0990804843545437 0.0989717192260476 1 1
-0.167820999922 -0.167637596697188 1 1
0.103826368695613 0.103755077210862 1 1
0.0208059485778068 0.0208052777108126 1 1
0.118766920100465 0.118630980461551 1 1
-0.488500997284464 -0.487866060785197 0 0
0.108796795392865 0.108697113383991 1 1
-0.248297608913824 -0.248091667296122 1 1
-0.119076798835978 -0.118972603348918 1 1
-0.123213903540882 -0.123104830549411 1 1
0.0298442196333918 0.0297657927897361 1 1
0.0301037369910948 0.0300878711937637 1 1
0.0742417815136737 0.0741850858895735 1 1
0.130037381075197 0.129887277259769 1 1
0.0327869030476988 0.0326911027759519 1 1
0.0421540149198245 0.0421618136103311 1 1
-0.0597417091771879 -0.0596452561829824 1 1
-0.302798849769154 -0.302526688844037 1 1
-0.30225453687178 -0.301921416855775 0 0
-0.0834710842149707 -0.0833866203334715 1 1
-0.0829164091439049 -0.0827754948587957 1 1
0.50709018881132 0.506612242893632 0 0
0.0308973926758994 0.0308952899500439 1 1
-0.0659139881297013 -0.0659431573039448 1 1
-0.107221039736811 -0.107000146662624 1 1
-0.041346179293078 -0.041298226041242 1 1
0.0795864489996227 0.0794949617793517 1 1
-0.363028946103483 -0.362654435085526 1 1
-0.122742948044002 -0.122603251978179 1 1
0.0133573758834565 0.0133022178708936 1 1
-0.182447320631749 -0.182318144281113 1 1
0.00523819660388442 0.00521613388719873 1 1
0.007531505164295 0.00754735861156888 1 1
-0.0680549768800676 -0.0680122830489607 1 1
0.285252467980967 0.284931891374772 1 1
0.153479860823147 0.15327107732892 1 1
0.0663411499652252 0.0662317859220611 1 1
0.148302992960322 0.148133152835865 1 1
-0.13363531033928 -0.133537971725243 1 1
-0.214588738603342 -0.214365800228873 1 1
0.170328992703837 0.170191168118029 1 1
-0.0274090924060621 -0.0273811470499172 1 1
-0.0222823489777934 -0.0222509696844138 1 1
-0.0122782828125808 -0.0123244349627254 1 1
-0.155428134281403 -0.155248976161283 1 1
-0.0166473778338011 -0.0166706047617401 1 1
0.336456291448933 0.33612890011034 0 0
-0.139290950209472 -0.13914772549199 1 1
-0.031302814280269 -0.0312496753959841 1 1
-0.0324620214169784 -0.032446410920214 1 1
-0.104249828323864 -0.104105436423842 1 1
-0.263936493834128 -0.263639020135571 0 0
-0.0670624279357038 -0.0670040315515049 1 1
0.0858775572953543 0.0858157842362362 1 1
0.0898533762377074 0.0897478706852489 1 1
-0.155446878780353 -0.155307732266736 1 1
-0.200281104127962 -0.199995183887198 1 1
0.231539436740924 0.231284388140928 1 1
0.167878674178298 0.167673486435159 1 1
-0.0584127729468046 -0.0584245649020156 1 1
-0.0937252100340953 -0.0936391241822745 1 1
0.154281632334895 0.154102544175144 1 1
0.0114871648031342 0.0113823154850338 1 1
0.186347152916454 0.186144192437417 1 1
-0.0568241408504527 -0.0568015920850328 1 1
0.272416105003457 0.272134724788044 0 0
0.275672565516783 0.27540669845416 1 1
0.0669496501349422 0.0669018922601478 1 1
-0.101441449166885 -0.10129442207925 1 1
0.0225057091996205 0.0225293553459613 1 1
0.0178358645072731 0.017810375726155 1 1
-0.00935201323488857 -0.00935220178227341 1 1
0.16217441540458 0.162080409109065 1 1
0.141594099953563 0.141417036704229 1 1
-0.0963612837208009 -0.096294824703795 1 1
0.0289275524294473 0.028963597239569 1 1
-0.045496288698051 -0.0454804801006607 1 1
0.341293408687304 0.340913726392261 0 0
-0.0957194063503151 -0.0955839361123171 1 1
-0.00945589189110493 -0.00947629543806543 1 1
-0.0678348906757758 -0.0677462423570145 1 1
0.114726768909243 0.114567578034057 1 1
-0.101845597111186 -0.10172635875703 1 1
-0.126009864262571 -0.125927529189953 1 1
0.0738791788785267 0.0738191037321432 1 1
-0.00211922891350678 -0.0020859338692233 1 1
0.183413396191428 0.18323358242254 1 1
0.121963850210063 0.121839299285757 1 1
-0.047702108845997 -0.0476340824742715 1 1
0.267799356699755 0.267540912531511 1 1
0.208437227102179 0.208179452958483 1 1
0.127067261312455 0.126915637707232 1 1
0.00205063950565706 0.00205819127987238 1 1
0.106155125881322 0.105999505449264 1 1
-0.0774115279981084 -0.0772419072949893 1 1
0.167460978222049 0.167333592766687 1 1
-0.10918775915425 -0.109067781143688 1 1
0.443131349813405 0.442563497481741 0 0
0.164042888893706 0.163862497000556 1 1
0.309822700409512 0.309485152552203 1 1
-0.167923513255113 -0.167849029542894 1 1
0.12020422986885 0.120039832570884 1 1
-0.171248685424401 -0.171131320597471 1 1
-0.101665254277455 -0.10153529666286 1 1
-0.0761634562115338 -0.0760875280344282 1 1
-0.217198995612832 -0.216971995323584 1 1
-0.219256345542111 -0.219068983860976 1 1
0.0912344212081504 0.0912117800849735 1 1
-0.075108341003473 -0.0750339285936215 1 1
0.0712065335714444 0.0711626252336046 1 1
0.190472065020046 0.19023662846649 1 1
0.043908819703167 0.0437983288606883 1 1
0.0959965450020006 0.095915040501261 1 1
-0.0424139870446677 -0.0423981216442884 1 1
0.133150298009521 0.133006714930264 1 1
0.297680026338725 0.297357791534081 0 0
-0.194639737177772 -0.194453113649905 1 1
-0.172289242433383 -0.172054631717901 1 1
-0.0415604502497754 -0.0414896246345272 1 1
0.128601369683008 0.128428145271786 1 1
-0.135512755425673 -0.135364589721353 1 1
0.0192604216556889 0.0192169851572786 1 1
0.0310342665344727 0.0309500542233281 1 1
0.128362787273933 0.128233551142685 1 1
-0.571348992557805 -0.57077662940238 0 0
-0.0883613673165185 -0.0882503452259316 1 1
0.167019602874305 0.166804465949432 1 1
0.135590452025021 0.135456886108021 1 1
0.0717506693550298 0.0716898046503043 1 1
0.000283784175119067 0.000339107433036258 1 1
0.0744438340378362 0.074367795218672 1 1
-0.208676486077745 -0.208467213715648 1 1
-0.137417616929555 -0.137280270419268 1 1
0.240019644560793 0.239761243280162 1 1
0.0115704680795219 0.0115663418485635 1 1
0.0474196720953773 0.0473648361678973 1 1
0.359134761376115 0.358763892684589 0 0
0.0123990590803616 0.0124685380648866 1 1
0.219499987762466 0.219283204108465 1 1
-0.0555385782179128 -0.0554649445790497 1 1
0.0751203961134246 0.075010686189801 1 1
0.293217056065943 0.292948344528361 1 1
0.057814056881482 0.0577436014139909 1 1
0.320405809847888 0.320116174336097 0 0
0.0719989856692859 0.0719318777553613 1 1
-0.0787401739790015 -0.0786125542061162 1 1
-0.303890483371283 -0.303631597720781 0 0
-0.0531267353488688 -0.0530447871681714 1 1
-0.0707288245034449 -0.0706248179220505 1 1
0.291616983822118 0.291304565773365 0 0
-0.39851643253202 -0.398145924058448 0 0
0.0401165171161512 0.0400647565561892 1 1
0.159888809353619 0.159736598889966 1 1
0.157930704906557 0.157763800817073 1 1
0.0982993079379641 0.0982131768643366 1 1
0.0970458161036703 0.0969432447637939 1 1
0.0442777003895876 0.0442300784161973 1 1
0.139452379314974 0.139298055006063 1 1
0.0781001774715977 0.0779877650071948 1 1
0.0906537121825716 0.090523185751917 1 1
-0.252951040996963 -0.252738095685216 1 1
0.00451886413894989 0.0045096427509097 1 1
0.26921217314077 0.26894942762018 1 1
0.0896834627222208 0.0895156229392857 1 1
0.0417021755479032 0.04162703701442 1 1
-0.153231702579463 -0.153060437778993 1 1
-0.146663027485091 -0.146476812626666 1 1
0.376883480464526 0.376472888104335 0 0
0.0100570424309823 0.010071334225785 1 1
-0.0740650583315483 -0.0740277223073296 1 1
0.18987291317832 0.189643939352386 1 1
0.166570856046306 0.166444586514667 1 1
0.035329703965566 0.035243842890523 1 1
-0.0571299493219326 -0.0571519861599754 1 1
-0.15289050235548 -0.152730232729962 1 1
-0.0223152532906434 -0.0222939107846682 1 1
-0.0301560334036881 -0.0301038516244762 1 1
0.189048168884997 0.188864909115877 1 1
-0.0654546974925188 -0.0653770285666498 1 1
-0.0429547220637151 -0.0429164387354342 1 1
-0.248724727626759 -0.248461878101229 1 1
0.0976982918147901 0.097564957801235 1 1
-0.0940744042340505 -0.0939751336371347 1 1
0.0494873697428125 0.0494175270952296 1 1
-0.0970590616018528 -0.0969185863864202 1 1
-0.192462018261756 -0.19228033366842 1 1
0.193813960181585 0.193577490687947 1 1
0.145268210670235 0.145120153738944 1 1
-0.316664559451383 -0.316260394436493 1 1
0.147374848288401 0.147151091438081 1 1
0.267474190305555 0.26719522216043 1 1
-0.0213046436854305 -0.0212733123893767 1 1
-0.284613678227556 -0.284277444607979 0 0
-0.0927993442225765 -0.092763860167996 1 1
-0.0529659249465714 -0.0528660557821365 1 1
-0.0622752861696177 -0.0621791379015378 1 1
-0.18064823778109 -0.180441556769261 1 1
-0.078745550562774 -0.0787435098690734 1 1
0.188281050361532 0.188151982465202 1 1
0.178084657714117 0.177894103826339 1 1
0.0162745437010498 0.0162608140631955 1 1
-0.105536008350609 -0.105448840338603 1 1
-0.0352379044599782 -0.0351716032535527 1 1
0.0742118100641722 0.0741076331663936 1 1
-0.178436292079602 -0.178264501504171 1 1
0.20442916686581 0.204262468091266 1 1
0.380774941268263 0.380383389664387 0 0
0.0425582390023243 0.0425136544332597 1 1
0.0122246892534306 0.0122418414101789 1 1
0.277949546291036 0.277709784762106 1 1
-0.023910791762015 -0.0238870213950333 1 1
0.236117758422752 0.235855057719614 1 1
0.00088869776683867 0.000842774626137938 1 1
0.00197980113895724 0.00204597732299809 1 1
-0.190320887221136 -0.190166382264915 1 1
-0.23726996255232 -0.236969481582695 1 1
-0.103270592567523 -0.103166163731931 1 1
-0.100107937730043 -0.100031008677778 1 1
0.293480435852971 0.293190333455893 0 0
0.12567897691982 0.12554307917374 1 1
0.125345221964095 0.125148373309993 1 1
-0.18833986882592 -0.188151539105434 1 1
-0.00652324986680469 -0.0065483256763635 1 1
-0.010985524538765 -0.0109507099835153 1 1
0.0963090056814674 0.0961905133578052 1 1
-0.0121764221717603 -0.012211828405624 1 1
-0.201308879069055 -0.201140934234292 1 1
-0.00893846481325887 -0.00890126798390922 1 1
0.0889276364892141 0.0888518507887357 1 1
-0.0343981450256595 -0.0343510357683875 1 1
-0.0875658867885645 -0.0875284131162277 1 1
0.0917339461901019 0.0916162008329255 1 1
0.0107339800555711 0.0107408653308654 1 1
-0.375391678644223 -0.374933311837925 0 0
0.227494846079699 0.227301466921407 1 1
0.212822650924931 0.212608467546506 1 1
0.0376596282729396 0.0376835871417479 1 1
0.0546062737866974 0.0545705780161934 1 1
0.208994107100612 0.208771629353045 1 1
-0.207480808591879 -0.207261048932126 1 1
0.0885972231070335 0.0884976424690173 1 1
0.181090909118471 0.180924508998605 1 1
0.0618939074773642 0.0618615518285473 1 1
0.116394476117249 0.116291961923447 1 1
0.00558995372123935 0.00557426680812659 1 1
0.3086406468784 0.308256731550949 1 1
0.123662089354304 0.123525216684035 1 1
0.108116159825765 0.10795952073918 1 1
-0.158298568162324 -0.15804690927756 1 1
0.0480554121168188 0.0479986818859396 1 1
0.132207550279336 0.132026410282578 1 1
0.0279252642118229 0.0278671035166517 1 1
0.0123063411185518 0.0122912439037599 1 1
0.0837930574459091 0.0836511620077147 1 1
-0.173800909440772 -0.173561670220905 1 1
-0.119068653889682 -0.118993386245289 1 1
-0.201308049511992 -0.201098868261644 1 1
0.00556919393202106 0.00557490335758135 1 1
-0.0379918038992417 -0.0379212078231786 1 1
0.0488059572494769 0.0487753213876783 1 1
0.274391559908319 0.27411644996601 0 0
0.0478120039323196 0.047753068839822 1 1
0.189945816628343 0.189675616420789 1 1
0.146744203147086 0.14657450266949 0 0
-0.134278909092704 -0.134176648501211 1 1
-0.151625513967406 -0.151496234343292 1 1
0.0444361057207263 0.0443525525867939 1 1
0.0833276760761872 0.0832750776945011 1 1
-0.152817530682925 -0.152643569242913 1 1
-0.0175288996625447 -0.0175682762834436 1 1
0.191157688107704 0.190954425526101 1 1
-0.160931168494749 -0.160784611985209 1 1
0.0298719761206637 0.0298838215723927 1 1
0.0415179623474786 0.0414992953762824 1 1
0.0400298590233968 0.0399566074160595 1 1
-0.156832457367927 -0.156716277220863 1 1
-0.154069496953859 -0.153934897351995 1 1
0.0216044991641109 0.021622765161158 1 1
0.476886652127209 0.476327209330405 0 0
-0.156189535790841 -0.156045821214002 1 1
-0.0416787101877742 -0.0416882848098547 1 1
-0.0609565848306003 -0.0608087038616701 1 1
0.00937088715461507 0.00934803052467013 1 1
-0.163239406788581 -0.163065704310785 1 1
0.0531539151381472 0.0531313281635427 1 1
0.211757896312467 0.211533504899953 1 1
0.16773059346844 0.167598371221955 1 1
-0.0607024759354407 -0.0606228732273084 1 1
0.0793981058848941 0.0793765241309076 1 1
0.202305598622578 0.202126633321174 1 1
0.026409473892904 0.0264702954320624 1 1
0.0644290514596142 0.0643083760667355 1 1
-0.133866640413586 -0.133769990068358 1 1
0.382260176959884 0.381915361281472 0 0
-0.0446587816909658 -0.0446279289575525 1 1
0.173280492627825 0.173110320421394 1 1
0.0238539937768748 0.0238697949363625 1 1
-0.269439750144598 -0.269171107559509 0 0
-0.047840904435447 -0.0478262550895861 1 1
0.00902137445862032 0.00891961568261613 1 1
0.144913516289392 0.144739817234482 1 1
0.0135231099876168 0.013497632739597 1 1
-0.0262462400551263 -0.0262226594341075 1 1
-0.165920505690536 -0.165785681483827 1 1
0.122266928760572 0.122151577722669 1 1
0.141173700727198 0.14105870017575 1 1
0.0322505606084916 0.0321889352987258 1 1
-0.0102072198315371 -0.0102177982861176 1 1
0.0163053169222963 0.0163172261493382 1 1
0.187776164696078 0.187654610503376 1 1
-0.222247041417572 -0.222042718056373 1 1
-0.09351200278695 -0.0934918022842958 1 1
-0.131745396482408 -0.131629302019105 1 1
-0.253636748066924 -0.253357938872081 0 0
-0.0305884015062949 -0.0305549632189999 1 1
-0.0264322578211927 -0.0264397478671263 1 1
-0.117811148271996 -0.11769219925082 1 1
-0.275975507804927 -0.275665704858053 1 1
0.00476949061938846 0.0048345951690591 1 1
-0.0952489256058501 -0.0951279232458352 1 1
0.285433153040213 0.285091783952801 0 0
0.0405061400380351 0.0404451729623912 1 1
-0.215282473628255 -0.215129355069059 1 1
0.226914069908431 0.226672318553847 1 1
0.157531765068517 0.15738166133678 1 1
0.119323192193905 0.119125539572249 1 1
-0.1960633160319 -0.195885618911723 1 1
-0.398330941070538 -0.397903424432137 0 0
-0.136401072262304 -0.136270048194852 1 1
0.0304833507962987 0.0303691027603549 1 1
-0.0524408054163016 -0.0524109126076929 1 1
0.0769631403475193 0.0769299879607452 1 1
-0.106459233592423 -0.106342265681258 1 1
-0.0880231926207962 -0.0879578232081299 1 1
0.0708879298213708 0.07083729344763 1 1
0.304691859940361 0.304404876326433 1 1
0.275520242342264 0.275223537405906 1 1
0.17356026500445 0.173400648928202 1 1
-0.0368374214057262 -0.036837045667668 1 1
0.194222818053639 0.19409461931786 1 1
0.165988850826466 0.16585012924136 1 1
-0.329413045353734 -0.32907136646057 0 0
-0.0923543530625676 -0.0922753990103822 1 1
-0.0446116127908376 -0.0446521341233557 1 1
-0.0550031847879227 -0.054910324279997 1 1
-0.246861164481818 -0.246567827623361 1 1
-0.206474721076185 -0.206281279352934 1 1
-0.45597528843378 -0.455430911885064 0 0
0.102480779483959 0.102417640157025 1 1
-0.0445596814004738 -0.0445322047327765 1 1
0.0967896968793944 0.0966294614449836 1 1
-0.123195657690374 -0.123133080381705 1 1
0.0642152075451993 0.0641565442710414 1 1
-0.195889453488683 -0.195716215285071 1 1
0.307199775282355 0.306867388422872 1 1
-0.0835147253089754 -0.0834274548867944 1 1
0.0350387379822618 0.0350603482402692 1 1
0.0575441867134681 0.057475411760385 1 1
-0.192694181699879 -0.19248632083521 1 1
0.00529268455510384 0.00525685504963615 1 1
-0.127938285091142 -0.127785793331129 1 1
-0.161204057160795 -0.161044079892915 1 1
0.422911416231517 0.422481194652299 0 0
-0.00610865115763924 -0.00607111195604565 1 1
0.082454542863676 0.0823323916696985 1 1
0.295437113086157 0.295076311724779 1 1
-0.107915368546491 -0.107787871147388 1 1
0.232749368750044 0.232477317965121 1 1
-0.0708466251373866 -0.0707838410127698 1 1
0.17316090809677 0.172976334653675 1 1
0.14068237379874 0.140537479050393 1 1
0.461425667665085 0.460968767448095 0 0
0.148652281726194 0.148543246426674 1 1
-0.0215940633293723 -0.0216236397648151 1 1
0.147180700787499 0.147031396243669 1 1
-0.0868465546208314 -0.0867624985807074 1 1
0.0221318732821399 0.0221223966507443 1 1
0.102632556561257 0.102510385109521 1 1
0.136191296506679 0.136061044968842 1 1
-0.0999763439920103 -0.0998270752005817 1 1
-0.21301563434719 -0.212779747279924 1 1
-0.0601193821846462 -0.0600670860965192 1 1
0.147848455196064 0.147728678154591 1 1
-0.270253198879979 -0.270027107117221 1 1
-0.12773232848543 -0.127631261006791 1 1
0.0780041628783695 0.0779748666122976 1 1
-0.108057853277543 -0.107955235321445 1 1
0.0124445136311645 0.0123825633819406 1 1
-0.024172587508852 -0.0241618539554656 1 1
-0.229898763592448 -0.22960661317016 1 1
-0.451219216055968 -0.450738432928635 0 0
-0.0136754122704452 -0.0136921594998364 1 1
-0.123320769419051 -0.123202590392063 1 1
0.0503034595415364 0.0501728187171165 1 1
-0.0432450159806277 -0.0432735530132727 1 1
0.0414506882280126 0.0414168916217322 1 1
0.2218342522771 0.22161017456453 0 0
-0.234118320769705 -0.23384887700246 0 0
-0.0828146821723257 -0.0827158098050667 1 1
-0.0654623996197473 -0.0654235746372481 1 1
-0.0553846009246697 -0.0553323753280007 1 1
0.0472540558457293 0.0472163665501292 1 1
0.113262707604127 0.113177927775362 1 1
-0.0358758252440762 -0.0358649247362947 1 1
0.107830156442428 0.107752690523396 1 1
0.162516780127751 0.162375131828584 1 1
-0.0255632542826983 -0.0254999537222658 1 1
-0.0861806423544299 -0.086046986097214 1 1
-0.11035135993332 -0.110161217646122 1 1
-0.147714272953274 -0.147579280673165 1 1
0.124729346445615 0.124593613199674 1 1
0.183369192261009 0.18315778238358 1 1
-0.326364072059751 -0.326020066300461 1 1
0.0881075231389163 0.0879674654644524 1 1
-0.152516869320139 -0.15234400346371 1 1
0.163223820191357 0.163026539461759 1 1
0.0471153263614431 0.0470872080611485 1 1
-0.00565686838941336 -0.00558823551389532 1 1
0.136209528131626 0.136095210122625 1 1
0.348313300498301 0.347955961717041 0 0
0.161648666044746 0.161487031564255 1 1
0.0254090881423037 0.025357230168045 1 1
-0.272367206265033 -0.272093693552586 0 0
0.195045528779032 0.19488771430158 1 1
-0.253117645539345 -0.252852216208547 0 0
-0.223859147588573 -0.223604434561662 0 0
0.084205748084794 0.0840886193730548 1 1
-0.232655924221844 -0.232440777581769 1 1
0.16250651061872 0.162325631157472 1 1
0.061837878603838 0.061827090635665 1 1
0.225483159783749 0.225245302467781 1 1
-0.148175963745677 -0.148005726818182 1 1
-0.168879356575836 -0.168716031010506 1 1
0.13948430397833 0.139247417648987 1 1
-0.280871131017148 -0.280573185902948 0 0
-0.116782118495291 -0.116699278308246 1 1
-0.0986716382072574 -0.0985630977303675 1 1
0.229512792342768 0.229270760165305 1 1
-0.0702330403358773 -0.0700801350977998 1 1
0.0325606453814504 0.0325369038595587 1 1
-0.152187880550997 -0.152001718949561 1 1
0.124432667711922 0.124270263154805 1 1
0.0767929367625525 0.076655504860559 1 1
-0.2065018408159 -0.206321405532862 1 1
0.00876542206376226 0.00875151831650722 1 1
0.00581701870082777 0.00580121300238241 1 1
-0.134997925609497 -0.134865698740423 1 1
0.0548779577560687 0.0548109730999302 1 1
0.0574465445775743 0.0574205324898239 1 1
-0.0195321349430568 -0.0195750782040399 1 1
-0.0536245677473993 -0.0535687039386045 1 1
-0.0805745106991429 -0.0804927377415092 1 1
0.195123557316203 0.194873946617327 1 1
0.159257836223748 0.159090168516441 1 1
-0.0286875397209424 -0.0286135631733132 1 1
0.0193469590517503 0.0193129261096855 1 1
0.0687302932210398 0.0686412907538716 1 1
0.191120716768855 0.19087388987918 1 1
0.0627786063123797 0.0627254345989172 1 1
0.0149649442076707 0.015024195364094 1 1
0.138772151369606 0.138653937239669 1 1
-0.14511849382961 -0.144956703076674 1 1
-0.107827193078514 -0.107707319663556 1 1
0.0366684684422678 0.0366232255396975 1 1
0.102284687552492 0.102168745752914 1 1
0.333581116865657 0.33327571688416 0 0
0.169494341451758 0.169331696412302 1 1
0.0801492684728422 0.0800700814008622 1 1
0.11649543987818 0.116349394417958 1 1
0.0289239401674427 0.028918656186157 1 1
0.0708244812450047 0.0707471869514396 1 1
0.139240617470688 0.139098305388201 1 1
-0.0245725417286042 -0.0245581910906733 1 1
0.166137111674592 0.16600749543426 1 1
0.0240340074967444 0.0239942832052795 1 1
0.274982841016081 0.274725870092503 1 1
0.14539134740564 0.145270577153152 1 1
-0.0419640681922879 -0.0418716334785624 1 1
0.168441008460762 0.168257587378846 1 1
0.224936544384588 0.22476803516264 1 1
0.0711657586675684 0.0710044085914161 1 1
0.111051579939343 0.110998704542841 1 1
0.0555625903689126 0.0555387339186349 1 1
0.278767368700733 0.278466026362182 1 1
0.107470826170988 0.107418938666163 1 1
0.0107995447811881 0.0107268187177209 1 1
-0.475223885596449 -0.474716716324597 0 0
-0.108114213781931 -0.107993443048539 1 1
0.144501373018442 0.144385165020882 1 1
-0.107762298374443 -0.107696377450778 1 1
-0.0867584749872782 -0.0866919165067436 1 1
0.0947524108233636 0.0946572670279745 1 1
0.0316891169315706 0.0316311211925288 1 1
-0.200816050920731 -0.200541519628677 1 1
-0.150419063597358 -0.150266849260709 1 1
-0.0692657659284312 -0.0691654201959158 1 1
0.0394040765254337 0.0393883127291319 1 1
0.0487890028708223 0.0487038843958338 1 1
-0.0188622324987377 -0.0188459313000975 1 1
0.0118547564277307 0.0118797607382357 1 1
-0.160762568191271 -0.160578754660478 1 1
0.11361150246284 0.113517644048299 1 1
0.116581859218577 0.116439723741139 1 1
0.200942574333744 0.200748937786101 1 1
-0.347502092934545 -0.34714371450136 1 1
0.349517377770767 0.3490143526374 1 1
-0.139938830320846 -0.13972880253901 1 1
0.177053466902817 0.176946710389712 1 1
-0.0566097919375571 -0.0565050690932377 1 1
0.142777600689194 0.142623204503398 1 1
-0.221412740826648 -0.221149957308315 1 1
-0.069617332711474 -0.0696606043381484 1 1
-0.228467365017861 -0.228268558990433 0 0
0.105275680935669 0.105161675075527 1 1
-0.0199245996423015 -0.0198677147373233 1 1
-0.0232760768301701 -0.0232407819970024 1 1
0.398368887560211 0.397965964922531 0 0
0.0381956344134113 0.0381923171049843 1 1
0.135777225168312 0.135620779100302 1 1
0.17090120736221 0.17072998724769 1 1
-0.0227115763891895 -0.0226773057477975 1 1
0.114097494034403 0.113947075671835 1 1
0.0637808307955031 0.0637353101343415 1 1
0.13130992712992 0.13115184449401 1 1
0.134047305338104 0.133888027929953 1 1
0.118606364317573 0.118461446016516 1 1
0.286612858473047 0.286315097532191 1 1
-0.15739148646905 -0.157218490434786 1 1
-0.426549522819923 -0.42612360614536 0 0
0.0831489786461068 0.0830927661887764 1 1
0.0146899220298831 0.0146474434243988 1 1
-0.265398978928273 -0.265187759290123 1 1
-0.126947818329166 -0.126800799498096 1 1
0.132715205337135 0.132577798095289 1 1
-0.14208200911012 -0.141879143070221 1 1
-0.120462205541153 -0.120349321713759 1 1
-0.212139021903341 -0.211892061067748 1 1
-0.160234680692648 -0.160093894662043 1 1
0.0946415671035908 0.0945439423617097 1 1
0.321398021444079 0.321030822139161 0 0
-0.0522148938822842 -0.0521903277639924 1 1
0.12335633254627 0.123255579155516 1 1
-0.0774657197099146 -0.0773964545231979 1 1
-0.0572737977020897 -0.0572057549496494 1 1
0.258546220284889 0.258357860075901 1 1
0.0605818128530012 0.0605111187413012 1 1
-0.0151530392671537 -0.0151288584506451 1 1
0.0676050273166805 0.0675389607357041 1 1
-0.207360304186237 -0.207169748378705 1 1
-0.111772393633949 -0.111659200740912 1 1
0.01063935214201 0.0106442727783741 1 1
-0.0714996752726469 -0.0714403113397772 1 1
0.253776690681685 0.253523313558575 0 0
0.191250724947165 0.191028429341095 1 1
0.139842381722269 0.139704669387361 1 1
0.0223610857532254 0.0223423610453372 1 1
-0.13532729017587 -0.135184232088728 1 1
0.148656917404848 0.148468797152361 1 1
0.00709005071794531 0.00708902252332817 1 1
0.0126055773947466 0.012598288093848 1 1
0.0796296128166957 0.0795284542589013 1 1
-0.212977776371132 -0.212811088179775 1 1
-0.335753362138766 -0.335399628764411 0 0
-0.0514643175795114 -0.0514638291143711 1 1
-0.163730602561992 -0.163569746528605 1 1
-0.371896306371491 -0.371465165223384 1 1
-0.158754118277456 -0.158542075536016 1 1
-0.084207647766559 -0.0841750344031915 1 1
0.0199925427890833 0.0199682301008577 1 1
-0.170734971651811 -0.17054244987553 1 1
-0.317785923116333 -0.317368786389364 0 0
-0.0021016480878461 -0.00208031587284411 1 1
0.0985685842202589 0.0984088842349564 1 1
-0.145917837724463 -0.145756897921451 1 1
-0.277767520883982 -0.277444739089701 0 0
0.0273589001688625 0.0273550206022211 1 1
0.0980236007282297 0.0979699261793116 1 1
0.223100711160268 0.222875727998425 1 1
-0.187654848382119 -0.187476689304932 1 1
0.128111099221166 0.127947491881805 1 1
0.131904923386907 0.131769886886237 1 1
0.0274230271123642 0.027355647424219 1 1
-0.299757153659402 -0.299422261178682 0 0
-0.100615099532087 -0.100538085201486 1 1
-0.102685841251821 -0.1026052439338 1 1
-0.0170699113403344 -0.0170297256758135 1 1
-0.0889420712874402 -0.0888800208248913 1 1
0.0229109866733101 0.0229224520542637 1 1
0.192361436982181 0.192198896266802 1 1
0.0425285056521428 0.0425324733288346 1 1
0.0503420805415349 0.0502335073503808 1 1
-0.0419177763667393 -0.0418815214559776 1 1
-0.128187784185456 -0.128078144244254 1 1
-0.303827479555951 -0.303555974737066 1 1
-0.222467380458127 -0.222204974383132 1 1
-0.153685407392336 -0.153537697994538 0 0
-0.205190900020426 -0.204968899757366 1 1
-0.029795318369105 -0.0297570761179851 1 1
0.19042564245911 0.190268048005848 1 1
-0.0474720505286959 -0.0474349782933823 1 1
-0.110814782124086 -0.110737869504906 1 1
-0.00255393543079625 -0.00252128577297964 1 1
0.0377510156465297 0.0376933930893586 1 1
0.507638983619274 0.50705017243653 0 0
-0.0253008752033458 -0.0253040126662646 1 1
-0.154732590700293 -0.154608881849632 1 1
-0.0443333514407025 -0.0442829782781279 1 1
-0.0987790667830217 -0.0986507284446238 1 1
0.148878648900772 0.148737425778082 1 1
0.0819889542893449 0.0819157546998036 1 1
0.170929696036635 0.170742537183507 1 1
0.00121262777319344 0.00124379635254476 1 1
-0.0841777299325496 -0.0840473500377718 1 1
-0.0313664895751505 -0.0313998871331302 1 1
-0.0467530961250222 -0.0466989041955441 1 1
-0.0365793831246498 -0.0365068155958565 1 1
0.177352432159195 0.177189935633001 1 1
-0.0818321750994955 -0.0817696411022221 1 1
0.111029315053034 0.110924804367295 1 1
-0.210783619846417 -0.21062107399348 0 0
0.248024238409698 0.247782473765298 1 1
-0.0313513878397021 -0.0312535942384933 1 1
0.100498714061577 0.100425137418913 1 1
-0.167305465278512 -0.167123706362623 1 1
-0.0482284809793275 -0.0482326096915631 1 1
-0.0541139243045504 -0.054063571351062 1 1
-0.0239951311264541 -0.023998203295226 1 1
-0.150935346249925 -0.150871722459754 1 1
-0.0764848501876566 -0.0763799886764698 1 1
-0.106917753094182 -0.106836839134978 1 1
-0.175253253588566 -0.175060571406425 1 1
0.181373902433065 0.181206963790842 1 1
0.031001025980963 0.0309708417089808 1 1
0.305876315377289 0.305513388647475 0 0
0.189584431112952 0.189393112157371 1 1
0.0762274189316214 0.0761630303411916 1 1
-0.324331003429722 -0.324016562687428 0 0
-0.100897928509191 -0.100851068333101 1 1
0.205434630379523 0.205201157180293 1 1
0.0576798209674352 0.0576121921529443 1 1
0.186034548167976 0.185916512146086 1 1
0.0929453909224486 0.092884325874914 1 1
-0.235357781318785 -0.235088324654303 1 1
-0.200332068250088 -0.200150325447064 1 1
-0.277752397085048 -0.277502956248512 1 1
-0.313686756811264 -0.313298965866126 0 0
0.15736531487174 0.157155171109842 1 1
-0.202089219814994 -0.201865288310605 1 1
-0.0158349479139709 -0.0157891670835471 1 1
-0.0490064296179573 -0.0489761635425864 1 1
0.0311701646051662 0.0311555117931791 1 1
-0.0379634724041882 -0.0379168143346028 1 1
-0.220928151592825 -0.220684490585543 1 1
-0.0720875593648462 -0.0719566821249314 1 1
0.0093821123237067 0.00935711327137038 1 1
-0.14927893521349 -0.14906064104787 1 1
0.0201201584272409 0.0201095219367936 1 1
0.0568817504421174 0.0568315749923473 1 1
0.179756015415356 0.179526489955532 1 1
-0.117321973732055 -0.117180284205562 1 1
-0.0205049734235336 -0.0204516630684028 1 1
0.307943312275913 0.307641313820495 0 0
0.260924989621357 0.260630362533412 1 1
0.0602503434000548 0.0602239569532603 1 1
-0.133719368761715 -0.133619384713332 1 1
-0.145689876473606 -0.145492015706034 1 1
-0.245088557711225 -0.244832325670028 1 1
-0.043429820822043 -0.0433121475834037 1 1
0.173923996765475 0.173777832967031 1 1
0.354294334168984 0.353933905620635 0 0
0.0918478291188127 0.0917286635044101 1 1
0.0326413158778809 0.0326029197740859 1 1
0.349445552790134 0.349030936708627 1 1
-0.165374027338626 -0.165229012144888 1 1
-0.109225910980094 -0.1091455666365 1 1
-0.116159232195088 -0.115988071969545 1 1
-0.0912195595539894 -0.0911060942072894 1 1
-0.153111828874063 -0.152933116897814 1 1
0.240464648067627 0.240252874959309 1 1
0.0868890675258367 0.08678360121736 1 1
0.0512845757688307 0.0512339680735557 1 1
-0.162103152424211 -0.161935962113187 1 1
-0.013354356135597 -0.0133209674351308 1 1
0.0635253243927898 0.0635020043485167 1 1
-0.212659261534551 -0.212425034734572 1 1
0.187829497192666 0.187615045940318 1 1
0.145244970151398 0.145048798723449 1 1
0.150298033166602 0.150160969256856 1 1
-0.24007661008936 -0.239811248534993 1 1
-0.0296978192573506 -0.0296299758801306 1 1
-0.0851174864637331 -0.0850048651812912 1 1
-0.287713136615158 -0.287419146781694 0 0
-0.334443046085264 -0.334159565588451 0 0
-0.0377389731919443 -0.0376433625489427 1 1
-0.0275653392314626 -0.0275110547012487 1 1
-0.221514851336675 -0.221305513480577 1 1
-0.532025006664694 -0.531458899649576 0 0
0.0649219075908286 0.0648781752521667 1 1
0.293096579529598 0.292844676192425 1 1
-0.461439513719145 -0.460903342245868 0 0
0.0126024893154415 0.0125548999608626 1 1
-0.119889937868331 -0.119759259057569 1 1
0.100519557099599 0.100452722467226 1 1
-0.30937957098593 -0.309044695967236 1 1
0.188647179291233 0.188475103378014 1 1
0.134673950437701 0.134472578263251 1 1
-0.0103619568052975 -0.0103064746184304 1 1
-0.234341736005491 -0.234083283634218 1 1
-0.229542833337606 -0.229353023361026 1 1
0.136218395703414 0.136101116282405 1 1
-0.425764721737264 -0.425340997098326 0 0
0.104865470677287 0.104755979372374 1 1
0.0213992741248884 0.0213753085172607 1 1
-0.0227861225863244 -0.0227808582966894 1 1
0.127488811907764 0.127339868885604 1 1
-0.112357677895558 -0.112283448254885 1 1
-0.138432787628855 -0.138286648504066 1 1
-0.0808457804997649 -0.0807591769579956 1 1
-0.120832094483702 -0.120702239587341 1 1
0.00100684266981096 0.00108023331089289 1 1
0.252700340562085 0.252444823202562 1 1
-0.268403287467765 -0.268151729159833 1 1
-0.0604613797535298 -0.060411388347669 1 1
-0.0385793061003849 -0.0385245814363887 1 1
-0.0935641868765892 -0.0934241760363452 1 1
0.146065062051342 0.145992868197932 1 1
-0.0938549850223384 -0.0937549642706977 1 1
0.242510235199075 0.24222320182724 0 0
-0.288948552359837 -0.288636532480082 1 1
0.0530070511987539 0.0529353206365536 1 1
0.00918538186002391 0.00918935443458539 1 1
-0.240517155884835 -0.240288610950053 1 1
-0.116084047854111 -0.115918022146449 1 1
0.328382900972962 0.327933811059927 1 1
0.245528097094736 0.245326487813066 0 0
-0.111725718117134 -0.111675305571888 1 1
-0.137928640639776 -0.137761676692511 1 1
-0.394922135743498 -0.394521703930491 0 0
-0.0192093616101873 -0.0192174236710912 1 1
-0.04655797018443 -0.046497155709122 1 1
0.13348935233205 0.133391655838583 1 1
-0.06513710316841 -0.0650642995559544 1 1
-0.0811934413006288 -0.0811028031984335 1 1
0.0509469535078602 0.0508914607981659 1 1
0.249270552320083 0.248979405586858 0 0
0.0509495169856575 0.0509230683284421 1 1
0.0141746474633487 0.0141531890916865 1 1
-0.0164157547903646 -0.0164620010985623 1 1
-0.103648112076638 -0.103551195121291 1 1
-0.109878415271871 -0.109767030608919 1 1
-0.168094342567101 -0.167947562680051 1 1
-0.354523594393841 -0.354175575401363 0 0
-0.139648099739261 -0.139556844501138 1 1
0.114013191511778 0.113957809710568 1 1
0.0230188229827251 0.0230216334786901 1 1
-0.287657091043802 -0.287380221983502 1 1
0.153606119657176 0.153456901992818 1 1
0.29978342471307 0.29949624113048 1 1
0.0578118280868146 0.0577917552356945 1 1
-0.103809517466545 -0.103741275538448 1 1
-0.0728828081891013 -0.0728497200850532 1 1
0.0964806731209441 0.0963698980798974 1 1
-0.175062697284514 -0.174876834166547 0 0
-0.103196666266945 -0.103096330638257 1 1
0.0192049101490798 0.0191575683512821 1 1
0.153621222518221 0.153498428684676 1 1
-0.0140737248988891 -0.0139535623398884 1 1
-0.230996087667943 -0.23079562670565 1 1
-0.114654685986736 -0.114524876013125 1 1
0.11071384909147 0.110661389264992 1 1
0.215100167663029 0.214862384896564 1 1
-0.0896226780595148 -0.0895447533785849 1 1
0.317283948847218 0.316954851636103 0 0
-0.0175992631631107 -0.0176042430478859 1 1
0.256285031488798 0.256025343698987 0 0
0.18191904883498 0.181756358776486 1 1
0.195681109129007 0.195503592062656 1 1
-0.314254255168198 -0.313940274948501 0 0
-0.135353918316121 -0.135182683341324 1 1
0.140561188484767 0.140440772127847 1 1
-0.292595473287209 -0.292263410406216 1 1
-0.212141596207791 -0.211980313885476 1 1
0.00457156671725042 0.0045528530144687 1 1
0.184865067650163 0.184669252160099 1 1
-0.232094681411029 -0.231872605076139 1 1
0.280729146716721 0.280435271245031 1 1
-0.106223239941761 -0.106111968508975 1 1
0.0857125581766908 0.0856036401255996 1 1
0.133671671463673 0.133539870473617 1 1
-0.255455378880848 -0.255177673716147 0 0
-0.12197475832606 -0.121805661759369 1 1
0.168032303580636 0.167857041606329 1 1
-0.154732712808429 -0.154572567070273 1 1
-0.169065563688206 -0.168860090210753 1 1
0.113540775989524 0.113433853223375 1 1
0.11545228302354 0.11534543371827 1 1
0.0127170011352359 0.0127229572405442 1 1
0.0593998412052861 0.0593573723533972 1 1
-0.0307913881611684 -0.0307922573823551 1 1
-0.0277198694881347 -0.0276611647223339 1 1
-0.0241318869120396 -0.0241054560423056 1 1
0.265901438399171 0.265634562765696 0 0
-0.0108695961364717 -0.010860680851733 1 1
0.102256108508184 0.102209711923196 1 1
-0.262830746812824 -0.262621809664794 1 1
-0.0429935650752257 -0.0429805853362846 1 1
0.0452205892118239 0.0451077330985955 1 1
-0.344311006153314 -0.343974936538538 0 0
0.132688482179314 0.13256837810805 1 1
-0.150971377691405 -0.150770281222231 1 1
-0.188443744106958 -0.188231829583435 1 1
0.0788566961069683 0.0787682298213634 1 1
-0.121690015155398 -0.12154051738056 1 1
-0.00180040388369886 -0.00181112423507501 1 1
-0.0799204387494399 -0.079826259477639 1 1
-0.130164995414159 -0.130045108051 1 1
0.286906332744975 0.28660627620962 0 0
0.0873356625372285 0.0872507273104232 1 1
-0.133753027293183 -0.133638758494533 1 1
0.0221449072240776 0.0221295068959026 1 1
-0.354801535928886 -0.354415732555312 0 0
-0.0265625249989634 -0.0265310862654685 1 1
0.0706805035715914 0.0705669601251545 1 1
-0.157455607148213 -0.157265718465682 1 1
-0.277824448134871 -0.277546914888121 1 1
0.030143230303032 0.0301044238229136 1 1
0.0445288771191276 0.0445465605534099 1 1
0.0946928685547065 0.0946154085273902 1 1
-0.05572946531654 -0.0557034024176448 1 1
0.0143611785683003 0.0143785082745779 1 1
-0.102690389004663 -0.102614306451003 1 1
0.148087340317065 0.147960359128696 1 1
0.0124383483363274 0.0124342183092795 1 1
-0.229624228669193 -0.229396066375749 0 0
-0.0612792518872939 -0.0612207706871986 1 1
0.154986540290795 0.154881407359316 1 1
-0.062599104758201 -0.0625330399565131 1 1
0.257051231020068 0.256799339956432 1 1
-0.153267254637689 -0.153109557693333 1 1
0.167067588023114 0.166917528148037 1 1
0.0857981993854917 0.0856656128677805 1 1
-0.184197486838413 -0.184048512198845 1 1
0.235070802111293 0.23485650623239 1 1
0.254653847392379 0.254399268189658 0 0
0.10998074530676 0.109832203731928 1 1
0.204097717493081 0.203936653945496 1 1
-0.159142069485842 -0.15897526587999 1 1
-0.231871884591967 -0.231555941951409 1 1
-0.137214645073827 -0.137049514171335 1 1
0.0944606175936907 0.0943454038213809 1 1
0.215113122376799 0.214848423345732 1 1
-0.165093896886626 -0.164936062605104 1 1
0.216327863138813 0.216083440822675 1 1
-0.0342001598449752 -0.0341210252529446 1 1
0.181442365193612 0.181197263851769 1 1
-0.0142521664114265 -0.0141885744146409 1 1
-0.0551513266648583 -0.0550888911820359 1 1
-0.01368632284391 -0.0137785821860543 1 1
0.197922967289252 0.197689553026755 1 1
0.00375158678979465 0.00373265734358041 1 1
0.173537464948079 0.173369250503212 1 1
0.0722189063296463 0.0720896564289015 1 1
0.136671815728801 0.136529807942999 1 1
0.0727660653432697 0.0726431290127618 1 1
0.0491915685097884 0.049110917914605 1 1
0.0841346502168507 0.0840854314270491 1 1
0.00557310895461451 0.0056015030455322 1 1
0.0576455263169577 0.0576030119491343 1 1
0.131322755994666 0.13114087470349 1 1
0.0514228991765893 0.051389000814129 1 1
0.130179648140481 0.130049496786564 1 1
0.295835528709085 0.29553276806245 0 0
-0.156806403744367 -0.156654509683172 1 1
-0.310504974454675 -0.310238189875356 1 1
-0.149970151374954 -0.149784441287385 1 1
-0.168270068595856 -0.168057774624168 1 1
0.0605647095263846 0.0604902760851126 1 1
-0.0199269309775074 -0.0199113307112464 1 1
-0.133668892773512 -0.133533249606512 1 1
-0.101364015017179 -0.101292600491671 1 1
0.164394875957171 0.16421523198896 1 1
0.0160175726320443 0.0159561458472455 1 1
0.0762787390118441 0.0761995289922273 1 1
0.148986253333294 0.148810722742013 1 1
0.0891739643204754 0.0891006124626035 1 1
0.0820988948877611 0.0820114464690618 1 1
0.324339583858633 0.323966686786822 1 1
-0.101783261033256 -0.101740717463429 1 1
0.0426181148434186 0.042592477253386 1 1
-0.0655910497007228 -0.0655170981201338 1 1
-0.0337696343181019 -0.0337148796877626 1 1
0.241194621593011 0.240948808871589 0 0
0.0114546754759001 0.0114487583327966 1 1
-0.302277350680221 -0.302009346060659 0 0
0.073315056069467 0.0732715927692537 1 1
-0.0798909206392975 -0.079818107450307 1 1
0.000384520629996666 0.000392318281380259 1 1
-0.204090411371676 -0.203786550155823 1 1
-0.0287922194250156 -0.0288168072795036 1 1
0.0613159253045532 0.0612651585786034 1 1
-0.0524204009473273 -0.0523512072264773 1 1
-0.00174589720021537 -0.00174709752649083 1 1
0.0402480449136788 0.0402010845967521 1 1
0.0415324746671329 0.0414834853286341 1 1
-0.333391637688182 -0.333072603962439 1 1
0.103257187541421 0.103154994840382 1 1
0.0319460551759209 0.0319331325125735 1 1
0.128055439514033 0.12793057189642 1 1
0.0633210348521268 0.0632571117628078 1 1
-0.328356586877299 -0.328067625639409 0 0
-0.0626214564900837 -0.0625446997833716 1 1
-0.0730929504360001 -0.0730198278320812 1 1
0.0990822814574005 0.0990468030902733 1 1
-0.00248602826674672 -0.00244368256976366 1 1
0.162184797610842 0.162038445499086 1 1
-0.177505775962463 -0.177331519324486 1 1
-0.0603719354383119 -0.0602647807117217 1 1
0.0930262107331002 0.0929913115015518 1 1
-0.213188184795692 -0.212994766843088 0 0
0.121646018253792 0.121503448771513 1 1
-0.0721523034103605 -0.0720283384049565 1 1
0.117678397674791 0.117545655431066 1 1
-0.0762809008885734 -0.07618224628073 1 1
0.0217995363629094 0.0218353488098768 1 1
-0.240296434716321 -0.240012171786071 1 1
-0.0814124313514552 -0.0813388587139824 1 1
-0.00748554748564544 -0.0075261436214988 1 1
-0.0548089508468653 -0.054756112437107 1 1
0.0267592115751424 0.0267594300861655 1 1
0.189431102350587 0.189239403029864 1 1
0.00841544003899298 0.0084408068166596 1 1
-0.196316069812959 -0.19610895205933 1 1
-0.0995192929245385 -0.0993955673550717 1 1
0.0562754075614682 0.0561805972717074 1 1
-0.165267933606232 -0.165050806055076 1 1
0.0969771148681033 0.0968959932479632 1 1
0.3351830099769 0.334856426296517 1 1
-0.00180128608501331 -0.00179671839552176 1 1
-0.210988076224332 -0.210731756963126 1 1
-0.138815785908591 -0.138617726502812 1 1
0.0177389499576359 0.0177412963115626 1 1
0.0036530083902899 0.00368128030282233 1 1
-0.0629669117360097 -0.0629591385312858 1 1
0.248368694573404 0.248078780613812 1 1
-0.03268053515534 -0.0327062572634439 1 1
0.039755193265519 0.0397397308398038 1 1
-0.0328712854763825 -0.0328548748458159 1 1
0.0886791191392755 0.0886003643737769 1 1
0.070395629989314 0.0703235838510529 1 1
-0.192177536636996 -0.191965301312931 1 1
-0.0125071304403954 -0.0124733344170276 1 1
-0.0667691686174688 -0.0666860685604614 1 1
-0.0223103954948897 -0.0223049163589236 1 1
0.144381336450664 0.144151252064452 1 1
0.100722433275487 0.100616644172973 1 1
-0.375628077305692 -0.375253131695346 0 0
-0.0340094454331907 -0.0339123386088733 1 1
0.198148999201797 0.197990320150238 1 1
0.13951763989867 0.139362935090258 1 1
-0.0152664208926649 -0.0152324299493208 1 1
0.00998836268894147 0.00996119696894295 1 1
0.163969917868985 0.163724860918369 1 1
-0.122592589137605 -0.122408967072166 1 1
-0.00272174130207474 -0.00273769458680558 1 1
0.0169553046938067 0.0170268624993502 1 1
-0.0677113410032249 -0.0676169309362295 1 1
0.043540010491262 0.0434830698944651 1 1
-0.369925444786683 -0.369507075812015 0 0
0.0356609437155525 0.0356375881967936 1 1
0.0548622641715156 0.0547582409637136 1 1
0.0347590410152013 0.0346649795113473 1 1
0.270110366318166 0.269815233511815 0 0
-0.155380912186341 -0.155227962945372 1 1
0.0110333182284082 0.0110009291267474 1 1
0.0651440542970933 0.0651177555136784 1 1
0.324157826280329 0.323817494023359 1 1
-0.223158863394925 -0.222921696078008 0 0
0.0209022105294398 0.0208986595784102 1 1
-0.181237129273863 -0.181044515983892 1 1
-0.0294426801940006 -0.0293995363825545 1 1
-0.00151901378697213 -0.00152050814803737 1 1
-0.282857876961447 -0.282582668882018 1 1
0.0364332369371936 0.0364255202449218 1 1
0.0558293039230348 0.0557518829677196 1 1
-0.166094708209663 -0.165888605892712 1 1
0.200551382839209 0.200286742418414 1 1
-0.14435283640453 -0.14426538676862 1 1
-0.228463516542223 -0.22824346540213 1 1
-0.221775827614454 -0.221520116838338 1 1
-0.0893817990624324 -0.0893093872456795 1 1
-0.179054152352446 -0.178930691315758 1 1
-0.165974128739768 -0.16583995143775 1 1
-0.0326072845678394 -0.0325429958699942 1 1
-0.0773020926013492 -0.0772356556368646 1 1
0.058209066243948 0.058190791696292 1 1
0.218213872593765 0.218041044910159 1 1
0.142213052702227 0.142047322434213 1 1
-0.0646679867815367 -0.064658170941401 1 1
0.162329826245966 0.162227798988777 1 1
-0.0183001293027837 -0.0183404779841557 1 1
-0.139620166135116 -0.139526716380847 1 1
-0.295532404832192 -0.295187955028424 0 0
0.142937083264714 0.142838063463533 1 1
0.285740595057611 0.285459742672501 0 0
0.236018444678064 0.235762176529246 1 1
0.0351503616102522 0.0351125539246236 1 1
0.0342260329871875 0.034209595813847 1 1
0.0199933252617467 0.0199568388409867 1 1
-0.138992598832919 -0.138826716190103 1 1
0.191010679807482 0.190802839878682 0 0
-0.139883326309394 -0.139678480473299 1 1
-0.137656600446446 -0.137532430542918 1 1
0.267072124194728 0.26678210135171 0 0
-0.0686320814045754 -0.0686549906197105 1 1
-0.022749423307722 -0.0227125022325418 1 1
0.0454073446640813 0.0453128900569463 1 1
0.130000128684236 0.129861082785789 1 1
0.0947840837088668 0.0946687201525877 1 1
-0.0880803226017515 -0.0880127828260051 1 1
0.0809105795567996 0.080900506442932 1 1
-0.00337620761136158 -0.00338945027102799 1 1
0.114208034484789 0.114094455409898 1 1
0.0820425063406035 0.0819477764175424 1 1
0.0840101700455848 0.0839117981616045 1 1
0.254825697227883 0.254521625085448 1 1
0.125220056948188 0.125114124627852 1 1
-0.0280265553254978 -0.0279917793964302 1 1
-0.333323564264502 -0.332984269974621 0 0
0.00636298943487103 0.00633424207491796 1 1
-0.101050381766523 -0.100914306473777 1 1
-0.0437121368375691 -0.0436434918207538 1 1
0.368753611288498 0.368390171114167 0 0
0.0306795708703035 0.0307076797625681 1 1
0.118393003718931 0.118279556588442 1 1
-0.0559953220050617 -0.0559115884715129 1 1
0.222851769211582 0.222585966067535 0 0
-0.0481149816854391 -0.0480370692229137 1 1
0.0207564144798471 0.0207474282448857 1 1
0.0716120015429795 0.0715829938598997 1 1
0.0360218817558935 0.0360620758613228 1 1
0.22342114420769 0.223094278243462 1 1
-0.1815765490345 -0.181397729166606 1 1
-0.16746485444117 -0.167323074794087 1 1
0.107060477110707 0.106919372343486 1 1
-0.02833273094151 -0.0282872054706925 1 1
-0.189234873040259 -0.189104875229139 0 0
-0.125009656465364 -0.124896732388926 1 1
-0.151693385653578 -0.151529614937571 1 1
-0.253438288818788 -0.253186796436497 1 1
-0.136875475981405 -0.136718679607665 1 1
0.207009423087423 0.20680584117079 0 0
-0.054518111778403 -0.0544298811790319 1 1
-0.135078403144971 -0.134981684350831 1 1
-0.043546331552487 -0.0435650957067777 1 1
0.120839473740516 0.120752775058742 1 1
-0.13849405019251 -0.138329925309453 1 1
-0.029068947370262 -0.0290682487813671 1 1
-0.061527711462844 -0.0614586326072239 1 1
0.168287404224785 0.168007475622221 1 1
-0.229711645842373 -0.229456398937163 1 1
-0.293746226094384 -0.293461964150399 0 0
0.06358687163227 0.0634971255557488 1 1
0.0825078852249793 0.0824341811282396 1 1
-0.10778250837288 -0.107710658186296 1 1
0.108919314739094 0.108830322191874 1 1
-0.262324240890284 -0.262051426055978 0 0
-0.122300277080786 -0.122213873954087 1 1
-0.0944444017371046 -0.0943269319350606 1 1
-0.208020648811682 -0.207803336576953 1 1
-0.0330089969874924 -0.0329812820510521 1 1
0.0751228949653383 0.0750143100294632 1 1
-0.0134637016600808 -0.0134868564470188 1 1
-0.0405970174439459 -0.040522561850199 1 1
-0.259757267165429 -0.259442725605301 1 1
0.155655598462867 0.155514373831136 1 1
0.310148994513268 0.309788656834346 1 1
-0.246636125614766 -0.24646764186456 1 1
0.255913593575894 0.25562373783108 1 1
0.0316763126006111 0.0316046604785708 1 1
-0.0730110174991562 -0.0729587181451258 1 1
-0.109873903432346 -0.109770616395217 1 1
0.121355581513496 0.121217172229814 1 1
-0.223400360885499 -0.223149156195172 1 1
0.0897009566258227 0.08956315473769 1 1
0.305674031819256 0.30540448282805 1 1
-0.17202956149852 -0.171850359482802 1 1
-0.351585800434861 -0.351211581715961 0 0
-0.141729168392943 -0.141687841246956 1 1
-0.145082730547908 -0.144924700234605 1 1
0.494514089437544 0.493976664994271 0 0
0.0242067898623254 0.0242201845852956 1 1
0.0604328098521106 0.0603816294053013 1 1
-0.227375988996422 -0.227140072421178 0 0
-0.0616401245307932 -0.0615636104823212 1 1
0.0388636730740316 0.0388684693915371 1 1
-0.117098319871282 -0.117025281254949 1 1
-0.0115133302409707 -0.011502021581086 1 1
-0.182373703678727 -0.182184050290651 1 1
-0.0748880987866541 -0.0747557088000333 1 1
0.0536923652748352 0.053602170811287 1 1
-0.243192118673897 -0.24303125103101 1 1
0.26841873494454 0.26816939962826 0 0
-0.0489121680663506 -0.048790516591508 1 1
0.224981963313476 0.224745192044574 1 1
0.0337685062837852 0.0337748233835996 1 1
0.0799371260319491 0.0798492524519565 1 1
-0.271950639851867 -0.271631090094454 1 1
-0.0469691300172602 -0.046899257010572 1 1
0.0102920628938047 0.0103028205604685 1 1
-0.101159836232677 -0.101063676280419 1 1
-0.147317145272711 -0.147191065038736 1 1
0.0989547938570478 0.0988458724228471 1 1
-0.101895405036059 -0.101721374896876 1 1
-0.0353605548105524 -0.0353903811879033 1 1
-0.127493031651151 -0.127334427863997 1 1
-0.0782010649468057 -0.0781334233967027 1 1
0.278346413979024 0.27801586132921 0 0
-0.250022020835969 -0.249715205271951 1 1
-0.137600759289131 -0.137459583787647 1 1
-0.0431394912420821 -0.0431136471189611 1 1
-0.178698012927337 -0.178515693467895 1 1
-0.0302259716404657 -0.0301960246071841 1 1
-0.0185193824275947 -0.0184919892017164 1 1
0.116781580134027 0.116605964613852 1 1
0.00825060962384085 0.00822662237709435 1 1
-0.0973258977159021 -0.0971503562131839 1 1
0.0424067662078302 0.0423479192297441 1 1
-0.0464426069852489 -0.0464966628969553 1 1
0.00921035387501912 0.00916861128810179 1 1
0.101007805280445 0.100903817197974 1 1
0.124705801528175 0.124569630048034 1 1
0.167845796517236 0.167713333697281 1 1
-0.39322260370251 -0.392799393359925 0 0
0.134181001947026 0.134072269028945 1 1
-0.0524628064414436 -0.0524296352446413 1 1
-0.203366830592373 -0.203160239521749 0 0
-0.0321706154011158 -0.0321855004928803 1 1
0.121920463052794 0.121781564462329 1 1
-0.0135699959973659 -0.0135557120665945 1 1
0.18395046508017 0.183758183020945 1 1
-0.164310503645688 -0.164149519789912 1 1
-0.11152505553704 -0.111440497395694 1 1
0.0752737001188306 0.0751812860734517 1 1
0.00925527134644871 0.0092643293256192 1 1
-0.072530059056365 -0.0724888050771808 1 1
0.0399004114131539 0.0398475650740958 1 1
0.0657473519353057 0.0656262622939177 1 1
0.240853986605268 0.240518273607544 1 1
0.157878918296936 0.157716652399558 1 1
-0.250743024477149 -0.250503255785327 1 1
-0.00881010314128252 -0.00881896510758987 1 1
-0.242542594069813 -0.242345439793602 1 1
0.112145607592971 0.112039304509547 1 1
-0.0320177971388593 -0.0319531878680816 1 1
-0.0270589847614287 -0.027032254338545 1 1
0.286444135236878 0.286227435351626 1 1
0.123702391207945 0.12350978797774 1 1
-0.00723142486034798 -0.00721659995334537 1 1
0.166785720712651 0.166628409614001 1 1
0.290865952492031 0.290559433343027 1 1
0.106907340712885 0.106766772538239 1 1
0.0140204185113451 0.0139784510956379 1 1
0.355664036109567 0.355278975130339 0 0
0.257109788256185 0.25683995902203 1 1
-0.0565591708760086 -0.0565181553587407 1 1
0.315539361337149 0.315213761939763 1 1
0.130554671421057 0.130467113926689 1 1
-0.00811559590523193 -0.00808641354475867 1 1
-0.387429610365441 -0.386999316415831 1 1
-0.354472560601773 -0.354043878359657 1 1
0.111247134353935 0.111136356611828 1 1
0.104638828684206 0.104545740267054 1 1
0.15035149245371 0.150122136810432 1 1
0.0155715567599687 0.0155778819410777 1 1
0.189821945110366 0.189583862682849 1 1
-0.130895644898336 -0.13079170387726 1 1
0.0569896367575675 0.0569284412195872 1 1
0.166646695909783 0.166554843643139 1 1
-0.039174961802795 -0.0390756213786104 1 1
-0.16992604904457 -0.169708668757416 1 1
-0.164388974470636 -0.164177249989567 1 1
0.117938581369303 0.117809489341701 1 1
0.158134592267827 0.157954219592854 1 1
0.0541780522341089 0.0540864738768063 1 1
-0.0919304504281096 -0.0918907034608155 1 1
0.00328496352354531 0.0033057178922356 1 1
0.0639085121818349 0.0638690876661912 1 1
-0.252203055954903 -0.251934013122461 0 0
-0.171702745678831 -0.171500058728182 1 1
0.252829760030523 0.252586014887048 1 1
-0.0116266081228247 -0.0116568962916459 1 1
-0.16591990471645 -0.165736091905562 1 1
0.175695897470537 0.17551966570334 1 1
0.353684268526367 0.353255425465131 0 0
-0.00542658346009579 -0.00549331803454184 1 1
0.0302046328571129 0.0302344183853466 1 1
-0.0426024861425642 -0.0425651620701237 1 1
-0.0380406504553886 -0.038076522195616 1 1
-0.213240099062394 -0.213018637169158 1 1
-0.158666735157463 -0.158550484903415 1 1
0.130108296497896 0.129991799988675 1 1
-0.110670184817558 -0.110527198818134 1 1
0.0993577208631584 0.0992727965176225 1 1
-0.142638798781447 -0.142518075103909 1 1
0.0767437364362558 0.0767084585057252 1 1
0.0699201204959383 0.069882425021793 1 1
0.0640867845819822 0.0640838329082509 1 1
0.030726750717251 0.0307007695036786 1 1
0.0501874973466112 0.0501570985425907 1 1
0.184181737096337 0.18397447986375 1 1
-0.0334737779944586 -0.0334050462947979 1 1
0.123969577723708 0.123927363752271 1 1
-0.134422815861469 -0.134281773111337 1 1
-0.0893532857704784 -0.0892562202364844 1 1
-0.0140023854066454 -0.0140562635556949 1 1
-0.229118824305786 -0.228844182025729 1 1
-0.0275586677076225 -0.0275558154336413 1 1
-0.120591932065458 -0.12045403000288 1 1
-0.164903731834649 -0.164783781014851 1 1
0.173411406771752 0.173169209156817 1 1
0.0571938774785339 0.0571759637575172 1 1
0.0516887640427306 0.0516951272244953 1 1
0.0778343221980716 0.0776908325933348 1 1
0.378346692461915 0.377902409672236 0 0
0.155497891116738 0.155348617253145 1 1
-0.0877689346211724 -0.0877089364409527 1 1
0.0829460718389549 0.0828596319886634 1 1
0.158746990564016 0.158604711560278 1 1
0.0198689847977868 0.0198224458357944 1 1
-0.111430425249568 -0.111329175565951 1 1
0.147603430659151 0.147472131820808 1 1
0.156754442350449 0.156590225159979 1 1
0.138548452791275 0.138431083551866 1 1
-0.126687044219629 -0.126569166693268 1 1
-0.148735419434944 -0.148556882428928 1 1
-0.172674599136803 -0.172491252137709 1 1
0.0682160154464854 0.0681417357977195 1 1
0.0364504529936295 0.0363950405627825 1 1
-0.207703705250692 -0.207471388923103 1 1
0.00222351030683608 0.00219102436535519 1 1
0.111393319717039 0.11125088970444 1 1
0.0840320051632069 0.0839438521695435 1 1
0.0403948397363621 0.0403200529496643 1 1
0.154441829292932 0.154298230421385 1 1
0.00706925059460733 0.00710871397541622 1 1
0.228206317780269 0.227948286425812 1 1
-0.100821873606053 -0.100740381703547 1 1
-0.106858522676073 -0.106808159582845 1 1
-0.0759504857804217 -0.0758961366747832 1 1
0.0316864691934967 0.0316882999995029 1 1
-0.0940110752059004 -0.0939229982810399 1 1
0.140853851829992 0.140710074776407 1 1
0.0314968963165097 0.0314935160245267 1 1
0.0971262589037227 0.0970187064333198 1 1
-0.0361168152093393 -0.0360530136361077 1 1
-0.105157932390971 -0.105027352923048 1 1
-0.0677084413912288 -0.0675869321859465 1 1
-0.152020211467462 -0.151846289041437 1 1
-0.123498307343981 -0.12332766867905 1 1
0.110727515352985 0.110652401704089 1 1
0.384968787195527 0.384595593888842 0 0
-0.0514284668707326 -0.0514284740097399 1 1
0.0394225284983869 0.039457168842813 1 1
-0.221664060467309 -0.221440384572612 1 1
-0.0886668849832975 -0.0885378350866041 1 1
0.124415609078953 0.124264422241343 1 1
-0.0548181681056408 -0.054752396797095 1 1
-0.222027585738522 -0.221781098000569 1 1
0.0705047155820978 0.0704370426431679 1 1
-0.0672077747659201 -0.067097606748119 1 1
0.276646742444758 0.276401060791403 0 0
0.0885373209159997 0.0884522271469116 1 1
0.144420137626935 0.144266118094301 1 1
-0.0507377954290982 -0.0506573450824218 1 1
-0.150187790324373 -0.150054089207592 1 1
0.119763996890002 0.119634152554723 1 1
-0.292206430585579 -0.291881672178036 0 0
0.0378781049908855 0.0378406733005195 1 1
0.00051832073623403 0.000451543604251202 1 1
0.126784846859557 0.126649809888818 1 1
-0.154527350685288 -0.154419086553607 1 1
0.155229158470309 0.15509021866748 1 1
0.144757948878003 0.14459228816362 1 1
0.083963628813196 0.0838794039579963 1 1
-0.096993352098938 -0.0968607295522273 1 1
-0.17815662140108 -0.17798122464815 1 1
0.161943914782974 0.161760958176427 1 1
0.0147442072002865 0.0147278157130468 1 1
-0.111177139614884 -0.111026000824699 1 1
0.15739932997485 0.157240336056951 1 1
-0.0992176797992723 -0.099176700692981 1 1
0.212382190692358 0.212150236417459 1 1
-0.098583649617236 -0.0984330898262457 1 1
-0.116623203393905 -0.116516172595501 1 1
0.0883174063005694 0.0881763164518364 1 1
-0.0995418673028935 -0.0994676802632445 1 1
-0.00287591880213793 -0.00286784414917246 1 1
-0.0679441898877534 -0.0679051335899348 1 1
0.101251435154729 0.101184563265407 1 1
0.0104968641990141 0.0104974912194211 1 1
0.116178213613883 0.116043414020402 1 1
-0.033766869425866 -0.033675754393085 1 1
-0.0518633709359828 -0.051807358868712 1 1
-0.20631034129985 -0.206098843667139 1 1
-0.168878410749252 -0.1686888036097 1 1
0.14611500508071 0.145915086834361 1 1
0.0807456836833463 0.0806778743252068 1 1
0.224507573972888 0.224329494525666 1 1
-0.0802172832022761 -0.0801458716875339 1 1
-0.080341375373443 -0.0802248561266745 1 1
-0.17007199668736 -0.169904724715511 1 1
0.144378249200903 0.144231248184711 1 1
0.0361153484652897 0.0360865571523455 1 1
-0.236886860047538 -0.236660827690045 0 0
-0.0535735443879584 -0.0535371029388391 1 1
-0.0973560996638618 -0.0972662104841961 1 1
-0.0298115774069148 -0.0297743153475409 1 1
-0.184409987738654 -0.184262706173966 1 1
-0.0100498715796624 -0.0100377452479193 1 1
-0.118106578644043 -0.117940993180588 1 1
0.146646842259256 0.146487077031932 1 1
-0.191320511087118 -0.191035789113496 1 1
0.202638442263853 0.202461356432959 1 1
-0.104467079365818 -0.104358868019204 1 1
-0.135042479675527 -0.134891437511957 1 1
-0.0947134337352734 -0.0946184714562179 1 1
-0.128757006458099 -0.128582691161279 1 1
-0.290290952498128 -0.290044597674604 0 0
-0.193006905227384 -0.192814597435225 1 1
-0.180475729082096 -0.180277591440477 1 1
-0.11699228184835 -0.116854019260813 1 1
0.0103409006948238 0.0103245798913143 1 1
-0.205946003534889 -0.20572883530664 1 1
0.112430766397754 0.112320230945784 1 1
0.198699931991948 0.198502831229005 1 1
-0.0405970789991816 -0.0405377090752907 1 1
-0.0838185383856196 -0.0837595713222257 1 1
0.0383136948869971 0.03823990090188 1 1
0.117626574470258 0.117526173686206 1 1
0.0432137326998991 0.0432107453738228 1 1
0.00187005137758486 0.00181438146683479 1 1
0.288506770038466 0.288190659544805 1 1
-0.22802510326291 -0.227726848102837 1 1
0.131791554100082 0.131624948299536 1 1
0.0865947302538812 0.0865614294276355 1 1
-0.139547752671953 -0.139429440656404 1 1
0.0206829610607136 0.0206693605073313 1 1
0.224354865337675 0.224100442200877 0 0
-0.139950121943315 -0.139766820721315 1 1
-0.143058570505216 -0.142945001096097 1 1
-0.0502332783143328 -0.0501869069800469 1 1
0.298167691678585 0.29789488492926 1 1
0.110938781315024 0.110816005606432 1 1
0.110425772539316 0.110288336272408 1 1
-0.0984296851374885 -0.0983032491884149 1 1
0.239851583107973 0.239598642830825 0 0
0.169203320848315 0.168944397911727 1 1
-0.299639694695283 -0.299317890173644 0 0
-0.0906851303310225 -0.0905511697662698 1 1
0.197072391520211 0.196840119582839 1 1
0.191962971070581 0.19179049837896 1 1
0.016402572426649 0.0164025450107566 1 1
0.212263042999873 0.212023989926106 0 0
0.119824711010048 0.119755091993389 1 1
-0.229265688721353 -0.228977843069777 1 1
-0.0543211857452363 -0.0542525257402778 1 1
0.362911830771736 0.362522167850404 1 1
-0.0556099934803218 -0.0555371416323932 1 1
-0.167022348840973 -0.1668028953595 1 1
-0.197839160244599 -0.197641106180287 1 1
-0.193684018206038 -0.193465964308988 1 1
-0.0247624820622874 -0.0247811031080214 1 1
0.0292528624090879 0.029245720329532 1 1
0.324065949806837 0.323739691461044 0 0
0.0213864176055793 0.0213237617278602 1 1
-0.118162449575326 -0.118031808538371 1 1
0.00421680308236687 0.00419816227333515 1 1
0.0220804995017437 0.0220700976231913 1 1
-0.138688919469467 -0.138512902314409 1 1
-0.0972437986068653 -0.0971679128032251 1 1
-0.108966665702259 -0.108863844936286 1 1
0.0654893765976507 0.0654641770953564 1 1
0.0689835336088466 0.0689768753852052 1 1
0.0854635590083132 0.0853536174621482 1 1
-0.179008944610289 -0.178804747528048 1 1
-0.188576268292394 -0.188359349398601 1 1
0.0443897296057503 0.0443247427726668 1 1
0.199958217524839 0.199695659347241 1 1
-0.058934811119291 -0.0588218889775973 1 1
-0.191855852308273 -0.191647805417598 1 1
0.194377263520999 0.194235151366243 1 1
-0.290093797702556 -0.289678093059811 1 1
-0.114645600744976 -0.114564958737206 1 1
-0.177488698230344 -0.17727405503187 1 1
-0.00394348059505527 -0.0039617537251364 1 1
-0.0292018393925289 -0.0291766830988713 1 1
0.0765080476353858 0.0763901758001181 1 1
0.134674196917041 0.134531168352514 1 1
-0.0987209530812388 -0.0986211057735394 1 1
-0.160549857607434 -0.160389684235041 1 1
-0.10653081734422 -0.106375547855281 1 1
0.0730586384445355 0.0730210102672519 1 1
0.00914443535344794 0.00914563021379014 1 1
-0.0712818513183831 -0.0711950758375533 1 1
0.19324976622528 0.193014435942721 1 1
0.104213954416324 0.104066018850899 1 1
0.182091747802285 0.181887451769719 1 1
0.214740967745064 0.214533175074574 1 1
0.150455030751629 0.150323240930844 1 1
0.0361362471392518 0.0360753803343395 1 1
0.113482801226053 0.1133188051266 1 1
-0.0272379738114025 -0.0271613615348619 1 1
0.00294867190827566 0.00296405431361763 1 1
0.265542618132945 0.265215058907994 1 1
0.0893007637159794 0.0891854845234206 1 1
0.16574902672866 0.165620466839705 1 1
0.136223567682919 0.136071625662701 1 1
0.0811656855557343 0.0810743802810485 1 1
-0.0333766986498155 -0.0333073853786764 1 1
-0.0544063811952101 -0.0542804599231545 1 1
0.0412264526153734 0.0411414065783793 1 1
-0.180921456411264 -0.180716835867752 1 1
0.139748987412483 0.139579977452384 1 1
0.197606600963341 0.197363737541597 1 1
0.0264883729147258 0.0264181130951502 1 1
-0.227452785423823 -0.227203263819895 1 1
0.0820496045327981 0.0819797046619214 1 1
0.164012708115948 0.163770983455864 1 1
-0.116641479135141 -0.116488608394737 1 1
-0.0849911159291449 -0.0849362300107313 1 1
0.128272108322419 0.128130949237472 1 1
0.0134373199111443 0.0134203716048573 1 1
-0.243498469609945 -0.243260147526089 1 1
-0.0867950683471755 -0.0867423941309917 1 1
-0.246539402214356 -0.24631372438277 1 1
0.0375968015846344 0.0375731705348481 1 1
0.0459400274822594 0.0459126367505836 1 1
-0.198825451010312 -0.198623096627147 1 1
-0.119405304157137 -0.119282063069094 1 1
-0.141389827393986 -0.141267751129183 1 1
0.00793222935072019 0.00790043691001045 1 1
-0.0964169903160071 -0.0963254592016234 1 1
-0.0564535367520268 -0.0563403350367766 1 1
0.204226283513749 0.203999307318423 1 1
-0.0166250341769038 -0.0165586658592188 1 1
-0.251429264743867 -0.251175390277222 1 1
-0.332458735435891 -0.332083976840942 1 1
0.137255705262111 0.137090263941914 1 1
0.0254632552730611 0.025491938078901 1 1
0.0232208014522922 0.0231942990954428 1 1
0.102490740853558 0.102308098997191 1 1
-0.0583329764698479 -0.0582584073815471 1 1
-0.0352820552043646 -0.0352536953845186 1 1
0.0434310013527013 0.0433720755600117 1 1
-0.0727672609548212 -0.0726869631068124 1 1
0.0457787869449142 0.0457509297543691 1 1
0.0234511322257504 0.0234354191656118 1 1
0.164533928915644 0.164367410354344 1 1
0.249330062940938 0.249134281885332 1 1
0.138919132880766 0.138758501673493 1 1
-0.0142848586954184 -0.0142405471107482 1 1
-0.390174587996237 -0.389824195195534 0 0
-0.0839823470986295 -0.083875247377474 1 1
-0.195860721363248 -0.195578240182722 1 1
0.157533756262515 0.157360366476367 1 1
0.122243390405439 0.122134845595638 1 1
0.178662119678424 0.178462803775238 1 1
0.0508645908620972 0.0507887773921425 1 1
-0.0873544892268215 -0.087278799288611 1 1
-0.0940391420981781 -0.0939509377874852 1 1
0.0370705354885949 0.0370574758815016 1 1
0.0370361180414806 0.0370245143409161 1 1
0.0414288739422727 0.0413908452413564 1 1
-0.172918792423432 -0.172743034298676 1 1
-0.181994249324793 -0.181794020802127 1 1
0.0739240003065613 0.0739038113506409 1 1
0.116317596606913 0.11623979456606 1 1
0.113001727080997 0.112900558840927 1 1
-0.10233693205376 -0.10222889102959 1 1
-0.0120405120010833 -0.0120179965201932 1 1
0.0227148796008683 0.0226537212472577 1 1
0.0663391394534082 0.0662349576865536 1 1
-0.0825421975155586 -0.0824875518148063 1 1
-0.0619513914918672 -0.0619261018118186 1 1
0.10285270061916 0.102748688045259 1 1
0.0241931918129939 0.0242119291507471 1 1
0.25567462753475 0.255405519309457 0 0
-0.270944762241624 -0.270660043156521 1 1
-0.365452127147317 -0.365099853501521 0 0
0.199306503259272 0.199084871818642 1 1
-0.0201694379255052 -0.0201632796318747 1 1
0.103464236068997 0.103317840254534 1 1
0.00234752707725884 0.00237170559247149 1 1
-0.0803351131179638 -0.0802404628024158 1 1
0.035612509082011 0.0356108589271414 1 1
0.102519317333631 0.102469894979146 1 1
0.396174349001228 0.395792289049752 0 0
-0.1210422512261 -0.120869856553142 1 1
0.0317897329805722 0.0317620907722917 1 1
-0.175756612405556 -0.17559086397504 1 1
-0.0735252037427144 -0.0734473656985316 1 1
-0.121463813383454 -0.12130895208274 1 1
0.127789774147783 0.127676100300245 1 1
0.301901376516588 0.301560663972913 1 1
0.00545306783383304 0.00547758062610948 1 1
-0.0521196287126472 -0.0520740934383895 1 1
0.344241420347535 0.343887419603224 0 0
0.127273272151376 0.127151519985318 1 1
0.04432619993273 0.0443509248373756 1 1
0.271295677083983 0.271006353452121 1 1
-0.076337715153663 -0.0762724260210957 1 1
0.0537150012737989 0.0536754557672863 1 1
0.138806337864807 0.138648516056493 1 1
0.0862890864802305 0.0860973188631107 1 1
-0.26459820443013 -0.264348117276592 1 1
-0.00784539937812133 -0.0078100991712677 1 1
0.232215920696423 0.231956594625426 1 1
0.0572352077627863 0.0571866386757519 1 1
0.334562179880789 0.33423453138996 0 0
-0.0361778029124847 -0.0361976991990425 1 1
-0.305953152621098 -0.305589974455531 0 0
0.136014747065545 0.135844324213567 1 1
0.145714119677039 0.145553759192347 1 1
0.0957174914783986 0.0956667127425786 1 1
-0.132892503520067 -0.132763735123719 1 1
0.0391422780095069 0.0391938319305151 1 1
0.085187566708769 0.0851834012554171 1 1
-0.0660903652879819 -0.0660820143338258 1 1
-0.157606105508759 -0.157427036290732 1 1
0.117335659135102 0.117275056249704 1 1
0.136618702715129 0.136466896783688 1 1
-0.108823736077482 -0.108628842002303 1 1
-0.149885123492134 -0.14973181983498 1 1
0.204137533310038 0.203882577426184 0 0
-0.165277408626955 -0.165121489942547 1 1
-0.0341172293546227 -0.0340968707894387 1 1
0.185951145628872 0.185687836935186 1 1
-0.0136377694935824 -0.0135979244109286 1 1
-0.117729093147465 -0.117619801144999 1 1
0.0608790573458189 0.0607989610540946 1 1
-0.093360096636412 -0.0932968077027719 1 1
0.0442062439362737 0.0441450041649592 1 1
-0.0118055168551274 -0.01181547712334 1 1
0.207985682724724 0.207739411786868 0 0
-0.166997181908123 -0.166810035063991 1 1
-0.000492449834625003 -0.000531212004254958 1 1
-0.264064839258119 -0.263798436552412 1 1
0.164772293781376 0.164499406508002 1 1
0.0761749143259859 0.076116942356511 1 1
0.0498450051045606 0.0498218046546406 1 1
0.169008537227408 0.168838014435036 1 1
-0.223823740938268 -0.223593290326314 1 1
-0.0785662258620255 -0.078486452354858 1 1
-0.111968198086164 -0.111879117350781 1 1
0.133132217779393 0.133056316763376 1 1
0.0686442463844307 0.0685886346682434 1 1
0.187712283784042 0.187522595566566 1 1
-0.185285573497654 -0.185046905237572 1 1
0.0128860874269961 0.0128384104590277 1 1
-0.194976939781596 -0.194775559003276 1 1
0.016606476934838 0.0164768674627348 1 1
0.241513120481621 0.24119934346542 1 1
-0.245923038826175 -0.245656140077932 0 0
-0.0449172846439113 -0.0448230562279456 1 1
0.112904674518389 0.112784589658389 1 1
0.287333275501045 0.28696667656617 1 1
0.393594654503204 0.39313189922291 0 0
0.1881151887085 0.18791113239516 1 1
0.10760692488839 0.107437568983495 1 1
0.0163323788068207 0.0163549062810298 1 1
0.0254419027220376 0.0253935408658832 1 1
-0.143652096892669 -0.143449177361033 1 1
-0.0401666948063946 -0.040139794622007 1 1
0.119982836113972 0.119846320005854 1 1
0.0476346840767915 0.0475752086549921 1 1
-0.114870206157729 -0.114770080654969 1 1
0.175515021535042 0.175357449867053 1 1
0.0502285385886309 0.0502089855884152 1 1
0.0785236249894411 0.0784623758816425 1 1
-0.0709714430785084 -0.070905957285479 1 1
-0.0559837416387063 -0.0559893472627266 1 1
0.270719243906351 0.27044946295264 0 0
-0.274895852163182 -0.274667202435929 1 1
-0.218648761322998 -0.218436293150244 1 1
0.0439545893340878 0.0439148852647409 1 1
-0.237604714459888 -0.237325593269859 1 1
-0.0735448579121309 -0.0734863464552326 1 1
0.077304783594981 0.0772482323395643 1 1
-0.136897464877693 -0.136797078572432 1 1
-0.151164469779528 -0.15098828508745 1 1
-0.122683704020951 -0.122460355256365 1 1
-0.157750300999742 -0.157570512735974 1 1
0.103268898117736 0.103165260543897 1 1
-0.0944237660572846 -0.0943480556473373 1 1
-0.0406092957252572 -0.0405634425352813 1 1
-0.100476742955629 -0.100406454234963 1 1
0.0293414711350329 0.0292552618899863 1 1
-0.0372029268698414 -0.0371116402823695 1 1
0.109117751408949 0.109005817980401 1 1
-0.10416550075582 -0.104044032347993 1 1
-0.0058262629360999 -0.00581682631869437 1 1
0.123751148987294 0.123590677502514 1 1
0.233542225662545 0.233240500216018 1 1
-0.0997211824970891 -0.0996299183868858 1 1
0.318721741221069 0.318387867445964 0 0
0.040226453228106 0.0401048176625763 1 1
-0.11953200900335 -0.119443840043615 1 1
0.163935407577296 0.163736160251892 1 1
-0.127121004434708 -0.127009608930872 1 1
0.0947656023563427 0.0946738397233703 1 1
-0.463469409211716 -0.463005142156472 0 0
0.0516781367183726 0.0516336350158026 1 1
0.0239271765698394 0.0239160529190903 1 1
0.0840818412187759 0.0839876893490309 1 1
-0.0340883295745553 -0.0340820063711232 1 1
-0.0498093298359703 -0.0497172847954676 1 1
-0.0111482861765508 -0.0111254912047781 1 1
-0.130658504038513 -0.13050099419633 1 1
0.421519670485535 0.421062840762803 0 0
0.188819909526713 0.188654949189508 1 1
-0.393208194907968 -0.392771930423757 0 0
-0.11815133691519 -0.118046026371194 1 1
0.113279638115363 0.113166175209204 1 1
-0.0416775102179067 -0.0416315609600093 1 1
-0.431436876473864 -0.43095144687026 0 0
-0.0698063452855737 -0.0697552413008848 1 1
0.00387605644272289 0.00387346573095355 1 1
0.218982588794091 0.218774273483045 1 1
-0.049260982291051 -0.0492390224288612 1 1
-0.286745110306915 -0.286459846012516 0 0
-0.166228071216479 -0.16600042752322 1 1
-0.105596585650021 -0.105449938200316 1 1
0.0616503136545429 0.0615885887205022 1 1
-0.00741863586742331 -0.00745887044054731 1 1
-0.113750095779114 -0.113633926988465 1 1
-0.0576842634391642 -0.0576460857952793 1 1
-0.200364927277246 -0.20018730828943 1 1
0.069027385208809 0.0688672720854513 1 1
-0.0457593140282484 -0.0456477521031984 1 1
-0.0553072934457585 -0.0552842816358041 1 1
-0.156589967387555 -0.156455913561931 1 1
0.14099297449487 0.140801141591809 1 1
0.146207756565882 0.146062619505427 1 1
0.096517323130045 0.0963776797840855 1 1
0.0164395990249852 0.0164537981323838 1 1
-0.156826473113646 -0.156628578469796 1 1
-0.0520072313056903 -0.0519568358961609 1 1
0.0699966285384575 0.0699399827527932 1 1
-0.00225929209444196 -0.00226600685030466 1 1
-0.0939862977105562 -0.0939357891242576 1 1
-0.151610034758915 -0.151457443794145 1 1
-0.0381038059971861 -0.0380418668546562 1 1
-0.0367865078727935 -0.0367323052934248 1 1
-0.0609454575989001 -0.0608990480875325 1 1
-0.0974905780183087 -0.0973748940747077 1 1
-0.0436732054108264 -0.0436514547442809 1 1
0.141870767788911 0.141705766006027 1 1
-0.0910450080784174 -0.090980595051069 1 1
0.0963986879317192 0.0963085481652642 1 1
0.216436511828829 0.216180895505882 0 0
0.0102590146459703 0.0102447077000457 1 1
0.0311715268223357 0.0311308350741524 1 1
-0.00640487307949266 -0.00639975253155654 1 1
-0.371993342057465 -0.371608257918048 0 0
0.148236234300696 0.148028730217272 1 1
0.0989781404585928 0.0988951490044997 1 1
0.0916669606716541 0.091535947627307 1 1
-0.0760471603452409 -0.0759278376682861 1 1
-0.0358893543153188 -0.0358667352331651 1 1
0.00391746972002939 0.00383707569791645 1 1
0.0475450517553372 0.0475233111838234 1 1
0.304114900611026 0.303764498708148 0 0
0.209938001351414 0.209734659435747 0 0
0.0870606044009667 0.0869912968860042 1 1
0.262427264401458 0.262138463282893 0 0
0.229478443940736 0.229219034131412 0 0
-0.0249502188351376 -0.0248357127254542 1 1
-0.0322507101261791 -0.0322355394141988 1 1
-0.380025606194221 -0.379638008303059 0 0
-0.149346257300225 -0.149211281476048 1 1
0.191050953154155 0.190856761989164 1 1
-0.080503086328416 -0.0803778865418519 1 1
0.0530941851752296 0.0530424925528826 1 1
-0.05319422318902 -0.0532190788146982 1 1
-0.189031195032154 -0.188849960331537 1 1
0.237490582202452 0.237232781098738 1 1
0.0526777209764213 0.052636852753371 1 1
0.0205700409192177 0.020533689800463 1 1
-0.0662628433768365 -0.0661350856224007 1 1
0.216563229717733 0.216279397430195 1 1
-0.0765491128663112 -0.0764318372683371 1 1
0.0343730933330544 0.0343857920869805 1 1
0.148709755649988 0.14856370187833 1 1
-0.0145456802753777 -0.014548753280057 1 1
-0.168236230573563 -0.168000403805689 1 1
0.0589356562810664 0.0589122582510061 1 1
-0.15499999434723 -0.154864635010289 1 1
0.132661489060747 0.132497161446028 1 1
-0.0585245746824908 -0.058475810474109 1 1
-0.00979868532069136 -0.0098388870312406 1 1
0.199311409371438 0.199116995770637 0 0
0.00577197807646865 0.00576257908776379 1 1
-0.239801668350172 -0.239598521826315 1 1
0.0563970544326672 0.0563171830292193 1 1
-0.138980902090393 -0.13889685264754 1 1
0.183258243092213 0.183101361712449 1 1
0.174438585443663 0.174200816633842 1 1
0.0299656721795238 0.0299502819079755 1 1
0.328758236625829 0.328438129296782 0 0
-0.358417180936154 -0.358087778582171 1 1
-0.0903385243180374 -0.0902468364133564 1 1
-0.194847527873987 -0.194624585886505 1 1
-0.128812763657038 -0.12865910653729 1 1
-0.303840598651229 -0.30353964622491 1 1
0.0166830105667154 0.0166313441628869 1 1
0.0204705429685048 0.0204676757370032 1 1
-0.262708855737233 -0.262509351982663 1 1
0.0455717576447635 0.0455582569766728 1 1
-0.00819968626051966 -0.0081815780643647 1 1
-0.0252795886289664 -0.0252560744090399 1 1
-0.0291576745644262 -0.0290649826270853 1 1
0.300331628066118 0.299947072638277 1 1
-0.108636336655455 -0.108507601393084 1 1
-0.14952687834719 -0.14936793949189 1 1
0.135585468911412 0.135470802757844 1 1
-0.22219967224157 -0.221906577275031 1 1
0.114290488916879 0.114141519197915 1 1
0.120639969943536 0.120566757146799 1 1
-0.136842919408123 -0.136673306636981 1 1
-0.0336779703397755 -0.0336431942632675 1 1
-0.0128775480096681 -0.0128404194753951 1 1
-0.0282153181954811 -0.0282205371701241 1 1
-0.16234091515167 -0.162179827161158 1 1
0.215306007924384 0.215072954560977 1 1
0.272221437076852 0.271896320425535 0 0
0.186120157492495 0.18589087318891 1 1
0.00523248243316046 0.0052941031200261 1 1
0.0386923060471607 0.0386492709685083 1 1
0.184558460733257 0.184303076574526 1 1
0.384767743578424 0.384308296709174 0 0
-0.0648531233534912 -0.0648181641793994 1 1
0.20771665152204 0.207502102698426 1 1
0.147047371327016 0.146917781418013 1 1
0.281822816179056 0.281520201834029 1 1
-0.0269285307956853 -0.0269590692059993 1 1
-0.0231969567354311 -0.0231466010257657 1 1
-0.0309927272119253 -0.0309015822031413 1 1
0.114189012956875 0.114178429132233 1 1
0.00294842480644477 0.00297529118260885 1 1
-0.129820604256476 -0.129660429754466 1 1
0.16312427846214 0.162962210259078 1 1
-0.110200238799909 -0.110121775633338 1 1
0.0676947017332129 0.0676014986311894 1 1
-0.223939668080137 -0.223739398188869 1 1
0.0319357033595524 0.0319096306531892 1 1
0.0619293305564403 0.0618678393336272 1 1
0.116365286097817 0.116172683676738 1 1
-0.0838455898110045 -0.0837303857272852 1 1
-0.0457000065049318 -0.0456933944714616 1 1
0.0740936678858472 0.0739939284763669 1 1
0.0235587545117485 0.0234985559372123 1 1
0.0535865027701573 0.0534892103011151 1 1
0.0873074280693094 0.0871829794117215 1 1
0.184116004648291 0.183987633426364 1 1
0.130625466509053 0.130421683162084 1 1
-0.147314141353143 -0.147179686210005 1 1
-0.176680999084298 -0.176476187547884 1 1
0.102310870857988 0.102209106683869 1 1
-0.313571479855185 -0.313258680651037 1 1
0.25279538269389 0.252538184730047 1 1
-0.196826603914659 -0.196579477446095 1 1
0.0341637832627003 0.0341383492278486 1 1
0.156117232651345 0.155963379121681 1 1
0.0962119183674143 0.0961334657656801 1 1
0.15629622760986 0.156075810250768 1 1
0.0627737821754285 0.0626422319499032 1 1
-0.0822716636597442 -0.0821269192813154 1 1
-0.0301461040550509 -0.0301099619151172 1 1
0.120298046028358 0.120196977740628 1 1
-0.0387846846223477 -0.0387478875584957 1 1
0.18497337573288 0.184793591147835 1 1
0.198897896152129 0.198737979828119 1 1
0.263696162252302 0.263417906277366 1 1
-0.0815431955670068 -0.0814692697765859 1 1
-0.0972197830712595 -0.0971160724466881 1 1
-0.138441693500584 -0.138206684785064 1 1
-0.132320009604105 -0.132122646511058 1 1
0.253732384405947 0.253415836214037 1 1
-0.258089711885533 -0.257824775077576 1 1
0.0134226684690615 0.0134482477626144 1 1
-0.126562139433925 -0.126362621478803 1 1
0.0922123927907541 0.0921385122657083 1 1
-0.00389412458047626 -0.00392081539554229 1 1
0.0595337862270872 0.0594656322286509 1 1
-0.0781505593635568 -0.078098712796259 1 1
-0.0342946944892323 -0.0343051077809391 1 1
0.289886356818563 0.28952962536361 0 0
0.215090837741434 0.214850376148866 1 1
-0.0447169720216644 -0.0446729354865325 1 1
-0.151804749300671 -0.15169758790067 1 1
0.138560252079734 0.138459029025569 1 1
-0.0966474064916232 -0.0964947179170311 1 1
0.100606233619531 0.100471492668585 1 1
-0.0296953984953506 -0.0296389178353341 1 1
0.116933503895684 0.116763538903803 1 1
0.1942924899766 0.194055021426575 1 1
-0.195428083683071 -0.19520452949423 1 1
-0.239242323239968 -0.238983832188254 1 1
0.112511955329029 0.112431274257824 1 1
-0.0553522031561986 -0.0552702804893218 1 1
0.306965575972704 0.306633152936958 1 1
0.183481073221915 0.183345986232892 1 1
-0.0414319958725524 -0.0413857836220434 1 1
0.0506129792023368 0.0505471214548253 1 1
0.0670784048313565 0.0669922000320779 1 1
0.0514107349741269 0.0512899884691115 1 1
0.0723520337287413 0.0722760511222453 1 1
0.0926369725927873 0.0924761328005058 1 1
0.010192740016121 0.0102037676529259 1 1
-0.0354090908029187 -0.0353702207726719 1 1
0.263932657111782 0.263696246946652 1 1
0.0382201301628011 0.0381320398117863 1 1
-0.262519062110302 -0.262277591152164 0 0
-0.0693597997471649 -0.0692454520548968 1 1
0.0424731721233984 0.0424516107429734 1 1
-0.0309811947339462 -0.0309591649614176 1 1
-0.0709857589253373 -0.0709117865926164 1 1
-0.0503801618631715 -0.050286189744477 1 1
-0.227916016251175 -0.227627520465438 1 1
-0.369721926245995 -0.369248337059831 0 0
0.0229382188070862 0.0229604628949544 1 1
-0.314932887144866 -0.3145762122806 0 0
0.149616274049771 0.149453938530214 1 1
0.230167173711885 0.229990414448705 1 1
-0.115618380466337 -0.115471127014214 1 1
-0.0267384790731565 -0.0267354838718704 1 1
0.00855866152639854 0.00853694961350804 1 1
-0.199829327604798 -0.199584837465279 1 1
-0.111504059645281 -0.1113484413859 1 1
-0.028159764451155 -0.028070601982772 1 1
0.073988906973347 0.0739092263264541 1 1
-0.0613285100006995 -0.0613006425498016 1 1
-0.0607741760990185 -0.060744725897756 1 1
-0.161157927300041 -0.160993352606274 1 1
0.290417227756278 0.290130943412492 1 1
0.0751774592167577 0.0750808347162786 1 1
0.0261197503306216 0.0260824476364526 1 1
0.0715238341192695 0.0713965380301925 1 1
-0.310106708182912 -0.309780097135397 1 1
-0.189448300915635 -0.189202412911009 1 1
-0.356275339014637 -0.35595717240052 0 0
0.0202559804254405 0.0202698818910447 1 1
0.0623961426661008 0.062336850077121 1 1
0.275916562732761 0.275600297948478 1 1
0.0009395743599728 0.00095853184091 1 1
-0.0194139145804176 -0.019379637673056 1 1
0.259769710628669 0.259542366484076 1 1
0.202972480303441 0.202769249769133 1 1
-0.244145305298798 -0.243890619428213 1 1
0.15967952313853 0.159533121096052 1 1
0.256144265849342 0.255900327842968 1 1
-0.240786278009619 -0.240534629268619 1 1
-0.0756292746979262 -0.0755988401133457 1 1
-0.147150300869169 -0.14692339285493 1 1
-0.0261875392198672 -0.0261705630676027 1 1
0.236881200657439 0.23658141408304 1 1
0.296435851451021 0.2961155500512 0 0
0.164292053517275 0.164119174488322 1 1
0.0317527875265575 0.0317703498022429 1 1
-0.0145685892826051 -0.0146126633959004 1 1
-0.165225145439534 -0.165019703420103 1 1
-0.0464117010362409 -0.0463245549434905 1 1
-0.0577822416416799 -0.0577096158761921 1 1
0.022164981218797 0.0221048613061048 1 1
-0.138616130827185 -0.138479192163049 1 1
0.112960886634046 0.112892182816886 1 1
0.0177505265976631 0.0177311693934502 1 1
0.0595593699004605 0.0594904881325653 1 1
-0.268103095673696 -0.267816479865656 1 1
0.146406344480464 0.146315565391723 1 1
0.134872626736918 0.134758347061595 1 1
-0.0820023049842107 -0.0819195802039093 1 1
0.133222214650798 0.133089056117749 1 1
-0.164763161052999 -0.164527386479067 1 1
-0.0602555858893822 -0.0601506963214207 1 1
0.0883607021312122 0.0883498093925232 1 1
-0.0411516324495402 -0.0410784071512098 1 1
0.0143156773200708 0.0143152889275536 1 1
-0.159309926389749 -0.159165272760051 1 1
0.0407581299447356 0.0406943460567483 1 1
-0.0368441743057214 -0.0368007481553764 1 1
0.00651684466734609 0.00652363048121666 1 1
0.0475035615467382 0.0474729413689466 1 1
-0.0489216870156558 -0.0488664458039811 1 1
0.0538420134135839 0.0537145456789424 1 1
0.14150079500702 0.14129399974656 1 1
0.124329047425628 0.124116864013757 1 1
0.0021176481860829 0.00211309396434219 1 1
0.00405251350738166 0.00406572769581813 1 1
0.0598274920357029 0.0597728416862398 1 1
0.142040060522797 0.141876650579062 1 1
-0.244311504412011 -0.244081331220491 1 1
-0.0934666284723413 -0.0933616355722405 1 1
0.0121323464509225 0.0121319321934062 1 1
-0.110425181771693 -0.110308631835062 1 1
0.206686261131221 0.206509702229479 1 1
-0.269919376825951 -0.269592260620684 1 1
0.0637114278996552 0.0636480515303758 1 1
-0.0179586879396378 -0.0179193912947742 1 1
-0.0652931448272682 -0.0652256775357893 1 1
0.0802084796648388 0.0801451828147652 1 1
-0.172146544830447 -0.171989374058104 1 1
-0.0389250674395759 -0.0388537140609932 1 1
-0.0147219904302135 -0.0146970879260629 1 1
-0.0249994518463964 -0.0249442814313578 1 1
0.0421132448291035 0.0420140257627832 1 1
0.120707368744643 0.120562834152357 1 1
-0.0531913008719494 -0.0531594431975079 1 1
-0.0285335470365485 -0.028479834977892 1 1
-0.0043569676805184 -0.00433482520849801 1 1
0.0733282202755888 0.0732271380957916 1 1
-0.123787425927117 -0.123655519244519 1 1
-0.122237613435704 -0.122112663060943 1 1
-0.125516177663374 -0.125350825028129 1 1
-0.175155600266487 -0.17502271273863 1 1
-0.0769816686385578 -0.0769678553575158 1 1
-0.0864171920104454 -0.0863390387541253 1 1
0.152856421527805 0.152670842352273 1 1
-0.0637850929535462 -0.063687211723046 1 1
0.144064134215878 0.143906358491613 1 1
0.086421451574275 0.0864626727269029 1 1
-0.0384710664643512 -0.0384566459173456 1 1
-0.0832371096427931 -0.0830815918478243 1 1
0.122961549513743 0.122802041079142 1 1
-0.138183502224859 -0.137905458731933 1 1
0.00227474440482513 0.00225062842284081 1 1
-0.0564856494396899 -0.0564080706987218 1 1
0.0476140311553392 0.0475613707889286 1 1
0.03071867924004 0.0306720948800968 1 1
-0.168165563257282 -0.16801645422064 1 1
0.0882128106871319 0.0881384523803782 1 1
-0.297168567275539 -0.296828407096784 1 1
0.0652802836100902 0.0652565902793903 1 1
0.238069905767331 0.237880249638143 1 1
0.0164431448506499 0.0164087259263267 1 1
0.142849731218684 0.142720441048347 1 1
0.202632960292548 0.202444637924098 1 1
-0.0397013647577053 -0.039704940448139 1 1
-0.305019265660405 -0.304631323246117 0 0
-0.0445191856037964 -0.0444785421156635 1 1
0.100213283634584 0.100139359430681 1 1
-0.116217925155179 -0.116075278758304 1 1
-0.0865770682347448 -0.0864761897094108 1 1
-0.152449554618431 -0.152295307450768 1 1
0.186362441303525 0.186155341120082 1 1
-0.239107635125445 -0.238873758763685 1 1
-0.182010738656594 -0.181823573445342 1 1
-0.0285535762725534 -0.0285425333358894 1 1
-0.246470772704043 -0.246227840413825 1 1
-0.162295636510649 -0.162165366439281 1 1
-0.189397772561458 -0.189218746808183 1 1
0.200635842685597 0.200448995835426 1 1
-0.123248792006907 -0.123077112030488 1 1
-0.0424397632837971 -0.042372022391076 1 1
-0.0101148813438253 -0.0101153716101531 1 1
0.190312562191557 0.190124220280096 1 1
-0.254607668313559 -0.254357474387201 1 1
0.122339825466904 0.12225101837672 1 1
0.163498465761915 0.163302632681633 1 1
0.0323120409607039 0.0322913608713509 1 1
-0.246364634107628 -0.246090095046303 1 1
0.26817261320956 0.267862866925412 1 1
0.317858768936978 0.317507263370443 0 0
0.0928704148550843 0.0927997951805665 1 1
-0.222866024868457 -0.222643929863529 1 1
-0.329470716707495 -0.328991174543825 1 1
-0.0744842712646186 -0.0744778607124823 1 1
0.161488261047996 0.161344312521484 1 1
0.179159002602702 0.178993621230773 1 1
0.256886759310553 0.256622435486569 0 0
0.153634349392117 0.153534718797393 1 1
-0.0380774695287248 -0.0380724198842362 1 1
-0.000542148693862023 -0.000532768190324912 1 1
-0.0263555292904862 -0.0262993188004811 1 1
0.202535649963722 0.20230111928812 1 1
0.0244381940800608 0.0243734476859645 1 1
0.0805024727019872 0.0804294875709172 1 1
0.0169877585165167 0.0169759129371095 1 1
-0.0452749888150585 -0.0452453177768804 1 1
0.0821352097485051 0.0820823495667593 1 1
0.264574699264785 0.264227964439015 1 1
0.255381754573629 0.255135802491257 1 1
0.0624324317364209 0.062364074212954 1 1
0.121238890995439 0.121079978881545 1 1
-0.108329180053563 -0.108206373699663 1 1
0.2420535093337 0.241823579350662 0 0
0.0596586310834942 0.0595699685274108 1 1
-0.0947624539582459 -0.0946402376162001 1 1
-0.315573859657974 -0.315266894350595 1 1
0.0522091856979022 0.0521465599008919 1 1
-0.0741524561234219 -0.0741184757009716 1 1
0.195473916555486 0.195288818653299 0 0
-0.0523680580774201 -0.0522786181258849 1 1
-0.125648576353013 -0.125501110380509 1 1
0.136544006752626 0.136354262019099 1 1
-0.0389783854606089 -0.0389388660084513 1 1
0.179197451279378 0.178998488044547 1 1
-0.0403856991289621 -0.0403564987378841 1 1
-0.137290715622855 -0.137112588413477 1 1
-0.242192838053518 -0.241956095788217 1 1
-0.136176068319722 -0.136035846522785 1 1
0.10999382945772 0.109901922894422 1 1
-0.129071376576948 -0.128917282382433 1 1
-0.362671041874996 -0.362247635414621 0 0
0.422852928001291 0.422374174572992 0 0
0.0552562773356925 0.0552051042414927 1 1
-0.0600527262758375 -0.060002442518635 1 1
0.0297277057063099 0.0296380468126902 1 1
0.00808452607941436 0.0080589064084586 1 1
0.0381970806933483 0.0381603554093308 1 1
-0.015421059150004 -0.0153641426055535 1 1
0.0478106014641316 0.0477624144996422 1 1
0.160273697908913 0.160140897041382 1 1
0.112342119035314 0.112122466680171 1 1
0.220128920657554 0.219916144939678 1 1
0.270952448875633 0.27068403842153 0 0
0.165571473973961 0.165345347227055 1 1
0.215438045618929 0.215204282433847 1 1
-0.10104402972622 -0.100940684949677 1 1
0.0877149160153144 0.087628882000897 1 1
-0.182758020436729 -0.182610447737436 1 1
-0.0239025557879694 -0.0238319906552661 1 1
-0.241257544602403 -0.240977374828352 0 0
0.10579605740255 0.105701957306414 1 1
-0.158378006501361 -0.158152344889854 1 1
-0.0557191503718903 -0.0556736425556741 1 1
-0.182128436540835 -0.181899685226222 1 1
-0.0865266127558933 -0.0864349318282883 1 1
-0.103503371883964 -0.103373048858024 1 1
-0.0584865410754188 -0.0584588965274616 1 1
-0.0337150885739075 -0.0337246627865585 1 1
0.0661597607091008 0.0661198297857283 1 1
0.179780612168855 0.179533346255349 1 1
0.310478342238212 0.31011770390349 0 0
-0.20690639029668 -0.206771182733758 1 1
0.194902253316291 0.194684138830803 1 1
-0.183424198928354 -0.183191763149444 1 1
-0.103391405281284 -0.103306562015327 1 1
0.0403542998268756 0.0403289099803951 1 1
-0.405473417292761 -0.4050760821283 0 0
-0.115390778152153 -0.115298277667869 1 1
0.0555450843591539 0.0554993270125623 1 1
-0.125013593237559 -0.124913212313507 1 1
-0.103244990124446 -0.103193373954141 1 1
-0.0520316307544795 -0.0520029829946476 1 1
-0.0282844497404766 -0.0282288532083524 1 1
-0.167875373375446 -0.167707190269164 1 1
0.0470993963778773 0.0470460534846101 1 1
-0.123358813596051 -0.123275965813996 1 1
-0.18199925259743 -0.181836495799514 1 1
0.113701391902547 0.113598270607499 1 1
-0.0568473829445326 -0.0567738417612831 1 1
-0.135840660781051 -0.135730288431999 1 1
-0.148972239684812 -0.148855943327867 1 1
0.0214564487464613 0.0214482276386145 1 1
-0.143960908467839 -0.143822264784921 1 1
-0.121433495166254 -0.121338628616852 1 1
-0.0799644766656699 -0.0798484991529784 1 1
-0.0669028668970831 -0.0667905226452966 1 1
-0.0296413147742681 -0.0296038504405053 1 1
-0.0565843261251453 -0.056544563569683 1 1
0.119772204341891 0.119630379384214 1 1
0.0419919547850627 0.0419054826025855 1 1
0.00600187322308556 0.00597341106343491 1 1
-0.0141144818481142 -0.0141003303661567 1 1
-0.0152830044533387 -0.015251158746982 1 1
-0.0232526371124239 -0.0232557532487017 1 1
-0.0747346500980197 -0.0746944329410451 1 1
-0.207039332418462 -0.206878047077011 1 1
-0.0857086372918961 -0.085647297215565 1 1
0.126128337358828 0.126025872714446 1 1
-0.106400221076508 -0.106273607406695 1 1
-0.21826297324078 -0.217979833564435 1 1
0.101656688398489 0.101592210547003 1 1
0.0195080467115575 0.0194901761416937 1 1
0.172391821631995 0.172209545389333 1 1
-0.11274936041148 -0.112641422786228 1 1
0.0644910119422798 0.0643976222537728 1 1
-0.103029264793785 -0.102895580303492 1 1
0.257765896170515 0.257510505676861 1 1
-0.0547896573560472 -0.0547320485435839 1 1
-0.105154681874478 -0.105036804540113 1 1
-0.116965775724508 -0.116813748869055 1 1
0.124850234058506 0.124723994463084 1 1
0.0577468214070671 0.0576570582676954 1 1
0.406002377440133 0.405566343437026 0 0
0.184231923571412 0.184034613924024 1 1
0.15644472303379 0.156240914537932 1 1
0.103228359535517 0.103108658313888 1 1
-0.089535311241857 -0.0894316366912071 1 1
0.297301745449338 0.296945940544174 0 0
-0.213110691885763 -0.212886310145044 1 1
-0.236092816365337 -0.235893631482079 1 1
-0.222283737383028 -0.222007794787424 1 1
-0.0343978292722482 -0.0343463093790937 1 1
-0.152345027341573 -0.152164936753458 1 1
0.365697605191924 0.365315081388949 0 0
0.205043981145086 0.204802992886033 1 1
0.238253965203867 0.2379899638892 1 1
-0.0760091077311632 -0.0759215271144736 1 1
0.0753211740972873 0.075277260473052 1 1
-0.318640214507489 -0.31834127671913 1 1
0.0328630971684687 0.0328660601860769 1 1
-0.0693424009743086 -0.0692807833364532 1 1
0.120414355667202 0.120294279428761 0 0
0.13965751537094 0.139522647116898 1 1
0.161152985274182 0.161048719691275 1 1
0.0687860810501738 0.0686989382454785 1 1
0.0941693386468783 0.0940693949677879 1 1
-0.0809463412269036 -0.0808998900902131 1 1
-0.224956119141955 -0.224716566022951 1 1
-0.184112584650013 -0.183944402804561 1 1
-0.16781225187426 -0.167662581355394 1 1
-0.102054639660266 -0.101992906043349 1 1
-0.0560245399903319 -0.0559918562905648 1 1
-0.218537958962463 -0.218354671004968 1 1
-0.0635965277678254 -0.0635118448736258 1 1
-0.331281738665692 -0.330931948292534 0 0
-0.34517816417617 -0.344854927048809 0 0
0.0385247426333871 0.0384566509951253 1 1
-0.284709218516512 -0.284391243610575 0 0
0.0813915020874987 0.0813239099987263 1 1
-0.245899887659388 -0.245623085178523 1 1
-0.0997864645752501 -0.0996765320227346 1 1
0.0787228614166385 0.0786055976663654 1 1
-0.0568040383819212 -0.0567103339151188 1 1
-0.153878869916852 -0.15366022758665 1 1
0.057999455252802 0.0578942230148939 1 1
0.137595381501363 0.1374658653759 1 1
0.0962485151181706 0.096201071851207 1 1
0.0457839177000695 0.0457578428495897 1 1
0.0399051693446943 0.0398633837257262 1 1
0.164621870738972 0.164468489199407 1 1
-0.21330179158489 -0.21305776879382 1 1
0.112610189562634 0.112445741874207 1 1
0.0583839141553671 0.0582948061021867 1 1
-0.0946417440266069 -0.0945409508288595 1 1
-0.0536393019719776 -0.0535652646059646 1 1
0.0410651431111246 0.041042820780222 1 1
-0.169940086117061 -0.169796433374449 1 1
-0.0179459133811443 -0.0178991351048256 1 1
-0.276434754083024 -0.276110793139012 0 0
0.24281744249489 0.242566516535889 0 0
-0.0834821772380664 -0.0834435096167424 1 1
0.00290259553103719 0.00292096843916352 1 1
-0.0450692054421949 -0.0450116877836346 1 1
0.137494290192611 0.13730803819008 1 1
-0.0158097713684998 -0.0158009512169211 1 1
-0.159810770506657 -0.159672760494218 1 1
-0.0842915877478925 -0.0841881424615414 1 1
-0.120504735015988 -0.120369026735244 1 1
0.041773794267745 0.0417554971018212 1 1
0.197028858934149 0.196848803561288 1 1
0.157263739629446 0.15711264581301 1 1
-0.00459216058964392 -0.00460886142449401 1 1
-0.162783958849009 -0.162628372289113 1 1
0.366584460755003 0.366286176862354 0 0
-0.00552993788707383 -0.00546923913576072 1 1
-0.0385384315847151 -0.0385271209140755 1 1
0.0908141919704448 0.0907424255319158 1 1
-0.167969942370515 -0.167760945611439 1 1
-0.123365492475429 -0.123213708836283 1 1
0.40692366879809 0.406569786314183 0 0
0.00270454162687599 0.00262275428424604 1 1
0.157351178685986 0.157233803572749 1 1
0.211510549766057 0.211286047927377 1 1
-0.0936110269086134 -0.0934663231035975 1 1
0.178562281931959 0.178389193634132 1 1
-0.0924557492329398 -0.092391849044986 1 1
0.114795900493697 0.114626257302886 1 1
0.0610930871815746 0.0610650390251316 1 1
0.174196524665198 0.173983128551964 1 1
-0.385068814622855 -0.384709258444664 0 0
0.0594534787886367 0.0594085682375784 1 1
0.107745105488853 0.107596178244926 1 1
-0.321723257188837 -0.321385235674715 0 0
-0.139493497772052 -0.139305777335776 1 1
-0.311463798869869 -0.311100304641629 1 1
-0.0596018622674323 -0.0595711553036949 1 1
0.188927616340721 0.188760025978478 1 1
-0.15098946806783 -0.150805838405417 1 1
-0.134632801567016 -0.134484998827667 1 1
-0.163367740708407 -0.16321665399733 1 1
-0.0224635397062474 -0.0225010765258621 1 1
0.0483893985272829 0.0483124406538888 1 1
0.0176820044371589 0.0176235740090485 1 1
0.0321213520867945 0.0321413049113251 1 1
0.0114123280058251 0.0113690571881995 1 1
-0.211835669702423 -0.211638716351709 1 1
-0.00754281943864488 -0.00747381984423047 1 1
0.350696744981095 0.350383828535043 0 0
-0.115972101790461 -0.115823093234314 1 1
0.0685943424310886 0.0685457274416656 1 1
0.121322579948409 0.121169370596822 1 1
-0.067772638791756 -0.0677081153502686 1 1
-0.298415830837789 -0.298157172089722 1 1
-0.0549394386646486 -0.0548709819305972 1 1
-0.0081722304706442 -0.00819683203913278 1 1
0.033664776465292 0.0336074167163964 1 1
-0.286990255955494 -0.286797783078915 1 1
0.219647894289273 0.219419058820069 1 1
0.0463190039011706 0.0462310046708621 1 1
-0.0886557057328036 -0.0885273008105293 1 1
0.14523727900263 0.145062591383218 1 1
0.0353583890392975 0.0352956876270744 1 1
0.128155796038057 0.128002678783262 1 1
-0.0252308939274481 -0.0251731407916533 1 1
-0.0604164858014148 -0.0603554237130558 1 1
-0.132505383246733 -0.132383213142185 1 1
0.120189395378943 0.120121712672147 1 1
0.00911980279913304 0.00910277402647024 1 1
0.0362646891925698 0.0362387017186296 1 1
-0.0881672501743142 -0.0880547600204257 1 1
-0.173896673414677 -0.17373056927419 1 1
-0.111398623790076 -0.111318794921783 1 1
0.0904720741142556 0.0903739568818102 1 1
-0.0158808191678528 -0.0158819119342106 1 1
0.240224355798316 0.239976783598288 1 1
-0.148627561041138 -0.148428310862191 1 1
-0.0336144655680255 -0.0335923257212766 1 1
-0.234183668382167 -0.233997168055635 1 1
-0.161323965314906 -0.16113825628513 1 1
-0.172794258358621 -0.172571863635105 1 1
0.291575789913105 0.291401921375836 1 1
-0.0303786474581977 -0.0303761312051793 1 1
0.178234106369884 0.178064676131164 1 1
0.103154109549461 0.103042534890769 1 1
-0.0317213119411566 -0.0316591596839219 1 1
-0.0452336635988228 -0.0451419258902428 1 1
-0.375120426296102 -0.374725689564642 0 0
-0.207397786932256 -0.20719396161417 1 1
-0.016256795568711 -0.016200898887888 1 1
-0.0491945285649733 -0.0491261386672642 1 1
0.055509080492453 0.0554212532624321 1 1
0.0853219422070666 0.0851509131371001 1 1
-0.258436920200066 -0.258132610560404 0 0
0.0340413005840364 0.034010751375983 1 1
-0.0777581633717589 -0.0776916699388732 1 1
-0.00744331297874302 -0.00741773063169359 1 1
0.196193131914761 0.195973979562055 1 1
0.0640974565478518 0.0639985874497155 1 1
-0.082252013887467 -0.0821957074361435 1 1
-0.0880990095610357 -0.0880144202838352 1 1
0.153903308031969 0.153740543692876 1 1
0.00849036178862771 0.00850074554562928 1 1
0.0705038212017751 0.0704272444798464 1 1
0.0430386392514522 0.0429733067731779 1 1
-0.0767962999009845 -0.0767446328548066 1 1
-0.0514187137081068 -0.051368332123527 1 1
-0.0376065533402411 -0.0375286246609216 1 1
0.117350403395784 0.117135062644551 1 1
-0.19265083783036 -0.192413847540253 1 1
-0.0723122943447943 -0.0722448519472931 1 1
0.102782550702841 0.102706460418697 1 1
-0.00506879485799376 -0.00503989434443753 1 1
-0.0176074322136445 -0.0176125332763721 1 1
-0.00244371162947796 -0.0023879010302635 1 1
0.232546346627696 0.232377211539346 1 1
-0.0362782048748454 -0.0362343419211409 1 1
-0.175092409799918 -0.174943749189163 1 1
0.0876247992432788 0.0875502586230971 1 1
-0.105404097946129 -0.105293961623129 1 1
-0.258491397655924 -0.258245149840684 1 1
0.15442914895614 0.154283365156656 1 1
0.0226558388861148 0.0226086470539441 1 1
0.308342994254363 0.307978398240412 1 1
-0.0934209102233374 -0.093380455462823 1 1
0.073887639708615 0.0738258054551411 1 1
0.112468782362746 0.11231642749137 1 1
-0.0524572760954134 -0.0524313793370608 1 1
-0.0951813293112222 -0.0950706822940922 1 1
0.123031697776094 0.122864186837404 1 1
0.0722563890918304 0.0721244834384947 1 1
-0.211373935167837 -0.211143951213586 1 1
-0.0744792697516964 -0.0744253227710662 1 1
0.112328111588612 0.112188776447521 1 1
-0.0486700863408575 -0.0485803480552817 1 1
0.184714188018664 0.184468355794368 1 1
0.00770018818591583 0.00765552374337188 1 1
-0.245016069297598 -0.244749743041031 0 0
-0.464228875846029 -0.463858885866952 0 0
0.0291554042644828 0.0291485558404017 1 1
0.0511391756767015 0.0511296968339812 1 1
0.116947415062792 0.116915552510903 1 1
-0.0182517586188521 -0.0181898690603814 1 1
0.176673995987852 0.176480301660223 1 1
-0.111006139684466 -0.110899002328477 1 1
0.110943134589455 0.110822284243749 1 1
-0.0109911492888139 -0.0110364525871803 1 1
0.0499291901257019 0.0498226360809069 1 1
0.0737339973724556 0.0736561805051398 1 1
-0.0574080152780571 -0.0573452190566174 1 1
0.0504775621661262 0.0503822771517564 1 1
0.0554981616383428 0.0554643954834642 1 1
-0.155354832851384 -0.155232004419508 1 1
0.229348780349979 0.229168876504885 1 1
0.104082168312121 0.103965778203813 1 1
-0.108256491129468 -0.108082299500193 1 1
0.0103742738340718 0.0103974152565185 1 1
-0.0431106334764343 -0.0430595462233745 1 1
-0.0777306745799496 -0.0776412870524656 1 1
-0.352879541987369 -0.352535102213498 0 0
-0.171820951913019 -0.171653651235356 1 1
-0.156750397937398 -0.156595660389899 1 1
0.06924810943223 0.0692183229762018 1 1
-0.103463863271862 -0.103401400259367 1 1
0.0843438159571644 0.0842615230245826 1 1
0.152976830373779 0.15273184478108 1 1
-0.00962083784492641 -0.00955584065335918 1 1
0.0849881791548236 0.0848270450210667 1 1
0.0860062588385353 0.0859077021719597 1 1
0.158612090435433 0.158411323143548 1 1
-0.228502678476948 -0.228321142476767 1 1
-0.210176236292652 -0.209965501596447 1 1
0.266185290277467 0.265882077853967 1 1
0.286767362336074 0.286470541309301 1 1
0.194234857631105 0.194034319447957 1 1
-0.00792044924798329 -0.00788363497519601 1 1
0.144448384303031 0.144243641105863 1 1
-0.197065263641631 -0.196905349721541 1 1
0.0792686797127746 0.0791835865656622 1 1
0.273429960554887 0.273178741643965 0 0
0.117256912629194 0.11711635879526 1 1
-0.196645683861463 -0.196449100219271 1 1
0.101371744373258 0.101322987671967 1 1
0.300896272504444 0.300615073779227 0 0
0.374252611385024 0.37389432511771 1 1
0.254396533904601 0.25416521076411 1 1
-0.0286561589056451 -0.0286340188393195 1 1
0.181192368148839 0.181020651844714 1 1
0.131217024518331 0.131109210364513 1 1
0.107164801106046 0.107009502631877 1 1
0.0423632297582836 0.0423104841574888 1 1
0.099815439728902 0.0997607116369367 1 1
-0.129536685823948 -0.129437682907945 1 1
-0.0715878215517514 -0.0714937550587609 1 1
-0.000794242699251907 -0.000829001494786416 1 1
-0.0609734364353477 -0.0608645153381212 1 1
0.0820833263427903 0.0819695870913775 1 1
-0.222859367492757 -0.22267775637941 1 1
0.203797332276492 0.203585567895172 1 1
-0.143347422466186 -0.143218219593707 1 1
0.0567616916080689 0.0567209846219898 1 1
-0.316530340634585 -0.316240155771251 0 0
0.0871954805639721 0.0870915719884708 1 1
0.0309210372277921 0.0308877347401241 1 1
0.309592922017282 0.309182944589807 1 1
-0.112535116482366 -0.11240499393016 1 1
0.121562900406813 0.121451816826252 1 1
0.0325417473097508 0.0324706171322013 1 1
0.0960385359345206 0.0959273259800287 1 1
-0.0481854825404715 -0.0481161157288483 1 1
0.0729180491787134 0.0727724443952379 1 1
-0.132245962476306 -0.132074684201793 1 1
0.133633878028852 0.133479487354141 1 1
0.227209127337665 0.22692124590268 0 0
0.263864772316158 0.263556022940365 1 1
0.0939905148635908 0.0938691956261985 1 1
0.0340832378444499 0.034033370930822 1 1
0.110639452110781 0.11054823539107 1 1
0.11839170767983 0.118255390266739 1 1
0.0421757246758034 0.0421552072118129 1 1
-0.0102160468273103 -0.0101654123967168 1 1
-0.166831452634699 -0.166686862539356 1 1
0.0687596882053543 0.0687163519162889 1 1
-0.201181886656317 -0.200977897967101 1 1
0.0931768387048648 0.0930728426611823 1 1
0.000241472886298045 0.000238219979348316 1 1
-0.0310618339351983 -0.0310403576040416 1 1
-0.159881853866342 -0.15970307796418 1 1
0.158149175714348 0.158028982978121 1 1
-0.0876141362338983 -0.0875241566511199 1 1
-0.0407369334437316 -0.0407381855045624 1 1
-0.0486600128790541 -0.0486282739135002 1 1
-0.146902915802545 -0.146748938781038 1 1
0.198920858521415 0.198699578476848 1 1
-0.0249406803105504 -0.0248798978897471 1 1
0.0137924476212254 0.0137634127010959 1 1
-0.00932433076519804 -0.00932316492890496 1 1
-0.0995684944199926 -0.099413744706181 1 1
-0.00179759653700887 -0.00177571762339872 1 1
0.159219185092543 0.15898921659376 1 1
-0.243930462811167 -0.243680138137071 1 1
0.214308842265583 0.214099983845532 1 1
0.100622362571539 0.100559382071409 1 1
0.0100583618850024 0.0100045044170908 1 1
-0.142973112944904 -0.142703837041084 1 1
-0.100716793079956 -0.100618666041869 1 1
0.262110342304928 0.261891205862761 1 1
0.121639414803573 0.121519740238724 1 1
0.099856775142829 0.0997476746008565 1 1
-0.189070376562085 -0.188810725012785 1 1
-0.0613157660283678 -0.0613093097921548 1 1
0.0493335461064605 0.0492814487483706 1 1
-0.056192236924419 -0.0561776795923755 1 1
-0.150577757571068 -0.150461498565693 1 1
0.229956032024252 0.229756726874473 1 1
0.183527434039764 0.183357039445954 1 1
0.0935206880192729 0.0934064706448775 1 1
0.0503799901940332 0.0503083608452489 1 1
0.201091560900057 0.200886235632054 1 1
-0.297767714470927 -0.29744717658773 0 0
-0.168680631622658 -0.168527285889903 1 1
-0.129859984371012 -0.129748196324397 1 1
-0.197102165638198 -0.196938754492109 1 1
0.115282025958266 0.115169953911836 1 1
0.117244750263453 0.117128240757573 1 1
-0.0503224721890454 -0.0501774350444887 1 1
0.2356077852722 0.235320742520836 1 1
0.12194438647359 0.121800968065 1 1
-0.173023163240187 -0.172866816030067 1 1
-0.192235677090961 -0.191953011707612 1 1
0.0157394719346931 0.0158280747354719 1 1
0.113174974935528 0.113045705977076 1 1
-0.147779053158585 -0.147631772745403 1 1
-0.1553104183316 -0.155114020578163 1 1
0.128962649181408 0.128836574271342 1 1
0.100504448438247 0.100362467175886 1 1
0.0722914248597347 0.0722028944378515 1 1
0.138907941097592 0.138711771993016 1 1
-0.186391510440565 -0.186161298976274 1 1
0.183357140149882 0.183168935693686 1 1
-0.15573590889915 -0.155601198110484 1 1
0.1466124313283 0.146475885053564 1 1
0.0321690464048006 0.0322031368911142 1 1
0.150611829747593 0.150385003361189 1 1
0.161100259586592 0.160890199273625 1 1
-0.0854013463787167 -0.0852817418594194 1 1
-0.198532799696971 -0.198280361151619 1 1
0.233168698547092 0.232931385017793 0 0
0.302698885909578 0.30240352819836 1 1
0.0316262145672642 0.0316075003760685 1 1
-0.0262440143750183 -0.0262112480604543 1 1
0.074301914247619 0.0742485742649315 1 1
0.0336882325502727 0.0336412275208549 1 1
0.0309725348788655 0.0309473584602633 1 1
-0.024836204600084 -0.0247747224592433 1 1
0.0952584384957182 0.0951464411900768 1 1
-0.342898368676485 -0.342585017877112 0 0
-0.0214008408971803 -0.0213562133907359 1 1
0.318182002774374 0.317868363479821 0 0
-0.181143609207822 -0.180928659491349 1 1
0.022990221935755 0.0230240927975644 1 1
0.118187517539164 0.118099652748563 1 1
0.435689958861883 0.435207886508765 0 0
-0.208143778757126 -0.207883467731984 1 1
0.189190001392971 0.188935937792772 1 1
-0.0940013582034451 -0.0938924177586284 1 1
0.235706110598002 0.235440543747509 1 1
-0.459560683590385 -0.459082061164806 0 0
-0.0787403819556657 -0.078720510750887 1 1
-0.172989098388423 -0.172836977442641 1 1
-0.181118120840228 -0.180972862619454 1 1
0.238032671725576 0.237748650974589 1 1
-0.123084581662072 -0.122942804252898 1 1
-0.0592364769680644 -0.059174076219591 1 1
-0.0975749558454656 -0.09749266539426 1 1
-0.10506205775586 -0.10486797456113 1 1
-0.105840515969519 -0.105713329881295 1 1
-0.0606299699583865 -0.0605879387881561 1 1
0.170191836210918 0.169994943484093 1 1
-0.0921880734996055 -0.0920380040861199 1 1
0.192290490026526 0.192131375380137 1 1
0.0510904931295903 0.0510697182709257 1 1
0.16039799431528 0.160251301839884 1 1
-0.283844186497555 -0.283593965030997 0 0
0.366783388357898 0.366443397524314 0 0
0.0438497395321594 0.0438166967506573 1 1
0.079329748239896 0.0792267962247113 1 1
0.262587265321352 0.262337432707723 0 0
-0.0615609089679676 -0.0615007659082518 1 1
-0.163090118190976 -0.162863243143595 1 1
-0.168544657212627 -0.168383075446242 1 1
-0.128185078097966 -0.128090402039525 1 1
-0.276566965971291 -0.276191012894049 1 1
0.00149132105945969 0.0014860448170364 1 1
0.186753791217244 0.186535074412873 1 1
-0.0714257152637762 -0.0714354395657945 1 1
-0.140841689236723 -0.140737160713509 1 1
0.182710921744127 0.182503579326687 1 1
0.138076595260574 0.13789198279 1 1
-0.120271586147941 -0.120101310047172 1 1
-0.152698670009758 -0.152574280803648 1 1
0.183797770625258 0.183631682700319 1 1
0.0751028586134827 0.075001695352395 1 1
0.0162695516576545 0.0162906096789972 1 1
0.103306995209581 0.103219067871705 1 1
0.0871774418397157 0.0871273361538222 1 1
-0.101723242796755 -0.101607966666588 1 1
-0.0319208109458454 -0.0319267312675489 1 1
-0.186418699597109 -0.186256905790677 1 1
0.43444260296682 0.434002360510727 1 1
0.316611893502976 0.316255263215778 0 0
0.144318208108057 0.144154391344348 1 1
-0.163390404487294 -0.163179764191966 1 1
0.0977757888575771 0.0976000014241405 1 1
0.0410576203229977 0.0410232210320241 1 1
-0.118435196425338 -0.118270404241475 1 1
-0.207569874183224 -0.207378821454903 1 1
-0.0706944628484837 -0.0706452411939634 1 1
0.098623485842671 0.0984896053854353 1 1
-0.0541607625056992 -0.0541483087409392 1 1
-0.244196066923017 -0.244035916440958 1 1
-0.0409187962740746 -0.0409427907461443 1 1
0.158307364104896 0.158137651029828 1 1
0.200861323130603 0.200701983148488 1 1
-0.187539561644502 -0.187287190051711 1 1
0.115799769369778 0.115685415318046 1 1
-0.261844061643493 -0.261564222915812 1 1
-0.0251068521056502 -0.0250369499062577 1 1
-0.0182138445699673 -0.0181606521871092 1 1
0.069718352601145 0.0696900802794652 1 1
-0.334701853127802 -0.334359499302847 0 0
-0.100493967001405 -0.100387609012146 1 1
0.0539363746537884 0.0538617405203661 1 1
-0.0266554144457133 -0.0266167767569452 1 1
0.0420147636500215 0.0419840252354247 1 1
0.0349551321837315 0.0349916500618042 1 1
0.0512859130030945 0.0512391274176085 1 1
0.153536323248657 0.153444272631275 1 1
-0.0453222283429166 -0.0451993660350384 1 1
0.0513368049937383 0.0512773174490843 1 1
-0.00507494203927426 -0.00508367662081745 1 1
0.021623567321992 0.0215954607622149 1 1
-0.00729671950901263 -0.00736114518743516 1 1
-0.0491253478047668 -0.0491273526760298 1 1
0.110359017770286 0.11028973984319 1 1
-0.00732401680113604 -0.00728608232223071 1 1
-0.0183019038692935 -0.0182742696312092 1 1
-0.181348797526772 -0.181171458024005 1 1
-0.232239128863885 -0.232014297339567 1 1
0.0885006676258958 0.0884276180182847 1 1
0.24677859558166 0.246569126257136 1 1
0.0402644785641244 0.0402637778230648 1 1
-0.0710714968806694 -0.0709817272143336 1 1
-0.280576923953037 -0.280224394552153 0 0
-0.254727324162163 -0.254478255162924 1 1
0.0110161592535719 0.0110098619679601 1 1
-0.0393106175727882 -0.0392884232750073 1 1
0.0152850879746632 0.0153056769604735 1 1
0.0547892510439071 0.054740460104137 1 1
0.14646842723099 0.14629677021926 1 1
0.370114269790675 0.369762244447888 0 0
0.194264934822725 0.19410018274078 1 1
0.187808492072909 0.187621024672436 1 1
-0.0725511844854064 -0.0724869824208984 1 1
-0.126933269722896 -0.126774592768118 1 1
0.15507277012545 0.15493948764761 1 1
-0.107915511284979 -0.107805300186942 1 1
0.178965150429988 0.178764201544827 1 1
0.0272064002721287 0.0270979721901265 1 1
-0.114048796634023 -0.113968734334674 1 1
0.00111880138647985 0.0010461999493861 1 1
-0.0992878259631026 -0.0991652688241723 1 1
0.2824322937739 0.282067240528147 1 1
-0.0915535573080539 -0.0914860713993128 1 1
-0.0792147562251189 -0.0791502103387941 1 1
-0.200577704833854 -0.200347831464127 1 1
-0.0847730490655776 -0.0846180085377472 1 1
0.245653183701775 0.245355881745267 1 1
0.0969924670102967 0.0969245995650957 1 1
-0.03223174237335 -0.0321680195435922 1 1
0.193921252496544 0.193703389126238 1 1
0.204309193196986 0.204098937265896 1 1
-0.0988717313738182 -0.0987069315446566 1 1
-0.173616092835838 -0.173404349685381 1 1
-0.116709303793383 -0.11658251601034 1 1
0.0643994683184208 0.0643453864523827 1 1
-0.0512687288832487 -0.0512268978065571 1 1
-0.144639893050819 -0.144461327626473 1 1
0.165177752785206 0.165025248171147 1 1
-0.0419600868836809 -0.0419238701835649 1 1
-0.142426403552647 -0.142294235072752 1 1
0.0685350227028026 0.0684587413806982 1 1
0.0889228050290746 0.0888043461093834 1 1
0.0235637335366551 0.0235142328839774 1 1
0.0585579362491298 0.0584595524482092 1 1
0.0541269130663817 0.0540728367587795 1 1
-0.148885003875326 -0.148735405541971 1 1
0.265488649601377 0.265147692668801 1 1
0.304872490862602 0.304522759235924 0 0
0.00899566607982499 0.00895855197725849 1 1
0.360869246020568 0.36045773824463 0 0
-0.0535209923732493 -0.0534819779354721 1 1
-0.305731080234368 -0.305372557005088 1 1
0.000633673865806792 0.000598144636377322 1 1
0.266478800143283 0.266155141435835 1 1
0.231035407099506 0.230825082081244 1 1
0.0228196399295276 0.022751025315249 1 1
-0.0570675281307004 -0.0569902975612732 1 1
-0.125979911265551 -0.125864144798169 1 1
-0.146417986516188 -0.146244454536795 1 1
-0.1905602005772 -0.190303582426295 1 1
-0.250978124216011 -0.250699682130213 0 0
0.0532142787496498 0.0531121403607438 1 1
-0.14634727944771 -0.146213841556292 1 1
0.0386196462491311 0.038542856011755 1 1
0.271083731653112 0.270807816744288 1 1
0.0873180011076037 0.0872849664788218 1 1
-0.194184691062989 -0.194050958361991 1 1
0.232275590251449 0.232019144077095 1 1
0.0300973886939378 0.0301145372704909 1 1
-0.0722388238126407 -0.0721963335412185 1 1
-0.110095944264802 -0.10996163759581 1 1
-0.0927023344308996 -0.0925831962983583 1 1
-0.0846918424733931 -0.0846226957715152 1 1
0.154192226745463 0.154083604461109 1 1
0.0472906634588218 0.0471993063561909 1 1
0.0379905796184208 0.0379804593738905 1 1
-0.00623354380792593 -0.00619428790604222 1 1
-0.178603421750626 -0.178401625420648 1 1
0.0517726798866793 0.0516600087717793 1 1
0.0489500713669778 0.0488499217918261 1 1
-0.116472291413266 -0.116359728901483 1 1
0.272119981565152 0.271888879789742 1 1
-0.0176145956302503 -0.0176427456107595 1 1
-0.432594376621927 -0.432143795092713 0 0
-0.0896655642679374 -0.0895783480421222 1 1
0.134199526410157 0.134024585395332 1 1
-0.0970557894163135 -0.0969988667839496 1 1
0.0565593159609667 0.0564824402272983 1 1
0.0981356396079723 0.0980262705878561 1 1
0.0319113316398947 0.0319093987221174 1 1
-0.160561872474871 -0.160445475413275 1 1
-0.154574587815928 -0.15441162059564 1 1
0.0435553290954766 0.0435517449553034 1 1
-0.0068111571237637 -0.0067369517462259 1 1
0.0149365430818657 0.0149296499366875 1 1
-0.0460702397192832 -0.0460396849637831 1 1
-0.102364894040269 -0.102295372756815 1 1
0.14988683911682 0.149744758048832 1 1
-0.0789874002701373 -0.0788996683735062 1 1
-0.222774469452175 -0.222526018609862 0 0
0.0262633573878776 0.0261908331506462 1 1
-0.0169013167678617 -0.0169530796786844 1 1
-0.131739132655523 -0.131596576400111 1 1
0.06206730390289 0.0620412065675804 1 1
-0.176840404016578 -0.176695340775983 1 1
-0.00103701194428322 -0.00104617539452049 1 1
-0.268426006069292 -0.268153427461842 1 1
-0.373595923845018 -0.373245224363799 1 1
0.0461376159249011 0.0460815746392435 1 1
-0.161931131025111 -0.16175791101807 1 1
0.11917735277322 0.119020025156776 1 1
-0.136182267691967 -0.136089825974985 1 1
0.16999544485276 0.169800832569468 0 0
0.0455573550203231 0.045500844360233 1 1
-0.193184950946403 -0.192949439872276 1 1
0.0500096394832782 0.0499619299316585 1 1
-0.180971281261384 -0.180805532979888 1 1
0.0141024172354581 0.0141203957932463 1 1
0.0591881438852942 0.0591740276659288 1 1
0.0290126601331254 0.0290346402582934 1 1
-0.0509940834758813 -0.0509844506698298 1 1
-0.177490560250132 -0.177315324296356 1 1
0.00104001830274 0.00103663555204847 1 1
0.0762572123260213 0.0761719466807608 1 1
-0.0260712335531521 -0.0260243851920057 1 1
0.00744112444113056 0.00750915176653486 1 1
-0.0943262997149706 -0.0942330049031456 1 1
0.0121466808417625 0.0121344738253312 1 1
-0.255276740944807 -0.254964910500628 1 1
-0.217211790524587 -0.21696578442838 1 1
-0.0971030309987797 -0.0970194282133874 1 1
0.0198630517015421 0.0198711842127916 1 1
0.0377356942026603 0.037721334785935 1 1
-0.00227321668772106 -0.00225133612539532 1 1
-0.118817550219467 -0.118674806227053 1 1
0.249355515798123 0.24914863443732 1 1
-0.0494696776372679 -0.0494296451267369 1 1
0.0347290185938237 0.0347011837222175 1 1
-0.307847356559811 -0.307539494563429 0 0
-0.18150847730324 -0.18127061369435 1 1
-0.0987122874924915 -0.0986353833151944 1 1
0.0706167785640567 0.0705600204040043 1 1
-0.23496152851911 -0.234675349044837 0 0
-0.100468659885116 -0.100371109633084 1 1
-0.207053536076523 -0.206780081352647 1 1
-0.0237585319351107 -0.0237548555294764 1 1
0.17613168173558 0.175960923951824 1 1
0.1899240116118 0.189725172629481 1 1
-0.0801479149350373 -0.0800803044125749 1 1
-0.189269784509208 -0.189040449062528 1 1
0.190081903608077 0.189914615245949 1 1
0.0733596829117027 0.0733129826312713 1 1
0.0378282709941109 0.0377913555696554 1 1
0.0243092053180739 0.0243110141260408 1 1
0.31416057797884 0.313788750971303 1 1
-0.128011837001883 -0.127848227132688 1 1
-0.0702561208944581 -0.0701870367606781 1 1
0.0529213735060864 0.0528534003520746 1 1
0.169750334902119 0.169544166048526 1 1
-0.0448797559953608 -0.0448014485965527 1 1
-0.0426602427358981 -0.042604757633166 1 1
-0.239550029185563 -0.239312856238963 0 0
0.198832546965336 0.198686441540244 1 1
0.0559219433380039 0.0559370100916887 1 1
0.191679215565732 0.191533682980538 1 1
0.302321222816092 0.302006628403817 0 0
-0.126680567715039 -0.126536347787126 1 1
0.229644882018744 0.229338016988571 1 1
0.0742443486038686 0.0741683068466367 1 1
0.212463165053455 0.212257426758179 1 1
-0.118664827817792 -0.118543756038419 1 1
0.0534615987130217 0.0534094726222492 1 1
-0.0483440064178418 -0.0482853855540411 1 1
-0.0572672838518284 -0.0572597985172243 1 1
-0.441585814344986 -0.441185417850086 0 0
-0.0208272614367764 -0.0208393833605392 1 1
-0.170070513665808 -0.169958640743011 1 1
0.319702484581268 0.31940105738292 0 0
-0.0119802752633613 -0.0119285753243341 1 1
0.158544491505796 0.158436513340802 1 1
-0.109855038999785 -0.109720394895209 1 1
0.134969508768959 0.134802279931903 1 1
-0.0517235444436725 -0.0516936425719704 1 1
0.144210526815683 0.144097360278758 1 1
0.0107942885185204 0.0107132435008588 1 1
0.0750829545096457 0.0749429019513582 1 1
-0.267239751672715 -0.266955489921512 1 1
-0.0915055984599261 -0.0914277397258779 1 1
-0.071488262434235 -0.0714109418426506 1 1
0.0574230330331378 0.0573635600779963 1 1
0.0230151215813731 0.0230333301017878 1 1
0.00391493385405458 0.00385083451154813 1 1
-0.216127856772667 -0.215909000793352 1 1
0.0169594241360891 0.0169262933534101 1 1
-0.0776844048245578 -0.0776386389767393 1 1
0.0229495883165431 0.0228648995568582 1 1
-0.0890467441141309 -0.0890084944360325 1 1
0.178867509939094 0.178709506336857 1 1
-0.0800834365881301 -0.0800427079860866 1 1
0.111123243380658 0.111000151540222 1 1
-0.0597836210028965 -0.0596970030142687 1 1
0.0696925046508289 0.0696476124508803 1 1
-0.159508569756034 -0.159372251245891 1 1
0.126716511800747 0.126604468973978 1 1
-0.178993168940895 -0.178764628813677 1 1
0.0840563024597595 0.0839735242980649 1 1
0.0975087624348665 0.0974109422944039 1 1
-0.101597541569433 -0.101560121759603 1 1
-0.0287837649208796 -0.0288161290685202 1 1
-0.118191594361376 -0.11804259812584 1 1
0.125689733773883 0.125549227173486 1 1
-0.0934587677591942 -0.0934029681830091 1 1
-0.106988045212612 -0.106921754774955 1 1
-0.0231391734214133 -0.0231184937437269 1 1
0.0464796720035486 0.0464322022902295 1 1
-0.114106736806715 -0.113991413821289 1 1
-0.0721852336960706 -0.0721293585442936 1 1
0.126282426064771 0.126185547200094 1 1
0.0782540455895937 0.078061013209235 1 1
0.0347623172877798 0.0347560802550688 1 1
-0.138833372060506 -0.138614019210264 1 1
0.122669987931397 0.122499719131849 1 1
0.129295544555792 0.129146908130443 1 1
0.421122306910182 0.420703435644403 0 0
0.210916596957544 0.210728288830431 1 1
-0.227381296328638 -0.227095697928654 1 1
-0.0766706517595707 -0.0765732951922373 1 1
-0.0657158550691223 -0.0656311633214927 1 1
-0.0547417378041377 -0.0546316367235412 1 1
-0.0281100194018953 -0.0280451290445974 1 1
-0.0282531848353082 -0.0282083510065065 1 1
-0.245117176349259 -0.244908069043961 1 1
0.141070081046303 0.14096860951978 1 1
0.242851490775764 0.242578835478012 1 1
0.01200426145152 0.0119973891319889 1 1
-0.32171954649562 -0.321406770798711 0 0
0.166801477676573 0.166672583043912 1 1
-0.19426471358511 -0.194078184947117 1 1
0.0401450678719418 0.0401144837956191 1 1
0.1080908804393 0.10799551749387 1 1
-0.064775550348152 -0.0646520911733184 1 1
-0.0565414847704442 -0.0564293151332041 1 1
-0.168350404851867 -0.168163863628956 1 1
0.0618553735122017 0.0617941508884467 1 1
-0.208138048399906 -0.207944730341117 1 1
-0.149294526800077 -0.149122140464032 1 1
0.101404334347007 0.101303835570243 1 1
0.0405925133875723 0.0405587775323355 1 1
0.0706177766318185 0.0705290183425021 1 1
0.111695306806953 0.111571690672797 1 1
0.188449860580357 0.188278757005779 1 1
0.279351478342557 0.279018407675566 0 0
0.0160356186060893 0.0159738760600913 1 1
0.158656516688896 0.158508487544951 0 0
0.182601720305742 0.182439338143131 1 1
0.150635074612569 0.150465574276257 1 1
-0.364447503742874 -0.364014393859479 0 0
0.0315669902893403 0.0315309506348696 1 1
0.0165016543192757 0.0164626543774079 1 1
-0.0683028696583058 -0.0681814827253207 1 1
-0.0872341871634562 -0.0871771621577896 1 1
0.0793326904908156 0.0792247561931445 1 1
0.0897940457615435 0.0896732427144046 1 1
0.0244674080793529 0.0244448674708979 1 1
-0.0104443445642431 -0.0104054624078113 1 1
0.331321649173105 0.33098731651718 0 0
-0.163199640526028 -0.16300063397865 1 1
-0.101073480244067 -0.100866862136912 1 1
-0.135437757693243 -0.13532851616947 1 1
0.0172984905981902 0.0172583679756248 1 1
-0.0625590611196819 -0.0625056241241873 1 1
-0.193323704675251 -0.193191141547407 1 1
0.206758361088868 0.206553858306643 1 1
-0.0609599196384399 -0.0608920821408739 1 1
-0.049259168576115 -0.0491830199648264 1 1
0.219865647452615 0.219689898306244 1 1
0.162925296065532 0.162762240818061 0 0
-0.329463151317553 -0.329126724070504 0 0
0.23964296196898 0.239442919069832 1 1
-0.18482921412846 -0.184655906938567 1 1
0.0112666970387139 0.0111972286535362 1 1
-0.260345785772643 -0.260070645802438 1 1
-0.162866870487225 -0.162635400696114 1 1
-0.122294585269775 -0.122244821057903 1 1
-0.0212199433104992 -0.0212386431026019 1 1
0.122721186741653 0.12257879687784 1 1
0.288738679850706 0.288421501276847 0 0
0.025946772180472 0.025931801208411 1 1
-0.0543231746295201 -0.0542937406744756 1 1
0.217303415902561 0.217073455440711 0 0
0.0650149151263692 0.0649011247046131 1 1
-0.156457548986418 -0.156275879399645 1 1
0.0745755433813395 0.0744589021687343 1 1
-0.158399117221319 -0.158264234861614 1 1
0.0241860774746819 0.0241120856573291 1 1
-0.108688611297547 -0.108556591155447 1 1
-0.160558738565378 -0.16039103681632 1 1
0.0419499829544155 0.0419313041504308 1 1
-0.00752678249463596 -0.00750614206970124 1 1
0.103614314698633 0.103531241031371 1 1
-0.384461553321231 -0.384095671919895 0 0
-0.250744713482595 -0.250489016021439 0 0
-0.125702696708705 -0.125544417882381 1 1
0.0691569079527932 0.0690184118126966 1 1
0.109655229769148 0.109571300434365 1 1
-0.0611816546467042 -0.0611403814964098 1 1
-0.00760028977634904 -0.00762958262623559 1 1
-0.198620647661222 -0.198455508235682 1 1
-0.00711022413336848 -0.0070569602753474 1 1
0.126999820948171 0.126928098608429 1 1
-0.0797319039846651 -0.0795993953869132 1 1
0.0150990123242369 0.0150895503721872 1 1
0.0879880001015085 0.087904218797744 1 1
-0.121318567082323 -0.121227526551475 1 1
0.0666556509988337 0.0665971658055608 1 1
0.104550759011012 0.104370560123759 1 1
0.0283798093402398 0.0283728962147404 1 1
0.386984389869003 0.38654727748663 0 0
-0.207651875892349 -0.207422318556792 1 1
0.159405334227157 0.159253739869428 1 1
0.170693923251729 0.170585132521026 1 1
0.112258378234866 0.112099925206309 1 1
0.213073017293068 0.21280731949522 1 1
0.176093082114695 0.175829751048141 1 1
-0.022030835434963 -0.0220305145026852 1 1
-0.0866110001769543 -0.0865502706583593 1 1
0.258929602267292 0.258648802530847 1 1
-0.0242120952326329 -0.0242187248541175 1 1
0.0450317847530811 0.0450302855581186 1 1
0.0138951086561857 0.013846182524636 1 1
0.158480793219932 0.15828695086804 1 1
-0.0381851613342632 -0.038099142109687 1 1
-0.171377050568052 -0.171193996739598 1 1
-0.211042086031166 -0.210835722823032 1 1
-0.0162065906783162 -0.0161635863835172 1 1
-0.238494441631598 -0.238197322015113 1 1
-0.014107214359248 -0.0140908208294641 1 1
-0.147600711642778 -0.147462563890966 1 1
-0.159554665693281 -0.159375399336385 1 1
-0.107159183270117 -0.107042184341347 1 1
-0.0579927813743172 -0.0579535058405606 1 1
-0.153562475179477 -0.153441365621692 1 1
0.112325401146729 0.112254901652338 1 1
0.103700709759831 0.103569836454442 1 1
0.0210158257157849 0.0210197862770718 1 1
0.222178417082073 0.221975303424361 1 1
-0.0129689598786691 -0.0129624327084768 1 1
0.0218937231929139 0.021860039893725 1 1
0.045620834574149 0.0455390493541391 1 1
-0.147583611728806 -0.147456257425115 1 1
-0.0981857897463101 -0.098121785770222 1 1
0.0260007946550816 0.0259573324056586 1 1
0.0766601961383902 0.0765328574186836 1 1
0.0249536918162067 0.0249326782901219 1 1
0.171373051397324 0.171182836547002 1 1
-0.069354593242937 -0.0692834784452871 1 1
-0.0426533190632634 -0.0426481013742452 1 1
-0.0568944345222215 -0.0568862703527476 1 1
-0.0773062836199578 -0.0772233338733695 1 1
-0.0701752605580695 -0.0701229437679268 1 1
-0.117921910942319 -0.117802745141164 1 1
0.0331693704260819 0.0331493468703414 1 1
0.0661113835050345 0.0659427574597774 1 1
0.00668747726214979 0.00672619426834337 1 1
0.1621994508507 0.162001029186281 1 1
-0.357517428741418 -0.357148781292672 1 1
-0.0969914562975338 -0.0969079986502588 1 1
0.130804325310095 0.130655875789193 1 1
0.139205556925974 0.139073221380587 1 1
-0.162101403089592 -0.161898806808631 1 1
0.206748941168148 0.206533127049137 1 1
-0.365386896419325 -0.364943407125559 0 0
-0.205901677298075 -0.205636114398375 1 1
0.1690230364993 0.168848415399474 1 1
-0.151882903360433 -0.151747359418689 1 1
-0.20252797051925 -0.202352364686911 1 1
-0.000333009728064208 -0.000393632219869652 1 1
0.0566225403118595 0.0565963156910398 1 1
0.0904872646891717 0.0904171141885362 1 1
-0.116003945659711 -0.115883334893258 1 1
0.148194038743992 0.148043683645354 1 1
0.266008764128649 0.265748679243086 0 0
-0.00339197536246144 -0.00339926418932014 1 1
-0.106809428237561 -0.106660093047012 1 1
-0.0562464309076984 -0.0561553459206299 1 1
0.130164876753715 0.130075251220323 1 1
-0.0475618611874513 -0.0474994327565488 1 1
0.0589000875521587 0.058828409282403 1 1
-0.207383956741635 -0.207151987195591 1 1
-0.08485042365957 -0.0847770365741531 1 1
0.324335006886747 0.323980972287975 1 1
-0.0265195333835503 -0.026536968674266 1 1
-0.136965552293621 -0.136801575546905 1 1
-0.16976926769176 -0.169604118256525 1 1
0.27145655839628 0.271144059462939 1 1
-0.30298326277681 -0.302725684502514 1 1
-0.0906385971447944 -0.0905104636408525 1 1
0.0307796266519428 0.0306752975902883 1 1
-0.243852857508398 -0.243594515795366 1 1
-0.221570932801995 -0.221359773605484 1 1
0.231519502849458 0.231284632072574 1 1
0.106972932440998 0.106904074270729 1 1
0.28869336652578 0.288440168240127 0 0
-0.192288774135134 -0.192070082770339 1 1
0.154304685715065 0.154159666772882 1 1
0.00297886652738691 0.00297218735281602 1 1
0.0175971805010159 0.0175998474326161 1 1
0.334528943697324 0.334185964843105 1 1
0.0966039718245953 0.0965570589703003 1 1
-0.110443780810292 -0.110319931808025 1 1
0.186788116578004 0.186583719803168 1 1
0.165851420299856 0.165710637734674 1 1
0.0976901656157917 0.0976038072060732 1 1
-0.104527334619427 -0.104378631955826 1 1
-0.115046745039527 -0.114897792116816 1 1
0.0355702414670026 0.0355359817144621 1 1
-0.182319753120306 -0.18216794386312 1 1
0.0428598692516173 0.0427843003058022 1 1
-0.218265864849197 -0.218060374284321 1 1
-0.0459449300516696 -0.0458357895868543 1 1
-0.118362946770935 -0.118262251901789 1 1
0.101636341639515 0.10155993726285 1 1
0.0717540452939098 0.0716879898315573 1 1
-0.120105331106961 -0.120013884573759 1 1
0.10233396169384 0.10221847711929 1 1
0.110077657879942 0.10997018428776 1 1
-0.218924516218823 -0.218718933135802 1 1
0.126813850467173 0.126659386282476 1 1
0.171426395325278 0.171184282108389 1 1
-0.149208560502254 -0.14904053061713 1 1
-0.0453526597371744 -0.0453363826161718 1 1
-0.228822347712412 -0.228601567999189 1 1
-0.0146169857996575 -0.0146010834273401 1 1
0.0459652944055094 0.0459282142589344 1 1
0.169196779485121 0.168989295782815 1 1
-0.174104791297539 -0.173850804532677 1 1
0.162834577183481 0.162663745774192 1 1
-0.00734155163763774 -0.00734587607129922 1 1
-0.152741183308028 -0.152580032016229 1 1
-0.490514548751645 -0.489994916410083 0 0
0.00680692846289015 0.0067875707516687 1 1
-0.0957916586625031 -0.0957062489949294 1 1
-0.287055729147847 -0.286789176151913 0 0
-0.0834602545478177 -0.0833985442459483 1 1
-0.0781001488613511 -0.0780322818055546 1 1
0.11681942541859 0.116676720232649 1 1
-0.32399163432223 -0.323645264944524 0 0
-0.20381831522206 -0.203594040583611 1 1
-0.10186389509807 -0.101782438682616 1 1
0.00499691436541483 0.00503531537904185 1 1
-0.0191295719797672 -0.0190852087000377 1 1
0.0598316630378056 0.0598029442662674 1 1
-0.108164185631819 -0.107994818612055 1 1
0.35595137599491 0.355592629268106 1 1
0.181985798548261 0.181841330431027 1 1
-0.0724971586825517 -0.07241814596129 1 1
0.0157152378609877 0.0157080714629606 1 1
0.0598452899530831 0.0597733321506571 1 1
-0.119598373040633 -0.119494399239977 1 1
0.0871444985913506 0.0870983845956764 1 1
0.102080889779185 0.101979672868687 1 1
0.20232892982857 0.202189683558473 1 1
0.238823715153025 0.238481486544143 1 1
0.0976619441497147 0.0975467344219054 1 1
0.140284245739582 0.140174422031531 1 1
0.254216294303733 0.253979334398035 1 1
-0.0185376954673241 -0.0184680654880544 1 1
-0.160374211348364 -0.160248357799226 1 1
-0.151740856441089 -0.151556587862265 1 1
0.28836854730686 0.28808977334881 0 0
0.0290481723736977 0.0290267252030103 1 1
0.00287651016109055 0.00288579182887119 1 1
0.158285249045551 0.15808223317207 1 1
0.129685749522278 0.129578294455421 1 1
0.0774431311885439 0.0774006515785785 1 1
-0.144734754442775 -0.144623541951436 1 1
-0.152672399025276 -0.152494090437187 1 1
0.309146638535908 0.308884749105408 1 1
0.0890522998196624 0.0889415167317918 1 1
-0.0856713661751554 -0.085640050794396 1 1
-0.0433302592141415 -0.0433060831767514 1 1
0.033453290574165 0.0333830947636584 1 1
0.0590731579734131 0.0589901068703312 1 1
-0.0767771139386153 -0.0767007513940501 1 1
0.0577919209181996 0.0577234480087595 1 1
-0.0208153691271934 -0.0208027685656305 1 1
0.289530647101099 0.289217610787369 1 1
-0.202325062365272 -0.20209427031499 1 1
0.0473497475847585 0.0473267287480228 1 1
0.0383432831589679 0.0383071784616752 1 1
0.010349024914067 0.0103435848737919 1 1
-0.135134485371175 -0.135008126722902 1 1
0.0148511459247217 0.0148635348805345 1 1
0.184661476182012 0.184418785660074 1 1
-0.102176306302341 -0.102059569128112 1 1
0.0652850216922049 0.0652136149802671 1 1
-0.120151855259542 -0.11999722605111 1 1
0.273609777635976 0.2733932112625 1 1
0.191041036813742 0.190898129045828 1 1
0.0202324398364481 0.0202394766644544 1 1
-0.236779143659014 -0.236523171125272 1 1
0.0028690353505894 0.00290064935996483 1 1
-0.151241037281883 -0.151068757421886 1 1
-0.31783620675717 -0.317517452001166 1 1
-0.00519900306192567 -0.00525323807913425 1 1
0.0113321625780583 0.0113009961157559 1 1
0.247750425169888 0.247456913996694 1 1
-0.11590075481212 -0.115839892679385 1 1
-0.148378787891512 -0.148223466842144 1 1
0.118790282305432 0.118697012810648 1 1
0.114913479582765 0.114805101464319 1 1
-0.0651063628286577 -0.065055718121417 1 1
0.0280823927075321 0.0280216536411297 1 1
-0.0919822180152712 -0.0918375575599533 1 1
-0.319451496399687 -0.319160143552395 1 1
-0.251007298470733 -0.250710321090882 0 0
-0.135815043266869 -0.135669201898227 1 1
-0.0810872114053326 -0.0809658612392884 1 1
0.00625801386650088 0.00619580088861779 1 1
-0.232208397208747 -0.232004388437407 0 0
0.163667309283192 0.163472898871252 1 1
-0.0459383225700355 -0.0458688492501657 1 1
-0.117123350534075 -0.116957454197896 1 1
0.304211185770375 0.303921924272336 0 0
-0.212760466335923 -0.212579532386491 1 1
0.167952564476532 0.167779410646605 1 1
-0.0507089481824834 -0.0506837596364822 1 1
-0.0303009902743375 -0.0302638656206643 1 1
-0.25085071765411 -0.250612292221705 0 0
-0.249241846869745 -0.248934746983772 0 0
0.307379198390061 0.307067539081455 0 0
-0.116756200852379 -0.116663544928026 1 1
-0.121158554186296 -0.121030235429398 1 1
0.00861798150536877 0.00856187096959779 1 1
0.0435654091259721 0.0434695993054085 1 1
-0.0535716667391977 -0.0535390609400053 1 1
0.0327047540625549 0.0326497610415776 1 1
-0.542504207499109 -0.541903247802335 0 0
-0.140452465611416 -0.140329877091423 1 1
-0.333359181179086 -0.333032229393614 0 0
0.0717651585024413 0.0716659992608612 1 1
-0.0214567211479005 -0.0213820869877563 1 1
-0.162110847919337 -0.162014892345151 1 1
-0.205477230408013 -0.205303275196209 1 1
-0.129588414182884 -0.129513389909229 1 1
0.132650082894629 0.132470850026133 1 1
0.0235290715167622 0.0235162378167817 1 1
-9.54595966354659e-05 -0.00012939852517228 1 1
-0.192804466980186 -0.192588296892254 1 1
0.110005347669406 0.109927695543268 1 1
0.162793102291167 0.162606792756411 1 1
0.0426605667882177 0.0426044707939597 1 1
-0.106198291695501 -0.106056559874735 1 1
-0.265572415568926 -0.265292268413208 0 0
0.000670878493403776 0.000618864815546138 1 1
-0.0572653480737501 -0.0571923917132462 1 1
0.039686381890352 0.0396254539452967 1 1
0.034358083290862 0.0343282162925073 1 1
0.10372711804965 0.103612083739432 1 1
-0.0936631492015221 -0.0935451665252469 1 1
0.134251696284197 0.134067804409024 1 1
0.249405524763825 0.249197824721795 1 1
-0.157769377621714 -0.157635164476705 1 1
-0.171367967994057 -0.171209520764197 1 1
-0.0186978260633619 -0.018709993835835 1 1
-0.177579785851599 -0.177435121902305 1 1
-0.0438033842534666 -0.0437822079155928 1 1
0.261251052106838 0.260982859619121 1 1
0.0765644077277919 0.076491432267566 1 1
-0.123910644465986 -0.123771893567006 1 1
-0.1600253854118 -0.159899848627279 1 1
0.268246721853325 0.26802797046976 1 1
0.230490998911236 0.230263268586935 0 0
0.357485504499158 0.357056395806029 0 0
-0.0132463876135781 -0.013253209009834 1 1
0.164476587947673 0.164304715829098 1 1
-0.246195476689271 -0.245951442168709 1 1
0.163597842537645 0.163396389413923 1 1
0.164010111748218 0.163829015732996 1 1
0.151547853504554 0.151380289756103 1 1
0.155770803371489 0.155558568515653 1 1
0.0720337565135131 0.0719874838638062 1 1
0.061353470342769 0.061312172572871 1 1
0.121339570814246 0.12125471231693 1 1
-0.233375008614331 -0.233104878362289 1 1
-0.243322881947748 -0.243033138719564 1 1
0.270952224309167 0.270695799604864 1 1
-0.102025389575249 -0.101969186598948 1 1
-0.164444593514247 -0.164249005750807 1 1
0.227862979172647 0.227659528286374 1 1
-0.0317372313218368 -0.0317267293375271 1 1
0.19185465111475 0.191614434071131 1 1
0.0694554518536994 0.0694313906714819 1 1
0.112293831146317 0.112178209001324 1 1
0.198957372073068 0.198664314730328 1 1
0.296087027310847 0.295728545603597 1 1
-0.0457272033831201 -0.0456746062866915 1 1
-0.115067533271498 -0.114879465847684 1 1
-0.0394644413698151 -0.0394209020302818 1 1
0.306802006223353 0.306525666470867 0 0
0.211135761328525 0.210916814645072 1 1
0.181133282507251 0.180991384353213 1 1
-0.218572336894827 -0.21838260563493 1 1
-0.177040116094592 -0.176834519020522 0 0
0.066126535898125 0.0660663964086006 1 1
0.190568754348861 0.19036391476819 1 1
0.00211042979594867 0.0021225769279794 1 1
-0.0490785587787952 -0.049052867906179 1 1
0.0766686518165869 0.0765891759445283 1 1
-0.0146742786688333 -0.0146444144499573 1 1
0.0625403375150305 0.0624864137709583 1 1
-0.16473609233761 -0.164598582789275 1 1
0.24885083279214 0.248574505010901 0 0
-0.0374229073191571 -0.0374050494433281 1 1
0.0576541414709517 0.0576142365618005 1 1
0.13188279380366 0.131784050144254 1 1
0.277612883746253 0.277315270571239 0 0
0.278097919107154 0.277869870435326 0 0
0.183285430733631 0.183106971400044 1 1
0.174339753277592 0.174171142991176 0 0
-0.146795222849171 -0.146669498766056 1 1
-0.0323188675195953 -0.0322902224860097 1 1
-0.145535013822402 -0.145372786695256 1 1
0.0615151937530724 0.0613741066832285 1 1
0.0700458397475196 0.0699509363581445 1 1
-0.150771949533586 -0.150566394523905 1 1
0.105852080543793 0.105775877616587 1 1
0.0967253549125572 0.0966643951529984 1 1
-0.167091410736843 -0.166911796793587 1 1
0.133372305012392 0.133228158640656 1 1
0.1028444273035 0.102728511547177 1 1
-0.147521531724823 -0.147370633579634 1 1
-0.00996997367854863 -0.00995028338389662 1 1
0.190400079315065 0.190185898610807 1 1
-0.0570538307356448 -0.0569343041059963 1 1
-0.0730828523176058 -0.0730305413339652 1 1
0.109504579039234 0.109353223125184 1 1
0.0989311059165881 0.0988637510639464 1 1
-0.0143541563777776 -0.0143924213424816 1 1
-0.0111158471080793 -0.0110624225312182 1 1
0.206810334683038 0.206597285765974 1 1
-0.0470692490342154 -0.046999392749393 1 1
-0.00257611689433472 -0.00260715843138226 1 1
-0.0229297352590707 -0.0229245543760815 1 1
-0.167213333669814 -0.167032382142406 1 1
0.190775230931159 0.19062319204714 1 1
-0.110591114112908 -0.110455786715838 1 1
-0.09084624102166 -0.0907853436743038 1 1
-0.14662683401124 -0.146510071022429 1 1
0.0421153795758231 0.0420703411864983 1 1
0.357201700779977 0.356812339200042 0 0
0.162000544719046 0.161829368969413 1 1
-0.385716530536115 -0.385366077683331 0 0
-0.11736382435817 -0.117179306012928 1 1
0.230525923308356 0.230231283257978 1 1
0.11702675390938 0.116893099771891 1 1
0.28509968481972 0.284827745758295 1 1
0.0643649549866945 0.0642969306710425 1 1
0.0402961195704349 0.0402588678898832 1 1
0.0329325150084373 0.0328845509199553 1 1
0.165663388837595 0.16543477315608 1 1
0.13806903010584 0.137912335705447 1 1
-0.134606705670693 -0.134473373403219 1 1
0.0396985360805259 0.0396333212542758 1 1
0.0975113352103098 0.0974320818771738 1 1
0.0737366583476772 0.0736724979900784 1 1
0.0809628686766358 0.0808993853660836 1 1
-0.110156320753171 -0.110048302180806 1 1
0.190941502858923 0.190687893770723 1 1
0.13215169535052 0.131929470740297 1 1
0.186280507098291 0.186066537267839 1 1
-0.161938194549006 -0.161682089407998 1 1
-0.221160145386677 -0.220934679751028 0 0
-0.205063673935706 -0.204852270308027 1 1
0.05509508228961 0.0550000647890238 1 1
-0.208091945071463 -0.207866383005712 1 1
-0.145637127139538 -0.145484673179799 1 1
-0.0350646699246949 -0.0349728695432508 1 1
0.246576897886228 0.246338099643593 0 0
0.197967820878478 0.197764291900341 1 1
-0.0598395206691223 -0.0597910291282545 1 1
0.126942788613394 0.126823370205239 1 1
0.115273244060604 0.115133746205906 1 1
0.328714030608407 0.328370758405199 0 0
0.0305109492474401 0.0305594494848774 1 1
-0.0357647362605999 -0.0357366030114882 1 1
0.00860128263832915 0.00855894914358107 1 1
-0.113818463959459 -0.113702991400931 1 1
-0.2711217765021 -0.270864873331336 1 1
0.031150788111602 0.0310520643051863 1 1
-0.181250612171421 -0.181034542507143 1 1
-0.00491367329870962 -0.00490857553580838 1 1
0.14861693141183 0.148416467815221 1 1
-0.124281207935865 -0.124175906077635 1 1
-0.0655513740696343 -0.0654953240336971 1 1
-0.0102763770926966 -0.0102717066183569 1 1
0.127913060888536 0.127724591764695 1 1
-0.211213747793108 -0.210966177350941 0 0
0.115939337196873 0.115788925257552 1 1
-0.167736496631663 -0.167592013787999 1 1
-0.252272834988873 -0.252038045830554 1 1
-0.131702535880814 -0.131575987327881 1 1
-0.0244060662742018 -0.0244011632575925 1 1
-0.177486874814297 -0.177309973277942 1 1
-0.0133172850309259 -0.0132697274267633 1 1
0.247432791098318 0.247135072911116 1 1
-0.0347631267777239 -0.0347606938166677 1 1
-0.339889013763701 -0.33949791740879 1 1
-0.222457911986046 -0.222243825457768 0 0
-0.0705394811200349 -0.0704628700979814 1 1
-0.210925623776201 -0.210723504114654 1 1
0.0841987048875127 0.084145413083537 1 1
0.000246767051671148 0.000240882415285994 1 1
-0.228672654739343 -0.22845275690747 1 1
-0.0334272626408132 -0.0334135008665425 1 1
0.0654145051038366 0.0653945685335085 1 1
-0.127395480934012 -0.127281245340511 1 1
-0.271463741030871 -0.271243845811705 1 1
-0.150328918332832 -0.150262789739317 1 1
-0.167752499987276 -0.167598930583342 1 1
0.168452013253874 0.168276023431324 1 1
-0.281971944942151 -0.281715877311628 1 1
0.174000653124814 0.173807355403981 1 1
0.132615500029877 0.132508115074127 1 1
-0.185476754452353 -0.185306608815202 1 1
-0.158336118676887 -0.158180653779431 1 1
-0.0301920182061755 -0.0301609017688618 1 1
0.110993730044072 0.110878099419565 1 1
0.150970925228347 0.150779313751204 1 1
-0.269759221459544 -0.269492240225385 1 1
0.316647649844542 0.316234947568748 0 0
-0.153816169230115 -0.153689368830086 1 1
0.0249996430509163 0.0249621902576764 1 1
0.0659279469466494 0.0658925424198928 1 1
0.304545030942083 0.304266765821577 1 1
-0.0574266708339728 -0.057315681095393 1 1
-0.14758415563498 -0.147478152819827 1 1
-0.118234649273703 -0.118157527997443 1 1
-0.0142786153040383 -0.0142166044288241 1 1
0.10610019879989 0.105983915096079 1 1
-0.218669696801873 -0.218428010267215 1 1
-0.150892116791209 -0.1507378061361 1 1
-0.2803460683452 -0.280014534188155 1 1
-0.196227311768285 -0.196061414824143 1 1
-0.207080891172676 -0.206877476793702 1 1
-0.095358295162611 -0.0952163506233129 1 1
-0.12268655350504 -0.122592616583203 1 1
0.111541140646292 0.111419333761 1 1
0.111961767220542 0.111791007589521 1 1
-0.145496942589617 -0.145332457059341 1 1
-0.101956330882068 -0.10186286642792 1 1
0.0288526688397884 0.0287702529002432 1 1
0.20783055833538 0.207621919522962 1 1
0.0643432471396599 0.0642259761843884 1 1
-0.140219019912143 -0.140012908646527 1 1
-0.175778472097864 -0.175619232980362 1 1
0.00883540503364088 0.00889488409622674 1 1
-0.000800007442083634 -0.000809901038310431 1 1
0.0327707436117649 0.0327146827562367 1 1
0.0318773696841334 0.0318209983235254 1 1
-0.215058489826632 -0.214865952767781 1 1
0.20805825353342 0.207845120646975 1 1
-0.0665018973531046 -0.0664924787394841 1 1
-0.114888782393452 -0.11483598068865 1 1
0.0483963037216655 0.0483556584644447 1 1
0.1262612875978 0.126103207967409 1 1
-0.0536639895438375 -0.0536100856120327 1 1
-0.138322243200153 -0.138210896892277 1 1
-0.00620531289106521 -0.00618495043225386 1 1
-0.0541607032819363 -0.0540598801590707 1 1
-0.147709343672351 -0.147552915013176 1 1
0.0624958391730777 0.0623496409175343 1 1
-0.371112780741422 -0.370741601267637 0 0
0.0335713579544289 0.0335269131685845 1 1
0.117096957245354 0.116968322345026 1 1
0.0827169512938513 0.0826392612737416 1 1
0.0089866750617652 0.00897153245488343 1 1
0.303675324785739 0.303395961337024 0 0
0.0580609530347675 0.057967977821905 1 1
0.0120827493144202 0.0120982804438062 1 1
-0.0940509881185087 -0.0939391562039728 1 1
0.0736414855080588 0.0736175709493119 1 1
0.0507683544341686 0.0507183461039499 1 1
0.234319594224632 0.234132400583047 1 1
0.0173321379186923 0.0173028628473592 1 1
-0.146872319003995 -0.146730434465934 1 1
-0.263780237944934 -0.263471782044114 1 1
0.0574555746953851 0.0574256380586899 1 1
-0.0437622254319343 -0.0437148996663065 1 1
-0.0589350955839278 -0.0588474302216021 1 1
0.308522997141429 0.308179207843785 0 0
-0.11676230612438 -0.11667762437776 1 1
-0.0440030561115472 -0.04393835896749 1 1
-0.19096816375476 -0.190741860972794 1 1
0.132090894264685 0.131975390459682 1 1
-0.123190699074714 -0.123039845879005 1 1
-0.0681514968851298 -0.0680781293209893 1 1
0.159589474113932 0.159387617376278 1 1
-0.146962195504908 -0.146785511156023 1 1
-0.0728910680267428 -0.0727799778840603 1 1
0.0862024348736546 0.0860350979248464 1 1
-0.0321877983178647 -0.0321633597322666 1 1
0.18005900274328 0.179869521585137 1 1
-0.301985486847844 -0.301678368819511 0 0
0.274054924556845 0.273726052478507 0 0
-0.00739456148368705 -0.00739651033441732 1 1
0.0450585970322906 0.0450151502839482 1 1
-0.147007035518798 -0.146912249341568 1 1
0.0313415554989968 0.0313027796633623 1 1
0.177176309164542 0.17694714086356 1 1
0.100915968626557 0.100904899833035 1 1
0.0829630021701926 0.0828897509898881 1 1
-0.0569593185031187 -0.0569070850257899 1 1
-0.00959571363107821 -0.00961784623799516 1 1
-0.145236082766603 -0.145058844406795 1 1
-0.343779043538177 -0.343503688550387 0 0
-0.0484475858794375 -0.0484274226556638 1 1
0.0590903305373172 0.059037551882787 1 1
0.259730581757265 0.259454492160301 1 1
-0.170192106892705 -0.170044116411011 1 1
-0.11960067566277 -0.119456567113282 1 1
-0.149608476862666 -0.149461635750223 1 1
-0.0347157868787335 -0.0346949849539541 1 1
0.00597255685354094 0.00596249109590226 1 1
0.0295849699315296 0.0295396985244928 1 1
-0.0592863198196174 -0.0592529578681178 1 1
0.019269863707296 0.0191927336108069 1 1
-0.0794619759290847 -0.0794358495276177 1 1
-0.202173746261274 -0.201976314192334 0 0
0.0924071290414687 0.0923376828632502 1 1
-0.120463826333273 -0.120312965293615 1 1
0.180366868153508 0.180212142900722 1 1
-0.20029195970617 -0.200009908726351 1 1
-0.153681221684862 -0.153490034942866 1 1
-0.137359986679321 -0.137206641028122 1 1
0.397934347431211 0.397551061124433 0 0
0.199827182060174 0.199639380272796 0 0
0.0818177012952989 0.0817368698927288 1 1
-0.00517504053429997 -0.00523536570101177 1 1
0.0959777548446626 0.0959010650521069 1 1
-0.0403860859794785 -0.0403790785242417 1 1
0.0558796362518227 0.0558222632478658 1 1
0.310908761184663 0.31063924792349 1 1
0.321439192962268 0.321096413022745 1 1
0.209013872524073 0.208767680926724 1 1
-0.0634426942964751 -0.0634052113651557 1 1
-0.287752879893489 -0.287417750806552 0 0
0.176700604090686 0.176512555441951 1 1
0.261399798678573 0.261169839366741 1 1
0.0581856338845277 0.0581659156725046 1 1
-0.0177647675987906 -0.0177433406932192 1 1
0.156641673835636 0.156505032043184 1 1
0.0150588375370183 0.0150547755042902 1 1
-0.22722785136283 -0.22698009759698 1 1
0.135434475466305 0.135314813924144 1 1
-0.0748062139257528 -0.0747279865914068 1 1
-0.0657035058860789 -0.0656724494239505 1 1
-0.0320630957560048 -0.0320362295363982 1 1
-0.136438955553003 -0.13628595083535 1 1
-0.0159575744976321 -0.015966755338025 1 1
-0.0282429166227431 -0.0282115051892919 1 1
-0.15657023807706 -0.156374714754859 1 1
-0.346636758991129 -0.346315809675447 0 0
0.0425347590502098 0.0424983167469655 1 1
-0.0246058144730248 -0.0245757223489437 1 1
-0.0157018377153806 -0.0157228231948982 1 1
0.0510022301544216 0.0509729281972976 1 1
0.0606174887270818 0.0605311597232153 1 1
0.080818067701786 0.0807278084851745 1 1
0.0811207495664817 0.0810002250130141 1 1
0.16931540365862 0.1691384947977 1 1
-0.0266467620726202 -0.0266025399654282 1 1
0.0108594477341248 0.010871525907641 1 1
-0.397474315846621 -0.39708336455178 0 0
0.233574055151181 0.23335382773304 1 1
0.104997643714763 0.104917351358065 1 1
-0.20289945014531 -0.202702003725248 1 1
-0.123081079949652 -0.123015921589773 1 1
0.224741829998985 0.224516190669003 1 1
0.0129012094392444 0.0129113593754298 1 1
0.0556281360286246 0.0555475815781014 1 1
0.469249320961152 0.468751244539285 0 0
-0.0900953061888624 -0.090039888518732 1 1
0.079957878563171 0.0798947464882225 1 1
-0.173068793329143 -0.172866396009061 1 1
0.208312167389277 0.208103082061681 1 1
-0.0217561460768569 -0.0217087266414245 1 1
0.0137934985049076 0.013760186747557 1 1
0.0530636779169708 0.0530370482289419 1 1
-0.0895435638467194 -0.0894387692871963 1 1
0.160257705973049 0.160085661369199 1 1
0.0818082778045605 0.0816616218712883 1 1
0.0814093252935127 0.0812878606999024 1 1
-0.0150460981870141 -0.0150150457874803 1 1
-0.000604864672679404 -0.00066665692555924 1 1
-0.00880236861394772 -0.00879462414519923 1 1
0.0144697661009952 0.0144211564941711 1 1
0.0329076099721538 0.0328320826320111 1 1
-0.139843375212984 -0.139683368058649 1 1
0.0458330434477151 0.0457560079640019 1 1
-0.0574078876177653 -0.0573606866546974 1 1
-0.246384697302072 -0.246125248364797 1 1
0.0668506734875754 0.0668131093699208 1 1
0.0747596601651148 0.0746867152302858 1 1
0.20386232242234 0.203657428709212 1 1
0.0445836586878362 0.0445177791090333 1 1
0.069209563109129 0.0691375903526861 1 1
0.0824689151203607 0.0823337093747005 1 1
-0.02741520455672 -0.0274563816057468 1 1
0.138729897868553 0.138558700549909 1 1
-0.0720051586421097 -0.0719095347021946 1 1
0.108794387564576 0.108737755644699 1 1
-0.121918416580036 -0.121775997983797 1 1
0.218735432722503 0.218524532668547 1 1
0.012090628027166 0.0120681035196687 1 1
-0.0474259733860955 -0.0473552248994276 1 1
0.0579290871699623 0.0578850768141758 1 1
0.0831972485311881 0.0830840090733213 1 1
-0.068699742961951 -0.0686040323063133 1 1
0.0300705140443788 0.0301119119939769 1 1
-0.0206244459239609 -0.0205941835688267 1 1
0.0446182033921442 0.0445764249364228 1 1
-0.293073714645737 -0.292805632261812 0 0
0.170316857446042 0.17012565811743 1 1
-0.0579861486086654 -0.0579504297342535 1 1
0.27050889656561 0.270206412958035 0 0
-0.214996976496234 -0.214766901310304 1 1
-0.121283813717991 -0.121106896447725 1 1
0.124537169915106 0.124440034386509 1 1
0.118657029361098 0.118551755942917 1 1
0.17953534367335 0.179305370772333 1 1
0.107035009191828 0.106926152002102 1 1
0.115487284244966 0.115345158173726 1 1
0.305066691987973 0.304815088540518 1 1
0.068831730158636 0.0687361344227019 1 1
0.0884522765345763 0.0883648750393757 1 1
-0.099555427231355 -0.0994334536108571 1 1
0.0269706582279821 0.0269315328880569 1 1
-0.0455311555173277 -0.0455129394660575 1 1
0.0301613999542109 0.0301518406074528 1 1
0.172927098666267 0.172814487942722 1 1
-0.364050309707813 -0.363757117941531 0 0
-0.163969317706861 -0.163798805123386 1 1
-0.186391429520447 -0.186245971434102 1 1
-0.0358088496893784 -0.0357217670625084 1 1
-0.046808492843654 -0.0467917467050221 1 1
0.00780690890032909 0.00775831848125689 1 1
-0.093772092943368 -0.0936994963903522 1 1
0.0554922447373094 0.0554969238806476 1 1
-0.222157550226341 -0.221892620752195 1 1
-0.234653745404299 -0.234462778483052 1 1
-0.110018177880928 -0.109885516437289 1 1
-0.188406951870178 -0.188258449466862 1 1
-0.482877825642349 -0.482398278133034 0 0
0.0496948898023456 0.0496596417908542 1 1
0.0799089176118856 0.0797723375317263 1 1
0.0275459869173641 0.0275664857300855 1 1
-0.0387085058980583 -0.038664940645958 1 1
0.0194413325919279 0.01942012040526 1 1
0.0678710306547211 0.0678280458064058 1 1
0.423954697861179 0.423513003552539 0 0
0.0603933755587042 0.0602690801139916 1 1
-0.186070808417945 -0.185848657780813 1 1
0.124012773805074 0.12392189464537 1 1
-0.147497234355415 -0.147343940137819 1 1
0.0197358448501439 0.0196983052403519 1 1
0.111464856405504 0.111307545778207 1 1
-0.31114167654767 -0.310835998512436 0 0
-0.092460563602925 -0.0924204018143364 1 1
0.107579916461268 0.107450841025377 1 1
-0.0330527851255931 -0.0330109689485412 1 1
0.0557746776308981 0.0557227124670762 1 1
0.0243143628641567 0.0243074521223974 1 1
-0.156180353362067 -0.155993707546943 1 1
-0.251525723331177 -0.251263029056458 1 1
0.133931293929002 0.133762083579377 1 1
-0.0617173148721167 -0.0616619022436031 1 1
-0.0763727947486585 -0.0762225126287336 1 1
-0.19861814348361 -0.198347337169358 1 1
0.0915079367765449 0.0914551675396794 1 1
-0.104016938775298 -0.103899535884149 1 1
-0.210070292901071 -0.209819446263753 0 0
-0.25636501561751 -0.25612137519671 1 1
0.12904061841981 0.128901666769869 1 1
-0.098735186679305 -0.0986157846776192 1 1
-0.177361292896821 -0.177180774088876 1 1
-0.21522360770714 -0.21493721647059 1 1
-0.061581668955432 -0.061516191337469 1 1
-0.0798979205579276 -0.0797818262816904 1 1
0.155786068592134 0.155595754142478 1 1
0.115603673535534 0.11552963209136 1 1
0.0154152811552354 0.0153909836159164 1 1
-0.310854973299663 -0.310553768817565 1 1
-0.137037089588882 -0.136920129031958 1 1
-0.210324141170762 -0.209974447001315 1 1
0.0369147914288276 0.0368616771508648 1 1
0.0176908899340814 0.0176727679393469 1 1
0.0114388475578961 0.0114264760510571 1 1
0.0124156716708229 0.0123922635595744 1 1
-0.0675873674624914 -0.067533655899739 1 1
0.0740784961841257 0.073992548522392 1 1
0.214578762042545 0.214358451950266 1 1
0.094010220210213 0.0939663615541633 1 1
0.0217095363404876 0.0216975351128122 1 1
-0.107483604899101 -0.107443945296268 1 1
-0.0519425794379235 -0.0518784093089085 1 1
0.00259979765027959 0.00261090286443758 1 1
-0.0324868509685535 -0.0324411594256592 1 1
0.150470736629782 0.150256246731853 1 1
0.131971214368265 0.131837488223137 1 1
-0.0945303487086197 -0.0944875316918574 1 1
-0.359053798093417 -0.358700676413076 0 0
-0.0156971920553437 -0.0156441149957344 1 1
0.100909556006274 0.100830038709976 1 1
0.108899053496149 0.108858044917603 1 1
-0.172342686953079 -0.172232836641192 1 1
0.161024897647337 0.160823113180209 1 1
0.139047535369107 0.138925938152876 1 1
0.101770231468809 0.101619232069097 1 1
-0.222038334215395 -0.221754124125799 1 1
0.146815034622927 0.146632549615884 1 1
0.0121386490174975 0.012097892254758 1 1
0.156664403529919 0.156467627819141 1 1
0.00992675505838034 0.00995562445271629 1 1
-0.270055559804786 -0.269719142591839 1 1
0.256674123116661 0.256461768416226 0 0
-0.111588621238098 -0.111467647684153 1 1
-0.16810180188546 -0.167920724764572 1 1
0.00588537651227397 0.0058795222655676 1 1
0.16817893803324 0.167947462569937 1 1
0.179182049686137 0.178994609024754 1 1
0.11344027695437 0.113378441101365 1 1
0.0369569550469398 0.0369431341190057 1 1
0.109785773073653 0.109666234532305 1 1
-0.0395896584552074 -0.0395126483855135 1 1
-0.26348839512169 -0.263218394295704 1 1
-0.0568119788208468 -0.0568002271693402 1 1
-0.327809869121674 -0.327444355657347 0 0
-0.0146984509527232 -0.0146756789500392 1 1
-0.174384571609427 -0.174153683095761 1 1
-0.0567548302573327 -0.0567356084512947 1 1
-0.0407181090436097 -0.0406709516251873 1 1
-0.140081573000362 -0.139897800502198 1 1
-0.084443136619767 -0.0843810433787503 1 1
-0.0635459013094281 -0.0635321001147915 1 1
-0.0310469127585708 -0.0310130726047146 1 1
-0.244993211705013 -0.244794823417675 1 1
-0.116944061959697 -0.116834376744988 1 1
-0.0425396076100878 -0.0425719243859099 1 1
0.406119152450723 0.405580112933063 0 0
0.100068399226134 0.0999276046258146 1 1
0.0996024305728575 0.099481362990518 1 1
0.0737227729219742 0.0735873588549926 1 1
-0.058549664681652 -0.0585420923174868 1 1
-0.00637492356448012 -0.00634752120921225 1 1
0.129546019550055 0.129438554092069 0 0
0.156136770458902 0.155993725503036 1 1
0.28033744226305 0.280058131443736 1 1
-0.00960289174869755 -0.00958761676490361 1 1
0.233191832229752 0.232948130966394 1 1
0.0355805779403956 0.0355006560932318 1 1
0.0506251239703689 0.0505842059272255 1 1
0.0428093854369914 0.0427396577689725 1 1
0.0739117095723035 0.0738681125641755 1 1
-0.301986753990405 -0.301626255565608 1 1
-0.142313733254074 -0.142190864179765 1 1
0.05557301427704 0.0554845180656664 1 1
-0.160435675517764 -0.160286154355225 1 1
0.11516212820282 0.115076039486013 1 1
-0.21732904983236 -0.217107195292056 1 1
0.128122011596983 0.128028051604806 1 1
0.331165468650061 0.330785530729008 0 0
0.107665088166826 0.107573765163316 1 1
0.0629464206410487 0.0628682066882308 1 1
0.125175954190823 0.125012129801824 1 1
-0.0705276593569975 -0.0704475681389959 1 1
0.114361582684076 0.114235528202057 1 1
-0.0299083443513118 -0.0298186535509888 1 1
-0.0290710058203887 -0.0289472835917386 1 1
0.117276554671947 0.11712799014191 1 1
-0.0892628614189041 -0.0891164203114193 1 1
-0.119026166560028 -0.11888340645728 1 1
-0.0860492854341533 -0.0859471398815728 1 1
-0.0203954516630741 -0.0203731029268197 1 1
-0.0502464316572245 -0.0502197719701175 1 1
0.1887185584213 0.188531624884151 1 1
0.0878508955404891 0.0877464819885745 1 1
0.0760098008755305 0.0759028914866556 1 1
0.0527273656842875 0.0526707143675033 1 1
-0.203912799091954 -0.203695209956321 1 1
0.250386718403067 0.250058032129186 1 1
-0.104768564997921 -0.104780699342012 1 1
0.069784938919334 0.0696916598224541 1 1
-0.0730205815140252 -0.0729626835780625 1 1
-0.050960641823563 -0.0509137857760913 1 1
0.234111358102216 0.233877231526115 0 0
0.0184345594385702 0.0184359814876916 1 1
-0.0603643472289218 -0.0602905731134151 1 1
-0.0212335155612877 -0.0212834484952049 1 1
0.175492623614668 0.175214280013369 1 1
0.00865784545795861 0.00854662549176713 1 1
0.134368861341272 0.134210936829438 1 1
-0.0515026585788893 -0.0514355736858454 1 1
-0.10942631617314 -0.109337507516956 1 1
-0.0532575456317539 -0.053190350246002 1 1
0.0144717814432591 0.0144219334998762 1 1
0.0022750967469763 0.00222662589165382 1 1
0.174585225143073 0.174406015817826 0 0
0.0694163816022274 0.0693633791472381 1 1
0.218355440440524 0.218108665388589 1 1
-0.252727502666749 -0.252446068969961 1 1
0.00778404054856506 0.00776087700161193 1 1
0.0545262201313868 0.0545246880084623 1 1
0.141257841418321 0.141130024192013 1 1
-0.328623068946034 -0.328313190558841 0 0
-0.388503964388755 -0.388001250550688 0 0
-0.0874251878766332 -0.0873729976184879 1 1
0.194665608344023 0.1944532151295 0 0
-0.51120445551723 -0.510678921529391 0 0
0.0505894383407717 0.0505375574792609 1 1
0.23096178329319 0.230735981402583 1 1
-0.058780947215637 -0.0586852941336735 1 1
-0.162543152913052 -0.162395922879053 1 1
0.0643095838732744 0.0642953821678462 1 1
0.0188665817486345 0.018824472433978 1 1
-0.13364601179422 -0.133447052598116 1 1
-0.132538827842665 -0.132382990560802 1 1
-0.103461403076928 -0.103364951504354 1 1
0.0240547949446495 0.0239781877651406 1 1
-0.14210368972074 -0.141953227941885 1 1
-0.144219853793907 -0.144138909008357 1 1
-0.327101097364378 -0.32677932500305 0 0
-0.282359437228756 -0.282081033311101 1 1
0.225671080822327 0.22547972647906 0 0
0.175414339321019 0.175256309779629 1 1
0.010814421696477 0.0108274011312948 1 1
-0.0861839303045276 -0.0861131649555426 1 1
-0.0149551176632536 -0.0149021296031214 1 1
0.112984933537597 0.112836159406845 1 1
-0.289203737515026 -0.28884638596477 1 1
-0.0392621588213365 -0.0392347433490842 1 1
0.239163474475713 0.238885145933306 1 1
-0.367782295073334 -0.367374721953648 0 0
0.18534626595671 0.185126159577866 1 1
0.294348681758407 0.294093079717782 1 1
0.179794152242307 0.17962105157322 1 1
0.296393457143427 0.296096778328428 1 1
-0.072777015197153 -0.0726962034191059 1 1
0.0253900574164189 0.0254143401611458 1 1
-0.196618329660672 -0.196379615128659 1 1
0.157371168709763 0.157210058647779 1 1
0.203276009372616 0.203070629208921 1 1
-0.161849566372577 -0.161658360184984 1 1
0.0368059355024634 0.0367165929557826 1 1
-0.107333409116106 -0.107225719432571 1 1
0.130126673332883 0.129993629340836 1 1
0.0389669699640183 0.0389541681173458 1 1
-0.0671985447023252 -0.0671576225197854 1 1
0.279861907502852 0.279534387248407 0 0
0.209233722720919 0.209035148411111 1 1
0.0140126277181185 0.0139866195240346 1 1
-0.00650572308425007 -0.00650763039289346 1 1
-0.094646485083913 -0.0945234692366262 1 1
-0.14942023111655 -0.149265046747907 1 1
-0.0539118215523044 -0.0538501357083269 1 1
-0.485848913490029 -0.485285620347036 0 0
-0.172837879634224 -0.172654416493774 1 1
0.00139136479571695 0.00134913850385316 1 1
0.0666630926461571 0.066611744832973 1 1
-0.307955883009272 -0.307668435471461 1 1
-0.0204762314326595 -0.0204670801798024 1 1
0.0533587695445368 0.0532922649368225 1 1
0.0364475287160055 0.0364366692668561 1 1
-0.32502034937722 -0.32465709726315 1 1
0.219519253184168 0.219201221384389 1 1
-0.105504050796345 -0.105411829906706 1 1
0.0761988387909289 0.076092851746209 1 1
-0.323082851006434 -0.322789766744535 0 0
-0.247631458022772 -0.247405161163833 1 1
0.0609074536593024 0.0608794298662838 1 1
0.123782018260862 0.123667925305137 1 1
-0.0218163763144639 -0.0217336913981666 1 1
0.0756858482489524 0.075651998778845 1 1
-0.121187933751134 -0.121073347601327 1 1
-0.257338869843707 -0.257065033822876 1 1
-0.164191815679946 -0.164028580352203 1 1
-0.14218344504965 -0.142026791699447 1 1
-0.129821757528618 -0.12974594133286 1 1
0.0500715761119041 0.0500025647896319 1 1
-0.0174131791017066 -0.0173383245627955 1 1
0.075478709430058 0.0755043701687403 1 1
-0.149438266560087 -0.149314037422127 1 1
0.059925745439206 0.0597762197643748 1 1
-0.0102760183385858 -0.0102928404635813 1 1
0.0293975777719952 0.029387416153056 1 1
0.0452269330565017 0.0451677112995531 1 1
0.225115993517505 0.224827320083172 1 1
0.0760508873105116 0.0760095559447885 1 1
0.128857602826534 0.128700045802308 1 1
0.0150712277249389 0.0149948168987587 1 1
-0.225293019639023 -0.225097668261287 1 1
0.276471912682547 0.276172775604628 0 0
0.0128872128459227 0.012851726851559 1 1
0.0857419037405748 0.0857084468261169 1 1
-0.339389206032198 -0.338972136603165 1 1
0.0740871040366932 0.0739752920976428 1 1
0.299797391843706 0.299490176361548 1 1
-0.0899033513435516 -0.0897913248539392 1 1
0.080445730767399 0.0803895497714835 1 1
0.0412553216029584 0.0411969407014909 1 1
-0.125843009808346 -0.125769145757626 1 1
0.0774165984049196 0.0774312431278506 1 1
0.0147774246526856 0.0148090114929375 1 1
-0.0573387879254995 -0.0572741062101733 1 1
-0.304982260768732 -0.304684690434052 0 0
-0.306487853971662 -0.306127284445242 1 1
0.0947032640247901 0.0945765722084886 1 1
0.123643903058295 0.12351245311534 1 1
-0.151479276179591 -0.151329765547099 1 1
0.266524571877762 0.266236656118666 0 0
-0.0324812210811989 -0.0324124098124564 1 1
-0.0561624401532447 -0.0561197856009164 1 1
-0.0875552421380821 -0.0874231979688713 1 1
-0.170708281216337 -0.170502480059799 1 1
-0.135673058616813 -0.13549244356401 1 1
0.0892094068491893 0.0891686454443695 1 1
0.180606022191035 0.180403904488743 1 1
0.226784436544503 0.226542758841251 1 1
0.039765520007499 0.039738726906969 1 1
0.130622582410566 0.13052087340014 1 1
-0.0886582588874408 -0.0885648105545356 1 1
-0.0535263968997169 -0.0534011034707895 1 1
-0.0647314329492524 -0.0647030378897643 1 1
0.132019511044807 0.131944739392494 1 1
-0.100203987427999 -0.100123159619717 1 1
-0.0259186391839092 -0.025862481705267 1 1
0.0346878561090924 0.0346652898907409 1 1
-0.177496867964957 -0.17730826080768 1 1
-0.016718802130223 -0.0167353423912098 1 1
-0.303708000310446 -0.303400874898396 1 1
0.0168506154327106 0.0168641555692271 1 1
0.0756365366205435 0.0755379427861072 1 1
0.192375958530971 0.192182782108454 1 1
0.0885721392000018 0.0884786791488347 1 1
0.168174677849518 0.167998167204613 1 1
0.146665035414066 0.146506819558202 1 1
0.161044216604344 0.160877562832562 1 1
-0.246755459034018 -0.246483656613607 0 0
-0.171444043734337 -0.17131425534676 1 1
0.0290497127983376 0.0290470454005482 1 1
0.236935718947318 0.236657484996751 1 1
-0.0213810348721574 -0.0213518425992147 1 1
-0.0484352292323368 -0.0483874778324437 1 1
0.147397761221404 0.147277062074868 1 1
-0.0324900701353429 -0.0325138387004806 1 1
-0.145605857523531 -0.145418061447302 1 1
-0.0852707863382158 -0.0851875754751904 1 1
0.625866595611827 0.625238432483425 0 0
0.0545074871314706 0.0544374007750665 1 1
0.20240498485625 0.202238835434437 1 1
0.150643001754498 0.150483279194637 1 1
0.0970443826924738 0.0969206921809326 1 1
0.0817220803371315 0.0816386554563535 1 1
-0.137488295413613 -0.137397780270869 1 1
0.0912350542727779 0.0911496961533831 1 1
-0.322446892763516 -0.322127791494469 0 0
0.150815583391793 0.150663554230565 1 1
0.194457810909561 0.194285915656409 1 1
-0.0634728673098141 -0.0634426840253899 1 1
0.0268826130601385 0.0268483869630791 1 1
0.0218517379582198 0.0218193565428857 1 1
0.0275386129769333 0.0274845570343887 1 1
0.109166932338432 0.109081926102006 1 1
0.274977017586995 0.274688342348342 0 0
0.163068541092972 0.162882321587892 1 1
0.0762142584995541 0.0761608792003431 1 1
-0.133672817495281 -0.133608854517838 1 1
-0.0203589219174626 -0.0203282495333957 1 1
0.119916810922855 0.119822278956447 1 1
0.0269821136997292 0.0269445783087962 1 1
-0.151097517020168 -0.15089842982239 1 1
-0.0621713649520103 -0.0621260353886286 1 1
0.0774500514805473 0.0774086624015552 1 1
-0.0234286685457028 -0.0234398703914022 1 1
-0.198166186190618 -0.197917164159062 1 1
0.103517107743103 0.103409615101304 1 1
-0.0627020558056889 -0.0625948149893234 1 1
-0.294964275592118 -0.294643372248091 1 1
-0.102539685544869 -0.102415553690327 1 1
-0.0322447969818839 -0.0322034898650962 1 1
-0.249688507349034 -0.24941262508926 1 1
0.0850106293901296 0.084910501965629 1 1
0.207139667661834 0.206899757436984 1 1
-0.206759601195811 -0.206507414336481 1 1
-0.00367912776465896 -0.00368937559905914 1 1
0.142507961112831 0.14239880987498 1 1
-0.0196356068450445 -0.0196498464800913 1 1
0.164371698820658 0.16414340858326 1 1
0.0997589260720819 0.099624754907515 1 1
0.190362779062351 0.190158639328211 0 0
-0.126256258450737 -0.126042730656947 1 1
-0.112658021196195 -0.112543114347296 1 1
0.263603329585453 0.263394149493196 1 1
-0.183118333902502 -0.182866458370469 1 1
-0.0901324769627232 -0.0900592375362459 1 1
-0.151380531508738 -0.151171906133007 1 1
0.0350991266679489 0.0350393822978948 1 1
0.273655368457148 0.273333057602347 1 1
-0.12029403431474 -0.120131414199919 1 1
0.108930615951481 0.108832399947788 1 1
0.136118773019987 0.136034196323998 1 1
-0.292868257385047 -0.292560481437655 0 0
0.0286815628830463 0.0286227784680097 1 1
-0.0875314820843941 -0.0874748819319719 1 1
0.14696080507367 0.146833495462761 1 1
0.0335276165179934 0.0335031544849606 1 1
0.172838485599706 0.17266751855586 0 0
-0.26223235014148 -0.261919179308215 1 1
-0.219324324638776 -0.219104000554239 1 1
0.231964863841783 0.231715991750816 1 1
0.201987188893552 0.201782365308237 1 1
-0.372710876640811 -0.372341204182369 0 0
0.212972189455141 0.212775100020244 0 0
-0.118387391909563 -0.118304178380262 1 1
0.0526850246331787 0.0526020821958456 1 1
0.161584895455191 0.161472514992359 1 1
0.1337370879514 0.13359605235294 1 1
-0.250184549034355 -0.249912475015611 1 1
-0.00107451535475288 -0.000993948936382466 1 1
-0.0731092284613017 -0.0730614958560437 1 1
0.278883773649282 0.278613498362207 0 0
-0.146690512259283 -0.14655303637667 1 1
-0.0817179011217177 -0.0816211856079133 1 1
0.00434195861008454 0.00431790480917721 1 1
-0.22741351520944 -0.227124976252747 1 1
0.071479213733469 0.0714645034226452 1 1
0.182986764469903 0.182769585980904 1 1
-0.246803585632446 -0.246481495344665 0 0
-0.104290259124599 -0.104200206691954 1 1
-0.106511089527074 -0.106345466914461 1 1
0.154210618448461 0.154089623990431 1 1
0.204775859694535 0.204557227933233 1 1
-0.0753698350248127 -0.0753186459634146 1 1
0.105496722299795 0.105383687554454 1 1
-0.065418717026669 -0.0653573349154882 1 1
-0.0548171286602993 -0.0547283011321119 1 1
0.151739044402591 0.151522373262312 1 1
0.100929718639079 0.100844761162101 1 1
0.0465008141373478 0.0465065557606828 1 1
0.156884060707054 0.156759103902359 1 1
-0.0816805330495493 -0.0816207423534896 1 1
-0.118370468556482 -0.118257409308956 1 1
0.282655766649154 0.282374349297906 1 1
-0.294331694319872 -0.294045373355207 1 1
-0.31165803055053 -0.311310788178843 0 0
-0.184236706107582 -0.184015167680602 1 1
-0.29255608279491 -0.292263180703194 1 1
-0.0021958236039344 -0.00220145894103903 1 1
0.208692288630358 0.208482898711164 1 1
0.0887014669478594 0.0885657668528566 1 1
-0.0845403933209978 -0.0844772933635915 1 1
-0.292615872935423 -0.292288357709681 1 1
-0.3858035254091 -0.385423643244017 0 0
0.243495211922705 0.243190506432878 1 1
-0.11555082330934 -0.115422727774811 1 1
-0.157917753704081 -0.157682447352747 1 1
0.0443569723598223 0.044287048631438 1 1
0.139145782513385 0.138955066663874 1 1
0.104526599497665 0.104447494349956 1 1
0.216541388078968 0.21631950444675 1 1
0.0855898241568941 0.0855154228472869 1 1
-0.100882476423154 -0.100787319347804 1 1
-0.0473752129638864 -0.0473735296883447 1 1
0.0144966296330239 0.0144571982425618 1 1
-0.00986904487348967 -0.00987783016958017 1 1
0.0657875570793843 0.0657314653784255 1 1
0.154720791018634 0.154463728359303 1 1
-0.236497811074265 -0.236235582384737 1 1
0.171019456664457 0.17080320734375 1 1
-0.163399103460612 -0.163284366678342 1 1
-0.220950222987521 -0.220775410696086 1 1
0.15299566640099 0.152880167192263 1 1
-0.0747478700074853 -0.0746826809317876 1 1
0.0325847756992867 0.0324588786504357 1 1
0.270137133201094 0.269828398229326 0 0
-0.128937429016048 -0.128802701311169 1 1
0.00524275289380903 0.00528819464592517 1 1
0.122152873941187 0.122010580812635 1 1
0.275245032742414 0.275022571928727 0 0
0.0435369255540505 0.0435494834207326 1 1
-0.19314884136171 -0.192971851562012 1 1
-0.22247950859363 -0.222225263078888 1 1
0.0740429345236976 0.0739728097680598 1 1
0.06118370169326 0.0611416512523753 1 1
-0.167658945647185 -0.16747337517967 1 1
-0.0552985674872244 -0.055285864155047 1 1
-0.233735440430796 -0.233491363415868 1 1
-0.134881870475039 -0.134691812411353 1 1
0.216832349168369 0.216601808838049 1 1
0.0862531924667677 0.0860936598722497 1 1
0.000359128108623888 0.000402227298128999 1 1
0.106082940857308 0.105996783689995 1 1
-0.0146860638646548 -0.0146704620783039 1 1
0.433824955560378 0.433370770910576 0 0
-0.324725409004311 -0.324402547669836 0 0
0.00200766217379533 0.0020382024410403 1 1
-0.0612932372442958 -0.0612581332753848 1 1
-0.203589474786602 -0.203420194838325 1 1
-0.0701758728011998 -0.0700802130457025 1 1
0.111102261107648 0.110987633030372 1 1
-0.0427124482533846 -0.0426398889228158 1 1
-0.00443560127296121 -0.00440507934811026 1 1
-0.123580582495363 -0.123476050580454 1 1
0.524428509960533 0.523873096107828 0 0
0.0603669337289009 0.0603544279184843 1 1
-0.0102294943747003 -0.0102219381565105 1 1
0.0720822593463342 0.0719859989880683 1 1
-0.0855996943108333 -0.0854769681890751 1 1
0.0162780635438949 0.0162764303210945 1 1
0.0132681836688827 0.0132162637876546 1 1
0.194339010892321 0.194154229159225 1 1
0.0216828740099437 0.0216652393830882 1 1
0.0701587988679133 0.0700957881089734 1 1
0.355893001094011 0.355514726989954 0 0
-0.154924954707584 -0.154758947484512 1 1
-0.100515038464882 -0.100415858214437 1 1
-0.0580070258170285 -0.058032794188995 1 1
-0.106067360720618 -0.105921654743398 1 1
-0.172690996901025 -0.172522815560302 1 1
-0.157639418008647 -0.157480787365181 1 1
-0.196120485034714 -0.195897264694909 1 1
0.0497407531344716 0.0496392973894501 1 1
-0.00824005650602063 -0.00827858500860331 1 1
0.181011474917826 0.180814609007012 1 1
-0.104644193642503 -0.104532493311491 1 1
-0.168820602761636 -0.168637899552398 1 1
0.272840414195464 0.27252640443002 1 1
-0.0251273116910366 -0.0251004969135676 1 1
-0.0552365888714833 -0.0551345048839319 1 1
-0.116933751643861 -0.11677244324594 1 1
-0.13687514823184 -0.136726251570403 1 1
-0.105255071743267 -0.105110145893821 1 1
-0.036916982006775 -0.036882645534199 1 1
-0.153757447831186 -0.153577835805792 1 1
-0.12094059793509 -0.120811699731451 1 1
0.127595824034605 0.127477554576371 1 1
0.0153673955854221 0.0153174499310673 1 1
0.131910770961641 0.131803376660938 1 1
-0.0733601424935473 -0.0732342102701642 1 1
0.209832798836824 0.209609079139073 1 1
-0.00501331058274257 -0.00503327134686934 1 1
0.126639314752123 0.126438819261777 1 1
0.204175172939135 0.203921499902444 1 1
-0.18012984936763 -0.179923353006985 1 1
-0.0130233328230837 -0.0129771502658715 1 1
0.291348853359793 0.291013385403731 0 0
-0.00253634096681366 -0.00254162729696523 1 1
-0.239276772065502 -0.239022266358879 1 1
0.129629746344444 0.129487316021786 1 1
0.102868828928262 0.102709764542852 1 1
0.207911101277577 0.207723041244903 1 1
-0.37916574933224 -0.378767318210971 0 0
-0.0892669905561187 -0.0891372108587637 1 1
-0.0537997876908667 -0.0537708930803078 1 1
-0.0283846949304847 -0.0283677251673886 1 1
0.338300925397482 0.337960136641075 0 0
0.232866415626664 0.232627626158857 1 1
0.0875728093863746 0.0875234869924877 1 1
-0.219908596211905 -0.219689397088892 1 1
-0.313608654377235 -0.313298148444064 0 0
0.0924606545501688 0.0924144677461925 1 1
0.0609781603257665 0.0609393775831718 1 1
0.0997838358934839 0.0996752751187363 1 1
0.186311763147755 0.186157754203543 1 1
0.09637760021702 0.0962689020966183 1 1
0.258271776000814 0.257954077111272 1 1
-0.177819249475142 -0.177636994088156 1 1
0.103105790868603 0.103000113108148 1 1
-0.138963470122466 -0.138825544269245 1 1
-0.341605956836566 -0.341245594595308 0 0
0.253872978888028 0.253621438040231 0 0
0.074016754005924 0.0739608010460797 1 1
-0.0102840927951041 -0.0102857891355808 1 1
0.0943759117717125 0.0942936388026728 1 1
0.0161848786838798 0.0162041389469279 1 1
-0.192063874783099 -0.191830695491737 1 1
0.167760138901211 0.167569526011463 1 1
0.167434824939863 0.167267463375127 1 1
0.136251346689123 0.136091452680668 1 1
0.0801036430135691 0.0800356303524824 1 1
-0.0730164319320748 -0.0729239497046933 1 1
0.291944169190384 0.291660474155009 1 1
-0.114655929526032 -0.114558031894601 1 1
0.0575591449006906 0.0575169834963938 1 1
-0.208274091277968 -0.208037283328297 1 1
-0.132432575891303 -0.132288215579847 1 1
0.213725217853794 0.213531464116343 1 1
0.0759928047377877 0.075914040735959 1 1
0.111325139632345 0.111219726852204 1 1
-0.0643282278172195 -0.0642433470055604 1 1
-0.00986473623185663 -0.00982848954805184 1 1
0.150655211264515 0.150466241021007 1 1
0.00353263152997093 0.00360457886609929 1 1
0.0076186042106752 0.00762333746443535 1 1
-0.191029935327193 -0.190834916781132 1 1
0.195578654686381 0.195382937026955 1 1
-0.139337068551775 -0.139207150729153 1 1
0.218309202178126 0.218063314127102 1 1
0.0773054324266326 0.0772385615219182 1 1
0.0877818963793925 0.0876440417666076 1 1
-0.00564811446696881 -0.00564497786307408 1 1
0.176001364679529 0.175796138328183 0 0
-0.175764168327641 -0.175600541264894 1 1
0.0353816650288289 0.0353510778796721 1 1
0.219465243393488 0.219197003977877 1 1
0.16482657719563 0.164627335507986 1 1
-0.0804020591158123 -0.0803688432641017 1 1
0.0751591004341507 0.0750327858626128 1 1
0.259171676317835 0.258939104767926 1 1
-0.190777614350199 -0.190595395820058 1 1
-0.148746575939809 -0.148633778088166 1 1
0.238077244919046 0.237809886763922 0 0
0.288821870170936 0.288546278901513 0 0
0.0688906173516227 0.0688180289148135 1 1
-0.247804628358616 -0.247524312904387 0 0
0.0935527387028691 0.0934881622533023 1 1
-0.321362020788903 -0.321011276697043 1 1
0.26996218039 0.26971500125249 1 1
-0.0100622924712566 -0.0100549971909502 1 1
-0.360890792780133 -0.360585153756793 0 0
0.10598444572761 0.105861522646601 1 1
-0.176746812862578 -0.176579051908661 1 1
0.0480047212046343 0.0479821554190061 1 1
-0.108494877974383 -0.108397557615517 1 1
0.16409138939655 0.163868813497099 1 1
-0.0339309254565604 -0.03392276790291 1 1
0.0735456410607057 0.0735245334816688 1 1
0.307946706515911 0.307560675557874 1 1
-0.106860474822743 -0.10671698867479 1 1
-0.0727427245401838 -0.0727058381004268 1 1
0.00545514060183114 0.00547328520963322 1 1
-0.0849608795535915 -0.0848859918119136 1 1
0.251662909145721 0.251396433737338 0 0
-0.034042688298215 -0.0339997897872328 1 1
0.102768929081386 0.102708272069619 1 1
0.100706700533322 0.100666992188679 1 1
0.110605539685599 0.110488518870293 1 1
-0.0741812100101615 -0.0741555544647714 1 1
0.0845399208358114 0.0844862936291676 1 1
0.00658661653251075 0.00660267630534595 1 1
0.17456987470721 0.174392200805561 1 1
-0.114717332066428 -0.114601296923221 1 1
0.248717646560133 0.248474114671366 1 1
-0.0995218277387218 -0.0994275470817239 1 1
0.112596513543759 0.11243723074222 1 1
-0.0600332633110265 -0.0599532734862418 1 1
0.252209189614001 0.251946170729126 1 1
0.101930345229144 0.101789692747942 1 1
-0.15526774997879 -0.15512284585271 1 1
0.129783660159149 0.12957863799149 1 1
0.11925885424342 0.119090818814992 1 1
-0.0223874631712581 -0.0223691552739517 1 1
-0.0597417516787648 -0.0597102591673971 1 1
0.0857621410767315 0.0856910066083925 1 1
0.118021342778339 0.117917433551357 1 1
-0.0884147321348231 -0.0883025838617008 1 1
0.405131519043495 0.404588586526484 1 1
0.137571193836855 0.137415947147138 1 1
-0.262229355503608 -0.261934430416919 0 0
0.0562400722337765 0.0561623344819269 1 1
-0.046032405879337 -0.0460182640670219 1 1
0.0141857715775013 0.0141818720698695 1 1
0.167948537584866 0.167730443185299 1 1
-0.12085283213429 -0.120765410959899 1 1
0.190346488111762 0.190204041745678 1 1
0.131454543550692 0.131330006023358 1 1
-0.425921214561352 -0.425454974603167 0 0
-0.18645743793216 -0.186293314752899 1 1
-0.227346551388733 -0.227159619105148 0 0
-0.344981545272869 -0.344614053060768 0 0
0.0512120261713956 0.0511546708596057 1 1
0.0507288196206547 0.0506461831966371 1 1
0.404518079686549 0.404092190161916 0 0
0.183897036156193 0.183636316168287 1 1
0.0691449361953941 0.0690733511709409 1 1
-0.0370426232756013 -0.0369504906118786 1 1
0.208493452350564 0.208201866638549 1 1
-0.0381288625000042 -0.0380707569511545 1 1
-0.0821003068170849 -0.0820002039048762 1 1
-0.0532615693252933 -0.0531836309099712 1 1
-0.0288597069461779 -0.0288295985086597 1 1
0.0789201061162814 0.0788199298228133 1 1
-0.340258757081745 -0.339868241369287 1 1
0.0187345400926894 0.0187015098508361 1 1
-0.0470146984278721 -0.0469712400272056 1 1
-0.160053716555773 -0.159875819911491 1 1
0.211050588671933 0.210823548596015 1 1
-0.106066843299106 -0.105921824283411 1 1
-0.122082619443747 -0.121875876279262 1 1
-0.225608375216934 -0.225409573329468 0 0
0.00825986676735488 0.00829798066993176 1 1
-0.223030051870554 -0.222739420362393 1 1
0.136950673100877 0.136852781574069 1 1
0.0909277333196633 0.0907877194053665 1 1
0.0687045034369858 0.0686078287223335 1 1
-0.0547087781246578 -0.0546340265352503 1 1
-0.0532294273166069 -0.0531543467195622 1 1
-0.00654901045802499 -0.00651694904188464 1 1
-0.104643690519432 -0.104526202527006 1 1
-0.199161972761672 -0.198901961021823 1 1
0.12231566209992 0.122176878651233 1 1
0.007512801174178 0.00750014015805899 1 1
-0.0742023788940381 -0.0741500050916422 1 1
0.0217401679605009 0.0217318550710324 1 1
0.10088378402916 0.100789490022282 1 1
0.116174577414434 0.116048598616325 1 1
0.223198384526756 0.222976414241059 1 1
0.0287353637859803 0.028702825877908 1 1
0.105434983382429 0.105313992021995 1 1
-0.109569511698611 -0.109472696062088 1 1
0.09118515106537 0.091115975251247 1 1
-0.15431612237234 -0.154136701800044 1 1
-0.0710439066924831 -0.0709610559899942 1 1
-0.00071451200218833 -0.000769287429028398 1 1
-0.134121477969385 -0.13398411258719 1 1
0.180404621239354 0.18024305453639 1 1
0.0877832330850409 0.087698678231855 1 1
-0.098678199841562 -0.0986243608323521 1 1
0.024367984423251 0.0243146306021183 1 1
-0.043276937046568 -0.043242612762771 1 1
0.0623345636075994 0.0623220394992286 1 1
0.248287634690079 0.248037794415451 1 1
0.0742632150004044 0.0741601737528857 1 1
0.189905400721964 0.189686849022961 1 1
0.073194547961592 0.0731498580196126 1 1
-0.0051993756886712 -0.0051927368539841 1 1
0.065821326583058 0.0657072429418384 1 1
0.232593472791196 0.232416719670209 1 1
0.140411267424654 0.140313696927678 1 1
-0.338278289826692 -0.337872892072084 1 1
0.0736730408403829 0.0735391171890463 1 1
0.0809701961919054 0.0809455318648452 1 1
-0.00743596208669235 -0.00741090030840382 1 1
-0.257349721523365 -0.257050526906808 1 1
0.0818177828291895 0.0817127330375081 1 1
-0.0157034969615293 -0.0156917719126382 1 1
-0.171554510026384 -0.171321140504483 1 1
0.133533403227953 0.133400600909364 1 1
-0.231249150854568 -0.231032059917355 1 1
-0.184846644406403 -0.184665445177864 1 1
-0.0579976958829971 -0.0579100625854773 1 1
-0.0511738989926808 -0.051152461159016 1 1
-0.120663356424577 -0.12048896372415 1 1
-0.0077355395085168 -0.0077025970047074 1 1
-0.14660732501947 -0.146462069797155 1 1
0.252434005848088 0.252195359591397 1 1
0.127306480414155 0.127143798960964 1 1
0.1723043940273 0.172138932466239 1 1
-0.474581738584369 -0.474155769399913 0 0
0.0586129503410528 0.0585738153440591 1 1
0.17824443149647 0.178014794769702 1 1
-0.126886395857335 -0.126735212232702 1 1
0.11933310485591 0.119179435291314 1 1
-0.00670598252658743 -0.00668044349765195 1 1
-0.258587888123498 -0.258296227020256 0 0
-0.0986345514199123 -0.098521331326941 1 1
-0.0276964924307231 -0.0276661034503394 1 1
0.256152475883482 0.255874929154596 1 1
0.0712656129602717 0.0711865461654814 1 1
0.0927695787484796 0.0926884391755943 1 1
-0.271923984639982 -0.271648711142928 1 1
-0.059915280257183 -0.0597670019864732 1 1
-0.0791632929671481 -0.0790205002640909 1 1
-0.0375424698420754 -0.0374742467895396 1 1
0.241910768256911 0.241653663628639 1 1
0.0495589561755423 0.0494833498704823 1 1
0.290703077216087 0.290396813983839 1 1
-0.358226493372211 -0.357832269401162 0 0
0.322139026214824 0.321834918299164 0 0
-0.108258585367555 -0.108118592719337 1 1
-0.231498126251 -0.231296882567258 0 0
0.022118996644377 0.0221203757322486 1 1
0.055907414493991 0.0557951478290122 1 1
0.053021777142285 0.0529134308284737 1 1
-0.0156161956744846 -0.0156363791043775 1 1
-0.0724706910833093 -0.0724283035195918 1 1
-0.0127828679061886 -0.0127946659485523 1 1
0.110569165034478 0.110396274521309 1 1
0.0287654374085694 0.0287100334954047 1 1
0.0203875246820649 0.020381318402774 1 1
0.247052791908042 0.246860071207357 1 1
-0.104272040734533 -0.104159111550621 1 1
0.134981174291119 0.134868659668664 1 1
0.186488129175075 0.186316211516062 1 1
0.144719423821934 0.144611693076634 1 1
-0.0451365572712397 -0.0450839119038673 1 1
-0.00960909791892679 -0.00961421775270202 1 1
-0.32613196682786 -0.325838525198508 1 1
0.235667454012355 0.235470359560874 0 0
-0.0927839143423497 -0.0927088549234608 1 1
-0.177695783637905 -0.177523970832703 1 1
0.052703020946568 0.0526024231192183 1 1
-0.105226949906394 -0.105168806286641 1 1
-0.0869800010227492 -0.0869100648129198 1 1
0.0262671521681347 0.0263115378388015 1 1
0.130285259902164 0.130129254095968 1 1
-0.0257678912443123 -0.0257325542583432 1 1
-0.109012598119694 -0.108955053173495 1 1
-0.613274357512314 -0.612668342086375 0 0
0.0857084449278458 0.0856205842872955 1 1
0.0313759571831139 0.0313384892954281 1 1
-0.118730655609794 -0.118626975833153 1 1
-0.154047050397361 -0.15387747355968 1 1
-0.0699383567231101 -0.0698596058250107 1 1
-0.00629320747628831 -0.00630106503109484 1 1
0.410337778361526 0.409934453434227 0 0
-0.176561113992372 -0.176379482146105 0 0
0.76844925148955 0.767717188379667 0 0
-0.0946084380395212 -0.0945278189489226 1 1
0.264133827167723 0.263870517912488 0 0
-0.0803562288982448 -0.080302118422716 1 1
0.0403457273298609 0.0403524296294936 1 1
0.0559295939186057 0.0559048164580491 1 1
-0.0316780297900447 -0.0316761335272991 1 1
-0.0906958885653057 -0.0906414237208903 1 1
0.00326606638529518 0.00321544888479128 1 1
-0.328203764554201 -0.327887679925335 1 1
0.129202679883032 0.12903512160258 1 1
0.142857798708917 0.142778111667814 1 1
0.170694213952992 0.170551519436042 1 1
-0.116670304483335 -0.116558469566379 1 1
-0.0570432730667538 -0.0570482725258262 1 1
-0.177537424408349 -0.177379119512357 1 1
-0.285211498829522 -0.284900025672382 0 0
0.110166845190101 0.110069081966713 1 1
-0.66286897964123 -0.662127298556688 0 0
0.0261302947388402 0.026140376265304 1 1
-0.011624906118279 -0.0116202407656634 1 1
0.0512332499831616 0.0512088961365757 1 1
0.0593363933646045 0.0592220130114257 1 1
-0.236130404825237 -0.235860629030259 1 1
0.205779136013385 0.205605138417788 1 1
0.000817441025500845 0.000904997751628112 1 1
-0.42193945518244 -0.421542817020715 0 0
0.290673732382877 0.290377424385982 1 1
-0.0771107461783874 -0.0770240305794442 1 1
-0.00364319143070263 -0.00357613212638019 1 1
0.151902506708151 0.151739398355669 1 1
-0.00755671853551726 -0.00761747401393535 1 1
-0.123966862711407 -0.123857818473367 1 1
0.296965994820521 0.296689664148152 0 0
-0.0402065236941068 -0.0401019186234391 1 1
0.0213056987993052 0.0212933877668119 1 1
-0.0598316827546401 -0.059794835499133 1 1
-0.259571730407079 -0.259260433845033 1 1
0.36409945542641 0.363724839297886 1 1
-0.0325127576482984 -0.0324954769242886 1 1
-0.0789122790533518 -0.0788256990063873 1 1
0.156782764199275 0.156652288426714 1 1
0.0037420502210188 0.00374190065755328 1 1
0.108443607279341 0.1083026571866 1 1
-0.18599007493804 -0.18577502267626 1 1
0.318849254508208 0.318521686392592 0 0
-0.220479619685104 -0.220217953121099 0 0
-0.239814472355604 -0.239510291452491 1 1
-0.0940573559345117 -0.0939675289239757 1 1
-0.0876428511581614 -0.0874988992721905 1 1
0.156643959090813 0.156526689333516 1 1
0.0100680681561561 0.0100567836155875 1 1
0.166266850195341 0.166039740233688 1 1
0.217888193302766 0.217691265706147 1 1
0.101479056717892 0.101396887917719 1 1
0.123502931419545 0.123347869278313 1 1
0.183559894580306 0.183328013502409 1 1
0.041504973225032 0.0414894237777832 1 1
-0.208766588478511 -0.208531634442847 1 1
-0.105517075447548 -0.105397483436403 1 1
0.177465695040263 0.177349418306987 1 1
0.0822571336601059 0.0821876121062239 1 1
-0.187389128306162 -0.187177491539513 1 1
0.268247875009566 0.267964998993319 1 1
-0.289990622217481 -0.289647236152024 0 0
-0.188367905448711 -0.188148298438698 1 1
-0.248771631903111 -0.248490612223262 0 0
0.101904766847451 0.10183772642849 1 1
-0.191240975117968 -0.191046770341052 1 1
-0.0312986330570489 -0.031290136502896 1 1
0.140846970112203 0.140714363913325 1 1
0.348836900627222 0.348424785809095 0 0
0.0292737247037566 0.0292797122418727 1 1
0.0509279149050119 0.0507776668043595 1 1
0.00343922645255491 0.00342207216896817 1 1
0.182318801203969 0.182125732389537 1 1
0.0354350522706612 0.0354011936979199 1 1
0.00853404559842039 0.00853900514912228 1 1
-0.26128606024951 -0.260989088335025 1 1
-0.368989496810173 -0.368593823168194 0 0
0.00110681772695251 0.00114072926389771 1 1
0.0808300588257785 0.0807225073150765 1 1
0.0169475924573543 0.016932472067206 1 1
-0.177361275462225 -0.177203930637023 1 1
0.0543308622423131 0.054313674383427 1 1
0.126939562255381 0.126765091174615 1 1
0.087499854394087 0.0874859528078338 1 1
-0.0336834098352451 -0.0336890923995978 1 1
-0.211433524333216 -0.211175191531125 1 1
0.073142907866107 0.0730401583864353 1 1
0.395371545289122 0.39498580627346 0 0
-0.141272526742201 -0.141141844892215 1 1
0.107467676153603 0.107373435143368 1 1
-0.212537977342111 -0.2123257026226 1 1
0.176651622170846 0.176497642795095 1 1
-0.137705501774386 -0.137549196670293 1 1
0.088979567568561 0.0889204671924373 1 1
0.0902657645392615 0.0901995913614089 1 1
-0.163640839362428 -0.163401445003304 1 1
-0.1011588976809 -0.101040138925621 1 1
-0.0206331028780434 -0.0205628504974868 1 1
-0.0517097384521518 -0.051685819700373 1 1
-0.0712553885909114 -0.0712215329425752 1 1
-0.128195698516128 -0.128050302062251 1 1
0.274907709692373 0.274618457336922 0 0
-0.0420653566296041 -0.0420116179691697 1 1
0.126908156366713 0.126718774315482 1 1
-0.0778375267000742 -0.0777559983153601 1 1
0.0623430599747253 0.0622490655461407 1 1
-0.142962675022631 -0.142786160646066 1 1
-0.094133103598368 -0.0940281481845845 1 1
0.123388726326444 0.123234474984155 1 1
-0.12147698843371 -0.121349670237247 1 1
0.00824484410068336 0.00827621898499849 1 1
0.167791384125689 0.167664037941336 1 1
0.166660782718735 0.1664825648214 1 1
-0.0324282382578887 -0.0323338101896225 1 1
0.0631089078992401 0.0630234764241744 1 1
-0.172100860790195 -0.171886548322981 1 1
-0.340886059084803 -0.340505722719905 0 0
-0.139199461181235 -0.139111587490628 1 1
0.0364680638299484 0.0363524284816341 1 1
0.283973262590006 0.28371602082104 1 1
0.019881847415849 0.0198629330669073 1 1
0.105555760202531 0.10543628580845 1 1
0.0944920501412758 0.0944183857998941 1 1
-0.136299232335013 -0.136181978988986 1 1
-0.22940874501746 -0.229158727152471 1 1
-0.0234340595990912 -0.0234473180205784 1 1
0.0629230864668528 0.0628221992514865 1 1
-0.0217090219007862 -0.0216845462252775 1 1
-0.0842316754122407 -0.0840611819228151 1 1
-0.111295149108292 -0.111242722889533 1 1
0.123742505130658 0.123644603618185 1 1
-0.0401885787436332 -0.0401340362290145 1 1
-0.243456352207125 -0.243258644783726 0 0
0.154147062356793 0.153955359268944 1 1
-0.139595099175017 -0.139418996382429 1 1
-0.0556405250434829 -0.055489064274482 1 1
-0.230112980864811 -0.22986782719004 0 0
-0.117711901517313 -0.117606173929453 1 1
-0.285993315526109 -0.28570399452898 1 1
0.0450547898152669 0.0449670528332914 1 1
-0.296345799862801 -0.296067940953226 1 1
0.113277595567164 0.113114341634622 1 1
0.172721668226627 0.172487203816611 1 1
0.0529773882754176 0.0529215011623232 1 1
-0.104345670043713 -0.104244900340307 1 1
0.0845666039899505 0.0844800016057359 1 1
-0.180220888851295 -0.180068094853458 1 1
0.153321086047957 0.153175661273513 1 1
0.0659205637648371 0.0658386642458099 1 1
-0.210311422951837 -0.210147386490653 1 1
-0.112407721728636 -0.112367522652188 1 1
0.0110040080406222 0.0110111167776531 1 1
0.0921034353907506 0.0920324989494414 1 1
-0.0189873511137464 -0.018935358643261 1 1
-0.136091161628242 -0.135998973065558 1 1
-0.18830668538477 -0.188108942083571 1 1
0.198208638979048 0.198032408261983 1 1
0.107821001224391 0.107618271333889 1 1
0.00490281456291714 0.00487234136262388 1 1
-0.211898231044018 -0.211699659965316 1 1
0.114655031045182 0.114602780072809 1 1
-0.287377317323107 -0.287061911693169 0 0
-0.21852775332133 -0.218271027196024 1 1
0.385716589414376 0.385312226832268 0 0
-0.0489108092132872 -0.048858425028872 1 1
0.152663692413805 0.15244079134274 1 1
-0.0883531093863003 -0.0882436005907423 1 1
-0.151998158895773 -0.151876359811648 1 1
-0.112984558826876 -0.112872724715193 1 1
-0.141523746806313 -0.141319321814852 1 1
0.161439671581945 0.161274350073785 1 1
-0.038400728173398 -0.0383193210665695 1 1
0.0374934847591072 0.037499007828674 1 1
0.131692852028161 0.131658359969378 1 1
0.124924031611945 0.124795363435522 1 1
-0.114949041178179 -0.114862574734172 0 0
0.233734288697722 0.233465015943479 1 1
-0.263481394017814 -0.263225164875074 0 0
0.00842793038567358 0.00844487781760236 1 1
0.0815867215535617 0.081496961853584 1 1
0.22849074889657 0.228288263464121 1 1
-0.0224381170765444 -0.0224076625078527 1 1
0.155710709293665 0.155531839319225 1 1
-0.105998466880461 -0.105879158352441 1 1
-0.0536055650747537 -0.0535244243705151 1 1
-0.381216307143012 -0.380761561043139 0 0
-0.0694955280090969 -0.0694086685006825 1 1
0.217758819207815 0.217553969377435 1 1
-0.114768291604706 -0.114645233095254 1 1
0.0739248142525751 0.0738312025676227 1 1
0.0465057756174354 0.0464270398950252 1 1
-0.142419807633397 -0.14226655449584 1 1
0.239088038810752 0.238879948896095 1 1
0.00668355762280644 0.00664786070997973 1 1
-0.0486393573147409 -0.0486008544467413 1 1
0.0637707686013608 0.0637122674923805 1 1
0.0340252379252903 0.0339905458643204 1 1
0.14333258405501 0.143180174846741 1 1
-0.138677874054593 -0.138479339961692 1 1
-0.33336435606953 -0.333014307350455 0 0
0.187363995289758 0.18719408930896 1 1
0.00987056541652316 0.00989485930446724 1 1
-0.325888597082802 -0.325570189373552 0 0
-0.098663515118791 -0.0985207868092104 1 1
0.184706795044252 0.184510277560105 1 1
0.286727350520225 0.286475674197186 1 1
0.0264301601655859 0.0263695697179697 1 1
0.402108147161713 0.40167301651291 0 0
-0.0700126668547534 -0.0699971073437308 1 1
-0.303365568710064 -0.303056464708824 0 0
0.237257850547046 0.237061189423714 1 1
0.0952329952575171 0.0951340461951826 1 1
0.0150241543104941 0.0150075926522884 1 1
0.0160050184182424 0.0159949529562578 1 1
0.0253048731289332 0.0252703953081427 1 1
-0.293929492398954 -0.293670099670988 1 1
0.0327873433922181 0.0327149062541177 1 1
0.00746836573935513 0.00745364053584394 1 1
0.0655202996044488 0.0654560896380885 1 1
-0.0770101346786268 -0.0769456300678203 1 1
0.0687888067068805 0.068746243134174 1 1
-0.0955278971408731 -0.0953974873806193 1 1
0.29583259878441 0.295559100007744 1 1
0.0344172490410188 0.0343331404612059 1 1
0.125923838719901 0.125818271716599 1 1
-0.165975466587058 -0.165756567047991 1 1
-0.28624528847419 -0.286015744755673 1 1
0.0168148325728636 0.0168113838797604 1 1
-0.0459613925223363 -0.0459954001699194 1 1
0.352297584805104 0.351962145879483 1 1
0.00438271905592327 0.00438240974742385 1 1
0.209422321334485 0.209260476165056 1 1
0.0588444015312153 0.0587950874126385 1 1
-0.240104086477607 -0.239829752543076 1 1
0.0629018179135585 0.0627642801111921 1 1
-0.0259079738123922 -0.0258917639462337 1 1
0.212907325121934 0.212714771250156 1 1
-0.264204096952829 -0.263959565639789 1 1
-0.175795723959627 -0.175629458553301 1 1
-0.126586691248548 -0.126467642818165 1 1
0.0912402767665573 0.0911490208429263 1 1
-0.132847489697422 -0.132682687097441 1 1
-0.0988662500151239 -0.09880754786514 1 1
0.0977338949440886 0.097659563240971 1 1
0.00825781090625287 0.00819978965260972 1 1
0.265623284741053 0.265380816614957 1 1
0.217852768499607 0.217594490456081 1 1
-0.201573236116196 -0.201401374733312 1 1
0.0906495122160159 0.0905814971172679 1 1
-0.0586826491558139 -0.0586535990054185 1 1
-0.134829587002895 -0.134709609520019 1 1
-0.121888294526578 -0.121808502778453 1 1
0.0229735422585896 0.0229715918964436 1 1
0.105863366300401 0.105748363778045 1 1
0.14438346933159 0.144215179908131 1 1
-0.0320764140590987 -0.032042681489788 1 1
-0.0761850050103396 -0.0760956566371256 1 1
0.348672682195552 0.348336168997284 0 0
0.0366646534405623 0.0366034776394664 1 1
-0.107404735314775 -0.107286225523689 1 1
-0.174469775880438 -0.174310601623077 1 1
0.172820059092237 0.172614147730726 1 1
0.0367714576683105 0.0367631044304373 1 1
-0.142233798558554 -0.142091366505413 1 1
-0.104584003610835 -0.104447458676975 1 1
0.0361582667954444 0.0360917012977248 1 1
0.158442509454763 0.158268512116543 1 1
-0.00856218736011566 -0.00848177703750796 1 1
0.0878715150505968 0.0877745605735961 1 1
-0.0721169804855684 -0.0720022452330418 1 1
-0.00548503878750722 -0.00538303018505413 1 1
0.230498405467847 0.230177008058643 1 1
-0.213975997886905 -0.213764508210172 1 1
-0.266229316342251 -0.265935899277022 1 1
0.177325549335518 0.177150807909537 1 1
0.134596038259813 0.134476836076913 1 1
-0.0840746760984503 -0.0839322336454865 1 1
-0.0471459817758217 -0.047121596914964 1 1
-0.153161958817664 -0.152991890609725 1 1
0.15482223782649 0.154670723434958 1 1
0.229257619284105 0.229041253746011 1 1
0.0921102651990591 0.0920253960727239 1 1
-0.238552989704877 -0.238337337540598 0 0
-0.122373835857657 -0.122203779545142 1 1
-0.0721803590104363 -0.072138137473602 1 1
0.0650588174278737 0.0650021566845352 1 1
0.271431293579545 0.271161638285145 0 0
0.12307631999125 0.122957341327071 1 1
0.262091291674345 0.261834536265417 1 1
0.167846406657701 0.167668738767186 1 1
-0.184954511794192 -0.18473496148365 1 1
0.0542848066840707 0.0542485808654055 1 1
-0.0457083721939255 -0.0456607284027744 1 1
-0.0706487331539317 -0.0705888956667278 1 1
-0.0906515585156091 -0.0905489979164401 1 1
0.130883090566352 0.130735325950175 1 1
0.293818359505318 0.293437726926107 0 0
-0.00823131286980937 -0.00826234226457365 1 1
0.146180671549097 0.146019733265232 1 1
-0.0681096550029031 -0.0680224613767973 1 1
0.0109668376217752 0.010987214613756 1 1
0.0388601575557391 0.0389015942494132 1 1
0.0736895558365592 0.0736276008526505 1 1
0.139512465164847 0.13936549970608 1 1
-0.0127482869922214 -0.0127121314450008 1 1
0.411335954162909 0.410944215524059 0 0
0.373479347285843 0.373102776653078 0 0
-0.22997933762577 -0.229772836167047 1 1
0.125123529983692 0.124993900878697 1 1
0.223884847035362 0.223669184265614 1 1
0.0816430690904285 0.0815807380386262 1 1
-0.108544732642333 -0.108411922826292 1 1
-0.152687172095851 -0.152531115967666 1 1
0.0943315376301201 0.0942001853169761 1 1
0.0428202326388832 0.042827049811612 1 1
-0.0893735164512754 -0.0892745949949692 1 1
-0.0325530837200183 -0.032524329693121 1 1
0.0171213823280662 0.0171064098157053 1 1
-0.0836315100249948 -0.0835405638574444 1 1
-0.0019710231414423 -0.00193307155968756 1 1
0.0245222327979652 0.0245020218024924 1 1
-0.00689310144810558 -0.00688493481769376 1 1
0.184677468949368 0.184553406086187 1 1
-0.294269605724706 -0.293959930340141 1 1
0.311594838077626 0.311345517511126 1 1
-0.115226820532232 -0.115086176249966 1 1
0.0510869828543793 0.0510171315071137 1 1
0.367707837071025 0.367305343205196 0 0
-0.0299975734885882 -0.0299871011883332 1 1
0.0896380131508004 0.0895129809988414 1 1
0.228117788366876 0.227904308757839 0 0
0.0994894887995607 0.0994136244260567 1 1
0.00179070447786553 0.00177494213951548 1 1
-0.0348410609787639 -0.0347852571976802 1 1
0.116013596785886 0.115905190542546 1 1
0.0414673132946684 0.0414050071936442 1 1
0.0550327885820459 0.0549761783912131 1 1
0.0146701034042375 0.0146428456935529 1 1
-0.158334083071187 -0.158092184709948 1 1
-0.0981949001107106 -0.0980777458375929 1 1
-0.24262459526942 -0.242357003313652 1 1
0.00236930924476816 0.00239129907295819 1 1
0.0554661982633481 0.0554193979065874 1 1
0.14973799944954 0.149564259506389 1 1
0.0238898885990117 0.0238502458474153 1 1
0.0880101212686284 0.0878996384253906 1 1
-0.134890411896217 -0.134723123774396 1 1
0.0299199782647159 0.0299526652448293 1 1
-0.279239156185085 -0.27897552103707 1 1
0.407364354561654 0.406926011701646 0 0
-0.0468587060346801 -0.0468136300668173 1 1
-0.00364685001600223 -0.00364531824609317 1 1
0.168846055889868 0.168694073888748 1 1
0.207877179225717 0.207703893312287 1 1
-0.0449353439097025 -0.0448577604608343 1 1
0.0831645239327519 0.0831297741831109 1 1
0.144757677847569 0.144647282981633 1 1
-0.00707146424418242 -0.00703795851227479 1 1
0.254230033945149 0.25397151564473 1 1
0.0115050823121458 0.0115153545135743 1 1
-0.100993032561293 -0.100870011134408 1 1
-0.135777162867269 -0.13564635466847 1 1
0.247360005723534 0.247109629095587 0 0
-0.100100641841156 -0.099979523133539 1 1
-0.212784527906927 -0.212548589156658 1 1
-0.00880198212600831 -0.00876385563826507 1 1
-0.0399470295128355 -0.0399674221742845 1 1
-0.053037137736919 -0.0529876590735283 1 1
-0.0532594618767096 -0.05323058126262 1 1
-0.167797301225008 -0.167614236489499 1 1
0.120372610643854 0.120201735523084 1 1
0.395992413600132 0.395545661558566 0 0
-0.066572918933843 -0.0664731193067783 1 1
-0.0602103367600659 -0.0600833746693798 1 1
0.146089940553168 0.145932365206328 1 1
-0.062340214943991 -0.0622943475278511 1 1
0.155624773653348 0.155505226838265 1 1
-0.201175738281305 -0.201017144190725 1 1
-0.120166683960559 -0.119978892423028 1 1
-0.16656291104284 -0.166423196977077 1 1
-0.289841029519041 -0.289518990369621 1 1
0.0265310955265389 0.0264464233426739 1 1
0.0393031839668568 0.039266373240211 1 1
0.0349242894241934 0.0348258876427871 1 1
-0.138161846754893 -0.138004982673883 1 1
0.100598107273273 0.100460034380629 1 1
0.0522902256271357 0.0522399446334707 1 1
-0.0223990425198174 -0.0223704523187264 1 1
0.0295545170681458 0.0295937339006387 1 1
0.106838179171856 0.106761796527511 1 1
0.0581418611512534 0.0580338498374778 1 1
-0.25465922155973 -0.254338538500241 0 0
0.156643757467018 0.156540240208364 1 1
0.00781822119727937 0.00775582567589832 1 1
0.188005493076333 0.187746312944229 1 1
-0.306813695316327 -0.306469052004042 0 0
0.194151059348724 0.194019635622416 1 1
0.136038760846001 0.135858069488319 1 1
0.159918873303933 0.159719963149906 1 1
0.102256471374725 0.102103651895203 1 1
-0.11517860338477 -0.114997010472167 1 1
0.103088761549441 0.103025751271038 1 1
-0.0781292126184901 -0.0780218849326596 1 1
-0.000360719055703534 -0.000373768621731663 1 1
-0.121803867785783 -0.121666195970943 1 1
-0.0412853053742934 -0.0412124631741318 1 1
-0.0165996643532826 -0.0166262911099167 1 1
0.161932682725104 0.161758462573121 1 1
-0.0228781217500812 -0.0228991436800907 1 1
-0.0219723768447135 -0.0219357968793568 1 1
0.00368490210761965 0.00368941796322849 1 1
0.040981086168527 0.0409367554816227 1 1
-0.000220251643837428 -0.00023315775289197 1 1
-0.136624392894567 -0.136474258940085 1 1
-0.108409262981869 -0.108282024909281 1 1
0.109839645295795 0.109766786104616 1 1
-0.584830310101992 -0.584275631259042 0 0
0.175656854394501 0.175534611492705 1 1
0.0497842330472299 0.0497766094274015 1 1
0.0948337822656808 0.0947398044511494 1 1
0.13315117870766 0.133047772931921 1 1
0.174505980581075 0.174376282455469 1 1
-0.231459412313666 -0.231205668261714 0 0
0.21471654154231 0.214505961561211 1 1
-0.138517803130768 -0.138401040020538 1 1
0.0658266912794262 0.0657503212503143 1 1
0.12660283588515 0.12650991681454 1 1
0.171126716458543 0.17104638724127 1 1
-0.182035178645098 -0.181854959755979 1 1
0.0228515974625138 0.0228338892434673 1 1
0.124747596414024 0.12462233314248 1 1
0.0808550038352948 0.0807985247084534 1 1
0.177530495553779 0.17731126682835 1 1
0.150906139345381 0.150715355624333 1 1
-0.100200973613269 -0.100055985213881 1 1
0.262032370714456 0.261807665423154 1 1
-0.121705358589759 -0.121571043151742 1 1
-0.0784754633486286 -0.0783558306426256 1 1
0.000139611098923943 0.0001755876080533 1 1
0.148589441715324 0.148441660628351 1 1
0.0588933815390641 0.0588171443291935 1 1
0.0302013060322901 0.0301529723689586 1 1
-0.14512820642743 -0.144975891305278 1 1
0.0121226780434576 0.0120830606900723 1 1
0.1077598373318 0.107658423754131 1 1
0.0846439497706513 0.0845096827612001 1 1
0.0145492811976697 0.0145341754796055 1 1
0.101039909188528 0.101002612683293 1 1
-0.244961226101797 -0.244700682641596 0 0
-0.0503240212181057 -0.0502308484157758 1 1
0.11835208495762 0.118230987601179 1 1
0.0661109840698861 0.0660418669868339 1 1
0.0417998240588319 0.0417269788661636 1 1
0.197188834718345 0.196964660044103 1 1
0.00826386826221921 0.00830282309945143 1 1
0.140965809211275 0.140886157520433 1 1
0.00681340776097228 0.00676734740527514 1 1
-0.227015983807629 -0.226758292565621 0 0
0.111290825089727 0.111162909931759 1 1
0.273933404941028 0.273638267919263 0 0
0.389407998137318 0.388937008832582 0 0
0.117151857793025 0.116995020120542 1 1
0.21399022875073 0.213724101024919 1 1
-0.0384473573938613 -0.0384064187647878 1 1
0.0665382437670852 0.0665024712239621 1 1
0.164103226504057 0.163941923400343 1 1
-0.285229489134421 -0.284853074179446 1 1
-0.0544871517257434 -0.0544248504777724 1 1
0.0727548661889032 0.072686693258483 1 1
0.207833900865018 0.20759194976804 1 1
0.0580230309936413 0.0579697315927417 1 1
0.098834390963416 0.0987310770820188 1 1
-0.0188447361866149 -0.0188542583000677 1 1
0.128766184268592 0.128624727514974 1 1
-0.049402532479529 -0.0493063558422124 1 1
0.117675043930477 0.117568899266801 1 1
-0.129975104413434 -0.129794215659785 1 1
-0.190778313101727 -0.190564633815583 1 1
-0.0161238816402303 -0.0160910686757227 1 1
0.131362120896901 0.131235620729407 1 1
0.0823205878615467 0.0822696888564991 1 1
-0.252627212486842 -0.25228452567103 1 1
-0.205298440608138 -0.205131881044535 1 1
-0.00821673501932331 -0.00819994742898304 1 1
-0.0913587650555987 -0.09129484507408 1 1
0.105254975868172 0.105124010166032 1 1
0.0142848117702405 0.0143156297553064 1 1
-0.119723034926986 -0.119628903772613 1 1
-0.271093938907919 -0.270828381744256 1 1
0.0887738712810477 0.0887462265561376 1 1
-0.0650805837587947 -0.065081252501957 1 1
0.100382114705933 0.100285942662177 1 1
0.347288290228966 0.34694019716775 0 0
-0.1073945040726 -0.107277016493758 1 1
0.0985631364523613 0.0984450420199097 1 1
-0.0943161387779442 -0.0941954402072433 1 1
0.033359250980706 0.0333622574500009 1 1
0.210748628311139 0.210587905995554 1 1
0.355614320639827 0.35524804022099 0 0
-0.0138682481439237 -0.0138968145025165 1 1
-0.168736440810435 -0.168496901364735 1 1
-0.0201119130200147 -0.0200682275124837 1 1
-0.350602362548992 -0.350245272883087 0 0
-0.0450722496792121 -0.0449986779028447 1 1
-0.149888063623528 -0.149769841512685 1 1
-0.0399078319669684 -0.0398112264846035 1 1
0.0775149531851609 0.0774281227900634 1 1
-0.12166173638668 -0.12154525035319 1 1
0.22644692830996 0.226129375479656 1 1
-0.0580044091383462 -0.0579882875658973 1 1
-0.130494907042093 -0.130355707821654 1 1
0.0109929880618141 0.0109486564185803 1 1
0.00586451755472794 0.00580436079863984 1 1
0.265266920823575 0.265010844888307 1 1
-0.184822468534349 -0.184653725363092 1 1
-0.255008051602062 -0.254784302973543 0 0
0.055282298799995 0.0552395472935177 1 1
0.203880521479515 0.203666504882694 1 1
-0.0673440081786239 -0.0672826884830451 1 1
-0.260689162093702 -0.260406698540431 1 1
0.0559456123436592 0.055870096891298 1 1
0.162013038957303 0.16183255412855 1 1
0.305143045027772 0.30479154902639 1 1
-0.242605366203468 -0.242351720098466 1 1
-0.205215502038201 -0.205005395217218 1 1
0.164917674172285 0.164761362380347 1 1
0.123109291794395 0.122978199155341 1 1
-0.0437721744641722 -0.0436473774697695 1 1
-0.15989372925341 -0.15970915561196 1 1
-0.0949533868528118 -0.0948604890977256 1 1
0.0127841026435762 0.0128066230137676 1 1
0.0666825769332931 0.0666128763327105 1 1
0.106316624836906 0.106172748295865 1 1
0.214659394711892 0.214480971904215 1 1
0.13808485656294 0.137913419773539 1 1
0.163554167451147 0.163409617412056 1 1
0.0335357061620583 0.0335286477205915 1 1
-0.390181398298936 -0.389772267965117 0 0
-0.112927313793528 -0.112821265210125 1 1
-0.29333396129343 -0.292988797494715 0 0
0.231025218113175 0.230746472110395 1 1
-0.0669161480000213 -0.0667976291586428 1 1
-0.198402297731955 -0.198154126254453 1 1
0.148115218609799 0.147956524322478 1 1
0.00692291604953458 0.00691112020571485 1 1
-0.132240304276915 -0.132075388895032 1 1
-0.153079814715925 -0.152854035620851 1 1
0.0741718278886492 0.074119859884999 1 1
0.0776039153484257 0.0774767901802564 1 1
-0.0879443036107414 -0.0878709273650186 1 1
-0.158994951719554 -0.158913595417262 1 1
-0.158198791693719 -0.157998107179736 1 1
0.179781364867651 0.179670125919424 1 1
-0.19912278667867 -0.198972829085612 1 1
-0.145802704005723 -0.14564856129364 1 1
-0.238869953925879 -0.238605063682594 1 1
0.0537722989139629 0.0537648329777062 1 1
-0.20273346192205 -0.202541485806478 1 1
0.289705686432264 0.289403910432732 1 1
0.0915961747602399 0.0914616817695854 1 1
0.0638363214905758 0.0637501346825869 1 1
0.0474517731246604 0.0474211532666655 1 1
0.0540383100372774 0.0539815479453216 1 1
0.229926161670365 0.229605671013613 1 1
-0.0407131319154902 -0.0406748558274315 1 1
0.177044171495611 0.176872129398134 1 1
-0.045612264273022 -0.045525667289782 1 1
-0.25253429283695 -0.252276438983068 1 1
-0.161048565054462 -0.160895603970797 1 1
-0.0661241893257755 -0.0660272125993062 1 1
0.143026031116389 0.142886226766511 1 1
0.0211506257810068 0.0210343146279129 1 1
-0.000897225101162014 -0.000894991736798426 1 1
-0.135093106053468 -0.134957722835008 1 1
0.0224787922532594 0.0223930048752245 1 1
-0.0513776152811127 -0.0513519200490116 1 1
-0.0691246960877753 -0.0690546973202338 1 1
-0.097201516659156 -0.0970908257277396 1 1
-0.0886810636563229 -0.0886012670582664 1 1
0.0519564353249423 0.0518549110904863 1 1
0.0161535223659518 0.0161141405485578 1 1
0.0882254702830713 0.0881171335182699 1 1
0.0555604961021173 0.0555306489830571 1 1
0.067071145662992 0.0669336818075663 1 1
0.13643246920667 0.136296065975772 1 1
-0.0723291128289126 -0.0722790729145393 1 1
-0.00114363925647532 -0.00115301639866441 1 1
-0.0335869563389959 -0.0334776728185449 1 1
0.138272668870631 0.138201520521487 1 1
-0.123814148147732 -0.123709372080421 1 1
-0.23106597480112 -0.230851387205486 1 1
0.0619794363476006 0.0619583591309854 1 1
0.233412984430402 0.233142956556226 1 1
0.272049863930985 0.27181596131747 0 0
0.148982139233588 0.148789385243748 1 1
-0.148915725625767 -0.148796795528227 1 1
-0.247850043543465 -0.247613874934823 0 0
0.0826452560853169 0.0825792774566487 1 1
0.0354525978676465 0.0354026625315831 1 1
0.166614290580474 0.166480962524479 1 1
-0.111842969405106 -0.11178450590215 1 1
0.103880823630692 0.103745486014991 1 1
-0.0200055167960834 -0.0199808006432967 1 1
0.117294324719266 0.117143374004458 1 1
0.0793123639816969 0.079212004442258 1 1
0.0993247720361937 0.0992461633615372 1 1
0.000345658613991412 0.000367363270009417 1 1
0.00914478612280687 0.009191578601246 1 1
-0.0280676183093016 -0.0280238674869368 1 1
0.360636154050668 0.360208124505956 1 1
0.166684166572387 0.166492478009616 1 1
0.059188102396269 0.0591273721129223 1 1
-0.00503776393436992 -0.00505858768852375 1 1
-0.179028729996822 -0.178875209437803 1 1
-0.0191184737888055 -0.019125704419866 1 1
-0.0359542042074844 -0.0359317135228635 1 1
-0.0992713901994281 -0.0991789540990514 1 1
0.0840102305363665 0.0839384476819305 1 1
0.209851647953169 0.209676612085623 1 1
0.30273120360074 0.302424128864158 1 1
0.146184661144023 0.146084384019396 1 1
0.357074495575182 0.356678213280223 0 0
-0.193292608806485 -0.193090492909833 1 1
0.291767586720947 0.291466788841598 0 0
0.0457821223836363 0.0457779734121513 1 1
-0.263673157658844 -0.26338408801682 1 1
0.115276887537279 0.115124993916405 1 1
0.265553312098593 0.265263228581622 1 1
0.0654153175378139 0.0653280280958916 1 1
-0.032505493002136 -0.0324534317265849 1 1
0.0969977927638178 0.096933537502876 1 1
-0.18940223603158 -0.189210451465712 1 1
0.0509731344648689 0.0509006557272072 1 1
0.229119823618587 0.228952328236082 1 1
0.406501709244723 0.40604716639653 0 0
0.101002708355969 0.100879805337213 1 1
0.113547169665895 0.113479358769961 1 1
-0.0469872956521633 -0.0469556161668771 1 1
0.0307731941678634 0.0307498429066572 1 1
-0.0272260727838793 -0.0272508987873841 1 1
0.0673820513018129 0.0672433665436011 1 1
-0.248739684983204 -0.248451831026583 1 1
-0.0305205252843639 -0.0305408828954004 1 1
0.187552763042923 0.187360465283839 1 1
-0.420030687787247 -0.419568656078741 0 0
0.233416755800564 0.233128771521256 1 1
0.0983425435884212 0.0981640808512047 1 1
0.101711004841423 0.101567497139218 1 1
-0.110365369544915 -0.110270627392933 1 1
-0.00961441782315918 -0.0095566836025498 1 1
0.0916164702684234 0.0914885910651869 1 1
-0.119362210657229 -0.119274289458262 1 1
0.314636486321691 0.31426146521994 0 0
0.0373290250010069 0.037269173067357 1 1
-0.0511850482617927 -0.0511236505590601 1 1
0.192834874890806 0.192676101041863 1 1
-0.166948173261231 -0.166720648728626 1 1
0.153386414058542 0.153257296920403 1 1
0.0520090759438602 0.0519284591165563 1 1
0.333823728501432 0.333490089341257 1 1
0.0580662519803406 0.0579439831172169 1 1
-0.091258183848872 -0.0911682936368701 1 1
0.137603261597882 0.137441446231728 1 1
-0.0924900747471529 -0.092401274440155 1 1
-0.317050433160177 -0.316730455249949 0 0
-0.0608406628074905 -0.0607820292329744 1 1
0.181388780747871 0.1812288230635 1 1
-0.21166577369447 -0.211402956174593 1 1
-0.170894111011054 -0.170709409664997 0 0
0.0896817904056964 0.0895676166403272 1 1
-0.130038004918193 -0.129916263458433 1 1
0.198391817061022 0.198148953655345 1 1
-0.0914932648219958 -0.091384870720289 1 1
-0.221895573806754 -0.221684927164712 1 1
-0.0321684649266551 -0.0321148438902434 1 1
0.100669012657841 0.100575812184623 1 1
-0.0298649700075596 -0.0298454854759074 1 1
-0.179761907643013 -0.179558409405509 1 1
-0.0717603909001695 -0.0716921066641367 1 1
0.0949311016223808 0.0948816936230294 1 1
0.0866061121348398 0.0864804529572553 1 1
0.264491106154317 0.264302381439044 1 1
0.294234641317501 0.294005616708889 0 0
0.176868320847614 0.176698247114674 1 1
-0.250467722870763 -0.250219918945137 1 1
0.12532329770198 0.125208431234009 1 1
0.214053539094615 0.213829674661213 1 1
0.0285105459958496 0.0285296411862421 1 1
-0.13545545135813 -0.135302305960685 1 1
0.0868147391515639 0.0867167348634877 1 1
-0.130148943147856 -0.130035562245921 1 1
-0.193428481181877 -0.19326231187557 1 1
0.128160650904944 0.128120846359086 1 1
0.0416397266004483 0.04152496973179 1 1
0.0410200224404901 0.0409538550535105 1 1
-0.0624521529520532 -0.0623222569634788 1 1
0.605839001127854 0.605319551705009 0 0
-0.122347042499965 -0.122216894663165 1 1
0.0641428385766441 0.0640290263076751 1 1
-0.186384170646093 -0.186210525445361 1 1
-0.189585856247489 -0.189369554120505 0 0
-0.205079426796611 -0.204855664109329 1 1
-0.372355594022762 -0.37198061878523 0 0
0.0496902479714545 0.0496183703643721 1 1
0.175666770380537 0.175500744841777 1 1
0.178676036168357 0.178468556439397 1 1
-0.158865642401352 -0.158714549077111 1 1
-0.0512050251197903 -0.0511206975458242 1 1
-0.115992072657389 -0.115830190413573 1 1
0.0580931755846141 0.0579864689829052 1 1
-0.026400714373466 -0.0264026815073767 1 1
-0.00946822304581739 -0.00944863804959913 1 1
-0.0771245562478401 -0.0770638139098431 1 1
-0.013409027973108 -0.0134495114621089 1 1
0.120486941182551 0.120407098575448 1 1
-0.0899248745744064 -0.0898200267200654 1 1
-0.0104540610350753 -0.0104396981367501 1 1
0.204567975771934 0.204264961254705 1 1
-0.154015971705432 -0.153854918308005 1 1
-0.039103062654894 -0.0390697375340632 1 1
-0.0798705987560908 -0.0797981978891665 1 1
-0.0708837754006629 -0.0707877958326106 1 1
-0.356774268917085 -0.356336761481552 0 0
-0.0658625799283592 -0.0657621923931855 1 1
-0.0682374537790936 -0.0681191737169754 1 1
-0.0553818152243546 -0.0553374504223824 1 1
-0.277829672263607 -0.277528639584522 1 1
-0.226232618381538 -0.225954529690623 1 1
-0.208121215417006 -0.207917263126307 1 1
-0.18323263885502 -0.182993441845735 1 1
-0.211920582416538 -0.211704734615054 1 1
0.31114170473244 0.310767090631258 0 0
-0.0254252264150549 -0.0254119547657566 1 1
-0.0235573142471847 -0.0235847744262392 1 1
0.137017251120099 0.136849867584112 1 1
0.214251528568029 0.214009296064582 1 1
0.0951316633572259 0.0950238045517862 1 1
0.204189895901763 0.203957697774046 1 1
-0.00456815117318476 -0.00451451575043814 1 1
0.0840053853300497 0.08390787209058 1 1
-0.197240803389837 -0.196943923193174 1 1
0.191165406811415 0.190938306948961 1 1
-0.330683366635598 -0.330252932954876 1 1
0.00284500503270328 0.00283261244191364 1 1
-0.167966448413573 -0.167822848923429 1 1
0.107423452976947 0.107333770736828 1 1
-0.225092005989352 -0.224831083748012 1 1
0.204524009634298 0.204355610361158 1 1
-0.105161366563984 -0.1050516457632 1 1
-0.0043613428887533 -0.00436193876468391 1 1
0.148714071181934 0.148590355539539 1 1
-0.164388250139512 -0.164213817857925 1 1
-0.202702375846242 -0.202530225875451 0 0
0.238260201275137 0.237914251659154 1 1
0.245530568335631 0.245292637900476 1 1
-0.00778230361016137 -0.00778959951024984 1 1
0.25240229673354 0.252128177560131 1 1
-0.0920269977785584 -0.0918749965570093 1 1
0.0599037594444523 0.0598461900826383 1 1
-0.139824837558407 -0.139669982035382 1 1
0.16513557153474 0.164964830206483 1 1
0.04101509195956 0.0409552695822658 1 1
0.0819806804763489 0.0818468126748561 1 1
0.0579762661426471 0.0578714168155292 1 1
0.0649902907482896 0.0649230737327805 1 1
-0.206680881476301 -0.206437753619644 1 1
-0.0515806355369551 -0.0515344060865243 1 1
-0.253802536811082 -0.253544546287458 1 1
-0.0523401013710446 -0.0523240646770052 1 1
-0.196412725087692 -0.196216750819752 1 1
-0.173421831475057 -0.173216307989502 1 1
-0.177499610864719 -0.177306205162168 1 1
-0.104196062392576 -0.104119855112141 1 1
0.153422811252879 0.153228946630569 1 1
-0.23104440230287 -0.230829509120847 1 1
-0.00788473687432597 -0.00793973542768029 1 1
-0.043483019264185 -0.0434869922118637 1 1
0.146732963176472 0.146576266999088 1 1
0.162719610473384 0.162544644099537 1 1
-0.339645652927767 -0.339323920732581 0 0
0.0674167340458361 0.0673846089556413 1 1
0.0943376933910595 0.0942080657838746 1 1
0.134528800716002 0.134324330446157 1 1
-0.286376285660202 -0.286101838614497 1 1
0.121550437913423 0.12139294182887 1 1
0.0475229494115195 0.0474378106818605 1 1
-0.242597167965289 -0.242393685405946 1 1
0.174729880302154 0.174506156425599 1 1
-0.144680407555491 -0.144522518191296 1 1
0.0555663386520299 0.0555116872806641 1 1
-0.344118801013559 -0.343749720160605 0 0
-0.306019948764987 -0.305585660452785 1 1
0.0863410240678845 0.0862901239926594 1 1
0.0231017304245943 0.0231244362216212 1 1
-0.232411229623497 -0.232180604982546 1 1
0.0926815652356547 0.0925519864754554 1 1
0.106638641260832 0.106520129706659 1 1
0.0969751717883438 0.0968225310615989 1 1
0.231767090974215 0.231516328942511 1 1
-0.294590218438545 -0.29432273190578 1 1
-0.0145669513665954 -0.0146197832498929 1 1
-0.141373409365287 -0.141198577354203 1 1
-0.158876306966335 -0.158703277695864 1 1
0.0720674264950181 0.0719571384989417 1 1
-0.167520873790863 -0.167377436918255 1 1
-0.047550447880797 -0.0474921877827605 1 1
0.10753797519373 0.107383573481502 1 1
-0.25809215678589 -0.257852293283201 1 1
0.296554739814012 0.296235919607271 0 0
0.0494684262904134 0.0494081202620466 1 1
-0.199549461214571 -0.199343194027393 1 1
-0.126647334716556 -0.126493397130508 1 1
-0.309986103944561 -0.309702224933124 0 0
0.140707193621172 0.140594549132901 1 1
0.110222691803734 0.110085869707726 1 1
0.0487165186473502 0.0487077500572228 1 1
0.337729458808617 0.3374439449049 1 1
0.0648293599504728 0.0647491972435898 1 1
0.174717604498551 0.174572699218563 1 1
-0.171284302237821 -0.171158189637746 1 1
0.164281253836451 0.16414812288491 1 1
-0.0674285014717602 -0.0673492225151624 1 1
-0.331349872788476 -0.330986743123858 0 0
-0.00824275447383858 -0.00819786310632552 1 1
0.143134104216751 0.143003668582709 1 1
-0.209500781651907 -0.209210306574288 1 1
-0.198027843767929 -0.197849885291296 0 0
-0.129671880803446 -0.129473944266469 1 1
0.167782907966995 0.167546397450302 1 1
0.0176571395780623 0.0175980622022325 1 1
0.105745930188036 0.105635987061592 1 1
0.0310734756022698 0.0310974903608901 1 1
-0.059674897615152 -0.0596289879276811 1 1
0.0822007886564424 0.0821595327667158 1 1
0.252987711332178 0.252746806269335 1 1
-0.0557757585729696 -0.0557434525499672 1 1
0.0939880736714374 0.0938727262384285 1 1
-0.144307382948172 -0.144111786755957 1 1
-0.353697740727822 -0.353377524253605 1 1
0.0149127874768775 0.0148934476469618 1 1
0.32179961446629 0.321496712023395 1 1
-0.0686454113344134 -0.0685887838225698 1 1
-0.0291572845689659 -0.029058492006922 1 1
-0.135030657485406 -0.134857495443936 1 1
-0.193690763249952 -0.193464993967453 1 1
0.192773920694384 0.192590436196355 1 1
-0.322310395943704 -0.321911767444485 0 0
-0.107411257895113 -0.107297723147037 1 1
-0.388496615741262 -0.388093310497126 0 0
-0.414105168964651 -0.413715360292428 0 0
-0.128253639116111 -0.128097866381526 1 1
0.203442669045951 0.203215536429954 1 1
-0.0186549358382254 -0.0186620365518566 1 1
0.0491346323141278 0.0490240343478307 1 1
-0.00938276989413634 -0.009367210310495 1 1
0.1582188919529 0.158066065907946 1 1
0.144597549861315 0.144452185479377 1 1
0.0457188204438088 0.0457003379691673 1 1
0.107367366708992 0.107266187679134 1 1
0.0760973391083196 0.0759685444133407 1 1
-0.0747068466642528 -0.0746273146806215 1 1
0.295780477407234 0.295459748839683 0 0
-0.235526772481238 -0.235264850723508 1 1
0.477937425996048 0.477460351033277 0 0
0.286501084534036 0.286185062781172 1 1
-0.0468941550493765 -0.0468428925615908 1 1
-0.0240265227573909 -0.0240100831670718 1 1
0.102720275759 0.102616376697318 1 1
0.216308876041825 0.216016242092351 1 1
0.0514146079069751 0.0513529885091138 1 1
0.0105786753418332 0.0105390728105997 1 1
-0.0893760492188374 -0.0893393463798779 1 1
-0.0191936797542313 -0.0191828416314325 1 1
-0.0908482852825542 -0.0906708334947924 1 1
-0.0144757246913136 -0.0144508349312919 1 1
0.0980678556779973 0.0979204621828559 1 1
-0.269047279788918 -0.26876914241446 1 1
-0.137176798014711 -0.137071409411683 1 1
0.00184363967582998 0.00181805187892668 1 1
-0.084969113676283 -0.0848706293212786 1 1
0.190128764135209 0.189944325510504 1 1
-0.0710423602193758 -0.0709759040629718 1 1
0.00630102241660511 0.00630382289106696 1 1
0.254889972328787 0.25462995553154 1 1
0.0929207893988546 0.0928510774781328 1 1
0.214261017131799 0.214030665132709 0 0
0.0597632075417689 0.0597339725375217 1 1
0.0326619854008622 0.0326344378389483 1 1
-0.182931484076537 -0.182684419847338 1 1
0.00627189146721033 0.00625942064446804 1 1
-0.117755330788144 -0.11762662280253 1 1
0.0700534388960783 0.0700110642702056 1 1
-0.28222999530927 -0.281915655379899 1 1
-0.284898321607487 -0.284614786176646 1 1
-0.155438215670203 -0.155224464577444 1 1
-0.0114716738690825 -0.0114720057909704 1 1
-0.296945681984828 -0.296702781561873 0 0
0.187631406154999 0.1874450592559 1 1
0.13605102110588 0.13590535893333 1 1
0.170791833893343 0.170585857024356 1 1
0.118646064376842 0.118503262793538 1 1
-0.0201905576294835 -0.020157846916714 1 1
0.0857555074890543 0.0856412220913587 1 1
0.0208199259166664 0.0208061947069313 1 1
0.35208731877705 0.351710407830973 1 1
-0.090261576242212 -0.0901879298599635 1 1
-0.186894702165748 -0.186765709388146 1 1
0.0853524438916431 0.0852430540807955 1 1
-0.108014430395662 -0.107888714721536 1 1
-0.023920306302231 -0.0239166384505318 1 1
0.434796020999014 0.434354329556782 0 0
0.1437423180437 0.143609422771613 1 1
0.252211376050819 0.251917194828292 1 1
0.159341857852955 0.159230846712083 1 1
-0.027066565283857 -0.0270577497015025 1 1
-0.0864588780082935 -0.0863202882527821 1 1
-0.0101629355977391 -0.0101504015399924 1 1
0.0720187899371759 0.0719536515926554 1 1
0.197081159993776 0.196874916438885 1 1
-0.0699622272128611 -0.0698883222936176 1 1
-0.0254282749310294 -0.025433541507157 1 1
-0.14880810635445 -0.148682443960786 1 1
-0.0801001841183049 -0.0800215557698251 1 1
-0.259509239236614 -0.259217617865896 0 0
0.0607591036381276 0.0606840195048949 1 1
0.141782804231681 0.141598628290317 1 1
0.104568739695816 0.104466209736217 1 1
-0.156016473932768 -0.155850293942517 1 1
-0.0993539991933822 -0.0992765192836531 1 1
0.194434735459898 0.194248350075415 1 1
0.0700658392255313 0.0699961761856356 1 1
-0.0142950864547916 -0.0142822568433308 1 1
0.00275942167431061 0.0028066611337637 1 1
0.150077496579716 0.149857095188332 1 1
-0.104533622221366 -0.104388453890943 1 1
-0.124769706417437 -0.124652600768586 1 1
-0.075612672401963 -0.0755544573813249 1 1
0.0176867533893805 0.0175957319745459 1 1
0.233385345488152 0.233205298251072 0 0
-0.442135663814525 -0.44167161584837 0 0
-0.150643777786841 -0.150440464482594 1 1
-0.115481919476601 -0.115392435540291 1 1
0.0367507843299722 0.0367029630055146 1 1
0.149851055344029 0.149684821059789 1 1
0.0260954742853223 0.0260554696109325 1 1
-0.319308994394699 -0.318930706587697 0 0
-0.103033916713916 -0.102903003324043 1 1
-0.021164189997602 -0.0211148649371085 1 1
-0.154326147214314 -0.154242430062055 1 1
-0.229081119178073 -0.228841632756952 1 1
-0.058267445847308 -0.0582079515315493 1 1
-0.138328592385015 -0.138204910288753 1 1
0.114317651565107 0.114231675550374 1 1
0.0921310184734588 0.0920524631945709 1 1
0.168257684093545 0.168070215523403 1 1
-0.213001828072835 -0.212777133689954 0 0
-0.236901743752636 -0.236620022622221 1 1
0.0516555240001674 0.0516730343568527 1 1
-0.00105975961221147 -0.00107707956859525 1 1
0.128644525665673 0.128457338866028 1 1
-0.0025522122834054 -0.00251839699616237 1 1
0.127309727262638 0.127185208675149 1 1
-0.0304535329250336 -0.0304024013800375 1 1
0.240591368627295 0.240352895357751 1 1
-0.223362076728153 -0.223134295487519 1 1
-0.0237499286043219 -0.0237481540417255 1 1
0.0371794759227112 0.0371394521773411 1 1
-0.300701362601582 -0.300361844342533 0 0
-0.156478073787367 -0.156315620824913 1 1
0.0635527156434773 0.0635219990374677 1 1
-0.0923943477587279 -0.0923525786212987 1 1
0.0176846067455846 0.0177155960578249 1 1
-0.0469403518359203 -0.0468848202097278 1 1
0.0192120453462921 0.0191566154578437 1 1
-0.0428237400257627 -0.0427924441430289 1 1
-0.12457221251264 -0.12449110936704 1 1
-0.386916742110666 -0.386496468768537 0 0
0.51929305215448 0.518752136300561 0 0
-0.100065396272865 -0.0999217886654171 1 1
0.194723361305235 0.194517123650194 1 1
0.0304822941758119 0.0304431335742868 1 1
0.095405061391942 0.0952898177536428 1 1
-0.333665826046352 -0.333306382776647 1 1
0.0530125521001592 0.0530134908201959 1 1
0.076171111763542 0.076027818652518 1 1
0.31896970501141 0.31862115525066 1 1
0.0665614477817673 0.066462806447329 1 1
0.0492348337218672 0.0491791444278806 1 1
-0.0642162422186966 -0.0641378678834321 1 1
-0.0773441936223864 -0.0772386883788946 1 1
0.0637587348274039 0.0636653764967738 1 1
0.0858995293929365 0.0858509194461927 1 1
-0.2452746031146 -0.245007625834802 1 1
0.135302557389441 0.135090399206159 1 1
-0.0773119327857501 -0.0772942734377708 1 1
0.239151057486235 0.238943923607461 1 1
0.0228335174897859 0.0228370067399833 1 1
0.113320168054746 0.113169272669701 1 1
0.124636811671698 0.124550882430517 1 1
0.0850273476944683 0.0848877354217414 1 1
0.42959915806989 0.429240660579545 0 0
-0.00152483762366086 -0.00154535526621511 1 1
-0.115248830718257 -0.115136369292133 1 1
-0.0456236037044966 -0.0456634747509003 1 1
0.00799949140231233 0.00799690668542114 1 1
-0.0800948476383018 -0.0800878196525893 1 1
0.0384885869557934 0.0384257264947166 1 1
0.117922832446372 0.117788886089793 1 1
-0.279140674756597 -0.278855257369761 1 1
-0.111445071135035 -0.111305283132071 1 1
0.21609557091717 0.215843109302597 0 0
0.0367621524289175 0.0368113044088196 1 1
0.0321262880824026 0.0320917427443038 1 1
0.210677535264496 0.210460802543086 1 1
-0.106098916769775 -0.105954210811251 1 1
-0.136314849061324 -0.136260008573167 1 1
-0.0939033214634419 -0.0937818913952075 1 1
0.325602696138764 0.325285226304734 1 1
0.0581672358568891 0.0581076542435627 1 1
0.00366893260499647 0.00368029626475086 1 1
-0.264082720041495 -0.263781753054316 0 0
-0.22488097431343 -0.224669979429078 1 1
0.18747728696061 0.18727890534126 1 1
0.0688598062923536 0.0687901928604864 1 1
0.00191580933583592 0.00191209209539639 1 1
-0.0678575199534051 -0.0677779327953178 1 1
-0.0147648176870392 -0.0146941383890162 1 1
-0.141238422466077 -0.141182755809039 1 1
-0.0345035130725068 -0.0345063183880365 1 1
-0.257722292212367 -0.257436015461341 1 1
-0.0382718348943453 -0.0382146987782238 1 1
0.0734312408516866 0.0733240738239662 1 1
-0.169859303750919 -0.169634638839863 1 1
-0.178469031223065 -0.178302481099395 1 1
0.0203086392222098 0.0202977677222897 1 1
0.247211198391801 0.247028334216675 1 1
0.225489252532278 0.225255750655785 1 1
0.0370894610631922 0.0369885126675942 1 1
0.0133190467991963 0.013327933075514 1 1
-0.228372298703014 -0.228153079639129 1 1
-0.0563589019274856 -0.0562815632578357 1 1
-0.0699551031519897 -0.0699324130443076 1 1
-0.270221921211047 -0.270009233216563 1 1
0.263063989713004 0.262794506753561 0 0
0.0981672529230785 0.0980763395282071 1 1
0.019406071155031 0.0193607788209271 1 1
-0.0548632224786675 -0.054777514713989 1 1
0.100404602371233 0.100287788845129 1 1
0.194381543061111 0.194161451840172 1 1
0.0367638575159934 0.0367564420869216 1 1
0.141009048038267 0.140909622854816 1 1
0.0503357665752241 0.0502861326185198 1 1
0.116843835782867 0.116691888350752 1 1
0.0770118037809881 0.0769223271851862 1 1
0.0585819535470513 0.0585081023799474 1 1
-0.0149935177833151 -0.0149864363894113 1 1
-0.272988730795287 -0.27268085398143 0 0
0.125888497136599 0.125761563218032 1 1
0.0516658403722544 0.0515709629287047 1 1
-0.201048355329441 -0.200832631634262 1 1
-0.057481357053571 -0.0574530963699753 1 1
-0.0629910088000107 -0.062967968000312 1 1
-0.0241509767909084 -0.0241345571041216 1 1
-0.0062659834784153 -0.00627125755792222 1 1
0.268132517626941 0.26785810546165 1 1
-0.190378457408333 -0.190217551077748 1 1
0.0600657115559211 0.0600573197699383 1 1
0.0633380742887955 0.0632697099105366 1 1
0.034600652661984 0.0345436880905242 1 1
0.0815732587109181 0.0815097859244439 1 1
0.0216056115208727 0.0215857708919784 1 1
-0.109868211926365 -0.109800158785721 1 1
0.100364636460379 0.100288983433868 1 1
-0.0108345185781578 -0.0108474287114472 1 1
0.212813913301941 0.212530974521897 1 1
0.327877384944961 0.327527603762356 1 1
-0.0284341450276172 -0.0284077665286427 1 1
0.10458109452565 0.104445814424189 1 1
-0.338775255810471 -0.33846823922833 0 0
0.00355990193550315 0.00358647831073009 1 1
0.0955233447402871 0.0953679767818836 1 1
0.16232818807605 0.162194233356787 1 1
-0.40585547567037 -0.40539959826991 0 0
-0.108694249212612 -0.108559516040753 1 1
-0.110890079404367 -0.110754661306106 1 1
0.0403445950168711 0.0402828758153995 1 1
-0.101399568505078 -0.101322431898292 1 1
0.14279544820826 0.142624687039557 1 1
0.0517062403637683 0.0516469190912924 1 1
0.0586635884860687 0.0585969130476869 1 1
-0.0656593218895915 -0.0655527602520863 1 1
-0.0665580877586338 -0.0664573891535133 1 1
0.0284965150334658 0.0284354914380114 1 1
-0.0064731339541292 -0.00647233522012874 1 1
0.345454762653672 0.345084882003087 1 1
-0.0499428706964165 -0.0499129127569971 1 1
-0.0307509107820679 -0.030765858824261 1 1
0.0363562408988755 0.0363280768388174 1 1
0.118696452209195 0.118571084661365 1 1
0.0969208117934281 0.0968277505016832 1 1
-0.0341599280022182 -0.0341020429368414 1 1
-0.333368781774438 -0.333049067448681 1 1
0.154700519324458 0.154553401133174 1 1
-0.362411565433043 -0.362017524210029 0 0
-0.147387817516936 -0.147254649880107 1 1
0.179697663160303 0.179544684660634 1 1
-0.0601076387043408 -0.0600356548118995 1 1
0.018724831354164 0.018702259660516 1 1
-0.237906614391176 -0.237659257125625 1 1
-0.0603663917644784 -0.0602205752114692 1 1
-0.0454679205635761 -0.0453741264907078 1 1
0.0303718884356831 0.0302978718202746 1 1
-0.00759274495628245 -0.00755322658486883 1 1
0.281729167742873 0.281496861141347 1 1
-0.085535839858056 -0.0854693227808295 1 1
-0.0560268246165725 -0.055974246766996 1 1
0.260831421658704 0.260481739072458 0 0
-0.20381369870405 -0.203595285432377 1 1
0.15344934983566 0.153354727263145 1 1
-0.0483360167168367 -0.048284503706643 1 1
-0.172098141024076 -0.171849141634273 1 1
0.121937163928482 0.121701756898799 1 1
-0.368614871204042 -0.368206367942657 0 0
-0.043570419418336 -0.0435060088683213 1 1
0.239035731465337 0.23882332462768 1 1
-0.175141732113876 -0.174926502682441 1 1
0.0782038098197882 0.0781284500808474 1 1
0.0841330271845313 0.0840373465335746 1 1
0.22478894249321 0.224551504172125 1 1
-0.0968630121464392 -0.0967570664868454 1 1
-0.163114460990533 -0.162944684354287 1 1
-0.0725153039356465 -0.0724651316458192 1 1
0.152864878296249 0.152695530190408 1 1
0.151543052981406 0.151301432535084 1 1
-0.00969030927157968 -0.00966507638517114 1 1
-0.0885201464411108 -0.0884544440110979 1 1
0.02151591071427 0.0214899215352593 1 1
0.108768240608268 0.108650613005576 1 1
0.0213344940851653 0.02131303505045 1 1
-0.268768465964706 -0.268534267075943 1 1
0.140317385773088 0.140197588671022 1 1
0.120764692985123 0.120617652023882 1 1
-0.0438101976405516 -0.0437605244084836 1 1
-0.067840878283439 -0.0678193267848555 1 1
-0.0417849758279899 -0.0417839355202553 1 1
0.1692696755288 0.169154010766745 1 1
0.0935334270009398 0.0934045988514136 1 1
-0.0409140567953571 -0.0408521151264879 1 1
-0.0552998215771975 -0.0552413347311401 1 1
0.0194775781692955 0.0194419918610532 1 1
0.101549443252555 0.101477855445389 1 1
-0.0913830175161885 -0.0912948108214598 1 1
0.349563294255351 0.349192599891741 0 0
-0.163013396045059 -0.162802192207791 1 1
0.111338721012404 0.111236487553658 1 1
-0.0250399016470495 -0.025011154796408 1 1
0.225846708833441 0.225683162095402 1 1
-0.0450582323277977 -0.0450003545466063 1 1
0.0750604784264151 0.075048635825727 1 1
-0.266114220829727 -0.2658290390154 1 1
0.0594667355246155 0.0593744710848554 1 1
-0.00343847775015932 -0.003378668792223 1 1
0.183606319727377 0.183364966301858 1 1
-0.000616623532375188 -0.000564649819409418 1 1
0.184688635763569 0.184470848638514 1 1
0.0233065192618085 0.0233251811883461 1 1
-0.253863398061265 -0.253517267304355 1 1
0.139544703810211 0.139367805827785 1 1
-0.0765358347298329 -0.0764775787821084 1 1
0.0928915593653496 0.0927823481805579 1 1
-0.094038101213555 -0.0938970504653229 1 1
-0.0362284033344272 -0.0362056026504411 1 1
-0.118988245501736 -0.118903307438065 1 1
-0.00485827454338576 -0.00487310692752719 1 1
-0.0728669478964927 -0.0727615501396507 1 1
-0.0432145732388149 -0.0431155998793417 1 1
-0.206461810295428 -0.206211777875953 1 1
0.154561472471475 0.154410310117928 1 1
-0.287259590391751 -0.286942857222215 1 1
-0.127660726840859 -0.12755738474518 1 1
0.118755348220548 0.118649747705305 1 1
-0.0403440044314461 -0.0402581539165215 1 1
0.0227027903521874 0.0226946522671691 1 1
0.0638537007708118 0.0638609964833866 1 1
0.0567152711109041 0.0566446349149654 1 1
0.13303879268659 0.132908882331832 1 1
0.118410417002336 0.118264478780197 1 1
-0.0311665213706191 -0.0311206888040263 1 1
0.112635842880207 0.112447648361114 1 1
-0.250727078691941 -0.250435820994471 1 1
-0.221823144904442 -0.221578916276743 1 1
0.281837184670222 0.281532086993473 0 0
0.230572488126948 0.230362823583397 1 1
-0.15030916876225 -0.150174678404145 1 1
0.114756754657339 0.11465147704421 1 1
-0.142267450403157 -0.142139693095798 1 1
-0.149698309151844 -0.149570621416805 1 1
-0.0731332568127553 -0.073028843125488 1 1
-0.0880514279965512 -0.0880082706331122 1 1
0.0741087866675104 0.0740388270798409 1 1
-0.111116457345869 -0.111006494634322 1 1
-0.0585598849600259 -0.0585231887244372 1 1
0.160174592769635 0.160036853459168 1 1
-0.330856764183641 -0.330488527234369 0 0
-0.286216205494871 -0.28594122725037 0 0
0.156320153769083 0.156145687652955 1 1
0.226259542984853 0.226029222666636 1 1
0.143228396768206 0.143132511318453 1 1
-0.18772841057405 -0.187519802635219 0 0
-0.206923564867658 -0.206720424288775 1 1
0.0616291941766076 0.0616172296997047 1 1
-0.141126685414549 -0.140926472911153 1 1
0.0476853095573727 0.0476220303921483 1 1
-0.191846015067666 -0.191642968449985 1 1
0.0969129254980292 0.0968367940329581 1 1
0.0814580185713319 0.0813718264926484 1 1
0.110813523163473 0.110698825315087 1 1
0.0578411946771384 0.0578054340602581 1 1
-0.0463355156405856 -0.0462806727632094 1 1
-0.227375009714035 -0.227140170338655 1 1
-0.136005502644198 -0.135833681034595 1 1
0.151690955425395 0.151496625821048 1 1
0.0848440092262894 0.0847746390583566 1 1
0.180216646172266 0.179972341860302 1 1
-0.0179185232750225 -0.0179284870421382 1 1
-0.10388849611227 -0.103791935602595 1 1
0.26073055002623 0.260447098289502 1 1
0.288105907550287 0.287816050513967 1 1
-0.195284396844608 -0.195049079194506 1 1
-0.351432031901194 -0.351072256357512 0 0
-0.00464881196886846 -0.00469300897814897 1 1
0.174267458689848 0.174049487831989 1 1
-0.0608109284238983 -0.0607785624844639 1 1
-0.0259652123818966 -0.0259221295908048 1 1
0.0246807954184905 0.0246143398838815 1 1
0.0574405081192987 0.057366543556918 1 1
0.220039171393589 0.219748909394032 1 1
0.131451441973076 0.131359026234124 1 1
-0.0286498860228278 -0.0286096577914086 1 1
-0.0991155488562013 -0.0990391228414118 1 1
-0.0082039311960966 -0.00815883195937237 1 1
0.253414006971365 0.253098154815659 0 0
0.0339564628102725 0.0339392231333661 1 1
0.0333471643596377 0.0333401279519601 1 1
-0.0824191032215564 -0.0823463776814451 1 1
0.269696075758761 0.269405740528132 1 1
-0.128948992647452 -0.128846465582482 1 1
-0.0495671524982345 -0.0494972608267337 1 1
-0.0363506823770922 -0.0363011173324512 1 1
-0.145694164319184 -0.145588628796859 1 1
0.0405841140056597 0.0405577687491258 1 1
0.0392672418058773 0.0392394265811515 1 1
-0.128877548508049 -0.128762177437615 1 1
0.28195406682887 0.281634530554633 1 1
0.21078749499977 0.210558112150205 1 1
-0.278297983557102 -0.278055520214278 0 0
-0.124072931745546 -0.123896935137401 1 1
-0.0634323328579974 -0.063392420151142 1 1
-0.124072814216455 -0.123957480905664 1 1
0.316089685869913 0.315774701240706 0 0
-0.0398208897523749 -0.0398128773274907 1 1
-0.232589396847521 -0.232353077132899 1 1
-0.0650552729345637 -0.0649456668618253 1 1
0.0325549571124796 0.0325210936485526 1 1
-0.110588425161908 -0.110456476139341 1 1
-0.105914488358889 -0.105871490003459 1 1
-0.0699825844783015 -0.0699329839066406 1 1
0.303447451088523 0.303032198368714 0 0
-0.0307614464545648 -0.0307381444229554 1 1
0.0724796272390626 0.0723900858722201 1 1
0.00387980115831656 0.00390107363863502 1 1
0.102689688720744 0.102591433485971 1 1
0.0462057464909565 0.0461437238668217 1 1
0.060252858196665 0.0601996948976203 1 1
0.157393276956303 0.157233484443829 1 1
0.0397242683263908 0.0397038231328782 1 1
0.310186992866832 0.309857634115693 1 1
0.326162222818125 0.325803473760185 0 0
0.0270254705262489 0.0269156977583713 1 1
0.1223252562931 0.122232719122824 1 1
-0.275503273609209 -0.275273670723494 1 1
0.0533132600897063 0.053238800540558 1 1
-0.0250419658281658 -0.02496627087823 1 1
-0.125875743526437 -0.125709943742155 1 1
0.161552726247276 0.161385286567919 1 1
-0.374612291422776 -0.374217555734102 0 0
-0.0670666334923355 -0.0669930059311955 1 1
-0.202791324601455 -0.202567816074948 1 1
-0.077695143393887 -0.0776008713747123 1 1
-0.0895468782996123 -0.089407864397212 1 1
0.0194410703529915 0.0193685348427463 1 1
0.0798894074943617 0.0798155005682248 1 1
0.128987295251929 0.128888614356634 1 1
0.099274724080763 0.099149512365706 1 1
0.277527395019038 0.277207230115107 1 1
0.319271786730604 0.319004994218651 0 0
0.0572765876235924 0.0572060418445149 1 1
-0.148184778440327 -0.148069753953903 1 1
0.046235572383548 0.0462560945408988 1 1
-0.0666073198884627 -0.0665885362779539 1 1
-0.0988869482768153 -0.098737438145088 1 1
0.196138299601063 0.195960602505993 1 1
0.239066115692707 0.238814436688228 1 1
0.184064904285255 0.183837637360979 1 1
-0.0599432688305329 -0.0598897000034173 1 1
0.0218602963415904 0.0217574165341336 1 1
-0.159805089192851 -0.159632468073612 1 1
0.279802777204114 0.279485550981215 1 1
-0.118246382726004 -0.118141953254703 1 1
0.175893252662779 0.175714070179418 1 1
-0.101369448838202 -0.101255871252551 1 1
0.0567589230519181 0.056709846665395 1 1
-0.0866284895132115 -0.0865522870188522 1 1
-0.00548460223890215 -0.00549303157158822 1 1
0.237455660424958 0.237239017110276 1 1
-0.226762464776934 -0.226477165032712 1 1
0.141136784332115 0.141000337798816 1 1
0.261688963127895 0.261418408751661 1 1
0.105357196374033 0.105249274586984 1 1
0.0712214438995668 0.0711460017761443 1 1
-0.12258937344473 -0.122471546315617 1 1
0.0396317936210925 0.0396208660748587 1 1
-0.0691810766600197 -0.0690523691514155 1 1
-0.254623052571078 -0.254355977640353 1 1
0.163273436757153 0.16301875678558 1 1
0.00700078148338711 0.00698045357096589 1 1
0.0071052489175632 0.00711926502635106 1 1
-0.00466612193076464 -0.00465613846046222 1 1
0.0622449918580176 0.0621638577251461 1 1
-0.107281506132413 -0.107165062453352 1 1
-0.0513643462365993 -0.0512935936486408 1 1
0.152649054457141 0.152447258405534 1 1
-0.0120570152423753 -0.0120032731335597 1 1
0.107178160204927 0.10709085904158 1 1
-0.0557539913293881 -0.0557092957041426 1 1
0.133934911282401 0.133786161102282 1 1
0.0604103694442469 0.0603463385381905 1 1
0.40168981343218 0.401297822029007 0 0
-0.177250266415703 -0.177020719339448 1 1
-0.22502931213005 -0.224775998951478 1 1
-0.00424806399927478 -0.00421054843083943 1 1
-0.162602171078299 -0.162494462012097 1 1
-0.0627386375677157 -0.0626825323045868 1 1
0.134209604875933 0.134113526553016 1 1
-0.148651008229607 -0.148526337425178 1 1
-0.176906270645612 -0.176719390408688 1 1
0.0900433307780859 0.0899732252963537 1 1
0.152616152687757 0.152457307209678 1 1
0.0787664250668373 0.0786631965608436 1 1
0.199935745006121 0.199739182828446 1 1
-0.240052949025641 -0.239814321881088 0 0
-0.113022941915821 -0.112923978495834 1 1
-0.136494971741808 -0.136317776197981 1 1
-0.150818073544289 -0.150694032416145 1 1
0.123348404634011 0.123241005186115 1 1
0.105743875328516 0.105655390817992 1 1
-0.272197826589253 -0.271929244334456 1 1
0.206181179720526 0.205987470212224 0 0
0.224553263548091 0.224351845711229 1 1
-0.0632074563756882 -0.0631291865876296 1 1
-0.0295445319080833 -0.0295117032186689 1 1
0.0318985339261856 0.0318791097476969 1 1
-0.247684298063972 -0.247433181679089 1 1
-0.120910265332318 -0.120753600953657 1 1
0.0185304478339936 0.0184861510539539 1 1
0.0535274078470849 0.053452023809833 1 1
0.0196047171628758 0.0195706495800973 1 1
0.18988329519331 0.189684648644868 1 1
0.196905497064282 0.196672593494113 1 1
0.144742738305548 0.144667045289921 1 1
-0.0503671964260771 -0.0502927904359744 1 1
0.23913200186672 0.238825428866557 1 1
0.204531832108697 0.20428526335976 1 1
-0.147669121210404 -0.147573379956099 1 1
-0.106194571810672 -0.106094454471413 1 1
-0.249931458170388 -0.249686578534506 1 1
0.432162183269323 0.431742001752736 0 0
-0.264358555283868 -0.264111217724178 0 0
0.000575860688318906 0.000593326523641767 1 1
-0.145238285149029 -0.145062398857955 1 1
0.0319805793149357 0.0319725099548152 1 1
0.185961891335483 0.185743369176491 1 1
-0.206915204863811 -0.206725174174088 1 1
0.015966286924898 0.0159857071632586 1 1
0.175610256522918 0.175353991331321 1 1
0.0448809047901629 0.0447979219941242 1 1
0.277311713704013 0.277007611686671 1 1
0.14402631728603 0.143857987634739 1 1
-0.183236853559824 -0.183126908242097 1 1
-0.0707166120982688 -0.0706284287409849 1 1
-0.0122817715999188 -0.0122552400657327 1 1
0.0348548701656746 0.0348039263365614 1 1
-0.0846774688165408 -0.0846229515064352 1 1
0.16896654485342 0.16879583128841 1 1
-0.183164972843491 -0.182964196176333 1 1
-0.0381353316888459 -0.0380869809706586 1 1
-0.205660401678537 -0.205419084418159 0 0
0.138570179355338 0.138468088166667 1 1
-0.182840239951006 -0.1827208957057 1 1
-0.0895805910266233 -0.0894886751296514 1 1
-0.113583928873084 -0.113482293057805 1 1
-0.253169569882611 -0.252917377846956 1 1
0.169256918089333 0.16910337060695 1 1
0.234685088799819 0.234406970035871 1 1
0.13780206712224 0.137672799982452 1 1
0.0295334776025073 0.0295052834999302 1 1
-0.0683673138180511 -0.0682317736409692 1 1
0.129946836449895 0.129843732083039 1 1
0.0271024792407104 0.0270642151371621 1 1
-0.0787373526805146 -0.0786398892125895 1 1
-0.237893424367541 -0.237655235079495 1 1
-0.091871235885133 -0.0917414088807963 1 1
-0.070559439998187 -0.0704974443224489 1 1
-0.205559706154316 -0.205326392035172 1 1
-0.353073197533291 -0.352734613784477 0 0
-0.193961994290794 -0.193738647049059 1 1
0.0539156113127909 0.0538689160455856 1 1
0.0579338836204858 0.0578918140731907 1 1
0.102744093130622 0.102659986582112 1 1
-0.0136145946771075 -0.0135912625730488 1 1
0.057832972308443 0.0577742705299983 1 1
-0.00905076766102563 -0.00907098409840204 1 1
0.163957897595785 0.163717644610523 1 1
-0.0658471117561249 -0.0657680072666546 1 1
0.0101140684369059 0.0101085642882946 1 1
0.280726364281043 0.280396154607651 1 1
-0.0309392425486238 -0.0309161154821091 1 1
0.125759546590667 0.125642914264636 1 1
-0.148807417582078 -0.148683991677237 1 1
0.299518198519724 0.299224786831111 0 0
0.0224174439178053 0.0223649121231189 1 1
0.0933269668945062 0.0932493172111945 1 1
0.254905600006446 0.254628188081731 1 1
-0.0350931438426421 -0.0350521213540439 1 1
0.116286271234144 0.116205247060748 1 1
-0.00803846013833123 -0.00808757544264357 1 1
0.0218264314897033 0.0217824381709489 1 1
0.0738467463854772 0.0737875956656678 1 1
0.00256975370295922 0.00255486003134151 1 1
0.00992331643968249 0.00992276993429828 1 1
-0.194908147186788 -0.1946881117571 1 1
0.300239339236215 0.29988234269845 1 1
-0.153810618739338 -0.153694357602733 1 1
0.153131850825131 0.152953550106066 1 1
0.111092282080248 0.110978527932082 1 1
-0.137666535808734 -0.137510492398268 1 1
0.0513895070399521 0.0513972530541728 1 1
-0.0772648419207801 -0.0771752028621658 1 1
-0.319911297977695 -0.319608315595699 1 1
-0.0617151891184862 -0.0616764464646001 1 1
-0.174940198229478 -0.174778180487904 1 1
0.0910960633872559 0.0910074378594166 1 1
-0.0645406274471336 -0.0644634118484381 1 1
-0.322971544246362 -0.322670418946265 1 1
-0.140500578952109 -0.140319832273927 1 1
-0.129360593478944 -0.129216997505579 1 1
0.161874568249356 0.161736155460099 1 1
0.0108630250109753 0.0108357495563114 1 1
0.345455752456039 0.345095539983971 0 0
-0.102324350409099 -0.10228312716791 1 1
0.0548513386537909 0.054827902980856 1 1
-0.214987561663558 -0.214823635733679 1 1
-0.446810764239471 -0.44636884617432 1 1
-0.0713142543483962 -0.0712108819539677 1 1
-0.209906678750241 -0.209635542194331 1 1
-0.00645491571675198 -0.00640938121866695 1 1
0.0988189920556312 0.098746174106723 1 1
0.121770715384056 0.121701597666325 1 1
0.174755805662771 0.174574522579178 1 1
0.139286138384535 0.139106641928065 1 1
-0.183285508304369 -0.183140783525187 1 1
0.234704003465887 0.234462533020841 1 1
-0.0999654781435227 -0.0998730007553753 1 1
-0.0500620580567727 -0.0499798950428608 1 1
-0.0991013073644406 -0.0989885690024983 1 1
-0.207894518137015 -0.207675664872986 1 1
0.246201435245102 0.245944729167797 0 0
-1.4027509550301e-05 2.39422119682822e-05 1 1
-0.429707072876991 -0.42929657836383 0 0
-0.0665808698664833 -0.0664719725924681 1 1
-0.313589105543532 -0.313267642815488 1 1
0.172684953338322 0.172520620157608 1 1
-0.265986758526334 -0.265719993393704 0 0
-0.0825999321080887 -0.0825394661329347 1 1
0.0477867550917729 0.0477805279233314 1 1
-0.111569647681375 -0.111466719975482 1 1
0.106334301992723 0.10619882570033 1 1
-0.187908762494516 -0.187696701394187 0 0
0.106742344982139 0.10664332116302 1 1
0.184777515772741 0.184608178229862 1 1
-0.19688485462705 -0.196615282424756 1 1
-0.0579518983257452 -0.0578671488014733 1 1
0.0194031056048841 0.0193840399285151 1 1
-0.0309679759915707 -0.0309523893653903 1 1
-0.0446813558712211 -0.0446746181054807 1 1
-0.333926650022277 -0.333589601761986 0 0
0.0237573324737582 0.0237220369695924 1 1
0.0110976698708829 0.0110842426072679 1 1
0.0363491078776443 0.0363168570471617 1 1
-0.148920249135113 -0.148761949648595 1 1
-0.215012939845407 -0.214800932413789 1 1
-0.143769454435967 -0.14367571568256 1 1
-0.000847948319880113 -0.000790310906890921 1 1
0.0858512146718571 0.0857637704036082 1 1
-0.166205463568224 -0.166064989411916 1 1
0.034498008216978 0.0344761257335658 1 1
-0.137012000915186 -0.136885381403128 1 1
-0.0321963783834412 -0.032159840981342 1 1
0.313205935954257 0.312943546375069 1 1
-0.00629817197450461 -0.00627993334379184 1 1
-0.257723420109158 -0.257429447964466 0 0
0.0243851796001258 0.0244417122129895 1 1
-0.119687974174078 -0.119555038431874 1 1
0.184948473433756 0.184709110868827 1 1
-0.065874855723342 -0.0657944331133367 1 1
-0.175039161683981 -0.174854663461691 1 1
0.0206338267827549 0.0205649827483658 1 1
-0.0992605144900689 -0.0992052371515407 1 1
-0.0758617747398345 -0.0757895310409843 1 1
0.161152169033324 0.161018624499304 1 1
0.0726105432221709 0.0725497906167167 1 1
-0.0155688811008865 -0.0155469522685546 1 1
-0.0686640888944053 -0.068590905345144 1 1
0.292647124114742 0.292376298755572 0 0
-0.149873486585785 -0.149700298846749 1 1
-0.0880610652976395 -0.0879920419750484 1 1
-0.356849569168912 -0.356453844718179 0 0
0.129549983807741 0.129410100487985 1 1
-0.0742639882939043 -0.0741742904428597 1 1
-0.0241370198575114 -0.0240935868870405 1 1
-0.122100515197113 -0.12193670764666 1 1
0.0675063228637418 0.0674619669438135 1 1
-0.0641948432278894 -0.0641176379819096 1 1
0.0150087575964473 0.0150098909918639 1 1
0.263794929395111 0.263553105277076 1 1
0.293572329029335 0.293285950916354 1 1
0.0084744415677477 0.00841643328415455 1 1
0.370049556867901 0.369668121098376 0 0
0.020854522476347 0.0208589409057409 1 1
0.0926284014619545 0.0925277328308945 1 1
0.0763561710176328 0.0763316141710246 1 1
-0.0609650505180924 -0.0608380614750326 1 1
-0.0864427502707702 -0.0863949999626398 1 1
0.111995551520826 0.111944274162326 1 1
-0.231250831662228 -0.231070104640591 1 1
0.117972974209616 0.117782221284107 1 1
-0.221144900291176 -0.22089503317111 1 1
0.107731530683624 0.10756696756414 1 1
-0.0767473969867375 -0.076736557858982 1 1
0.228640073023104 0.228375295014995 1 1
0.0369536090058748 0.036851303846296 1 1
-0.00708207893191738 -0.00706552469029965 1 1
-0.0574128128523611 -0.0573511953308245 1 1
0.056595627254251 0.056547855925278 1 1
0.0116454803188632 0.0116328788799792 1 1
0.151056937988895 0.150911243336252 1 1
0.0505101737749665 0.0504396408730371 1 1
0.0962024815671203 0.0961004423501268 1 1
0.157784297434116 0.157592707168585 1 1
-0.0965355326701418 -0.0964285855744851 1 1
-0.031654942548976 -0.0316457259528002 1 1
0.0705464224597048 0.0705051034586195 1 1
0.10251761131891 0.102408500761393 1 1
0.107683832237165 0.10752437106038 1 1
0.120840944600544 0.120702395015374 1 1
[truncated: 18,012 more chars]
