# Supplementary material for: Bias caused by sampling error in meta-analysis with small sample sizes
Source: PLoS One. 2018 Sep 13;13(9):e0204056. doi: 10.1371/journal.pone.0204056 (PMC6136825; doi:10.1371/journal.pone.0204056)
Supplement: S4 File — (ZIP) [file pone.0204056.s004.zip › results N = 10 theta = 0.2 tau = 0 sz = 10-20.txt]

"cohen.dl.theta" "hedges.dl.theta" "cohen.dl.cp" "hedges.dl.cp"
0.120465524067506 0.112254273164386 1 1
0.214861067246346 0.202881899846718 1 1
0.255919799433872 0.239896489515399 1 1
0.019820934221479 0.023490542326442 1 1
0.219905779219871 0.211663631991905 1 1
0.0504843288508355 0.0484265141563197 1 1
0.485969256274556 0.463377376586786 1 1
0.173593476414925 0.161642669972534 1 1
0.0967501683345131 0.0898043647988825 1 1
0.09935280380279 0.0964198818330556 1 1
0.273926863764809 0.260121038625989 1 1
0.0993236740051012 0.0971719910077449 1 1
0.15131585761663 0.141891101183731 1 1
0.316630861500496 0.300089516538333 1 1
0.473239507337062 0.449099138485703 1 1
0.128606131242222 0.120436387679741 1 1
0.050020858542198 0.0473623661915041 1 1
0.10796607840644 0.101647585494162 1 1
0.24923635788314 0.239113169146707 1 1
0.020669355998389 0.0207787990082488 1 1
0.0738934926304701 0.073752838810302 1 1
0.145772942223549 0.138351773932115 1 1
0.0720478040772776 0.062725671830631 1 1
0.134099295398898 0.129011600902371 1 1
0.135918149908136 0.128231804836407 1 1
0.119758068058588 0.111511433801909 1 1
0.355704139696773 0.338150558352242 1 1
0.336406820539664 0.322098553543324 1 1
0.272187258734165 0.256298196287923 1 1
0.389748130504348 0.371358818268435 1 1
0.297331399369645 0.282309752878764 1 1
0.410634568598803 0.387834140849881 1 1
0.322898264611208 0.303238750515606 1 1
0.416082892185022 0.393870845684633 1 1
0.192263121284478 0.185808564887108 1 1
0.203120254770808 0.191609378678295 1 1
0.091397234860643 0.0898205025925902 1 1
0.274335266540944 0.260977757929831 1 1
0.0627384555264518 0.0563423646973778 1 1
0.0644047613897177 0.0612069733458192 1 1
0.258578794062589 0.247269680012355 1 1
0.230269464764472 0.221210189421337 1 1
0.17452433470834 0.168964722674485 1 1
0.431068029348781 0.41186636625163 1 1
0.330728348336901 0.313370899964973 1 1
0.122750606022989 0.119248103732645 1 1
0.00352194801876037 0.00761185686734844 1 1
0.308917252052873 0.290008151994275 1 1
0.134915433612826 0.138258726658759 1 1
0.255379089027291 0.240941645803016 1 1
0.265007888151004 0.250517050547952 1 1
0.283511708062182 0.274741481624359 1 1
0.0766024139147474 0.067002653496388 1 1
0.241217690463405 0.232189083286268 1 1
0.00294000461414576 0.003103110597656 1 1
-0.0343303879200669 -0.0352354941358563 1 1
0.160082173951153 0.151611907719166 1 1
0.396655534205098 0.374660016853136 1 1
-0.024008048384335 -0.0230741878740189 1 1
0.410347260685511 0.394370227320463 1 1
0.185046923548415 0.178999064192369 1 1
0.187771296377889 0.176944683438044 1 1
0.117962596901958 0.116316236485126 1 1
0.133359005314047 0.128346450949235 1 1
0.142312834748342 0.139959803462704 1 1
0.0184450768926552 0.0186450971188113 1 1
0.260594395911849 0.247870676830565 1 1
0.510391981271946 0.488187777880238 1 1
0.143068438927823 0.133920165203412 1 1
0.152948459905341 0.147087716192539 1 1
0.225110457732279 0.212008170126598 1 1
0.0217288257447604 0.0189876052795054 1 1
0.102262927317301 0.0958792577208816 1 1
0.0836631692194958 0.0778768096863348 1 1
-0.0222274600410174 -0.0169594431280708 1 1
0.214476917108843 0.20171731869902 1 1
0.242165620108638 0.228192541589362 1 1
0.0165103542631 0.0140537012784545 1 1
0.113293708681524 0.0996303475903685 1 1
0.48373504559282 0.461276374739007 1 1
0.204808288675315 0.198557024965819 1 1
0.103400289272351 0.096972149919917 1 1
0.221713584286702 0.220091802317815 1 1
0.138609117551591 0.136870997424698 1 1
-0.0788176284391983 -0.0762144754406551 1 1
-0.0434750950583135 -0.0431075145759158 1 1
-0.119073071772777 -0.112124709175689 0 1
0.234949731037487 0.214270747040125 1 1
0.126502044602462 0.121440672882266 1 1
0.207326099523058 0.195520065041069 1 1
0.107954485536717 0.104530465403836 1 1
0.185497615016362 0.17498016493103 1 1
0.129331350314327 0.123455399330313 1 1
0.394592796350877 0.378197170163824 1 1
0.233514970054127 0.221208376340461 1 1
-0.0173325640682442 -0.01524518747696 1 1
0.58296721976331 0.542126598202433 1 1
0.307456237941482 0.292504802384574 1 1
0.528942135190524 0.505863107041946 0 1
0.358422093497444 0.337090023617734 1 1
0.426589951502046 0.405212117313293 1 1
0.301136019160295 0.282759312625077 1 1
0.202017824579058 0.192161690548317 1 1
0.0306192879350059 0.0291931614113714 1 1
0.37140372198597 0.352040011025915 1 1
0.337808298307001 0.324295189098879 1 1
-0.00743841695302937 -0.00583472700348042 1 1
0.0321441174973192 0.0304019761489167 1 1
0.352275820443237 0.340125133127543 1 1
0.0385515402919741 0.0365988509483392 1 1
0.187896352789479 0.176532834621091 1 1
0.507441427100624 0.486167289060146 1 1
0.152475571798283 0.135932465452791 1 1
0.0973803977609867 0.097860655388115 1 1
0.267618787665759 0.257538248798265 1 1
0.241509492481378 0.224136025772076 1 1
0.389810390420489 0.373344700251039 1 1
0.321452975215481 0.307089443465897 1 1
0.102165772406196 0.0962888786728262 1 1
-0.166395817124514 -0.169255036497728 1 1
0.30443301215313 0.287740877551209 1 1
0.149583979597335 0.144730765024984 1 1
-0.118360657136358 -0.113392231700014 1 1
0.289414256906205 0.279028243730075 1 1
0.235880775639605 0.225075306574668 1 1
0.153256721159521 0.147167833207233 1 1
0.158173680156767 0.155370427887253 1 1
0.175200799232094 0.176351014779126 1 1
0.0153657516006483 0.0147470889174743 1 1
0.136757140451978 0.133462661963888 1 1
0.223244931539854 0.211960260818717 1 1
0.110091101681459 0.109073917022212 1 1
0.0840654243802215 0.0817326353585385 1 1
0.144330336301863 0.141296182698937 1 1
0.830891408684677 0.785081849177625 0 0
0.30637746891136 0.288132545270454 1 1
-0.0871996586374722 -0.0841417935331618 1 1
0.516993715959592 0.485141398505413 1 1
0.0740311377273032 0.0713560039904021 1 1
0.125503851205137 0.119327315846536 1 1
0.388567124672299 0.371873082376089 1 1
0.0955049334746817 0.0895548671257757 1 1
0.244062018092217 0.234108137617087 1 1
0.213601326572196 0.203653475093524 1 1
0.535395686368724 0.507806525242258 0 1
0.36493210748033 0.346631632856191 1 1
0.613289016865678 0.582467722756627 0 0
-0.0010388942156099 0.00312266153343724 1 1
-0.138542326247266 -0.131047518991337 1 1
0.352621273784388 0.3338809109425 1 1
-0.14492976961506 -0.137643495433516 0 0
0.304413512225124 0.293885966728017 1 1
0.112555903101853 0.106046227007823 1 1
0.372555419501506 0.348471274168847 1 1
0.281357072640567 0.26540883800341 1 1
0.325254569744059 0.308599042733775 1 1
0.652784254996597 0.611489057687359 0 0
0.0458934441471589 0.0427548915333977 1 1
0.3730982905812 0.356768913409684 1 1
0.188914211842499 0.176601040301657 1 1
0.17159449749583 0.164595256283396 1 1
0.0516222790737166 0.0453948641636999 1 1
0.223541999732181 0.21496712212642 1 1
0.249890362374445 0.240663373172928 1 1
0.173595935373731 0.163687051429252 1 1
0.302029167841265 0.290288509025188 1 1
0.362588500774672 0.348032681926803 1 1
0.346719054748118 0.330613083589557 1 1
0.231930576935731 0.219167873768238 1 1
0.232180666105667 0.216974331904453 1 1
0.194942462476374 0.183392284820091 1 1
0.286403046836089 0.274908497763674 1 1
0.154761397207515 0.147308458716506 1 1
0.268999861771759 0.251960516848728 1 1
0.0914926792042687 0.0915310849872078 1 1
0.422459140788856 0.405270554740734 1 1
0.15928564482997 0.152786681104424 1 1
0.238288893877784 0.221301977960965 1 1
0.505295645328653 0.479834967386908 1 1
0.265097378969166 0.252003211374181 1 1
0.224084658677287 0.209488691321812 1 1
0.155904864767064 0.150004338356331 1 1
0.12769605384783 0.11742333392701 1 1
0.147129957214891 0.138479637795058 1 1
0.00947820890994107 0.0126227218189434 1 1
0.235390034780417 0.226908999260481 1 1
0.374324571069424 0.360832661335851 1 1
0.292504090807185 0.280331041736499 1 1
0.0189874553970174 0.0172570049117145 1 1
0.125367250118354 0.119900900690551 1 1
0.256662119534283 0.241533190989723 1 1
0.238720344186059 0.223640536835263 1 1
-0.0583397302773524 -0.0541672284502919 1 1
0.0907221667640042 0.0883980217328615 1 1
0.036080057035107 0.033867543157001 1 1
-0.0193379807989913 -0.0179130382500009 1 1
0.364059061679813 0.350327730745103 1 1
0.274811201739742 0.253772865889135 1 1
0.0899349750457942 0.0962566392072749 1 1
0.447685508039179 0.421346530485733 1 1
0.19841821026331 0.186327646014831 1 1
-0.0156216696937654 -0.0190514520681364 1 1
0.147910560647823 0.139605374597523 1 1
-0.00509748151552909 -0.00266687092189911 1 1
0.0708477584974695 0.0659368050311962 1 1
0.150784800264686 0.145235230157154 1 1
0.214875882789132 0.205815852588367 1 1
0.476611666064846 0.450140324831495 1 1
0.00419382579664034 0.00573864609695628 1 1
0.025023433801206 0.0229951003948665 1 1
0.0343472864767951 0.0391492056275334 1 1
0.117935959733203 0.118137193223627 1 1
-0.104492183625235 -0.0975885121385997 1 1
0.27334659143729 0.263649020523521 1 1
0.212181076089573 0.199870132309722 1 1
-0.003579349799087 -0.00407427588846032 1 1
-0.0852523001776576 -0.0878987762742504 1 1
0.100598100081923 0.0945184804154707 1 1
0.209071563525013 0.196554540078573 1 1
-0.0658158127251048 -0.0690188271245263 1 1
0.0543935921191736 0.0524025959452559 1 1
0.203826736754385 0.194398945634511 1 1
0.192547241812451 0.185348219063743 1 1
-0.275365614289744 -0.260103165599594 0 0
0.423351802660878 0.400550601768125 1 1
0.23774344116111 0.223198057879708 1 1
0.159205072531006 0.14676740289176 1 1
0.314775302111698 0.301060930061861 1 1
0.255056010572764 0.244592985842312 1 1
0.207376698945227 0.196325260609832 1 1
0.166468860841509 0.164435355209141 1 1
0.215206015877184 0.202508652786 1 1
-0.0008605375871516 -0.00111653902609963 1 1
0.122931457019311 0.117264335964152 1 1
0.701819082389105 0.662073963232576 0 0
0.858473098897656 0.812412817613416 0 0
0.298102203302914 0.28829644960229 1 1
0.161676035477269 0.151429591201056 1 1
0.0679232196153068 0.072947942568738 1 1
0.218596442328385 0.209183708093146 1 1
0.44351423382317 0.428034687818544 1 1
0.00276797847911171 0.00288369008359768 1 1
-0.0709591634567867 -0.0674194499810686 1 1
0.525410353985449 0.504476459760784 1 1
0.125282234296941 0.119902460806507 1 1
-0.0511134375864076 -0.051533446776447 1 1
0.0883989073943914 0.0841448801693511 1 1
0.0542332600897886 0.0476698700842682 1 1
0.399353590161242 0.377908321741046 1 1
0.296747641383884 0.284217288073034 1 1
0.261730268585714 0.253342594526378 1 1
0.155128083606265 0.146901173219226 1 1
-0.0377693343825862 -0.0372175504825655 1 1
0.112176445032898 0.109584931527513 1 1
0.329317048158676 0.313582351689507 1 1
0.110175866542302 0.10201557058529 1 1
0.269846587575448 0.256027579309764 1 1
0.494177439616473 0.472918579734976 1 1
0.249197422899504 0.231622956887293 1 1
-0.0133025360808954 -0.0103818669450624 1 1
-0.00718699670874374 -0.00555107836284913 1 1
0.178090341037612 0.1718266239558 1 1
0.430806502769747 0.410388264861472 1 1
0.464987102507495 0.438836823722505 1 1
0.00663290084487664 0.00779330551671985 1 1
0.429823523418766 0.405160980968552 1 1
0.248236086942752 0.239023946516257 1 1
0.214133911615899 0.202928342753362 1 1
0.505284404030161 0.481486916108747 1 1
0.0264493755421718 0.0283384269253638 1 1
0.475764264145154 0.450750522853162 1 1
0.19446166121555 0.184923922363861 1 1
0.155525427339394 0.149526441963541 1 1
0.149628261106869 0.14054780541956 1 1
0.163487286275665 0.151665614097026 1 1
0.101101605709856 0.0977634460792304 1 1
0.173164729013011 0.161833704131846 1 1
0.0809502449730014 0.0777158914012709 1 1
0.192543121157937 0.183889524251068 1 1
0.0838030054971825 0.0784172803659852 1 1
0.34482423426628 0.318805308078588 1 1
0.355051983754899 0.33653653322467 1 1
-0.107561652502632 -0.103985519124938 1 1
0.0873663058057438 0.0842616098612388 1 1
0.380702419015398 0.359026926354194 1 1
0.574515138364044 0.56968139734364 1 1
0.0660760285446005 0.0666460625480798 1 1
0.138620578669771 0.131389693718789 1 1
-0.0183134952475075 -0.0106953567419958 1 1
0.146508085154946 0.138992696993769 1 1
0.148683545360029 0.143637198499365 1 1
-0.0191298254095412 -0.0186123114159369 1 1
0.201217818312288 0.183806365818494 1 1
-0.215902817303491 -0.200557234233496 0 0
0.177227275708137 0.165010989774798 1 1
0.444919562659782 0.422978229192322 1 1
0.139746928909606 0.135043710562633 1 1
0.0539645970377703 0.0507310090596385 1 1
0.257178989915888 0.247970109177612 1 1
0.364187881067353 0.353851923095486 1 1
0.100724225650216 0.0917634389339432 1 1
0.291976118979778 0.275425644561569 1 1
0.522538607850884 0.499136767622903 0 1
0.315871190072986 0.304552648215584 1 1
0.459894863322248 0.435964099123406 1 1
0.347496132389173 0.330579587786941 1 1
0.253835549882445 0.238527892633996 1 1
0.132459009462073 0.125453886067448 1 1
0.116687689521601 0.11000119355051 1 1
0.060044800064659 0.0558127917814764 1 1
-0.0851099186308881 -0.0837258761105993 1 1
0.18915678440918 0.177466649137813 1 1
0.332284404859922 0.319313656475033 1 1
0.301713947016422 0.288407397376756 1 1
0.577595049979382 0.5392110785852 1 1
0.163715113378798 0.157396496252705 1 1
0.145046715787334 0.140873136900546 1 1
0.182056176855921 0.177948873606293 1 1
0.00169081755160179 0.00184337017341392 1 1
0.192886116193168 0.184766012653024 1 1
0.00883703812474136 0.0100792813015684 1 1
-0.0179529224076042 -0.0130705007918348 1 1
0.0615855575089394 0.0585229087128474 1 1
-0.139698780353659 -0.133354221835452 1 1
0.201941680258395 0.199818096036384 1 1
-0.0392322814929022 -0.0371025361647644 1 1
0.404379050359795 0.390981545848285 1 1
0.30616860075554 0.291682483960646 1 1
0.113768777158356 0.114381966700702 1 1
0.0390162867661652 0.0362983241461151 1 1
0.358139301942094 0.33419002361534 1 1
0.283248755712741 0.267464844334209 1 1
0.266992957550291 0.25068491975912 1 1
0.370481915669303 0.354823712884457 1 1
0.0939874373739829 0.0889532230092745 1 1
0.299782595440509 0.280773204053921 1 1
0.294125474015762 0.282313756452393 1 1
0.181892147124397 0.173611129285785 1 1
-0.0948218943005669 -0.090254158808109 1 1
0.334404999872641 0.321290296379694 1 1
-0.0367407125637242 -0.036837592823011 1 1
0.104575122525694 0.092911518686025 1 1
0.092406124925958 0.0832928923363651 1 1
0.212836526766092 0.205808653272962 1 1
0.423859557145155 0.402694663938198 1 1
0.0560688542814723 0.0507444800911255 1 1
0.164720353140898 0.152353468501336 1 1
0.129166795641962 0.119905043476824 1 1
0.411446676807637 0.39460986513496 1 1
0.00803744114576908 0.00848946329158651 1 1
0.296468373042181 0.286633068770803 1 1
0.282960044557164 0.27636349435571 1 1
0.470931002647687 0.447181158207977 1 1
0.343023735224107 0.327449285273988 1 1
0.102873517424817 0.106516259365756 1 1
0.428466182258268 0.401093887995246 1 1
-0.057350067000091 -0.0589347216060668 1 1
0.177979213134215 0.1705967332617 1 1
-0.144860827289777 -0.13334161469483 0 0
0.324242442064508 0.305504121604064 1 1
0.20042486975758 0.191194790025996 1 1
0.0785304369745105 0.0727185618309674 1 1
0.264603022064903 0.250067952629526 1 1
0.289063495151283 0.280113976497795 1 1
-0.118348736086961 -0.11160943057953 1 1
0.422961898682668 0.401459880977344 1 1
0.397906837913197 0.373474920313899 1 1
0.383084329157452 0.357072162940475 1 1
0.176443273144684 0.169585883514854 1 1
0.20671166607157 0.196805200390094 1 1
0.524457137574547 0.49646766478774 1 1
0.183198891948837 0.179996083067162 1 1
0.186722937273353 0.178977528318115 1 1
0.144921873210831 0.144337222457326 1 1
0.149816354312507 0.14322080863123 1 1
0.0668793866248206 0.0637248833108463 1 1
0.160403220278214 0.151974767682775 1 1
0.0938491236417043 0.0924049251935688 1 1
-0.0404155280737928 -0.0354940972025446 1 1
0.274196337810404 0.261720102301416 1 1
0.1288521682606 0.122900138644357 1 1
-0.121275316468894 -0.117494466757052 1 1
0.164484093001921 0.1594000683087 1 1
0.381038150616515 0.364188999328647 1 1
0.202948671319032 0.193219253451807 1 1
-0.0200669286860774 -0.0179837643096458 1 1
0.211408875579934 0.198760282653168 1 1
0.097896079201013 0.095709255321894 1 1
0.0278628536168438 0.0345918076326912 1 1
0.270156209711786 0.258926523703451 1 1
0.417551573231501 0.401623536399778 1 1
0.247936624659822 0.236433534810876 1 1
0.461623454698432 0.441068067610185 1 1
0.233927495919202 0.213078863854229 1 1
0.223116016444387 0.212469921029099 1 1
0.226726337442709 0.220433669168307 1 1
0.140940503823067 0.133217382646839 1 1
0.176488869050507 0.169899105588295 1 1
0.191958157259335 0.180572733857365 1 1
0.18052108640905 0.171127322336289 1 1
0.0254074563711877 0.0281351328208825 1 1
0.297923982184888 0.283711879698518 1 1
0.196037988841054 0.176037471613782 1 1
0.42951928752725 0.402858349734355 1 1
-0.111176823301247 -0.108384741118577 1 1
0.347288198025689 0.327424529084831 1 1
0.432595058120761 0.410319363756846 1 1
0.124282086623066 0.11666610292793 1 1
0.151108990576086 0.146788008945823 1 1
0.298685332439741 0.285770440591329 1 1
0.0310892459773593 0.0299387474033448 1 1
0.127544045434181 0.142808453102193 1 1
0.417383671130417 0.396773946624919 1 1
-0.0617354458073894 -0.0570557644898334 1 1
0.23144487732292 0.217219389673794 1 1
0.168578689739579 0.15877400546486 1 1
0.00568503630536232 0.004106696881954 1 1
-0.00136921765164835 0.000248391614045624 1 1
0.344286774401321 0.326520447187968 1 1
0.106815513470014 0.100663965933406 1 1
-0.0323016452176546 -0.0312208706703728 1 1
-0.164272152004283 -0.154637599309063 1 1
0.268672532185374 0.254710749341043 1 1
0.0968552469796622 0.0933606413853522 1 1
0.0319567479978401 0.02887344947338 1 1
0.221190557531351 0.211471051598735 1 1
0.2988954895695 0.284834692220164 1 1
0.0770429441438047 0.0701529763752875 1 1
0.314228017420127 0.303638663044942 1 1
0.278636654890403 0.265920754474196 1 1
0.0842751419994597 0.0836360321297527 1 1
0.353315885552169 0.333848321078846 1 1
0.130223746539365 0.125198537287345 1 1
0.372415906557171 0.356895716172197 1 1
-0.0841955563761561 -0.0815052112137447 1 1
-0.1052201249913 -0.0998738586070722 0 1
0.341760115141038 0.32849142409708 1 1
0.346952213335943 0.333081899512961 1 1
0.278723382325358 0.26423578082742 1 1
0.191008967590131 0.182070540927942 1 1
0.0870406979955922 0.0821816341346292 1 1
0.135511859427105 0.136699862761915 1 1
0.104318975908786 0.0983520154115995 1 1
0.189170269884212 0.178722776823918 1 1
-0.105491760366018 -0.10024411685741 1 1
0.321324400985469 0.307531035349641 1 1
-0.034931515844666 -0.03542053703692 1 1
0.251092982693197 0.238915786618361 1 1
-0.189269966312136 -0.185855915658066 1 0
0.0136969704037254 0.014024956028996 1 1
-0.0287948637903145 -0.0267951058725045 1 1
0.211322098755469 0.197748623622055 1 1
0.0632624762860734 0.0613306313679805 1 1
0.156807671998488 0.1523545134491 1 1
0.36665499741922 0.351373657863235 1 1
0.21463221240311 0.203065624098236 1 1
0.0862215215785183 0.079555771770271 1 1
0.0956662876691367 0.0937436128370605 1 1
0.216111297805026 0.205711078325029 1 1
0.320613435643649 0.306898369924416 1 1
0.133029613728758 0.123015140456046 1 1
0.0774931033527576 0.0765461522191958 1 1
0.303092508693977 0.288593673491589 1 1
0.283309575609036 0.269709738043475 1 1
0.507530845185821 0.48059650358236 1 1
0.450186788039998 0.425975674954666 1 1
0.369288143067614 0.353437695391255 1 1
0.090618501758093 0.0859857219848975 1 1
0.210749537947378 0.198204147441802 1 1
0.0551161785623494 0.0476667500288642 1 1
0.284747502855649 0.278352349502343 1 1
0.48968041788935 0.464706601381249 1 1
0.232076144424457 0.217767427009373 1 1
0.16227176423045 0.155475452068755 1 1
-0.0235336193311871 -0.0181341123890809 1 1
0.216956974418221 0.20636270725978 1 1
0.209810247782439 0.192299275832625 1 1
0.239664345947749 0.230276562304316 1 1
0.0783091457728057 0.0775072639988052 1 1
0.619750233173288 0.593117730748728 0 0
0.226740248983992 0.211883086398792 1 1
0.245288612396522 0.236247235598249 1 1
0.349049497218008 0.335035098816835 1 1
0.314590635540278 0.303407450090298 1 1
0.166622876979945 0.159168871653002 1 1
0.407232694020027 0.386973626316835 1 1
0.177089616162597 0.163277331929769 1 1
0.144821217292671 0.143709444416165 1 1
0.250807140194316 0.237869082702256 1 1
-0.0145745436558316 -0.0143264047975011 1 1
-0.211311310128273 -0.203252826581049 0 0
0.486101090933534 0.464120362323827 1 1
-0.213721938783849 -0.205823138526491 0 0
0.226822068590771 0.210763726222891 1 1
0.0291749175640383 0.0293307093751484 1 1
0.147796866218968 0.139749880509793 1 1
0.374639526554779 0.353823410802703 1 1
0.159831057832783 0.152572410875015 1 1
0.276023821615956 0.261402101648422 1 1
0.113967594686071 0.1145401439915 1 1
0.165148973727573 0.153603804380279 1 1
-0.0213860307744437 -0.0188040441597318 1 1
0.0956515305344696 0.0903951319674367 1 1
-0.0221996616388865 -0.024025010847289 1 1
0.303437501461615 0.276326604920395 1 1
0.162442771861803 0.157944287795908 1 1
0.324963419393679 0.310513007235115 1 1
0.506064933635415 0.479212225436728 1 1
0.243804876848738 0.230273141447714 1 1
0.152647254145669 0.14404293368011 1 1
0.400223157378918 0.382092423690906 1 1
0.341471300005013 0.323321292204353 1 1
0.18460937138591 0.174198331208628 1 1
0.41386977473538 0.394041954692882 1 1
0.32154123316221 0.307490306889903 1 1
-0.050859519472218 -0.0472006012001637 1 1
-0.0131916512035266 -0.0130400415103858 1 1
0.0573232876586714 0.0562030621199668 1 1
-0.0093883126009502 -0.00989432230827164 1 1
0.474517101496306 0.44996239707879 1 1
0.396696300044316 0.376257420078676 1 1
0.377372309205387 0.359578966895459 1 1
0.301435455346596 0.292793045742729 1 1
0.401020502650503 0.380844593637211 1 1
0.595703792247544 0.569076728660447 0 0
0.115989358474089 0.109980771961816 1 1
0.162176248790528 0.152353618969779 1 1
-0.0494847727560286 -0.0414671007345785 1 1
0.307039083888271 0.299729921260632 1 1
-0.00746062859279263 -0.00433826694373084 1 1
0.221209423341893 0.210058830628147 1 1
0.320732932038591 0.305735601228379 1 1
0.370034324315072 0.349336777204329 1 1
-0.103288646939698 -0.100345946468945 1 1
0.387845819323098 0.372081629210357 1 1
0.323694551843773 0.311119084329451 1 1
0.0215833188753695 0.022355466259107 1 1
0.342038344458179 0.326574964085863 1 1
0.302707367396057 0.286073692899564 1 1
0.215668997998249 0.203988865156725 1 1
0.3584532441806 0.346045299651187 1 1
0.466753551237224 0.444077675723078 1 1
0.29872465230706 0.282504718678361 1 1
-0.0064653151781455 -0.00767439707271802 1 1
0.354157339749754 0.332771567619363 1 1
0.201837880830637 0.19648212626742 1 1
0.440935363602732 0.421895004122744 1 1
0.0990901813667267 0.0928355792600668 1 1
0.125299923987894 0.121006250355564 1 1
0.223384593013698 0.216925586288822 1 1
0.221847724153856 0.209383129387754 1 1
0.399531785150228 0.38127287406543 1 1
-0.0520421424494408 -0.0539424848811101 1 1
0.292419993723226 0.281505105828835 1 1
0.235433531362048 0.227578393773485 1 1
0.21244095298431 0.197792917926655 1 1
0.253090745012818 0.241776096027838 1 1
0.392296283244056 0.371801946145802 1 1
0.401379322203355 0.384149642125633 1 1
0.0491983407859975 0.0456187193162785 1 1
0.387074767293747 0.371586243279906 1 1
0.754590603345047 0.719153533742642 0 0
0.337948812150093 0.319697126605739 1 1
0.207848890893352 0.198162740568735 1 1
-0.062754924176668 -0.0578959839036837 1 1
0.0762111278801654 0.0724332032210611 1 1
0.0243077248115329 0.0262800697091797 1 1
0.0851926701640719 0.0841257049174167 1 1
0.316621825482095 0.297111281703397 1 1
0.504682704534397 0.477925844194074 1 1
0.407354917783455 0.387960972363129 1 1
0.225423502310756 0.212996794768894 1 1
0.0760280528269308 0.0750900489229716 1 1
0.0292403097636531 0.0158284891991955 1 1
0.530577120853269 0.498700532227048 1 1
0.113690201166004 0.109532163058915 1 1
0.485984640792116 0.464524338213934 1 1
0.595291661474095 0.568410980446932 0 0
0.29748619781388 0.280963645604702 1 1
0.0678892635269149 0.0654905611785907 1 1
0.0786362246408975 0.0789948344506801 1 1
0.0197506664360785 0.0203406733017581 1 1
0.123041194879403 0.121634577186769 1 1
0.113045770493038 0.106645707495074 1 1
0.277678409509805 0.265315432264369 1 1
-0.0687470530833432 -0.0646778087506341 1 1
0.20329587686144 0.196122692806656 1 1
0.417598226681201 0.395314772576134 1 1
0.196572997515322 0.190522965917946 1 1
0.107913804259789 0.0998871222173597 1 1
0.158063184634262 0.152417877604402 1 1
0.0888392141386237 0.0843858220859072 1 1
0.064982432423736 0.0609935994718344 1 1
0.363901928791622 0.349030511808604 1 1
0.318703411832983 0.301499469626326 1 1
0.257646410151493 0.245444691736397 1 1
0.0740097014258316 0.0706347824141405 1 1
0.241555980305496 0.227849977320489 1 1
0.106262417842312 0.10176620505584 1 1
0.417178605291103 0.398931482097958 1 1
0.189147576931596 0.179566659225389 1 1
0.303918408261831 0.289068487495204 1 1
0.0556277458772806 0.0510857780289645 1 1
0.271755908341394 0.260752188513384 1 1
0.273877777280198 0.25651989574667 1 1
0.192254124627544 0.181627893857773 1 1
0.0128720777420044 0.0105533175613502 1 1
0.219177946808831 0.209337521562939 1 1
0.166206536830593 0.160692765013463 1 1
0.0932598937955961 0.0902469262615894 1 1
0.453286580912613 0.431829948017319 1 1
0.208080503900041 0.19841353716604 1 1
0.517143589349596 0.494413177272372 1 1
0.376192826069766 0.353152505872694 1 1
0.0217971609671226 0.0249142743679552 1 1
0.281520348659163 0.265742843337815 1 1
0.121868012949419 0.115620449610178 1 1
0.29476025147289 0.281361786626115 1 1
0.125980861706333 0.122304968000395 1 1
0.220492152285849 0.212013212696955 1 1
0.178413997597371 0.169840919883051 1 1
0.130185697138794 0.122334608422454 1 1
0.353599842024997 0.337068647781315 1 1
0.18414972004745 0.175912822944703 1 1
0.221436040835912 0.210180360177256 1 1
0.496814302610949 0.473887042751439 1 1
0.170478386763846 0.159564592364501 1 1
0.515713341616314 0.489501344547123 1 1
-0.038958427642978 -0.0366183422657379 1 1
0.202361617061341 0.19142261304269 1 1
0.321734822548636 0.309214223977089 1 1
0.416194832680564 0.399264765618675 1 1
0.260353647169006 0.247680224144528 1 1
0.0295688269750312 0.0290395213939849 1 1
0.341725466186319 0.325389084405375 1 1
-0.0193460586232142 -0.0141289634504406 1 1
0.428626485157196 0.405634155869792 1 1
0.193854555627296 0.1856028001491 1 1
0.329736498885324 0.313431551791696 1 1
0.205824360883246 0.1973839060472 1 1
0.235921211846266 0.236591939069811 1 1
0.399445071062114 0.378352043492486 1 1
0.0849580956644851 0.0841981813278492 1 1
0.0994029681486774 0.094640052760674 1 1
0.162372636110436 0.13974364242109 1 1
0.198974673713636 0.191426778060608 1 1
0.417212102544459 0.395051603317802 1 1
0.149988409591606 0.140442204453914 1 1
0.0470268686995685 0.0433620228948895 1 1
0.221669565841027 0.210745480161005 1 1
0.304083469423548 0.292278041983469 1 1
0.163782759789634 0.154733909538886 1 1
0.114163693738972 0.109385921233546 1 1
0.254846231614395 0.245478234962767 1 1
0.265684601957618 0.252291452228653 1 1
0.10065180814433 0.0946784487274771 1 1
0.425242448972485 0.412858154109829 1 1
0.441764881150785 0.428484378792032 1 1
0.618422605676515 0.591860054668217 0 0
0.500322062813144 0.474682161607563 1 1
0.0547401844581308 0.0500042434690194 1 1
0.352024404698999 0.320823379996287 1 1
0.149183181699069 0.141027109582133 1 1
0.355919847822741 0.341503499100894 1 1
-0.00360650474545092 -0.00593311312019995 1 1
0.471444731614966 0.454306483330183 1 1
-0.0572598847087942 -0.0623705336979351 1 1
0.58611896135788 0.560010823542219 0 0
0.0595207160123566 0.0507234548628634 1 1
0.0717838066867551 0.0692253046554066 1 1
0.0489373477976397 0.0445712505656978 1 1
-0.050159925000376 -0.0471456807140668 1 1
0.360300500408842 0.34342917119591 1 1
0.314750894211 0.305048293658173 1 1
0.545573588778826 0.520408795225772 1 1
0.343336699507959 0.329187346107092 1 1
0.183541973801873 0.178683511643815 1 1
0.363208214400233 0.342862773445305 1 1
0.241614731095522 0.230159263763688 1 1
0.334074940628934 0.321039889799035 1 1
0.0589748721608938 0.0496758202536064 1 1
0.255932280716488 0.246769155769055 1 1
0.250358470885816 0.241165154168875 1 1
0.400995114811701 0.372988664368715 1 1
0.185726924610911 0.173839327473221 1 1
0.427957939535 0.40744764533612 1 1
0.501871008279076 0.475885779602507 1 1
0.575253682282344 0.550441611964525 0 0
0.0508920581577387 0.0477967593278767 1 1
0.128088421222192 0.118575379837245 1 1
0.11610151768177 0.10961866440955 1 1
0.175810257388537 0.171265599658778 1 1
-0.0563172839677123 -0.0530788998405465 1 1
-0.0805895754621836 -0.0788917233802663 1 1
0.225719511873935 0.213265316828079 1 1
0.43282008293272 0.412244100235159 1 1
-0.0903544207797871 -0.0828868542779822 1 1
0.309951292221055 0.294033909072512 1 1
0.029966554342935 0.029347480382029 1 1
-0.0570573636547901 -0.0609067601509398 1 1
0.329134728474423 0.311773880443625 1 1
0.0250830253268245 0.0251033762839599 1 1
0.429996026057874 0.412725065455395 1 1
0.108300359087122 0.109783580571062 1 1
0.398519048700252 0.383666436553037 1 1
0.173758474180007 0.16588330503178 1 1
0.0784357407180541 0.0693900468612293 1 1
0.146128039711305 0.14093003475601 1 1
0.261570700088508 0.254342970154134 1 1
0.197737529685003 0.188030008100152 1 1
0.624725848826927 0.596992637147496 0 0
0.0485579619080784 0.047226255354566 1 1
-0.0679116722887366 -0.0649531924838178 1 1
0.117908507531917 0.113977603159869 1 1
0.192039794548274 0.183213910046532 1 1
0.248955087158733 0.229788393220899 1 1
0.035018630065871 0.0319589156616254 1 1
0.362666977136011 0.345649730795869 1 1
0.23290446673928 0.215744377224087 1 1
0.130073231798545 0.12102349870114 1 1
0.452781350838992 0.434241407026574 1 1
-0.0107002345765496 -0.0116476480757347 1 1
0.233147342579487 0.221038338980844 1 1
-0.0209894456270665 -0.0180671726106379 1 1
0.415098335100028 0.39069533729879 1 1
0.32229813559656 0.30846612176794 1 1
0.570991840571775 0.552317919335444 1 1
0.0555570255523564 0.0566593120267227 1 1
-0.100805686611881 -0.0997653967315545 1 1
0.125400686975518 0.114774339473129 1 1
0.536550327546023 0.51462901166135 0 1
0.164282950382626 0.152747926870856 1 1
0.49107661960072 0.466416964422182 1 1
0.218123266416548 0.205846844637282 1 1
0.423336831741563 0.403159796528733 1 1
0.251981267331797 0.240872289727254 1 1
0.214853518864099 0.208752551691571 1 1
0.215115554956205 0.207517084900895 1 1
0.310935836698729 0.2844712747294 1 1
0.255965265788285 0.243529837221204 1 1
0.310710276118077 0.291865560002637 1 1
0.167638321667624 0.160541511242403 1 1
0.537048391364926 0.513743903202633 0 1
0.347508045038101 0.332599899267226 1 1
0.267163874370697 0.253128357812197 1 1
0.202823243294642 0.190240649580607 1 1
0.235239433558769 0.223214987913532 1 1
0.284860413747274 0.270914351273344 1 1
0.114036906526517 0.108126830899932 1 1
0.331184394590141 0.315141775593111 1 1
0.268008486127818 0.252780625705596 1 1
0.0693029266260301 0.061451196123609 1 1
0.255545839115116 0.239444886593817 1 1
0.320781432534693 0.3027285610734 1 1
0.319702803871983 0.300237381112928 1 1
0.0642985178591066 0.0614510455405837 1 1
0.290605027901712 0.27873574535033 1 1
-0.121172672746874 -0.116079664661674 1 1
0.0487635238921972 0.0461542229860775 1 1
0.569658642903382 0.530811566508019 1 1
0.332941240378773 0.314923071294063 1 1
0.15964867023355 0.149555577291277 1 1
0.155901716107248 0.149588321389411 1 1
0.0301998879557589 0.027840235557652 1 1
0.0659978068902558 0.0614834726277777 1 1
0.0411246154266215 0.0330136457452138 1 1
0.655928328374435 0.62644503204177 0 0
0.369989584524429 0.356368060546411 1 1
0.246445143968581 0.236034299424722 1 1
0.318402814920971 0.299969380037779 1 1
0.342265128426827 0.325643820907424 1 1
0.16026594957705 0.152069352866543 1 1
0.468273308842663 0.448188836751619 1 1
0.328325794408165 0.311907458917202 1 1
0.186668648622405 0.184188014324346 1 1
0.305921691425707 0.275822351790111 1 1
0.0189953914984069 0.0167235947008234 1 1
0.280904158026953 0.26826298881102 1 1
-0.0356380843234297 -0.0303755787774619 1 1
0.118708451100951 0.11730584913582 1 1
-0.0879364323163036 -0.0846518416260139 1 1
0.0816257269317552 0.0799613442978464 1 1
0.125804719681189 0.125136107941133 1 1
0.379253685721668 0.357279312315331 1 1
0.316607425968558 0.316600366408638 1 1
0.285548435287799 0.270627575926036 1 1
0.405971383842391 0.385618162350024 1 1
0.0770234495022537 0.0762551074376328 1 1
0.0698969302001373 0.0648944743219924 1 1
0.373996886297648 0.355048211123032 1 1
0.275365562315382 0.261426841289154 1 1
0.309676844811414 0.295819984428734 1 1
0.377027620346195 0.356287168995625 1 1
0.1299183159104 0.120992510320596 1 1
-0.056190668333034 -0.0527878925487853 1 1
0.147961315731024 0.146120480363615 1 1
0.201505175070234 0.190900322167932 1 1
0.344593787378847 0.338438325069118 1 1
0.166945399085515 0.160322789576845 1 1
-0.00364590128062221 -0.00400613954623408 1 1
0.18013046763793 0.170372712572404 1 1
0.22079852278312 0.209200914703686 1 1
0.0374438629748946 0.0313933502310709 1 1
0.416705773170849 0.39996162368625 1 1
0.0646941304035148 0.0622555033019798 1 1
0.130614555701474 0.123591541893943 1 1
0.205545072550811 0.194483425967989 1 1
0.267779259542884 0.25601960516824 1 1
0.230655987105995 0.222682055056773 1 1
0.441017168886191 0.419553327429828 1 1
0.053315984510279 0.0496501757018565 1 1
0.524852054028541 0.505660235464628 0 1
0.0972690588524573 0.0896069411154408 1 1
0.0603851785075277 0.0558959321834888 1 1
0.278181412262506 0.265033202291784 1 1
0.227996947541627 0.214753021547875 1 1
0.130581703160096 0.124029664515454 1 1
0.106412751893785 0.101345863977031 1 1
0.438858277322123 0.420061923315693 1 1
0.0512482430598727 0.0487659443682212 1 1
-0.065894062194297 -0.0683959652879179 1 1
0.362951381749254 0.34818949967863 1 1
0.236687783215827 0.229616032263401 1 1
0.220438816402431 0.205720423632654 1 1
0.0292513086684267 0.029040957348375 1 1
0.48713211026395 0.460207289583144 1 1
0.370595893977494 0.360803204742514 1 1
0.350300525567861 0.335294203908164 1 1
0.196345920743134 0.178261296959722 1 1
0.257232090633353 0.245344328599745 1 1
0.174846644090353 0.166393848078361 1 1
0.257215713475112 0.249579274096377 1 1
0.361668298419572 0.343175358794563 1 1
0.063548716362652 0.0579024213615808 1 1
0.368505667833814 0.350988376159464 1 1
-0.240370158826522 -0.231261131926376 0 0
0.310340748660909 0.29273435465104 1 1
0.0935579836401005 0.089706054914442 1 1
0.345949619063628 0.325398190170282 1 1
0.402138124113269 0.382277256039295 1 1
0.439654564374151 0.417158952835701 1 1
0.413896233579419 0.397031126971837 1 1
0.285328658919363 0.271602457530909 1 1
0.280879083598943 0.266579908027209 1 1
0.154543191706293 0.146306775768151 1 1
0.271011131638659 0.25793291566173 1 1
0.232843195378445 0.220889040360173 1 1
0.404531631018807 0.389026040632742 1 1
-0.152088562341309 -0.154234792474115 1 0
0.227019400414394 0.214395258047695 1 1
0.416296309372165 0.401112289341548 1 1
0.125488160596391 0.124130263015206 1 1
0.196692785784911 0.188598602698397 1 1
0.0991117737769825 0.0953248889096076 1 1
-0.0428428782378868 -0.0382506906405096 1 1
0.0648161996234028 0.060588282482973 1 1
0.188956543410518 0.18274884669392 1 1
0.426705148334941 0.413476289004414 1 1
0.102396021278153 0.0908309126805925 1 1
0.296777659056208 0.28789711804474 1 1
0.489918149405916 0.466280876434716 1 1
0.204685037018862 0.192296099762659 1 1
0.435326754511118 0.415936111917907 1 1
0.286867842669947 0.280662357712009 1 1
0.549586795818857 0.518973025948043 1 1
0.313408879407453 0.304571886349783 1 1
0.0454322496484699 0.0461539843301189 1 1
0.246165560208658 0.240590040592602 1 1
0.241360125884427 0.221837665819266 1 1
0.103562717562271 0.0984441901144943 1 1
0.336158604750711 0.322450435018685 1 1
0.283870344935368 0.27091182970821 1 1
0.354826530249152 0.33381016494768 1 1
0.561083681300753 0.53463169088154 1 1
0.133893195156766 0.132471086412242 1 1
0.259470775564454 0.254795055190941 1 1
0.479264651775478 0.453495462672056 1 1
0.0310878632820137 0.0248360108713964 1 1
0.32640457490604 0.311574996828395 1 1
-0.104863937195578 -0.103819399182119 1 1
0.286198367546957 0.273566650991046 1 1
0.324079486569746 0.294440317659996 1 1
0.286661177683713 0.272046238812374 1 1
0.295577057847072 0.278989479328552 1 1
0.669298300536545 0.63602193566116 0 0
0.251635453635033 0.236711906857028 1 1
0.213323424735795 0.208143063640681 1 1
0.183956116357172 0.175033428035252 1 1
0.257984921224309 0.2413807077931 1 1
0.340100075959263 0.326683272122485 1 1
0.221690606220199 0.20919606187108 1 1
0.156192386561363 0.149920888629273 1 1
0.261302278633593 0.251510861489515 1 1
0.162593384329514 0.157098718509503 1 1
0.156355742709242 0.146442213533303 1 1
0.201255339026746 0.190010859959999 1 1
0.481532916080777 0.459685038749576 1 1
0.165321668552729 0.153413733193324 1 1
0.625218269013348 0.588168231792623 0 0
0.120490464593527 0.113409416459964 1 1
-0.0096379380053284 -0.0121882472961176 1 1
0.336879195486564 0.324189151052451 1 1
0.27973464470206 0.269887931807198 1 1
0.44548898828531 0.428789435764479 1 1
0.470965506663341 0.450944061519952 1 1
0.343941528777116 0.32466849991353 1 1
0.38546541250119 0.377141114069084 1 1
0.142496682694301 0.135957062931386 1 1
0.114559700542026 0.113546877638796 1 1
0.178084215836702 0.164765108500459 1 1
0.0883879428721229 0.0871665848414673 1 1
0.211601221653271 0.201031118293226 1 1
0.021825765773965 0.0224972979870463 1 1
-0.116607168297978 -0.115771321687243 1 1
0.235829035960408 0.228546545718569 1 1
0.329792512893964 0.312857871966226 1 1
0.318270193534202 0.302747218756748 1 1
0.122173729013694 0.111372254216522 1 1
0.190005803990688 0.18061932826884 1 1
0.392347206724561 0.374725588117272 1 1
0.280493115988198 0.263224514932199 1 1
0.07801806409192 0.0772632521144356 1 1
0.31605177577734 0.302424373581104 1 1
0.0642579032912335 0.0608522673727677 1 1
0.323269544592339 0.304853890603895 1 1
0.330718465998841 0.314449772338928 1 1
0.384491738249634 0.362989722096009 1 1
-0.0132715323088659 -0.0140599996043992 1 1
0.537547270811333 0.513826483852103 1 1
0.492017390579526 0.470457869147533 1 1
0.457835245091703 0.4219724895687 1 1
0.177237739531753 0.167130272064337 1 1
0.02324320107832 0.021524714151953 1 1
0.160077297274277 0.153221970316735 1 1
0.167755970335907 0.164417091060214 1 1
0.554044670399552 0.527479290037145 0 1
0.164739631009062 0.156667384707988 1 1
0.180796109516936 0.172331655433028 1 1
0.233100977017914 0.22268113996873 1 1
-0.145985016858825 -0.142353278669065 1 1
0.313845383225852 0.304446307725399 1 1
0.198947499732577 0.188817980646603 1 1
0.113917551176339 0.116624319146741 1 1
0.167125211088875 0.162364567440988 1 1
0.214829104354353 0.206355983349649 1 1
-0.106254903778023 -0.0983130067122512 1 1
0.265752093477985 0.255163236323155 1 1
0.168543980652436 0.164341813607404 1 1
0.225541639664008 0.211735631446389 1 1
0.156001740062173 0.147370912571621 1 1
0.294502350269942 0.276560612093042 1 1
0.417205256391315 0.405155246575242 1 1
0.0538909915469915 0.0478391854255931 1 1
0.323756933699004 0.305660774458225 1 1
0.181363393754529 0.172882933914007 1 1
0.339858036500413 0.325123691153807 1 1
0.173688014442639 0.163781152829392 1 1
0.236235441364349 0.233114245792789 1 1
0.293553241237152 0.282131768484253 1 1
0.30434657458644 0.288759517601175 1 1
0.0653167374876188 0.0633585850302139 1 1
-0.0753273657735308 -0.0706026201355758 1 1
0.258587328092598 0.246832382961618 1 1
0.231572319385279 0.213729155567331 1 1
0.44113185082003 0.417398152979089 1 1
0.41155944527432 0.393005686685617 1 1
0.234986259604956 0.224592243644319 1 1
0.154106237533202 0.148741285563378 1 1
-0.128949015617525 -0.121433766221649 1 1
0.365065965634136 0.353787251359751 1 1
0.0681704509952741 0.0686242393551796 1 1
-0.158874621439399 -0.153166378573236 0 0
0.231694489246828 0.214538040425795 1 1
0.51119978555514 0.486550403259173 1 1
0.295329256040392 0.282771430046373 1 1
0.503988726951278 0.477229704094495 1 1
0.288183198340341 0.272395895542429 1 1
0.254414147301226 0.242681470500907 1 1
0.351462266809353 0.330980834183287 1 1
0.216449364071629 0.204151560444 1 1
0.0540421022319003 0.0498325063641034 1 1
0.253074827867235 0.236029771857376 1 1
0.306029778373349 0.288623669878181 1 1
0.304440314113272 0.28861365465715 1 1
0.0854565410926824 0.0811906633458851 1 1
0.116254513757313 0.108817908876651 1 1
0.397865753645636 0.379963318889766 1 1
0.0618131456413317 0.049277747034924 1 1
0.336733988482627 0.320128981454223 1 1
0.259453607688044 0.248840784443466 1 1
0.19574892785752 0.190729657148279 1 1
0.294363322125215 0.27779319187371 1 1
0.106698090526476 0.0995629681851449 1 1
0.0799825004154531 0.0755495815955101 1 1
0.175592912161754 0.165238156060548 1 1
0.157685827378713 0.151265586561812 1 1
0.213074513523304 0.207853285604608 1 1
0.118249903908294 0.113653890416497 1 1
0.18456945616119 0.173665703616108 1 1
-0.105101557902478 -0.105047962710411 1 1
0.343138383338386 0.326424134144516 1 1
0.477351084048606 0.453274648371107 1 1
0.15655316746016 0.160110672068252 1 1
0.00997668428037051 0.00800242501407567 1 1
-0.00301797816161715 -0.00288677852760206 1 1
0.204236055952096 0.199220303222942 1 1
-0.00691753278905455 -0.00754607522491206 1 1
0.242043461817123 0.227414666569927 1 1
0.139212189804424 0.128961398190228 1 1
0.350814385725912 0.321884318674656 1 1
0.293143684130266 0.273734612942988 1 1
0.301653612552735 0.28596997007682 1 1
0.241731362199938 0.231896463940764 1 1
0.25197082619084 0.238050593418299 1 1
0.40261326935086 0.375691484191567 1 1
-0.0558237935501241 -0.0549772365516072 1 1
0.200302753473917 0.190123501143001 1 1
0.108170387931728 0.106309781494156 1 1
0.252141068763466 0.239449987495474 1 1
0.370831926108961 0.354927389842274 1 1
-0.0324935851621293 -0.0300940441341711 1 1
0.403027589641748 0.380389933416501 1 1
0.440957878036792 0.420904983987766 1 1
0.268559304376051 0.253725516700994 1 1
0.0169804159786895 0.0150602901512234 1 1
0.200343200558205 0.194048804428787 1 1
0.181139222564593 0.171661322208252 1 1
-0.163781885187544 -0.157657947977406 0 0
0.586895818292775 0.558438659913039 0 0
-0.0506109184884766 -0.0496052855666527 1 1
-0.0682641117044793 -0.0630700194125323 1 1
0.102726363920899 0.101951885885877 1 1
0.694666948000709 0.658033827287107 1 1
0.245333049356178 0.23584172464905 1 1
0.138205717089069 0.130923297784151 1 1
0.289814542919606 0.274893374998198 1 1
-0.0257184691217763 -0.0236347385322404 1 1
0.0671395698512046 0.0648479388224688 1 1
0.0763032698996918 0.0731757758022092 1 1
-0.035978770627676 -0.035941764669981 1 1
0.155325322894665 0.149087087382339 1 1
0.104582549138199 0.0997197834786679 1 1
0.304934749348711 0.290328123514165 1 1
0.145482956888561 0.140835950509429 1 1
0.225695554998735 0.212412397917327 1 1
0.0788564606713834 0.0740541760452983 1 1
-0.0532610527384119 -0.0526183151128507 1 1
0.208066078617609 0.197779563210986 1 1
0.388807569222666 0.376283250761966 1 1
0.0731626294770635 0.070663335201004 1 1
0.318734932891021 0.302822008943987 1 1
-0.0491433687997793 -0.0470958083921647 1 1
0.131048747360979 0.119538963707989 1 1
0.439519517176176 0.398403885042578 1 1
0.336331963316047 0.322061785594336 1 1
0.272319750911837 0.260730008087321 1 1
0.117843896293461 0.11472904511753 1 1
0.100804248475768 0.0895349903383709 1 1
0.218810406533801 0.205418634833374 1 1
0.0626709228334134 0.0600687225319108 1 1
0.20955176699395 0.195287734261548 1 1
0.3715133300268 0.348073605007711 1 1
0.192711855171055 0.182314015057826 1 1
0.392017191440794 0.366083374267849 1 1
0.150516464663441 0.1401941903293 1 1
0.0468654740710435 0.0433893216372731 1 1
0.164240422671172 0.158336218535175 1 1
0.406322877359237 0.391161664494532 1 1
0.264760219342409 0.253042754944465 1 1
0.224365168464141 0.212457263952477 1 1
0.29381570273952 0.277411270392121 1 1
-0.142107901313619 -0.135220553057689 0 0
0.0258188811495881 0.0262376495559931 1 1
0.31130461085219 0.295336385744179 1 1
0.285086184258988 0.270707321375318 1 1
0.355086821226652 0.337803704232953 1 1
0.0307864245664925 0.0285044850293318 1 1
0.125891601107714 0.123390606203533 1 1
0.113744541505627 0.102488792114618 1 1
0.0262418174376847 0.025940110412924 1 1
0.0557726132451485 0.0523419836306333 1 1
0.10464954333632 0.104288124282576 1 1
-0.129275670119695 -0.125219601565012 0 0
0.38582614886275 0.368613718309499 1 1
0.058897133781988 0.0531938918683092 1 1
0.298393768078434 0.280603015515219 1 1
0.309406664539781 0.295305539811171 1 1
0.486645467922024 0.458228634075752 1 1
0.401258821926078 0.375543716410033 1 1
0.192955800687243 0.182319043937482 1 1
0.223714511004173 0.212737896366925 1 1
0.123202863510554 0.117152414324126 1 1
0.253715641087487 0.232863618171665 1 1
0.178378484116974 0.167436957309269 1 1
0.133756854635705 0.121950836647565 1 1
0.285107691331401 0.272047439405009 1 1
0.0510841418427605 0.0559178503933003 1 1
0.232831880028046 0.218014883087312 1 1
0.0947217496593167 0.0888177362977642 1 1
0.394240763868365 0.383515511961691 1 1
0.238215391708851 0.226109377573734 1 1
0.342408947789733 0.32502963011532 1 1
0.302723011496864 0.291869097142786 1 1
0.150230802929563 0.137111101399196 1 1
0.118630366104282 0.107670025940717 1 1
0.256935190236941 0.24487482385756 1 1
0.140152693422231 0.130142384561158 1 1
0.465666686246556 0.445919058349744 1 1
0.493645960415583 0.475267879908194 1 1
-0.0089267702228385 -0.00986711884598564 1 1
0.147515355357483 0.137062980333092 1 1
-0.011528585084025 -0.00768158221040065 1 1
0.274693005755288 0.266543414637277 1 1
-0.0979148257881563 -0.09189365162568 1 1
-0.107665093528643 -0.101863998305437 1 1
-0.0112808431650869 -0.0103730496138282 1 1
0.343322491482286 0.326138842034664 1 1
0.345943660767154 0.331666041745007 1 1
0.170896377330452 0.158573812789626 1 1
0.0532630099627754 0.0555523034294517 1 1
-0.0198484807260555 -0.0190670433055751 1 1
0.27113487978769 0.255003242806403 1 1
0.214150610495033 0.202207141958203 1 1
0.205104809773544 0.193550146265999 1 1
0.0583899900530348 0.0537827686689853 1 1
0.166658422774317 0.163005567262708 1 1
-0.0266742817125027 -0.0312225222039126 1 1
0.352640693347057 0.332609971259931 1 1
0.0831706957459331 0.0794571232437207 1 1
0.263993815047451 0.25108297924233 1 1
0.36207592774808 0.347498884094869 1 1
0.115562066265102 0.109770462944793 1 1
0.115712776269301 0.108844379220726 1 1
0.105432778066787 0.0913393181995089 1 1
0.144525098743349 0.13595820962317 1 1
0.10009820579105 0.103018999983911 1 1
0.207888680098134 0.19347081273308 1 1
0.156219475772163 0.147149185276451 1 1
0.166096525713562 0.160609050438109 1 1
0.247229921234943 0.234614620953934 1 1
0.266871197386304 0.255616134077798 1 1
0.339319319069629 0.316796940501436 1 1
0.123947920137367 0.124493377128289 1 1
0.276272396894927 0.264756832409798 1 1
0.128644651743499 0.125031088871164 1 1
0.645666028144187 0.609515629249627 1 1
0.258662330992144 0.248169800283287 1 1
0.0594258860760139 0.0509484269215825 1 1
0.00930501157699457 0.00840749162747965 1 1
-0.0201011514785259 -0.0167370319265564 1 1
0.120237598636484 0.113820920649967 1 1
-0.0367170977735496 -0.0354711956601142 1 1
0.143999772014003 0.135241486059546 1 1
-0.043093814403843 -0.0389315754421862 1 1
0.242624347538263 0.227206124821756 1 1
0.160248818412099 0.152126497520951 1 1
0.207705404996291 0.200511837315794 1 1
0.190701506123162 0.185414363027078 1 1
0.47169927964296 0.451409362450816 1 1
0.382271094070266 0.36521507721282 1 1
0.0199205240013878 0.0182571753715027 1 1
0.0222857539658911 0.0222411059760125 1 1
0.0569542425791061 0.0548139269502964 1 1
0.122689559410848 0.117431723181136 1 1
0.176122407618013 0.171201226409023 1 1
0.12588289422939 0.118658818212211 1 1
-0.0424007835681623 -0.0405108785841248 1 1
0.0631560289032266 0.0643801056669228 1 1
0.14475136866812 0.140809883760079 1 1
0.048334568812473 0.0469302283969409 1 1
0.296082495581578 0.285429966302406 1 1
0.193587206814997 0.18300518584642 1 1
0.226406733211104 0.214247812669505 1 1
0.440178841674666 0.416787678404036 1 1
0.214771199924957 0.205875290638899 1 1
0.498249923301877 0.473537750129013 1 1
-0.205234603301998 -0.194585993491572 0 0
0.387326107546568 0.365201021915563 1 1
0.552310563556234 0.527810148603227 1 1
0.0338850406448463 0.0358444399104767 1 1
0.063945723667116 0.0597945797511044 1 1
0.349712918771848 0.33034355559168 1 1
0.397306886162011 0.372601215787887 1 1
0.33834243007765 0.324985260259253 1 1
0.252673162951506 0.240492628877808 1 1
0.109664625823541 0.0972115662165776 1 1
0.230729800323407 0.220175860245086 1 1
0.206904748007728 0.197974276750936 1 1
0.275954916269692 0.27238665244777 1 1
0.155461003259063 0.156984867620007 1 1
0.138141491114247 0.12725119937179 1 1
0.17093174753612 0.163932095954863 1 1
0.359231399952818 0.343491767487708 1 1
0.408038963663483 0.389397250493829 1 1
0.229910151169956 0.220827084545151 1 1
0.370868645835477 0.35644474594457 1 1
0.287739769886038 0.269767379608211 1 1
0.0648155266848565 0.0611244011688296 1 1
0.141255874534202 0.13046384544041 1 1
0.0363253687933414 0.0354666387314997 1 1
-0.0880480260159613 -0.0876233965342203 1 1
0.0326143864860638 0.0234948167279758 1 1
0.538150033649572 0.508395623499444 1 1
0.0553877674378376 0.0526960791438416 1 1
0.150738451169533 0.138108452439062 1 1
0.388868484806048 0.370635364190106 1 1
0.211184705904974 0.204463917752732 1 1
-0.0352139393192806 -0.0314243852051208 1 1
0.271837174977794 0.24997341226236 1 1
0.0326269490651882 0.0287413632663075 1 1
-0.0380468761628861 -0.0361035234173983 1 1
-0.118103235112679 -0.110235666878597 1 1
0.254655293097961 0.247322835278573 1 1
-0.100975515261956 -0.096186019396271 1 1
0.275555305081655 0.258967971117325 1 1
0.588734997806377 0.55715179483122 0 0
0.143790211621422 0.131760543965338 1 1
0.0900675157855824 0.0814253843493052 1 1
0.496085376697989 0.475438590989692 1 1
0.306093255277183 0.293848751757242 1 1
0.372074327348231 0.353557954429027 1 1
0.195335920577489 0.187077195179349 1 1
0.395503998199488 0.376405060456649 1 1
0.350689313860124 0.336604823652392 1 1
-0.00204858921510693 -0.000981545376641919 1 1
0.453487921631537 0.42840985105529 1 1
0.201286722927108 0.190963177839466 1 1
0.200182979794429 0.191401662835381 1 1
0.250952091644679 0.237520331420396 1 1
0.0388002598716922 0.0225861981568913 1 1
0.484322870341096 0.460246916919492 1 1
0.450460386778197 0.431197710768525 1 1
0.298559910046804 0.292426820322296 1 1
0.0823872603486332 0.0790360375107349 1 1
0.587422757627469 0.556355484369968 0 0
0.376588022865635 0.356894783460975 1 1
0.190863248195993 0.190309131907908 1 1
0.4868860663269 0.46240242819589 1 1
0.523158609223899 0.500170837538844 1 1
0.126591354334638 0.121489443199565 1 1
0.0380485551056983 0.0364548915677003 1 1
-0.202899656149089 -0.190737955106347 0 0
-0.121310179752401 -0.109790997665114 1 1
0.344490252057346 0.330696111331038 1 1
0.07982800509983 0.0869009127720099 1 1
-0.0467893850077364 -0.0453045613781805 1 1
-0.218878739043649 -0.206576581901315 0 0
0.228639200685911 0.217323338251456 1 1
0.347724992568194 0.3323985653212 1 1
0.568881417637319 0.541738188002743 0 0
0.295348187600242 0.281731354965971 1 1
0.194190268085214 0.187144958002076 1 1
0.306897708768197 0.295740497517766 1 1
0.0786294446899267 0.0746566265536375 1 1
0.0522338723144145 0.0478600540858062 1 1
0.454192203344716 0.431338766294144 1 1
-0.182801508574718 -0.171179247773002 1 1
0.277597887136585 0.265321007944425 1 1
-0.043216481214874 -0.0397309614072943 1 1
0.270786174930592 0.257190877807314 1 1
0.336609326249374 0.320014069021855 1 1
0.351267554369018 0.333079246966099 1 1
0.362097329329038 0.349904738496897 1 1
0.0294830329575929 0.036896733674615 1 1
0.0867552762327195 0.0819288771939458 1 1
0.296080785979986 0.27862514262419 1 1
-6.33217795197785e-05 2.77359028594375e-05 1 1
0.380499273703131 0.362633526929209 1 1
0.202670166763131 0.195667045173594 1 1
0.17875905889735 0.17498987629683 1 1
0.267245847453879 0.251649897576169 1 1
0.426096980327465 0.407601833508376 1 1
0.0393970338018678 0.0388504659073318 1 1
0.142704517288103 0.137987747055419 1 1
0.42086670456583 0.402223041644058 1 1
0.0673165590793654 0.0596162016376683 1 1
0.0444159963056506 0.0429886761192642 1 1
0.183986807774131 0.175235488232222 1 1
0.0536500278521135 0.0526220423977635 1 1
0.400376166621798 0.37878658928087 1 1
0.225249774212028 0.212272291626318 1 1
0.0734748100643817 0.0713689069573099 1 1
0.0746438450056134 0.0704492993692705 1 1
0.221717311979559 0.21036415796131 1 1
0.0973840334916084 0.0948315805433738 1 1
0.416543603960626 0.400402201032108 1 1
0.224444614174221 0.211598628432615 1 1
-0.137278120173124 -0.13675728754717 1 0
0.280141452855556 0.264032375161957 1 1
0.0765745982959924 0.0660716804576878 1 1
-0.0566548185692344 -0.053948938483825 1 1
0.041367080949656 0.0381904479382109 1 1
0.588655837677613 0.559709445738251 0 0
0.20469024945567 0.192501040782063 1 1
0.147854857471738 0.140811265161275 1 1
0.278001689174078 0.262025478477502 1 1
-0.00194062964234597 -0.0060630134274616 1 1
0.19063310871493 0.181786059836117 1 1
0.190092088641172 0.177051642950358 1 1
0.511344755380169 0.484710110302753 1 1
0.240578286241355 0.225943689256673 1 1
0.270366431105629 0.26387818912424 1 1
0.39293546012138 0.373881608824538 1 1
0.354727145851321 0.332656069525682 1 1
0.330006427005923 0.316470847745097 1 1
0.0790683194412826 0.0730512592556149 1 1
0.302405469936896 0.291264255667086 1 1
-0.255290705675504 -0.241940223642179 0 0
0.251405207857278 0.241211742765215 1 1
0.188889744771131 0.182633603435707 1 1
0.167944364917605 0.160308138721889 1 1
0.0544543474902701 0.0508971421571914 1 1
0.277106770904579 0.26498415376835 1 1
0.325807791923844 0.312431766885697 1 1
0.35378615412939 0.337975420714205 1 1
0.135594979094826 0.128881150449725 1 1
-0.202591989641785 -0.193098663704999 0 0
0.527645225766412 0.504595903179936 1 1
0.136305341185138 0.131064608569598 1 1
0.0985874031614131 0.090966678113362 1 1
0.429894702673337 0.408720788710554 1 1
0.384055931025313 0.365938186521297 1 1
-0.187685578234779 -0.178943623959985 0 0
0.230866421342255 0.21840380804063 1 1
0.176327014327298 0.168323427756151 1 1
0.235490383947035 0.226336680714192 1 1
0.213542259377271 0.202571029846599 1 1
-0.082869024037367 -0.0777921341505416 1 1
0.372176832452726 0.355231578251918 1 1
0.245887022376464 0.239406372945869 1 1
0.213648406315778 0.208281278867183 1 1
-0.0972760570722048 -0.0965415416191127 1 1
0.410089885021823 0.385945035926551 1 1
0.310137081174532 0.291792341315936 1 1
0.146369160964063 0.148001015676221 1 1
0.258561701280741 0.249903283841732 1 1
0.396447286343603 0.379704530158246 1 1
0.314515317666422 0.298037213597857 1 1
0.341272906016286 0.333127873383235 1 1
-0.17501113771919 -0.166546111268234 0 0
0.297633432887799 0.28114743573184 1 1
0.312196597544429 0.299715388089089 1 1
0.574139631562607 0.546046321040175 0 0
0.0488272507886538 0.0537428393352905 1 1
0.251496325308238 0.243322116642842 1 1
0.363859017527374 0.344549425153047 1 1
0.106468692185289 0.102488994264413 1 1
0.397192788791611 0.375687353787618 1 1
0.166656736016616 0.159323954616559 1 1
0.25434219143629 0.251292394827579 1 1
-0.0955115468462463 -0.0923945930868662 1 1
0.0870687234346799 0.0839659651540511 1 1
0.163048598045814 0.155941710838784 1 1
0.0821567894893487 0.0792373656516782 1 1
0.194776761873439 0.186265058631209 1 1
0.113798830619676 0.102391425642388 1 1
0.317820250639923 0.297833004293395 1 1
0.34727271700598 0.332392500313436 1 1
0.276219266932475 0.258885995421635 1 1
0.111617710181936 0.108930769996491 1 1
0.301960710947493 0.286201669991283 1 1
0.159206428457059 0.149334868441326 1 1
0.403811743914913 0.382145233492061 1 1
0.56840031317928 0.542963745537441 0 0
0.245214956151664 0.234834907869801 1 1
-0.000147917882364302 -0.00172832051112143 1 1
0.421722314178362 0.400186815730596 1 1
0.0136102532318465 0.0132398925064683 1 1
-0.0188377974989081 -0.0186168599885548 1 1
0.0556218869446321 0.0531158714554776 1 1
-0.061947504900018 -0.0669533851414911 1 1
0.0156913098166279 0.0178765533193485 1 1
0.457607221957124 0.433387939107393 1 1
0.239374237447211 0.220883264593946 1 1
0.161179987912704 0.158695258431367 1 1
0.0999694030338653 0.091516273421461 1 1
0.185834599560629 0.181923994429392 1 1
0.172907582169823 0.165041450841805 1 1
0.240758106131748 0.228255359460048 1 1
0.372886147137761 0.359469450195755 1 1
0.314511748326082 0.298671466369752 1 1
-0.0922117940922895 -0.089752380967766 1 1
0.143909225883173 0.138170873875512 1 1
0.10637291053042 0.101845250050015 1 1
0.228286417825051 0.212013958050497 1 1
0.256832987657359 0.245215861212405 1 1
0.192546866289909 0.186823862484294 1 1
0.292120590050159 0.282003347653891 1 1
0.350137165195322 0.331438860284548 1 1
0.579788129134189 0.554537624101505 0 0
-0.128807232823914 -0.127322842919166 0 0
0.0356542954844177 0.0363264020126443 1 1
0.255682548697777 0.242994662206447 1 1
0.473679643811952 0.45387630548161 1 1
0.392739928202103 0.377365680490443 1 1
0.171565514896667 0.164096450344106 1 1
0.297505319080276 0.283853331850463 1 1
0.0121130747937113 0.0132696778422529 1 1
0.0352960595913528 0.0347075103306846 1 1
0.0348064518660456 0.0328651766418735 1 1
-0.00311937117282968 -0.00275803327429112 1 1
0.293528743195098 0.27733670923124 1 1
-0.197258752396424 -0.18752510626047 0 0
0.22583850018209 0.21731929240866 1 1
-0.185908949845705 -0.179563479257484 0 0
0.136887171428554 0.124240034597693 1 1
0.111498081883173 0.106415891486771 1 1
0.0295925002093645 0.0236234450237227 1 1
-0.0296882213257452 -0.0229371818960085 1 1
-0.0351389583093968 -0.034767364448618 1 1
0.175870243148337 0.170006460513161 1 1
0.101291306351067 0.0954790694180164 1 1
0.284396679417562 0.272057761993127 1 1
0.0311844835245306 0.0331725346326398 1 1
-0.106449313920738 -0.101705100554 1 1
-0.0939115538525501 -0.0934854643516861 1 1
0.126987893255683 0.119715178003465 1 1
0.496066637550941 0.468781102563083 1 1
0.15174959631811 0.143147764475801 1 1
0.0451308528167584 0.041910799386164 1 1
0.236387545406949 0.229554517079793 1 1
0.313788163846392 0.302716765229349 1 1
0.233279151089197 0.223363629211874 1 1
0.020651821846321 0.0242149917698088 1 1
0.290396959021193 0.274126772542576 1 1
0.0993016230718957 0.0931532801974161 1 1
0.223940458785793 0.213587452954012 1 1
0.197466009658571 0.188695914492626 1 1
0.252827471474853 0.24547880818242 1 1
0.252845674795427 0.237690421036861 1 1
0.247364402963108 0.235416515005596 1 1
-0.0251240219169394 -0.0240920833403908 1 1
0.369247436959153 0.346837983721703 1 1
-0.0585830364790192 -0.057457484053956 1 1
0.188853539503396 0.181233098516092 1 1
0.187358900685408 0.175701170185281 1 1
0.0238282517035274 0.0247787530786462 1 1
0.157719083122454 0.151611040988539 1 1
0.397452988182919 0.38146564528619 1 1
0.303276313001792 0.286164013961891 1 1
-0.10422302994576 -0.107440108433063 1 1
0.323827693746911 0.303529772454744 1 1
0.19215580021527 0.184209185401875 1 1
0.416947127176499 0.393442831006613 1 1
0.247961463182024 0.237691454642241 1 1
-0.00781195972278672 -0.00949699283196081 1 1
0.658954751068831 0.627335992650173 0 0
0.338683009616638 0.320589766894523 1 1
0.16900661003746 0.155521199149729 1 1
0.132048493013365 0.129254703601158 1 1
0.392737619006033 0.374065301655256 1 1
0.0886043067396105 0.0863551014693019 1 1
0.26863539763063 0.256885872762123 1 1
-0.0627832343047734 -0.0570268844259594 1 1
-0.170991389883165 -0.16021009896437 1 0
0.0932330074850573 0.0869646423606826 1 1
-0.0671718665452669 -0.064445359580962 1 1
0.394396440585272 0.377058827677253 1 1
0.355217225836437 0.342826435102859 1 1
0.158863459683867 0.152619258431083 1 1
0.273230983602254 0.263444941031514 1 1
0.229887536576328 0.220487910177396 1 1
0.362557105632288 0.344693508677616 1 1
0.299804572691613 0.281837193586406 1 1
0.205309207747738 0.203189928816604 1 1
-0.0352169117682362 -0.0334358923909227 1 1
-0.0480860391144085 -0.0403567486511355 1 1
0.186476898619965 0.17369935359678 1 1
-0.161448006834186 -0.154888222977247 0 0
0.346335972132394 0.326679495628098 1 1
0.0751171172458693 0.0706424408034027 1 1
0.226626145293027 0.208794070655523 1 1
0.321577263159607 0.308425954833829 1 1
0.294516199234237 0.283719300413784 1 1
0.0736713000940452 0.0719452149992209 1 1
0.243797760902147 0.228691046179876 1 1
0.0611095620552304 0.0626038199454004 1 1
0.297152891188541 0.281588853496022 1 1
0.414215053031828 0.398097077841188 1 1
0.460332318950277 0.441545794916588 1 1
0.337642071310458 0.326548867207599 1 1
0.226761662941148 0.217158119805114 1 1
0.228883807618256 0.221466942483686 1 1
0.137888370276557 0.132109254539696 1 1
0.2551930362615 0.24633180699928 1 1
-0.0279488581210562 -0.0292855921456852 1 1
-0.056992444082548 -0.0590613307341578 1 1
0.229924984851095 0.219894172099293 1 1
0.0939036337631497 0.0895230945035306 1 1
-0.172889098244475 -0.162156628561405 0 0
0.158786408358741 0.148175105501405 1 1
0.0864397197184058 0.0770894691336569 1 1
-0.0348207306645874 -0.031067349194529 1 1
0.409808658042947 0.395836285942513 1 1
0.102179805518831 0.102959843971042 1 1
0.159539264389879 0.152604763706611 1 1
0.477880129891637 0.454464372538643 1 1
0.264684761370041 0.248738999578112 1 1
0.238810914531276 0.230537612124147 1 1
-0.0434288278626169 -0.0392934615719568 1 1
0.211243042703587 0.201550146627078 1 1
0.233773062097876 0.226234410899411 1 1
0.490092616635954 0.466200048834445 1 1
0.0235469719029038 0.0232677085785659 1 1
0.358627994236812 0.344740007315388 1 1
0.105589871835477 0.0994966672187956 1 1
0.173978595886085 0.164355490535311 1 1
0.282860261723891 0.269103673570554 1 1
-0.175384349922702 -0.168593661771113 0 0
0.318032567516898 0.299810806800262 1 1
0.360560863910583 0.346409564121557 1 1
0.378658792283189 0.363864280807681 1 1
0.180352269586827 0.1672924266412 1 1
0.086519277179548 0.0811865825021545 1 1
0.0777827515929579 0.0798454534694489 1 1
0.343179399417792 0.327504201107584 1 1
0.0698982848821461 0.073810019992939 1 1
-0.0779669347145937 -0.0697910400141335 1 1
0.206276217428063 0.192998278193091 1 1
0.291135923227745 0.27466211713766 1 1
0.189295606025557 0.172261374395962 1 1
0.241848430894327 0.233175902843805 1 1
0.282478812141119 0.275183842553221 1 1
-0.119034826713479 -0.110950957633443 1 1
0.251784515006401 0.236318114396287 1 1
0.281671191919003 0.267907543342073 1 1
-0.0125088064125185 -0.0119003674550639 1 1
0.259503012829912 0.247880076787415 1 1
-0.0147912562302768 -0.00786146421708769 1 1
0.251385141304098 0.23561970883717 1 1
0.163729837459552 0.151930414620549 1 1
0.0980979527881313 0.0963653767265641 1 1
0.363007996887201 0.334926173652167 1 1
0.423075662388023 0.400311761074712 1 1
0.0393654443646134 0.0366458813642391 1 1
0.241258003854419 0.228521907719636 1 1
0.186702320770952 0.171516131536447 1 1
0.277280157723913 0.267061442977253 1 1
0.318390177285799 0.296898977111695 1 1
0.338348842472514 0.320004009105609 1 1
-0.104565998294371 -0.0994689600729814 1 1
0.208688523243598 0.204346124532786 1 1
-0.0685388314580077 -0.0615026125842813 1 1
0.329291320018623 0.312663624811331 1 1
-0.0077778953020195 -0.00887264606068835 1 1
-0.0754955262067936 -0.0675587020269397 1 1
-0.0649063356559152 -0.063674255234961 1 1
0.372188679511392 0.348439680759923 1 1
0.0944785237169526 0.0936846675626096 1 1
0.199901706865469 0.194380798679123 1 1
0.371660626279163 0.357921215831153 1 1
0.455659504537543 0.429535025520755 1 1
0.297392940219185 0.284924139371812 1 1
0.0225026188426209 0.0245694542731886 1 1
0.355858701915294 0.33780383159518 1 1
0.252939069909374 0.240283641773433 1 1
0.26535237263797 0.25508062536484 1 1
0.241558303627053 0.229767252161475 1 1
0.158314006460784 0.146567245219741 1 1
0.117278793356991 0.108145101926046 1 1
0.442186079742443 0.429576769377109 1 1
0.0227209065769854 0.0208242072817084 1 1
0.470398524029509 0.444845021695074 1 1
0.308863788516089 0.296684929752899 1 1
0.410819777932716 0.377736576693352 1 1
0.00345943395969814 0.00112582662146818 1 1
0.309164489854383 0.294928332726783 1 1
0.0621012567844946 0.0575407870029293 1 1
0.11074725864331 0.0954549907212865 1 1
0.381679589676628 0.367606102576837 1 1
0.2625080298155 0.249347710107144 1 1
0.121831368955053 0.118884162498089 1 1
-0.0958662301135311 -0.091070949461008 1 1
0.295394960680182 0.283110028664875 1 1
0.121889755034967 0.117423149437126 1 1
0.272834721771963 0.261375970489004 1 1
0.113134798503138 0.106716181810251 1 1
0.343608902753122 0.328610558820776 1 1
0.278681621602104 0.269885656860268 1 1
0.279342037094411 0.26519792702457 1 1
0.0848379034292746 0.0819872619627353 1 1
-0.0257613181590316 -0.0219211023513616 1 1
0.281980830886561 0.269771475361221 1 1
0.268976719356899 0.255564223311434 1 1
0.103800604712716 0.0911336814139594 1 1
0.311496905107384 0.298958324642001 1 1
0.0209323389554904 0.0202529813746256 1 1
0.263611742969125 0.247215406600819 1 1
0.164432277511301 0.156917458110573 1 1
0.28577844666275 0.27041218338924 1 1
0.129868671892086 0.122187094457429 1 1
0.233511934000217 0.22350515517288 1 1
0.344172075067441 0.331055401224888 1 1
0.0550647777467399 0.0458308001899804 1 1
0.417345572920245 0.381920481069185 1 1
-0.0255588884570821 -0.0255773590900652 1 1
0.200390340904023 0.195329619690531 1 1
0.0522526805430527 0.0446149905424005 1 1
0.0744435265117277 0.0694569140347915 1 1
0.0829922407095189 0.0796420657298487 1 1
0.12221768970407 0.116531440463758 1 1
0.454321693469531 0.429655645538488 1 1
0.231884710798969 0.213677952692485 1 1
0.26128336227402 0.246871282918909 1 1
0.308613170604492 0.292196815359018 1 1
0.249230167725718 0.234706374675706 1 1
-0.214797701783791 -0.200218793408882 0 0
0.14070306847391 0.13050919722247 1 1
0.251580875850336 0.241634329435308 1 1
0.00100302106111066 -0.00200566078922382 1 1
0.223249230654648 0.218075519436225 1 1
0.215905370911351 0.206731825714433 1 1
0.0720029479191842 0.0778755548701317 1 1
0.205470769781026 0.190000296983845 1 1
0.258325854142259 0.251439395266756 1 1
0.0132929754754897 0.00213514995578687 1 1
0.0792148748742074 0.0719856991996583 1 1
0.272568691368453 0.259203830431676 1 1
-0.0455989972619628 -0.0422519768794117 1 1
-0.172098407383805 -0.169014809653164 0 0
0.0175540565467195 0.0130448037083294 1 1
0.587762757380442 0.554045239941473 0 0
0.267730513096619 0.24878167109195 1 1
0.0931842919797823 0.0864664542313917 1 1
0.368811104048964 0.350129219723064 1 1
0.195646302721455 0.191433362038888 1 1
-0.162673573759699 -0.155467689206506 0 0
0.178424955117844 0.169261329779855 1 1
-0.0134450741069984 -0.0129432804413673 1 1
0.474068618753039 0.445895387286359 1 1
0.108473551569504 0.103914028448988 1 1
0.281690015091972 0.270756031729001 1 1
-0.124655496474838 -0.118060011404246 1 1
-0.0825954564849369 -0.0804102642948493 1 1
0.0987584987210812 0.0915323211474145 1 1
0.394574311646732 0.378772413179805 1 1
0.178715167635608 0.17141053503583 1 1
0.31817525182616 0.299658572403628 1 1
0.108580997012183 0.10502507406993 1 1
0.167620381308062 0.153606968355439 1 1
0.391422251828915 0.376499979533113 1 1
0.272809712705198 0.257173796785241 1 1
0.142744706167054 0.135886251516888 1 1
0.205074311777586 0.19710744904102 1 1
0.087370222261154 0.0793083887792188 1 1
0.323618791077092 0.309289522506343 1 1
-0.038101009647335 -0.039154356960952 1 1
-0.0863138198927103 -0.083786208493451 1 1
0.369813109658311 0.354376372119544 1 1
0.167394552599322 0.162170212369262 1 1
0.257223775419298 0.243949800614033 1 1
0.494396240602713 0.467798656067728 1 1
0.169603253442619 0.159552324159583 1 1
0.270819818806058 0.259377160274876 1 1
0.0956347458935294 0.0940891431384701 1 1
0.2355546887377 0.227827948580797 1 1
0.337953632793327 0.32736439140315 1 1
0.156994649056975 0.144828043820345 1 1
0.318231150838873 0.296012908380447 1 1
0.311506596945133 0.296777149276546 1 1
0.143842514716101 0.13772797112837 1 1
-0.041846659011833 -0.0416680115296461 1 1
0.119008461971256 0.116874297854015 1 1
0.0595640881877413 0.0576990617535179 1 1
0.319901205283331 0.30771349522957 1 1
0.133997788387832 0.128659717232814 1 1
0.0980544124606129 0.0906731800705118 1 1
-0.0383250586440803 -0.030196305251468 1 1
0.276694823543783 0.261990277282055 1 1
0.124437490955545 0.105381224183015 1 1
0.286061824425848 0.273616301698419 1 1
0.237228240842233 0.228693880251273 1 1
0.0450731846765193 0.0414862288746077 1 1
0.220902261173032 0.208156746073384 1 1
0.275123584528954 0.262739347184731 1 1
0.251894107231699 0.238797221953777 1 1
0.329739374467145 0.314326832387806 1 1
0.107932757725273 0.104342807570227 1 1
0.226719286656126 0.216324525412145 1 1
0.328632322430558 0.313063742178133 1 1
-0.0152575846834621 -0.0133063111633856 1 1
-0.129971883887783 -0.122789810407933 1 1
0.290777537296716 0.274941726302763 1 1
-0.157340327620762 -0.140959723286548 0 0
0.414083039124993 0.39696643631869 1 1
0.320937161639505 0.30742062311044 1 1
0.484660634792007 0.460634596544343 1 1
0.314210136915498 0.305458054058726 1 1
0.284405990125051 0.27070158067182 1 1
0.187241720575858 0.181090989005266 1 1
0.151148139756571 0.148443007198773 1 1
0.16859913081296 0.160204011834095 1 1
-0.0391308687278119 -0.0378087214144048 1 1
-0.0241884545878485 -0.0245804539693462 1 1
0.245062788196221 0.232215634520251 1 1
0.390594751485829 0.374774455872391 1 1
0.141696733693835 0.13515383003462 1 1
0.43764987039609 0.418480994696292 1 1
0.288227452141094 0.27842495033901 1 1
0.23401817102049 0.218937478189824 1 1
0.34754462559349 0.33064045144263 1 1
0.30978071330919 0.295639178997362 1 1
-0.0024080070935039 0.00491076223675104 1 1
-0.0948903499420794 -0.0914184604336672 1 1
0.0545642305112887 0.0546271844799044 1 1
0.350861635474887 0.338969206501709 1 1
0.208866312812782 0.197620590112808 1 1
0.115809967141045 0.106872621601159 1 1
0.275440318992388 0.261421643030258 1 1
0.150307809699889 0.140058368940085 1 1
0.282292731649859 0.266124822482519 1 1
0.2558974801356 0.241371930500384 1 1
0.159148176153697 0.146934574961201 1 1
-0.0497651034328671 -0.0490451286343611 1 1
0.175129673376688 0.16777458328575 1 1
0.0486953767422206 0.0442931072025561 1 1
0.210400428195759 0.197461775782178 1 1
-0.242847788045904 -0.232862742766426 0 0
0.573394563814461 0.552874090751401 1 1
0.03783412255113 0.0376739372222824 1 1
-0.0905635091834341 -0.0898617342671852 1 1
0.0209871349784356 0.0217335412670897 1 1
0.43589355033367 0.419335361542886 1 1
0.463416094037962 0.442644011635565 1 1
0.172595621853407 0.163716777139763 1 1
0.225094709036168 0.221224662534667 1 1
0.00426601898434953 0.0136398395733122 1 1
0.369166987677558 0.346135415267544 1 1
0.0586983280755312 0.0561623766689852 1 1
-0.0239820502013399 -0.0217112238531858 1 1
0.163305556967765 0.155422062484763 1 1
0.309718158118446 0.292027581016578 1 1
-0.023721305229298 -0.0239304965838902 1 1
0.427763219192677 0.411350465190571 1 1
0.690507265517424 0.655157982237073 0 0
0.267696726495625 0.252796628698413 1 1
0.0214394314127181 0.0234539902438994 1 1
0.304971276173051 0.290750395392827 1 1
0.353425774986251 0.336652935333655 1 1
0.101374168837995 0.0952285822740668 1 1
0.342242747585737 0.326117764454215 1 1
0.185351363713336 0.17735244856925 1 1
0.0915567220495378 0.0906958623157305 1 1
0.804368418918718 0.745288563059084 1 1
0.184162143083585 0.177806485711501 1 1
0.0250518767947162 0.0249020442695165 1 1
-0.0411079451576089 -0.0393874512609534 1 1
0.213377053004078 0.203303457046544 1 1
0.273144611708354 0.25410165168163 1 1
0.365610483828268 0.338407970151342 1 1
0.139989769934689 0.135304028290665 1 1
0.195914835225352 0.185130473131254 1 1
0.252168330528245 0.247139932465425 1 1
0.159832289971781 0.154793809199513 1 1
0.0765384779714529 0.0724458681635514 1 1
0.267823443174969 0.253316528392743 1 1
0.404304431910225 0.385612592077633 1 1
0.0502743184818917 0.0468067449707759 1 1
0.261673235596869 0.246349171312087 1 1
0.434354596160534 0.422561033764816 1 1
0.390306003796692 0.370100528718255 1 1
0.431427582628151 0.416976231470447 1 1
0.0800841747408151 0.0760192744606631 1 1
0.37881837538442 0.360549056224658 1 1
0.0470827180942261 0.050221353129412 1 1
0.0888755829507622 0.0864567172941775 1 1
0.491925239227937 0.457671863967566 1 1
0.0219909264523154 0.0196985621351862 1 1
0.371828510939595 0.358921110828893 1 1
0.197074413563008 0.188769386549484 1 1
0.559960780482008 0.530817063494285 0 0
0.111761288407874 0.113067382705065 1 1
0.0494313828318328 0.0469537764545954 1 1
0.25433999611881 0.242529802532289 1 1
0.293352338374138 0.278486472268372 1 1
0.0652473382595082 0.0632266292073198 1 1
-0.0426733862348334 -0.0383979119482808 1 1
0.162586063564284 0.153992786105519 1 1
0.249754165413308 0.229749636715118 1 1
0.332413332902565 0.315855858897292 1 1
0.133865247279753 0.126529125397256 1 1
0.050673237073206 0.0445892300160681 1 1
0.314242470528192 0.300311536825288 1 1
0.0912119376393028 0.0809206774310711 1 1
0.408900477077734 0.391132530023327 1 1
0.140385271594441 0.132997539387339 1 1
0.171237610509523 0.159184401829328 1 1
0.216076860205619 0.20597466812734 1 1
0.057127561910521 0.0537010235102334 1 1
0.208863709197366 0.196332014498641 1 1
0.115380588868333 0.110807318339749 1 1
0.129973880157282 0.124419881094009 1 1
0.195329982190311 0.18854421567355 1 1
0.298768937973573 0.285266329389728 1 1
0.33661422229054 0.317535003991072 1 1
0.0960411813516873 0.0903887285926684 1 1
-0.0278364927870485 -0.0250494438255844 1 1
0.0801331755997368 0.0768408549451677 1 1
0.0114098025771465 0.0102037314116364 1 1
0.123766010246495 0.107925659350891 1 1
0.215311881386135 0.200967063079242 1 1
0.124840882806319 0.114583468550816 1 1
0.0739765420444192 0.0717538480068299 1 1
0.312869798816037 0.299543728818311 1 1
0.451147063728475 0.424254364296391 1 1
0.00248623038947185 0.00354431297545484 1 1
0.204947819220855 0.192486278352596 1 1
0.224809234557422 0.216383600434247 1 1
0.128257257491007 0.122724432332218 1 1
0.0329276655678668 0.0391238695631028 1 1
-0.0277410589785492 -0.0319874584269238 1 1
0.111089430062034 0.0948873554159867 1 1
0.144144313933392 0.144278302742044 1 1
0.230075502261974 0.219691873690944 1 1
0.187089927213948 0.176379856507156 1 1
0.222778355039546 0.213816030246031 1 1
0.341515113547636 0.325310261477569 1 1
0.0768139148463281 0.0732874729098426 1 1
0.112634730521487 0.105967050169899 1 1
0.165177722303015 0.158831613954536 1 1
0.363418919713891 0.347641549992213 1 1
0.096774364661005 0.0925971279389434 1 1
0.225214985604399 0.217688546088307 1 1
0.261129462823484 0.23348892109713 1 1
0.0795568792227007 0.0746058777269904 1 1
0.209043088496344 0.2002533871538 1 1
0.386218849693121 0.374843134727566 1 1
0.0105812631110951 0.00866964858719207 1 1
0.181586051019027 0.17735585119315 1 1
0.22314251716539 0.208918812501721 1 1
0.3378474885565 0.32364647232 1 1
0.148482800840372 0.140011253604161 1 1
0.507544941382934 0.471003707798655 1 1
0.410345765128362 0.389992928982652 1 1
0.224090734618281 0.214472733099579 1 1
0.0487964984205376 0.0431931585052097 1 1
0.11251138617823 0.112015201930043 1 1
0.323976428541907 0.308593951079049 1 1
0.00318302195516984 -0.00114510845431856 1 1
0.00988495277138122 0.0102162822403957 1 1
0.44089216630126 0.421660531351252 1 1
0.274337320965171 0.259956168899134 1 1
0.350171210740895 0.326622657459941 1 1
0.111157244021002 0.106218359018421 1 1
0.378472735797982 0.358430389628373 1 1
-0.271957169255221 -0.259714942183824 0 0
0.100979709229918 0.0936906724902342 1 1
0.139264218084181 0.134453112658981 1 1
0.0297713647330156 0.0291010161528733 1 1
0.274985939609614 0.257926768305915 1 1
0.074436613363419 0.0707326097919453 1 1
0.0301908049388823 0.0236638731582004 1 1
0.231118533317079 0.228579053204037 1 1
0.17121565473255 0.163132755251524 1 1
0.369631642639796 0.353153554282486 1 1
-0.213666925434432 -0.199770799475449 0 0
0.440862381277712 0.418555270940966 1 1
-0.00984255540739724 -0.00752708025366005 1 1
0.183561144560393 0.17376226250462 1 1
0.113805163301051 0.105207261701354 1 1
0.14681958311206 0.142093521247514 1 1
0.08022082953014 0.0813821918492985 1 1
0.0869293606437975 0.0807132328187951 1 1
0.220314822496656 0.213983262972536 1 1
0.55363098446638 0.52439950791993 1 1
0.194520742337252 0.185315340111783 1 1
0.502214088798623 0.472715341881753 1 1
-0.0429554350452923 -0.0394757043506831 1 1
0.13518866403304 0.128006814935587 1 1
0.0514283085157794 0.0486059363819206 1 1
0.181818801183466 0.164938243332539 1 1
-0.131521106308079 -0.125874131791482 1 1
0.170932231776042 0.161884595281834 1 1
0.365058434029065 0.346879348850074 1 1
-0.102567690050094 -0.0998177729564017 1 1
0.407839911886311 0.388021974188272 1 1
-0.0284306965687447 -0.0267755472694289 1 1
-0.115167906882862 -0.111356643720435 1 1
0.0689364902974745 0.0627307774086438 1 1
0.464486907190007 0.443693798622855 1 1
0.179419994238066 0.179162032127696 1 1
0.0220409806806855 0.0240161113096818 1 1
0.380420038131775 0.362531530710335 1 1
0.378649866703067 0.359606549364887 1 1
0.298824668286544 0.281962209360038 1 1
0.339315534222974 0.31819124301114 1 1
0.206519441972025 0.19266795318071 1 1
0.29878331337693 0.283916198954477 1 1
0.209434319547495 0.196660901600552 1 1
0.445309561489615 0.423291159608284 1 1
0.419583180703677 0.401657417549734 1 1
0.103856874279345 0.105390420918279 1 1
0.0992756036040831 0.105036054540849 1 1
0.334136915160146 0.323982883825841 1 1
0.242455348137994 0.231587560037441 1 1
0.273140264447842 0.260820089971181 1 1
0.0750423271195281 0.0719534554202538 1 1
0.284087829995934 0.27330225997663 1 1
-0.0305455166930248 -0.0267729324447122 1 1
0.206354646138083 0.197224379253331 1 1
0.362483389479711 0.350779275490803 1 1
0.183933379419419 0.172660878497744 1 1
0.253795035044993 0.24435021731013 1 1
0.00817398444752788 0.00891149687033651 1 1
-0.0395972095818534 -0.0382593841855233 1 1
0.42435266411624 0.403525175947467 1 1
-0.13175968971707 -0.124599008471157 0 1
0.397236525437363 0.376207265896008 1 1
0.0622591720496483 0.0593282544937186 1 1
0.248474402907443 0.237174322900223 1 1
0.389971170010407 0.377281424122681 1 1
0.344392422626875 0.328173588519639 1 1
0.168724370022185 0.165615740103576 1 1
0.395775526010373 0.378774382977005 1 1
0.151784092497449 0.146972154792471 1 1
-0.0168465672483549 -0.0134889888087606 1 1
0.124449915727829 0.121925067338852 1 1
0.251264056555595 0.24503778281437 1 1
0.57596109129001 0.551765964147583 0 0
0.190647512282296 0.182086869998773 1 1
0.000864162728293885 0.00485210913345022 1 1
0.0245264130505752 0.0243944848113724 1 1
0.0744140987637803 0.0704699990646769 1 1
0.266182231407561 0.253201104715029 1 1
0.124830154284558 0.11919286536953 1 1
0.61582185662632 0.587946805625303 0 0
0.387415072605551 0.369598230733109 1 1
0.158248585230922 0.147205922847362 1 1
0.322179377395049 0.318754927424034 1 1
0.153114243131136 0.143654154530367 1 1
0.336105230939154 0.31970829897359 1 1
0.425521769403752 0.398203244681334 1 1
0.127257505675777 0.119850002970536 1 1
0.194215043854969 0.189638894790935 1 1
0.215454982190889 0.209858442166775 1 1
0.326555736301059 0.306731056328745 1 1
0.288504114848541 0.272809100530715 1 1
0.367179016130976 0.342695252939162 1 1
0.331147647060131 0.316550583065717 1 1
0.104735672483772 0.0980698959767398 1 1
0.509580030267348 0.482973529153483 1 1
0.30227640354212 0.284803481659201 1 1
-0.00514387022199295 -0.00317630948867143 1 1
0.14866601083937 0.140289963070049 1 1
0.214176423326255 0.204568878980117 1 1
0.468608891179399 0.442873471277344 1 1
0.286002603899056 0.272802566001514 1 1
0.237116777053684 0.224051824100863 1 1
0.337849747289802 0.325648493354189 1 1
-0.0480117374592074 -0.045133162000569 1 1
0.00720148694294943 0.00669601056321829 1 1
0.400421736247995 0.374803682644632 1 1
0.270765178586035 0.25812197753164 1 1
0.0732366672412541 0.0695875307629502 1 1
0.115810228508126 0.111882593695567 1 1
0.0564761915639096 0.0493665954276142 1 1
0.33118799818863 0.314211342326329 1 1
0.309839984610369 0.290931743519821 1 1
0.0350398170572459 0.0336385954174751 1 1
0.394884007375991 0.378686149438168 1 1
0.38441827541057 0.36319159731806 1 1
0.626636992331406 0.600121730726012 0 0
-0.100538678690855 -0.0957965254334876 1 1
0.0734448531469349 0.0677810635924436 1 1
0.228087181292887 0.215013441761156 1 1
0.313796049890166 0.295000368036317 1 1
0.160847097551554 0.152675323535423 1 1
-0.0437072869237046 -0.0441829142003557 1 1
0.0908330859521757 0.0862840815833394 1 1
0.191590831335381 0.178948351600811 1 1
0.35024416217668 0.333311194004828 1 1
0.0386889724861113 0.0371207613565782 1 1
0.477284705610222 0.456592102256243 1 1
0.127799547114965 0.120263108780943 1 1
0.281983163816203 0.27298725935098 1 1
0.0222472862904472 0.0245720971044393 1 1
0.521205120970105 0.49878269118892 0 1
0.108103805560912 0.101968615688887 1 1
0.0289310120290948 0.0316947872736731 1 1
0.143406210771764 0.134379628722685 1 1
0.420217704852062 0.396099361425079 1 1
0.103933832557781 0.0966118009433216 1 1
0.140840478928118 0.135778659411271 1 1
0.117317374557046 0.115788167334241 1 1
0.139311460979494 0.129902749939955 1 1
0.217700074032547 0.213516260828987 1 1
0.178215809055501 0.16557837844106 1 1
0.239878746909662 0.232174805897262 1 1
0.188470749643079 0.177397228328238 1 1
0.096720927692251 0.0908836982767153 1 1
0.210422274042501 0.197472803906992 1 1
0.20127913797748 0.189957910023265 1 1
0.133166391295746 0.126947384416156 1 1
0.335136105425134 0.319557338881865 1 1
0.155121354682052 0.153720452810845 1 1
0.196166418600661 0.179760788246842 1 1
0.356545242203533 0.327973138768664 1 1
-0.162062401011626 -0.151265189715313 0 0
0.423167607244692 0.400815471695791 1 1
0.223996671515664 0.205437370449633 1 1
0.0936806596542776 0.0954903472316555 1 1
0.274143197666116 0.261164206274161 1 1
0.405498441570014 0.393035728639784 1 1
-0.105694591374242 -0.101203080198831 1 1
0.339620366824789 0.326576256130059 1 1
0.166962213930776 0.15631656675559 1 1
0.0755425773426494 0.0634089612629124 1 1
0.10137068589962 0.0935831356171417 1 1
0.254413031389533 0.241431204690147 1 1
0.171986996614049 0.171654255412978 1 1
0.194041618267655 0.183404897244627 1 1
0.0685881015916246 0.0683919407991054 1 1
0.214785859982333 0.208116976826758 1 1
-0.0449318981065088 -0.0442122616958395 1 1
-0.1037722955814 -0.100617979271482 1 1
0.127111737260661 0.120755902408047 1 1
0.131453849217451 0.126306475494083 1 1
0.336967602075083 0.319883095311656 1 1
0.449668273964221 0.430419207397263 1 1
0.301592561113461 0.28826383836133 1 1
0.0823056776287757 0.0857960828226079 1 1
0.464126350339177 0.442370809880986 1 1
0.0493752492915997 0.0465661418298991 1 1
0.447809817144463 0.424160916755006 1 1
0.152759258994097 0.147309499134041 1 1
0.305621545368069 0.29626560911897 1 1
0.0285686534020932 0.0200424080790245 1 1
0.289885957096831 0.275563715594232 1 1
0.345093234841222 0.328343744351652 1 1
0.564683180805584 0.535874782425719 0 0
0.393790935262936 0.375086373478888 1 1
0.154820308602248 0.14184450976176 1 1
-0.0814443529295199 -0.0799116464686727 1 1
0.180794149241477 0.171048677918557 1 1
-0.0657845373249767 -0.0612929657609265 1 1
0.216841231099369 0.208345729444257 1 1
0.233408944611091 0.220476639482933 1 1
0.207032496447979 0.194089268338999 1 1
0.207913479220153 0.196762467254472 1 1
0.0582577186581522 0.0553462699621708 1 1
0.315591407639748 0.303642223490907 1 1
0.414144505301767 0.394345466273372 1 1
0.118057976536577 0.104997706265339 1 1
0.176171887539269 0.161568273307865 1 1
0.0452038124006684 0.0432470390795051 1 1
0.406182495856408 0.387837163089996 1 1
0.259617835068993 0.240658977026045 1 1
0.474842600076458 0.451905764480412 1 1
0.284636071217715 0.267821117589532 1 1
0.106836960207925 0.107826513688203 1 1
0.158443908856117 0.152063384175835 1 1
0.467742216782554 0.443966356697047 1 1
0.109649984644062 0.104971072927687 1 1
0.39657325107801 0.380634919945087 1 1
0.413146667113699 0.391093644072487 1 1
0.068028941573202 0.0669135970379204 1 1
0.0565143678529768 0.0554186506174536 1 1
0.158469376692547 0.146404056322761 1 1
0.084186203247459 0.0765349348261849 1 1
0.2269263654587 0.216484955868191 1 1
0.374714266097265 0.356681277794658 1 1
0.196006488837496 0.187189580840252 1 1
0.240815580696172 0.230392784383038 1 1
0.135285992241793 0.123804537220741 1 1
0.136108719327911 0.131039316310066 1 1
0.0731421632501261 0.068923497847358 1 1
0.072528565209361 0.0656515506421289 1 1
0.306628946099082 0.28896067170416 1 1
0.135371921332899 0.130475664342683 1 1
0.195194422691056 0.184543518616037 1 1
0.507522004544836 0.480498083587614 1 1
0.110885039922936 0.104394983228229 1 1
0.144273183209291 0.138457211951673 1 1
0.283750446383545 0.273007758766664 1 1
0.0344018575340196 0.0288560728174455 1 1
0.0698589441049882 0.0682921029680735 1 1
0.255360391017757 0.229921629796407 1 1
0.434623472251302 0.412651396000776 1 1
0.252908435983305 0.240890639031764 1 1
0.0119352940785712 0.010284116235545 1 1
0.268177948643716 0.25253871109214 1 1
0.155442661001186 0.144853837618891 1 1
0.594670239809188 0.559970232167032 0 1
0.453814757200995 0.431363833745079 1 1
0.193765991126735 0.188766084774996 1 1
-0.0690538566308053 -0.06665998258411 1 1
0.322301786180001 0.305132361503571 1 1
0.20251976930409 0.193405282985322 1 1
0.0773173859220036 0.0717134778049446 1 1
0.464628213142595 0.444351907880616 1 1
-0.0156869530109911 -0.0144756102727766 1 1
0.367388150582955 0.351970751220353 1 1
0.170799448659161 0.161009378353604 1 1
0.359396587194488 0.342913017030279 1 1
0.142028304777399 0.136137390078786 1 1
0.258686479969263 0.248615350870669 1 1
0.357225024127659 0.339815948454944 1 1
0.306475476664243 0.286998404565445 1 1
0.248704822040424 0.239359612484212 1 1
0.188228898185847 0.174780218504626 1 1
0.035610779965409 0.0347203929696251 1 1
0.228692202244841 0.217749998232513 1 1
0.140486459379737 0.132921514800007 1 1
0.481923313479654 0.457581430611773 1 1
0.135751356284497 0.136598531887412 1 1
0.429604953459637 0.407087998176598 1 1
0.0154506463668464 0.0119684029591043 1 1
0.42745842073066 0.405679928134751 1 1
0.320553720122002 0.305485087810696 1 1
-0.0280680305597576 -0.0269590099940618 1 1
0.267679342614098 0.251598287106376 1 1
0.111666164203431 0.110248123352245 1 1
0.236486741193829 0.22663056626238 1 1
0.270209824027478 0.258579521419495 1 1
0.425630468840765 0.409039577641481 1 1
0.481395183587497 0.458857726026898 1 1
0.108128308976113 0.104706978061683 1 1
0.478248062759581 0.463667255893484 1 1
0.515527346895143 0.493958787463675 1 1
0.137389956261653 0.13074168058861 1 1
-0.00653834869204347 -0.00813383592103284 1 1
-0.0189274711846183 -0.0155639427493225 1 1
0.211833324398641 0.199450190471898 1 1
0.415562265867861 0.387318300606637 1 1
0.629287475605271 0.594293555146646 0 0
0.300290846928494 0.28262438635751 1 1
0.197972749040291 0.18758075520769 1 1
0.418252857086147 0.396306251165811 1 1
0.333031171256721 0.317350330230512 1 1
-0.00528951821049155 -0.0101894439975771 1 1
0.427345851679447 0.402567561038871 1 1
0.0723098032099532 0.0663174837674165 1 1
0.229062486791124 0.216592548405691 1 1
0.538380256706861 0.514792591634355 0 1
0.293208149359048 0.284366365326484 1 1
0.174774580745911 0.168556134097656 1 1
0.169204103520023 0.157277400832446 1 1
0.378676766514659 0.362267842315165 1 1
0.238607090667676 0.226985453829729 1 1
0.19749398631632 0.190619895184057 1 1
0.289579909728092 0.273670840938777 1 1
0.0148850152237625 0.0137136760405392 1 1
-0.0342416223522568 -0.0315435063522657 1 1
0.329990738148954 0.314650580617132 1 1
0.185567129602686 0.180846216531677 1 1
0.135375746491039 0.129529736063713 1 1
0.126970321456875 0.118588672902143 1 1
0.0989073852647607 0.0964891400046401 1 1
0.098582533539348 0.0967887092930388 1 1
0.203504178801815 0.195795008200179 1 1
0.0753223423791136 0.0711695609490051 1 1
0.364571156864832 0.346747037699582 1 1
0.329959803844777 0.305746893289741 1 1
0.178609693973472 0.170006007303384 1 1
0.291890912891063 0.278403305649829 1 1
0.287375215597199 0.271887800077714 1 1
-0.00722003858356539 -0.0107584103872803 1 1
0.573419074312942 0.53934548372025 0 1
0.207364082617962 0.207307756213944 1 1
0.0865469599917582 0.081500370283241 1 1
0.353157810195186 0.344206942244779 1 1
0.156964335860544 0.149216430641327 1 1
-0.0422219969020598 -0.0394544418662613 1 1
-0.0038750259863127 -0.00253952393162679 1 1
0.182600714407959 0.169733289001399 1 1
0.402120063301876 0.383660680713628 1 1
0.515735522803779 0.48994787526639 1 1
0.343534230507493 0.325687970273743 1 1
0.0835340126238691 0.0799121462217187 1 1
0.421131450186281 0.406571833099517 1 1
-0.0233139595601531 -0.0230313628739005 1 1
0.416983803946423 0.399334843858669 1 1
0.258898268145845 0.252600373629278 1 1
0.205023599859615 0.18944440383127 1 1
0.354214650097306 0.341034343406567 1 1
-0.120147382488891 -0.113230498024136 1 1
0.124387080553853 0.118053622603303 1 1
0.342970374925416 0.323979916425725 1 1
0.0850844994634104 0.0796172319105926 1 1
0.283057763367321 0.269962089193518 1 1
0.417620802569271 0.399021930080565 1 1
0.0569870430177747 0.0523096971102435 1 1
0.144753498079416 0.136022753107411 1 1
0.437460995389977 0.406491041535561 1 1
0.393968875868236 0.381676441885719 1 1
0.378937744896141 0.363485439429089 1 1
0.218166815293541 0.205369910723497 1 1
-0.0324121646953303 -0.0302400973007446 1 1
0.19672857822223 0.186062831101524 1 1
0.44063373164756 0.41794328375048 1 1
0.0799694555094922 0.0756740373973487 1 1
0.46406996818052 0.44158436740851 1 1
0.194921895543791 0.180166811556243 1 1
0.485991886534997 0.458461141309336 1 1
0.138112553213252 0.126976435721919 1 1
0.20577141779122 0.194276340117433 1 1
0.475770553991887 0.451367234405028 1 1
0.326762815967177 0.309605228506106 1 1
0.0881617897514433 0.083964624319164 1 1
0.17962167961248 0.172975366379998 1 1
-0.129000309676664 -0.119813663924214 1 1
0.744779662624091 0.704438444951183 0 0
0.396975320824668 0.388591914072536 1 1
0.103942235069343 0.0952295025836992 1 1
0.237324346285521 0.234662411694109 1 1
0.115547992650872 0.1095715682852 1 1
0.473476052904906 0.448377238915625 1 1
0.254190263860948 0.244033332020079 1 1
0.10572469332826 0.0955770193932806 1 1
0.325155045929038 0.308018053201559 1 1
0.291379128335936 0.277316364002591 1 1
0.147147309711956 0.138766551835864 1 1
0.823736099849963 0.782901624834621 0 0
-0.0236388273429752 -0.0246097996310807 1 1
0.433272363170021 0.408069014820786 1 1
-0.0376368213099574 -0.0265307089508228 1 1
-0.0105034384145392 -0.00859435491243665 1 1
0.199029736700592 0.187711399468165 1 1
0.114526075317481 0.114204055429686 1 1
0.497433260245192 0.474903429938496 1 1
0.257055079954622 0.240648946854674 1 1
0.315809206467978 0.305363343859214 1 1
-0.0710122807598498 -0.0639690653806877 1 1
0.354571802218326 0.331241494114438 1 1
0.0345597375574621 0.0330538880321873 1 1
0.254518069188762 0.23007533265748 1 1
0.0288200974911407 0.0293274608778448 1 1
0.382707972691386 0.354372231022298 1 1
0.641758779052445 0.600880783992669 0 0
0.0317030091518935 0.0302490221315638 1 1
0.363378294433451 0.347970896517643 1 1
0.262867087853595 0.251347549776169 1 1
0.365333512433074 0.344950664909444 1 1
0.0332083235012653 0.0263787216485835 1 1
-0.0784225616271229 -0.0723102806912308 1 1
0.0267076318824597 0.0265903826128696 1 1
0.31051341282461 0.300867668594488 1 1
0.559905853696314 0.522556427484537 0 1
0.412898686220469 0.390840497222404 1 1
0.179357573515514 0.168855270519585 1 1
0.235949008116306 0.225946297822446 1 1
-0.0938927249583784 -0.0870078367003156 1 1
0.256435744304432 0.254439097246022 1 1
0.665583943172711 0.635032298135727 0 0
0.296352720895224 0.282380707301782 1 1
0.219021492287294 0.208694011809521 1 1
-0.0392394432717379 -0.0387576015932002 1 1
0.588819813537183 0.567183030096294 0 0
0.45172693906472 0.430277845750171 1 1
0.364776587001574 0.345980535721815 1 1
0.0833343117634516 0.0791565348407695 1 1
0.27959900558346 0.264349084317567 1 1
0.29794729574706 0.287382441076533 1 1
0.31701430712609 0.304953593509995 1 1
-0.0674666560450784 -0.058900042255872 1 1
0.142563933239664 0.136866307625344 1 1
-0.0352999351293152 -0.0278502988268721 1 1
0.309665688963096 0.297378453995153 1 1
0.105533136813804 0.0969438610492744 1 1
0.221483295033416 0.214427938935324 1 1
0.0102850617097796 0.0172229616422559 1 1
-0.00665193758393865 -0.00640317326549574 1 1
0.0511690178216705 0.0481831285506146 1 1
0.275726815736896 0.26153107183414 1 1
0.082203886999805 0.0787740816632163 1 1
0.346726323855292 0.333866233791217 1 1
0.206633394604144 0.194826430973976 1 1
0.33179902670115 0.312952682261856 1 1
0.140893951523027 0.135142998817797 1 1
0.332744679831324 0.316461830005806 1 1
0.155451516031989 0.150381294669814 1 1
0.205214213917355 0.192497235691187 1 1
0.133433816649608 0.127359340293311 1 1
0.199787957637425 0.184192711909728 1 1
0.246510846800126 0.239478692409657 1 1
0.296587832484165 0.28465151331159 1 1
0.193752611343281 0.185141171382793 1 1
0.347307068830664 0.333391087279707 1 1
-0.0074019231893857 -0.00668690369364341 1 1
0.401047998298272 0.381869793716173 1 1
0.368512332889148 0.354128495733309 1 1
0.477787143753515 0.452569612181777 1 1
0.259418203915802 0.250498211700349 1 1
0.380116101067329 0.364430537085058 1 1
0.217293499334867 0.205664432580033 1 1
0.301274441748676 0.283017671898477 1 1
0.420449695868053 0.405170456167988 1 1
0.3150828957231 0.30399006254213 1 1
0.0245620710551592 0.0205998252077057 1 1
0.249722414812749 0.230926788341984 1 1
0.0282042795346963 0.0259697796595859 1 1
0.136383670009527 0.124998631562517 1 1
0.0898840983377068 0.0802090084224727 1 1
0.226158866071518 0.213415794254449 1 1
0.197534224248978 0.18261370590591 1 1
0.470048688546676 0.457389050593718 1 1
0.323760272106313 0.310719528139956 1 1
0.464241101002111 0.44193430110935 1 1
-0.117263725066616 -0.108107989257673 1 1
0.269373413755376 0.256363894476704 1 1
0.0417316057843401 0.0403275850886417 1 1
-0.0804920817706551 -0.0825563391788422 1 1
0.272421570290108 0.255426603439288 1 1
0.255440033780138 0.243522289268669 1 1
0.016998576230593 0.0171052621603661 1 1
0.140325272496119 0.129775564744537 1 1
0.459384025565379 0.440148429593573 1 1
0.403157419837084 0.382640587180147 1 1
0.302981324807384 0.280277770828206 1 1
0.136278207660078 0.129732860494642 1 1
0.176016285458676 0.160276433468385 1 1
0.217688779379153 0.200780504140633 1 1
0.217866574254762 0.208182818704399 1 1
0.317186872737585 0.303639203156236 1 1
0.0286854187928773 0.0373464939360153 1 1
0.0979685655796135 0.0954933134712809 1 1
0.272331588345299 0.25504457686413 1 1
0.0630706550625194 0.0593981629043388 1 1
0.283741518962295 0.285957976253147 1 1
0.439575072095149 0.417609358931682 1 1
0.264744462727294 0.254709335136929 1 1
0.284838376661304 0.273527904170327 1 1
0.333083917950964 0.320648671601662 1 1
0.249278064583652 0.235870874933603 1 1
-0.0275447837480135 -0.0286867449030382 1 1
-0.126873674499787 -0.129036162282441 1 1
0.302430065073417 0.289206916813011 1 1
0.286137402128158 0.272565816237956 1 1
0.148721717628586 0.141857078586201 1 1
0.233607394100655 0.219411751385818 1 1
0.289045481386794 0.277032635478015 1 1
0.286379987500055 0.274783976523904 1 1
0.332491304160191 0.320374638079801 1 1
0.425512873897027 0.407900800655993 1 1
-0.214281247782118 -0.201372844884576 1 1
0.105223115571165 0.0990898368440303 1 1
0.287386308931944 0.272379122256363 1 1
0.430749089783743 0.405700999012836 1 1
0.191390367289632 0.180884576927814 1 1
0.198072302302647 0.191447956971355 1 1
0.180659602760733 0.176554647684121 1 1
0.215876703198254 0.20696846905311 1 1
0.204653062646582 0.193317687333796 1 1
0.212332731391832 0.206693404691512 1 1
0.0636188025727215 0.0610061600262231 1 1
0.124938036659579 0.121665944003742 1 1
0.0845993993869006 0.0830956246602925 1 1
0.0946967206968522 0.0924390418694154 1 1
0.372854132441555 0.363874715919915 1 1
0.358008179435581 0.336080515026544 1 1
0.129485063026839 0.122902010353474 1 1
0.131758105523928 0.126783934440588 1 1
0.516666585302766 0.48830791546048 1 1
0.470715408000258 0.449288115081968 1 1
0.41762473800225 0.397708184252023 1 1
0.208656019793827 0.19844301909688 1 1
0.327596783914236 0.312271919936057 1 1
0.402653459321196 0.383766051176068 1 1
0.0547304660759655 0.0531011665233421 1 1
0.209062516785531 0.195165888528221 1 1
-0.0428831389339541 -0.0391297843484672 1 1
0.223604593189058 0.213718993507401 1 1
0.398758289610091 0.377846039610404 1 1
0.253896754741608 0.241341565638107 1 1
0.404638691894022 0.382883333542079 1 1
-0.0257158177287969 -0.023551675458022 1 1
0.249099639255217 0.236890795808486 1 1
0.0017086002771126 -0.00315186347173127 1 1
0.0973551786734724 0.090939693543145 1 1
0.0692470248515272 0.064578758983833 1 1
0.0858137044807572 0.0839596049706247 1 1
0.0275052787545205 0.0264256043314825 1 1
-0.301179676432705 -0.287759009497426 0 0
0.240739261210301 0.240679921636966 1 1
0.186973496887288 0.175683558254273 1 1
0.455909839016167 0.434110839434362 1 1
0.167670400444347 0.150243796192302 1 1
0.153753420990728 0.150506856168125 1 1
0.0701754704016447 0.0643502851918122 1 1
-0.123856146671941 -0.122397713096535 1 1
0.278864825009252 0.266696231730592 1 1
0.128052146536084 0.117351971430128 1 1
0.0831843869661135 0.0801938385185037 1 1
0.281822114459006 0.265731296861372 1 1
0.280842004592268 0.265684864921045 1 1
0.216938893421963 0.196150062908081 1 1
0.397194561343616 0.388301850410079 1 1
0.0295640279872044 0.028471339888025 1 1
0.47848097630415 0.458551445425469 1 1
-0.0391419972140453 -0.032429140632614 1 1
0.20868326302006 0.203032569990712 1 1
0.166452596929408 0.158244386910044 1 1
0.17514633674615 0.165751225034058 1 1
0.288654631186438 0.276268363257965 1 1
0.0122783788619622 0.00803489913656931 1 1
0.260060084510382 0.247019064758544 1 1
-0.00351019327136612 -0.00846060757022096 1 1
0.449663718647585 0.421150337355535 1 1
0.194635277688238 0.183632945406688 1 1
0.647175701530755 0.618134885940848 0 0
0.411833189501304 0.391954287504913 1 1
-0.0176825947240352 -0.0165547466222434 1 1
0.448117290145203 0.429146509031298 1 1
0.312037957990858 0.295097417176383 1 1
0.100498681866126 0.0972253027421014 1 1
0.155162170282911 0.147535093551993 1 1
0.170063164116833 0.158094868329258 1 1
0.236391413765651 0.226330516812726 1 1
-0.173677349974873 -0.164654126918426 1 0
0.0929632108287656 0.0896005816399771 1 1
0.405671550623018 0.384263189463416 1 1
0.103818887571375 0.100029757235779 1 1
0.466894408549594 0.443036586704935 1 1
0.320970433990611 0.301082817341288 1 1
0.22448137873994 0.198718667487224 1 1
0.494868999202918 0.470300740045686 1 1
0.110022698050135 0.10904640450083 1 1
0.230853825990295 0.220606353400924 1 1
0.0601061647848834 0.058153470437933 1 1
-0.197805738829763 -0.190462293754306 0 0
-0.14352758186094 -0.13587939046589 1 1
-0.00804463620076106 -0.00660842059450248 1 1
-0.199065520230941 -0.190261850300349 0 0
0.0424912244064615 0.0393268543899817 1 1
0.264999020365179 0.250489737518281 1 1
0.20810922181675 0.204508228373885 1 1
-0.135863318846124 -0.131570406915272 1 1
-0.0285950998106273 -0.0285415362504428 1 1
0.23256861986654 0.223629832910332 1 1
0.0685541121069027 0.0622027949750294 1 1
0.207007547672164 0.19682304695412 1 1
0.299288873966756 0.284762541309572 1 1
0.393170060583878 0.371069464163509 1 1
0.328864824370232 0.31733487133248 1 1
0.41932274877791 0.40037434354541 1 1
0.28869582529459 0.278086960406386 1 1
0.476502714015999 0.456065978663829 1 1
-0.0258112255627793 -0.0233672246134602 1 1
0.0444517642785851 0.0352051319197512 1 1
0.204466290070173 0.199520535692128 1 1
0.560739797496983 0.532898704106454 0 0
0.343595545719097 0.327707258745268 1 1
-0.0607710590058899 -0.055525327951314 1 1
0.207261484869573 0.193141003802023 1 1
0.0498276891108912 0.0446962176096592 1 1
0.226667119374681 0.217263189309125 1 1
0.0983078813305054 0.092287199086295 1 1
0.00614257933748564 0.002767567045419 1 1
0.453656253697464 0.434332162560382 1 1
-0.0824259542285559 -0.0801062865684609 1 1
0.00396464137786994 -0.00713733066577105 1 1
0.276257684185556 0.269978927578665 1 1
0.110554127553307 0.108740120513607 1 1
-0.0510440775030596 -0.0474835695759763 1 1
0.32251208596423 0.307586611496394 1 1
0.332389145635825 0.313626007612542 1 1
0.2612541394198 0.246053381033021 1 1
0.303565073464863 0.290705304255553 1 1
0.24595025926702 0.238812793556624 1 1
0.233969775521711 0.22147985613589 1 1
-0.192226938829217 -0.178196387152855 0 0
0.513130307172844 0.490747290238663 1 1
0.0215533499726108 0.0259385768712999 1 1
-0.352750995066104 -0.335877599153598 0 0
0.34367297218564 0.329312465123765 1 1
0.301216380326241 0.28876879574947 1 1
0.0621397238271403 0.0580878559404881 1 1
0.366919038169993 0.346843942400742 1 1
0.24140599262285 0.231431699999668 1 1
0.0551841536811338 0.050028282642031 1 1
0.124023293694095 0.12110075478272 1 1
-0.0246071670129991 -0.0238832286540106 1 1
0.216691395213068 0.199235692621913 1 1
0.0045041407613 0.00821960816086605 1 1
0.00730672717512667 0.00566752325006101 1 1
0.266476368090471 0.254019688186372 1 1
0.485628705377808 0.463611852026904 1 1
0.321052267667154 0.304046707929806 1 1
0.128007007644325 0.121669809043962 1 1
-0.0627941443084362 -0.063670179786094 1 1
0.212945356417297 0.204664536496403 1 1
0.202202178710321 0.192290008387092 1 1
-0.0744636317823485 -0.0735510338527709 1 1
0.0754350613413786 0.070774114002924 1 1
0.264259427490442 0.252535150148881 1 1
0.492297881788179 0.470567400722757 1 1
-0.00998446820374016 -0.00999542207650445 1 1
0.125380690864579 0.118526958421492 1 1
0.272708787286028 0.265126944241625 1 1
0.245265290364949 0.235667922009516 1 1
0.238122562302629 0.230370897241965 1 1
0.254549269776898 0.237470152578966 1 1
0.212452977404755 0.202002189722486 1 1
0.259774124232363 0.245737128922884 1 1
0.094578728845067 0.0888190309361865 1 1
0.272392833198269 0.254828529448008 1 1
0.0246889368544078 0.0247078267578435 1 1
0.0556251389278925 0.0559047554306608 1 1
0.26300244486549 0.245727647048566 1 1
0.023070900593716 0.0184205448585791 1 1
0.128503323070356 0.120758536816184 1 1
0.214878523073856 0.205778503297924 1 1
0.0622585950309186 0.0640628990884534 1 1
0.01377143740129 0.0110717632677631 1 1
0.251608730572746 0.240201870000912 1 1
0.169017067455559 0.16352592517206 1 1
0.0238534033099102 0.0217831283377281 1 1
-0.0423395390650275 -0.04792705251293 1 1
0.504458426258543 0.474802187734373 1 1
0.0208233013623383 0.0212975020848323 1 1
0.444008720134499 0.419158163957601 1 1
-0.00924949194795749 -0.00296497363316311 1 1
-0.0716358729799932 -0.0645070301471267 1 1
-0.142454401687936 -0.135520005854773 0 0
0.259707099084917 0.247141483651279 1 1
0.412346898636328 0.390619483434054 1 1
-0.0367163074176224 -0.0315530805456542 1 1
-0.111081933635429 -0.105611590731727 1 1
0.065339795757193 0.0603369527639688 1 1
0.0465431614172217 0.0455954434826467 1 1
0.208719586673794 0.198516613288032 1 1
0.254887365267638 0.245222912676102 1 1
0.39311172042328 0.368600193023328 1 1
-0.19273081846224 -0.185227635733646 0 0
0.095240760906128 0.086055169646085 1 1
-0.0577174003031625 -0.065007301695172 1 1
0.153623713322167 0.144310400504238 1 1
0.00279897669979316 0.00280985054103714 1 1
0.16600379471215 0.157118750358451 1 1
0.199438457718345 0.192847128966279 1 1
0.246074741027104 0.236321112143945 1 1
0.128131553037292 0.118383389515537 1 1
0.612428211978782 0.584567798294781 1 1
0.416468587644022 0.400905699439824 1 1
0.0231861863552118 0.0212612177106825 1 1
0.0172484182182313 0.015743538685676 1 1
0.216706672204089 0.210879329876966 1 1
0.220908144399812 0.206374353023851 1 1
0.0433288133758985 0.0399747752607043 1 1
0.145918120109479 0.137716917076582 1 1
0.312194620788467 0.3006670618975 1 1
0.119318338380738 0.114686452582186 1 1
0.302997325661712 0.2903991710541 1 1
0.121279558309485 0.116218157628022 1 1
0.557102554156916 0.532516009856033 1 1
0.482894407895891 0.457513975755658 1 1
0.460529365123591 0.430073417209402 1 1
0.102577441851511 0.0965440318941856 1 1
0.0512304188257921 0.0478879445829019 1 1
0.10356212827865 0.10133870242252 1 1
0.213285281664433 0.205780742360102 1 1
0.351082679892086 0.335204884472834 1 1
0.0733740702779307 0.069424621656387 1 1
0.145902182368547 0.139760653397512 1 1
0.0410363588397924 0.0350574530531877 1 1
0.138651444178785 0.131322321139227 1 1
0.152098337413746 0.139022516843764 1 1
0.20878775006233 0.198734248427728 1 1
0.165820346436402 0.159583179206867 1 1
0.42454677664471 0.406542466550295 1 1
0.524757249918299 0.494292568619766 1 1
-0.34154138685663 -0.32481819821895 0 0
0.428258197699888 0.408189840989477 1 1
0.26068902101634 0.245845800537077 1 1
0.130226358087946 0.114634136779082 1 1
0.204197554564231 0.191412229641713 1 1
0.391168151424147 0.370554421711269 1 1
0.0843956031599986 0.0791000791930986 1 1
0.200517696783614 0.193243414891918 1 1
-0.0199510792584721 -0.0200057730661882 1 1
0.174721200335381 0.163536821956145 1 1
0.153089355487063 0.143919159164013 1 1
0.216256123363917 0.20641072812892 1 1
0.252822137085717 0.244938616135154 1 1
0.248602743166335 0.236950255282461 1 1
-0.0973466360519408 -0.0929097843275818 1 1
0.286559913612872 0.279191656624711 1 1
0.341322686410775 0.328501994737572 1 1
0.332408240915551 0.315793804836225 1 1
-0.0123618732400915 -0.0122197527152862 1 1
0.0702143064597092 0.0640392037280083 1 1
0.277378765398552 0.264769606870886 1 1
0.144034643434904 0.136750881323338 1 1
0.251853201118713 0.236403264941388 1 1
0.31696649629325 0.299226337026526 1 1
0.425097905207508 0.403555835166624 1 1
0.127615731906023 0.120308448273226 1 1
0.138862437426679 0.128534729240195 1 1
0.495148670223373 0.468940891732745 1 1
0.201102232702087 0.198652063175605 1 1
0.311725154556227 0.302664970786306 1 1
0.387488043633247 0.365792765100409 1 1
-0.0369711452005962 -0.029853276616102 1 1
0.551405618913811 0.52581229057136 0 0
0.261847256627913 0.24782641330842 1 1
0.373168192394544 0.353319860148247 1 1
0.442921683947102 0.422997046212811 1 1
0.336953186983867 0.318495268793358 1 1
-0.00400807390985686 -0.00927612701381168 1 1
0.252309907006776 0.231441271395781 1 1
0.213768757719034 0.207177986490017 1 1
0.129812808954732 0.121466258532798 1 1
0.0585736158402792 0.0590683336880329 1 1
0.198717773613582 0.188131290798919 1 1
0.421404169428213 0.409234884358346 1 1
0.41298560232394 0.392702525356251 1 1
0.245886734698453 0.23220439814041 1 1
0.271782513966588 0.261186459386279 1 1
0.186311157828184 0.177880346301409 1 1
0.281855429994789 0.266213543931429 1 1
0.280204279220776 0.267149468766785 1 1
0.344899161589149 0.33020095634396 1 1
0.13615141598808 0.131122532203208 1 1
0.399203618946786 0.381010585315478 1 1
0.0458741508719778 0.0471719683350107 1 1
-0.130220166127959 -0.126126630371973 0 0
0.179151721762773 0.170023456844399 1 1
0.234078424626128 0.22015435675841 1 1
0.163837039263868 0.158709581968751 1 1
0.405483008479434 0.385690124151428 1 1
0.440942711870616 0.418359127172082 1 1
0.41731046165351 0.405206450767961 1 1
0.268702110955694 0.255594227449599 1 1
0.223081818710038 0.214022890973374 1 1
0.0345913738232845 0.0334984550978266 1 1
0.0862936862798064 0.0701543422712736 1 1
0.0670704207131674 0.0646420386766986 1 1
-0.0517108373335034 -0.0529610735309274 1 1
0.149793126909234 0.143555512281035 1 1
0.101296173436133 0.0974447163177106 1 1
-0.0380584982422298 -0.0384308882252674 1 1
0.386053733860839 0.366370581495665 1 1
0.278952440944801 0.265622181532518 1 1
-0.0572205484180762 -0.0535327391123747 1 1
0.49860728645231 0.474553476697948 1 1
0.0552194182662834 0.0585711210391512 1 1
0.0750156303761279 0.0710188744008382 1 1
-0.0804515814013388 -0.0808629880179971 1 1
0.314433458846358 0.304916929388071 1 1
0.259643418683287 0.246052943401814 1 1
0.0160530378027163 0.0134984710788555 1 1
0.0667582764985732 0.0609625242399219 1 1
0.205168495061878 0.193971520685814 1 1
0.132978577224116 0.134311577805736 1 1
0.344550646202315 0.32410660329373 1 1
0.333928748866324 0.316531367161134 1 1
-0.0819193834369282 -0.0750687599361083 1 1
0.391328668870505 0.380232663750565 1 1
0.251804308877556 0.237133383762936 1 1
0.0235358352251396 0.0230250233852778 1 1
0.0355813124525301 0.0322217697257541 1 1
0.130420176718647 0.122180303900497 1 1
0.0435728755259256 0.0437144439246131 1 1
0.256091401597092 0.241959384824819 1 1
0.283087748713921 0.266461217672346 1 1
0.259423345243643 0.246053868824495 1 1
0.395480919488513 0.377401821528984 1 1
0.310946223204444 0.295025903462709 1 1
0.292283981775094 0.279598676298835 1 1
0.129131511704974 0.121052945118822 1 1
0.393102699596625 0.380595672944861 1 1
0.103311760654267 0.088903915648963 1 1
0.249214345517729 0.247131660238672 1 1
0.265146340168142 0.251027922876617 1 1
0.424433968386505 0.406178752523965 1 1
0.131730307572768 0.123169408713703 1 1
0.0794589734314447 0.0771716043992675 1 1
-0.0621379719987431 -0.0584834930204763 1 1
-0.118920417698488 -0.105614504232815 1 1
0.362192502576581 0.341827577994875 1 1
0.47946381241722 0.45664018561347 1 1
0.219931976203837 0.208874208107624 1 1
0.18422480384307 0.174577620127808 1 1
0.469315142467074 0.442817155581924 1 1
0.0703200029833727 0.0639639517637959 1 1
0.126278465252507 0.116625486778958 1 1
0.13584274398006 0.129805815967925 1 1
0.269474585916348 0.258122182286744 1 1
0.140741294407551 0.133857842863884 1 1
0.0935959361368513 0.089256885323402 1 1
0.127450321513549 0.11921436862461 1 1
-0.0338245745811264 -0.0391705004491339 1 1
0.0249201922768487 0.0240083057011719 1 1
0.068280292647836 0.0660926296921673 1 1
0.24246127157018 0.236953785279155 1 1
0.108403255523225 0.100952068399839 1 1
0.182759716546644 0.178044177285844 1 1
0.330963405699253 0.311778872554577 1 1
0.380513886243213 0.365301453800358 1 1
0.160726352977984 0.150066548385988 1 1
-0.0703614011521081 -0.0670891157880819 1 1
0.168158280153792 0.162377643050607 1 1
0.280364490086762 0.261001211109411 1 1
0.164597771882533 0.156896945891446 1 1
0.212980645191866 0.196979489752435 1 1
0.669632588651245 0.628801698202628 0 0
0.519728143681111 0.49142821443686 1 1
0.100292187850119 0.0963379728105685 1 1
0.218794305364764 0.206889613881264 1 1
0.550744401093475 0.526356524305623 1 1
0.327187767034185 0.316487882561746 1 1
0.266624704315088 0.255109582196259 1 1
0.231570397337972 0.216516633021335 1 1
0.13419141062719 0.128365832276423 1 1
0.389224215797703 0.369515669918542 1 1
0.457442473707336 0.43534107089845 1 1
0.241020053886182 0.238618860535567 1 1
0.367885848932339 0.352369217108432 1 1
0.0913920446152852 0.0909398409382932 1 1
0.206156227134983 0.19762396337025 1 1
0.298757294939497 0.284895512377622 1 1
0.472755691954756 0.445960006241448 1 1
0.24657266199054 0.232676079234229 1 1
0.223680933988446 0.219773687994339 1 1
0.25354427950598 0.238992549840204 1 1
0.0654979191510642 0.0586320426850203 1 1
-0.00517336581232916 -0.00546387450124907 1 1
0.403144658947644 0.382432500874813 1 1
0.120759307442112 0.111903822246844 1 1
0.166746622794501 0.159419800317929 1 1
0.178158352917916 0.169572509900246 1 1
0.448166404477439 0.425808849009401 1 1
0.254557173123891 0.246676074152551 1 1
0.269126489804141 0.256761135715895 1 1
0.36063346983333 0.342367187547047 1 1
0.17136298653931 0.155950127557139 1 1
0.150451745064112 0.143515103359607 1 1
0.438619370486217 0.420421160319375 1 1
0.272840457768133 0.257874238563491 1 1
0.120894109642237 0.112300581391866 1 1
0.225283431371351 0.212596992852707 1 1
0.142747889094368 0.137108080815501 1 1
0.310559830501241 0.29376893849048 1 1
0.329525591415485 0.312629659792164 1 1
0.0697118123470258 0.0689702325061617 1 1
0.549576643370431 0.519347079574506 0 1
0.166659966314432 0.157784420204968 1 1
0.417126084346267 0.391628474087967 1 1
0.338229021332585 0.31981357259637 1 1
0.411703533705778 0.387848212217118 1 1
0.269205867451013 0.257181719743205 1 1
-0.140088232508372 -0.119519267686148 1 1
0.543148665197862 0.514829843654371 0 1
0.137468600878455 0.125977442353171 1 1
0.147403544062118 0.139246733079824 1 1
0.201805334783763 0.194193542819002 1 1
0.3652584628396 0.344534575192534 1 1
0.190096311716547 0.178792014711883 1 1
0.310751530428545 0.29146054421525 1 1
0.433734975053325 0.407947138958047 1 1
0.245785522507978 0.223884624781953 1 1
0.136655642927619 0.131415243102582 1 1
0.118988110855128 0.111591773985924 1 1
-0.157099272021071 -0.150871413103272 0 0
0.121176209372077 0.116118268054546 1 1
0.257967143679092 0.24652688643309 1 1
0.16185809374014 0.15308265544086 1 1
0.0469556827183287 0.0487660059177907 1 1
-0.0493602270175425 -0.0461868865383 1 1
0.042646114639823 0.0386581969490531 1 1
0.068012393274629 0.0691039474677401 1 1
0.204660976274809 0.196329490336392 1 1
0.123897295576469 0.11741161355264 1 1
-0.0816537867223406 -0.0824912747550665 1 1
0.230118863419165 0.218953989286443 1 1
-0.0322948577908243 -0.0316171970713822 1 1
0.416007094192072 0.399978394724338 1 1
0.297576581308299 0.28440544799903 1 1
-0.00925944960197125 -0.00878821080534142 1 1
0.317291002530308 0.301322035678332 1 1
0.331963245906777 0.319222905132859 1 1
0.30652276221996 0.291484587069501 1 1
0.376952202019262 0.361081961115983 1 1
0.279360502205897 0.271372183917847 1 1
0.17615182078459 0.165637372608008 1 1
0.261636746589242 0.25384085436203 1 1
0.357967101292371 0.338849400108095 1 1
-0.154863900334806 -0.150797933421894 0 0
0.228878735324941 0.213669265930404 1 1
0.383053828905558 0.359376824571476 1 1
0.061826535677371 0.0564974892362215 1 1
0.252396548176543 0.24175197293118 1 1
0.0954379030847 0.0906734599402397 1 1
0.0817069095896233 0.0724183589811564 1 1
0.342358054017213 0.327360003597748 1 1
0.308013002018694 0.293622673154528 1 1
0.115571981176318 0.112524529354391 1 1
0.266105312068636 0.24490100526093 1 1
0.21029303815008 0.203132740464091 1 1
0.380672446547083 0.366295506190432 1 1
-0.0252669822733302 -0.0171116080501508 1 1
0.0410426949128055 0.039719334077398 1 1
0.0376785292971834 0.0372854540079604 1 1
0.233671906639963 0.221939630556817 1 1
0.260653673720432 0.24878672348494 1 1
-0.218451186071759 -0.207221902209013 0 0
0.224193030905091 0.211610711690968 1 1
-0.0248785924330204 -0.0275676645358041 1 1
-0.107072205421361 -0.102109740415333 1 1
0.303229808976156 0.292550094145893 1 1
0.330747392985039 0.314668189046397 1 1
0.0645913310302034 0.0574690801954844 1 1
-0.022507752366938 -0.0213482640017179 1 1
0.415316076875088 0.394367182037813 1 1
0.464563735120554 0.441625762370131 1 1
0.399944853867295 0.380142692908845 1 1
0.0660337782022633 0.0650104722980634 1 1
0.133135547193553 0.125912749026243 1 1
0.252510160025192 0.23992031499521 1 1
0.305078217087505 0.283743973819818 1 1
0.304492993682808 0.29050737307425 1 1
0.325918606967833 0.309021477822791 1 1
0.409778406887914 0.387411863069721 1 1
0.360677713072932 0.342489328160351 1 1
0.235364579018787 0.223019165716897 1 1
0.167574972231043 0.156245237158711 1 1
0.314722975916684 0.303459827974963 1 1
0.190684217181974 0.184879052204212 1 1
0.0940691535659984 0.0849173680191464 1 1
0.278036193182115 0.274881448552098 1 1
0.143208015763466 0.133944719588223 1 1
0.35389397851655 0.339127752674686 1 1
0.105900116261755 0.0986975877130762 1 1
0.329241819787716 0.30822929168433 1 1
0.319717135958912 0.306198063422584 1 1
0.180730287700823 0.1690618652138 1 1
0.251505945950966 0.243025861446968 1 1
0.191919015819711 0.194512095048253 1 1
-0.0204826599687591 -0.0161992350950569 1 1
0.155909170421995 0.145871398370617 1 1
0.188320795803726 0.181154982934808 1 1
0.0767710521355432 0.071478854028457 1 1
0.0733658151787004 0.0608765792331634 1 1
0.313018536170389 0.292357902948254 1 1
-0.0509285926802374 -0.047565894221579 1 1
0.206556370265374 0.19215791189478 1 1
0.136934403523591 0.125574243376986 1 1
0.109504403747267 0.107009071561324 1 1
0.347920509425644 0.330264199801017 1 1
0.247862212684105 0.234692254025388 1 1
0.278932160497931 0.261763220758681 1 1
0.328433005346676 0.317678659332986 1 1
0.346568330914384 0.329759634344898 1 1
0.100039550654659 0.0953982178603657 1 1
0.40015297341658 0.374726087414455 1 1
0.262876265038474 0.25871984569679 1 1
0.445369909789686 0.422446692471113 1 1
0.39413809612045 0.373167491419479 1 1
-0.0667139630688994 -0.0605669277300777 1 1
-0.0162665543438576 -0.0152493089805937 1 1
0.133310973703011 0.130842332171055 1 1
-0.0450504077211331 -0.0418754245049482 1 1
0.260684870114253 0.247919957988667 1 1
0.417598241277099 0.397130224617354 1 1
0.380283503219549 0.363299084003708 1 1
0.439101846545495 0.417774343055819 1 1
0.156186081120794 0.149032616740918 1 1
-0.0219756624597934 -0.0211346980274019 1 1
0.43413321780148 0.412879092402952 1 1
0.164457617619491 0.153901777037793 1 1
-0.00250388901753554 -0.00919488736938411 1 1
0.207746558135211 0.196455702838304 1 1
0.0237133698741812 0.0145770604774066 1 1
0.567158131897889 0.537354359371404 0 0
0.463511056217726 0.4404892087038 1 1
0.300407002346979 0.294507379339459 1 1
0.195170451333402 0.180508354532196 1 1
0.301425831242082 0.288997567982326 1 1
0.109245131358723 0.104327804157957 1 1
0.259202889914091 0.246429094349786 1 1
0.350814374559022 0.332937489495588 1 1
0.149614587729015 0.147725836215548 1 1
-0.0516909450247269 -0.0495518661900318 1 1
-0.0715420106499468 -0.0702180748532009 1 1
0.248430464952625 0.235682609536724 1 1
0.0873677448010182 0.084872264151758 1 1
0.206886725227228 0.198486570805112 1 1
0.279060897552482 0.270126471479334 1 1
0.127418544199869 0.118444078185895 1 1
0.527715668391728 0.503813109071624 1 1
0.170091434197118 0.160397161760003 1 1
0.392530645872226 0.372543879681165 1 1
0.194627403223884 0.187729484750684 1 1
0.42262598881152 0.402136851967807 1 1
0.108666443548777 0.120221389957691 1 1
0.619105184627514 0.59427089359762 0 0
0.26439934758309 0.250366408362985 1 1
0.256912171232196 0.244348284162725 1 1
0.128581738732668 0.125228080314339 1 1
0.415860121617808 0.396852233533113 1 1
0.00597717346317902 0.00550921207544062 1 1
0.30766107676579 0.291236107197425 1 1
-0.0502167388903099 -0.0474457007042641 1 1
0.0765447056454007 0.075201050927993 1 1
0.108303803804135 0.10057296330558 1 1
0.56244583390482 0.529167114511411 0 1
0.199248590799701 0.198136998609951 1 1
0.467074970872173 0.447849916820257 1 1
0.201557569869862 0.193113315911486 1 1
0.276866314803621 0.264365292460216 1 1
-0.0949903307056302 -0.0886448379833402 1 1
0.0630907960692045 0.0640599808896646 1 1
0.342186509653367 0.32471394314507 1 1
-0.00123333713326024 -0.00111402699941902 1 1
0.127044682745403 0.122139077861393 1 1
0.189675517345005 0.181600208868395 1 1
0.206142229638706 0.196738740652757 1 1
0.0659891997609618 0.0584010599767618 1 1
0.2645386113025 0.246791873275219 1 1
0.206800603166853 0.192598821883597 1 1
0.271592989549336 0.2562809325327 1 1
0.233108059890304 0.220981006198745 1 1
0.333216540461205 0.318954460012175 1 1
0.366959441176836 0.346707521124672 1 1
0.160112564568316 0.145900088840717 1 1
0.229847624433344 0.218010284496017 1 1
-0.167256975339422 -0.16058062016293 1 1
0.253750678977711 0.246616348151944 1 1
0.345824730693495 0.32630195525254 1 1
0.240319259556439 0.226150904042137 1 1
-0.00751571730967426 -0.00635348458419916 1 1
0.0679046636032297 0.0591986881122888 1 1
0.364646631707978 0.349628404053568 1 1
0.417718051661074 0.399598446853326 1 1
-0.0633914391209536 -0.0637037499905525 1 1
0.335718992255176 0.324301075302725 1 1
0.272016599018511 0.259381190611667 1 1
0.353857922903533 0.335981013705918 1 1
0.223132684069073 0.215756979216421 1 1
0.209020953797451 0.20518525231228 1 1
0.123510071983029 0.116057754070269 1 1
0.390254836113145 0.371248036462237 1 1
-0.255522824268416 -0.237633679909757 0 0
-0.0501159008085736 -0.044709013890465 1 1
0.0859909122611819 0.077272010905892 1 1
-0.0713470897359268 -0.0652036977452662 1 1
0.315658069513462 0.300428271581326 1 1
0.119728402167066 0.114050587110031 1 1
-0.104153887790207 -0.101170503737705 0 0
0.00815883726435244 0.00152242891636656 1 1
0.257895266163414 0.246696927915042 1 1
0.308642188310831 0.29443372740194 1 1
0.0908594521615901 0.0869120432595079 1 1
0.129509451239678 0.122421418601112 1 1
0.408059618371094 0.392083609785226 1 1
0.159845530346591 0.150702951033796 1 1
0.176416067440183 0.169442469240409 1 1
0.256486805437071 0.237354817156324 1 1
-0.0558537277088982 -0.0559772219471519 1 1
-0.0118155104410294 -0.00889572861292092 1 1
-0.0914190658240991 -0.0836039563734744 1 1
0.156889200129958 0.142918984599888 1 1
0.101017837864429 0.100774268208909 1 1
-0.0890044842239163 -0.089144320830257 1 1
0.237323391303426 0.224464678306748 1 1
0.336272534731842 0.319563540404034 1 1
0.0648284759020667 0.0599041414563442 1 1
0.0845042008412926 0.0808555213117359 1 1
0.289818514909012 0.27005066227794 1 1
0.132383180866648 0.127411652083158 1 1
0.15545783940576 0.152437825384095 1 1
0.227908002435896 0.215207724747 1 1
0.226562542751316 0.218464295899525 1 1
0.0284933545597875 0.0290160932178005 1 1
0.435618669661171 0.409152803099413 1 1
0.0825814627333334 0.0804548259992911 1 1
0.0407292577882792 0.0393452595538365 1 1
0.17461514451472 0.167960220115559 1 1
0.197810417672709 0.191118495830135 1 1
0.288622597586159 0.282803903820375 1 1
0.0669317665753955 0.063209333891023 1 1
0.175383524481182 0.165769870257578 1 1
0.362872301343878 0.349252719654541 1 1
0.346446729086563 0.340357886670613 1 1
0.340519530367075 0.32890230207991 1 1
0.00717572569538158 0.00597598850220827 1 1
0.212232115117549 0.205383591440129 1 1
0.407801551172602 0.391812431115466 1 1
0.17354914916425 0.167780948068298 1 1
0.361719633396465 0.340539435234323 1 1
0.461743665324161 0.438074404810479 1 1
0.0449928329964098 0.0447098184808073 1 1
0.196742593154794 0.182145375298187 1 1
0.339979994255662 0.319967742841126 1 1
0.2410404976681 0.230761369891249 1 1
0.187144394682682 0.175905007790193 1 1
0.354428992559873 0.335582715511461 1 1
0.168150777583267 0.157049238511226 1 1
0.456923016461164 0.438502374845305 1 1
0.336268474338585 0.318049541897142 1 1
0.246782936392825 0.237146093508253 1 1
0.136210926697679 0.128980586205477 1 1
-0.0185791709250259 -0.0175298964835434 1 1
0.101770026853015 0.0989634963227589 1 1
-0.272138983695715 -0.254731300289946 0 0
0.345780757372182 0.334617209226745 1 1
0.0962027486599595 0.0935136568425943 1 1
-0.0249153210333239 -0.0200326025675651 1 1
0.106906002980218 0.105799079029618 1 1
0.233310905572446 0.222083332410215 1 1
0.2866997026671 0.271115376688111 1 1
0.167564933568697 0.158770065153755 1 1
0.621211891430664 0.588775981871312 0 0
0.363189631797736 0.345055882222139 1 1
-0.0807495565944311 -0.0812336065092827 1 1
0.288480570613356 0.275399765194396 1 1
0.00867533520454657 0.0107867777050647 1 1
-0.0428107283963533 -0.0449014797108876 1 1
-0.035109257454163 -0.0347915435409124 1 1
0.0697813996623331 0.0685565955635595 1 1
-0.214695522398508 -0.202627287403679 0 0
0.276734907604048 0.260606466827103 1 1
0.38319230103291 0.365041342593642 1 1
0.430254779622628 0.401391992133509 1 1
-0.289855554309475 -0.264291711477465 0 0
0.0120574040154427 0.013786146947945 1 1
-0.0527037342896836 -0.0510599732817781 1 1
-0.00552035871408736 -0.00834184371995479 1 1
-0.0338124479702305 -0.0315946730215153 1 1
0.281207100056001 0.266486870870892 1 1
0.330417138770209 0.311664980933956 1 1
-0.0081361572961043 -0.00714203036315703 1 1
0.291884465388147 0.281487637964202 1 1
0.299916912388965 0.282444604502218 1 1
0.172870172936657 0.165948545213392 1 1
0.219765561647187 0.210675751649462 1 1
0.248621583380128 0.236484182089656 1 1
0.166608485755554 0.162435516367158 1 1
0.27418470863159 0.260711307716511 1 1
0.372817000501423 0.361828688380741 1 1
0.283197286253243 0.26874395079545 1 1
0.174726404011766 0.165233926059124 1 1
0.421136752786613 0.397328902764644 1 1
0.253029379629468 0.243285778943312 1 1
0.0751149608001983 0.0739472271784272 1 1
0.458619144328995 0.437632655584287 1 1
0.687105849711724 0.649947141660383 0 0
0.188356863708672 0.183264947788401 1 1
0.122303876141864 0.114076470007852 1 1
0.184822201708638 0.172720814900205 1 1
-0.118704994827208 -0.115383334121347 1 1
0.0416090215062387 0.0352606160754683 1 1
0.304630128462545 0.289960508788838 1 1
-0.00329038069861652 -0.00283795151424957 1 1
0.219375882466404 0.213694415407792 1 1
0.0401703767455705 0.0372956423456641 1 1
0.377433303942061 0.3603682719731 1 1
0.143982410537937 0.136307819734568 1 1
0.200835634572807 0.193540219261496 1 1
0.496215794581847 0.468562830773142 1 1
0.233221443826445 0.225739980140884 1 1
0.382313090444167 0.366943075434628 1 1
0.460197363484175 0.437995706296298 1 1
0.199410100164134 0.188730248146275 1 1
0.0369813875016213 0.0304201762208427 1 1
0.167963561759633 0.154906921994351 1 1
0.708260792074196 0.677431823484452 0 0
0.288902162203242 0.274559154048788 1 1
0.107715648030232 0.100998888034845 1 1
0.198324741088432 0.19139853650335 1 1
0.258041304529825 0.246140961954223 1 1
0.227466446976837 0.213095675809553 1 1
0.218354297529012 0.204486520887925 1 1
0.334458430157151 0.317572562941554 1 1
0.0646474831259319 0.0620479656126211 1 1
0.215258810003258 0.209734268926105 1 1
0.280193292216352 0.268517245623127 1 1
0.155784012186895 0.146990946447094 1 1
0.417027442432249 0.394330995269025 1 1
0.0853654757176375 0.0819914565970076 1 1
0.238770472295372 0.226685357851331 1 1
0.162268747630683 0.155601694150726 1 1
0.103631137141373 0.0902416199742548 1 1
0.261505504647792 0.24592229132649 1 1
0.239847626949625 0.22739627691701 1 1
-0.0302884017509488 -0.0299516875339626 1 1
0.260358802734858 0.245626960848586 1 1
0.127692668904984 0.118709759137225 1 1
-0.000181274793640014 0.00440144328841602 1 1
0.078346842754656 0.0640584763886923 1 1
0.341678255652338 0.326304959252446 1 1
0.00832840295408744 0.00740023712043848 1 1
0.301683079653784 0.288566457045974 1 1
0.259985510964135 0.246738450514463 1 1
-0.122968320964108 -0.113758817139752 1 1
0.20604226704199 0.194986522558146 1 1
0.100513192534502 0.0987401274503548 1 1
0.200468077068429 0.191337368913241 1 1
0.305196239656852 0.290949882917216 1 1
0.228796892647211 0.221950706122335 1 1
0.10654735461613 0.100751362712575 1 1
0.178487107924052 0.170614257439057 1 1
0.10243968578354 0.0990386564993954 1 1
0.0102563308782079 0.012193904217093 1 1
0.0295879657815578 0.0262552114335615 1 1
0.0725402417184692 0.0654736983631991 1 1
0.394606380426476 0.377571884807311 1 1
0.0540462554650748 0.0546662176304083 1 1
0.215696399904741 0.19994400774986 1 1
0.158941250001061 0.150999971446379 1 1
0.215241409989698 0.208269920968572 1 1
0.244202170999219 0.230167367686588 1 1
0.345204704425206 0.33240776584114 1 1
0.0525483168932623 0.049871002709793 1 1
0.35384044898228 0.337632015862905 1 1
0.420318240773667 0.384987647312671 1 1
0.230574693131846 0.21764948419798 1 1
0.396916122736247 0.374245736731942 1 1
-0.0903433010931037 -0.0865620947330301 1 1
0.045538330088606 0.0419151294650234 1 1
0.527453106875959 0.50425641553537 0 1
0.381510410420835 0.362409963967183 1 1
0.0783117791096041 0.081025771159632 1 1
0.170191120824506 0.158319921288974 1 1
0.261748116430188 0.250098576328769 1 1
0.240084152314051 0.232374186095533 1 1
0.14702727624419 0.14062066101506 1 1
-0.0107665891187273 -0.0214289086834937 1 1
0.1131511860651 0.105114585215552 1 1
0.161891335035014 0.152809854064388 1 1
0.395830684990803 0.375893419677179 1 1
0.0163174764717436 0.0177441371100602 1 1
0.299277071756855 0.285226772260822 1 1
0.0341167293619101 0.0335957015172723 1 1
0.242553365774293 0.233435726066194 1 1
0.344525528344252 0.329536411733891 1 1
0.34210796205035 0.324736598612271 1 1
0.0157183692624772 0.0151486119275901 1 1
0.048575652166266 0.0505840988568213 1 1
-0.0844288658533149 -0.0731411087198773 1 1
-0.0458138831955258 -0.0456806892384853 1 1
0.133694206010341 0.129625391595011 1 1
0.474404774875537 0.451271002355914 1 1
0.373024920311231 0.354889876852156 1 1
-0.0311017335703585 -0.0296614904787247 1 1
0.195617832854009 0.18374155632823 1 1
-0.0574333003529149 -0.0560441783715564 1 1
0.392496348794528 0.374064074706434 1 1
0.236857975328976 0.227057057343759 1 1
-0.00721075852456465 -0.00596051727658899 1 1
0.166032957556406 0.161430871472605 1 1
0.217508109130399 0.209116099496891 1 1
0.210671064620218 0.202037804557841 1 1
-0.00459640492700075 -0.0041804650001196 1 1
0.219990828860351 0.214211969488494 1 1
0.290227743552324 0.276255835275175 1 1
0.309789036449707 0.294374075968844 1 1
0.238768495486366 0.229507196169252 1 1
0.367862458781977 0.35481282955158 1 1
0.0401001676003354 0.0378477220507621 1 1
0.163622968463769 0.153913423935972 1 1
0.461224767312425 0.436713932130128 1 1
0.142137378236377 0.137299623089661 1 1
0.0390871700787678 0.0399326209351468 1 1
0.195440066801593 0.187090226199997 1 1
0.240199495550679 0.22776758248635 1 1
0.131268143343644 0.124399663036916 1 1
-0.145473792549253 -0.139911034769344 0 0
0.251639482506652 0.240047775176757 1 1
0.404472139831396 0.387365967473962 1 1
0.43769007663373 0.409188179574935 1 1
0.294170009932844 0.281995224840937 1 1
0.255783854221651 0.244841555369879 1 1
0.31971037087715 0.302356736909535 1 1
0.103582455852052 0.0998078944164102 1 1
0.190185184985571 0.178629020115965 1 1
-0.190563884812015 -0.174454951606643 1 1
0.0984875545789611 0.0927448834222038 1 1
0.0987629530178033 0.0915726385100567 1 1
-0.199149569435056 -0.192255756964909 0 0
0.346646450087923 0.333437917081287 1 1
0.219017454227495 0.212381794780525 1 1
0.30054329162916 0.289610632202249 1 1
0.0792022729673026 0.0700532150408634 1 1
0.162502216704067 0.153490478334111 1 1
-0.0240719179248051 -0.0249212115934306 1 1
0.290931224567918 0.278258992935805 1 1
0.523431748153938 0.500684413768706 0 1
0.516311174363444 0.485862408461203 1 1
-0.0413155467248581 -0.0403644694392004 1 1
0.278765789635197 0.266154914216473 1 1
0.182733155387439 0.177043160234989 1 1
-0.0965093483083691 -0.0907587298944983 1 1
0.38597718711856 0.364229104832835 1 1
0.303237628837199 0.28951043776844 1 1
0.20695715335978 0.194273923134717 1 1
0.278644032716045 0.262880926279094 1 1
0.0241224413693075 0.0184607810903219 1 1
0.143368675097563 0.133790535226467 1 1
0.217294257671308 0.205704491470236 1 1
0.298994583049125 0.280896422613529 1 1
0.323114005041316 0.308613203997614 1 1
0.175373206052636 0.168832343147629 1 1
0.324567695779066 0.310803392764452 1 1
-0.0874231486064763 -0.0837598875093364 1 1
0.227201673393816 0.214963462176242 1 1
0.116977384062962 0.112820583284422 1 1
0.129987431418312 0.124436556208618 1 1
0.122876795556011 0.120865969658645 1 1
0.401165445467952 0.378947158836394 1 1
0.155291294427348 0.14680059314333 1 1
0.369660325462357 0.356212160129387 1 1
0.211976294199012 0.201090103776714 1 1
0.348476314546564 0.333332331428439 1 1
0.233290647758888 0.231014555380913 1 1
0.248455674847967 0.228304444005637 1 1
0.133224190199635 0.127036334615439 1 1
0.206627298548585 0.201792340202853 1 1
0.219288080038715 0.212854370843092 1 1
0.352894977227065 0.335723355746075 1 1
0.088048616242138 0.0786409993154257 1 1
0.122017507705017 0.116499861641887 1 1
0.416542226634069 0.396285410928862 1 1
0.390699058905245 0.368011877054578 1 1
-0.016596093199104 -0.0179174637121967 1 1
0.31511369155551 0.302874210732199 1 1
0.301712450665864 0.289268714001966 1 1
0.368893395328712 0.35343452828159 1 1
0.138869459391034 0.13158656523156 1 1
0.161049100231181 0.149431506115441 1 1
0.378122897277947 0.358821293233149 1 1
0.29641366133914 0.278525162910501 1 1
0.204075976588296 0.19572718226885 1 1
0.00612259067382152 0.00617046481947339 1 1
0.153645198877621 0.149450858050588 1 1
0.377859970346675 0.360082105787076 1 1
0.375900856569301 0.359561283736924 1 1
0.190838341063505 0.181425854779523 1 1
0.441247904653052 0.420474762938564 1 1
-0.00578288708225492 -0.00256761831300127 1 1
0.257977519580507 0.255942131622758 1 1
0.44931260458948 0.422512460643335 1 1
0.168196624780387 0.155247854975686 1 1
0.0646573386418141 0.0639609674284491 1 1
0.216470872500591 0.207066826873497 1 1
0.217393840144017 0.214206821703762 1 1
0.274037976048258 0.266109948577764 1 1
0.00469594594462673 0.00724239468925085 1 1
0.495665795877824 0.467739944524715 1 1
0.137775729526826 0.130034747062978 1 1
0.163751228487526 0.155821801491082 1 1
0.0899962825449229 0.0902820401529079 1 1
0.329593122003523 0.314343912354924 1 1
0.207984719201316 0.197434145655314 1 1
0.14429388282158 0.138920938464095 1 1
0.22141181433839 0.210647273314878 1 1
0.272827806560578 0.262181211025591 1 1
0.0861508529797232 0.0832091576953168 1 1
0.0662174445117576 0.0438677475194759 1 1
0.39606413059776 0.375019799222217 1 1
0.297345706282626 0.282554639015233 1 1
-0.0489324094903025 -0.0423978806788313 1 1
0.272310942509614 0.251015971395898 1 1
0.16280250793896 0.155239486089085 1 1
0.409279182069103 0.386123646782617 1 1
0.171042711078403 0.158886456035672 1 1
-0.0319642069984234 -0.0316743512999749 1 1
0.0633734974892552 0.0578137749178744 1 1
0.0560251645834263 0.0559107174988814 1 1
0.0386421887027539 0.0335099970027996 1 1
0.0293126775472004 0.0298378862832064 1 1
0.443351512264362 0.427056997327624 1 1
0.241312667768302 0.227445137083192 1 1
0.112563849844584 0.109351055920764 1 1
0.146523777835102 0.140466030966471 1 1
0.201065454078929 0.187247065408238 1 1
0.231057074005672 0.215331642527814 1 1
0.116221696411615 0.112533169461763 1 1
-0.116137990694767 -0.111968368250664 1 1
0.149988703631665 0.148610451792007 1 1
0.0976953781407729 0.0864728329927745 1 1
0.106640914341896 0.104855992135617 1 1
0.182647642094782 0.174302306567178 1 1
0.168972557330851 0.164438695763878 1 1
-0.0434410130803791 -0.0404841003673904 1 1
-0.0919087106445894 -0.0784725183953359 1 1
0.224066687127516 0.210345391780061 1 1
0.416163622565801 0.392609283998084 1 1
0.27224923749954 0.257084393201729 1 1
0.231221664852604 0.223018197786301 1 1
0.159980004667682 0.154230713862968 1 1
0.211037520772403 0.197442567375903 1 1
0.0176254821959747 0.0140284106950246 1 1
0.35970934543188 0.341156187619124 1 1
0.445938168522312 0.42646238234231 1 1
-0.0402124216418683 -0.0351760754460495 1 1
0.4965230046027 0.471348252505299 1 1
0.248708904496168 0.237923807375518 1 1
0.0772785745103517 0.0735020081712859 1 1
0.291308426799159 0.275406461479629 1 1
-0.190272527864188 -0.180774697586942 0 0
0.215103503966096 0.206439164899117 1 1
0.146768024774889 0.137432914509541 1 1
0.504509308357728 0.478632576358905 1 1
0.366741530726449 0.346831976253504 1 1
0.224584176953619 0.212763286113614 1 1
0.294825814811884 0.277564765568509 1 1
0.139212034471585 0.132858303859604 1 1
0.288250677011948 0.275767630482707 1 1
0.312416181982394 0.298198262453195 1 1
0.0828758340300972 0.081212672847729 1 1
0.0460424902538918 0.04471213158888 1 1
-0.0046859872403839 0.00151659000121633 1 1
0.0203282327618705 0.0195101446651446 1 1
0.00253720718372872 0.000542783493334635 1 1
0.234608227721763 0.222204606604655 1 1
0.141485422707668 0.134573900596331 1 1
0.250384507866058 0.238360694300739 1 1
0.0525000068626724 0.0482888502280004 1 1
0.334896671618791 0.315906556192254 1 1
-0.020251644933083 -0.0161947133988183 1 1
0.0558123336583736 0.0524109351207328 1 1
0.0787343841256272 0.0788485801133431 1 1
0.230459934469415 0.225155575981292 1 1
0.437238574461114 0.412290565160275 1 1
0.00449901769250956 0.0023482331919632 1 1
0.375884216153498 0.361331633261668 1 1
0.135318634837469 0.129283164062117 1 1
0.278663461000485 0.264476692769628 1 1
0.0869065936720707 0.0831033892163866 1 1
0.136307813060173 0.132894901731783 1 1
0.237859347214805 0.227510214312014 1 1
0.229559269528671 0.220979878130966 1 1
0.132914546940946 0.130884299062711 1 1
-0.026087325959812 -0.0271581224354181 1 1
0.290245072482262 0.279955820966253 1 1
0.100858819985978 0.0946010762498942 1 1
0.22754978470144 0.212666356816261 1 1
0.414027107978209 0.395082952842658 1 1
0.273767298824562 0.259072113997054 1 1
0.357350334615632 0.342569113863796 1 1
0.11141052262774 0.10039199559033 1 1
0.35192641568329 0.335052326680789 1 1
0.377267964371634 0.359616328817206 1 1
0.227956271760199 0.217322098286886 1 1
0.342134352788001 0.322881310890667 1 1
0.140892544034183 0.135204235755812 1 1
0.243526939360441 0.237855788843987 1 1
0.273719124632893 0.255593054922076 1 1
0.179611859377111 0.172802395510108 1 1
-0.167897567147099 -0.162394444300538 0 0
0.211900525815353 0.203478494479322 1 1
0.223273069401282 0.217406933452355 1 1
0.143129212553682 0.136922226036439 1 1
0.109475698080485 0.0988352414846543 1 1
0.0206178712978679 0.0180291979026931 1 1
0.157842256847395 0.146866441688725 1 1
-0.0931485289132144 -0.0889224983488211 1 1
0.436544005860753 0.415941434808319 1 1
0.183865135771006 0.173382324350091 1 1
0.166519187717751 0.155353570058967 1 1
0.387099204882734 0.36830151514759 1 1
0.163847493349251 0.15611297396893 1 1
0.00703871145249445 0.0160661626768788 1 1
0.282750556285435 0.267805191180564 1 1
0.256164165430579 0.246077958650479 1 1
0.308867928938812 0.296279111997049 1 1
0.0818102644020308 0.0766781848372625 1 1
0.149878038329544 0.138707936414569 1 1
0.154005282245051 0.151711838759693 1 1
0.349718626247626 0.324370261992514 1 1
0.342012145402619 0.322073668141836 1 1
0.0629913916003773 0.0595711162203383 1 1
-0.0482059130815373 -0.0511231434512702 1 1
0.334982852783757 0.319473956379786 1 1
0.257550484407914 0.24135193346875 1 1
0.359673541115557 0.344789856855477 1 1
0.204162928575668 0.189371618652124 1 1
0.181858790036667 0.176632202387476 1 1
0.190466393012901 0.174235067982251 1 1
0.294480409574077 0.281762256113148 1 1
0.139449000030213 0.132133164625121 1 1
-0.00142523789095297 0.000380799668721454 1 1
0.163214902162136 0.15667184122248 1 1
0.0320322133713363 0.0298986827227889 1 1
0.0868429295792148 0.0821647145608549 1 1
0.110893980531865 0.105362698975813 1 1
0.13360037541034 0.124241582042239 1 1
0.145420924394665 0.141456113375498 1 1
0.15371207183438 0.146193944147066 1 1
0.114083558038627 0.107585307440198 1 1
0.235837682274929 0.22956137373981 1 1
0.343767365714497 0.326251443859109 1 1
0.190662676400014 0.18114295964004 1 1
0.124538729522986 0.113346415054234 1 1
0.0901435015675806 0.0796953024464147 1 1
0.163302698649849 0.155798450939653 1 1
0.224269938976968 0.215619773093727 1 1
0.225409913347202 0.221866092222682 1 1
0.272503381431577 0.260843312366123 1 1
0.150148030534411 0.143108037011938 1 1
0.0396035979519563 0.0392037360033681 1 1
0.138012148880776 0.128807560462759 1 1
0.139009353268555 0.133723319990224 1 1
0.321894837419823 0.310372780176908 1 1
0.110511851943322 0.109342738942395 1 1
0.129259243681021 0.128460804103598 1 1
0.339259764424349 0.327673966503476 1 1
0.399215300583378 0.380398982505968 1 1
0.139068472093305 0.130306037971367 1 1
0.254008409341844 0.254612390668575 1 1
0.055154545592071 0.051525252029866 1 1
0.295868391144078 0.277211409764098 1 1
0.516900436860635 0.487643037282684 1 1
0.49984254176742 0.478155374987363 1 1
0.49754109998543 0.469902359923844 1 1
-0.0186112408727387 -0.0193571018366164 1 1
0.252998632952141 0.243180301654514 1 1
0.147568709027024 0.143245077145978 1 1
0.338053310401835 0.319480387725676 1 1
0.309466404812079 0.296405228097366 1 1
-0.00269748594289373 -0.00734499117049869 1 1
0.279206922416536 0.264628896924233 1 1
0.308270614116814 0.294360300619518 1 1
0.156598513396693 0.149602042003794 1 1
0.373809399071006 0.353460288443752 1 1
-0.0754532650720197 -0.0765747391265792 1 1
0.188502098491864 0.180166014432871 1 1
0.365039456632484 0.36290847872227 1 1
0.313328874130072 0.29933208669007 1 1
-0.137725902965724 -0.125449800006512 1 1
0.208889879580185 0.199638563192236 1 1
0.0996113817634256 0.0953591804779535 1 1
0.477131621274251 0.454780795656093 1 1
0.239478033202002 0.224540720643348 1 1
0.394177606748586 0.372973993347248 1 1
0.380897513051766 0.363904182996746 1 1
0.432072154118799 0.406442990550758 1 1
0.257946903153133 0.248346442427193 1 1
0.0840827848783281 0.0787166310402168 1 1
-0.0959438319784342 -0.0910447373549985 1 1
0.258520198712685 0.226548379440844 1 1
0.0563773372428197 0.0523867341604652 1 1
0.237293986368809 0.221239913270652 1 1
0.161049174671017 0.151027563893211 1 1
0.240662916556801 0.225492095060467 1 1
0.0222509012328062 0.0193662563130911 1 1
0.348801708643971 0.334870100230483 1 1
0.0446299688737609 0.0486683855971355 1 1
0.0710010663202669 0.0715563863267725 1 1
-0.144907581751241 -0.139768067994205 0 0
0.226097724493294 0.224593799202897 1 1
0.376307780441257 0.360568052688398 1 1
0.0949212234893838 0.0884691705314371 1 1
0.377550663087438 0.358663887741506 1 1
0.43714025762332 0.420261520298556 1 1
0.0231438177781876 0.0207359876823418 1 1
0.073482508069298 0.0702814967766405 1 1
0.105713293433804 0.104747885309845 1 1
0.229914518900473 0.218628333785233 1 1
0.361703742679941 0.350677342970349 1 1
0.287587371650145 0.26917656985724 1 1
0.169568519015447 0.159331692122925 1 1
-0.0249902095852619 -0.0229145241816375 1 1
-0.0291619979608775 -0.0274426979813787 1 1
0.129046834741874 0.123301283199558 1 1
-0.16931868620444 -0.159415357296106 0 0
0.309686132261443 0.294809568520184 1 1
0.396885761052039 0.369662944847533 1 1
0.0994521114945543 0.101334176869914 1 1
0.182590711682077 0.174781688877698 1 1
0.15654041494974 0.140021852623536 1 1
0.256671844534063 0.244858769760769 1 1
0.17838364389583 0.170310615446224 1 1
0.22836559804919 0.216321127498292 1 1
0.113771599034456 0.106761044026983 1 1
0.187551280476815 0.179858790980312 1 1
0.338483380915807 0.322487646400494 1 1
0.255839325203502 0.247140769701861 1 1
0.0826692889092671 0.0788154270998538 1 1
0.00811525493493528 0.00582783960671215 1 1
0.435685525222902 0.419185641483265 1 1
0.447463681335905 0.419531107616476 1 1
0.205817481745435 0.195874120583449 1 1
0.164687266439756 0.150718692920815 1 1
0.303385527482116 0.290056045742037 1 1
0.358259596965379 0.32847407937106 1 1
0.27135996872737 0.259478833863187 1 1
0.242709873975685 0.232318080017799 1 1
0.0981192355548214 0.0882030056656544 1 1
0.158595354084356 0.151776704258483 1 1
0.00172814172770783 -0.000943917544406231 1 1
0.273908765715177 0.2507804696622 1 1
0.133475266160168 0.125220065004244 1 1
0.297535911167627 0.283684246259617 1 1
0.439262326089921 0.417902810987287 1 1
0.557314766196472 0.528936209606915 0 1
0.241484192071514 0.232468040782798 1 1
0.237290228851578 0.214215308526678 1 1
0.322495899725067 0.308569973685906 1 1
0.209528969345783 0.198763675144011 1 1
0.578440347101539 0.545047618826662 1 1
0.0794156451434139 0.0736054665190013 1 1
0.172866673310544 0.167313004689139 1 1
-0.038429153679647 -0.0328058911249749 1 1
0.124525103789963 0.112709553420822 1 1
0.410972131177274 0.390630441606073 1 1
0.326010992269666 0.309631628018709 1 1
0.322628482799333 0.307405102948954 1 1
0.339298668560286 0.320699223072955 1 1
0.0905271356295487 0.0950207263395565 1 1
0.26362137602419 0.269471119677543 1 1
0.234452209782335 0.228625499321743 1 1
0.0716870091848503 0.0668600362797703 1 1
-0.0814792680389458 -0.0729013235462159 1 1
0.258679108619122 0.251192692210817 1 1
0.419076813894132 0.401727514132434 1 1
0.227746887560522 0.216576074291115 1 1
0.276180778545776 0.257211946631954 1 1
0.350579934024538 0.336674773199032 1 1
0.0562916778972611 0.0514282059292277 1 1
0.146700155779929 0.135535883870384 1 1
0.30847953398767 0.296942481754952 1 1
-0.0690871860614244 -0.078742590766489 1 1
0.10855376874005 0.104602302580021 1 1
0.241999088415747 0.231608328492774 1 1
0.0815741492237433 0.0768735019513297 1 1
-0.00825071763929389 -0.017417777870532 1 1
0.255749004684833 0.245305651853516 1 1
-0.048210981846288 -0.0411792760253699 1 1
0.26441236289209 0.250617233658773 1 1
0.16013967636933 0.145132637621986 1 1
0.272857206302128 0.258552150216492 1 1
0.129454187861742 0.119773749824531 1 1
0.48168709188027 0.460849444359295 1 1
0.215711832345514 0.208285145384839 1 1
0.125089374964955 0.116903592478049 1 1
0.487104871508752 0.460648359351971 1 1
0.391999279967068 0.375424956476827 1 1
-0.0901961878474145 -0.086712351646 1 1
0.603429004510641 0.575141921897207 0 0
0.346988616700114 0.337280746866876 1 1
0.194644194157255 0.186334654401566 1 1
0.481939390222647 0.464164398007815 1 1
0.363328713107075 0.347318473487305 1 1
0.126239382258636 0.11940963715527 1 1
0.420994269387696 0.405445755418326 1 1
0.469713242550447 0.445079522383676 1 1
0.0860153823832563 0.0828658490633718 1 1
0.214647045289167 0.210297014188188 1 1
0.122702695903039 0.118232739169633 1 1
0.512624617766098 0.490245296964048 1 1
0.136572560720268 0.128536291073981 1 1
0.373612319252872 0.354249211126584 1 1
0.221548341205803 0.211118850014382 1 1
0.0563194829770944 0.0547477471534199 1 1
-0.0115971435610965 -0.0102146674734686 1 1
0.558593677854921 0.535626260386854 0 1
0.177354269777181 0.168422872470023 1 1
0.118290135576906 0.112230163955137 1 1
0.362560737559892 0.343606690875507 1 1
0.00514215626298197 0.00145327122267512 1 1
0.214233109421236 0.205756184785863 1 1
0.164213512067155 0.157633243380692 1 1
0.170978530008773 0.162666802695341 1 1
0.201205865039951 0.202692571811509 1 1
0.160795699039028 0.152216340250581 1 1
0.221607067502439 0.211837720510467 1 1
-0.100184702782216 -0.0952493817462452 1 1
-0.0440697052806747 -0.0438603574844077 1 1
0.202451845828061 0.192701289324947 1 1
0.253817776584439 0.241701919246567 1 1
0.381571716086359 0.366483745171014 1 1
0.460112319317854 0.440070244983451 1 1
0.166176386352828 0.15886439050534 1 1
0.301809276706996 0.287190950136649 1 1
0.296451951864627 0.281581871358265 1 1
0.2967852108564 0.276183695600591 1 1
0.217076363868266 0.212803029802338 1 1
0.145166754798097 0.142938877887604 1 1
-0.0376770478144189 -0.0368155184335808 1 1
0.687109885078878 0.655717715416036 0 0
0.3951965209111 0.376417557746563 1 1
0.439641547456274 0.417925874746065 1 1
0.146763737380068 0.141094282067274 1 1
0.0936613333327554 0.0905145186123211 1 1
0.508750509094311 0.489740118039536 1 1
0.252548281290162 0.237337084405717 1 1
0.354203493160622 0.333500379167664 1 1
0.237015445190586 0.224414944268559 1 1
0.33273027916894 0.312247178213794 1 1
0.318510193067871 0.298877397790466 1 1
0.181861852462011 0.173998570401042 1 1
0.153205399904037 0.147021647931294 1 1
0.438106054174186 0.416812636196963 1 1
0.435256859661524 0.41494872013818 1 1
0.348158698679043 0.333206114178835 1 1
0.371424191277685 0.353667642144945 1 1
0.180076909131169 0.171736060210201 1 1
0.0614180778005998 0.060865646733923 1 1
-0.209658487245291 -0.200599943162078 0 0
-0.0799489743771161 -0.0800060409315449 1 1
0.230115002459618 0.222823520513775 1 1
0.342821470429182 0.3302412659119 1 1
0.337120391270733 0.319624273893578 1 1
0.500623980023223 0.475809897002953 1 1
0.0620784930654449 0.0583522121075585 1 1
0.334074663596953 0.317883620603708 1 1
-0.103484667568627 -0.0980303369803352 1 1
0.00261776527974027 0.00366089238127045 1 1
0.231611929892383 0.221154693057572 1 1
0.1992043986937 0.191415545532735 1 1
-0.0493941282039169 -0.0434141001057791 1 1
0.366042482176527 0.352735991887398 1 1
0.214318564703281 0.202642214204217 1 1
0.131619335964457 0.127387830958138 1 1
0.408738137599513 0.389099703275208 1 1
0.496928763406698 0.472165143946158 1 1
-0.167699878307771 -0.155293274657724 0 0
0.108379095587866 0.106111486130608 1 1
0.275419367371341 0.263881239840683 1 1
0.301286042610255 0.287331221187865 1 1
0.176812554223048 0.163021073264458 1 1
-0.0226586210486951 -0.0210087364486217 1 1
0.035690200310015 0.0333817740995677 1 1
0.138005687217799 0.131593276570018 1 1
0.309479248153364 0.300906616241024 1 1
0.270813758326462 0.254441907478157 1 1
0.0641476715637087 0.0638043933790864 1 1
0.0620941275653436 0.0581788486082836 1 1
0.11995191064569 0.1167487862354 1 1
-0.0329556707347275 -0.0332361901992234 1 1
0.350265147902382 0.335298923890977 1 1
0.361412812498187 0.341362849079098 1 1
0.265669645612546 0.252364316488852 1 1
0.259548353197346 0.244422606181975 1 1
0.156458139580667 0.151711211138558 1 1
0.108147246863222 0.108101915487046 1 1
0.287078181235333 0.274274359633101 1 1
-0.04399756869708 -0.0446304238928722 1 1
0.0115019694725451 0.0120046898783978 1 1
0.192501551950073 0.181062604962516 1 1
0.0811414256436768 0.0848383153710475 1 1
0.392942270229202 0.372717870071696 1 1
0.0504045287152498 0.0437690223676165 1 1
0.0859116651160737 0.0763251161021991 1 1
0.14851108237299 0.142294244837014 1 1
0.237203780375908 0.223476670863682 1 1
0.489319964455904 0.470653520555889 1 1
0.169893178630678 0.159375740431372 1 1
0.0966025465385282 0.0923122117372977 1 1
0.328988304757492 0.310635625708703 1 1
-0.15303544173621 -0.150535971503731 1 1
0.257681992437419 0.247618566691748 1 1
0.047602663641912 0.0442270465087482 1 1
0.0949030602592191 0.0903908319500589 1 1
0.0499689221501978 0.0443705017256609 1 1
-0.111362862651864 -0.105310745016086 1 1
0.291539772755969 0.275240519852042 1 1
0.251610404426479 0.240503077547099 1 1
0.134224406613732 0.128536755316645 1 1
0.0754995289457159 0.0729585501779149 1 1
0.171097773467149 0.166129823043205 1 1
-0.00509660322316238 -0.00875138030994647 1 1
0.178607505291268 0.169928974078214 1 1
0.140081354663107 0.137991396270682 1 1
-0.0156766523256557 -0.0163748627317492 1 1
0.211521185543963 0.200442985145692 1 1
-0.0281614880557911 -0.029348295475519 1 1
0.191789945886059 0.189782573560265 1 1
-0.0170794563531023 -0.0177148281106301 1 1
0.497201023017034 0.46910258229675 1 1
0.211761089059565 0.208102680090331 1 1
0.100579229628568 0.0939117437091557 1 1
0.516498731592249 0.486073525504528 1 1
0.470781985977719 0.450056504033179 1 1
0.170265409058499 0.158211951470608 1 1
0.156834967283718 0.153437571379478 1 1
0.358030662530883 0.341898846900502 1 1
0.171373168948352 0.162872767965921 1 1
0.27979928941299 0.265450711688399 1 1
0.129172815532502 0.122322390080164 1 1
0.106151659094357 0.0991855484320459 1 1
0.292719079470601 0.278961694866297 1 1
0.398239386404165 0.378440663292262 1 1
-0.109160496265697 -0.10021920777419 1 1
0.465832465671956 0.439555278133221 1 1
0.223352298839805 0.208649142589066 1 1
0.148405101660047 0.144080806622732 1 1
0.311595898458375 0.302484684632919 1 1
0.146315159012099 0.138365349266701 1 1
0.502299508111441 0.478682730945889 1 1
0.363017099124917 0.342626321081219 1 1
-0.0461348659154449 -0.0439162345667574 1 1
0.044571952371914 0.0431341721924087 1 1
-0.0137657255856281 -0.0123689836632929 1 1
0.336999776863567 0.321824610642093 1 1
-0.00843737649548962 -0.00693235606255385 1 1
-0.224265650841093 -0.209941053430908 0 0
0.202500728562473 0.193630646032449 1 1
0.311623598280801 0.29390880403817 1 1
-0.180734244471157 -0.171932006068446 0 0
0.425836040083915 0.40232401845423 1 1
0.10020640289267 0.0896928114543848 1 1
0.13962955423755 0.135760008885524 1 1
0.394302178619677 0.379747397338707 1 1
0.277690120244587 0.267394260974068 1 1
0.0578171250847964 0.0608743128983503 1 1
0.452750661142104 0.433968354892453 1 1
0.354344891602894 0.331329542352637 1 1
0.204579707177568 0.195642727263572 1 1
0.231461747294702 0.22204832006814 1 1
0.305923896892934 0.29134660348014 1 1
0.0615411039902199 0.0560121141330979 1 1
0.124629330246906 0.118194681412475 1 1
0.129308486217898 0.132159044304827 1 1
0.525822704986961 0.507301344362097 1 1
0.14613979570989 0.139301327974947 1 1
0.211466359544674 0.198835411323823 1 1
-0.00678177779032479 -0.00543239262964455 1 1
0.50926019562925 0.486319292802636 1 1
0.0113359871745762 0.0112567350361775 1 1
0.309099937952228 0.291593882565944 1 1
0.259423754613839 0.24181718878109 1 1
0.239826792231183 0.22721706734582 1 1
0.323046746055535 0.296270520422567 1 1
0.193830759901976 0.179373493630916 1 1
-0.0395400685121427 -0.0367153519992629 1 1
-0.103039566111465 -0.0973821370989859 1 1
0.34253041673528 0.326602035885885 1 1
0.420055926497811 0.38631263705815 1 1
-0.0771862619109043 -0.0724821314380418 1 1
0.0478300244320838 0.0415867931790543 1 1
0.231429701316375 0.220122058762406 1 1
0.0293656876926324 0.0270188031864901 1 1
0.195079400696271 0.186914045197444 1 1
0.0103799435450701 0.014271243915836 1 1
-0.0357386390176437 -0.03483744359553 1 1
-0.062452227983563 -0.0569447250682027 1 1
-0.0151856111106444 -0.0154337650949373 1 1
0.156975561895836 0.15062781572368 1 1
-0.0385496108132316 -0.0371766475858125 1 1
0.350999265668066 0.333527451225208 1 1
0.017875801767681 0.010255442001229 1 1
0.226056852526423 0.216353665771764 1 1
0.319737924237993 0.302170342021174 1 1
-0.148495466885476 -0.143023156026603 0 0
0.0908628105477397 0.0886178860303317 1 1
0.266798848304385 0.251754762085898 1 1
0.180466660389148 0.173581520319399 1 1
0.249313943798561 0.231749991045395 1 1
0.457158670609672 0.434650280487913 1 1
0.342109306621211 0.3300433307098 1 1
0.104134432212209 0.0983123966050138 1 1
0.265645969636817 0.254588772437821 1 1
0.243491514592556 0.228611802777439 1 1
0.283513694713592 0.271868856886889 1 1
0.0172701783216316 0.0241458596981039 1 1
0.411465274001883 0.387920631638145 1 1
0.192752342583521 0.186237608683345 1 1
0.0915806822578327 0.0866274605078552 1 1
-0.170248551579537 -0.160836744839423 0 0
0.389745706784488 0.370568486671461 1 1
0.0757815674747712 0.0723148121558813 1 1
0.314511169987234 0.297427567302039 1 1
0.120026011591924 0.112585427776985 1 1
0.293634188057528 0.279730833404679 1 1
0.179304454203766 0.169506332534346 1 1
0.293687790096729 0.27322029289611 1 1
0.0242071693324858 0.0237097829166879 1 1
0.517860307832598 0.488960835740891 1 1
0.109660269374667 0.112714783733649 1 1
0.214142303601944 0.203983074772919 1 1
0.036130573515709 0.0375653023215677 1 1
0.207387978667471 0.196694797892361 1 1
0.408655455667985 0.391268561540972 1 1
0.382595253227346 0.358228061702368 1 1
0.202608840721914 0.201561628955359 1 1
-0.124979121547867 -0.116568721889632 1 1
-0.0154753215314414 -0.0151701497890963 1 1
0.165680437708976 0.158011568325598 1 1
0.341068148839288 0.323317276807273 1 1
0.489170982997677 0.466421040823416 1 1
0.0420590087934124 0.0411180979517339 1 1
0.326746536126373 0.307018665335681 1 1
0.224339625807581 0.211936047747137 1 1
0.404401640525843 0.380027024186835 1 1
0.0956114279611576 0.0904950425648531 1 1
0.121806095931297 0.117589061046653 1 1
0.248169621520796 0.236151164083107 1 1
0.210105737039216 0.201512337208143 1 1
0.194926424476247 0.180577711720822 1 1
0.340357072692888 0.326174592752541 1 1
0.275267243472764 0.263536321105271 1 1
0.45080221770759 0.423713637164816 1 1
0.324615895531403 0.304321579879452 1 1
0.0745279974644832 0.0728925161414087 1 1
-0.125820763941294 -0.114171319618803 1 1
0.214408551825371 0.208750064918945 1 1
0.208680483604373 0.19832026918543 1 1
0.349228295975861 0.329009499478853 1 1
0.470844520253608 0.448932776788496 1 1
0.439463180376659 0.411861222988436 1 1
0.500700622303699 0.479089505479395 1 1
0.226666235888552 0.203656976254124 1 1
0.0462426669459957 0.0441728423279367 1 1
0.0447216037153399 0.0414568085494723 1 1
0.181817544309424 0.177388231155146 1 1
0.11282516063368 0.101900508257616 1 1
0.153610932821497 0.149151071995684 1 1
0.310196485516167 0.292625128717454 1 1
0.0618852007004193 0.0580792922670579 1 1
0.39826814567768 0.377876326942994 1 1
-0.152600456610201 -0.151552786123533 1 1
0.166275899118527 0.156992830350842 1 1
0.430522452438622 0.410393138906012 1 1
0.176266335737601 0.171725223180979 1 1
0.0527267406957114 0.0582325868908444 1 1
0.171818271064484 0.169641738685953 1 1
0.0387954520990466 0.0365413954546448 1 1
0.189314589745253 0.178883461432466 1 1
0.410621785855833 0.391119569363358 1 1
-0.107239617295498 -0.105485203018977 1 1
0.0901350299939571 0.0838771576680448 1 1
0.371118202711957 0.354408453158908 1 1
0.421036963517911 0.397137398524249 1 1
0.116052767643553 0.100135068831184 1 1
0.505069124306842 0.471156652605664 1 1
0.291321204878084 0.274430960889045 1 1
0.223429430630427 0.211546828346459 1 1
0.0447908006805981 0.0444748216857071 1 1
0.0706423829345179 0.0656578100268278 1 1
0.0950295613455419 0.0882278373011075 1 1
0.0681307280737302 0.0668392029751825 1 1
0.40454809838874 0.380193459392792 1 1
0.177221891836125 0.166244926473722 1 1
0.143272297199862 0.139175887786883 1 1
0.131548413086416 0.12381369659365 1 1
0.307453224635099 0.296459781381682 1 1
-0.00648211923243487 -0.00764723251486192 1 1
0.502472845201091 0.470155161359908 1 1
0.164895077328988 0.154916659065769 1 1
-0.0459709862688197 -0.0497034519164826 1 1
-0.0395134188477605 -0.0425914161768007 1 1
0.165863282524364 0.157975037913158 1 1
-0.321503613166669 -0.302221422365142 0 0
0.176476474358273 0.169985943574347 1 1
0.369690033662355 0.354986596531092 1 1
0.262344130030645 0.249921941085233 1 1
0.288790598685304 0.275878878045508 1 1
0.354288751582103 0.33485412326747 1 1
0.253281332920987 0.243763374132569 1 1
0.394611829618834 0.377263821340006 1 1
0.248932520333405 0.232941189465499 1 1
-0.0832500610819041 -0.0762034913477136 1 1
-0.0107543186322136 -0.0129211171486137 1 1
0.165926068990281 0.15727501586541 1 1
0.167918147651314 0.158818446310847 1 1
0.267824742942479 0.256132143311373 1 1
0.237433534820764 0.223562309317886 1 1
0.12143873164733 0.114520416074858 1 1
0.0568655927722082 0.0538747860230712 1 1
0.0633012130406515 0.0623300729684566 1 1
0.167979122596292 0.170657100764409 1 1
0.234333557567425 0.222123033990578 1 1
0.16551792771652 0.161409100496178 1 1
0.0859776468526083 0.0821477138981793 1 1
-0.0733601883988375 -0.0711883621949869 1 1
0.0651860552903022 0.0635983303586521 1 1
0.321870338461571 0.307717303961041 1 1
0.312421890646824 0.300276271282961 1 1
0.198414614754343 0.189383738194956 1 1
0.0134029046342886 0.00975839676087311 1 1
0.0778566975477964 0.0738059392693707 1 1
0.119347539743829 0.111766461311564 1 1
0.137616694649532 0.127587673316384 1 1
-0.0418174564829546 -0.0366996413705969 1 1
0.218956846255459 0.210788191101463 1 1
0.0162749842989172 0.014507802268982 1 1
0.0484568394594884 0.0515994889810225 1 1
-0.0210470373855513 -0.0171335107844053 1 1
-0.000505706891277422 -0.00345177155962685 1 1
0.109447601493137 0.10864520414507 1 1
-0.0166133957271707 -0.0156113653805975 1 1
0.36405525077227 0.353683926775477 1 1
0.381453127413016 0.363304946307563 1 1
0.271659425838621 0.262212574278536 1 1
0.478349549173401 0.461210643463099 1 1
0.298687145960078 0.287611407739823 1 1
-0.0259280559191765 -0.023426941477384 1 1
-0.0505374613399186 -0.0469883320095859 1 1
0.121143041621438 0.116663896451903 1 1
0.253848651840918 0.241698960086157 1 1
0.480687046173223 0.46209770644785 1 1
0.441446637327303 0.422183545855375 1 1
0.0331604824282395 0.0348268806236532 1 1
0.477475209393537 0.454978149967228 1 1
0.37419922113849 0.346082437641888 1 1
-0.0402152443179147 -0.0404577215249877 1 1
0.152752936460901 0.158235301441721 1 1
0.148884793775946 0.143656283572136 1 1
-0.0788934267757776 -0.0746399036169584 1 1
0.162491788150392 0.157219858343223 1 1
0.017101583237122 0.0179225580229039 1 1
0.0102996265730038 0.00545564431972448 1 1
0.0983041996486083 0.091899335681504 1 1
-0.0103237830890237 -0.0163835482964446 1 1
0.155615870714375 0.151468213112996 1 1
0.560861612952754 0.528703279541787 1 1
0.0604291378719802 0.0593044947957775 1 1
0.0892873575209005 0.0774279154891734 1 1
0.385828770810595 0.364395127764654 1 1
0.389804231424491 0.367475799410631 1 1
0.144082502380263 0.135414408325312 1 1
0.0684146153832842 0.0706884529986781 1 1
0.279286465676657 0.262365451484551 1 1
-0.0432378409913528 -0.0420066156371563 1 1
0.0261862715978801 0.0261133693355554 1 1
0.355152275701036 0.338001797983358 1 1
0.0502042585379087 0.0539445945041629 1 1
0.209093938338977 0.200851016666603 1 1
-0.0295009949482434 -0.0279235010455173 1 1
0.15153156872836 0.140536819136874 1 1
0.181885445746378 0.170307809421755 1 1
-0.055238474686567 -0.0501991110877548 1 1
0.109045887113841 0.103196011661332 1 1
0.242760636587822 0.229293559233522 1 1
0.623892749035977 0.595913260695273 0 0
0.140440139949501 0.129748781521602 1 1
0.38113815163597 0.367929872892035 1 1
-0.0876112016813192 -0.086039767941483 1 1
0.365110192258936 0.348375769675283 1 1
0.286931855078599 0.276842209108413 1 1
0.0440039915501093 0.0413343505357128 1 1
0.0574061338368226 0.0569415845001508 1 1
0.419590617409086 0.399252648793187 1 1
0.198175010947837 0.192344742238806 1 1
0.238955312134891 0.228400117466888 1 1
0.0603781386893393 0.0552558716783927 1 1
-0.0938702629972026 -0.0861514590672003 1 1
0.221859714655967 0.207746783905137 1 1
0.309026504470103 0.296286671418062 1 1
0.17931670558061 0.169188074663498 1 1
-0.25423185262695 -0.243811501031877 0 0
-0.0239502957892106 -0.0188168096357725 1 1
0.210438486667121 0.200495297886015 1 1
0.0351872751229884 0.0349509258537623 1 1
0.496724184629172 0.476687352230229 1 1
0.1308756037295 0.124161692944333 1 1
0.558615583009539 0.535937228677285 1 1
0.152522531182493 0.147218760101309 1 1
0.47470785721214 0.452200134325651 1 1
0.250808544546116 0.234414246118931 1 1
0.0337361821499148 0.0313332245157645 1 1
0.182407844170859 0.172199783148796 1 1
0.232675120617669 0.218314583728431 1 1
0.337423483815828 0.31864287880362 1 1
0.23848744726536 0.222496782565 1 1
0.244182960277793 0.236269788612097 1 1
0.47544904146375 0.44935396298117 1 1
-0.0458147436796793 -0.0438872600052718 1 1
0.377515526506782 0.358511130187559 1 1
0.292413580138906 0.281977636968937 1 1
0.401138029797533 0.381405418661599 1 1
0.364166996521719 0.357470224462546 1 1
0.141251964677478 0.137627967006797 1 1
0.0846333485380269 0.0815837963157273 1 1
0.374984948788503 0.358941661685707 1 1
0.170038038605457 0.158708107538801 1 1
0.523210576345932 0.496818299796753 1 1
0.18834339320352 0.178546674568315 1 1
0.0708986232270412 0.0732057628643683 1 1
0.165409842621349 0.151618410199142 1 1
0.311084581309422 0.291206075574191 1 1
0.134393830712785 0.129961327181155 1 1
0.0976802371751417 0.0915677510464288 1 1
0.574515932956489 0.545552682138117 0 0
-0.0115513052894483 -0.00196276097078965 1 1
0.140734471575931 0.131799252986067 1 1
0.193077388980308 0.180600022425158 1 1
0.37763012576146 0.357338542604789 1 1
-0.123319724997078 -0.11112748774389 1 1
0.263729453000608 0.249537674999707 1 1
0.491037025786467 0.467924298101365 1 1
0.176836819599896 0.168751943230641 1 1
0.216568308736674 0.208097205626521 1 1
-0.181896109951856 -0.165874065032346 1 1
0.658650475108931 0.626696879633904 1 1
0.326883520095413 0.314206543148665 1 1
0.351482349055839 0.336730675347681 1 1
0.210828356345491 0.208032090316099 1 1
0.195209251062163 0.183662424125859 1 1
0.158108439772291 0.154279658009553 1 1
0.0998957803771693 0.0922451630574889 1 1
0.32831819666606 0.31294917658726 1 1
0.142669033563675 0.13410764982245 1 1
0.270519375757006 0.26060086418188 1 1
0.195932702135156 0.185416285634404 1 1
0.0582888448718448 0.053583208195995 1 1
0.155390318020722 0.14991187718386 1 1
0.259248099342474 0.251543986652012 1 1
0.132030044062917 0.128158053557338 1 1
0.298750832299933 0.284946784876697 1 1
-0.069031275090192 -0.068159237943659 1 1
0.280079298781562 0.268318061273064 1 1
0.28766912824307 0.27333404215241 1 1
0.114540996550605 0.108929578592831 1 1
0.558508390444026 0.524555877626271 0 1
0.0745186088271773 0.0727012122017586 1 1
-0.0191508731132331 -0.02136487079001 1 1
0.0779552611099903 0.059944010437591 1 1
-0.0758840549689158 -0.072212312110183 1 1
0.0992975947963535 0.0999901749011934 1 1
0.368146537612951 0.351460016165518 1 1
0.450999876652466 0.429763151515771 1 1
0.183711757004297 0.172364950581622 1 1
-0.0195099051121316 -0.0248060549498884 1 1
0.363085063698686 0.343938327446093 1 1
0.202554210975051 0.186430583803236 1 1
0.159657290417393 0.155664767937154 1 1
0.0328033698891829 0.0330278471384478 1 1
0.251938984402028 0.24006334486017 1 1
0.524890527211118 0.499872136524129 1 1
0.0502416328027918 0.0437890795052645 1 1
0.0182847461932405 0.0198702182830143 1 1
0.509750711367981 0.486275863108131 1 1
0.178192213391611 0.172841957608136 1 1
0.394033946780895 0.37306903176941 1 1
0.052583826226416 0.057663126143075 1 1
0.123402246018605 0.118856964228702 1 1
0.0294747871690266 0.0273680088698165 1 1
0.457366091792488 0.437738782180091 1 1
0.345925498876116 0.327254289436828 1 1
-0.0599329497773309 -0.0558683665685808 1 1
0.132515136356734 0.125690215710508 1 1
0.576055278161574 0.538460760018436 1 1
0.46281899064167 0.445232860868657 1 1
0.264038033175117 0.250161095362818 1 1
0.183440573897067 0.180137817646917 1 1
0.420760213554414 0.399106937468462 1 1
0.0445490612790784 0.0438533521961614 1 1
0.159927199229504 0.153153869767945 1 1
0.34778329420949 0.334342463185422 1 1
0.270919854208299 0.262343479740902 1 1
0.126298646873842 0.119412542656852 1 1
0.532644718609706 0.511736721831102 0 1
0.0323387643328175 0.040578041911924 1 1
0.160197192383411 0.151864219919416 1 1
0.411074722452382 0.391159703584088 1 1
0.202141479868761 0.194910234093807 1 1
0.316512484249586 0.301579291840066 1 1
0.229023148258435 0.220867980038509 1 1
0.101108157873944 0.0924405204429689 1 1
0.180812325865941 0.171408546352699 1 1
0.423041580927879 0.400380567634996 1 1
0.232796553749817 0.220165678700311 1 1
-0.12848195252106 -0.123944310208031 1 1
-0.278225916435064 -0.263142601614744 0 0
0.38486072098633 0.362196152507671 1 1
-0.0579453792778456 -0.0570968066123542 1 1
0.243769914230548 0.235270849912923 1 1
-0.0188740903063204 -0.0272613335707834 1 1
0.38864531393379 0.369443982083417 1 1
0.384297286225573 0.365700557080599 1 1
0.274756790401344 0.265178355655549 1 1
0.172863718421306 0.163306353004113 1 1
0.174533462804642 0.167553604240481 1 1
0.282425259449283 0.260304488990083 1 1
0.0355806015241852 0.0357384161549914 1 1
0.382569314468309 0.370665945787337 1 1
0.114370118873423 0.107909144076279 1 1
-0.105796691030155 -0.101296686974873 1 1
0.276996264956456 0.266905202292779 1 1
0.227957808707514 0.211063462154238 1 1
0.125916157815347 0.124434441994769 1 1
0.0544995208571527 0.0511476736102496 1 1
0.232954622074555 0.216090943262428 1 1
0.255216304311008 0.242868944081433 1 1
0.11450864476846 0.10446845814748 1 1
0.190911109702533 0.181427193797446 1 1
0.400090963763676 0.38118190206299 1 1
0.0658287061240093 0.0609183837555276 1 1
0.336995636901145 0.320428421057207 1 1
0.217257424294016 0.206469905672304 1 1
0.0914593525485507 0.0788048730929268 1 1
0.325825900923513 0.312152822973596 1 1
0.132152528648754 0.127105072193146 1 1
-0.145588529120828 -0.137161266847934 0 0
-0.0774149704701596 -0.0717769982608724 1 1
-0.0363711732316001 -0.0350155507957256 1 1
0.094311995772568 0.0919349794065513 1 1
-0.135382906249488 -0.130465431966556 0 0
0.539852943707382 0.516746092869986 0 0
-0.143688314446254 -0.133867429530965 1 1
0.209928012896574 0.199261596706642 1 1
-0.0475666986924695 -0.046446021881143 1 1
0.327667794447376 0.311979409669679 1 1
0.222756576487778 0.20831968781958 1 1
0.351139338008338 0.321729578023762 1 1
0.501575003584655 0.475828893866571 1 1
0.084856658921502 0.0826153097873769 1 1
0.0212023101262724 0.0219536768295164 1 1
0.134609673105637 0.128334084302004 1 1
-0.00260785297712216 -0.00481427450579011 1 1
0.109621111170939 0.102643140490485 1 1
0.154764864574294 0.147509923266566 1 1
0.203395026517453 0.195354880138155 1 1
0.108345492311134 0.105435174254887 1 1
0.362235919045155 0.342107320475781 1 1
0.43837847210075 0.424807095831278 1 1
0.636403416085747 0.604792308939296 0 0
0.169394824347397 0.159676052025964 1 1
-0.101110941891429 -0.0971199426691064 1 1
0.258782183368861 0.247264568287932 1 1
0.26820841730764 0.257164771021399 1 1
0.0292362951802261 0.0387952109710372 1 1
0.0369487841871311 0.0330113842489634 1 1
0.174937247699946 0.168281898099873 1 1
0.312119896152141 0.293865089586283 1 1
0.167470367124051 0.159524093106136 1 1
0.2257228659864 0.221326551715864 1 1
0.0454717539713725 0.0444813468259044 1 1
0.296128860716404 0.28324188375993 1 1
0.368029101984875 0.343457668777518 1 1
0.411891802088963 0.397450680912012 1 1
0.326478525070708 0.315257197931619 1 1
0.239165158226663 0.229614010296659 1 1
0.369530711494151 0.351329516223007 1 1
0.293232217303271 0.281750239750981 1 1
0.335132607137641 0.316311295585336 1 1
0.158426496200331 0.151123754601901 1 1
0.0824039739186861 0.0752251091511899 1 1
0.0850423799013054 0.0888913191060211 1 1
0.13850469748597 0.133900247771811 1 1
0.0622861533870625 0.0605560930989572 1 1
0.125172038411916 0.127332456036977 1 1
0.262817912246861 0.252762904145892 1 1
0.0626218909441799 0.0596312746763822 1 1
0.209206458510211 0.193695059963113 1 1
0.171685368915288 0.159614431255332 1 1
0.147665360177604 0.139185206684686 1 1
0.211259666666748 0.202862494601442 1 1
0.31094983505421 0.291009741523156 1 1
0.181676756053997 0.176253439024354 1 1
0.281329898129871 0.266958669867317 1 1
-0.164031197021422 -0.156206596014025 1 1
0.263499598986185 0.256692721301106 1 1
0.303030150739622 0.280622636310292 1 1
0.00955524905655764 -0.000694410979105265 1 1
0.228964888560356 0.216134007530558 1 1
0.0143971525629611 0.0160273026946691 1 1
0.384145577553256 0.360930038660625 1 1
0.41904306338853 0.400318659331392 1 1
0.0368828479887247 0.0315669523643247 1 1
0.115200611315114 0.10971428563359 1 1
0.216231815267576 0.210714208139819 1 1
0.29197742748076 0.276702939131506 1 1
0.0348886389346335 0.0382993747854718 1 1
0.0559410351894397 0.0494588292044214 1 1
0.200689094699381 0.196869097731865 1 1
0.0295954372976224 0.0225268675721807 1 1
0.209786149405493 0.197993965966243 1 1
0.0872692359455839 0.0856546169603576 1 1
0.112274284399761 0.111872804084061 1 1
0.0489739611223972 0.0382080163353948 1 1
0.343997866763305 0.325883186861895 1 1
-0.043559616905884 -0.0407864358967548 1 1
0.151705982089529 0.146072397715702 1 1
0.168560178410471 0.152635072095507 1 1
0.327366426655052 0.311579106568277 1 1
0.319701146864849 0.302238155312309 1 1
0.45926055738992 0.435552558806023 1 1
0.113931386319732 0.108234777764963 1 1
-0.132235497512862 -0.128974915778385 1 1
0.291504846383822 0.278056681857702 1 1
0.582959852255795 0.553782182023297 0 0
-0.0988818284387747 -0.0900124450170373 1 1
0.421781910944524 0.397569919426278 1 1
0.334085496160723 0.322639102449991 1 1
0.494363092045823 0.46687074743332 1 1
0.121458675432547 0.117724907920874 1 1
0.0227285815895742 0.0208418502061857 1 1
0.185883606705381 0.176869007975779 1 1
0.586972415836112 0.557055698339246 0 0
0.303109774476946 0.287273439381671 1 1
0.475164812439276 0.45728769252281 1 1
0.209563208790073 0.200680534033788 1 1
0.104103259942348 0.0987523487292547 1 1
-0.0383598055030388 -0.0367826370189034 1 1
0.140480506281313 0.133224463075366 1 1
0.0480710215899115 0.0454469853747805 1 1
0.178447146427015 0.17029471868159 1 1
0.131638650122443 0.127558954501311 1 1
0.406321615575581 0.381646098990012 1 1
0.335212794903176 0.32485882544122 1 1
0.24137564257105 0.230413775077727 1 1
0.399748103806095 0.370622507387777 1 1
0.064531213415964 0.0562666279272163 1 1
0.254360735214278 0.242772098800178 1 1
0.0608692785196828 0.0592490599652506 1 1
0.0936467994644719 0.0868464556446303 1 1
0.211823392979906 0.201086120520638 1 1
0.272937532727526 0.262935990633757 1 1
0.188783127197508 0.177535592475103 1 1
0.12385817971146 0.118646205486777 1 1
0.60962774978721 0.584234719001348 0 0
0.0217690138736622 0.0213003751007669 1 1
0.0256058227536444 0.0249051073601119 1 1
0.0746314322744153 0.0682438152598061 1 1
0.165789800001561 0.158061577745454 1 1
0.607009435840622 0.5783019455531 0 0
-0.0111893851795165 -0.0130591344170092 1 1
0.26473510889457 0.249283206570976 1 1
0.412188234983376 0.393632291861209 1 1
0.340861007716119 0.332869890594067 1 1
0.497282381893897 0.471530507895857 1 1
0.0327706992131726 0.0307566315940836 1 1
0.127347522721666 0.122905260034102 1 1
0.186837117036443 0.177604376260898 1 1
0.102263823770133 0.0960078564464719 1 1
0.175954908062744 0.16721330802529 1 1
0.217225246836335 0.205054526314443 1 1
0.266277585964139 0.253281870360877 1 1
0.172072188775418 0.167362352256129 1 1
0.17540065631938 0.166838440428806 1 1
0.303113038098227 0.28864756008634 1 1
0.460731572191374 0.439158257212949 1 1
0.53421532337004 0.516062878774491 1 1
0.0937392708155078 0.0901656455874861 1 1
0.237825969748538 0.228770230214986 1 1
0.202300907052518 0.195254500085455 1 1
0.113655410955777 0.110762242621315 1 1
-0.0275129936088271 -0.0310545043064086 1 1
0.171343261375693 0.165278812296009 1 1
0.197087927331394 0.189473266240349 1 1
0.445947003638201 0.422884262289932 1 1
0.186311100406978 0.176436587582515 1 1
0.472142744783657 0.451480741867568 1 1
0.200344796085248 0.190123053825709 1 1
0.245291503261662 0.231965602522267 1 1
-0.0249386355142976 -0.0227681375534238 1 1
0.258940728879639 0.248646328570407 1 1
0.228972180349251 0.220896598092752 1 1
0.372516528478872 0.355450745498026 1 1
0.433539261862265 0.408246772636203 1 1
0.186703638687081 0.177075710729775 1 1
0.305335234634913 0.288358281989982 1 1
0.0465255472720815 0.0446543024003255 1 1
0.181873665272651 0.170617488937269 1 1
0.354669672863991 0.344127324210186 1 1
0.0694596704950045 0.0734387276928008 1 1
0.157527497450466 0.149377528342727 1 1
0.325818602239679 0.305360110781757 1 1
0.0765190523067467 0.0691153432423622 1 1
0.376328789728391 0.354488384511663 1 1
0.416466083923674 0.401292799776602 1 1
0.216596806015358 0.204776535866032 1 1
0.202048218835321 0.187934012915779 1 1
0.0151813570118773 0.0154923041731927 1 1
0.270744004628745 0.253779036020841 1 1
0.384224818691179 0.360642025077812 1 1
0.0129016304007295 0.0121081262946474 1 1
0.0502536759649295 0.0455776963335036 1 1
0.172188028262817 0.162382134842903 1 1
0.022503904029537 0.0196645552086444 1 1
-0.036690811002057 -0.0338250798765429 1 1
0.69345824532279 0.659107187758598 0 0
0.345510824256224 0.329030897248218 1 1
0.0945678583827613 0.0920351138263996 1 1
0.0427766480814829 0.0564499069448166 1 1
0.217438595090572 0.205734862429314 1 1
0.179286976749655 0.173459303107585 1 1
0.250708723599759 0.238251997922561 1 1
0.382128758329069 0.359218272538408 1 1
0.540827227507906 0.519289183795954 0 1
0.367578273989327 0.353007346984102 1 1
0.12420607363104 0.116966067908815 1 1
0.202389222340186 0.199531086803748 1 1
0.329895572058992 0.303336019769321 1 1
0.272860525125883 0.259643290832528 1 1
-0.076500319962146 -0.0726982257658243 1 1
0.0934908444482661 0.0907766473951413 1 1
0.523772653578173 0.502264595510033 1 1
0.279336805877818 0.270015047317085 1 1
0.152559653995585 0.143759037630459 1 1
0.070982645296604 0.0706118949031247 1 1
0.430143164945664 0.392806381941979 1 1
0.334044947757407 0.313131314061224 1 1
0.0224512975372758 0.0214418679961145 1 1
0.539327957930246 0.50953609794487 0 1
0.0665955743251696 0.0675246714831159 1 1
0.151381690599162 0.146322697325465 1 1
0.283211342287724 0.270658933344346 1 1
0.126339732174197 0.121596471099016 1 1
0.190520178667509 0.171378166926595 1 1
0.176877934690728 0.169992306246641 1 1
0.250278241285166 0.231001082204847 1 1
0.109805560070749 0.101314518532472 1 1
-0.0424288655864541 -0.0348782827162439 1 1
0.180670813077601 0.172032502869732 1 1
0.282601468327671 0.264898073260639 1 1
0.189326358344021 0.183591923259416 1 1
0.237298877279468 0.228727848406693 1 1
0.247444665005826 0.234672725587044 1 1
0.152712490563199 0.137811999294931 1 1
-0.0682958154113126 -0.0667126090853712 1 1
0.137350599735477 0.135396792668484 1 1
0.0309319401854821 0.0259727276584302 1 1
-0.0952583518795792 -0.0899267799117263 1 1
0.218555377786448 0.209062019936323 1 1
0.13939340867576 0.127351862093663 1 1
-0.0954461522106611 -0.0911316593347307 1 1
0.335535565506348 0.323524751405278 1 1
0.037172534385376 0.0332947787600192 1 1
0.285887319708162 0.277877015776398 1 1
0.0627513853161314 0.059088850797081 1 1
0.395952717887964 0.379809206364128 1 1
0.00766386043597404 0.00547120776026539 1 1
0.0909975643597169 0.0940647311966039 1 1
0.338304308589233 0.325101483488394 1 1
0.118753361292326 0.113742932341671 1 1
0.0490900567132725 0.0427092238387063 1 1
0.295378709321697 0.280615540445809 1 1
0.479365400118503 0.455604803738463 1 1
0.382216075646949 0.357755100022905 1 1
0.0524834234357734 0.050740032672932 1 1
0.237259544622583 0.223900832833025 1 1
0.337535622954163 0.323990835492415 1 1
-0.0623088134984536 -0.059567501610346 1 1
0.184642692538811 0.175807712901563 1 1
0.0439597566006482 0.0414614481151563 1 1
0.104681053019399 0.101372764326029 1 1
0.289554334610049 0.273003468858228 1 1
0.344807641181185 0.328713750290695 1 1
0.133082256413041 0.127858004026922 1 1
0.237642457644345 0.226544862733344 1 1
0.454001592387636 0.434824586747893 1 1
0.603111223103904 0.577920509670277 0 0
0.244681579442062 0.22998006090245 1 1
0.0869083282677347 0.0841409929255008 1 1
0.284699920062296 0.271821973376831 1 1
0.124803579299757 0.110609135437803 1 1
0.106873542585822 0.100227768758216 1 1
0.314661022748165 0.295537792926648 1 1
0.0194149195553163 0.0253779000546311 1 1
0.198806987593212 0.191045047309221 1 1
0.339337659989804 0.323158323814884 1 1
0.070065654559526 0.0666500024415454 1 1
0.297489802528885 0.283558417555709 1 1
0.257126725351829 0.245131444051185 1 1
0.241538207602353 0.233277497421166 1 1
0.106705126800387 0.0933401545925724 1 1
0.0365041450613943 0.0329258759409948 1 1
0.333064578003871 0.321364857788226 1 1
-0.132853462248809 -0.121780654260906 0 1
0.338855044161005 0.322698482106521 1 1
-0.183389266960111 -0.175736921920864 1 1
0.18522696346955 0.178565901110505 1 1
0.177317857193992 0.164746422979415 1 1
0.0675834210849261 0.063267425613156 1 1
0.4308296637782 0.410923897142487 1 1
0.145375051792024 0.146829562366537 1 1
0.171984849174409 0.164329889052823 1 1
0.0482938646120721 0.0457736466319583 1 1
0.328776787590338 0.308246089198504 1 1
0.12855578354557 0.123778393474193 1 1
0.657278786767032 0.631128065665785 0 0
0.281131260844894 0.269382541361833 1 1
0.149112991517691 0.146494215393065 1 1
0.298513290144401 0.279940924564504 1 1
0.0255519242091501 0.0219117235938708 1 1
0.179961449653588 0.158579239466898 1 1
0.111954155433074 0.10817468984486 1 1
0.125276003761952 0.116548268707137 1 1
0.052294492835001 0.0490045638450452 1 1
0.221852055782044 0.211067320568764 1 1
-0.00448290090477674 0.0027594655654964 1 1
0.167294006023211 0.167020249052655 1 1
0.27006946797528 0.256830204974603 1 1
0.21003969652159 0.208655639686329 1 1
0.188967841885036 0.174766523379309 1 1
0.231107945444504 0.216700329936253 1 1
0.363903973856007 0.34885274123576 1 1
0.443696878868005 0.423017026744919 1 1
0.123120668454555 0.11308717533308 1 1
0.0242356976435559 0.0232845224791223 1 1
-0.295307661642673 -0.27987009956808 0 0
0.572270170745117 0.544073314402254 1 1
0.384466789544296 0.370573827707117 1 1
0.469868051405023 0.4468495317197 1 1
0.00740679750855814 0.00657998373386903 1 1
0.343832238831038 0.323330989710463 1 1
-0.0907575401791007 -0.0716413644960807 1 1
0.109251952040834 0.104381031619118 1 1
0.520978230074037 0.489156795546649 1 1
0.146300330219946 0.140961062796742 1 1
0.173405008161396 0.159560958237217 1 1
0.12011649143268 0.120873417141387 1 1
-0.063378502481272 -0.0622363276283424 1 1
0.00733503272665368 0.00976841973521771 1 1
0.118312554318154 0.112839302713267 1 1
0.206009548071794 0.194892658657584 1 1
0.131520798105892 0.126246692635646 1 1
0.234259561673746 0.227398268124382 1 1
0.164015280030333 0.162340883038599 1 1
-0.0124520245052785 -0.00752272902686798 1 1
0.0459091894462191 0.046101398934414 1 1
-0.0160291647446873 -0.0166907579078128 1 1
0.233007178060898 0.221543195834217 1 1
0.00523025998390539 0.0122780649822674 1 1
0.154107807267579 0.147565745879558 1 1
0.232784846433881 0.218899676448168 1 1
0.437593270944293 0.415789577644576 1 1
0.00976802486947102 0.00859101418744072 1 1
0.245721691954499 0.229618251566297 1 1
0.10397799269637 0.0978336331666581 1 1
0.246789403266314 0.23503957362432 1 1
0.277048749739336 0.259045079393055 1 1
0.188250343376056 0.180079322594193 1 1
0.244639464079149 0.228357364420932 1 1
0.223647681883824 0.215168148561997 1 1
0.178448802047978 0.167215459561002 1 1
0.275611454634985 0.265216138998298 1 1
0.156034118747765 0.145321007699894 1 1
0.0908614005605647 0.0797305225160245 1 1
0.389863505916862 0.366469118756199 1 1
0.0994761143629099 0.0943424603917211 1 1
0.126351457651691 0.116516293911453 1 1
0.215451153843375 0.210240929195628 1 1
0.259665367456092 0.24325849020242 1 1
0.0877137506876546 0.0831692193294132 1 1
-0.0542139892389259 -0.0528649220496112 1 1
0.133685685126466 0.132072255773298 1 1
0.0586232714542899 0.0536597258314899 1 1
0.0741691765433323 0.074186685144072 1 1
0.36262216512301 0.342827820554358 1 1
0.13986256058382 0.135205191117652 1 1
0.172342766094809 0.164279927815915 1 1
0.432699857011108 0.415020684084642 1 1
0.239931261410496 0.2282592177736 1 1
0.329300496875414 0.313707908639939 1 1
0.0340756985527311 0.0340304727056245 1 1
0.343275420129679 0.331601328774731 1 1
0.0439073248117895 0.0419003603842253 1 1
0.619847944113109 0.590717109803277 0 0
0.146814272422199 0.140602542609159 1 1
0.587647368506669 0.561690201150959 0 0
0.18531979848544 0.17541791878459 1 1
0.54238646478976 0.511481138438022 1 1
0.0737463509408829 0.0722767756205207 1 1
0.227220469534143 0.218118733515685 1 1
0.102928416146268 0.0904039940424309 1 1
0.331929969608876 0.31963256445095 1 1
0.171881186911296 0.162145992103455 1 1
0.0985703028790961 0.0954638749466386 1 1
0.169584188610277 0.168529634144481 1 1
0.371949651801206 0.358591542118942 1 1
0.221960964146746 0.212122611836665 1 1
0.248970457710791 0.239229716771153 1 1
0.0518034811941941 0.0534939159327664 1 1
-0.016580856533992 -0.0118769854517121 1 1
0.26596362987939 0.252444446277834 1 1
-0.0300299600681376 -0.0352847873542987 1 1
0.393233434329696 0.375673001265822 1 1
0.39989653257848 0.379987304317229 1 1
0.0888820686210278 0.0813513988769598 1 1
0.245404578751205 0.23844711024484 1 1
0.180190402970503 0.168440296842991 1 1
0.148591943997428 0.140487027219764 1 1
0.206604843374208 0.196296941605489 1 1
0.059388521809481 0.0584291136569631 1 1
0.307880639988014 0.290860959048718 1 1
0.0325963137038101 0.0276907969379012 1 1
0.0783563125740301 0.0752191943021006 1 1
0.292620990290339 0.2770857214791 1 1
0.281203503544116 0.26686686415802 1 1
-0.0663012280239793 -0.0640387759594514 1 1
0.172976513096672 0.165968705531 1 1
-0.0480592345967432 -0.0526917501649138 1 1
-0.132203201184324 -0.11874598289892 1 1
-0.120027767604727 -0.118372269128983 1 1
0.100581714040068 0.0954271418053192 1 1
0.112924772508236 0.107814411358572 1 1
0.0568171730520453 0.0523639480175209 1 1
0.652124710770337 0.623549990995642 0 0
-0.209643874908111 -0.193880546191271 1 1
0.339061311170017 0.320781829587765 1 1
0.197981491935551 0.190609567794013 1 1
0.389719592797218 0.372238456710408 1 1
0.400518264004091 0.374524721903462 1 1
0.0738404032626256 0.068121567013371 1 1
0.196128129884995 0.186183433602595 1 1
0.140005348348836 0.132256407821463 1 1
0.358244035490972 0.340036357074162 1 1
0.225305475675276 0.218441005326564 1 1
-0.0557547243068015 -0.0518891501994279 1 1
0.367380248683425 0.353124699613196 1 1
-0.0226257100937833 -0.0118472070782242 1 1
0.419004618116716 0.396433100555268 1 1
0.454953983398106 0.42962198671514 1 1
0.166331993773256 0.166311191865561 1 1
0.243870874417985 0.219879010243453 1 1
0.134356033866941 0.126778906229539 1 1
0.079149148185869 0.0740837606629782 1 1
0.158022321370817 0.136401673687888 1 1
0.32615927447874 0.309177274070122 1 1
0.18602128021915 0.177097723859667 1 1
0.107765896930587 0.101873828757713 1 1
-0.346233294170009 -0.331330368136574 0 0
0.329318398669577 0.312827524405696 1 1
0.323072423644892 0.307418283449495 1 1
0.187251659975767 0.181551826191671 1 1
0.00241480983508854 0.00420942245948096 1 1
0.362238303925663 0.345446908154699 1 1
0.0435948875161833 0.0419071972377058 1 1
0.0886122211417115 0.0799509791878744 1 1
0.288563393320251 0.276312349100611 1 1
0.32870279302146 0.313447854262125 1 1
-0.00160390100162415 -0.0039534639036842 1 1
0.357644487772636 0.340239148918931 1 1
0.487434320232816 0.461823194825223 1 1
0.262225084737786 0.254666737090608 1 1
0.266754035600701 0.258074453294385 1 1
0.323051576811982 0.316143868244601 1 1
0.158345061873109 0.150359887403154 1 1
0.360958480895162 0.343312943127161 1 1
0.209288093137954 0.198939092244408 1 1
0.315633740071031 0.296818031347511 1 1
-0.165044890689439 -0.159833255337747 0 0
0.216515211054561 0.205811008179199 1 1
0.399890817743178 0.374432582065745 1 1
0.0178761989622268 0.016941482619669 1 1
0.455117266281351 0.431848619629285 1 1
0.374283666926267 0.35416881374051 1 1
0.665041871313454 0.625878194749546 0 1
0.254359937154378 0.241289678369519 1 1
0.282684738228541 0.264909116194323 1 1
0.214158742509454 0.208511572881403 1 1
0.290214258754887 0.272945872550439 1 1
0.222415638811499 0.212574601132845 1 1
0.379562930691776 0.360275482472933 1 1
0.112560195865461 0.101676511971907 1 1
0.105772475747017 0.0993271537572321 1 1
0.630609771920477 0.601486812607966 0 0
0.181791853948789 0.169481693991805 1 1
0.300408154516729 0.289023285805602 1 1
0.430423022933253 0.409820605457114 1 1
-0.168552402264312 -0.162486012227887 0 0
0.272204328101549 0.260504482273237 1 1
0.170975507961581 0.165007925094401 1 1
0.340025907134174 0.322918220227123 1 1
-0.0712901047025594 -0.0702277884705007 1 1
0.0930046712177132 0.0872331627318966 1 1
0.326231141539577 0.310106748608389 1 1
-0.0823687130198704 -0.0756323224195486 1 1
0.108016503726716 0.10271049563368 1 1
0.0777811329272569 0.0709474634572853 1 1
0.567698171107983 0.53710911720667 0 1
0.456442962351436 0.438585040710275 1 1
0.419848912170125 0.395130360730973 1 1
0.187475196654489 0.178706388734131 1 1
0.209256496324419 0.192601182759894 1 1
0.23790290690564 0.227696430206613 1 1
0.0136089295631673 0.0154230085702093 1 1
0.378129378228963 0.356742268427539 1 1
0.174411454766564 0.164833785723613 1 1
-0.0493328073853186 -0.0470639041366366 1 1
-0.160492637487104 -0.15082356871363 0 0
0.207575147250035 0.196877845934374 1 1
0.137408394513436 0.133721669835982 1 1
0.458926842888019 0.439882712898742 1 1
0.388393141752977 0.372158188338269 1 1
0.224016351874727 0.208030872718552 1 1
0.235867242644892 0.224828190081326 1 1
0.152650032834627 0.139770839169816 1 1
0.0692812676922358 0.0585461708165421 1 1
0.322736604587285 0.305038893853465 1 1
0.146908325025809 0.144045602627168 1 1
0.175392226170007 0.165369860468295 1 1
-0.125608664883416 -0.122709191212032 0 1
0.258599740737016 0.243893161960752 1 1
0.347806767695023 0.332970601315292 1 1
0.323865422537198 0.310304758388075 1 1
0.386084559104208 0.370561884361709 1 1
-0.168912991432074 -0.160304796734732 0 0
-0.185746015037179 -0.175536313043837 0 0
0.660707850978122 0.630767485345611 1 1
0.29689701200248 0.284371979891016 1 1
0.280993045522189 0.267694370056766 1 1
0.235862797528852 0.235554105289412 1 1
0.02691531196143 0.0275279309131967 1 1
0.366676409056624 0.348532361284197 1 1
0.446891314188309 0.429430938232633 1 1
0.17351603242571 0.16405241809245 1 1
0.282553613609131 0.266277746087476 1 1
-0.0131147330054336 -0.00944582187662089 1 1
0.0307259748553855 0.0287681069200868 1 1
0.107528845548088 0.104314245038644 1 1
0.515511194874989 0.487091745776604 1 1
-0.121036698871742 -0.116879503550387 1 1
0.217845461151402 0.206121757433648 1 1
0.116018754373894 0.110633555257676 1 1
0.0773847931492694 0.0717152234769574 1 1
0.329123336049195 0.319249345920087 1 1
0.342297175702888 0.329435653619797 1 1
0.242807596950037 0.232094906224958 1 1
0.158054692100485 0.146029339941114 1 1
0.284077350979076 0.26685077274733 1 1
0.191468334236041 0.181439838659902 1 1
0.0550977066917044 0.0544107725026615 1 1
0.285917326103091 0.27139056789072 1 1
0.0842802864221018 0.0825176340028076 1 1
-0.0936891489212665 -0.0921527626041117 1 1
0.263944419013046 0.249682647467706 1 1
0.0176807532636557 0.0150383893489642 1 1
0.45583520351966 0.434604304893025 1 1
0.454534425802812 0.429619227280686 1 1
0.22334465977693 0.212115686421936 1 1
0.0423939643152785 0.0411237497738509 1 1
0.420235155752209 0.400220177206539 1 1
0.432675620404049 0.412509512735635 1 1
0.220649846734409 0.20870054045679 1 1
0.187546335836357 0.177542333662235 1 1
0.15137865166162 0.142440761483443 1 1
0.0235658265408176 0.0225026819617552 1 1
0.246198911808523 0.230870192729631 1 1
0.107346511397496 0.103889923861817 1 1
0.38049058479469 0.374858126091806 1 1
0.308858211992906 0.292821815190273 1 1
0.21152661458717 0.203683867825166 1 1
0.0711172099355567 0.0680573764329025 1 1
0.161552460402407 0.156803002290124 1 1
0.276732358001279 0.265554707931566 1 1
0.220435140935827 0.213258524554395 1 1
-0.0228900527216941 -0.0203274831554685 1 1
0.425713605571022 0.40421654490361 1 1
0.11020074547476 0.137768728741778 1 1
0.123130825328651 0.118125862125 1 1
0.109368221255785 0.103998363173206 1 1
0.281420966213624 0.266860254945358 1 1
-0.0301797534960673 -0.0233815263380053 1 1
0.352616057132072 0.3286631432495 1 1
0.469140382636795 0.440862822806747 1 1
0.159308881448353 0.150787574630595 1 1
-0.11483757156266 -0.108468127961046 1 1
0.274648288361761 0.255718288273001 1 1
-0.0101543518394455 -0.00648275050201082 1 1
0.195743226563808 0.183981574055664 1 1
0.0275455551270156 0.0264634007478655 1 1
0.0205087611409018 0.0249678777051306 1 1
0.0974463790840597 0.0967001190069839 1 1
0.116894953776656 0.112662892529959 1 1
0.535939744024438 0.507668981473681 1 1
0.345397347254676 0.326245791604627 1 1
0.0995275259578317 0.0941367301863809 1 1
0.227121698260547 0.215412660357394 1 1
0.347008841568972 0.321286349671124 1 1
0.179781846079872 0.176570126334095 1 1
0.0953155352727675 0.0879862578109435 1 1
0.214288174446627 0.205349568061037 1 1
0.301797615920708 0.288568340370585 1 1
0.203378285518473 0.190256783619565 1 1
0.443042874583325 0.415862127136706 1 1
0.110949385058694 0.106013304666339 1 1
0.309263476053498 0.30083069132154 1 1
0.373924836507152 0.357688024131094 1 1
0.171012354547884 0.163530768581618 1 1
0.239047451558118 0.226956116745484 1 1
0.00576670893189665 0.00906817393158155 1 1
0.330595851997686 0.318673561668204 1 1
0.494778277040439 0.462950020882732 1 1
0.295752335392141 0.280387941187467 1 1
0.00722033832149119 -0.000488137124920837 1 1
0.319299894690666 0.305281829953757 1 1
0.163192379516905 0.153903894607904 1 1
0.259286599928671 0.242534854842537 1 1
-0.257056638772847 -0.244773397410254 0 0
0.182108701184256 0.171129295144804 1 1
0.112589644582143 0.107670662924328 1 1
0.384707372578557 0.367138980446571 1 1
0.366998379682637 0.351015955022971 1 1
0.277021112175163 0.266142907803303 1 1
0.102238498218949 0.0959278411996051 1 1
0.225218559325457 0.213763578699428 1 1
0.15138506041082 0.145790970493957 1 1
0.00564508642033563 0.0074829117909739 1 1
0.166265320699961 0.161750948825016 1 1
0.388604416273497 0.361584707414737 1 1
0.333835427916761 0.319355941711661 1 1
0.0922622122936063 0.0884574354702297 1 1
0.0744701597010431 0.0700690119284239 1 1
-0.0268293529170534 -0.0240936199902536 1 1
0.26809356197654 0.253987400868959 1 1
0.102093287805076 0.0964897402853968 1 1
0.250651939110761 0.238141193554044 1 1
0.504691022570814 0.483834611345688 1 1
0.0943453903211147 0.0911185781525522 1 1
0.296780771789293 0.280414471224615 1 1
0.334823076557611 0.317505281575028 1 1
0.297797146069055 0.287067412999005 1 1
0.0736603401075168 0.0715681719062517 1 1
0.207142920150628 0.19972889080838 1 1
0.299896080149445 0.283631405052666 1 1
0.426356808598771 0.4059559071972 1 1
0.280158329813538 0.26093885635194 1 1
0.226378844507421 0.218710544603706 1 1
0.072152610766365 0.0671683299305417 1 1
0.411315176810048 0.397450144862816 1 1
0.458244810797639 0.434498750129261 1 1
0.0916157913614877 0.0879018955048958 1 1
0.159197072258441 0.15446936888933 1 1
0.165182773177533 0.155078755254091 1 1
0.00953978644549644 0.00917402898177834 1 1
0.316856768319565 0.302568090201803 1 1
0.0932908958135362 0.0862066095269987 1 1
0.241018456207933 0.227378516921083 1 1
0.0834718715390568 0.0954825703543193 1 1
-0.283526905079753 -0.270888008156823 0 0
0.155073287060911 0.147253741286165 1 1
0.204704548264264 0.196806916990781 1 1
0.465928592013367 0.441906046931585 1 1
0.405798616965652 0.380671130575676 1 1
0.165543155565038 0.157988200449443 1 1
0.223688465222254 0.215405702041653 1 1
0.315830962835002 0.297188298035429 1 1
0.217263149089322 0.207695880679983 1 1
0.127751345337182 0.118517841339633 1 1
-0.0756180089089822 -0.0688283037269536 1 1
0.186813065057901 0.174582780995448 1 1
0.168816190056568 0.158856377539187 1 1
0.0356383720192102 0.0312712406834029 1 1
0.214308840411619 0.204363924952577 1 1
0.175279327254353 0.16532407270815 1 1
0.100781697561616 0.104574726321707 1 1
0.328044168605247 0.315858916603353 1 1
0.0178876070059742 0.018546460484038 1 1
0.233364059345373 0.218226134347749 1 1
0.0613099735465711 0.0555755609515867 1 1
0.00435201954034977 0.00374683702310486 1 1
0.334708000170974 0.303445636017418 1 1
0.461276509021093 0.436591997789876 1 1
0.138944570712909 0.131421001930468 1 1
0.230996479333419 0.22915175234102 1 1
0.524241467435125 0.489971367932832 1 1
0.119682084517661 0.112006735859209 1 1
0.372418461705886 0.392797900965141 1 1
-0.0700667458278324 -0.0664919322328098 1 1
0.121859424696671 0.116829164301446 1 1
0.176542828204559 0.165532410464338 1 1
0.245298360617996 0.234113165427062 1 1
0.0103424173859767 0.0109904940399251 1 1
0.327570567413875 0.303671012531976 1 1
0.255641009072162 0.235772387621961 1 1
0.208777286942223 0.198410738374743 1 1
0.0710493288591177 0.0657779353213647 1 1
0.2622526695092 0.250829924972841 1 1
0.0759853695518802 0.0722038954226098 1 1
0.313287034403246 0.295118505797489 1 1
-0.137867449997859 -0.13039128242453 0 0
0.471775052958908 0.443073587532265 1 1
0.132680820741873 0.126353800811888 1 1
0.401242469745801 0.382571221656397 1 1
0.144755386750653 0.137468461783065 1 1
0.181498188826831 0.177145546737446 1 1
0.0513297790542173 0.0458186669512342 1 1
0.0760978457946858 0.0736522610872724 1 1
0.19376263949782 0.186536732038416 1 1
0.247456179623878 0.231056376948554 1 1
-0.00286372954283942 0.0040579380296016 1 1
0.0803102849635179 0.0752426040676719 1 1
0.198558978485962 0.18805485781553 1 1
0.145551385698579 0.139458990437608 1 1
0.0711068244325909 0.0686814807913201 1 1
0.342290033956156 0.324184152257614 1 1
0.0438559269903184 0.04336433785662 1 1
0.264653534794386 0.249711611571202 1 1
0.37583741578859 0.358825113953765 1 1
0.124065021900955 0.118382280990513 1 1
0.245360121567642 0.231386745658542 1 1
0.323575875726042 0.303294712488739 1 1
0.266613666048271 0.253907415014611 1 1
-0.125110993719395 -0.115552094307343 1 1
0.267662363729706 0.255357666762653 1 1
0.450119015777146 0.435645796374885 1 1
0.377150112469726 0.362197726445422 1 1
-0.0644126693831351 -0.0592946246384365 1 1
0.225868405794507 0.212561000771136 1 1
-0.0663381644225634 -0.0606655532163393 1 1
-0.0827676435468184 -0.0761964872910496 1 1
0.181132280590064 0.17535355122087 1 1
-0.0422825364552995 -0.03811812347049 1 1
0.338047822952854 0.326693917138886 1 1
0.248602887520634 0.241942978966652 1 1
0.224741258707298 0.2114918082528 1 1
0.0198233432357385 0.0158937400437618 1 1
0.202111361998097 0.197855896191964 1 1
0.643681044005465 0.605405915220436 0 0
-0.00545022597121463 -0.0062836093751709 1 1
0.545217889925068 0.513965262678302 1 1
-0.179965703072709 -0.162933186041525 0 0
0.122573916266363 0.112601776221948 1 1
0.227408991570678 0.215708387624087 1 1
0.289163918957702 0.276014575722793 1 1
0.0609415773863079 0.0564998952340243 1 1
0.320517690206937 0.304822979932898 1 1
0.359245849582206 0.340353087081716 1 1
0.154769017169224 0.146986978014707 1 1
0.346414334139247 0.330222962185004 1 1
0.185624344699504 0.172034414748512 1 1
0.0355150884266687 0.0342157109601356 1 1
0.448845979688687 0.423171476772796 1 1
0.0458306120405825 0.0456500869106962 1 1
-0.0101892807464269 -0.0107446467485017 1 1
-0.00781127759724547 -0.010010800395848 1 1
0.0471528615049117 0.051538437032834 1 1
0.164025962674127 0.154203813803496 1 1
-0.114939943235835 -0.107834382420476 1 1
0.197961510612225 0.190626408288669 1 1
0.0403043786812444 0.0401960846158918 1 1
0.222798919513681 0.212225122597943 1 1
0.180216308989358 0.167283315181522 1 1
0.41431994342919 0.393738231230914 1 1
0.404474070203212 0.386095172110187 1 1
0.437798798992653 0.416391320270088 1 1
0.248921119067331 0.236809847846824 1 1
0.0500989719327441 0.0466747222222969 1 1
0.444797691196697 0.41631144373241 1 1
0.436970485896909 0.415074626808386 1 1
0.26035224773637 0.240670468641715 1 1
0.203876985922274 0.191258379411649 1 1
0.279219822391701 0.261341497928622 1 1
0.232954356772308 0.221799233098338 1 1
0.134428479506992 0.128615323901245 1 1
0.450251949749809 0.431066437466666 1 1
0.187942034022943 0.178688491662542 1 1
0.368605612974324 0.344572487211675 1 1
0.0716281163277931 0.0694035531182235 1 1
0.255956348519758 0.240134587555299 1 1
0.276516496601074 0.26606157048261 1 1
0.301096031790941 0.289136531525538 1 1
0.0323544574169254 0.0396560913622428 1 1
0.260818002020686 0.254255142311316 1 1
0.280566643504647 0.267971776242727 1 1
0.21587778206321 0.206411549928779 1 1
-0.162479277011234 -0.150211536945492 1 1
0.162956274940557 0.151453154048068 1 1
0.172898501252817 0.162702623181281 1 1
0.0114537058845717 0.00684545786101754 1 1
0.482877222896927 0.460086211661869 1 1
0.271519011792989 0.26104787512496 1 1
0.284841109314173 0.267084930038851 1 1
0.188893783246309 0.180866421650664 1 1
0.261272527660798 0.250383007278709 1 1
0.17755264046233 0.166821428990207 1 1
0.1851059276899 0.17863403277349 1 1
0.569385946156166 0.549644618425249 1 1
0.377232092157409 0.360021342957456 1 1
0.2792091603185 0.268507401365872 1 1
0.138584273296437 0.132369196210434 1 1
0.421111205350208 0.399272951255865 1 1
0.258595501024755 0.244244154256493 1 1
0.198378139441906 0.189340112512309 1 1
0.116469838370391 0.1128829232854 1 1
0.0150534845490064 0.0220324333921907 1 1
0.105328497195004 0.0974001888671283 1 1
0.253057512829361 0.24077791911241 1 1
0.178081019422901 0.171139896818903 1 1
0.090309205406508 0.0866169673186391 1 1
0.291043247468789 0.279312354131069 1 1
0.305132103933417 0.295178845342016 1 1
-0.0633361263904282 -0.0606270855020495 1 1
0.0341024259142747 0.032493031165294 1 1
0.0973501365639738 0.0925351196355331 1 1
0.503545125261598 0.476381754372302 1 1
0.0441143221926455 0.0426600589957303 1 1
0.168663795541626 0.161735552298589 1 1
0.114108661790944 0.110273025772708 1 1
0.169828911239738 0.162088212844397 1 1
0.216690780914301 0.205873203528022 1 1
0.204908515939425 0.195488513246633 1 1
0.413848036550529 0.392402476793306 1 1
0.398702506000038 0.38490113304661 1 1
0.0151705646168906 0.012878485066002 1 1
-0.103150945570756 -0.0919124718409483 1 1
0.318223260422121 0.303008865659567 1 1
0.0271173485355912 0.0197192529670552 1 1
0.233317640435593 0.222624831303823 1 1
0.456062003217306 0.430966066738063 1 1
0.103297240006111 0.0941365261623535 1 1
0.183190739374199 0.175596379347403 1 1
0.0603908382082933 0.057181800515471 1 1
0.142422344211653 0.136229926212034 1 1
0.277589147439878 0.262402980231981 1 1
0.247653521478499 0.238098536181975 1 1
0.138532520803175 0.132822267569984 1 1
-0.0650863709263183 -0.0611031340149818 1 1
0.329831937188689 0.308849576141206 1 1
0.292739410485517 0.280428860030821 1 1
0.237971279591213 0.225655819435494 1 1
0.221659823890534 0.211837199540095 1 1
0.139112707597141 0.132171748833437 1 1
-0.028453091476681 -0.0429504103137375 1 1
0.396029081165933 0.37683219149515 1 1
0.027299214099062 0.0245697663116403 1 1
0.040311647549942 0.0405162122335068 1 1
0.0656179140859883 0.0609051517949725 1 1
0.111731280555371 0.107412894130105 1 1
0.140606812822845 0.132712426073603 1 1
0.399793546470252 0.394668388105605 1 1
0.151697126116482 0.145145128408245 1 1
0.224642100860457 0.213554782130108 1 1
0.233076620387804 0.218611681209776 1 1
0.353642606378129 0.335338107863681 1 1
0.262874431093028 0.24889679167444 1 1
0.512417764674928 0.489106484759487 1 1
0.0380902987660959 0.0340593274058288 1 1
0.309762284548435 0.296002368915733 1 1
0.497351702538764 0.469719154198148 1 1
0.152815301119529 0.14676371342479 1 1
0.0339620086319563 0.0376265157386458 1 1
0.350636645175903 0.333021224646392 1 1
0.0404914379549177 0.0457453734414839 1 1
0.501424700105904 0.472914185567602 1 1
0.193686635062676 0.183344687203569 1 1
0.0626648309023236 0.0638510600902647 1 1
0.361043801564714 0.345192418727836 1 1
0.332206043647011 0.317008644707481 1 1
0.303691663103115 0.280417105515121 1 1
0.664983350876885 0.647597112181656 1 1
0.505410463953444 0.483432948397147 1 1
-0.189637242028433 -0.180495191870637 1 1
0.189978767963639 0.198784931392165 1 1
-0.153840206394962 -0.14594610142667 0 0
-0.0346673865117764 -0.029924966665134 1 1
0.318233663942812 0.304780969069275 1 1
0.0932018708279365 0.0853692990233373 1 1
0.193970131964836 0.183123210653133 1 1
0.125151423913488 0.123031364733801 1 1
0.337611594978489 0.325973926937192 1 1
0.462028313130433 0.436502334351561 1 1
0.316788862391938 0.302659852804354 1 1
0.0743880660142846 0.0701982477744683 1 1
0.0960510001069048 0.0947522247644303 1 1
0.364519728661702 0.345157135518213 1 1
0.205763881708889 0.200691526112538 1 1
0.42501290216991 0.40743779022033 1 1
0.0635182072702707 0.0618639068797372 1 1
0.16476902980617 0.15689276080005 1 1
-0.210168973218229 -0.199566772123329 0 0
0.134393059536327 0.128856101454175 1 1
0.0116818116940349 0.0121607491330592 1 1
0.221103406395268 0.215884650395573 1 1
0.268032351397495 0.271767842440461 1 1
-0.0324084158304649 -0.0274089257656325 1 1
0.295797550714901 0.281856869446955 1 1
0.235481036033659 0.218743201733787 1 1
0.232113513390214 0.222469278933027 1 1
0.279669828140536 0.270971934717364 1 1
0.157800742297814 0.140951487600123 1 1
0.205190003120551 0.198542354718806 1 1
0.300354982116633 0.289334824189037 1 1
0.300595334356052 0.291070975518184 1 1
0.379170107307233 0.36531450123793 1 1
-0.015465663945383 -0.0159892087305415 1 1
0.394471730224976 0.37776804425524 1 1
0.0193097562327866 0.0165043128179315 1 1
0.253913479291317 0.243554619976245 1 1
-0.0445403177094108 -0.0413263614359432 1 1
0.164279483143858 0.155343318171055 1 1
0.0638136319870988 0.0622993553113059 1 1
0.330175896635296 0.316572841469809 1 1
0.2805325380738 0.264764961724987 1 1
-0.112914382115642 -0.104415411018972 1 1
0.266114668629626 0.252187685503024 1 1
0.217484595643377 0.206254973260138 1 1
-0.0630219049303702 -0.0609445434136711 1 1
0.0437184661547454 0.0342493373616168 1 1
0.204434038687791 0.192360001399371 1 1
0.0326865285272081 0.030593456208404 1 1
0.0713792153025434 0.0696042651414137 1 1
0.106815112716649 0.100315987073517 1 1
0.100375296492813 0.102069901575394 1 1
0.200754681615159 0.193693983717174 1 1
0.166494045659026 0.162491101885874 1 1
0.322735242810712 0.30202105741388 1 1
0.284788703482234 0.267866456224142 1 1
0.0137308577454002 0.0137098433917776 1 1
0.400579418402397 0.384171145118902 1 1
-0.023701024483412 -0.0163938389194481 1 1
0.37282783164002 0.357506958794822 1 1
0.294767079936067 0.279398915358509 1 1
0.402213252764729 0.379925743956623 1 1
-0.0199609309828767 -0.0156628263816561 1 1
0.453292535676957 0.432244788746084 1 1
0.115011792988998 0.107085242833376 1 1
0.129558833851681 0.119493964890126 1 1
-0.0909933172244153 -0.0858340496763204 1 1
0.273769870177617 0.261814956665554 1 1
0.0659099856552036 0.062445304478678 1 1
0.0439961528005746 0.0335342744931678 1 1
-0.023850246533946 -0.0251658976184708 1 1
-0.0707472868893594 -0.0626181179975893 1 1
-0.000682230800932796 -0.00385375276258213 1 1
0.364037719260646 0.352681697654917 1 1
0.36995218261555 0.351287525366288 1 1
0.210453415380827 0.205134920731945 1 1
0.187167398959909 0.176438039739386 1 1
0.426345822911784 0.40875371815559 1 1
0.190846256491796 0.180162097952414 1 1
0.164542911390143 0.153383651651403 1 1
0.225837738021325 0.212501989561795 1 1
0.132976768096819 0.126654174774153 1 1
-0.0636972507308072 -0.061226658976375 1 1
0.296331813582204 0.281494970577128 1 1
0.229289020476103 0.219478144230761 1 1
-0.211123219977552 -0.192164714706893 1 1
0.0620614747172222 0.0560565151708116 1 1
0.33657372206235 0.324396244745407 1 1
0.416450696408457 0.394215398803662 1 1
0.0340796211820438 0.0392364589471218 1 1
0.308460605790493 0.288143664487964 1 1
0.131643759417278 0.12305105607031 1 1
0.349277455309747 0.3224409244347 1 1
0.23162021909955 0.226278436813367 1 1
-0.0393657650797825 -0.0402936232507173 1 1
0.254763938982533 0.246290734942991 1 1
0.504575782515283 0.478158903960574 1 1
-0.0533458339119167 -0.0477421453246257 1 1
0.304740099477811 0.291032116620535 1 1
0.214098245577049 0.20260279061625 1 1
0.239408297421176 0.225541342195155 1 1
0.156445565731631 0.149409660959961 1 1
-0.0670337624242342 -0.0687296589884598 1 1
0.105145315734139 0.102543418731929 1 1
0.199130714607979 0.18901408757873 1 1
0.235397083135931 0.220793313610601 1 1
0.299051707707088 0.280119646206477 1 1
0.0823845373758371 0.0790539065479725 1 1
0.140216118361839 0.133809653856961 1 1
0.314852495628921 0.299085104635952 1 1
0.293934104774944 0.281340114457945 1 1
-0.0615188164688457 -0.0566361514851952 1 1
-0.0388051843007531 -0.0361308158268021 1 1
0.209550033249108 0.200325782519643 1 1
0.774987768113139 0.742750742192278 0 0
0.398907544669327 0.379636647755794 1 1
0.262305944428705 0.251992797817691 1 1
0.212884851880191 0.202127142816103 1 1
0.387780616359364 0.372037096914237 1 1
0.403404087783407 0.377210693380068 1 1
0.0768827744154993 0.0724812013796551 1 1
0.251197321340459 0.246058167015886 1 1
0.292937234859137 0.275894027263502 1 1
0.228229929459155 0.216798992118996 1 1
0.232506015713452 0.227061250874374 1 1
-0.0905652141190393 -0.087897847138861 1 1
0.252200764427399 0.234833360903226 1 1
0.0140827317286621 0.0113596408679362 1 1
-0.171101240946486 -0.16437231079433 0 0
0.0704295555528441 0.0618629646561202 1 1
0.141037904112656 0.131932907424917 1 1
0.0790167030128313 0.0755201425316788 1 1
0.0172269937601917 0.0172997449262303 1 1
0.185441174591807 0.182552066745012 1 1
0.163474060739467 0.155131863269749 1 1
0.0149849800915483 0.0136631760703178 1 1
0.270332176243279 0.258126996726439 1 1
0.0516969166254448 0.0510492024531808 1 1
0.137536882482894 0.124280296055597 1 1
-0.106770204108188 -0.104733134646173 1 1
0.0906701490455332 0.0755275489401172 1 1
0.159509168240915 0.155150943783646 1 1
0.428846496368681 0.41269878954418 1 1
0.0883644752804792 0.0831658251816518 1 1
0.146936923458645 0.141309665013498 1 1
0.308136263627755 0.292727650743285 1 1
0.1056242235217 0.0966027529799781 1 1
-0.170796783812722 -0.16115044772419 0 0
0.381956865760515 0.369215067998247 1 1
0.343539211774882 0.323687180246331 1 1
0.424658438061473 0.402635855042443 1 1
0.264568442451597 0.239777748016481 1 1
0.186935894929103 0.178881034799121 1 1
-0.0173993853506807 -0.0187216160827231 1 1
0.341098882217611 0.324674321522148 1 1
0.159458291018164 0.151418585094202 1 1
0.294440189530549 0.279784349201467 1 1
-0.00352775196098331 0.00381190555242112 1 1
0.0285278292237781 0.0246503951493251 1 1
-0.00927598906129719 -0.0116611887985458 1 1
0.280884692098535 0.263468780002479 1 1
0.249454227876221 0.237697672260885 1 1
0.315710603590939 0.298443699816866 1 1
0.287823830420892 0.281296435269895 1 1
0.424810726245197 0.401303278612366 1 1
0.183486362039011 0.176356707731283 1 1
0.0768171357109907 0.07673684156386 1 1
0.406766683723412 0.393554659992832 1 1
0.0997275170907753 0.0976647230752575 1 1
-0.0280204935142598 -0.0244999370911086 1 1
0.375013565828464 0.355762654730865 1 1
0.223177119964285 0.203085383671348 1 1
0.324542979387327 0.310080294534257 1 1
0.0977040017510686 0.0970027942396652 1 1
0.435634574533068 0.417492012796594 1 1
0.153999899440711 0.145410049954686 1 1
0.432083763613405 0.411716185076771 1 1
0.0414504755600556 0.0437394917884321 1 1
0.0899758585197184 0.0880763424905833 1 1
0.114472335437044 0.114007380892109 1 1
0.123667483441407 0.116206505574059 1 1
0.109779585632099 0.103621100795486 1 1
0.259832209591567 0.246458240416041 1 1
0.362591132454996 0.347112101775061 1 1
-0.109665587839792 -0.106254232052111 1 1
0.248972301277011 0.239059176405846 1 1
-0.271281827098188 -0.255875223272201 0 0
0.400079662663918 0.380870236555791 1 1
0.253161816823668 0.239895295555103 1 1
-0.0159319564001983 -0.0111874012182515 1 1
0.208559347798575 0.195038385260813 1 1
0.0573469596921532 0.050919032694228 1 1
0.0493727361820371 0.0471499619976269 1 1
0.156574675389318 0.14892535142349 1 1
0.499694685710813 0.472208213725767 1 1
0.434175519980352 0.413328943852323 1 1
0.252348176445582 0.230890237357499 1 1
0.211120349343876 0.200917843145821 1 1
0.0785602785719487 0.079515840421939 1 1
0.197440380054909 0.189647942231479 1 1
0.213086295204982 0.204933419086994 1 1
-0.118821552359272 -0.118888317905575 1 1
0.332602176675778 0.303149678730083 1 1
0.135723698696308 0.127652441137322 1 1
0.236344338118078 0.225490702903918 1 1
-0.11696440763464 -0.118484471105174 1 1
0.193267941990591 0.188340852487194 1 1
0.544313388232751 0.519446371905685 0 1
0.184991399775787 0.174817603787736 1 1
0.240361317149401 0.227025314832117 1 1
0.0522797331564305 0.0478823359032449 1 1
0.429966338044213 0.407982832730648 1 1
0.216292116157062 0.213728977336769 1 1
0.271838631495633 0.254703143706136 1 1
0.345889965119959 0.322505583027798 1 1
0.10473305470959 0.0980196771945304 1 1
0.0535694353865781 0.0593454128846094 1 1
0.423544642405035 0.407518750196665 1 1
0.393885301148676 0.376940303834467 1 1
0.102130895193749 0.0970726236481089 1 1
-0.0771674916396184 -0.0719275366485004 1 1
0.0418034958641165 0.043253541665083 1 1
0.123389126792464 0.117710786341988 1 1
0.391544511923565 0.372573638610374 1 1
0.272871741069021 0.262647697290757 1 1
-0.00922117021310091 -0.0050692955606363 1 1
0.156366257826708 0.153410219735162 1 1
0.370290517868344 0.350929161430639 1 1
0.523392272647933 0.496940978126268 1 1
0.243002760733759 0.232666677705644 1 1
0.167111550466192 0.155483063148971 1 1
0.0634843685619098 0.0597925489956845 1 1
0.245909903621045 0.231484417834088 1 1
0.183366009087488 0.183114440618596 1 1
0.132017724008333 0.125157934479719 1 1
0.136330248215061 0.132039662748771 1 1
0.277391436285388 0.266977366686224 1 1
0.169893942613986 0.161445545248301 1 1
-0.11290402700512 -0.107391222035454 1 1
0.284501616924165 0.2720450384271 1 1
0.302023690704994 0.286039702703273 1 1
-0.0258496161291715 -0.0211730859220607 1 1
0.239822622468251 0.237847552956134 1 1
0.199902302434337 0.193652238254093 1 1
0.402802140842054 0.386562992537209 1 1
-0.190810670058998 -0.178020963720144 0 0
0.302522448603652 0.280619613472161 1 1
-0.159659676433238 -0.151779975682265 0 0
0.0478246511364876 0.041662121291536 1 1
0.11858537989328 0.115516426278845 1 1
0.300918685441241 0.285019616156097 1 1
0.413487594704446 0.393394993194794 1 1
0.421881196213661 0.40106492513167 1 1
0.234910456200497 0.218373409832019 1 1
0.329812775694334 0.315396851797614 1 1
-0.200582713845946 -0.195979053952404 0 0
0.126305461356057 0.123816962188926 1 1
0.191243815932162 0.182667108589563 1 1
0.19733544531404 0.18744738050242 1 1
0.130887849482832 0.128848257783954 1 1
0.244125715347036 0.231264112869734 1 1
0.210972760335355 0.20215585473822 1 1
0.193414376268543 0.180319974391524 1 1
0.28208687065847 0.266049908540135 1 1
0.222987358984927 0.210939144565592 1 1
0.601978805328128 0.576262672015411 0 0
0.380846862962613 0.370062541847805 1 1
0.299522837362656 0.290430930269782 1 1
0.104547139288193 0.105276447230356 1 1
0.131172651288884 0.127208169128729 1 1
0.281074210787828 0.265264220569142 1 1
0.339958331362509 0.323219091483489 1 1
0.177704745736864 0.167520552654175 1 1
0.200394497648339 0.19363742902421 1 1
-0.15291867334079 -0.145076026723333 0 0
0.103798447218569 0.0989285673217324 1 1
0.099781717777737 0.0981905099182789 1 1
0.22752649322331 0.214331541723714 1 1
0.225104557993343 0.215853229918334 1 1
0.36521640913288 0.347250135767308 1 1
0.41719251041377 0.399720236180765 1 1
0.0971640675737432 0.0974153730089505 1 1
0.0304575175129709 0.0287917623417811 1 1
0.108816410369535 0.112187147107114 1 1
0.408204056794399 0.385958851981605 1 1
0.455999679383787 0.428672664294386 1 1
0.377988240648827 0.359356355014947 1 1
0.221447457240551 0.213699762150722 1 1
0.198562320533112 0.188900698887755 1 1
0.342799862496937 0.324452921610988 1 1
0.177435642877041 0.170622131007898 1 1
0.297680498589193 0.287917578609003 1 1
0.184641456451815 0.176658842960444 1 1
-0.0252517994228672 -0.0245459585027188 1 1
0.51949264093945 0.495722914425731 1 1
0.170165683089164 0.158230615196587 1 1
0.232719914595569 0.219047669289321 1 1
0.112614428352368 0.105400562946417 1 1
0.390028125133738 0.370108447674248 1 1
0.0844149876271932 0.0786363895275772 1 1
0.107466491511057 0.104350508049892 1 1
0.14161113750076 0.135431633600509 1 1
0.302059502532106 0.28987014532807 1 1
0.409553554930037 0.389003806366176 1 1
0.178846759052711 0.166964185059419 1 1
0.386327899146812 0.370934826819685 1 1
0.114825806442008 0.106219836702904 1 1
0.237766416884169 0.2233514575142 1 1
0.190705358506319 0.182986335293525 1 1
0.131607550987346 0.126261544873726 1 1
0.274653264508021 0.252903598052485 1 1
0.194578983016559 0.184256197270322 1 1
0.195888929187483 0.184901658125503 1 1
0.140720606577861 0.123196822507608 1 1
0.36635573861453 0.350050588151147 1 1
0.196255222915894 0.184615694300341 1 1
0.517834344383383 0.501108888148287 1 1
0.101932321061961 0.101522552918146 1 1
0.416444599303897 0.395122768897188 1 1
0.203504424027436 0.192391863510324 1 1
0.317436304753152 0.303358495409591 1 1
0.2718704219961 0.250907558008832 1 1
0.184662360020234 0.178800996308797 1 1
0.497271027225832 0.490375523768031 1 1
0.0538861292791396 0.0543743915724495 1 1
0.328715780833853 0.314682948390857 1 1
0.11114133703788 0.106530271859165 1 1
0.0563349486261989 0.0528818437012902 1 1
0.308746480381419 0.320766954660448 1 1
-0.133806662874426 -0.129684767520958 1 1
0.335689204378576 0.316185247940659 1 1
0.256321047715419 0.245841721514352 1 1
0.299288461389602 0.285725282813541 1 1
0.319991309821575 0.304327678934583 1 1
0.0623750588527336 0.0574656859077658 1 1
0.509410965966977 0.489365716190793 1 1
0.415136459156462 0.39693912112089 1 1
-0.112009058633212 -0.108723251022778 1 1
0.349760823827589 0.326943541269668 1 1
0.355473732181215 0.339884572581945 1 1
0.198397552077698 0.191824621913312 1 1
0.551697639496101 0.524140157582653 0 1
0.332226373940846 0.319421112902225 1 1
0.128244854519954 0.121943488127395 1 1
0.308276156472809 0.291719346364976 1 1
0.132942590901749 0.125899011454465 1 1
0.225113715048575 0.206063613975891 1 1
0.133812190286493 0.130109226278685 1 1
0.283597831936468 0.268273603121214 1 1
0.147801992298199 0.138464040422601 1 1
0.109936290890846 0.102840221697948 1 1
-0.00146912760039765 -0.00476232722548611 1 1
0.296702612264573 0.277634677342366 1 1
0.209944266168618 0.195930694135852 1 1
0.200415383448104 0.19224111003478 1 1
0.334446512144178 0.316649492793483 1 1
0.355218247543471 0.343635326014616 1 1
0.339637724592234 0.328484907564775 1 1
0.0176080603183806 0.0204441397668254 1 1
0.212098637004687 0.202254346209458 1 1
-0.342401758267114 -0.324883826453536 0 0
0.364573218139017 0.345567789028325 1 1
0.249290396690979 0.246090792685233 1 1
0.171813666663808 0.163101585878183 1 1
0.36603142027219 0.351285000588237 1 1
0.389871298887154 0.370464359838984 1 1
0.160715736488753 0.149156284191461 1 1
0.114177308218359 0.108325089178345 1 1
0.26174348337537 0.244221461340625 1 1
0.321049809969842 0.309244202877951 1 1
0.306017424640765 0.305220084656207 1 1
0.0943820053889929 0.0889460300426707 1 1
0.200790556895741 0.188505627539101 1 1
0.331885877177341 0.317094241710442 1 1
0.257109398881201 0.245514309264186 1 1
0.304380733903432 0.292358579757107 1 1
-0.0655220120070595 -0.0686421047691534 1 1
0.337428201483529 0.332585754243578 1 1
0.438108066321277 0.415761326056641 1 1
-0.0406316869463155 -0.0418549248811899 1 1
0.0960384955254161 0.089081385278184 1 1
0.594394820843897 0.559388777837966 0 0
0.275029191664701 0.258070833115562 1 1
0.244324784991902 0.235106790316717 1 1
0.120153485103686 0.114224780389616 1 1
0.134451835656946 0.123790537063678 1 1
0.36004523237049 0.348993195705499 1 1
-0.158422555904242 -0.174941180548824 1 1
0.439670851880451 0.419508403529878 1 1
0.154011355251161 0.137520824263284 1 1
0.28354992340166 0.267627894909507 1 1
0.371535121777739 0.353304783728482 1 1
0.19847775490407 0.190435807134501 1 1
0.175018210747529 0.165196300721677 1 1
-0.0481221148481487 -0.0520014706995185 1 1
0.187849603423377 0.180578358430894 1 1
0.0684117286687962 0.0629091562848482 1 1
0.323612405719372 0.302600771423466 1 1
0.116625525456991 0.107439148180116 1 1
0.300049320931867 0.285558736090112 1 1
0.133838383060419 0.131335350851366 1 1
0.333399041798123 0.316271766088498 1 1
0.330119400366804 0.31336566822156 1 1
0.14229120581475 0.135443015311618 1 1
0.309085115366874 0.299712279081864 1 1
-0.00483476159121485 -0.00366784838475663 1 1
-0.00152933321480285 0.000240738044417883 1 1
0.0466120141606411 0.0434525545306792 1 1
-0.211072730323254 -0.196551704879959 0 0
0.218911179059174 0.210945638312543 1 1
0.444634712876524 0.422222755363039 1 1
0.50885094513014 0.48274609930115 1 1
0.167880920164337 0.163866283750435 1 1
-0.0378963690190687 -0.0378645057174432 1 1
0.168477432128895 0.166522560528185 1 1
-0.0210539497563132 -0.0120401617323283 1 1
0.187654554253863 0.165008096182016 1 1
0.12693496485033 0.122622057978258 1 1
0.143926017124196 0.137891116942441 1 1
0.0129284100115493 0.00939869622314301 1 1
0.295251037983354 0.28518289466846 1 1
0.357774502227002 0.339445760428539 1 1
0.340965842788121 0.320927535581002 1 1
0.086557890028692 0.0828985560679396 1 1
0.0848005276646237 0.0789663387081858 1 1
-0.116287286658024 -0.11637002694379 1 1
0.303129512813636 0.28823062696737 1 1
-0.0148385582556028 -0.0149988125143923 1 1
0.35584514366052 0.339507726971486 1 1
0.216230461987369 0.20459815312365 1 1
0.319693790781925 0.304864644835988 1 1
0.0471717113286833 0.0464029505866629 1 1
0.137052422593003 0.129835776477019 1 1
0.67264885155767 0.640867952745996 0 0
0.427373639316319 0.406212383908719 1 1
0.216900282669218 0.206609763565696 1 1
0.256955948178797 0.243487587037872 1 1
0.202207595737188 0.194641391382734 1 1
0.312028021377849 0.302511792122821 1 1
0.386281400894996 0.369491796663013 1 1
0.352870924589808 0.339926865312595 1 1
-0.13691604737523 -0.123041558089022 1 1
0.592727183560796 0.555233382167565 1 1
-0.0920917625990903 -0.0838645360252601 1 1
0.566431863884786 0.536721836252926 0 0
0.223959546121678 0.212219625334382 1 1
0.268346180609727 0.256667235252673 1 1
0.598762971149204 0.568000342704198 1 1
0.267352766313854 0.259551302082812 1 1
0.171483497322899 0.167402876654837 1 1
-0.0584053982115506 -0.0531295856436641 1 1
0.157666374803058 0.149835264871168 1 1
-0.0164945282646624 -0.0164108907004313 1 1
0.169704571207695 0.163461081593229 1 1
0.256984215662378 0.241970592488289 1 1
0.376194293837213 0.356660242499134 1 1
0.0339954168642263 0.0337134296695708 1 1
0.385036359162373 0.37153563477317 1 1
0.220613496787915 0.211957677787594 1 1
0.149286415122094 0.14494031249737 1 1
-0.125251781487763 -0.122016358381204 1 1
-0.0502360630647887 -0.0480620919565037 1 1
0.335247854331882 0.317393210331859 1 1
0.231313696795564 0.226084708605259 1 1
-0.0195475175346258 -0.0118177886590125 1 1
0.0646584378207213 0.0583333755782913 1 1
0.17514343778197 0.164178119313685 1 1
0.0469292993999009 0.0447765041271428 1 1
0.393003711937684 0.371596621735615 1 1
0.135056498822739 0.128865920249627 1 1
0.0604285439666985 0.0582921577138682 1 1
0.407434356880372 0.384356770162947 1 1
0.311662023728647 0.300571916623442 1 1
0.128481197911338 0.122596433532566 1 1
0.37038895215988 0.348210533440858 1 1
0.191768392617405 0.181042793563679 1 1
0.114772952472094 0.114396207487808 1 1
0.289265495953292 0.279668176049735 1 1
0.239808020990833 0.228296385477599 1 1
0.114767664764825 0.116963201234347 1 1
-0.0190164243752401 -0.0244099947061741 1 1
0.181577284768211 0.172424415924741 1 1
-0.0479311087255124 -0.0504564971424908 1 1
0.0709245148891108 0.0651649149827661 1 1
-0.0325424238202112 -0.0272330719024456 1 1
0.241006598743545 0.225880847938093 1 1
0.107647756628725 0.102912757388151 1 1
0.0264421185764052 0.0237617656666791 1 1
0.528516395345959 0.506703724177951 1 1
0.27766145673049 0.26294109196158 1 1
0.316954975113225 0.304331486980627 1 1
0.0427251755785678 0.0457942562891712 1 1
0.210760499093131 0.199344555556537 1 1
-0.0830919420864108 -0.0813669103848396 1 1
0.153785270036125 0.14592367929952 1 1
0.282401088431148 0.266432614037814 1 1
0.102869792419619 0.0937374648477181 1 1
0.228702572977686 0.211727648420316 1 1
-0.106639312485287 -0.10898322425014 1 1
0.318469832102645 0.304413688436314 1 1
0.37386259573078 0.352699102065046 1 1
0.105167776725615 0.0977866930834937 1 1
0.1521830008996 0.156852780562328 1 1
0.369918440556019 0.337239237580249 1 1
-0.056928830549442 -0.0536502174981992 1 1
0.460511109912441 0.439959272195332 1 1
0.49467068688947 0.478818394258474 1 1
0.417972929769006 0.39721426005657 1 1
0.289729577939985 0.27953024915472 1 1
0.110745733538713 0.106694320574249 1 1
0.244600779976631 0.235186841088937 1 1
0.29958977342851 0.281011781200564 1 1
-0.057032794484533 -0.0546480290888544 1 1
-0.097653705949278 -0.0913249257097296 1 1
0.158903183370362 0.15065368882433 1 1
0.20709150883126 0.198780023802907 1 1
0.581001215240359 0.550400885427182 0 0
0.109568229658609 0.104347275889436 1 1
0.181201484331902 0.167457695464823 1 1
0.109571245051874 0.104597046503327 1 1
0.466974770859369 0.441827877599329 1 1
0.3633541065768 0.343160145926715 1 1
0.133415782418583 0.128181071920239 1 1
0.37483245862754 0.36122523818 1 1
0.328472983590999 0.316211447379016 1 1
0.157073097589137 0.14967309442471 1 1
0.316984465460561 0.302201739900042 1 1
-0.0400211290675863 -0.0397049126994187 1 1
0.144376916577324 0.140743116138143 1 1
0.296043867330331 0.279199462595412 1 1
0.164705921529243 0.157371664696451 1 1
0.1565870413036 0.144162547770385 1 1
0.256710876397726 0.241662131053856 1 1
0.343142163425231 0.324195878405106 1 1
0.272277122204731 0.252199357496325 1 1
0.34335169690514 0.330282958959138 1 1
0.514360220714354 0.49022237840627 1 1
0.162173338905703 0.150707387465508 1 1
0.330952645879883 0.310089230479336 1 1
0.38741412821453 0.365624074505465 1 1
-0.00137257722281289 0.00184484693529713 1 1
0.392662992704542 0.372932139236243 1 1
0.0174793749534435 0.0196149018422351 1 1
0.394242111949909 0.373743676141399 1 1
0.333648119193002 0.323744288349336 1 1
0.27465120979963 0.262725792306274 1 1
0.00514963692726727 0.0053572491450695 1 1
0.488191537817235 0.459915714141771 1 1
0.417320075914436 0.400678062474973 1 1
0.0736816165801708 0.0716654909639408 1 1
0.242625950311868 0.227486512294913 1 1
0.110485405000967 0.104719384818716 1 1
0.51177410601691 0.481379538917303 1 1
0.238754425396967 0.226814191253887 1 1
-0.409703864758675 -0.382041559007159 0 0
0.051522629220584 0.0503998686624527 1 1
0.235148087085968 0.222643450106091 1 1
0.265140510382128 0.253174691108041 1 1
0.12112669992754 0.11477721291702 1 1
0.104736875844541 0.10144710458958 1 1
0.221992471364485 0.208229094129886 1 1
0.50346943659229 0.480021682854155 1 1
0.288142556185916 0.275721726285034 1 1
0.0666047756153218 0.0626670232923753 1 1
0.210807197185094 0.199730440182871 1 1
0.277618568450401 0.264300634438837 1 1
0.209796731689105 0.201271106233604 1 1
0.183625068800491 0.1706979938631 1 1
0.278503017308221 0.266322769791266 1 1
0.164729233125594 0.152980837950015 1 1
0.291929205690415 0.278924714595336 1 1
0.318241172141931 0.305047930812004 1 1
0.141004671240138 0.129025981317358 1 1
0.350800067324035 0.334716140518151 1 1
0.307688635139113 0.287655491494997 1 1
0.13540918759155 0.129924178236675 1 1
0.207309563427356 0.195052571862273 1 1
0.00945452437789688 0.0115456914349362 1 1
0.455234657720879 0.429112578089077 1 1
0.117536464029705 0.108118412270668 1 1
0.145523437854626 0.139531864711922 1 1
0.322351638004296 0.305816981484608 1 1
0.218860529671216 0.212359666769728 1 1
0.00789269867708687 0.00792767804965593 1 1
-0.0741368778990239 -0.0696049810060136 1 1
0.129576368155841 0.121532859560552 1 1
-0.064550689070064 -0.063295807380112 1 1
0.239762754407319 0.227464467407879 1 1
0.0547192784589198 0.0506761913443795 1 1
0.438930775363631 0.420835401330476 1 1
-0.207563117876089 -0.193486341602762 0 0
0.354844570550177 0.339037792954023 1 1
-0.068777870164833 -0.0626583506404709 1 1
0.187299903371815 0.17256133325764 1 1
0.186866106750087 0.180463582348509 1 1
0.463792319139578 0.444657960219553 1 1
0.285653990267581 0.269702225815429 1 1
0.112846692105138 0.109354914773099 1 1
0.208610441395261 0.199359181320598 1 1
0.157484414841267 0.149300051638595 1 1
0.138891060332255 0.132051102691169 1 1
0.134108681287039 0.124557671423262 1 1
0.246994893392607 0.231902440616743 1 1
0.301027037464635 0.288333446903594 1 1
0.339976237660913 0.324690452896091 1 1
0.167691442207462 0.158700724382862 1 1
-0.037586115726694 -0.0339796122629572 1 1
0.174621163121374 0.171372701822384 1 1
0.0285845064803182 0.0268146196522749 1 1
0.0838846466958147 0.0793667911147846 1 1
0.4120910730941 0.390740411545216 1 1
0.43418206714728 0.409327254679824 1 1
0.485425158184224 0.460717564944063 1 1
0.0857171414811722 0.0822303444435434 1 1
0.0163512876419428 0.0195909115554292 1 1
-0.0692521931790599 -0.0671192373822778 1 1
0.293591005943421 0.28211067239305 1 1
0.0447741321973318 0.0411998734892491 1 1
0.191980076539296 0.184358684863562 1 1
-0.0115654318873144 -0.0136595534277737 1 1
0.0572177815652581 0.0540936961269006 1 1
0.162721674778064 0.158701042551717 1 1
-0.0726512860754217 -0.0714212746615883 1 1
0.277334022063764 0.277355096771764 1 1
0.348909672468523 0.325235773121463 1 1
0.630015092927958 0.589954784467354 0 1
0.166647142931327 0.158816414803504 1 1
0.395267724403534 0.37341545679056 1 1
0.120481853174577 0.11715301514264 1 1
0.299546772019393 0.278198264911381 1 1
0.126337421414016 0.120489358833789 1 1
0.539134837202216 0.512398707337448 0 1
-0.0890134433911477 -0.0863255553974335 1 1
0.0543406214226789 0.0560804447173113 1 1
0.281564293558933 0.269318827068773 1 1
0.0715871550980393 0.0742053790198806 1 1
0.325459865815173 0.312337430596084 1 1
0.0446924502538193 0.041872054336671 1 1
0.217020513001747 0.206446174456461 1 1
0.27316600956049 0.259086616596094 1 1
0.235004623129489 0.219980295706431 1 1
0.235015911685205 0.219880921485948 1 1
0.333293663385685 0.318601179509562 1 1
0.19586776266405 0.17993291363418 1 1
0.0274407349228882 0.0236531399079881 1 1
0.350019309110399 0.336414058698079 1 1
0.01222018561697 0.011515385880558 1 1
-0.11978622695471 -0.115131237057061 1 1
0.313710754836218 0.303102307498621 1 1
0.485706065951844 0.46267267809753 1 1
0.303958636207601 0.287444566771365 1 1
0.38365132382747 0.365969730239822 1 1
0.315796366542721 0.300291271008526 1 1
-0.0773899407170537 -0.0734152207304477 1 1
0.513821211125539 0.491993227139745 1 1
-0.10959563831041 -0.102805368005845 1 1
0.0442173929252881 0.0422053162789592 1 1
-0.0303078954945362 -0.0296057558328865 1 1
0.0838514333576428 0.077940616593861 1 1
0.155146976836891 0.14840342540493 1 1
0.187062918629419 0.17682759708184 1 1
0.413790797429617 0.389155272602287 1 1
0.340636110193946 0.324270011446344 1 1
0.39938538804546 0.379770764137524 1 1
0.358413457274251 0.341332770279573 1 1
0.158834896520181 0.151989937456618 1 1
4.89970517222743e-05 -0.00101957804780548 1 1
0.0563888242087331 0.052585333286374 1 1
0.0718902630084932 0.0681530940100537 1 1
0.17120311157065 0.166199588198807 1 1
0.0321985674789015 0.0310953843052025 1 1
-0.0532125867559268 -0.0490290439367507 1 1
0.375185679395345 0.352950843235283 1 1
0.305271654442121 0.292258247911437 1 1
0.252137616935264 0.238603701888932 1 1
0.298847142235719 0.280248723836257 1 1
0.533607624674497 0.509412111653888 1 1
0.264936765408471 0.249022023994122 1 1
0.0928689700351542 0.0868941089659632 1 1
-0.0285150883844047 -0.0270490989791375 1 1
0.307964469291313 0.294322798149868 1 1
0.0978124124615833 0.0967863004985004 1 1
-0.0826711817679859 -0.0809890792848459 1 1
0.272521285992685 0.257223635297124 1 1
0.252598768333668 0.241645898146428 1 1
0.127962443898874 0.121325520882972 1 1
0.371447525300568 0.35429728810306 1 1
0.164878413591176 0.156123867769122 1 1
0.245345642418243 0.234924369217291 1 1
0.439530462550098 0.410190346220717 1 1
0.18477027730154 0.173056538765462 1 1
0.314702923220166 0.296094249311923 1 1
0.155236026756023 0.153459786195302 1 1
0.547554902593126 0.513981351917436 1 1
0.242333077118322 0.231873704235874 1 1
0.319895114482721 0.302427023612537 1 1
0.30278551568172 0.289795947913186 1 1
-0.0885440648866208 -0.0832912375936348 1 1
0.418427626809289 0.40080621824228 1 1
0.0934368403302662 0.0911729894080597 1 1
0.140133670325773 0.135654799041888 1 1
-0.0407140669911487 -0.0394999709907554 1 1
0.281963309362912 0.265475825838662 1 1
0.307187991719153 0.282544454113785 1 1
0.173799956452587 0.162131135768604 1 1
0.349518452679845 0.329989803401155 1 1
0.272585413605268 0.260054690434602 1 1
0.259878308541132 0.245012308427061 1 1
0.0523383141400507 0.0544238961886038 1 1
0.366212489339296 0.347661322050322 1 1
0.284494156608041 0.275295357022759 1 1
0.111922095612482 0.105708686374931 1 1
0.0734795424517155 0.0719594372996068 1 1
0.183211905704264 0.175146792203952 1 1
0.0580850177684041 0.0575768652105384 1 1
0.26432077781735 0.250732343708042 1 1
0.417718455082047 0.399767076079297 1 1
-0.0133754167380691 -0.0164206139780236 1 1
0.158550432647861 0.148258911165893 1 1
-0.342511977066715 -0.328648280476671 0 0
0.124939149238301 0.121257768995813 1 1
0.320990938370511 0.303571727270308 1 1
0.55186618277839 0.531319810034472 0 0
0.231700689494308 0.215532582822793 1 1
0.19208968654704 0.180392191226487 1 1
0.575373089615147 0.548043419660645 1 1
0.484132519025976 0.454840196006944 1 1
0.508867480703232 0.48364933318611 1 1
0.467346549838878 0.446554796800824 1 1
0.21482233763679 0.206944549120182 1 1
0.137903695919564 0.127992347790923 1 1
0.43635684657411 0.414345231566871 1 1
0.0501631935743912 0.0453281277069006 1 1
0.446387493516511 0.423930061575743 1 1
0.626853086268923 0.595118163287863 0 0
0.447738880492361 0.419690722005149 1 1
0.66041109042751 0.629880451073052 0 0
0.0378101849238461 0.0407251426612496 1 1
0.217145889358983 0.205303811644087 1 1
0.21101059247962 0.193524577630149 1 1
0.183017100742271 0.175182097360667 1 1
0.400329226180802 0.377038820431425 1 1
0.484315518636079 0.4602724912908 1 1
0.144090135271512 0.136251880292715 1 1
0.396210058440543 0.380328077617612 1 1
0.43322287518626 0.408203926253277 1 1
0.224246912241877 0.211753789901313 1 1
0.0580172295037644 0.0587306505937865 1 1
0.358098639845296 0.338789518367079 1 1
0.080214838606405 0.0894809513488832 1 1
0.157049655515873 0.147487181545129 1 1
0.223660407511349 0.211989619245875 1 1
-0.0157471921738482 -0.0129379850933629 1 1
0.226076673443361 0.212066823374459 1 1
0.339704405882338 0.31855782329833 1 1
0.141177893849209 0.133902968331686 1 1
0.404023362335305 0.387412535082434 1 1
0.191815160934234 0.18262085490283 1 1
-0.0347331113319748 -0.0393055027594034 1 1
0.122957785015407 0.116348847547835 1 1
-0.0737050763032192 -0.066865331686059 1 1
0.401726609300962 0.384649205749268 1 1
0.379959145744105 0.3591350047533 1 1
0.0499473291871221 0.0470651240706427 1 1
0.234058122570396 0.22524063336092 1 1
0.184873293758058 0.184261639873262 1 1
0.12310170655396 0.118077888773467 1 1
0.466066259888746 0.446839587111172 1 1
0.145688557072075 0.139548074326433 1 1
0.235926503230883 0.228265697513005 1 1
0.12909035123031 0.123175758435131 1 1
0.0789526825419525 0.0741758802570556 1 1
0.259521625011948 0.246926572625938 1 1
0.216275187338831 0.209160833923757 1 1
0.186987645650567 0.176703183167523 1 1
0.0784843461396341 0.0736343997974165 1 1
-0.158405703147526 -0.147250166635108 0 0
0.38516223987 0.364926431533732 1 1
0.0827700684861296 0.0835175979690953 1 1
0.00313739043115487 0.00462436805460934 1 1
0.0932110536743405 0.0904571646544805 1 1
0.198789467433897 0.188443967380262 1 1
0.20273697873081 0.192873378362676 1 1
0.379727313314418 0.35828701648001 1 1
0.341044194954171 0.326318885227216 1 1
0.27412655084961 0.266013666421973 1 1
0.185780362308869 0.176674764304472 1 1
0.234688522048294 0.214645537493243 1 1
0.0464070146524229 0.0482839275614874 1 1
-0.130217990131033 -0.123482984781045 0 1
0.34794096217363 0.334820738546209 1 1
0.388515766825667 0.367689264353464 1 1
0.385530906628207 0.358724696960652 1 1
0.297625823997448 0.286363458111032 1 1
0.141870297807541 0.133245856889062 1 1
0.231645009368043 0.219336518894757 1 1
0.112614078488572 0.107779305022634 1 1
0.283488592313051 0.262372706908242 1 1
0.429742913705089 0.409247919203736 1 1
0.451956689934438 0.424995548346159 1 1
-0.0714265042051059 -0.0668153061921709 1 1
0.288348500445398 0.277593146324185 1 1
0.243296229402543 0.227606432049952 1 1
0.235245058904082 0.227299105127331 1 1
0.025749535230015 0.0215653222728597 1 1
0.1118176866392 0.107221277254046 1 1
0.309740619605806 0.299253051334277 1 1
0.240784940453735 0.233651105352293 1 1
0.277144240116737 0.265617341938648 1 1
-0.0969869176961766 -0.0893516055317976 1 1
-0.0159081676446306 -0.0116469613620174 1 1
0.293845302827985 0.280872022925938 1 1
-0.0178984205428052 -0.019220624049736 1 1
0.0951445200985011 0.09065385425559 1 1
0.183901059709541 0.175606564140685 1 1
0.139032266596843 0.129877340860703 1 1
0.0929731308865666 0.0860831106366781 1 1
0.590179893886235 0.566178268745954 0 0
0.16501620336894 0.155282819975847 1 1
0.200274211501306 0.188767052231251 1 1
0.181109424716541 0.173575388090629 1 1
0.243651450834598 0.229216008560377 1 1
0.379516522494534 0.358761504091232 1 1
0.127427378216616 0.122715400684542 1 1
0.511702350069281 0.491746318712766 1 1
0.204916280049217 0.198960053873471 1 1
0.300014735458891 0.279618782021333 1 1
0.221551967800348 0.212152198321153 1 1
0.335017631337832 0.317416394770713 1 1
0.23877522460019 0.226960018596213 1 1
0.401124370226613 0.372472626451143 1 1
0.237829253919011 0.228658829522506 1 1
0.119033835837974 0.110626438552616 1 1
0.0496071618925751 0.04689678131416 1 1
0.234727830362819 0.220496610962998 1 1
0.343757565464646 0.320352425365746 1 1
0.205821818482075 0.196431408373681 1 1
0.0820510756662277 0.078192256908144 1 1
-0.00699033030523164 -0.00788438909550994 1 1
0.0787929718174141 0.0824441072947917 1 1
0.145832250782173 0.139750899200363 1 1
0.0810140426420327 0.0779933402056596 1 1
0.245260253607385 0.222157546976973 1 1
-0.129279950154116 -0.124543829568902 0 1
0.156570145213793 0.1476532698732 1 1
0.141266462060107 0.135719662006467 1 1
0.171700453587666 0.165809609066465 1 1
-0.0419256698070994 -0.0395946267561358 1 1
0.141229149580311 0.134481749967589 1 1
0.181311374087503 0.17824847915889 1 1
-0.0547288675160271 -0.0489951611955642 1 1
0.333042088281253 0.317028627933965 1 1
0.643567686750929 0.613055737903229 0 0
-0.0682132488625016 -0.0691832150291865 1 1
0.226382161042657 0.217314969688845 1 1
0.711113961694452 0.673622053339482 0 0
0.264433957406771 0.259900100562839 1 1
0.186233260890996 0.176598697804794 1 1
0.295028039348265 0.276181756691657 1 1
0.232964855954225 0.208601755806598 1 1
0.358628328126117 0.339478865559345 1 1
0.154979922299916 0.149306752208579 1 1
0.11326491835712 0.107338687687454 1 1
0.144551167534631 0.137186170756077 1 1
0.144816200084584 0.136585901362613 1 1
0.460449917496588 0.444517868818296 1 1
0.0846083802889773 0.0779850030837751 1 1
0.109218847649523 0.102789210566569 1 1
0.298331762159056 0.287239183687711 1 1
0.54898405446904 0.53165222811931 1 1
0.148638634512572 0.138480320000665 1 1
0.199319090050088 0.187962318514142 1 1
0.20437916988927 0.196661117788154 1 1
0.188150525372533 0.178914413355935 1 1
0.171553627928324 0.160098875194765 1 1
0.147569150348289 0.143199945269469 1 1
0.45396241978365 0.432105563219014 1 1
0.598524857128955 0.564552695358978 0 0
0.278623541101322 0.262766465055839 1 1
0.208532826546511 0.20454497793034 1 1
0.751488935046853 0.719365410807302 0 0
0.124980025441842 0.119211936229491 1 1
0.0938919947218962 0.0874565610659095 1 1
0.128234168822721 0.123386272397116 1 1
0.224800735957326 0.221442688179463 1 1
0.298473523468359 0.284419459133384 1 1
0.114654584137951 0.108884886591709 1 1
0.204559757169128 0.185199960897235 1 1
-0.159607324974727 -0.1495595220516 1 1
0.414527933825846 0.394463098241696 1 1
0.0863932256552557 0.0885431462107509 1 1
0.0258260561416594 0.020947612977186 1 1
0.314371462502777 0.299399770783409 1 1
0.235324597664871 0.223171883757102 1 1
0.419019063520258 0.398038660407559 1 1
0.0606276271983969 0.0574712157955563 1 1
0.142844170656842 0.130274025467283 1 1
0.321005138859676 0.302672015201383 1 1
0.369334477813276 0.348481710201678 1 1
-0.1001630071247 -0.0998978753825876 1 1
0.400545366798205 0.380546191190351 1 1
0.121622073536616 0.114490281250349 1 1
-0.133519557221452 -0.126359462476845 0 0
0.0615966810833068 0.0555758734820227 1 1
0.200879488382313 0.194215690845923 1 1
0.228929540418509 0.216788374521521 1 1
0.554350705115575 0.529057027314057 1 1
-0.0715522671943914 -0.0635817217477502 1 1
0.140796799086383 0.133079895735742 1 1
0.106557488502713 0.101143524268916 1 1
0.0283384937888428 0.0234910251394711 1 1
0.230790072470249 0.221444520424797 1 1
0.156547998562694 0.149212452251081 1 1
-0.117961531896851 -0.114615259687927 0 0
0.173659251993966 0.169386939967755 1 1
0.377124043815131 0.361770688023102 1 1
0.202488735299852 0.192356069332281 1 1
0.330643772946689 0.314279349305793 1 1
0.109589120776998 0.101293614108991 1 1
0.0815362930203893 0.0761815224798446 1 1
0.211368181178765 0.196860993137703 1 1
0.280786510548446 0.265111908980341 1 1
0.0904905100630532 0.0910124530502874 1 1
0.16934981392811 0.156962128654023 1 1
0.00770759272549363 0.00853128116505712 1 1
0.501577007807117 0.475148054012153 1 1
0.445676107173175 0.421040907552982 1 1
0.359925119965044 0.346286029053624 1 1
0.452989173777483 0.431926867276229 1 1
0.235953100393979 0.22003143382121 1 1
-0.0673518849230711 -0.0647694265096778 1 1
0.0945393532718843 0.0888046233948165 1 1
-0.0480261511550387 -0.0470013700673535 1 1
0.278013903204893 0.268909847601965 1 1
0.27963574041041 0.266864926815038 1 1
0.0826679846719766 0.0774530338824804 1 1
-0.11804914423902 -0.111604983838953 1 1
0.0274092252510072 0.0265619069340894 1 1
0.302531918776651 0.286430738423559 1 1
0.325878568961884 0.314415483383979 1 1
0.509258204810266 0.4819462577136 1 1
0.283518576495847 0.271572233102363 1 1
-0.0547643279802399 -0.0516911398812129 1 1
0.256953193998553 0.245060699337205 1 1
0.0767393815172133 0.0717803906971943 1 1
0.184095831472068 0.175858498643417 1 1
0.227019394993769 0.219603220792683 1 1
0.00918568554531059 0.00412346174987421 1 1
0.140458088510743 0.132518723435582 1 1
0.290439404377245 0.270694823991918 1 1
0.351360633418092 0.328957621158353 1 1
0.29320113511473 0.27301850705979 1 1
0.0890656873088382 0.0808615650579664 1 1
0.46838324907338 0.450036937945347 1 1
0.267399691059237 0.248936349808034 1 1
0.178072121713295 0.170607645903518 1 1
-0.0111523637509461 -0.0111981333527285 1 1
0.119111051684362 0.109799131518495 1 1
0.335389464307209 0.32085982439298 1 1
0.393234090340172 0.379044337454121 1 1
0.175824202361299 0.174848477905727 1 1
0.109516384831769 0.101717774243681 1 1
0.249146969347774 0.236091349915117 1 1
-0.106802791620601 -0.101996397071958 1 1
0.284080644246277 0.270298781273925 1 1
0.389950126520011 0.370606191039706 1 1
0.0368059801443816 0.0333660831010806 1 1
0.141030622601335 0.139243695216859 1 1
0.358348958998134 0.347672946620411 1 1
-0.0884613682391805 -0.0782935297591168 1 1
0.164250158581511 0.154808025501555 1 1
0.304525107745363 0.288240522659797 1 1
-0.0883182806064199 -0.0745370127253651 1 1
0.599524222078756 0.563935877776235 0 0
0.199631864289036 0.190389357958749 1 1
-0.199974378700685 -0.188945372242853 0 0
-0.286120967374899 -0.272977406132408 0 0
0.167012717244897 0.160667500015223 1 1
0.101106560602916 0.0940687961344268 1 1
0.165852299884576 0.155671046344033 1 1
0.18226201460684 0.168043390556805 1 1
-0.213384631011456 -0.199464765138421 0 0
0.225208377316704 0.212651943009786 1 1
-0.203681002126154 -0.194799808251693 0 0
0.276076440934601 0.262299527887731 1 1
0.304385350190242 0.283246918352788 1 1
0.263179716917338 0.251805852603546 1 1
-0.0692738110522839 -0.0682642474022074 1 1
0.214813594962069 0.206122600622248 1 1
0.17812091633746 0.174665744906691 1 1
0.163875110784571 0.152401969034194 1 1
0.221934497995335 0.212076069346217 1 1
0.365749809621768 0.348581601541867 1 1
0.0501750390024793 0.053402449150509 1 1
0.295381156561965 0.280020224786037 1 1
0.22172699770853 0.214090985980746 1 1
0.284210449241232 0.270286078292963 1 1
0.345815816998479 0.33022690651037 1 1
0.0013331672376404 0.0022906542820799 1 1
0.331270640969074 0.313605017556427 1 1
0.246765364076299 0.234240452715856 1 1
0.0982330879868973 0.0922787870030861 1 1
0.204773352103596 0.203630545340134 1 1
0.023077704428811 0.0283341713871397 1 1
0.130168203959144 0.119290059985146 1 1
0.457722008075423 0.436704905531009 1 1
0.201578889410038 0.189142988056497 1 1
0.0530172059472522 0.051306801297065 1 1
0.571949496771726 0.547377585962193 0 0
0.28779832439372 0.273355941483899 1 1
0.285988952087084 0.272292656852136 1 1
0.362770728841725 0.341312971452359 1 1
0.320330650806906 0.302520554455672 1 1
0.00529154162738637 0.00626982501308544 1 1
-0.0423792615386372 -0.0332441998358623 1 1
0.33135874044878 0.315164394732534 1 1
0.0582918751509237 0.0571520585097063 1 1
0.045254889393182 0.0415903511621463 1 1
0.291893097280739 0.277236518124848 1 1
0.367351855774748 0.351846396100372 1 1
0.288483435793416 0.279421344492037 1 1
0.0331623623812211 0.0304822420919154 1 1
0.011241320273967 0.00800254605075032 1 1
0.402244200833091 0.382369271452849 1 1
0.542276472544549 0.512678379364194 0 1
0.00392744411058978 0.00807826818021502 1 1
0.0909341017759256 0.0885123863780129 1 1
0.422258345272806 0.399481204464516 1 1
0.173196362104326 0.164205116369683 1 1
0.188421389139877 0.179252760586363 1 1
0.183858560212409 0.177760549659217 1 1
0.330659581084608 0.313453914450874 1 1
0.351068001092938 0.333478496479909 1 1
0.424445850733169 0.405924134738377 1 1
0.212119137300992 0.200875441332134 1 1
0.297407612871656 0.27984842393057 1 1
0.109194654373656 0.105346828575831 1 1
0.260311739467273 0.247274357083443 1 1
0.465738373842986 0.445108909639825 1 1
0.371332344621028 0.348887827668197 1 1
0.15605273178137 0.145519000298838 1 1
0.195040162092201 0.186344676871634 1 1
0.210745872700518 0.20275018927207 1 1
0.186194250288213 0.178647484728356 1 1
0.120994519607357 0.115389291095033 1 1
0.212255646196509 0.194920195845675 1 1
0.17450525876949 0.167871600114002 1 1
0.41402367714928 0.396308886723924 1 1
0.136892632862462 0.128770347969197 1 1
0.179756284836619 0.172533139027378 1 1
0.178540595961108 0.152143475084845 1 1
0.376582281435691 0.357014046015434 1 1
0.216467815161139 0.204090763580346 1 1
0.302434645085937 0.286552072185364 1 1
0.185225459795972 0.173982627416614 1 1
0.121220393652161 0.114421967219825 1 1
0.242285908366038 0.232477823577511 1 1
0.126677286616252 0.120441709881239 1 1
0.136888681295771 0.13006121431226 1 1
0.0588322880317041 0.0530416484558045 1 1
0.204503328990083 0.195898626166058 1 1
0.243310825370742 0.231148376232006 1 1
0.402553313000999 0.371022644136035 1 1
0.346667100396431 0.332040373846813 1 1
0.0930749906783636 0.08945440270326 1 1
0.172735124636632 0.170776642883012 1 1
0.104843892535715 0.0932359739082253 1 1
0.0947588766688603 0.0859238943990959 1 1
0.0635832036715114 0.0583023351713193 1 1
0.381148871952693 0.366593530193164 1 1
0.19119995792219 0.186509840371281 1 1
0.265981748005559 0.254382399395614 1 1
0.334870549909315 0.318420123833853 1 1
0.157810173864194 0.147300824668326 1 1
0.279815598764909 0.263426709648197 1 1
0.187145345064176 0.181364199557604 1 1
0.170627261808883 0.172284099042258 1 1
0.273097567561339 0.26236317922189 1 1
0.0371084562995609 0.0313986030363346 1 1
0.375798720950794 0.357764374428539 1 1
-0.080786823955944 -0.0772553617796267 1 1
0.294260444633019 0.281378716601168 1 1
0.182632166396421 0.175499720216574 1 1
0.274346784255915 0.261406504661517 1 1
0.339634071488201 0.322441220164748 1 1
0.0836865708484649 0.081441642268112 1 1
0.301501966266011 0.285834249994559 1 1
0.355550795092162 0.341637111163989 1 1
-0.124908085640709 -0.116379514348241 1 1
-0.152782832013563 -0.142395616191612 0 0
0.258394415249622 0.243160092278753 1 1
0.251913391155337 0.238066149753004 1 1
0.171835842830244 0.163515323521549 1 1
-0.0815035478361519 -0.0764177937767445 1 1
0.190219700198922 0.175227346368287 1 1
0.23088468424431 0.219456323626522 1 1
0.189949616452923 0.176716392367757 1 1
0.361380914277847 0.345010050442733 1 1
0.210457661802418 0.203041417165217 1 1
0.120554632059892 0.106519126628564 1 1
0.270669962431923 0.262193676712447 1 1
0.305100964544428 0.288206943000018 1 1
0.256400123986414 0.24653655428609 1 1
0.00788564387156426 0.0069554927245222 1 1
0.136197649542765 0.132852367716612 1 1
0.072225724714927 0.0703469772602145 1 1
0.273959005169775 0.260821378749749 1 1
0.417843553298017 0.40843852473602 1 1
0.158241809571539 0.155421513513066 1 1
0.202702658627705 0.195315153966981 1 1
0.205766388246618 0.195269160491426 1 1
0.252512574840085 0.242270236759173 1 1
0.0460620159106113 0.0394513794787116 1 1
0.302009635210273 0.288591558247074 1 1
0.112337728342535 0.109110635878139 1 1
0.225333320509278 0.212546690575456 1 1
-0.0079231089767321 -0.00806107866811966 1 1
0.389617499025045 0.372093426581279 1 1
-0.15747645466877 -0.150154551676697 0 0
0.254183653570612 0.242012494772032 1 1
0.291753952947465 0.27872238977375 1 1
0.15155153213676 0.151076875614173 1 1
0.0204162322500177 0.0194602574326016 1 1
0.242965341195863 0.229237005622828 1 1
0.0167310523581302 0.0244884448810163 1 1
0.418286567236853 0.399038277944499 1 1
0.0409448392649508 0.0365951527368675 1 1
0.310267245977166 0.293592923212494 1 1
0.0806952226329579 0.0741567967828087 1 1
0.229441672662201 0.216499791559452 1 1
0.248617984440339 0.235773180036406 1 1
0.343924583540976 0.325799838860534 1 1
0.061657192116053 0.0565482360486363 1 1
0.0513355309341617 0.0433770529448452 1 1
0.132465909458811 0.130390677551732 1 1
0.387413968029564 0.367005633782771 1 1
0.024647919556657 0.0221571682711634 1 1
0.0977535918922252 0.0934121667250258 1 1
0.188889661258364 0.176359651182884 1 1
-0.0576159657537514 -0.055480744257076 1 1
0.236493982993221 0.222765216514668 1 1
0.0751338510909666 0.0645248174707428 1 1
0.116007651098448 0.109178590405514 1 1
0.262204455937715 0.252049150834594 1 1
0.160473682628358 0.153486076275264 1 1
0.145004485206774 0.130791267555254 1 1
-0.00789286961586569 -0.00919494658649227 1 1
0.0699960697778467 0.0601450002590222 1 1
0.280525921623787 0.262916566764278 1 1
0.135968814273682 0.125775418662481 1 1
0.210204383698674 0.20297298757266 1 1
0.260113168092727 0.251515120091344 1 1
0.386967429732862 0.359268596061516 1 1
0.472745031075785 0.45416998691874 1 1
0.174023858569317 0.163150307169266 1 1
0.622925418769336 0.590756357233196 1 1
0.331919248918869 0.30950173585371 1 1
0.498531885533496 0.466474992169021 1 1
0.341654857475328 0.327443528258223 1 1
0.293317817181618 0.281176019169374 1 1
0.154840057393222 0.14694359209763 1 1
0.46075214465749 0.441101662269814 1 1
-0.0484131637769815 -0.0431860373601747 1 1
0.476990502562163 0.457863494834109 1 1
0.647535528031325 0.613877767169332 0 0
0.148065748947371 0.143966645593162 1 1
0.209002114342987 0.198924933027769 1 1
0.221228001469661 0.207580026037578 1 1
0.0671579448152332 0.0624647857274401 1 1
0.328625344636338 0.315165044942853 1 1
-0.0282506036219429 -0.0239239671163314 1 1
-0.0135088115624075 -0.00991678576664504 1 1
0.300630762860767 0.287902784295913 1 1
0.214654322250441 0.204338755050463 1 1
-0.0297912773491387 -0.0290611817988659 1 1
0.0904582354915487 0.0860457214197504 1 1
-0.0454506724555276 -0.0460702139075382 1 1
0.0529207966079193 0.0431087370375333 1 1
0.0223704358884838 0.0250035093814238 1 1
0.504337533043678 0.469274126273284 1 1
0.513465604218086 0.490534043405289 1 1
0.281140543902711 0.274158276522463 1 1
-0.0142715586768358 -0.0136567051719783 1 1
0.275210902235494 0.266776101353959 1 1
0.0854196853751922 0.0729284582659179 1 1
0.499817875060472 0.476769845600568 1 1
0.20951879666822 0.19743337340165 1 1
0.163735619042086 0.15467284289834 1 1
-0.0127280129781167 -0.0171437585147813 1 1
0.250534051365423 0.238210005224918 1 1
0.191698744500735 0.185930172503978 1 1
0.22915460816667 0.21742264783497 1 1
-0.0661982428406179 -0.0646134548142795 1 1
0.0183963940229241 0.0215435612544185 1 1
0.0684038843282176 0.0647565232894137 1 1
0.185402272283287 0.181189644734544 1 1
0.419631003912443 0.398057153194776 1 1
0.180363628509662 0.174021367092088 1 1
0.0602497067720955 0.0548603538561334 1 1
0.374249532522818 0.359041462645113 1 1
-0.00325126196989382 0.00287706987780603 1 1
0.371072647513848 0.352404529254812 1 1
0.370360129500055 0.355817164927801 1 1
0.269603348985254 0.253451756990972 1 1
0.246005628476391 0.233367703668064 1 1
0.472905611711687 0.449091386778176 1 1
0.237298634572717 0.227180563340535 1 1
0.0378415500802765 0.0357174176786247 1 1
0.162485380715542 0.153100281180187 1 1
0.352144155975871 0.33487660069998 1 1
0.322170425077601 0.311195714751484 1 1
0.190071062311131 0.180875688211114 1 1
0.293143694412402 0.281041324982538 1 1
0.00863067283967996 0.00793962536162163 1 1
0.125310106092037 0.117820835765084 1 1
0.419457015947407 0.400757796425776 1 1
0.208359267167173 0.198048248007849 1 1
0.422824332984442 0.400935852986323 1 1
0.109898390404943 0.10077514885804 1 1
0.0464769251078987 0.0440705857683742 1 1
-0.063246989088461 -0.0618540870260429 1 1
0.193019349457999 0.180766729100419 1 1
0.0126667854218077 0.0185898784561309 1 1
0.519125634209737 0.497234486928563 1 1
0.327047235652487 0.311770146900387 1 1
0.270774593895903 0.260758213000821 1 1
0.173801886658495 0.161118337342118 1 1
0.335055917599397 0.316121945462806 1 1
0.143610450461041 0.136760864134883 1 1
-0.00292594404488682 -0.00271121058375241 1 1
0.442523802534777 0.424378795023885 1 1
0.185210923005836 0.171024098660093 1 1
0.330518207704127 0.317260715761853 1 1
-0.0584095458257731 -0.0539993942032819 1 1
0.155332486957686 0.145941200804483 1 1
-0.161708838262626 -0.150396214315577 0 0
0.105224905626612 0.102057156064639 1 1
0.377377386128156 0.360023107253159 1 1
-0.0565436070903314 -0.0596509624345336 1 1
0.375566986161184 0.359471456092803 1 1
0.0495234848292653 0.0445951394091532 1 1
-0.0574835586447855 -0.0562705281177494 1 1
-0.182526638153285 -0.17194769450733 0 0
-0.0130255702879973 -0.0121588065455248 1 1
0.125445688492159 0.117962378167137 1 1
0.208801236056485 0.201780064775024 1 1
0.363839115977043 0.346431406271209 1 1
0.174067004146067 0.171621923301401 1 1
0.257281142282759 0.246154028739965 1 1
0.0990759447425777 0.0936847638587698 1 1
0.275477021339024 0.262850964304111 1 1
0.272714611497974 0.25921473912516 1 1
0.154424332321903 0.148061516532798 1 1
0.0957365212315511 0.0967081931076836 1 1
0.38617484174705 0.367240153735872 1 1
0.271031826580273 0.26995367252783 1 1
0.286568777560383 0.272303425195107 1 1
0.0317037767054903 0.0299530204712036 1 1
0.306457904590449 0.290677249569299 1 1
0.448158135445251 0.430389106263637 1 1
0.272721857653048 0.26128451683171 1 1
0.0777904136526292 0.0721385196128159 1 1
0.239276345614532 0.2259183560702 1 1
0.170349148201092 0.161816835983353 1 1
-0.0719996895717411 -0.069290046243264 1 1
0.227288597114083 0.215360160500341 1 1
0.410792975673819 0.39369880261577 1 1
-0.0801416446812146 -0.0780436307652685 1 1
0.300167480611618 0.271849296492724 1 1
0.177465065906166 0.16750179131814 1 1
-0.065309312280889 -0.0615455357050865 1 1
0.498649687772852 0.471684285924011 1 1
0.107106244209518 0.0959681890266314 1 1
0.407874535083223 0.392546921435326 1 1
0.356145911738619 0.337545757297426 1 1
0.477885698830554 0.445696181695484 1 1
-0.0876728954106461 -0.0864428140444695 1 1
0.150060637297154 0.157975895380345 1 1
0.313495081335802 0.304257835378906 1 1
0.128745770661564 0.124646246051464 1 1
0.0358364107473996 0.037906100598332 1 1
-0.0578424141094842 -0.0572115632344504 1 1
0.0456556698453995 0.0451799759455452 1 1
0.146249462399736 0.137319033731324 1 1
0.319815938383686 0.301674277870105 1 1
0.246803844250902 0.231780401521613 1 1
0.648197754443552 0.617105403239899 0 0
0.0103745980996776 0.0105152422932013 1 1
0.463306186257197 0.441726240797893 1 1
0.210327075227791 0.198056649047976 1 1
0.438094768944876 0.415246845450772 1 1
0.289985510259052 0.274152287247872 1 1
-0.0128491293296674 -0.0190308566025454 1 1
0.276035421225748 0.263049154639419 1 1
0.248211241065546 0.230315555934514 1 1
0.100907034350755 0.0967634970635016 1 1
0.156646223738312 0.147930663017436 1 1
0.301689322576947 0.291420069634641 1 1
0.563832449682302 0.53740729176268 1 1
0.10426671106825 0.102039762254252 1 1
0.428558998046171 0.407969811779971 1 1
0.0499803884626569 0.0484819894137812 1 1
0.0461157496821008 0.0445046397153808 1 1
0.260080796410813 0.248079894581328 1 1
0.469550672512286 0.435567268950058 1 1
0.366628867653051 0.341434433034756 1 1
0.426277643575494 0.402635488856065 1 1
0.32266714519691 0.307999697485025 1 1
0.38467366227433 0.360923141310968 1 1
0.15283290335377 0.149229479868986 1 1
-0.024663990497082 -0.0159085388609503 1 1
-0.0883797006312036 -0.0852004927971047 1 1
-0.0868482202348538 -0.0810986906431656 1 1
0.288558111611605 0.271736776369479 1 1
0.107915178772901 0.0902546132714241 1 1
0.146231191787204 0.137119194222187 1 1
0.357515952516438 0.339541237147901 1 1
0.165704851786339 0.160217942062764 1 1
0.297054645559582 0.285677586232598 1 1
0.149528056232624 0.143460418947356 1 1
0.419118211454341 0.404042604924803 1 1
0.475738399704461 0.456282747077727 1 1
0.539635629392129 0.511594993235041 1 1
-0.0602252162133771 -0.0568880873428455 1 1
0.115864575974826 0.113286174779608 1 1
0.256663267796686 0.243137691738389 1 1
0.496321009961659 0.466478203635611 1 1
0.174103740326167 0.167434847032525 1 1
0.208214563436883 0.202386045625651 1 1
0.123209947282317 0.107870423036398 1 1
0.251689537388746 0.235049648403479 1 1
0.627249718283476 0.59613013018273 0 0
-0.00959182686616099 -0.00444828907464895 1 1
0.237098467403286 0.227881898425421 1 1
0.203261514343165 0.190717209300197 1 1
0.382022206127132 0.350787410160916 1 1
0.120252865649067 0.117363699779901 1 1
0.00774666364842957 0.00817716539122472 1 1
0.25550577273372 0.242778425560268 1 1
0.188965241440177 0.181419931778629 1 1
0.380367335599278 0.361230103288047 1 1
0.0101662753047545 0.00708484257950154 1 1
0.0598722463537936 0.0510501977905047 1 1
-0.182548055666964 -0.172474184949596 0 0
0.3048471887027 0.290775858938948 1 1
-0.00558009676375007 -0.00762309031703171 1 1
0.315653354119337 0.298096021241184 1 1
0.241852341962374 0.228226971979743 1 1
0.179389352469541 0.171941925918574 1 1
0.517219768888889 0.492793863747338 1 1
-0.015473021175371 -0.0183888064206084 1 1
0.185697911199033 0.177188915953415 1 1
0.261485773458254 0.252432726080161 1 1
0.430471985903754 0.419120260175006 1 1
0.162416605163134 0.15496227334755 1 1
0.26807089069282 0.266216744927535 1 1
0.242984725203159 0.232883547342493 1 1
0.128597148158622 0.117915793706438 1 1
0.267263515275999 0.252817738844112 1 1
0.155096157783915 0.153470817270612 1 1
0.375982055200307 0.347534844516606 1 1
0.0608208238725911 0.0571534409840482 1 1
0.316805802710271 0.303033965116731 1 1
-0.122367543009208 -0.115548554726751 0 0
0.215958868377017 0.207568622244334 1 1
0.196160368599745 0.184665006673949 1 1
0.30752456628646 0.292057039696274 1 1
0.17641410806558 0.16716780450744 1 1
0.233412523340404 0.219868296834116 1 1
0.111760751385893 0.107744004943856 1 1
0.158522024204853 0.150315424690101 1 1
0.129236707283514 0.124085443291903 1 1
0.278222176638697 0.261543693469256 1 1
0.334806687376863 0.320248843373546 1 1
0.314330285109634 0.299266383515514 1 1
0.0562799874054885 0.0507120313045381 1 1
0.13431645606107 0.129857076418885 1 1
0.288936306676369 0.277656061219425 1 1
0.278334596855835 0.261406665531252 1 1
0.204092551854783 0.194023488169908 1 1
0.138604778749917 0.130227324954681 1 1
0.037284213755179 0.0410360634940041 1 1
0.122105758472555 0.115533972888575 1 1
0.415234857675848 0.39371956033088 1 1
0.222212763859193 0.208027990533143 1 1
0.405344403252949 0.381938692293089 1 1
0.164270081088361 0.156607224624442 1 1
0.295245083858551 0.276940474509653 1 1
0.264352987395896 0.250116146020492 1 1
0.124920538643058 0.122116977934535 1 1
0.16633496015621 0.155150499334233 1 1
-0.00535007767962342 -0.00405992721588849 1 1
0.157746837599863 0.15092790285905 1 1
0.249690295702346 0.23676951918561 1 1
0.513716940189977 0.492995260649118 0 1
-0.0147507791629376 -0.0135049695231132 1 1
0.29906193774421 0.279406298766128 1 1
-0.077144472792889 -0.0763620553202185 1 1
-0.1856119091808 -0.172859631405 0 0
-0.0916434033800243 -0.0887315916520727 1 1
0.129027660273734 0.122797952521871 1 1
0.28463278888454 0.271588386129684 1 1
0.193672869582093 0.185806503586021 1 1
0.0856055184680431 0.0791952432391977 1 1
0.0647808196317471 0.0600321591220726 1 1
0.599463710598211 0.567714342044223 0 0
0.397863384243073 0.375033610911416 1 1
-0.0462426940193447 -0.0460121581776332 1 1
0.5545402656163 0.523423367348437 1 1
0.437839859801037 0.419547219395691 1 1
0.108404794439606 0.10333971076173 1 1
-0.0445621682912906 -0.038517550052692 1 1
0.183374323367497 0.175320573355665 1 1
0.260483359517353 0.244966041168057 1 1
0.478853499505693 0.46226037818947 1 1
0.00473250343652821 0.0056418383800957 1 1
0.269698475030964 0.262485055227776 1 1
0.213606624529729 0.206820057401449 1 1
0.389872140248017 0.373044335108079 1 1
0.0108877433514827 0.00665753633225476 1 1
0.153255390386202 0.150012919128716 1 1
0.138412533222352 0.132031966320812 1 1
0.0375878305316965 0.0373707955409361 1 1
-0.23380169800592 -0.224069642699872 0 0
0.26610977805424 0.252113903612394 1 1
0.0480903235109244 0.0457225357376525 1 1
0.10927890138417 0.105157854795657 1 1
0.193100682880339 0.182635215872235 1 1
0.25410851036305 0.245495702358582 1 1
0.13413829634372 0.130247290473902 1 1
0.0828213457119503 0.0776859818495477 1 1
0.010980332070061 0.00595520398574968 1 1
-0.0149140484464485 -0.0156039032661904 1 1
0.12182460158331 0.117604388902569 1 1
-0.210419133951917 -0.198582864574749 0 0
0.112732585585244 0.104812735969511 1 1
0.309772342240953 0.292556987959744 1 1
0.315141937636432 0.302015623338556 1 1
0.232662879290669 0.219678605032606 1 1
0.21565334628461 0.20461781752907 1 1
0.319385679894575 0.307915942339156 1 1
0.209713659616267 0.197694802439979 1 1
0.258374789396007 0.250325177620377 1 1
-0.0566734525445592 -0.05161470928303 1 1
0.22855911597045 0.210378344005273 1 1
0.266272404980147 0.253834356329247 1 1
0.170055298924541 0.163221083473935 1 1
0.377841243007025 0.357253368189869 1 1
0.0789663658225771 0.0843408385121856 1 1
0.185811536255826 0.180090870937052 1 1
-0.146493782755205 -0.136178599376048 1 1
0.125862520162412 0.123701040231678 1 1
0.136686382145179 0.125759120283507 1 1
0.0859915007034284 0.0833498475259495 1 1
0.311276280026687 0.291560547299567 1 1
0.339529260222212 0.323503800276334 1 1
0.208101532486049 0.200668622588655 1 1
0.334124309304794 0.319762103937213 1 1
0.35377428321971 0.337722832612257 1 1
0.30747177625852 0.295222120583859 1 1
0.0456812926236022 0.0438055614221635 1 1
0.364135037593896 0.350848534916224 1 1
0.213926625589667 0.200514362024111 1 1
0.254543603107753 0.235418944001172 1 1
0.154084317851613 0.146619965718844 1 1
0.0072914319458519 0.00602438761347593 1 1
0.187997746182527 0.179226772365801 1 1
0.0274291415893462 0.0294943525387501 1 1
0.136916708086679 0.124785948316942 1 1
0.129329259291965 0.120176240187976 1 1
0.215375590922645 0.205962621937884 1 1
0.241307477371034 0.215836827524821 1 1
0.0614652210951107 0.0538679654888354 1 1
-0.0366483757851813 -0.0352807044328837 1 1
0.040533666888664 0.0406967892776547 1 1
0.168455759465206 0.162941651769217 1 1
0.430611261307875 0.41741604893445 1 1
0.32885633195968 0.32044438910672 1 1
0.431596988467845 0.410181949046173 1 1
0.295912125285217 0.280780948350359 1 1
0.0317313413153105 0.0315466047328462 1 1
0.0741064314776186 0.0672340719544459 1 1
0.316702252550971 0.3055327578469 1 1
0.283178873248945 0.269633472217214 1 1
-0.131822675641645 -0.124417404724526 0 0
0.362278038452477 0.344244142526718 1 1
0.264453193801565 0.25708573837711 1 1
0.421569229357293 0.404476995072599 1 1
0.349335259891664 0.332924143904904 1 1
0.661277275154197 0.627998308617443 1 1
0.0153764018213408 0.0250830837714338 1 1
0.400351143928851 0.37148418061835 1 1
0.214436575372517 0.202091583696157 1 1
0.110122310349222 0.105215746313187 1 1
-0.0281599366644404 -0.0316821694493449 1 1
0.113864023536992 0.108997259571016 1 1
-0.127908499730919 -0.120217262592505 0 1
0.388482658538176 0.364438254155528 1 1
0.115669351150044 0.106029864704251 1 1
0.458575623945837 0.441710523522164 1 1
-0.133346871062339 -0.126160092861554 0 0
0.325525530714601 0.309856791158897 1 1
0.402871348069358 0.383810395909915 1 1
-0.306351819987516 -0.295923468080961 0 0
0.209801993350325 0.193595022194913 1 1
0.227533274588079 0.217778800723647 1 1
0.054341933586051 0.0519831541257335 1 1
0.237619805233494 0.221165968422554 1 1
0.0523901765672687 0.0483263556504975 1 1
0.103939012516786 0.0992673663042077 1 1
0.307548845697332 0.295635189369284 1 1
0.030027125506191 0.02824870975938 1 1
0.512956251126089 0.487274073704941 1 1
-0.0162218686329499 -0.0134927005531385 1 1
0.381890604991994 0.366317489593991 1 1
0.161026242465679 0.156727362380072 1 1
0.372841306712087 0.359270971834922 1 1
0.392199509676304 0.383740579473135 1 1
0.405507046128653 0.384858590446294 1 1
0.0503737016437789 0.0426323528722605 1 1
0.081265421575961 0.079512035717556 1 1
0.103581844826319 0.104758890358837 1 1
0.107589978739707 0.10555430001205 1 1
-0.125362214866049 -0.120694499779274 1 1
0.442418401041543 0.425189858316292 1 1
0.213797790867063 0.196757516178368 1 1
0.392892504380462 0.370428095660239 1 1
0.408439444463761 0.384685209921009 1 1
0.114778837692281 0.11261605326942 1 1
0.208825910696216 0.200062593567937 1 1
0.297233884051996 0.285626508168543 1 1
0.212078396863561 0.199079848604092 1 1
0.185919831352483 0.178631225145315 1 1
0.233676602561975 0.222921650630388 1 1
0.0859790256321259 0.0835893307853408 1 1
0.46374586109966 0.439211506645408 1 1
0.0899535398917242 0.0852329146518506 1 1
0.335595620523869 0.316247609492516 1 1
-0.00304886804459308 -0.00322495163139191 1 1
-0.0455292871617019 -0.0452736931252163 1 1
0.387823622916184 0.36478582060161 1 1
0.232462673538886 0.230097741851904 1 1
0.291139748519872 0.27611110054866 1 1
0.0555114515021994 0.0504765329566107 1 1
0.0234528152164491 0.0211092979935954 1 1
0.169968586348471 0.164931332518069 1 1
0.722411625742799 0.687326149621335 0 0
0.0910155683867966 0.086224427389361 1 1
0.168673125269014 0.163644813334466 1 1
0.118813192129283 0.110048109940824 1 1
0.229199675570306 0.216246045764883 1 1
0.388307321192386 0.361819325406982 1 1
0.0737109709177423 0.0702711957451201 1 1
0.205224901177354 0.195169669848876 1 1
-0.00467156955406738 -0.00282591230008084 1 1
0.037017242072178 0.0419123572352494 1 1
0.260628885957758 0.247874258037384 1 1
-0.0222493194745918 -0.0268683106256668 1 1
0.249361460312593 0.238719237231245 1 1
0.0537706891490995 0.0484288269313719 1 1
0.0259126660726463 0.0231078494838607 1 1
0.552323152255778 0.524446872706506 0 0
0.306119170578182 0.289893143551591 1 1
0.273625202410235 0.259221935432264 1 1
0.058480926783338 0.0540446895932766 1 1
-0.0342714573938109 -0.027670931924251 1 1
0.30879958586217 0.293328199073679 1 1
-0.0452897239160495 -0.0389146305046887 1 1
0.078842371874586 0.077886546590204 1 1
0.392700014697503 0.378059886098824 1 1
0.238659794930314 0.22081031080836 1 1
0.386672432670436 0.366533243933984 1 1
-0.166320157872681 -0.159744338285586 1 1
0.0926809457214689 0.0859702508688189 1 1
0.248371720666172 0.238188496787816 1 1
0.0880519767064149 0.0846479548026455 1 1
0.633447055399762 0.602939363973136 1 1
0.142232212182326 0.131541471867021 1 1
0.232029283816964 0.225297872857862 1 1
0.189787536328225 0.176896523924329 1 1
0.272676230150745 0.252051469989477 1 1
-0.0830252602229057 -0.0783391894480097 1 1
0.0405251127399972 0.0360788282396883 1 1
0.241012110409859 0.230506471192912 1 1
0.400575250613042 0.37543057011161 1 1
0.438728750791707 0.420961650478824 1 1
0.198423409449339 0.187124632267103 1 1
0.247533777344593 0.233240378840107 1 1
0.317951342298175 0.303049519377123 1 1
0.205636350186006 0.195930114876342 1 1
0.310195402513867 0.293757222092012 1 1
0.242091009959052 0.235471326233547 1 1
0.304383108408231 0.289558778764439 1 1
0.56490739010683 0.532937144968178 1 1
0.370023691886392 0.342548063349569 1 1
0.184248385067457 0.175953992766313 1 1
0.0797101581302138 0.0781792127742878 1 1
0.315695122615686 0.301575448833771 1 1
-0.163564022575995 -0.160778453020207 0 0
0.373670454333409 0.362949793837579 1 1
0.114371714142124 0.108291394094888 1 1
0.126663764092186 0.121731533135594 1 1
0.304426786950252 0.294928046618153 1 1
0.20207203429823 0.191774705042091 1 1
0.507462922046508 0.480660254898524 1 1
0.0566041823938352 0.0507104442391599 1 1
0.179297943873015 0.170062848569121 1 1
0.366478715253951 0.344817907595899 1 1
0.299064490123388 0.284625554880944 1 1
-0.0371753843883767 -0.0336304902393586 1 1
0.289982874793486 0.271586757694985 1 1
0.213826311978022 0.201378051006175 1 1
0.21508221642287 0.200617621915211 1 1
0.117069424288661 0.111581062057709 1 1
0.23093179834038 0.219576514790647 1 1
0.306825265134672 0.294465749471332 1 1
0.146149259000542 0.138947785230794 1 1
0.0470935826032041 0.0519701030246787 1 1
0.188786071283186 0.181494534230467 1 1
0.0627796107661721 0.0606831818424091 1 1
0.498755974550071 0.474136557911786 1 1
0.196628647745835 0.18743937420251 1 1
0.184163160030197 0.175888032229468 1 1
0.153300116330533 0.143604232121339 1 1
0.201821844722415 0.17969222745112 1 1
0.474972316713079 0.446601152486414 1 1
0.0548063651021347 0.0493923622154545 1 1
0.0857374373000216 0.0845512485307101 1 1
-0.142049683721271 -0.136708270846729 0 0
-0.0473667877653166 -0.057492710122767 1 1
0.128213655734835 0.12378287359733 1 1
0.523036699654669 0.497970250547696 1 1
0.345034940374878 0.332589971524857 1 1
0.189839664727797 0.180270179827415 1 1
-0.175876190394402 -0.165855559662453 0 0
0.371476705105204 0.346366779598583 1 1
0.364911611711742 0.347253662706697 1 1
0.314678775260185 0.299492533796224 1 1
0.129871610288715 0.117531039179583 1 1
0.357095126981708 0.335700942782498 1 1
0.109446807636391 0.0920534717880692 1 1
0.432020786742261 0.409410092585208 1 1
0.344523225691663 0.32901069632232 1 1
0.649744534687597 0.622436831648914 0 0
-0.184939490615908 -0.173649569827095 0 0
0.367079352085068 0.356150880527288 1 1
0.162891707485689 0.157257579473131 1 1
0.501346185004857 0.475087376990269 1 1
0.397512360316236 0.373843075276736 1 1
0.403672099175953 0.389610940162907 1 1
0.195630515057013 0.185750934466749 1 1
0.330849912174916 0.314872520732866 1 1
0.392271112406532 0.372699040806316 1 1
0.345556273617485 0.32799731473918 1 1
0.0573798259455507 0.0554539495956326 1 1
0.104601169508387 0.10017758635377 1 1
0.109182365406895 0.103934221701671 1 1
0.347991180737402 0.329957061846207 1 1
0.241643167468627 0.226009656271293 1 1
0.439880964436298 0.417992589393793 1 1
0.111652973174422 0.104481089700811 1 1
0.252051114782179 0.236897542965295 1 1
0.268262625359796 0.254568569231767 1 1
0.0426127449947964 0.0395825208423102 1 1
0.430363735752524 0.405003160067541 1 1
0.0607248856206061 0.0574778448324884 1 1
0.097716085880671 0.0910229258126081 1 1
0.0686921791034891 0.0650145590703007 1 1
0.0829701837522846 0.0810411354822044 1 1
0.263436945920612 0.252341580955679 1 1
0.458636641625927 0.430248659069596 1 1
0.0162482900142609 0.0138837312146266 1 1
0.355077860185946 0.334383802059137 1 1
0.189523265683944 0.179836743967707 1 1
0.123593340633332 0.118467041729406 1 1
0.0152925849084009 0.00988250038056522 1 1
0.271781965246486 0.258749726078506 1 1
-0.0416768725196857 -0.0417690434248371 1 1
0.253090399590119 0.242847790077169 1 1
0.243740920395636 0.234766917648773 1 1
0.454631588081312 0.437393227267568 1 1
0.345818765923549 0.332832342406269 1 1
0.170582884693663 0.163199486294854 1 1
0.128112482313293 0.120948215114636 1 1
0.213553922663985 0.204392782568969 1 1
0.197073855313965 0.186886074558244 1 1
0.403480464645019 0.384762922045536 1 1
0.218288928000103 0.205183703615072 1 1
-0.00707525813977194 -0.00742323028848863 1 1
0.326673036763649 0.320384510181434 1 1
0.42619359872831 0.402422172140157 1 1
0.405932167482712 0.384983795543065 1 1
0.0106169758318256 0.00384596731436852 1 1
0.195403113854964 0.186958508709979 1 1
0.238205489060363 0.223240036078386 1 1
0.0744007204749512 0.069114062890446 1 1
0.068944271557536 0.0678991119469918 1 1
0.205004542339214 0.194450969797549 1 1
0.167308176528132 0.156372232670852 1 1
0.00263379265418816 0.00186306621268709 1 1
-0.0451584604376465 -0.0423482045031312 1 1
0.0284810979264541 0.0263720098768112 1 1
0.0994130057918276 0.0942222747386069 1 1
0.201688420026845 0.189772013479436 1 1
0.27534998355477 0.258932334940512 1 1
0.130396083380284 0.127463685433183 1 1
0.344718388341517 0.325266152963935 1 1
0.532916528280813 0.498384986573594 1 1
0.330800502440418 0.314148518472964 1 1
0.16613394065408 0.160026806487507 1 1
0.199738397666196 0.193253860519137 1 1
0.0322365050655222 0.0269758647347792 1 1
0.259245276482125 0.243847357324183 1 1
0.0617899270990617 0.0587178646028812 1 1
0.00239863423188467 0.00153999930812797 1 1
0.238515589983896 0.235061674820346 1 1
-0.0432829933870933 -0.0445442109354281 1 1
0.356229702960518 0.34165640558094 1 1
0.404849876532536 0.389484798757757 1 1
0.33944776928362 0.324853826491487 1 1
0.228392831596744 0.214820256935939 1 1
0.250530877303766 0.236755296325441 1 1
0.108503122253132 0.103637558999849 1 1
0.4797215197583 0.455582387223784 1 1
0.225247236468818 0.210424409685575 1 1
0.412339698692553 0.390700004888466 1 1
0.271535650617366 0.24824618365917 1 1
-0.0178404815860396 -0.0152374661521094 1 1
0.129081938406894 0.119682064852258 1 1
0.102835855565973 0.102877788072952 1 1
0.337530866941334 0.320532853980324 1 1
0.154927648487782 0.143761640656104 1 1
0.329228400040538 0.312752622599897 1 1
0.25146696897805 0.241525410124911 1 1
0.08680990031667 0.0818675493202578 1 1
0.0261318870244171 0.0229754138666844 1 1
0.443975196959942 0.420406560989398 1 1
0.116949920146052 0.113454819404322 1 1
0.0760589633581721 0.0718063193063148 1 1
0.434223726188631 0.402358533333177 1 1
0.153170214383249 0.15205867347124 1 1
0.114754383469734 0.10502690040899 1 1
0.0319304238004369 0.0308137988480125 1 1
0.226962900759828 0.220979365310784 1 1
-0.00459892850899855 -0.00431262321394436 1 1
0.0520084713613251 0.0498624260527603 1 1
0.204999815393452 0.195671029310093 1 1
0.107301899357293 0.0983663880853154 1 1
0.233030588163473 0.217722879980562 1 1
0.0421371560067116 0.0415088483084469 1 1
0.205800568636284 0.197466109661203 1 1
0.239702554051979 0.229111833647832 1 1
0.0394063016731676 0.0376234940860101 1 1
0.0697297031969231 0.0702491987245536 1 1
-0.0365029870675476 -0.0279594532906046 1 1
0.334819594263599 0.318654150871699 1 1
0.283965950668647 0.270291395014214 1 1
0.247698710172066 0.237305668697855 1 1
0.471100437548725 0.44968847196866 1 1
0.468730965692201 0.439179955544991 1 1
0.145138099118694 0.139330993770874 1 1
-0.00545750579447726 -0.00549096442033879 1 1
-0.022826429262294 -0.0278196165686182 1 1
0.228890496193826 0.220522564035305 1 1
0.295788650171218 0.292409758788308 1 1
0.358178915220575 0.340187789487138 1 1
0.259096635971216 0.237612837044052 1 1
0.181928109377979 0.16945821402551 1 1
0.159628405522796 0.151772798963631 1 1
0.227762232327601 0.218502208225954 1 1
0.146349390156879 0.130658460971048 1 1
-0.174996496539683 -0.162616104700021 0 0
0.258703438104132 0.252851097700405 1 1
0.097389017593931 0.0909213402681067 1 1
0.0661228305181998 0.0537767116259184 1 1
0.00217874874458511 0.00187126810926393 1 1
0.143989884909832 0.135687630896465 1 1
0.337258235714685 0.315601611513188 1 1
0.173279539002225 0.15993724236211 1 1
0.209442534041556 0.201604910133344 1 1
0.153737741944706 0.145956102989498 1 1
0.191534425783609 0.179735443941227 1 1
0.178849968791748 0.169593757778907 1 1
0.275592632864286 0.270089239744765 1 1
0.00729352392068808 0.00830814722040209 1 1
0.109543838489463 0.096714142140318 1 1
0.277408677099576 0.266416888543524 1 1
-0.0271409765430037 -0.0264098728464531 1 1
0.00411440129775839 -0.000718021861611316 1 1
0.394321781990684 0.371305007438662 1 1
0.448021226504861 0.426548044503978 1 1
0.235977604027906 0.223180664180353 1 1
0.0856441608684839 0.082290092645519 1 1
0.0560416174244475 0.0461528992568652 1 1
0.33770492191644 0.324933513186527 1 1
0.163438274531714 0.153148526427589 1 1
-0.00891799460720045 -0.0256193666586218 1 1
0.253521703721974 0.243676148892878 1 1
0.137247732076877 0.132826236910626 1 1
0.457848397249855 0.433301498242583 1 1
0.350014562505217 0.325925034549582 1 1
0.121505371207447 0.115931522354778 1 1
0.167042460238044 0.155169720813797 1 1
0.283453600553573 0.273551590952418 1 1
0.171093443219302 0.162700455746214 1 1
0.0286005022506489 0.0277353391246697 1 1
0.0327053586745511 0.0323286219144381 1 1
0.254665754401899 0.244552161767633 1 1
0.0791070283185992 0.0733132098611518 1 1
0.0561257752082033 0.0557092740844223 1 1
0.136162933164966 0.128023746015078 1 1
0.503763597741727 0.474524555238842 1 1
-0.146441586980196 -0.151266825516987 1 1
0.301798178582722 0.287425553509953 1 1
0.296315506618478 0.273780472158697 1 1
-0.0615356224432246 -0.0642565110982912 1 1
0.447799986498497 0.426035322526697 1 1
0.319093615025716 0.308343295453737 1 1
0.202751567098296 0.193172758215391 1 1
0.0849278175289238 0.0790099515935619 1 1
-0.0285412649139129 -0.0295280832818938 1 1
-0.291580340029084 -0.277200047999479 0 0
0.560432699183116 0.535240309863509 0 0
0.104160273337939 0.09695492373546 1 1
0.0254725475574104 0.0252643574015866 1 1
0.409995724501717 0.38723564997124 1 1
0.0326391414845289 0.0255201116374007 1 1
0.414249206704506 0.389573515771083 1 1
-0.221262444396876 -0.205558815268704 0 0
0.0199141268581757 0.026774721354147 1 1
0.0576161771041153 0.051240504139902 1 1
0.658625794157024 0.630264057137463 0 1
0.376293601670749 0.35903834153692 1 1
0.374895366430065 0.355372698210812 1 1
0.300542524084759 0.287150073158941 1 1
0.0840962563622956 0.0836966335705788 1 1
0.230839984580298 0.216108986696216 1 1
0.100848068799347 0.0945266465433771 1 1
-0.0121676093749351 -0.00578161546456324 1 1
0.240789715233715 0.229667072034502 1 1
-0.088471892046328 -0.0769362472609231 1 1
0.203353369663804 0.197064392359689 1 1
0.155464418206938 0.14935070593032 1 1
0.153976907009602 0.146463221769434 1 1
0.272387284329396 0.260169406016145 1 1
0.308943762530795 0.29426830770466 1 1
0.513451697100493 0.497620819044606 1 1
0.0384218838068188 0.0402331291425822 1 1
0.211446449564599 0.202200367836167 1 1
0.176476956694202 0.165916879457767 1 1
0.107402753921341 0.0996413807189898 1 1
0.367339623139972 0.34830662660893 1 1
0.259438797201043 0.244000056447753 1 1
0.289411163613372 0.275881456690436 1 1
0.1474161129264 0.137094304559063 1 1
0.371646489365958 0.347273906993033 1 1
-0.0425609723028115 -0.0368286542458438 1 1
0.154610625394349 0.144987118645566 1 1
0.204540541719911 0.195619697011153 1 1
0.211117498060152 0.200972690789207 1 1
0.250132800100931 0.235220323821374 1 1
0.176254065829024 0.174197857973952 1 1
0.115360198374279 0.106805394642204 1 1
0.142735548771959 0.134850285501019 1 1
0.261883551495476 0.252567171338083 1 1
0.253393775510555 0.240760650455077 1 1
0.278596938848029 0.262768942318312 1 1
0.208592640230173 0.19988303330375 1 1
0.339119582134935 0.318148783956383 1 1
-0.0867222511616763 -0.0842536346382785 1 1
0.182994930887874 0.17600438045337 1 1
-0.0478770719222025 -0.0444294674004029 1 1
0.298517875048011 0.287481807451215 1 1
0.133742021598308 0.129815879715178 1 1
0.246022748434373 0.235395018448779 1 1
-0.0604917469003768 -0.0608672315783059 1 1
0.228490111149327 0.215057733481545 1 1
0.375786806621063 0.357819863210748 1 1
0.285213035197372 0.273067790762676 1 1
0.237795572635501 0.228045035468163 1 1
0.102303277186448 0.0967157979942352 1 1
0.309185225868029 0.290805841017324 1 1
0.050827986445282 0.0464630785124879 1 1
0.266812484316841 0.250010015122771 1 1
-0.130185636260761 -0.124161251255231 1 1
0.22852701059397 0.218457143262387 1 1
0.0562806809698327 0.0530700252786628 1 1
0.330020469241706 0.312511488590795 1 1
0.117767398404066 0.110021682579226 1 1
-0.137066987566167 -0.130227453972828 1 1
0.154862961104458 0.148340510684367 1 1
0.150146891864575 0.141921086234192 1 1
0.0835736564650504 0.082611781294747 1 1
0.0606765479035239 0.0625653293487437 1 1
0.304910794603521 0.294028202589058 1 1
0.105713633187058 0.108281349998475 1 1
-0.0715346839384385 -0.0672049433440517 1 1
0.228938992581163 0.220154615283373 1 1
0.245573555657195 0.232282824351599 1 1
0.370760172869469 0.352783304323301 1 1
0.403323401041666 0.383805623287814 1 1
-0.0488797472484041 -0.0482899025131263 1 1
-0.0633896358328723 -0.0574883160013823 1 1
0.234532968703461 0.224977582423462 1 1
0.281246183639445 0.265310507607916 1 1
0.15084109630897 0.145063138402023 1 1
0.346640937330096 0.330588406844764 1 1
0.0872543485107743 0.0819966952358324 1 1
0.332619613481264 0.317548332597963 1 1
0.269560165897549 0.259778875057416 1 1
0.288108299686209 0.2740769837102 1 1
0.355127092550307 0.335458984941843 1 1
0.234319624649277 0.219272268655025 1 1
0.0215130745066385 0.0226294827715334 1 1
0.0967805899666419 0.0938538456307139 1 1
-0.164005069050803 -0.156956662392248 1 1
0.13708349864699 0.127122027893065 1 1
0.289061593144922 0.280942038428745 1 1
0.397500190382963 0.375406503373748 1 1
0.168663574219026 0.157231374958763 1 1
0.156731707728618 0.160133630184179 1 1
0.329951871664 0.313670498987736 1 1
0.0767215503907112 0.0830906233885807 1 1
0.182139691100236 0.172617188042298 1 1
0.217530272914756 0.204525927598717 1 1
-0.0900619521788641 -0.090205331694169 1 1
0.3744071111339 0.354064468802971 1 1
0.364637307275499 0.34538568765834 1 1
0.149865789442125 0.14108514875997 1 1
0.219928122859994 0.209202400215818 1 1
-0.147578587574534 -0.131222239237819 1 1
-0.220424513331885 -0.220278574923764 1 1
0.282464466698663 0.273040682961843 1 1
0.119352852959665 0.109113819606258 1 1
0.237321870114871 0.227519650677242 1 1
0.0578001928669611 0.059809397253738 1 1
0.423156417175716 0.400093282682058 1 1
0.263312986518573 0.247716221077248 1 1
-0.109899086663648 -0.105405157860536 0 0
0.217393705711888 0.208175881749107 1 1
0.142608311700037 0.138699856154936 1 1
0.389825802826182 0.371792489860945 1 1
0.389188703114421 0.37636680483664 1 1
0.366997090513234 0.353470360954161 1 1
0.183200918545819 0.175000724182047 1 1
0.290761466296317 0.276551026791362 1 1
-0.037497258042894 -0.0344818420271259 1 1
0.319582942239787 0.304046552543466 1 1
0.38115578900187 0.364062986793848 1 1
0.146230009598616 0.138730172157987 1 1
0.156527666526801 0.147614585231721 1 1
0.0132817274884109 0.0148904528266123 1 1
0.0181039240131384 0.0229334863633294 1 1
-0.120684115320884 -0.112760356572377 1 1
0.146966675654352 0.138988202415235 1 1
0.376762306360409 0.355119729823732 1 1
0.392904769532675 0.374737502822399 1 1
0.253878177829726 0.242921253821163 1 1
-0.123213099707524 -0.121932068573739 1 1
0.219779138614918 0.208254090795711 1 1
0.540929103170076 0.513491671798979 1 1
0.146154555182295 0.145398500465275 1 1
0.179914274854772 0.175437105608546 1 1
0.205921640410345 0.189528786487437 1 1
0.194784255089208 0.184623483765888 1 1
0.154540202790882 0.14762839805948 1 1
0.0643783288189402 0.0598568288940894 1 1
0.40950657287868 0.384726212575597 1 1
0.164624517101768 0.150934114170276 1 1
0.205880404222987 0.199078847064593 1 1
0.164329537106817 0.155461136562806 1 1
0.323702004761959 0.309804038213042 1 1
0.200394350043708 0.192135953280044 1 1
0.206303454137872 0.196903612727237 1 1
0.202121448740787 0.193252661458575 1 1
0.0868047222690654 0.0796459293959748 1 1
0.0141481004527182 0.0192307173822711 1 1
0.394139629819797 0.377142877262514 1 1
0.0981657423520397 0.0912147277200886 1 1
-0.235043524443714 -0.21874604834444 1 1
0.607937253295508 0.583023387689692 1 1
-0.120908945593712 -0.112501605701027 1 1
-0.0498924346791006 -0.0478845798445521 1 1
0.0580405209693735 0.0449452524625133 1 1
0.526892715948578 0.499741695096831 1 1
0.116288219284928 0.11148734109075 1 1
0.329341537639681 0.314566887879591 1 1
0.20039996122458 0.187660119016959 1 1
0.240247592388705 0.230658413370817 1 1
0.310528081171866 0.291497154994671 1 1
0.250591088885157 0.236012335053193 1 1
0.416089514158946 0.39613540354 1 1
0.221727504473019 0.20461585510119 1 1
0.29776687795879 0.286462142947857 1 1
0.207743532373122 0.208317006299642 1 1
0.634808664989892 0.601463050512093 0 0
-0.0290932926037905 -0.0176143248406025 1 1
0.466481032003296 0.443965632349363 1 1
0.31427932597373 0.298945965658581 1 1
0.181096123202287 0.171212877509294 1 1
0.237232670019201 0.22878283844897 1 1
0.185745126359711 0.17706078990083 1 1
0.0387313431228391 0.0364319416068958 1 1
0.223409929486008 0.207630315229057 1 1
-0.0989620757860707 -0.0941769325587838 1 1
0.503019379972808 0.482605075547105 1 1
0.23720144686142 0.227480999974011 1 1
-0.0669525672152321 -0.0622784985325975 1 1
0.366486101534192 0.344258612570203 1 1
0.133032994514931 0.127501903687621 1 1
0.379065394285986 0.360105701287995 1 1
0.193238239160733 0.181523394560778 1 1
-0.0250306069641713 -0.0235792068476935 1 1
0.384233429311958 0.36009179434136 1 1
0.188264972738686 0.177876987342224 1 1
-0.0430227312172675 -0.0393681744144205 1 1
0.169161970597735 0.162971439825944 1 1
0.225282382608312 0.210648532322633 1 1
0.06160270760041 0.0597235500966499 1 1
0.343943290199091 0.329709240344969 1 1
0.524796865340966 0.498326228278023 1 1
0.139759176360523 0.137316132420341 1 1
-0.00681469174808145 -0.00510887752433939 1 1
0.235369707883661 0.223810911613242 1 1
0.255944878801096 0.242891853260897 1 1
0.362350980227855 0.347626576172336 1 1
0.237398705209925 0.225139703726626 1 1
0.0859600011812 0.0793779393762394 1 1
0.146890707104258 0.140709185188808 1 1
0.344700672448959 0.328638179963305 1 1
0.100228108103869 0.0965663791907881 1 1
0.159150254046908 0.150502268815815 1 1
0.0364833678389658 0.0351781173950753 1 1
0.203323870016666 0.193350254020373 1 1
0.0593371094912635 0.0597710212031191 1 1
0.21439519402581 0.203968447766161 1 1
0.0536014940678195 0.0438431876451526 1 1
0.352495161265954 0.331505990469795 1 1
0.356251341818923 0.337260858463389 1 1
0.150324534809585 0.141586771590571 1 1
0.347256602424799 0.328216522447472 1 1
0.160642659261153 0.149689085022099 1 1
0.147307929512544 0.142114508138254 1 1
0.342877456827179 0.323194119961291 1 1
0.262369402281957 0.247281988049829 1 1
0.267119912209313 0.249532365949937 1 1
0.251722518069884 0.235701927759208 1 1
0.0374799579936347 0.0359582072075993 1 1
0.203106981376968 0.19761621700738 1 1
-0.0908668038604936 -0.0914452348432003 1 1
0.314532696466617 0.304168713792094 1 1
0.310367871040244 0.296009209236361 1 1
0.142796318530164 0.134499210340242 1 1
0.298662819333034 0.284138560883609 1 1
0.126104393233908 0.119003924451675 1 1
0.288420048710157 0.271474584634437 1 1
0.164913274742635 0.15443981216318 1 1
0.274324315021572 0.253394830297611 1 1
0.221054649973303 0.210917037542603 1 1
0.217610527411534 0.199369160739476 1 1
0.115575016771778 0.105182405916423 1 1
0.477748498817599 0.454278106048114 1 1
0.197358645812572 0.193688421294466 1 1
0.0776376850264722 0.0743923216651781 1 1
-0.0201684190134278 -0.0235788820971563 1 1
0.0675297748555383 0.0616878798331279 1 1
0.286937468592937 0.272448574699347 1 1
0.197926934552756 0.190864258249216 1 1
0.40707744590248 0.379984509988188 1 1
0.259191647726665 0.250398140457798 1 1
0.139138851384559 0.131599446894475 1 1
0.0729271795745902 0.0671643187933946 1 1
0.323214748489997 0.297530333847598 1 1
0.337422327490522 0.32900906614142 1 1
0.218210451794694 0.202411264900095 1 1
-0.070832712260887 -0.0695705859440343 1 1
0.0138152596152538 0.0133716833052536 1 1
0.361303287363701 0.350201751558632 1 1
0.367952560317433 0.348429387566302 1 1
0.35887335110123 0.340970406901487 1 1
0.283770201353186 0.26961598721023 1 1
0.188395326256114 0.17286668878043 1 1
-0.0609532419404361 -0.0616356509213288 1 1
0.286598593317704 0.266734072946923 1 1
0.117223356397344 0.110419046398726 1 1
0.00480830068110691 0.00302770031646796 1 1
0.0214753519599221 0.0212921941358212 1 1
0.251311174603777 0.242079779564405 1 1
0.42635146126151 0.399739351278619 1 1
0.476289565627278 0.45352623218144 1 1
-0.044488350114925 -0.0411257961851654 1 1
0.10200199906465 0.0957090890028524 1 1
0.265435816970557 0.251093729826703 1 1
0.107199596949268 0.100349604948064 1 1
0.425743797308915 0.403317668618238 1 1
0.209099808235411 0.199542988123614 1 1
0.1793349616834 0.177867109624019 1 1
0.626922946244401 0.599741694587001 0 0
0.102899879666282 0.103477513147287 1 1
0.420046802981454 0.397745939497215 1 1
0.248973518219907 0.236218789410762 1 1
0.146187715683404 0.129772881973376 1 1
0.549488305386564 0.517989217341583 0 1
0.495107323668733 0.472240674490731 1 1
0.121388341005909 0.115874358336149 1 1
0.620273582167698 0.586637360179287 0 0
0.289352418468998 0.274051014348799 1 1
0.0761156768899331 0.0703308040013361 1 1
0.205388672812856 0.197804243782177 1 1
0.228622518396743 0.214474470452537 1 1
0.204194447363776 0.194766803712737 1 1
-0.216578600854373 -0.20585891113016 1 1
0.397616920854424 0.382635239844091 1 1
0.322464695310033 0.308883512479516 1 1
-0.151926017322023 -0.145559013382698 1 1
0.310679571262348 0.289444479546736 1 1
0.0578464401765919 0.0605930948177682 1 1
-0.0419636850060593 -0.0401350934515978 1 1
0.288351372030176 0.275932750396954 1 1
0.202946653427822 0.192846002370797 1 1
0.461599977473581 0.442472342278417 1 1
0.286608560518507 0.276870155712694 1 1
0.0522755915783957 0.0499581116309809 1 1
0.0520176176626386 0.0533221689229776 1 1
-0.116638094409492 -0.105510497998119 1 1
-0.13600827633745 -0.132963946102595 1 1
0.0851138992726928 0.0790491412459947 1 1
0.0027543562606511 -0.010632091836623 1 1
0.23905384425839 0.229877671824531 1 1
-0.0161101694269848 -0.0198788812886817 1 1
0.321715250491527 0.307385972156108 1 1
0.122226136541547 0.115339088162431 1 1
0.05919583153577 0.0528608492479228 1 1
-0.0439258050688293 -0.040980110917922 1 1
0.223560169808381 0.217262436207445 1 1
0.338263921191615 0.321284611033416 1 1
0.294032006950546 0.281295502109588 1 1
0.16709778873384 0.158009556030754 1 1
0.171440768655307 0.161678716506378 1 1
0.225687743994259 0.212677715126789 1 1
-0.0649638364999363 -0.05669513522535 1 1
0.0436775169590867 0.0415916861913636 1 1
0.111869716122738 0.105609811991597 1 1
0.182365397327122 0.173902288661168 1 1
0.174804297079692 0.172139578133511 1 1
0.242312630567848 0.232071881137585 1 1
0.201958055346604 0.195596402319253 1 1
0.392829132110074 0.382822736043149 1 1
0.380320647164717 0.365245598615963 1 1
-0.0181010993052764 -0.0147895500341252 1 1
-0.0661729527968669 -0.0624448413803536 1 1
-0.0511453570768179 -0.0482544386251314 1 1
0.290761487641056 0.275217756847125 1 1
0.150602762048245 0.14140433799878 1 1
0.268224900689705 0.256963926462582 1 1
0.0251030649640802 0.0268399985972342 1 1
0.174173581749801 0.163934732565574 1 1
0.0287930584689969 0.0292976437809147 1 1
0.15506056376736 0.151365170352637 1 1
0.182763670896872 0.175425977161031 1 1
0.334641236378697 0.31721053304043 1 1
-0.104322177425184 -0.108738466527086 1 1
0.0785223823012424 0.0739026374382383 1 1
0.467722289969339 0.448533844508636 1 1
0.261804897398467 0.249363990908845 1 1
-0.0267559856334528 -0.0258278763276246 1 1
0.0448333168548992 0.0473059206049129 1 1
0.356077768253965 0.337754747048642 1 1
0.490156125204196 0.467100119033927 1 1
0.232330845691177 0.226404501678788 1 1
0.189957729970941 0.178552526058554 1 1
0.257833165768988 0.245179035665025 1 1
0.248719052636337 0.244482642510272 1 1
0.0865218455307083 0.0834041939368371 1 1
-0.0654940491967411 -0.0604129768685552 1 1
0.146092059073706 0.145898072396219 1 1
0.437910242855019 0.406849181909206 1 1
0.26517615535296 0.25297465430751 1 1
0.149460046791781 0.140312657049149 1 1
0.290506169982428 0.278404606546937 1 1
0.256099234830775 0.242886365782494 1 1
0.300888900883472 0.287095297903222 1 1
0.141414789069138 0.131009234171026 1 1
0.232014613372729 0.220177583601064 1 1
0.358461977652961 0.339972882490348 1 1
0.0975186365528811 0.0912223351556707 1 1
-0.173858720452738 -0.163437398881321 0 0
0.0244216928243387 0.0240154772932181 1 1
0.149460746475983 0.144915730431641 1 1
0.475872001996647 0.45468344437827 1 1
0.280191653270322 0.269296877466049 1 1
0.30599203231265 0.291369142728579 1 1
0.0800157536810295 0.0787082881680475 1 1
0.444762786041663 0.422359003212692 1 1
0.465486543123336 0.444221040552135 1 1
0.286306676150204 0.270804235063633 1 1
0.190286350815213 0.180406698666823 1 1
-0.0280528262676044 -0.0175259658029979 1 1
0.0855550253126907 0.0784652840846202 1 1
-0.0120817065210699 -0.0134217704209311 1 1
0.111337655458852 0.105648472135136 1 1
0.198699204715082 0.191608129567481 1 1
0.0957716086538339 0.0868757047761107 1 1
0.204436102186954 0.185670817912013 1 1
0.244679545441815 0.232131080140479 1 1
0.0348715431805115 0.0335190114475676 1 1
-0.0149802770715402 -0.0136648280129811 1 1
0.195952286311642 0.187077681469435 1 1
0.255561571813371 0.240152447584428 1 1
0.279841599819076 0.268126427344039 1 1
0.375424769707411 0.357415453100514 1 1
0.133103288382347 0.134360624200151 1 1
0.360596630529845 0.34463350058046 1 1
0.213951758547216 0.206608272760223 1 1
0.0205974259434054 0.0224901096701083 1 1
0.220726134240033 0.210770581778247 1 1
0.229254288828008 0.216799926009718 1 1
0.236240790680392 0.22377684691246 1 1
0.17608752127539 0.170842207964191 1 1
-0.124003621119225 -0.119199632577138 0 0
0.133610159100738 0.130883377101955 1 1
0.197129875882502 0.186966188607581 1 1
0.204045383969721 0.200262531396916 1 1
0.277389157606602 0.268942313667076 1 1
0.136098523584363 0.131012538349426 1 1
0.0454474546042388 0.0448451583737656 1 1
0.081396628264047 0.0779960800082358 1 1
0.516272979299116 0.488455415409373 1 1
0.0683453386600092 0.0662314880364391 1 1
0.260024990891142 0.246548742837213 1 1
-0.0234563839862467 -0.0205962799815434 1 1
0.296275592016519 0.28544274339732 1 1
0.413042645523289 0.393302007567816 1 1
0.294590704672373 0.282760129222326 1 1
0.00204987824531423 0.0024390820086158 1 1
0.0527725943236332 0.0493825278370282 1 1
0.00187695518584908 0.00745854404760695 1 1
0.0157788907029997 0.0169131539192993 1 1
0.239342365893646 0.226255313283492 1 1
-0.0581037345491994 -0.0568947904143978 1 1
0.441757998081506 0.420472521587216 1 1
0.250494040756699 0.23597783064455 1 1
0.290033066774536 0.270717349833261 1 1
0.0826817438491564 0.0825915060897001 1 1
0.132576287219125 0.128028424257066 1 1
-0.224832518248958 -0.208164345602103 1 1
0.180640710259896 0.173799619370672 1 1
0.289995599312474 0.275957877242006 1 1
0.257457597891007 0.246832918380395 1 1
-0.0549954726981561 -0.0530579630001942 1 1
0.292948701593098 0.279989802087196 1 1
0.107540637974426 0.103620595133402 1 1
0.36605216653482 0.353238079518807 1 1
0.00497511655302483 0.00642075271811601 1 1
0.055165994599604 0.0518500597892961 1 1
-0.0314018756326569 -0.0308445091577814 1 1
0.16196228883482 0.14080036064068 1 1
0.399307844692231 0.372302259592314 1 1
0.316560462881414 0.300287866968625 1 1
0.377442286026158 0.358107731474575 1 1
0.152549779476126 0.143288908130673 1 1
0.311920914690767 0.299460786870475 1 1
0.216634804107467 0.205230419547385 1 1
0.0728813098153497 0.0633578297331393 1 1
0.245461303219275 0.231765473881191 1 1
0.306273387549258 0.292721552611939 1 1
0.256914755310072 0.241531006116901 1 1
0.185121116051235 0.173435205420843 1 1
0.0856558904963703 0.0837983104641613 1 1
0.388306428374443 0.369992809329639 1 1
0.00250970738870022 0.00438761777241401 1 1
0.347368940016705 0.331683043256907 1 1
0.223018989522975 0.213625357168303 1 1
0.518606807858383 0.492216256628771 1 1
0.140397988091367 0.131323032562778 1 1
0.185968087761192 0.180709520666099 1 1
0.0169344034229096 0.0153851304671287 1 1
0.132590381824832 0.125638836983724 1 1
-0.150754729645603 -0.148222601546993 1 1
0.311429159019627 0.299371784920039 1 1
0.137975550276642 0.13264268739919 1 1
0.319864860078207 0.304210183167677 1 1
-0.154540340138246 -0.150151378946424 1 1
0.285686817935071 0.265811568485765 1 1
0.140930813436077 0.13352618524999 1 1
0.209439218591466 0.194244784236924 1 1
0.306050395871099 0.289570311210767 1 1
0.432831004667713 0.42032006565757 1 1
-0.00212465804539308 -0.0037341102233666 1 1
0.0771163390664612 0.0722065878115292 1 1
-0.00294595723681587 -0.00453137745241099 1 1
0.431674956958186 0.407575981201309 1 1
0.122836444612603 0.116656990424684 1 1
0.122205284920711 0.115342236001822 1 1
0.389554110666952 0.366174586134571 1 1
0.364203693291851 0.346612742917368 1 1
-0.0445191527726505 -0.045318553800381 1 1
0.166081392104707 0.156878994690068 1 1
-0.107668691221946 -0.105488595633141 1 1
0.153095425947117 0.137907045776709 1 1
0.204534215447054 0.19674099002948 1 1
0.168246522515703 0.159576880585552 1 1
-0.0720477405056124 -0.0657558149441871 1 1
0.190003760303905 0.182611848048679 1 1
0.221538154558041 0.212139211235502 1 1
0.21973722083578 0.204628954464846 1 1
0.121052927213159 0.111858202114611 1 1
0.0162747928673597 0.0195651754909915 1 1
0.126123097580804 0.11588918607046 1 1
0.377491568352484 0.356536075353214 1 1
0.174662323702599 0.168930965526167 1 1
0.285883991739317 0.26791100339459 1 1
0.0952008861116424 0.0958173416659811 1 1
0.165120537163182 0.14989160547848 1 1
0.429922379605677 0.410239631917807 1 1
0.10090634114637 0.0974395146779842 1 1
0.336504384883385 0.321524564479134 1 1
0.00935197278545128 0.0079089010728398 1 1
0.0283590237226521 0.0218623947541187 1 1
0.156331189933237 0.137402418872298 1 1
0.511699602272074 0.488445505270568 0 1
0.258829357051791 0.247234781865243 1 1
0.474858009432805 0.455353549361071 1 1
0.386268214195466 0.372560814286044 1 1
0.283373092156835 0.269847110502409 1 1
0.153422183268201 0.151002037304686 1 1
-0.048243121840043 -0.0466528674528216 1 1
0.347152620635565 0.327515615643493 1 1
0.0747602283450797 0.0698151252663425 1 1
0.315090882521316 0.301156422265201 1 1
0.0710840550268471 0.0576457948702823 1 1
0.115316572122304 0.109703080892215 1 1
0.152922583755837 0.14404138585141 1 1
0.366460385889158 0.346704579464819 1 1
0.216665331917891 0.199861385164942 1 1
0.140469436943471 0.135730826508943 1 1
0.070233241190514 0.062683346693346 1 1
0.270659975387264 0.259897246274158 1 1
0.0872557361651218 0.0845213547960798 1 1
0.463915874453895 0.440360022652129 1 1
0.182926478619867 0.174265674201109 1 1
0.339343328339957 0.318418079078349 1 1
-0.0666456954327945 -0.0647591323057121 1 1
0.246486110572758 0.233732562996665 1 1
0.573854590663579 0.552086706914718 1 1
0.123895846081656 0.121628439856632 1 1
0.490713303969618 0.463546722764948 1 1
0.447567940777211 0.42773357171054 1 1
0.064971594151408 0.0629962250434024 1 1
0.433398513067615 0.417733455111231 1 1
0.0615357965740981 0.0541316739876448 1 1
0.224036197902479 0.211672335914992 1 1
0.0169985475447639 0.0153158724408968 1 1
0.242055155796934 0.231707304771781 1 1
0.109958712085187 0.10728697887442 1 1
-0.0640845729073219 -0.0627688828548773 1 1
0.523605340874422 0.495551090331005 1 1
0.597945780142958 0.567884715896315 1 1
0.391212700800186 0.371467247642915 1 1
0.25274861916487 0.240671056032237 1 1
-0.0667005949341887 -0.0610707901840428 1 1
0.207018648975332 0.197559090248463 1 1
-0.136873535784468 -0.125771176476922 1 1
0.0459187246984503 0.0386680740813176 1 1
0.0628015051147999 0.059414839401223 1 1
0.0806813228839771 0.0810482259381959 1 1
0.107242743476113 0.102879106172294 1 1
-0.090389412158093 -0.0843834725423369 1 1
0.134178659925461 0.130359770804131 1 1
0.37129201172922 0.353748389571908 1 1
0.301732147566028 0.287143159159705 1 1
0.168363557865698 0.158963703876632 1 1
0.159426683491092 0.148319522932289 1 1
0.0709198451740141 0.0674104320915418 1 1
0.0988767798507361 0.0938325737550692 1 1
0.200795288896098 0.19360131146549 1 1
0.209607825765686 0.199429587673338 1 1
0.404117005107147 0.378032316170737 1 1
0.147809777791268 0.134734827954344 1 1
0.116976646336505 0.109367653474392 1 1
0.274758350266889 0.260597478027639 1 1
0.145315805592571 0.137633890746105 1 1
0.00683611036972587 -0.000554806178848461 1 1
0.0519215446531794 0.0490510044349437 1 1
0.354938799527522 0.332677334578433 1 1
0.0469045582965392 0.0447224094064495 1 1
0.296563753796258 0.282964180162422 1 1
0.207155354126176 0.198507718124352 1 1
0.108292137106938 0.103534626289634 1 1
0.397612689887316 0.381353615661256 1 1
0.587702131663463 0.559772215033252 0 0
0.159978298442737 0.150359622684955 1 1
0.359427708056561 0.328029401928712 1 1
0.309749370161058 0.298115630229053 1 1
0.287437205383429 0.271997893310962 1 1
0.0790882855173771 0.0790990908759258 1 1
0.336643149428976 0.320721329128604 1 1
0.206041891556601 0.194429894454334 1 1
-0.0924270251730957 -0.0888537807418558 1 1
0.303859071348452 0.290057695829754 1 1
0.314722307823869 0.307265164372947 1 1
0.148873823853049 0.13623721875449 1 1
0.133759074751209 0.127900066901591 1 1
0.299418011511577 0.289636852444514 1 1
-0.0319505309152347 -0.0308220648901652 1 1
0.217688714428449 0.198343205198863 1 1
0.325927599995966 0.30948850552872 1 1
0.267645993622408 0.258424144799574 1 1
0.101116267008361 0.101927982210136 1 1
0.317325925313879 0.308366605505778 1 1
0.287396409843682 0.27202833282477 1 1
0.331864830431965 0.314766152211535 1 1
0.182621563817881 0.173905517915017 1 1
0.198169308114741 0.188459724241743 1 1
0.383021732483455 0.367715581716385 1 1
0.311071134268764 0.297397640171579 1 1
0.107955861475471 0.108252842273776 1 1
0.293389450124461 0.284066013021626 1 1
-0.0918291176967957 -0.0872485564207608 1 1
0.222658624109598 0.213585808625327 1 1
0.221225285610853 0.211833853500328 1 1
0.0660153447052044 0.0601960743905287 1 1
0.325537831772989 0.310342496396983 1 1
-0.00999778345975745 -0.00921932342823385 1 1
0.141139923340681 0.133119489715424 1 1
0.359866834164799 0.340233780961877 1 1
0.226585932055603 0.215278788545414 1 1
-0.086666336963059 -0.0823243092119473 1 1
0.247783808925397 0.237032041933859 1 1
0.210301373906924 0.200600928861402 1 1
0.275545554180225 0.260438764909781 1 1
0.0818860271439029 0.0779760709901735 1 1
-0.0200040145036149 -0.0165588834490844 1 1
0.223039777723004 0.209208625795806 1 1
0.225381150675929 0.211031709512659 1 1
0.155619201447696 0.146163374117812 1 1
-0.152149740449773 -0.143643934409881 0 0
0.334394571478196 0.320584231380012 1 1
0.205138389757646 0.188846915309198 1 1
0.29656350729474 0.274614245130602 1 1
0.333063047711792 0.316382563683908 1 1
0.14245020336859 0.138562151916395 1 1
0.199037926756763 0.189128814870484 1 1
0.0801508570162922 0.0747643235940349 1 1
0.134185187235673 0.124505242409965 1 1
0.198106867726077 0.189274691197993 1 1
0.265520721535366 0.256968191287976 1 1
0.192302579197897 0.187158133114501 1 1
0.24448797506034 0.226920786750541 1 1
0.122328395031876 0.12200268675887 1 1
0.489087986085799 0.467145209950898 1 1
0.391157025917053 0.368238622379249 1 1
0.0163686173104212 0.0176179973055617 1 1
0.282044579872113 0.269280313051076 1 1
0.235882028137489 0.224423934189495 1 1
0.203667847952887 0.197306183128823 1 1
-0.0352282341570148 -0.0304770947006427 1 1
-0.0380143780233149 -0.0407498981319129 1 1
0.220376532694896 0.209122963310693 1 1
0.189312534674382 0.179480375029488 1 1
0.60046162286408 0.572692190277056 0 0
0.201834744068408 0.186630714544364 1 1
0.0803406701979971 0.074288459836844 1 1
0.366396266499602 0.346303171503162 1 1
0.207110746950189 0.200351231117092 1 1
0.0374501022589729 0.0340074931225375 1 1
0.368590415218978 0.353911543557382 1 1
0.203379704964709 0.194190190126502 1 1
0.362538006789554 0.34780267864423 1 1
0.323030963461466 0.304517943835499 1 1
-0.00275979150430244 -0.00113659066226026 1 1
0.0684217233632825 0.0636877189288208 1 1
0.364683807028474 0.349497444332643 1 1
0.191937704127616 0.187767499005143 1 1
0.375989322789047 0.358218124778622 1 1
0.0838783262068582 0.082828355723017 1 1
0.0250856800692542 0.0267198904232274 1 1
0.131708103559593 0.128346795653385 1 1
0.284331422592607 0.268299235950421 1 1
0.176327609614412 0.167296469797148 1 1
-0.235139144833321 -0.230429253721866 1 1
0.357711602930986 0.338424978480991 1 1
0.0750500276066763 0.0732446756734471 1 1
-0.0438901473417103 -0.0401887171772074 1 1
0.0514314965147902 0.0506192614921268 1 1
0.305105996921008 0.28994908061921 1 1
0.29944740797017 0.287307598796228 1 1
0.418847284765733 0.400174331361271 1 1
0.506331880441187 0.473044285694344 1 1
0.629224876709312 0.596231162790792 0 0
0.108967456881474 0.103670261744932 1 1
0.200624507441483 0.18116088151392 1 1
0.0227098433927698 0.0227814761277614 1 1
-0.156479017379253 -0.15340335586749 1 0
0.00247177315569657 0.00269520526834008 1 1
-0.031155579444482 -0.0289218237416944 1 1
0.081267193792075 0.0748214474695871 1 1
0.166753143176264 0.160433935630844 1 1
0.196536120868136 0.18591796995109 1 1
0.537088144892021 0.512474463241392 1 1
0.329574679373683 0.312821317833606 1 1
0.326199315729099 0.314364643734145 1 1
0.0738570694179247 0.0791681755250457 1 1
0.0277599716229343 0.0135329298941813 1 1
-0.213942376628634 -0.204776996299962 0 0
-0.0725181188851815 -0.064757676278458 1 1
0.267394463436707 0.253892179544981 1 1
0.13230034116377 0.122993870245912 1 1
0.210016333352542 0.202900388646207 1 1
0.604462289968901 0.580642529122567 0 0
0.268071529049357 0.257233924585153 1 1
0.216589931115582 0.205910724787002 1 1
-0.0659335156341651 -0.0668884353139204 1 1
0.324618184106894 0.305851404226053 1 1
0.47598024978478 0.451875012272032 1 1
0.111254534232128 0.104304091873733 1 1
0.481948553725356 0.462859644186814 1 1
0.221680874739121 0.212010493704099 1 1
0.376826176807114 0.344536897617084 1 1
0.253981509852172 0.240301752970505 1 1
0.286298298607349 0.274147130754162 1 1
0.340261425895539 0.327883455249797 1 1
0.55374908616061 0.525501437697337 0 1
0.358292540263768 0.345759664641869 1 1
0.22960052107098 0.216076662319639 1 1
-0.0896470056124788 -0.0880040389154518 1 1
-0.314907202311944 -0.298313792399465 0 0
0.241979564573548 0.233800263710904 1 1
0.578631723109605 0.544005198117204 1 1
0.278993758463501 0.263423332619213 1 1
0.439215069192128 0.418355777357833 1 1
0.127320995168486 0.121204539900198 1 1
-0.139526199465763 -0.131886393113735 0 1
-0.069254550691014 -0.0681526150278722 1 1
0.309049902790181 0.291935805394479 1 1
-0.0635762030078845 -0.0639965525539632 1 1
0.333424072723414 0.31934359772864 1 1
0.235557773751171 0.227194722854163 1 1
0.203168714263184 0.187703152815008 1 1
0.147878567466795 0.141948609385302 1 1
0.2853400174761 0.269109205678261 1 1
0.0154074973978248 0.0200249005936865 1 1
0.0634819750116918 0.0560367768094275 1 1
0.100523524930703 0.0915133969802544 1 1
0.106994303872675 0.0974855843234491 1 1
0.0538848585492963 0.0485887898201249 1 1
0.198084739142505 0.186053219994766 1 1
0.0419275225984182 0.0395898949527382 1 1
0.470730309295535 0.445799035550087 1 1
-0.0595667615397243 -0.0569308477209695 1 1
0.467423394758496 0.438919586558242 1 1
0.113217058124943 0.115350573594612 1 1
0.300921360586885 0.284117075100977 1 1
0.226593869929067 0.214959451592847 1 1
0.168361149315502 0.160316179733135 1 1
0.264120019989465 0.251390889124202 1 1
-0.0449472718680249 -0.0420143352544396 1 1
0.373705831227641 0.356136875656578 1 1
0.0786124603537127 0.0761472145060262 1 1
0.217917824788202 0.20387799449436 1 1
0.0666362745685306 0.0560955889551717 1 1
0.323638124102052 0.320095144298113 1 1
0.653408377875151 0.623981040045053 0 0
0.152592966011722 0.1470824201617 1 1
0.575506104718994 0.541658337217384 0 1
0.515056245554004 0.491578756257859 1 1
0.356801433921439 0.344693821342644 1 1
0.203866879433958 0.192737159936724 1 1
0.0702423488788978 0.0664898743143381 1 1
0.293085212685956 0.276658747614107 1 1
0.0577650232019423 0.0546410949744254 1 1
0.374295035136375 0.357521389377674 1 1
0.0331501873285686 0.0326780961715423 1 1
-0.00310662698183894 -0.00253802279882863 1 1
0.0108433894438228 0.00829434733106849 1 1
-0.202163401095457 -0.195881421684439 0 0
0.161759731468231 0.155036310160598 1 1
0.161893759015659 0.15232312868727 1 1
0.150605197794617 0.150295019315665 1 1
0.196723418828056 0.18915829354189 1 1
0.341451804416532 0.325059298048957 1 1
0.36358589328531 0.352758260304037 1 1
0.246993139322748 0.24102237244584 1 1
0.580903697495765 0.547066622404575 0 1
0.360047688482428 0.343589087739519 1 1
0.410887425968337 0.390918465827851 1 1
0.111879162080352 0.10306747450186 1 1
0.254696055263038 0.240111620622443 1 1
0.168846488153442 0.160537851957088 1 1
0.124357508816868 0.127284818606506 1 1
0.276726303850962 0.261137551074866 1 1
0.0662064038761961 0.0656392259863429 1 1
0.347243071395549 0.332932925071199 1 1
0.147249587834776 0.135928011030765 1 1
0.159461451984017 0.150733632922729 1 1
0.13031985065771 0.12129059186569 1 1
0.0894781786793938 0.0868048127041763 1 1
0.415000078467514 0.403539981036036 1 1
0.112921144566799 0.104219957669343 1 1
0.508518188767466 0.48282322996445 1 1
0.206835561792761 0.196955309462461 1 1
0.190093039430731 0.179589476394939 1 1
0.0530553344768076 0.0471591004138512 1 1
0.126417672202087 0.127385857609003 1 1
0.294347349388946 0.275485950669762 1 1
0.185354452666014 0.17810750479925 1 1
0.23407374300592 0.228558124511011 1 1
0.187048003378008 0.18368451660971 1 1
0.142901110923477 0.137243747183882 1 1
0.162391300214178 0.1544977454839 1 1
0.110067139625678 0.0988219809061585 1 1
0.185506411329991 0.175805485066559 1 1
0.152631288187595 0.13675037672176 1 1
-0.0916513645411145 -0.0955879587349969 1 1
0.197698824185604 0.181170348869111 1 1
0.243111823819238 0.231041526608894 1 1
0.053709984809173 0.0415727474944341 1 1
0.298779481098365 0.288863408959833 1 1
0.253096314063534 0.247956110498374 1 1
0.149643356992654 0.144153845165474 1 1
0.411984093603307 0.3870463413483 1 1
0.0308281467538251 0.0315086665079155 1 1
0.228147854921144 0.220161592037233 1 1
0.208542717727703 0.200585249278029 1 1
0.0827300590634031 0.0775830102810277 1 1
-0.150189613137546 -0.140730143738908 0 0
0.192410602770969 0.18026961674532 1 1
0.34523360282462 0.326545253952461 1 1
-0.0482629593015453 -0.0494041271266185 1 1
0.103027194892047 0.0957283608738794 1 1
0.198874267357024 0.185186250161812 1 1
0.0630627469715352 0.0669563639182058 1 1
0.106190305737567 0.104129102974633 1 1
0.22079113151106 0.21548743475581 1 1
-0.178682546795543 -0.173742885133381 0 0
0.0755338481261612 0.0632661425852234 1 1
0.309371346968746 0.294184813916861 1 1
0.269788083730986 0.257712155446894 1 1
0.229603230889623 0.219478625609706 1 1
-0.0632136229398416 -0.0624687659806943 1 1
0.354722994440586 0.341453261494894 1 1
0.207416452148345 0.196531777622916 1 1
0.198118105000564 0.182866643730447 1 1
-0.0235968511738131 -0.0148522074905606 1 1
0.212866764891215 0.201214996189615 1 1
0.502723364561102 0.471906749383269 1 1
0.228023809944016 0.215519953622395 1 1
0.170074436521638 0.160280524502461 1 1
0.140414125199598 0.133122713195916 1 1
0.338384334590028 0.317011570900365 1 1
0.30726601555418 0.297899473392387 1 1
0.185100031622654 0.175386791217606 1 1
-0.0807142963033543 -0.0728167872725962 1 1
0.33630091060097 0.320356119344956 1 1
0.248002276022873 0.234186850582654 1 1
0.0604218809286809 0.0588260306571408 1 1
0.564505182397526 0.536594644343693 0 0
0.348092211124251 0.329014874592767 1 1
0.121105868853493 0.113870083150531 1 1
0.118820880039023 0.110002136837012 1 1
0.353326018382161 0.335065658095657 1 1
0.347470130991452 0.325863127906388 1 1
0.157580445475941 0.148157021276222 1 1
0.0848870861152981 0.0833407192360877 1 1
0.170891886685509 0.160412949264446 1 1
0.114355708192275 0.111257773186684 1 1
0.0383686859797642 0.0382223527724422 1 1
0.254986976280538 0.247049824182882 1 1
0.401082242496054 0.382105451375384 1 1
0.196495779107476 0.188098104683767 1 1
-0.0298367702527295 -0.0276780368170966 1 1
0.28807170734253 0.273192610034701 1 1
0.269021853092742 0.254705534822423 1 1
0.0662466732408873 0.0668269076547108 1 1
0.352900745484868 0.339780482124343 1 1
-0.365798701349872 -0.349807979029934 0 0
0.148252944772483 0.135304640368077 1 1
-0.138842705259015 -0.132231181831374 0 1
0.217717045899464 0.207887828284817 1 1
0.171920622874711 0.165269660213003 1 1
0.235937112547932 0.22284335621724 1 1
-0.0176989592653815 -0.0184007068803388 1 1
0.203010835328846 0.192971361877706 1 1
0.117003950203325 0.121554659803186 1 1
0.265721384582059 0.254946193864595 1 1
0.11971280662583 0.119028873137887 1 1
0.263961095160511 0.246868380776419 1 1
0.119135403582612 0.115278059627676 1 1
0.44623456989813 0.426221378210412 1 1
0.618430062996053 0.590484435089233 0 0
0.265206563145927 0.258999432258838 1 1
0.0969155043745038 0.0947335861542326 1 1
0.33094026400914 0.312483218039062 1 1
0.0216608210674488 0.0189516283982756 1 1
0.355158821045919 0.332322819076508 1 1
0.207507240975295 0.19745595121453 1 1
-0.102956666113133 -0.0974842614432751 1 1
0.318279674252021 0.303930508844699 1 1
0.147667451871411 0.143158365968121 1 1
0.0416382127977017 0.0418188861025311 1 1
0.0768744728529203 0.0707179983471367 1 1
0.0899113190763235 0.0841164719765691 1 1
0.200747659881575 0.190666258501934 1 1
0.203040764965854 0.19397577427373 1 1
0.0680266077447049 0.0585546839933441 1 1
0.391197187537561 0.370561661550568 1 1
0.179301486890523 0.172048417208202 1 1
-0.0288371968862536 -0.0326303213348471 1 1
0.2032139789444 0.195270781387584 1 1
0.261214334696533 0.251166841892439 1 1
0.317654666091222 0.303472674175229 1 1
-0.0270206001718115 -0.0317614372396542 1 1
0.108410957302695 0.102964251174427 1 1
0.204049888585211 0.197850371463528 1 1
-0.0237206865122598 -0.0212745607922827 1 1
0.0990300210452239 0.0928303708108435 1 1
0.107782166075346 0.101078417351799 1 1
0.324419461556755 0.306671855179157 1 1
-0.187061022931106 -0.176754308450909 0 0
0.244642829137266 0.227033212503394 1 1
0.117424679982308 0.106469449457719 1 1
0.218947415817968 0.219382090519912 1 1
0.485112387799135 0.459031090900137 1 1
0.0829430982896783 0.0787377972795937 1 1
0.215719106495637 0.208269518112511 1 1
0.216932419026785 0.210745331907502 1 1
0.18778357071306 0.177901577197018 1 1
-0.124438821395114 -0.126164554502197 1 1
0.491316848787039 0.464597990010974 1 1
0.100123989812394 0.0928956187079081 1 1
0.0302589178238775 0.0257557987488446 1 1
-0.0203978658957984 -0.0177876556215973 1 1
0.076704496824258 0.0747455752609401 1 1
0.196661551242979 0.191116446935556 1 1
0.199931245155856 0.18613749123883 1 1
-0.0758407143742343 -0.0747361094153279 1 1
0.0626753098138277 0.0617821302922665 1 1
0.0426535026034866 0.04106798665997 1 1
0.124984418129923 0.119727397880619 1 1
0.223186239293261 0.210093601560496 1 1
0.266364033865175 0.253728715028905 1 1
0.247191136747009 0.235247743876459 1 1
0.273397946854596 0.262118986434381 1 1
0.185750311204581 0.181496544161364 1 1
0.173108868334136 0.160007393324366 1 1
0.171538497774547 0.163564050761112 1 1
0.286570476720167 0.27019080647903 1 1
0.0267739380249367 0.0292344590340301 1 1
0.192494312607805 0.18370548155698 1 1
0.325169430400737 0.312286330269339 1 1
0.178424631486977 0.169411697598511 1 1
0.2869641482041 0.27128874484832 1 1
0.0142082575826674 0.0191975976500158 1 1
0.192522226598053 0.179530398351695 1 1
0.0386146412660609 0.0384521236578963 1 1
0.247663052349676 0.228775123251657 1 1
0.251414230719378 0.239090270244779 1 1
0.0292075018493841 0.0226044624268531 1 1
0.161655153345906 0.156626564093648 1 1
0.338405233574324 0.321148010927893 1 1
0.194981673472162 0.185634763983059 1 1
-0.0694016092611437 -0.0666006539122134 1 1
0.171157702082293 0.157933289061329 1 1
0.159752524916993 0.153036072375907 1 1
0.0763543677438243 0.0734890364193995 1 1
0.250605521936192 0.237198457078602 1 1
0.320349605727487 0.308710160683973 1 1
0.25778010533107 0.243238023614206 1 1
0.105842580342819 0.107879501920003 1 1
0.247016700490352 0.235002280432169 1 1
0.173956587996284 0.158179938830343 1 1
0.0929136165048612 0.0893049858935505 1 1
0.468758132558262 0.450101937652887 1 1
0.277263632186845 0.262974296205436 1 1
0.0632247585202349 0.0630464955912779 1 1
0.0693312888163185 0.0699798914470296 1 1
-0.0770182370750734 -0.0705155550362734 1 1
0.129166567200669 0.121282224210286 1 1
0.126965214778721 0.125327866484243 1 1
0.263403112067193 0.250747945629907 1 1
0.314449648734035 0.300861547745662 1 1
-0.0746467386265767 -0.0708339504381728 1 1
0.346034179273156 0.325916314313847 1 1
0.329549465503269 0.313906136817041 1 1
0.10600317144288 0.100470822375461 1 1
0.148089431871372 0.142363020850653 1 1
0.311964688628373 0.293391255526865 1 1
0.0110323822592982 0.0174072419309913 1 1
0.337077338801481 0.318508236193928 1 1
0.268485414182771 0.259237086960644 1 1
0.286148787006933 0.271553983005468 1 1
0.136342776719433 0.131898327756552 1 1
0.2220130182786 0.2080012254008 1 1
-0.234273876956486 -0.222420175597069 0 0
0.0725331909693044 0.0678983431804465 1 1
-0.00994642160905119 -0.00947796930118184 1 1
0.210051974979787 0.194549468304426 1 1
0.179742914937693 0.174059453549636 1 1
0.158901671331319 0.163701276905403 1 1
-0.0118283400033797 -0.00960964212710514 1 1
0.436890002924817 0.411311664266582 1 1
0.148480696361653 0.141582089861311 1 1
0.0725520638938139 0.0697942585532164 1 1
0.477796127532906 0.460132907746904 1 1
0.593287355795598 0.56004865356037 0 0
0.200975600131416 0.189077127940562 1 1
0.0786245427133638 0.0683966343955196 1 1
0.04671857816299 0.0441613314528955 1 1
0.207510303722054 0.198215754751483 1 1
0.328788212064929 0.319660605574283 1 1
0.237226940021486 0.227715033613149 1 1
0.51136001382714 0.486506810719238 1 1
0.0748997293784032 0.0742830644753742 1 1
0.397003109724226 0.380303089210677 1 1
0.128808586036026 0.114284246536614 1 1
-0.0774641824674872 -0.0735774471633174 1 1
0.126949666262118 0.122657588723531 1 1
0.0885995366151727 0.0842077447949247 1 1
0.220479733459736 0.20916548388908 1 1
0.141368495620095 0.138833006018026 1 1
0.246801757464415 0.236320659104876 1 1
0.00540246198377171 0.00367206323769628 1 1
0.446848561707396 0.424862407750535 1 1
0.161194564230115 0.157393688901183 1 1
0.414331875502522 0.391174575771509 1 1
0.334622173124138 0.317794876062125 1 1
0.355045932826613 0.333361326012388 1 1
0.129609922500281 0.122216666334164 1 1
0.233969128405976 0.22163324846813 1 1
-0.0736388184809905 -0.0689486806604789 1 1
0.29144373494907 0.277865017530242 1 1
0.00618518147643921 0.00483999301359403 1 1
0.343459668939422 0.339403702722699 1 1
0.430979802302971 0.405295706316098 1 1
0.312121021906421 0.294445898307354 1 1
0.409397824187915 0.390253257550223 1 1
0.308448480588804 0.293797956842676 1 1
0.209480554459281 0.200697808456506 1 1
0.182816604883038 0.175652481929469 1 1
0.217041593342841 0.211577117125577 1 1
0.352514838664066 0.3381682001081 1 1
0.178797278153922 0.167015284998088 1 1
0.379403755559037 0.361979090919967 1 1
0.370470295015871 0.350195474670181 1 1
0.0761231050438391 0.0708923536954062 1 1
0.375991598137676 0.357052951541832 1 1
0.442281892289045 0.420257619238238 1 1
-0.0472244688850907 -0.0429345467935357 1 1
0.143492622185393 0.133956160369073 1 1
0.430713627251777 0.401460142338051 1 1
0.537979501259081 0.517852120544662 1 1
0.219496553690932 0.209051019678503 1 1
0.223500241968361 0.213708759023147 1 1
-0.0182117231217208 -0.0106106372336606 1 1
0.18618850503743 0.179921937852071 1 1
-0.0224518043935712 -0.0226816432383313 1 1
0.356401066545201 0.341632421276844 1 1
-0.0105669918952856 -0.00864357054335378 1 1
0.187318152588667 0.17486108951877 1 1
0.405274784991501 0.384855495122521 1 1
0.410360652402943 0.386917275091863 1 1
0.158622192649783 0.148368276765574 1 1
0.223751735562122 0.211471752314759 1 1
0.073431751821711 0.069895169152821 1 1
0.282511779161069 0.271097459155751 1 1
0.356807422337214 0.342001375397642 1 1
0.142131923846993 0.13333519180688 1 1
-0.0642464915987789 -0.0662550525144088 1 1
0.17277947590478 0.169596998357775 1 1
0.653641109358609 0.614652549567111 0 0
0.335575736244751 0.32346136558301 1 1
0.123459092608867 0.115513097852828 1 1
0.230204167189547 0.218550465272604 1 1
0.276689879073157 0.263842349343226 1 1
0.128411062445227 0.120462832315341 1 1
0.319853202032159 0.305948409547157 1 1
0.307473239286997 0.296055139079747 1 1
0.249961308168932 0.23447394329069 1 1
0.319973024342119 0.309519884401205 1 1
-0.0100518392352593 -0.021955192906099 1 1
0.259498207958953 0.23719179173538 1 1
0.172596702091396 0.163240058078864 1 1
0.0157928451022072 -0.000384845942372522 1 1
-0.0764140776259072 -0.0730699840912661 1 1
-0.125271089619901 -0.121048785968385 1 1
0.180908374028262 0.170151093292998 1 1
0.0807649418895217 0.0762026774385711 1 1
0.233110773499794 0.222774399774201 1 1
0.366841063263162 0.350277079975404 1 1
0.270419974177363 0.249493212776224 1 1
0.234086987883834 0.223773976807968 1 1
0.584321077175194 0.55377727021469 0 0
0.134854882440484 0.126773667240732 1 1
0.393344060762504 0.372728717505252 1 1
0.398595918192955 0.376026528351896 1 1
0.0519643520229993 0.0530832644941109 1 1
0.0274550237619129 0.0252073985929786 1 1
0.111480023647462 0.103584696010434 1 1
0.209393174875669 0.199263054158927 1 1
0.232595810236738 0.217012812186318 1 1
0.0725827290289918 0.0742865565902797 1 1
0.203527346776938 0.194653808046021 1 1
-0.220794904804016 -0.210018020290367 1 1
0.151783444077712 0.145257149682972 1 1
0.0553849293641801 0.0521406967482023 1 1
0.175004338243272 0.167158913377461 1 1
0.357407670751886 0.336756039368083 1 1
0.128313105992559 0.123194118853693 1 1
0.279082563904146 0.265197145591528 1 1
0.314895088911744 0.296680899375439 1 1
0.41752728957271 0.405179145951153 1 1
0.325103362361809 0.308186989249828 1 1
0.130821426359807 0.121455207746335 1 1
0.3740268423295 0.359370461316175 1 1
0.0811614519615349 0.0727925288090421 1 1
0.48611956311709 0.464345014611852 1 1
0.362830772380457 0.343378136716012 1 1
0.23480778656126 0.223147589790473 1 1
0.135114648756047 0.130571308044362 1 1
0.163980025403359 0.161224367841725 1 1
-0.190407716252967 -0.180805219480577 0 0
0.279698799165673 0.266022676751283 1 1
0.186231463912344 0.179118755521348 1 1
0.278435734159138 0.260699749790741 1 1
0.42299209642868 0.405924127861201 1 1
0.204120022984536 0.19003174896057 1 1
-0.0852678503056886 -0.0733757147375602 1 1
0.267971575210278 0.251287495952723 1 1
0.234799456221623 0.222593098097432 1 1
0.050324238758223 0.05126438090714 1 1
0.269882430425497 0.261173981622506 1 1
-0.0944229385436546 -0.093070538723128 1 1
0.29544416172315 0.278023107694986 1 1
0.221297087843487 0.203574495638318 1 1
0.0540506794214201 0.0487153455032944 1 1
-0.0456451679742173 -0.0463380729325566 1 1
0.343606852187099 0.31954917790955 1 1
-0.131546205634294 -0.125166374354726 0 0
0.251467517300543 0.238173173150816 1 1
0.292735477731856 0.279908827909417 1 1
0.400350792023967 0.384018691429406 1 1
0.405849222158151 0.388411495060074 1 1
0.289912924095021 0.276861382461954 1 1
0.274779554261385 0.26402195014391 1 1
-0.087624782708905 -0.0850813344130918 1 1
0.16128021242124 0.158407978724498 1 1
0.0973963188377932 0.0929040560971216 1 1
0.0583607087488736 0.055763038410352 1 1
-0.00141614996452217 0.00249434782109451 1 1
0.171993122035848 0.166862870875955 1 1
0.24022641091498 0.234307039759834 1 1
0.363887325077924 0.344568487467041 1 1
-0.0127938267231527 -0.00905749376554356 1 1
0.488625508647242 0.462468836381598 1 1
-0.0783348245447827 -0.0749396292812396 1 1
0.445262560854005 0.430734037554992 1 1
0.0867536778771776 0.0872820686381222 1 1
0.15753307682094 0.150817710873777 1 1
0.211191187602664 0.204079148928248 1 1
0.0101666837865513 0.0106947732818192 1 1
0.294271288171412 0.283674913161741 1 1
0.230307331005013 0.22463063414132 1 1
0.365136700179286 0.346677783862425 1 1
-0.0943065115514929 -0.0917341623359895 1 1
0.371692859708564 0.347853909620626 1 1
0.14128419099631 0.132470912537039 1 1
0.36658518501963 0.352737188008171 1 1
0.13519267605353 0.129622218903828 1 1
0.228623899700674 0.213757102448579 1 1
0.302939023264679 0.288941193127096 1 1
0.0133847016915311 0.0132623321209185 1 1
0.427321111092516 0.403751983845572 1 1
-0.12674288708714 -0.12210930827866 0 1
0.193924079749481 0.175275486510011 1 1
0.00832488589615175 0.00593527444169958 1 1
0.207060764656779 0.190756047095911 1 1
0.365547031320151 0.35204232686662 1 1
0.217597961907277 0.210342518526031 1 1
0.29728630093819 0.287046400397499 1 1
0.495347764418717 0.481750869287463 1 1
0.0435272616828848 0.043120164076935 1 1
0.182659592017939 0.180005895618344 1 1
0.263129108040563 0.253835131635813 1 1
0.238676804576529 0.228458109983815 1 1
0.131344344763962 0.120708456907515 1 1
0.11615023683793 0.113365907790422 1 1
0.291290726967006 0.273396485531381 1 1
0.510335393765348 0.486832065786007 1 1
0.210290055178967 0.202624173066353 1 1
0.434024311614751 0.403851576951491 1 1
0.509227190943876 0.487779356851823 1 1
0.438763184126473 0.426388743800162 1 1
0.32170967673051 0.301921101552922 1 1
0.11455652511424 0.100030701921397 1 1
0.179149869048215 0.171093014325403 1 1
-0.0311122737832656 -0.032933680274922 1 1
0.0488128176424286 0.0480651787336344 1 1
-0.218458869340265 -0.20407379866217 0 0
-0.126598554156854 -0.128647315212535 1 1
0.181208538714495 0.171485801281204 1 1
0.38560296926183 0.368828597612682 1 1
0.141385335162538 0.134715884674441 1 1
0.138899027499911 0.132288149985735 1 1
0.260818771015042 0.243901783812034 1 1
0.0803787531074715 0.0794559091735383 1 1
0.247116210548874 0.23280755286892 1 1
0.0882090245488392 0.0866427678717684 1 1
0.378875995642621 0.361658355042791 1 1
0.540222859438005 0.518065832986238 1 1
0.0967312073023155 0.0910085051739627 1 1
-0.0450346610295509 -0.0369993485865869 1 1
0.364845621364357 0.339384934760298 1 1
0.196948186386693 0.188218651155335 1 1
-0.137888350061748 -0.138499195962454 1 1
0.0651208831558542 0.0573013393229409 1 1
0.278887087848899 0.266997179394992 1 1
0.299536681415041 0.279867825033704 1 1
0.162080433132184 0.154964393629173 1 1
0.198758648007755 0.190688358312203 1 1
0.118082415970619 0.114699689928186 1 1
0.126154850128056 0.121602649629681 1 1
0.0357913719786972 0.0334643014332789 1 1
0.622957329663525 0.591921748964252 0 0
0.354953557248098 0.334021301250627 1 1
0.381242976924911 0.357781927941005 1 1
0.186658918532146 0.173990403917184 1 1
0.118101047416126 0.111895213349563 1 1
0.199439150893943 0.183717465775112 1 1
0.286478292383247 0.276917302058157 1 1
0.276977270332182 0.263529948401217 1 1
-0.0192773294684722 -0.0182291870495608 1 1
0.261781565002446 0.244844977636723 1 1
0.322685440176056 0.306605698459477 1 1
0.237916958297202 0.223207700872851 1 1
0.115576820911933 0.113382875683048 1 1
0.0719042844504726 0.0729501999743724 1 1
0.180184719495045 0.175097295964998 1 1
0.130839321590177 0.12188090974938 1 1
0.265437951118089 0.258550666093845 1 1
0.268663993065934 0.256452843865703 1 1
-0.11395927952886 -0.0988922323386855 1 1
-0.123050294363269 -0.116934322158729 0 0
0.269881989253601 0.260770614097296 1 1
0.0438922938231774 0.0366215398953298 1 1
0.409619278664971 0.390281643485543 1 1
0.182393341903279 0.180340526186241 1 1
0.271091221397035 0.261186939971407 1 1
0.469304678910962 0.442379054184906 1 1
0.122038508649708 0.112993752709611 1 1
0.214247884952315 0.202107593394357 1 1
0.203695339296045 0.19521327594811 1 1
0.0250637395353105 0.0199501795351126 1 1
0.233713702294045 0.221368016852603 1 1
0.306152320658979 0.286279894844673 1 1
0.51611982245439 0.49017278919646 1 1
0.0296977586472992 0.0273795203463602 1 1
0.376942471379756 0.344356183078026 1 1
0.645011441691864 0.605611465448167 1 1
0.55546460304957 0.523147738359452 0 1
0.347645341127621 0.329831796399936 1 1
0.330213322247912 0.316419602924074 1 1
0.118616211486853 0.113845837400796 1 1
0.102910216687235 0.096837088916023 1 1
0.189221260829617 0.181011332048741 1 1
0.26314651477587 0.252383566965708 1 1
0.342826666446884 0.329125104294065 1 1
0.230133753917089 0.220072130209428 1 1
0.151139275668107 0.142357660558905 1 1
0.297219897791043 0.281408138167629 1 1
0.289677073192798 0.268471941317645 1 1
0.00423838143029607 0.000511112663015336 1 1
0.122333996920911 0.111152717101471 1 1
0.131545265873053 0.128024982700505 1 1
0.549278824126427 0.515460871803169 1 1
0.044504605469536 0.0423479065609876 1 1
0.132469562529177 0.122964435874369 1 1
-0.00534598821102501 -0.00487169883085325 1 1
0.295307288328382 0.276757216304468 1 1
0.342479706970454 0.323646427605424 1 1
0.204279888992257 0.195822989914433 1 1
0.149515399589064 0.141446743828133 1 1
-0.0653353677437936 -0.0626202325760066 1 1
0.182955243532262 0.176306345202483 1 1
0.365891770344857 0.350583865852551 1 1
0.0120876116055657 0.0112947176969871 1 1
0.239122390148562 0.230036828106738 1 1
0.269968598349671 0.25313145797851 1 1
0.228275293330817 0.214791664112542 1 1
0.00465201917099846 0.00210179076575731 1 1
0.413262670110885 0.392903691546365 1 1
0.317012633965268 0.310116082145606 1 1
0.0692911983759645 0.0650570892584945 1 1
0.0865204460398371 0.0810823761769083 1 1
0.390427061050514 0.367804296475071 1 1
-0.247641134923586 -0.230689145540855 1 1
-0.0281829344584297 -0.0197084840504477 1 1
0.18211014809129 0.173409767742905 1 1
0.121020109106761 0.118567869908551 1 1
0.0358503833563323 0.0337148161292165 1 1
0.322830816619168 0.306225872292812 1 1
0.332050074159601 0.312429710470437 1 1
0.23445538905739 0.221280031108555 1 1
0.0468029206664199 0.0439169114828619 1 1
0.152193069459196 0.145554515323631 1 1
0.118368465755316 0.113736029704953 1 1
-0.000730150342518048 0.000649726137440299 1 1
-0.101100855498741 -0.0882559564792713 1 1
0.367870475617423 0.347498680465445 1 1
0.0845115144657875 0.0908728966582817 1 1
0.041178337129933 0.0312144253565296 1 1
0.194210149690057 0.185370424618494 1 1
0.283952662205523 0.268302117195177 1 1
0.309171645240849 0.29355713276223 1 1
0.0147521284739881 0.0169961376623118 1 1
0.354381351512593 0.340451629513017 1 1
0.281344518345326 0.269859443115377 1 1
0.238457840131311 0.224301857566945 1 1
0.281660394717864 0.267952736876447 1 1
0.391185812461546 0.367842043814158 1 1
0.344569208124564 0.323874485807713 1 1
0.255131972073451 0.242449114729706 1 1
0.0162560335453525 0.0161000363704849 1 1
0.426926584106013 0.408056443412932 1 1
0.133240992765293 0.132775713174903 1 1
-0.0714349145882982 -0.0695132150441096 1 1
-0.0156599860246868 -0.0158594554407696 1 1
0.0938219878994455 0.0913577771459656 1 1
0.195704350138073 0.185970369661588 1 1
0.392543685324638 0.372193161856469 1 1
-0.0638829372287455 -0.0595105356358056 1 1
0.215303612573873 0.205930840872464 1 1
0.19154697321926 0.181513459719097 1 1
0.0824476869467234 0.0783012458081292 1 1
0.250586022887635 0.240217182239159 1 1
0.376387161471372 0.361511582792215 1 1
0.0879722288161497 0.0808156568736197 1 1
0.479875424253527 0.452520006382851 1 1
-0.00180922833813305 0.00325513140044935 1 1
-0.0899016764230805 -0.0872093493601893 1 1
0.30375741875757 0.280622695183119 1 1
0.152700199392496 0.142954557849109 1 1
0.205370056558315 0.20376272321597 1 1
0.173141347508726 0.164143256655072 1 1
0.304048493424119 0.288950270800018 1 1
0.295928249284794 0.284027721811788 1 1
0.137272621602801 0.133304589469709 1 1
0.320263400206181 0.306526090115862 1 1
0.0827435948358144 0.0781118575289264 1 1
-0.0310999511010319 -0.0302997696551934 1 1
0.320060335861097 0.307563250833823 1 1
0.459016353156469 0.436001566809346 1 1
0.264487083410715 0.250113764670486 1 1
0.349524393038648 0.334576946362532 1 1
-0.0199538684214206 -0.0177497620308635 1 1
0.132688486578362 0.127003312960626 1 1
0.477149938286044 0.448903025973059 1 1
0.259998109777754 0.249706693486831 1 1
0.045286467555732 0.0423541469689538 1 1
0.125335581741789 0.122035803575294 1 1
0.326452117140897 0.310733107566419 1 1
0.152614096502642 0.14566996453346 1 1
0.290304714651793 0.283268869572195 1 1
0.0485743949313629 0.0451214569963712 1 1
0.189160693866535 0.180360420744423 1 1
0.378808253634102 0.358368130317033 1 1
0.301239110439107 0.283763985441603 1 1
0.113313978018404 0.106019155284674 1 1
0.234592809365592 0.22409145683178 1 1
0.335843744728017 0.318486538205751 1 1
0.175495600254212 0.159315109603643 1 1
0.550519432180257 0.507535670820752 1 1
0.552239101411024 0.526443494086852 1 1
0.278008499297124 0.267358962026626 1 1
0.209798908516872 0.195055043848124 1 1
0.23199281658087 0.223242323113622 1 1
0.118183504130145 0.108711057597566 1 1
0.140900584890715 0.13476375213159 1 1
0.124066237702826 0.122826674323704 1 1
0.273363317146198 0.260780900760156 1 1
0.129053488665859 0.126398872654806 1 1
0.410792995367116 0.394694942778721 1 1
0.411500535363152 0.394118864850771 1 1
0.285011741822107 0.270511701499613 1 1
-0.0505379527879272 -0.0473890789121381 1 1
0.281385267669081 0.269643280798658 1 1
0.173808294989458 0.161008928631874 1 1
0.273420097553319 0.25995495238388 1 1
0.175240680160225 0.165450064125306 1 1
0.318873358968541 0.306651284757482 1 1
0.461913170956953 0.442291089826548 1 1
0.207722323664034 0.199628438270642 1 1
0.475885583425783 0.452922203255654 1 1
0.127037148832506 0.125638166387564 1 1
0.0469872785352624 0.0434837257730061 1 1
0.49844325678241 0.472408211011525 1 1
0.266071143766549 0.251993338719732 1 1
0.0619536991320593 0.0573466267478681 1 1
0.194887026417846 0.186564074446075 1 1
0.149220725278132 0.139164771740121 1 1
0.155851424500517 0.147898299758499 1 1
0.288076279143692 0.26699861118748 1 1
0.289288824671692 0.278387666639517 1 1
0.0647240890516841 0.064279028762711 1 1
-0.0180995886762708 -0.017953052009067 1 1
0.187749675067755 0.175595637688888 1 1
0.222900813514087 0.212782974891846 1 1
-0.12969660223729 -0.119616236041648 1 1
0.219626192411051 0.20936695813383 1 1
0.0427859007981395 0.0419186190643383 1 1
0.397233169911662 0.375194043261994 1 1
0.180433983776528 0.172439323680153 1 1
0.436780223996852 0.415668119065215 1 1
0.138363068065242 0.130266945175237 1 1
0.264337890576685 0.252405309099085 1 1
0.585218573615225 0.55289049129827 0 0
0.170507656369582 0.167925629099041 1 1
0.396013295151655 0.373125202503113 1 1
0.321564845561612 0.294159622565405 1 1
0.397810315987476 0.380579941280553 1 1
0.181671482160259 0.174915810707956 1 1
0.11132133856414 0.107914893571677 1 1
0.397395595683768 0.377608200701136 1 1
0.224431318754237 0.207715141562086 1 1
-0.145441365865375 -0.136849643472501 0 0
0.172015915642372 0.152976215236265 1 1
0.1827471334609 0.1749531698937 1 1
0.354274280783699 0.337390794347346 1 1
-0.0735520190926758 -0.0690300221746709 1 1
0.254233016160057 0.240617177424272 1 1
0.0483509827176846 0.0467360166880377 1 1
0.00619560782300353 0.00582329568275784 1 1
0.149682818091631 0.141409998952631 1 1
0.138468801154126 0.132580788168597 1 1
0.100040514558089 0.0917834926319007 1 1
-0.0712524276957753 -0.0758994726883615 1 1
0.0178269363858136 0.0164109409251627 1 1
0.246154900374806 0.234884713484895 1 1
-0.135052417905629 -0.130667933537177 1 1
0.0941102984445968 0.0890014837031252 1 1
-0.0242987762269862 -0.023158598524367 1 1
0.373473927245455 0.358246103338564 1 1
-0.0511049272695842 -0.0502569920044442 1 1
0.311692143080262 0.305178044849047 1 1
0.0744622186634001 0.0712979267762442 1 1
0.161138489511916 0.154468309061486 1 1
0.33511670599334 0.324692173330644 1 1
0.0498772754034574 0.0471561804948622 1 1
0.26011494330371 0.248613100560237 1 1
0.247224629229251 0.230755988114311 1 1
0.100484127359386 0.0978937612113261 1 1
0.0934627509176416 0.0897878342205825 1 1
0.20263963134584 0.19356269882457 1 1
-0.0433586823051507 -0.0392341321869122 1 1
0.152200530030781 0.146288806129144 1 1
0.368511576522029 0.348557816922669 1 1
0.260350767349581 0.259094449559503 1 1
0.337005429150447 0.318874589484395 1 1
0.0433595142671057 0.044184822030294 1 1
0.326575968052273 0.308952810478536 1 1
0.288131109028283 0.264914839806921 1 1
0.323827349918575 0.305968432374793 1 1
0.701986636350393 0.673527641012106 0 0
0.15638195320329 0.145823944802401 1 1
0.281834156945574 0.270497904466311 1 1
0.0809309435106971 0.081127879594273 1 1
0.201698693187587 0.190164749725023 1 1
0.214832406219328 0.202676290390635 1 1
0.328473062684104 0.310985031959531 1 1
0.116271786124501 0.109016518096971 1 1
0.659164049915238 0.622459496594097 0 0
0.0730748464715959 0.07045561141697 1 1
0.0580214453495748 0.0574797379102125 1 1
-0.0216833674088047 -0.0199650870675885 1 1
0.180863514366543 0.166328187580804 1 1
0.0887443363347473 0.0853196770425171 1 1
0.408394121188806 0.394214456068172 1 1
0.317956269293307 0.303933079997662 1 1
0.572205497918602 0.547264939314235 0 0
0.307103187316613 0.293827482268393 1 1
0.188175686883247 0.181631551196168 1 1
0.521855036153837 0.502349167893363 1 1
-0.00979295084688837 -0.0108872739846921 1 1
0.161874519093693 0.157054907088249 1 1
0.307878255419442 0.291057178793387 1 1
0.0107358055824351 0.00982656245013665 1 1
0.434338023676694 0.413583095876921 1 1
0.0363668439758206 0.029772345796721 1 1
0.0751231783564346 0.0766232122624044 1 1
0.0830864151641911 0.0743492749796682 1 1
0.572840939787163 0.544092626503577 0 0
0.205848334347323 0.197238623510397 1 1
0.437066296204532 0.416941230252447 1 1
0.400120807211718 0.385882041911211 1 1
0.126046128915902 0.10925994848699 1 1
-0.0186803719628629 -0.0189279275730876 1 1
0.239339911739228 0.228227458921271 1 1
0.390156406473812 0.370117597782171 1 1
-0.0808542613143212 -0.0784425128666174 1 1
0.422170452920658 0.399664389240169 1 1
0.0747245869500711 0.0697993198870585 1 1
0.399142456974238 0.379394204362607 1 1
-0.00894492401516482 -0.00799292798779061 1 1
0.373403031120481 0.348778844049493 1 1
-0.25910712977017 -0.249004952614622 0 0
0.223867761224829 0.212552521836904 1 1
0.276264049994121 0.267541426950657 1 1
0.341653502836576 0.329453911773048 1 1
0.383623698899064 0.367228032523927 1 1
0.0296125803603968 0.0312889266091866 1 1
0.370145135280362 0.349178422822667 1 1
0.442785221355527 0.419185574229962 1 1
-0.201910833376525 -0.189158854616991 0 0
0.133700739539588 0.125622376687141 1 1
-0.00732606375822034 -0.00770873570725934 1 1
0.0385199977207758 0.0397606295997295 1 1
-0.0687359276417324 -0.0665552900449176 1 1
-0.025388114275696 -0.0266707914213261 1 1
0.199410868913733 0.199828177725307 1 1
0.0981214007228784 0.0908956802507352 1 1
0.252948475762018 0.248820410485414 1 1
0.247292738719243 0.235891399242191 1 1
0.4601864093494 0.437780202390809 1 1
0.0945165894726967 0.0913410654024317 1 1
0.0509067232031045 0.0491957346659707 1 1
0.0519959961488494 0.0453475045665272 1 1
0.39832331574514 0.382281941808268 1 1
0.0312109973305855 0.028884554152452 1 1
0.00988339491926883 0.0176725524197236 1 1
-0.0109347378445696 -0.012108610085105 1 1
0.385657629119815 0.3639125329292 1 1
0.0439653698575003 0.0393489675298324 1 1
0.210159395323186 0.200703705502064 1 1
0.526960135074098 0.497642289947529 1 1
0.225115864811402 0.21829994478485 1 1
0.251213726391966 0.241276400651071 1 1
0.30852096069049 0.292217762346887 1 1
0.224354997866066 0.215104989342332 1 1
0.16272026038114 0.162087632851714 1 1
0.160827524904185 0.150501457377827 1 1
0.201017189562331 0.193710309290175 1 1
-0.0347144190345178 -0.0320286106233944 1 1
0.284180560297574 0.275544320520757 1 1
0.351755843586495 0.333578111435132 1 1
0.241157130910139 0.230008648761483 1 1
0.188748802013398 0.18423831356732 1 1
-0.025432671949891 -0.0247594150679965 1 1
0.0724386528351842 0.060177068403272 1 1
0.44332712486356 0.425391218062954 1 1
0.18054783591657 0.168912786728306 1 1
0.520673017721783 0.496886505818617 1 1
0.490335272474921 0.46422974956047 1 1
0.37584886841961 0.359528044650538 1 1
0.430763220977308 0.410685820434717 1 1
0.0010333398695886 -0.00197440175490869 1 1
0.26093919614919 0.25145589539061 1 1
0.15173413604796 0.14361325889737 1 1
0.0629276443795349 0.0588902619009727 1 1
0.252778226472087 0.234443246437437 1 1
0.100016597107429 0.0945707969313863 1 1
-0.0393795108923261 -0.0383188755169433 1 1
0.346336386383567 0.326586429956687 1 1
0.182408755531593 0.178286001757093 1 1
0.327060883517164 0.313635354636792 1 1
0.199750208693671 0.189181485531172 1 1
0.20239066320065 0.195516429976721 1 1
0.410357548439861 0.390946346228473 1 1
0.0620573537406504 0.0495577842725417 1 1
0.368084052913803 0.351742642894812 1 1
0.206097838851804 0.194733032601408 1 1
0.0605755849085731 0.0550336792075886 1 1
0.0348598790611816 0.032963532364691 1 1
0.025526140963544 0.0246847412252717 1 1
0.201638990321499 0.195210972761379 1 1
0.127278096829283 0.121608885613368 1 1
0.276736133469847 0.262832612318676 1 1
0.0320512047495588 0.0234670748176892 1 1
0.275883302763165 0.267054184232602 1 1
-0.213048095614881 -0.202870326302163 0 0
0.196464370120273 0.175525498345304 1 1
0.205800350575684 0.196738973655446 1 1
0.104283322160822 0.101202090316947 1 1
0.0330176716448455 0.0346919907241109 1 1
0.674964505073932 0.639287599609782 0 0
0.189890370859938 0.182106258897498 1 1
0.289210246842233 0.273817276393988 1 1
0.15296769335352 0.145862400082127 1 1
-0.0954128839751894 -0.0898868198011351 1 1
0.493861898361392 0.472471792925735 1 1
0.235087031300391 0.22533493545715 1 1
0.234557732957301 0.213432139324396 1 1
0.150476304033102 0.143796597109189 1 1
0.00169151792259215 -0.000153714736288287 1 1
0.45656042804484 0.432500875761134 1 1
0.27231757165397 0.262053532186165 1 1
0.162144105230294 0.155008677755401 1 1
0.221961045766085 0.214483728593803 1 1
-0.106725491451323 -0.0950436420177867 1 1
0.280907983519763 0.266092635869984 1 1
0.184875796868445 0.178280002030959 1 1
0.0330541400008864 0.0295271948799844 1 1
0.175873645468804 0.167842404885415 1 1
0.0770909171085666 0.0728658274815335 1 1
0.0383250589965718 0.0375402205013191 1 1
0.28000648540917 0.263760950736578 1 1
0.0890871036628342 0.0871261481918237 1 1
-0.0702311028513116 -0.0672754546506094 1 1
0.154519421380426 0.146466929174647 1 1
0.101829285139612 0.100563053542405 1 1
0.313936874235889 0.29386331084041 1 1
0.16326303828447 0.149205383427662 1 1
-0.120312689922142 -0.112191101116616 1 1
0.244746038452366 0.230366647653238 1 1
0.36446230451777 0.346238368968235 1 1
0.177655473169543 0.167346858325216 1 1
0.358588004990483 0.341679081395354 1 1
0.137135252853803 0.13101508950911 1 1
0.208005856224264 0.194075198227183 1 1
0.3005948535733 0.28697227019032 1 1
0.118680413265632 0.11602572257752 1 1
0.507640154239717 0.482755086039833 1 1
0.187328124072979 0.181521923749917 1 1
0.179567333914329 0.170920047672891 1 1
0.247405659349281 0.238150492849603 1 1
0.0506978090304121 0.0486811955427262 1 1
0.208343882332439 0.198423242214294 1 1
0.111327666365912 0.101919291614346 1 1
0.340883421345832 0.323884164948024 1 1
-0.0142090781363161 -0.0125203748010969 1 1
-0.169610031565891 -0.167432198227756 1 0
0.186234203189324 0.175644375763281 1 1
0.388978323321642 0.36938334276547 1 1
0.161682164312813 0.158528257227429 1 1
0.0340471776466542 0.0348179588602565 1 1
0.0993966500991345 0.0962985553165258 1 1
0.165148799889542 0.158869212964775 1 1
0.340607150149164 0.319274841712302 1 1
0.394304595411466 0.382550629848834 1 1
0.111069883834691 0.106141611891776 1 1
0.673714099188427 0.633556305310143 0 0
0.496105554307367 0.46972920816284 1 1
0.127143561643578 0.120170292240673 1 1
0.132807478503038 0.128017545185616 1 1
0.256166425218185 0.233988487604881 1 1
0.307243388633557 0.291599623594366 1 1
0.273492868936958 0.262027766240451 1 1
0.386281461908286 0.368212703874395 1 1
0.160850401238639 0.15628346373701 1 1
0.0862411071873854 0.0892509879220756 1 1
0.210307790727346 0.203987020241462 1 1
0.0912336617382089 0.0852417370007461 1 1
0.0474656432214541 0.0493728324568838 1 1
0.281054682063896 0.271393515251409 1 1
0.435580668537763 0.423141992264593 1 1
0.00136654427802892 0.00382857133829187 1 1
0.359369145370484 0.340787622190283 1 1
-0.0746959768027601 -0.0727137240899287 1 1
0.156665802466586 0.148076255242367 1 1
0.243695182964932 0.232100983551962 1 1
-0.00367027187951806 -0.00295131452144295 1 1
0.297546000059192 0.285010931100437 1 1
0.166597309338633 0.156737044592172 1 1
0.265373306536652 0.255807103927871 1 1
0.572144375769171 0.542021444253294 0 1
0.236496420895454 0.218889529881251 1 1
0.161405321485731 0.152860457554925 1 1
0.398565745965868 0.376916683486745 1 1
0.265140466594896 0.257661543460637 1 1
0.24321062251931 0.230749295156546 1 1
0.0563860089971667 0.0533379403882675 1 1
0.512652009264686 0.485852661322046 1 1
0.341403543386533 0.326111436337783 1 1
0.374203758142535 0.350526445925177 1 1
-0.180019404326514 -0.190269973825373 1 1
0.588504300151086 0.559645906456364 1 1
0.208467963167152 0.201304169969167 1 1
0.327526279586727 0.320532160991015 1 1
0.14391371254876 0.131261880150989 1 1
0.392492347693264 0.369071348999812 1 1
0.0522786712272904 0.0511015101726593 1 1
0.472289805707947 0.455835577710004 1 1
0.350723765353394 0.333253353787966 1 1
0.274845854741911 0.267114463598242 1 1
0.0571297108498623 0.0548529333602698 1 1
0.281981822126339 0.266612903373087 1 1
0.0798202466595016 0.0804746700360556 1 1
0.119143361335753 0.113658242247032 1 1
0.26672967635762 0.258079433279296 1 1
0.148138271394669 0.142666254056206 1 1
0.224805267366956 0.219003175197146 1 1
0.350874400477884 0.329777610520543 1 1
0.144215777821721 0.136532390477086 1 1
0.314325531263377 0.293601800908909 1 1
0.0911973903289752 0.0905847486000463 1 1
0.300742231130721 0.277839351850132 1 1
0.425817798823548 0.401387061730309 1 1
-0.0125414011090401 -0.0102683491228093 1 1
0.227450402648718 0.213606671934474 1 1
0.153464228404876 0.147155924039762 1 1
0.236330626136992 0.225971082335948 1 1
0.530136990113658 0.509006383453186 1 1
0.36012222388382 0.340238783708436 1 1
0.00813838049336716 0.00922506762987415 1 1
0.0152594297232382 0.0154018470805655 1 1
0.0751520581589421 0.0712271777426607 1 1
0.224290137335652 0.210960656537307 1 1
0.00853977861922249 0.011902788318615 1 1
0.324491654379419 0.305128662849986 1 1
0.146042282489 0.139187381661334 1 1
0.180479111585256 0.177455228844411 1 1
-0.129259304984072 -0.120771596877938 1 1
0.133977382733073 0.133647852074489 1 1
0.271936827928679 0.258483270510504 1 1
0.347765344363272 0.332402899858696 1 1
0.0365371960644207 0.0325390840419107 1 1
0.0178723843561795 0.0182453130173673 1 1
0.306211364455628 0.291035675555961 1 1
0.490773036118704 0.470297165446266 1 1
0.238383861364385 0.229858536477761 1 1
0.118226322022137 0.113242738781805 1 1
0.217982250304736 0.207348722019436 1 1
0.376028422290882 0.36122611531182 1 1
0.161126526788068 0.146471743461373 1 1
0.342744339484154 0.327656790210135 1 1
0.129966227106176 0.124851000443601 1 1
0.210278187982329 0.199340047822418 1 1
0.210019636095923 0.19491043388969 1 1
0.595941657561124 0.562439842755448 0 1
0.248458869005157 0.231514933556308 1 1
0.123950797062115 0.115463151023634 1 1
0.360774516492639 0.339530534723347 1 1
0.393078328832249 0.367488163877346 1 1
0.0245717598535435 0.0224668026686263 1 1
0.507507788703304 0.485420671816469 1 1
0.1571873056342 0.146036426079108 1 1
0.0108056125459488 0.00879035153807946 1 1
0.386213852678002 0.364121427373812 1 1
0.561844084962776 0.537587165906379 1 1
0.269729990892099 0.255071528147819 1 1
0.375603823439224 0.361983444672693 1 1
0.249198805805378 0.240584684759667 1 1
0.0235035968911568 0.0217521017051291 1 1
0.228780575137771 0.220160506086684 1 1
-0.0519668245516178 -0.0486803712110373 1 1
0.381437917576306 0.361050029039553 1 1
0.147737779084663 0.1412495052641 1 1
0.0858582696464518 0.0804674794604477 1 1
0.0496793377389301 0.0462407837271003 1 1
-0.368624636236106 -0.349477315635744 0 0
0.501918311904309 0.480820200407759 1 1
0.223548675621596 0.215176568624567 1 1
0.13748521394015 0.133457161603945 1 1
0.118984165816873 0.11640501767061 1 1
0.544524619000868 0.509316541520018 1 1
0.116206039462265 0.113645302443221 1 1
0.374213216632121 0.35627709346637 1 1
0.133587872499904 0.125722113026474 1 1
0.354134366815216 0.326004378273863 1 1
0.0170813364161611 0.0154958828394681 1 1
0.333450635399509 0.31147515417967 1 1
0.232779418254482 0.224072553073095 1 1
-0.0711204540257254 -0.0713735347446242 1 1
0.36983731788195 0.357778317583277 1 1
0.331790417724684 0.31672754578022 1 1
0.479463432118522 0.448230110808943 1 1
0.109201610963584 0.100968504901423 1 1
-0.134625665357738 -0.129361501318629 0 0
-0.190378266201795 -0.180162106706876 0 0
0.160076557209678 0.151912132597626 1 1
-0.0526997255540637 -0.0501901483633382 1 1
0.280616309153946 0.267843652806864 1 1
0.148774008449266 0.139542381111937 1 1
0.410180763562517 0.391190091002028 1 1
0.178993487395848 0.170436332347647 1 1
0.180115813595017 0.176558495640587 1 1
0.0642266285296683 0.0673485744796476 1 1
0.329800076366633 0.315071551889373 1 1
-0.0933337405802844 -0.0896009555377818 1 1
0.00137463132460782 0.00144946791453894 1 1
0.252274937353255 0.242600134902318 1 1
0.460872305041315 0.440191670142123 1 1
-0.000520809162526489 0.000185305406658384 1 1
0.200610707470295 0.196414287145633 1 1
0.320139335242674 0.302077815494609 1 1
0.0747804325063667 0.0737680686599277 1 1
0.397623254571926 0.384091849189445 1 1
-0.111734049012575 -0.111952596264226 1 1
0.328619482185496 0.314888138353416 1 1
0.205566353805783 0.192163351719807 1 1
0.198245688697413 0.189805746729211 1 1
0.191231501941308 0.179902017847961 1 1
0.311777214152901 0.299054284972924 1 1
0.235143216350818 0.224223683272354 1 1
0.347159214235546 0.329300030981748 1 1
0.365141593890556 0.347077665067525 1 1
0.243307583398054 0.233066434069352 1 1
0.165375205664745 0.157055592932461 1 1
0.109275509695626 0.108149354663018 1 1
0.294837811074848 0.289980124029776 1 1
0.233808449796458 0.219311273771962 1 1
0.113684389452773 0.11142510081348 1 1
0.313620618429811 0.29639536002299 1 1
0.17712472008676 0.17336869557358 1 1
0.198059338178054 0.189810998804467 1 1
0.193818840229488 0.178044659436335 1 1
0.345680440646151 0.330296417560101 1 1
0.145100848170233 0.13793540130075 1 1
0.258226428708899 0.251952972570399 1 1
0.226067551030511 0.216012785028116 1 1
0.594761996797191 0.573253059576872 0 0
0.457764242484002 0.435580965789303 1 1
0.215231455296182 0.208860974549449 1 1
0.182653342821328 0.170125652650487 1 1
0.216299632123441 0.200669631168642 1 1
0.256484510009717 0.245472850238349 1 1
0.909093800071129 0.867077926241629 0 0
0.357161421363356 0.33576218098548 1 1
0.384781066819023 0.365983568250115 1 1
0.518763353189612 0.490360502340914 1 1
0.275479332339016 0.26170801054704 1 1
0.185219486016255 0.171359813926337 1 1
-0.0488209484386144 -0.0479349494931302 1 1
-0.00533975278648442 -0.0069133965932607 1 1
0.577013031777393 0.548051172894045 0 0
0.252617769544192 0.240133700446742 1 1
-0.0843045196881064 -0.078526520371665 1 1
0.238521918945812 0.228574511400898 1 1
0.0652153005470013 0.0614180305434581 1 1
0.230930946079988 0.216584930007462 1 1
0.173558865318809 0.166027851705646 1 1
0.0229029642198503 0.0162831291435025 1 1
0.347700313513396 0.329188139865192 1 1
0.0823650437911518 0.0805287755825892 1 1
0.421209776022269 0.398425258785254 1 1
0.101385641676279 0.0952240570719975 1 1
0.0841321652916216 0.0803618455867905 1 1
0.138966449662529 0.127737464238303 1 1
0.245248235643919 0.239408878223786 1 1
0.222125374998201 0.21441509994876 1 1
0.400323334762603 0.38297641733305 1 1
-0.0674561317426242 -0.0648249814633085 1 1
-0.132207388485881 -0.124027115374658 1 1
0.110687084320933 0.1044554963656 1 1
-0.0232348597400151 -0.019956040092271 1 1
0.416331298450865 0.397104949387756 1 1
0.145197353731173 0.13788350528101 1 1
0.182088713122812 0.17321863590265 1 1
0.0782818902062304 0.0731043768845874 1 1
-0.209999577511538 -0.195104669068153 0 0
0.356394050896524 0.335796839756865 1 1
0.125588796715262 0.123184629736554 1 1
0.377708942717504 0.3610154204634 1 1
0.409928465767267 0.395457224820313 1 1
0.350548537781918 0.329116758623017 1 1
0.0118282731186694 0.0158419532316937 1 1
0.13388872371563 0.127726152306873 1 1
0.238244098979213 0.231934948256537 1 1
0.108795809154561 0.1013127977177 1 1
0.117185438248065 0.109277718731598 1 1
0.237981927419207 0.221861200543642 1 1
0.147857634135407 0.140433522196636 1 1
0.208359629579963 0.194586951013964 1 1
-0.0632028080539056 -0.0604752609344521 1 1
0.329561578110401 0.318232503807357 1 1
0.280349945502819 0.261713300169708 1 1
0.0704864923833797 0.0640795269915248 1 1
-0.0821649841802211 -0.0873321773772321 1 1
0.167334038230405 0.160141904179086 1 1
0.409770882043834 0.386750830670464 1 1
0.0617013914176051 0.0603389180396451 1 1
0.343664001897634 0.330790048318147 1 1
0.503841462202742 0.478896132974389 1 1
0.111241759987104 0.106736557413782 1 1
0.0659504251209536 0.0654771921738299 1 1
0.155152927433604 0.154295390581791 1 1
0.363008411813891 0.340500828176786 1 1
0.374845804325696 0.354922095452698 1 1
0.340686888867857 0.32512938066429 1 1
0.292892194285366 0.288372993316212 1 1
0.117938177049695 0.114080640819248 1 1
0.247317895220867 0.232826791956007 1 1
0.187690118908976 0.171542729675952 1 1
-0.0397285977275995 -0.0326672524151439 1 1
0.449923524050229 0.424405923713468 1 1
0.0907635197118856 0.085296077267537 1 1
0.19935038287723 0.192290242152035 1 1
0.0450166471685874 0.041692180690305 1 1
0.117967068306552 0.115080554716835 1 1
0.0693573310201234 0.0602824693666265 1 1
0.464071387650824 0.444314343908156 1 1
0.565944136319231 0.543933561278548 1 1
0.0769233394135423 0.0723236666384698 1 1
0.182535104880998 0.18162113982365 1 1
0.084304834784823 0.0805909249771793 1 1
0.338817202270359 0.320286528262229 1 1
0.0351033424794554 0.0339279748451099 1 1
0.134508962803472 0.128115593726105 1 1
0.405455597765601 0.384652786567681 1 1
0.207252297131037 0.198875314595951 1 1
0.026744552462543 0.0320183216101929 1 1
0.358265894468718 0.342352865457164 1 1
0.192327174656904 0.183009532347713 1 1
0.123851819329301 0.116470460506285 1 1
0.0639944292411005 0.0636819118271173 1 1
-0.0106857554559771 -0.0104434223979168 1 1
0.241427416004056 0.226752249370368 1 1
0.133934940135753 0.127004099541782 1 1
0.231679262437852 0.219487654597584 1 1
0.359257382131269 0.342229749063242 1 1
0.0145779412696429 0.0178890710206466 1 1
0.0442455750027631 0.0412004133513689 1 1
0.125294559698914 0.118005005996578 1 1
0.145739073191346 0.138736028054313 1 1
0.345625461294585 0.327972698575142 1 1
-0.0374558956577032 -0.033837519255752 1 1
0.0620392709265969 0.0602968368816058 1 1
0.384773032163196 0.354289227250146 1 1
0.150009209581934 0.149965220661318 1 1
-0.0486917516202968 -0.0460290424417017 1 1
0.295698507533397 0.28077762112921 1 1
-0.192509437474618 -0.187605745690033 0 0
0.316081065793014 0.299132704653784 1 1
0.296204890007727 0.279402754359131 1 1
0.565724462877967 0.540201984471703 0 0
0.31644892369734 0.302677189188193 1 1
0.32100508397698 0.305886222089018 1 1
0.0825622724008735 0.080382141246403 1 1
0.103638150221415 0.0997415532517359 1 1
0.057781858050434 0.0455258342178978 1 1
0.201666198112086 0.19553005942448 1 1
0.156798446026767 0.15316321121049 1 1
0.438163023072634 0.419160578867709 1 1
0.133157886391557 0.128432891107647 1 1
0.0157053745686879 0.0111326800127612 1 1
-0.0779605682349319 -0.0714679146477634 1 1
0.288117795495042 0.273779910435883 1 1
0.246710554485312 0.229396799541063 1 1
0.00490311885411634 0.0074399459974376 1 1
0.0037585680841179 0.00500948635839411 1 1
0.551280257310316 0.526882288916534 0 1
0.322630245372322 0.305398040856463 1 1
-0.0553819143227132 -0.055267985361688 1 1
0.251097159975103 0.243024025319933 1 1
0.127582785775304 0.123232427731474 1 1
0.75724163182955 0.729814931629618 1 1
0.152300814490019 0.147275648823049 1 1
0.141934732539301 0.137211848173412 1 1
0.0697006154047489 0.0663360384249582 1 1
0.0316678617205654 0.0308096447043339 1 1
-0.00706550033692498 -0.00902936811152703 1 1
0.250780076524795 0.240167523067342 1 1
0.164253934816885 0.154645079087864 1 1
0.181266533344022 0.172892286997007 1 1
0.0527617059212387 0.0796068939170669 1 1
0.219954850895474 0.207626315265275 1 1
0.221121259723536 0.202998179559734 1 1
-0.169590429629072 -0.160593364251061 1 1
0.501370369147626 0.472664175018094 1 1
0.248604923762263 0.230383570627341 1 1
0.242044816005574 0.226564645314935 1 1
0.33594858046228 0.318637094584499 1 1
0.14569607150667 0.140734992565022 1 1
0.104787919711916 0.0999655712769567 1 1
0.183379964286728 0.16976857619803 1 1
0.507298305458843 0.477056920407037 1 1
-0.104748137695916 -0.101256623175016 1 1
0.301425112538229 0.298017654180987 1 1
0.384127607793371 0.36402667403241 1 1
0.219640832833844 0.209528882020318 1 1
0.247355388865225 0.235081335690985 1 1
0.136405038318453 0.126512458171021 1 1
0.220985282729519 0.216013599256989 1 1
0.132469029629826 0.123657595998743 1 1
0.23981317617439 0.225721674983119 1 1
0.250660035513589 0.236584560116848 1 1
0.242776224593583 0.230789994130192 1 1
0.632511186229903 0.600592404744509 0 0
0.0849368905653793 0.0825440005245294 1 1
0.00206967744042271 -0.00286614466268598 1 1
0.129512832424928 0.124766149775747 1 1
0.407861800893062 0.38708958321947 1 1
0.362127420319418 0.342995941366416 1 1
0.416969727110683 0.395856042156151 1 1
0.214418994127705 0.214874091992665 1 1
0.24548658909207 0.231770984041776 1 1
0.0993075261661031 0.0925034556498298 1 1
0.168279234801585 0.163873175965898 1 1
0.339142232886408 0.330923575248794 1 1
0.503686629374635 0.4787703058909 1 1
0.207321640373164 0.195246751616891 1 1
-0.0914675827593023 -0.0859417015609513 1 1
0.0338300801281173 0.0311751610836863 1 1
0.438499950709595 0.415603386356074 1 1
0.00568424413651058 0.00143139510992089 1 1
0.365559747177269 0.35720911169046 1 1
0.348038000535262 0.333937493434937 1 1
0.420809428374743 0.398786468317517 1 1
0.167462716342414 0.165749143107719 1 1
0.172255615955189 0.158228493394717 1 1
0.264320063892742 0.2511620634057 1 1
0.234384204901287 0.227134733421924 1 1
0.317281059643979 0.287278445592671 1 1
0.378008422490749 0.358598355706296 1 1
0.415744209561084 0.397157619036338 1 1
-0.0315986676648775 -0.0310217847130882 1 1
0.364329125206245 0.347316255338661 1 1
0.201062545132835 0.193250467830997 1 1
0.37830820463762 0.353351409115616 1 1
0.270759522353696 0.255648616279112 1 1
0.148684018680105 0.142386800374495 1 1
0.0353898390157427 0.0333617509300456 1 1
0.330698159371868 0.315171341194816 1 1
0.065026086050016 0.065478929329503 1 1
0.0585624338396088 0.0557036812560813 1 1
0.215984945506619 0.205522054834322 1 1
0.279311261847733 0.261663280174998 1 1
0.0273143599169327 0.0251038374783744 1 1
0.389910620233643 0.376812304825859 1 1
0.383076403357166 0.370376063955067 1 1
-0.0555433573386952 -0.0544828163581369 1 1
0.198124905414132 0.192032659952639 1 1
0.278000221600042 0.267815867499659 1 1
0.243378301886385 0.232024514131692 1 1
0.570939864688239 0.542687629449717 1 1
0.422880402640397 0.402491693444383 1 1
-0.164203082963556 -0.156489790922711 0 0
0.0945783010130079 0.0929163576369413 1 1
0.360865444029542 0.34624116821516 1 1
-0.151856071046197 -0.144562735684804 0 0
0.317177361726979 0.304905680653418 1 1
-0.0378603100150021 -0.0337304467016364 1 1
0.408046018654993 0.386393878136209 1 1
0.31634316652013 0.301679661197522 1 1
0.282702401091495 0.270633938174493 1 1
0.133000983334832 0.127895606248271 1 1
0.139479962847442 0.132218154414049 1 1
0.123911474923091 0.119798338333824 1 1
0.187118618712397 0.179381675468396 1 1
0.134174525084058 0.12670803201593 1 1
0.103883304764396 0.100627255558031 1 1
0.371821939464538 0.352281508059139 1 1
0.29033080747768 0.276867041180095 1 1
0.123843741502103 0.115138358616913 1 1
0.321049770578087 0.304812619302144 1 1
0.232679610796389 0.22185982254957 1 1
0.654354619705756 0.626534518698359 0 0
0.295979389993272 0.280983458855799 1 1
0.0922878421782257 0.0888070386858847 1 1
0.406608616562158 0.384002558743193 1 1
0.0632612182580483 0.0595898862332166 1 1
0.108968453274885 0.104528927914274 1 1
0.227217165737972 0.213041166433949 1 1
-0.00079128263625701 0.00169304961323185 1 1
-0.101482512281112 -0.0988131303225034 1 1
0.133048014987028 0.122407610869456 1 1
0.0203174103775477 0.0210031541516659 1 1
0.188108229214032 0.175647451901055 1 1
0.157662197120291 0.154695966191141 1 1
0.0328849950737483 0.0296244187460657 1 1
0.027156554869952 0.0229409785503845 1 1
0.263022914945242 0.246807875967817 1 1
0.05971591142333 0.0588713403483178 1 1
0.0102870812070586 0.0124596296601721 1 1
0.222820149459971 0.213333537518636 1 1
0.218440599598798 0.209338284433985 1 1
0.240650331646226 0.225808119087038 1 1
0.245819215066618 0.235857596472468 1 1
0.349115202864301 0.331325034175371 1 1
0.301838411886493 0.288333669635407 1 1
0.0605350498228329 0.057391260284558 1 1
0.226959739064815 0.214656468780244 1 1
-0.0219715371304226 -0.0210241277869035 1 1
0.246964610716462 0.231718100063776 1 1
0.160756502408419 0.158726644191936 1 1
0.165380470969517 0.157409696530608 1 1
0.4713288743769 0.450918808512235 1 1
-0.00821317112660402 -0.00586782718546834 1 1
0.362645403918154 0.338082910594737 1 1
0.17886052277479 0.173550268537713 1 1
0.147930146348798 0.143575645484109 1 1
0.116286082197618 0.109876890318428 1 1
0.166113620234778 0.163128724106289 1 1
0.0960495302223568 0.0890479115005968 1 1
0.276443479080251 0.264160654547565 1 1
0.474578488688204 0.453507239534408 1 1
0.413461560752032 0.401507743467398 1 1
0.00308854606345916 0.00223649728242678 1 1
0.186016303981227 0.184269597222481 1 1
0.355314862025927 0.341527335084868 1 1
0.107238441124424 0.100829500050829 1 1
0.228251326371388 0.21741857670752 1 1
0.172924240367504 0.16592227414552 1 1
0.391887043751931 0.378753589070938 1 1
0.241130670686431 0.231627228950465 1 1
0.112382688167416 0.10448680444324 1 1
0.365760465350228 0.344253751220775 1 1
0.216777237153378 0.207180782269064 1 1
0.225892338960916 0.212673659626083 1 1
-0.00696280265084749 -0.00729198615736425 1 1
-0.0337263056524598 -0.0299587683136873 1 1
0.190445668054858 0.183222681514867 1 1
0.150862069584708 0.151752144987215 1 1
0.0900835656447312 0.081120625892557 1 1
0.277370228960736 0.265491406226838 1 1
0.149529979512177 0.145868261218979 1 1
0.647836523070123 0.611079497792538 0 0
0.0894416070259705 0.0879385293316646 1 1
0.334584452050497 0.315375046459818 1 1
0.272439941889322 0.264827448608897 1 1
0.295047700113258 0.280615703254564 1 1
0.15537048696596 0.14056189695045 1 1
0.168016784105919 0.157157237800314 1 1
0.336274903020507 0.329531141543594 1 1
-0.0238139267623482 -0.0199051131156578 1 1
0.0562056447913833 0.0512981674274495 1 1
-0.0127804948397712 -0.0139018921712948 1 1
0.323153373967616 0.305198635142468 1 1
0.402636510060035 0.382492137975358 1 1
0.385568349977612 0.371561768370993 1 1
0.355816814866333 0.336757792738378 1 1
0.189034992477058 0.17989043340013 1 1
0.288942670808718 0.273045898251 1 1
0.169249348706537 0.159776567388709 1 1
0.296012531587287 0.284712797756945 1 1
0.332858807567565 0.317090465911079 1 1
0.36754251743025 0.350632602757895 1 1
0.0894098508648321 0.0856960846787524 1 1
0.215946201492708 0.20523267379851 1 1
0.170748981222355 0.164747225042003 1 1
0.31748659782655 0.29806248618905 1 1
0.200142908956074 0.185770957628307 1 1
0.321821911684752 0.303716630893877 1 1
0.234767291635566 0.223387499866798 1 1
0.206343430594607 0.196968803599653 1 1
0.22870346923639 0.220012881771938 1 1
0.00680706728416423 0.00431069653118819 1 1
0.226781134708478 0.21527415376162 1 1
0.369987445381031 0.353551935068141 1 1
0.268989810759505 0.260425001337334 1 1
0.0850678996330762 0.0833449738740233 1 1
0.101727640700002 0.0967394636664418 1 1
0.304834087624524 0.289506273403546 1 1
0.143617328288279 0.136451110994782 1 1
0.259847858194894 0.252418704242793 1 1
0.121026530226601 0.118968081249567 1 1
-0.145881726416988 -0.138540901766271 0 0
0.493465687941042 0.459048545265708 1 1
0.00099786255399226 0.00413921027339359 1 1
0.0143112986064533 0.0119282003853538 1 1
0.283029180065702 0.27246752683782 1 1
0.0146850875232148 0.0123886580144934 1 1
0.181559854800292 0.172271661187019 1 1
0.267749415076795 0.254483369282844 1 1
0.311963231778568 0.296848949205644 1 1
0.362702925792853 0.342873685625361 1 1
0.294915344859294 0.283971855205877 1 1
0.401701337044341 0.380251557752065 1 1
0.327701901415103 0.31429515641266 1 1
0.384309995884109 0.360555426312325 1 1
-0.072993063306685 -0.0696059224815231 1 1
0.0181225546923966 0.0123722596706282 1 1
0.243683860236428 0.232454100668835 1 1
-0.177762070420108 -0.170506200452981 1 1
0.13452049110078 0.126998561484245 1 1
0.458486511674871 0.431115576068096 1 1
0.242686388835776 0.233217829376728 1 1
-0.0568487443086782 -0.052429908051457 1 1
0.00862031119540594 0.0164137317233393 1 1
0.0454501319703568 0.0459984618510082 1 1
-0.00560867210800938 -0.00486561111827683 1 1
0.19173303858063 0.183197128904347 1 1
0.158928966508506 0.151292815385124 1 1
0.0106972228348417 0.0135136756037109 1 1
0.202238622774528 0.189834751693499 1 1
0.350109953798498 0.326371973916048 1 1
0.0593708984542146 0.0581085807362155 1 1
0.234016261395101 0.219995194102933 1 1
0.186126703025059 0.170635933963376 1 1
0.0302732374069241 0.0270385516313071 1 1
0.0491061686704277 0.0430428532439667 1 1
0.194797856102554 0.189538178711547 1 1
0.0322493208519126 0.0298489407010839 1 1
0.134492809935619 0.127621476381233 1 1
0.176263705602781 0.166544927370721 1 1
0.510402582502097 0.487426823795694 1 1
0.361579095353751 0.346227542976942 1 1
0.255235099416427 0.24223701293282 1 1
0.238304659557351 0.228067638260202 1 1
0.120820619267083 0.119411208986064 1 1
0.285255304167057 0.274656555311214 1 1
0.297270055208809 0.284513487448519 1 1
0.170502891159175 0.161764465073609 1 1
0.24874087166777 0.231007050098046 1 1
0.548705728640363 0.521374383144895 0 1
-0.171498748439549 -0.154220382050526 0 0
-0.112251504080422 -0.104457958739298 1 1
0.0932225571612048 0.0885954642190754 1 1
0.101319362893147 0.0919464404164895 1 1
0.0664112357656021 0.0745520683213766 1 1
0.370706422168882 0.3505648053779 1 1
-0.0249801293040909 -0.0235920875994407 1 1
0.19576966354469 0.187756670344901 1 1
-0.0231998930513136 -0.0238075878359279 1 1
0.276098848276524 0.266026381590425 1 1
-0.0438963128029871 -0.0386650137409144 1 1
0.196568875294212 0.185622294903125 1 1
-0.203949575563526 -0.194061437157252 0 0
0.0543046346377957 0.0517667376228457 1 1
0.174571947563801 0.165980052839422 1 1
0.340651040753537 0.326235884631639 1 1
0.18792143116545 0.177880915998813 1 1
0.0986969162241082 0.09392880489587 1 1
-0.0592940336658607 -0.0578623083318699 1 1
0.334889237925376 0.316343028167624 1 1
0.270984967894007 0.25631542543357 1 1
0.344246624767681 0.328437554207309 1 1
0.369446643663943 0.348802979485343 1 1
0.204120808545737 0.19228418516412 1 1
0.484726925053054 0.462185777299258 1 1
0.115024443842156 0.103603501551187 1 1
-0.147997539040206 -0.132418490768954 1 1
0.227879846692421 0.216158485481796 1 1
0.135370525457197 0.130923588305124 1 1
0.25422089496868 0.24053837252182 1 1
-0.0846248777869675 -0.0793738565066032 1 1
-0.0535866447793007 -0.0553974983295005 1 1
0.236382719920508 0.224115487888973 1 1
0.454709037069239 0.432543254755735 1 1
0.478691505331657 0.456832261411375 1 1
0.275743757759012 0.259082468022934 1 1
0.315075106116965 0.30074052826955 1 1
-0.0755510112026124 -0.0703133318075942 1 1
0.298031804110839 0.286200214211814 1 1
0.393994511318825 0.380335521274152 1 1
0.00372670276491806 0.00369925249338556 1 1
0.331284495784225 0.318665547228819 1 1
0.198218171519603 0.188857527362448 1 1
0.0918333892869552 0.089215546598112 1 1
0.168890409964912 0.166932333729389 1 1
0.4030307790959 0.383169339540401 1 1
0.290986306314308 0.266468918848144 1 1
0.399379452136612 0.383385098701285 1 1
0.445077660367749 0.414637631851382 1 1
0.12736840310089 0.117016723685194 1 1
0.177196339466549 0.166296195264056 1 1
0.588955589524148 0.559466700720484 0 0
0.0969729325075797 0.0923220316890569 1 1
0.363189391519681 0.346849338424473 1 1
0.0686701852778499 0.0669221105925875 1 1
0.213240330385602 0.205475095832318 1 1
0.0937442970420689 0.0880255951310312 1 1
0.272665675054151 0.254236258431311 1 1
0.388231832629204 0.36593041152689 1 1
0.0185292269135559 0.0179491544399382 1 1
0.354759940886456 0.325717835672301 1 1
0.243180940766462 0.235282606539877 1 1
0.0831176079988681 0.078917174409195 1 1
0.0426691554277988 0.0402214812383546 1 1
0.118479182713763 0.113148771730322 1 1
0.437850061312498 0.415909542310355 1 1
0.266689737987821 0.253795158785419 1 1
0.0248186354038609 0.0292730433417137 1 1
0.0231671400266037 0.0290424689495854 1 1
-0.0176385980697131 -0.0179590963911701 1 1
0.340346924573279 0.32286922354296 1 1
0.315197408219651 0.301846943598008 1 1
0.188750161885831 0.182669901779093 1 1
0.0914582819097228 0.0878813591215485 1 1
0.0658440940799654 0.0797291811856638 1 1
0.246045891218867 0.234658732050335 1 1
0.33102783946368 0.31468912863799 1 1
0.0513367718055281 0.0522218715723293 1 1
0.195113834398505 0.18673561704309 1 1
0.00775328421997927 -0.00202284868102134 1 1
0.352866168869794 0.337710073027356 1 1
0.187436303912515 0.178625115089917 1 1
0.34481292737711 0.326441431540635 1 1
-0.110823805341803 -0.110985852433085 1 1
-0.00552913651014492 -0.00522816934525011 1 1
0.19534700187791 0.189589673127508 1 1
0.0912101818263725 0.0850899995016454 1 1
0.360460914632165 0.344795994422736 1 1
0.066687649421407 0.063284906763057 1 1
-0.150006245748011 -0.142151237489518 0 0
0.310677203667222 0.295470803313967 1 1
-0.132353297031116 -0.128943728055835 1 1
0.0444846948652221 0.0395657234036303 1 1
0.176975607449121 0.162925144957058 1 1
0.0743160042152329 0.0593125520987909 1 1
0.360311795794987 0.33634019685387 1 1
0.315483861771471 0.298331478659893 1 1
-0.0975688230765597 -0.0985302293994002 1 1
0.112217321970891 0.104786952715963 1 1
0.277116706077634 0.264617779380728 1 1
0.105841671455288 0.102817407077471 1 1
0.328188641112674 0.30827593346038 1 1
-0.014002670198512 -0.0159184548280843 1 1
0.229765458546861 0.214316105057402 1 1
0.33310129464435 0.315266773722277 1 1
0.444062121218599 0.436280498550135 1 1
0.252313231704744 0.239026760540159 1 1
0.275389501069699 0.258291345059915 1 1
0.433870343398503 0.412056632863196 1 1
0.472675066817452 0.456486691663601 1 1
0.0475385042991395 0.0462236808849399 1 1
0.0702619338874388 0.0632609504876013 1 1
0.456272938009523 0.426204588433107 1 1
0.877284120381702 0.828056098309761 0 0
0.159802648988915 0.148644494203437 1 1
0.136167091640103 0.13081256088298 1 1
0.00299451994457731 -0.000205929885975675 1 1
0.184865511654562 0.177218912121098 1 1
0.371413841678216 0.354045083995434 1 1
-0.0300323043621042 -0.0270579221306527 1 1
0.244623662666819 0.226180985780396 1 1
0.0885405190083548 0.0830847148189417 1 1
0.371574742602744 0.352380336866842 1 1
0.325609166902067 0.309619144816268 1 1
0.15054767412048 0.152417509940723 1 1
0.298182854660968 0.280922280286602 1 1
0.328174648307671 0.32160709111312 1 1
-0.105902238513871 -0.100284053784589 1 1
0.0466117083085562 0.0445394324059268 1 1
0.473151993054375 0.452089839498557 1 1
-0.130524400421174 -0.121897794611349 1 1
0.251757641091893 0.240602332062203 1 1
0.0314959256059583 0.0249076946624901 1 1
-0.014668920983459 -0.00801979380128062 1 1
0.220720649310716 0.212803933441432 1 1
0.112326945218022 0.102232406859899 1 1
0.157611214321274 0.148448843220844 1 1
0.239787748114775 0.229547002979863 1 1
0.178810283952228 0.155981569978539 1 1
0.372608923680024 0.356550403137256 1 1
0.5081229302449 0.482477058143549 1 1
0.205716656575843 0.195367071609465 1 1
0.0922341370241047 0.0843790225083122 1 1
-0.0722436065653742 -0.0701421700305308 1 1
0.0229829618027523 0.0226689358230854 1 1
0.367137458716984 0.349203844858873 1 1
0.2196371498919 0.211396188567085 1 1
0.0791021335822784 0.071705236065168 1 1
-0.01252158193897 -0.00595059588170452 1 1
0.301658947333042 0.290216036169733 1 1
0.156429033861169 0.144782425251153 1 1
0.292178154758276 0.276595953432386 1 1
0.157414393924672 0.151899350285112 1 1
0.16708998669681 0.162786600677108 1 1
0.0193129468473802 0.023753755510135 1 1
0.211857823256256 0.204735449714707 1 1
0.623906048748992 0.590757178124562 1 1
0.074433361425491 0.0703702201334201 1 1
0.0688811850328623 0.0622512177934762 1 1
0.313845423878425 0.294499925764221 1 1
0.336385941148336 0.32190242022885 1 1
0.386326217296736 0.371924695736924 1 1
0.387428151499413 0.368697124292187 1 1
0.0117787039642643 0.0104659057102067 1 1
-0.0781233970638095 -0.0746898295599588 1 1
0.498837684833829 0.480180348428296 1 1
0.0675608956811009 0.0640897320045861 1 1
-0.0734515862331572 -0.0788832133211393 1 1
0.302127942789934 0.289831747273764 1 1
0.212194194684504 0.20138623041112 1 1
0.314130121890362 0.300445690895202 1 1
0.120959346853066 0.109178531950626 1 1
0.112306510099722 0.10420074307609 1 1
0.0538231528303229 0.0509232144424287 1 1
0.35627935275298 0.340681144846149 1 1
0.366461430593571 0.351345771804473 1 1
0.107865003691407 0.102681232398797 1 1
0.262129693695158 0.236967855390449 1 1
0.552845626771423 0.52113331003959 0 1
0.264066861984034 0.255458130079697 1 1
0.150452805785762 0.146495954972783 1 1
0.241928293218164 0.232281390754611 1 1
0.258839436806819 0.248976893101601 1 1
0.168036401996364 0.155677934043912 1 1
0.348517385641695 0.328492052361267 1 1
0.350028890591482 0.33513827561999 1 1
0.293227822553628 0.276832947955157 1 1
0.157979155368044 0.148155405420478 1 1
0.165429096608422 0.161476616758943 1 1
0.22576858044548 0.210211788124425 1 1
0.283193332322392 0.264563965817677 1 1
0.128001646266711 0.12139275472099 1 1
0.150991128845653 0.142209636701646 1 1
0.15730985041769 0.150736054195969 1 1
-0.0203008279692525 -0.0221134274236213 1 1
0.147392252459186 0.137491009440892 1 1
0.389802884227452 0.362529910009748 1 1
0.213442460982743 0.205370673257132 1 1
-0.0664163211780819 -0.0631792466954959 1 1
0.127621048982473 0.117427265155476 1 1
0.252076705695294 0.243943672023126 1 1
0.0983769650105035 0.0934774637979649 1 1
0.0747852818921997 0.0797382196363148 1 1
0.000575279195436783 -0.000853596673894452 1 1
0.127588543557484 0.126512020807007 1 1
0.308535587034043 0.292749097348138 1 1
0.183453133332099 0.172054675140124 1 1
0.254257971695592 0.246266730415106 1 1
0.396849298083085 0.375056693893478 1 1
0.236179557438343 0.227314279914851 1 1
0.217352737636137 0.209139737648977 1 1
0.272322400967146 0.256712135517537 1 1
0.0300443388597568 0.0240978460330795 1 1
0.35672576553851 0.336655858153434 1 1
0.334304532041937 0.315220289445862 1 1
0.0545595702423747 0.0473194767213413 1 1
0.301323363587904 0.28806373008174 1 1
0.448653783339489 0.429323105583324 1 1
0.266641371385963 0.253365702512756 1 1
0.333034473654845 0.322081318493672 1 1
0.214529225293247 0.198646143119859 1 1
0.209979582751731 0.201107156101571 1 1
0.101782083893124 0.100479075784609 1 1
0.205079663473907 0.195168840737031 1 1
0.493626053649857 0.468672025669752 1 1
0.275761040991453 0.266241771674458 1 1
-0.00840791098714714 -0.0186070469174237 1 1
0.0532209629584321 0.0559244484209104 1 1
0.0745151865689372 0.0693206760855955 1 1
0.213681872077854 0.203110089501505 1 1
0.114076265398074 0.102667953371069 1 1
0.230729391374703 0.215110471670297 1 1
0.0578004608679075 0.0547864562901904 1 1
0.375163876911836 0.360326108069761 1 1
0.281577845752673 0.262828201980217 1 1
0.200878409354501 0.189202945674722 1 1
0.356078123762061 0.337837172251352 1 1
0.330326248121463 0.320382691164943 1 1
0.405792661012529 0.387680352349291 1 1
-0.109924939778804 -0.0993723613638435 1 1
-0.16121001947972 -0.152274179213171 1 1
0.437549924580105 0.423023530446982 1 1
-0.00236575543011719 -0.00235247471160353 1 1
0.260908420448315 0.246403786890406 1 1
0.162529784790619 0.159154140396223 1 1
0.209614889991491 0.200906884707157 1 1
0.335966247003357 0.322674994151861 1 1
0.527834052412697 0.501452807392507 1 1
-0.0334769394036424 -0.0340124994801554 1 1
-0.0162153802906009 -0.0267060080675653 1 1
-0.0644315354385139 -0.0583224095122151 1 1
0.367656050500787 0.345329071206312 1 1
0.267517398651821 0.255117161285993 1 1
0.0124179350141909 0.0174574003501808 1 1
0.223914705778242 0.216524522109561 1 1
0.117386725240467 0.111243466007078 1 1
0.229670514343825 0.22289580598963 1 1
0.370257517178626 0.350954182524902 1 1
-0.0309515210065778 -0.031078261747398 1 1
-0.0725670902993681 -0.0754372782491647 1 1
0.0365675067697772 0.0339913262500527 1 1
0.00783439571652233 0.00857153168193736 1 1
-0.0399071145963477 -0.0393297781759017 1 1
0.319604606422164 0.302978767821632 1 1
0.0229133027677799 0.016813924396555 1 1
0.305101695411894 0.293399919257022 1 1
0.0945843748143387 0.0901714640386369 1 1
0.38052504471631 0.363555721592476 1 1
-0.0789883968017494 -0.0805688466993689 1 1
0.0353126861051659 0.0410469681683113 1 1
0.185591727371186 0.181263571771035 1 1
0.231657436276028 0.218065774523898 1 1
0.236689111364783 0.220273074456027 1 1
0.136353801393656 0.12768733998387 1 1
0.218751277059897 0.209051490325323 1 1
0.136247466591976 0.127106282779335 1 1
0.43773007714207 0.414260069273115 1 1
0.476071092426796 0.451117376903843 1 1
0.348220356341814 0.334109565403016 1 1
0.0958920011771036 0.0904002331906802 1 1
0.196970079970804 0.18517984195319 1 1
0.475798940248309 0.442297350904858 1 1
-0.0126262437142949 -0.00840943795254492 1 1
-0.109212086966781 -0.103182228266164 1 1
0.211402874313942 0.202599424237066 1 1
0.222587852781579 0.213308000192761 1 1
0.247278351775191 0.232280102050773 1 1
0.231460111077402 0.217133957432429 1 1
0.139503373822459 0.130437490161308 1 1
0.343720769068911 0.326199899570996 1 1
0.254184023807425 0.240659526047979 1 1
-0.00202784544323752 -0.00230571013766553 1 1
0.0745029780201885 0.0690881376286867 1 1
0.366390569018168 0.350551145736697 1 1
0.265863467458526 0.247632982024013 1 1
0.447889778355008 0.43145609877744 1 1
0.398152969288057 0.377834186555313 1 1
0.168426105204798 0.155118671146855 1 1
0.348250049379737 0.326315816021089 1 1
0.2442457281758 0.233048648866118 1 1
0.0198598171592693 0.0267780756532298 1 1
0.344604163549552 0.324576876839113 1 1
0.316154614443762 0.299966542472594 1 1
0.376092696101265 0.354142678165385 1 1
0.221706485620379 0.213049326522022 1 1
0.0351503616381399 0.0316762837866665 1 1
0.140979535425358 0.142392515029348 1 1
0.080780728358607 0.0681988531563404 1 1
0.504645660949727 0.482631659518055 1 1
0.472601866562694 0.45450049265651 1 1
0.0796869451851785 0.0776541988301204 1 1
0.0999536809576225 0.0950136200779673 1 1
0.282954516833216 0.275133915854501 1 1
0.445327293265422 0.425571639208474 1 1
0.143976802276337 0.137831245438148 1 1
0.383038922933105 0.359033310921318 1 1
0.366377253918081 0.341996114077613 1 1
0.152822522596316 0.158410669581396 1 1
0.513027255803151 0.490871170382065 1 1
0.21102005682859 0.2048417610563 1 1
-0.0294194843626376 -0.0277073342623642 1 1
0.299140303622913 0.286494779336477 1 1
0.148083091295025 0.141300057904693 1 1
-0.0930773956219663 -0.0876092735313447 1 1
0.280043420758152 0.267659327436023 1 1
0.315366564069309 0.297022332201083 1 1
0.0634348552291144 0.0623821187044847 1 1
-0.0197882281407777 -0.0176889165247444 1 1
0.0349525213101781 0.0326674369695373 1 1
0.244174374700135 0.231105730053524 1 1
0.309753664349673 0.291186985607727 1 1
0.113403468519519 0.109358518257804 1 1
-0.00072205526043894 0.00990691445521415 1 1
0.200884406759522 0.189094669816719 1 1
0.372056982716986 0.351984574029769 1 1
0.126890682127876 0.122266734920493 1 1
0.127801931188225 0.118208738285204 1 1
0.445791400545557 0.429287347379956 1 1
0.0605022023720475 0.0642114853030064 1 1
0.20801564826174 0.204779888624073 1 1
-0.0960482530094301 -0.0911845729414648 1 1
0.389027654154839 0.365366616732836 1 1
0.158822889949553 0.151090882615566 1 1
0.0743433782262159 0.0703824123159135 1 1
0.369450619384464 0.35293083386938 1 1
0.135946681568783 0.13225380396992 1 1
0.11149463984644 0.109521918228251 1 1
0.0995622744788468 0.0947940619379644 1 1
0.158696101985864 0.150996720651676 1 1
0.360322112124109 0.343476822087495 1 1
-0.0310949134268549 -0.0259104487011299 1 1
0.2456542004407 0.233715960168798 1 1
0.272769010340105 0.260915266220695 1 1
0.136583766314515 0.132275039619866 1 1
0.0764277410814079 0.0718752332119887 1 1
0.113113247318784 0.111039491986494 1 1
-0.0059851098382367 -0.00616070212746293 1 1
0.273057078486667 0.263116436644869 1 1
0.305346033961841 0.285422557644451 1 1
0.323140167874174 0.304080550994856 1 1
0.138532881326074 0.139390943917781 1 1
0.204482128528557 0.195940627816753 1 1
0.257172357166151 0.239264046157001 1 1
0.203483554132373 0.196295872559297 1 1
0.146428295924657 0.138361802224778 1 1
0.0344697906602505 0.0319370026572758 1 1
-0.0035082876404088 -0.00437700743720165 1 1
0.195254743770496 0.196370024263963 1 1
0.195508292424353 0.186092663727171 1 1
0.20211729332826 0.19237129913304 1 1
0.196035125711587 0.182840267121898 1 1
0.0867038821577846 0.08320787385444 1 1
0.165984719892736 0.159324775809831 1 1
0.327465427289231 0.311876321388564 1 1
0.0368729386100969 0.0383256402599061 1 1
0.399430791392778 0.377990879685271 1 1
0.262831466286589 0.253134784775081 1 1
0.0741322126569061 0.0652448976438147 1 1
0.414706656313833 0.389438678955929 1 1
0.11904675061535 0.109681811783266 1 1
0.33948092516277 0.31583303853922 1 1
-0.0190334034108267 -0.0155009407677883 1 1
0.234702623782994 0.2267079522957 1 1
-0.153608175009898 -0.145494908946912 0 0
0.180704762803033 0.170171225462233 1 1
0.15910373678322 0.154374057293614 1 1
0.090722616816969 0.0888554744560578 1 1
0.322557083655504 0.299808196369736 1 1
0.376353414559042 0.362790046719117 1 1
0.233756126602109 0.216055573000615 1 1
0.108793515517452 0.0907872425978416 1 1
0.387082008964185 0.362482383960669 1 1
0.215121752741772 0.203703655529289 1 1
0.208974542997945 0.199077506234976 1 1
0.43101265037408 0.414224795239891 1 1
0.259887367651343 0.248415911269094 1 1
0.348231890184732 0.335047605258424 1 1
0.297639086574642 0.285846392503045 1 1
0.473092768247758 0.453957958944854 1 1
0.325034587230118 0.306560267402273 1 1
-0.0327688320690705 -0.0309387972158045 1 1
0.0320794772369556 0.0339783513900913 1 1
0.102241361589295 0.0925943939443466 1 1
0.0414551668373866 0.0282393754153296 1 1
0.114719017097082 0.11470395461629 1 1
0.226103578060697 0.213376230898689 1 1
0.367994236986448 0.351823674606422 1 1
0.249400220786717 0.234936511991084 1 1
0.308746364257154 0.295607950747484 1 1
0.332497993867721 0.318796131745553 1 1
-0.14159846329002 -0.13565012360096 0 0
0.151048408763343 0.147754452172429 1 1
0.171261090392614 0.162837719677415 1 1
0.156812910628181 0.146718467522306 1 1
0.40471405966642 0.386365516132362 1 1
0.245347433435531 0.23476990057436 1 1
0.322511131592103 0.313068909288707 1 1
0.345421571014219 0.328837212612806 1 1
-0.0149263583788721 -0.0130365743535351 1 1
0.6082784242938 0.584297842135647 1 1
-0.0461168863091056 -0.047457118470606 1 1
0.174843843658854 0.163625011854811 1 1
0.227020575029903 0.213021886213608 1 1
-0.0998326925294361 -0.095262655302212 1 1
0.257678064975112 0.246823266097872 1 1
0.073280561166046 0.0701930248388705 1 1
0.131715746188027 0.124669694606833 1 1
0.117935865820779 0.111261031026508 1 1
-0.102291152535009 -0.0975698347632603 0 0
0.213530059963569 0.201003187637484 1 1
0.171110689696611 0.163513355840385 1 1
-0.0824074821635064 -0.0792052556518806 1 1
0.495523904382249 0.475711927618622 1 1
0.147916556837963 0.143206618174124 1 1
0.150209566369797 0.145142894615291 1 1
-0.166667686596937 -0.155892095175078 0 0
0.0795622078189822 0.0759751274696802 1 1
0.359251548246178 0.342254089207853 1 1
0.203284865583993 0.187343479606088 1 1
0.171928560035208 0.16854761343008 1 1
0.447217381779914 0.424569722187854 1 1
0.204105968045199 0.192002451766271 1 1
0.385010523429868 0.368015658075615 1 1
0.310349598153922 0.292960290556954 1 1
-0.0071599950888208 -0.00739342036747908 1 1
0.419248682216719 0.405562242785044 1 1
0.0679848681369535 0.0660271566956681 1 1
0.371120748229713 0.349614920492883 1 1
0.10841232791586 0.100370909452163 1 1
0.0727036901763488 0.0696976461724929 1 1
0.346486911382452 0.330222956748005 1 1
0.303564715781773 0.291787575886318 1 1
0.200697994373469 0.192381209640588 1 1
0.434400593777953 0.418128304872715 1 1
0.00947798269515981 0.00794323186735998 1 1
0.0814527519641666 0.0806183889517169 1 1
0.0331836700740457 0.0336892679074334 1 1
0.0379965152270907 0.03504089595831 1 1
0.203802504905399 0.191944202125886 1 1
0.25573642995878 0.241030552964457 1 1
-0.0843817900146022 -0.0849903962759227 1 1
0.108115868868726 0.100890037086049 1 1
0.10432300059216 0.0952219552482419 1 1
0.364703251514897 0.348138621489238 1 1
0.238587115791662 0.227935770781011 1 1
-0.0547961402460138 -0.0509166716630718 1 1
0.245943074402609 0.232717668636289 1 1
0.507307545697111 0.470844584733724 1 1
0.305714677538489 0.292945032174514 1 1
0.340797453923749 0.326811662455688 1 1
0.528351027851078 0.508835631959451 1 1
0.24141412488424 0.230810128945089 1 1
0.0735074814262619 0.0747980037079982 1 1
0.178962276447154 0.168481971807128 1 1
0.22794540750691 0.217102501737532 1 1
0.0751599194586402 0.069784616679812 1 1
0.0211348474351348 0.0232344509359942 1 1
0.328549265892223 0.310645719619309 1 1
0.203383340332326 0.198718311250511 1 1
0.130658685088463 0.125088293935274 1 1
-0.0733233170358327 -0.0650889480349529 1 1
0.0352040743980392 0.0280568257076236 1 1
0.472620452489646 0.452575547555274 1 1
0.224676099930658 0.215855935510565 1 1
-0.362291032786705 -0.338363768057405 0 0
0.110223242465184 0.106409867032376 1 1
0.485830836040767 0.468726886674731 1 1
-0.0106469203469266 -0.00970161434730079 1 1
0.14454757059262 0.13912394414858 1 1
0.553322838290549 0.525802520531817 0 1
0.132741673528096 0.12614796111733 1 1
0.0938943277379981 0.0881087967564826 1 1
-0.247375213559707 -0.232378105096132 0 0
0.373521153517096 0.350757856330536 1 1
0.157401521221775 0.139464031779297 1 1
0.0948932210384315 0.0906161224237384 1 1
-0.086015369731309 -0.0810259934115959 1 1
0.050957449312892 0.04688833605413 1 1
0.00307575350939186 -0.00248496394499566 1 1
0.211033398677208 0.196384174719233 1 1
0.030112080730411 0.0258340324518681 1 1
-0.00310248004832152 -0.00255990207254812 1 1
0.145970436519591 0.140707038954598 1 1
0.263197446056203 0.248340041629055 1 1
0.333349562350091 0.309554062639066 1 1
0.235894089184652 0.229987413759236 1 1
0.247141256212805 0.232721403395163 1 1
0.104409547085316 0.0987420731182211 1 1
0.334725254091901 0.319787455208716 1 1
0.0955448726586163 0.0908615086840125 1 1
0.17366891349569 0.16525049039548 1 1
0.308513672085356 0.292885736288169 1 1
-0.161871907260019 -0.148194491761556 0 0
0.450017259965671 0.419767740320507 1 1
0.0457574519180321 0.0488238202445689 1 1
0.250914370083756 0.240991645452442 1 1
0.274017186545154 0.262553426840322 1 1
0.39890817472941 0.381891670977466 1 1
-0.00131984124510877 -0.00552071086150822 1 1
0.240361863650013 0.229576491219822 1 1
-0.0395577276549819 -0.0342262964414634 1 1
-0.232870445823788 -0.21987937854937 0 0
0.101685581829169 0.0881637231197872 1 1
0.274230756195304 0.259975117955164 1 1
0.143038307271677 0.140886968853249 1 1
0.143252193208111 0.133845105948233 1 1
0.118338197211419 0.114516114226942 1 1
0.138705792809492 0.129861507441887 1 1
0.116915406297534 0.108561793242548 1 1
0.226314356563285 0.214934213608041 1 1
0.193454849645976 0.188667578203643 1 1
0.171182242812143 0.161499814561873 1 1
0.317524248673959 0.30301885750551 1 1
0.120734054378974 0.114221390135248 1 1
0.212641877963252 0.209412659167881 1 1
0.0471724919578111 0.0460054433731104 1 1
0.250283897775571 0.240731963173132 1 1
0.23263150543041 0.217643348827732 1 1
0.295520213657081 0.279735984613609 1 1
0.283228310473851 0.267266506520906 1 1
0.125376540859403 0.116628443712261 1 1
0.0781141145630347 0.0755292202502199 1 1
-0.0294520296299401 -0.0305471358041287 1 1
0.421845729164129 0.399552391074814 1 1
0.305260641301891 0.281523120073379 1 1
0.366864088394083 0.350665352989111 1 1
0.482736600024106 0.446839405495038 1 1
0.186634762783857 0.173255005122582 1 1
0.353314605943806 0.337703356833862 1 1
0.351974508234257 0.335916182838953 1 1
0.219501318728571 0.209311341798643 1 1
0.152147051726002 0.149492227602584 1 1
0.349434485569204 0.332408157406492 1 1
0.194326886970313 0.188122925260312 1 1
0.272854067072553 0.260215943850421 1 1
0.416202787809651 0.393251347089989 1 1
0.365724880949938 0.34523154107136 1 1
0.333509325891004 0.315559414049511 1 1
0.0900132913774313 0.0851645912309044 1 1
0.211567679218563 0.208024833138455 1 1
0.298698745501102 0.283084853415397 1 1
0.515386727795536 0.495433389311706 1 1
0.390516982611381 0.369162457434421 1 1
0.294803154635636 0.280075386372974 1 1
0.362654159206804 0.341637049011097 1 1
0.556280317432073 0.5259994747302 0 1
0.355273268270389 0.345155684555837 1 1
0.508730785259618 0.481506548332283 1 1
-0.0260188199785686 -0.0267117639243566 1 1
0.671341482839474 0.636379586562066 0 0
-0.139334990249329 -0.134750392909306 1 1
-0.0180568821575534 -0.0155402851182624 1 1
0.229684379502953 0.216325918170509 1 1
-0.00430793776683308 -0.00576432447522135 1 1
0.0915683309803572 0.0863836840513157 1 1
0.165919335039062 0.161324258206892 1 1
0.260708303147198 0.25699391879553 1 1
0.17949932599473 0.161942354640671 1 1
0.0782188233998364 0.0685635984502208 1 1
0.336363971604505 0.319636193736888 1 1
0.34566726125541 0.336148537652978 1 1
0.350890669565133 0.335293303178481 1 1
0.532616348038024 0.511444263644435 0 1
-0.0911244531542246 -0.08476762214509 1 1
0.10467470993293 0.0948412216449502 1 1
-0.256809402283606 -0.247293827499989 0 0
-0.0555768940511577 -0.0556139161408962 1 1
0.447955411997522 0.426839774301397 1 1
0.0157832374208697 0.016204589046179 1 1
0.285634871724566 0.27122326934872 1 1
0.182382285307858 0.171155971521105 1 1
0.625608967744833 0.591548399009958 0 0
0.287814968898198 0.271807194652542 1 1
0.228714441659595 0.221357727543443 1 1
0.0594163521218912 0.0616310222556603 1 1
0.133318240168455 0.130143980579334 1 1
0.195791249481704 0.177370520338706 1 1
0.00932636785375189 0.0138985208303442 1 1
0.488633019245252 0.461394145644196 1 1
0.220936137860959 0.208690795332923 1 1
0.367547469758774 0.348027052174858 1 1
0.175863424523189 0.169278515762373 1 1
0.094914878173867 0.0883635155290221 1 1
0.0204653987606974 0.0180465969013164 1 1
0.18253472205106 0.177457306576091 1 1
0.322172350264658 0.308903657061984 1 1
0.151923589331258 0.144752891351281 1 1
-0.0561533485958179 -0.0479216238492533 1 1
0.348680882818375 0.331499377539802 1 1
0.229014311132298 0.221824466223524 1 1
0.0272717871303186 0.0251314305473179 1 1
0.137952063118203 0.131318332761652 1 1
0.346418700510628 0.327097541907829 1 1
0.347991868256868 0.330451965317724 1 1
0.0302028748973965 0.0238566577332188 1 1
0.264692733705793 0.253305640841909 1 1
0.0970271444647595 0.094464820161251 1 1
0.497544949252723 0.472880020266551 1 1
0.0902014561236818 0.0829705840204051 1 1
0.225190611386756 0.214902618348713 1 1
0.400599062881691 0.379341086381277 1 1
0.454225208160148 0.428692650910294 1 1
0.167559432895322 0.14887122935121 1 1
0.11676408339727 0.109911736430498 1 1
0.126620921518359 0.126937514702358 1 1
0.242309617040903 0.235896244561077 1 1
0.00965846678195033 0.0112244688144293 1 1
0.261034154643386 0.260590267891098 1 1
0.274784000301864 0.258158650791154 1 1
0.412851138307638 0.391285138274218 1 1
0.0659351355737226 0.0619615749354429 1 1
0.447695698011534 0.424883927160449 1 1
0.355631105262787 0.341630987740278 1 1
0.237003460292013 0.225171315230012 1 1
-0.125747089678102 -0.117883190969192 0 1
0.275816349772538 0.263229024928065 1 1
0.166282176469544 0.161335963012555 1 1
0.0634604774222503 0.0633709254794356 1 1
0.280725180711105 0.259445546942999 1 1
0.39749203367682 0.37900425379506 1 1
0.229432918831419 0.2202660385915 1 1
0.343052075347385 0.324065481169223 1 1
0.106694359885493 0.0991735493725829 1 1
0.433568816455578 0.411130102237274 1 1
0.137369287531071 0.12897005497865 1 1
0.222043963270855 0.209207925268438 1 1
0.336434838162637 0.322199752406173 1 1
0.419419242441812 0.396908837839852 1 1
0.292268887471998 0.279249501812638 1 1
0.432779484255646 0.405715993491754 1 1
0.252084613794656 0.244862394484676 1 1
0.311278341386038 0.286834934475641 1 1
0.367314067880772 0.355007880744714 1 1
0.265552185756154 0.254315865767885 1 1
0.57644782765485 0.541544504123189 0 1
-0.202606638722878 -0.191994838145311 1 1
0.197644159301765 0.191108152205813 1 1
0.281508762610961 0.270664803180989 1 1
0.000177034866172099 -0.0031756981992081 1 1
0.134002314048534 0.128643881759498 1 1
-0.0195199848395383 -0.0154324087653008 1 1
0.274291710884919 0.258754843873178 1 1
0.0805938250401129 0.0766796762024987 1 1
0.417507110244055 0.39770758014002 1 1
0.243224547608078 0.231297103369285 1 1
0.0979556452331839 0.0950216501367354 1 1
-0.0506792026160292 -0.047228272591114 1 1
0.236460646537301 0.230317409960054 1 1
0.176157910720686 0.16807827206142 1 1
0.225739117462539 0.21137415813259 1 1
0.0618756228239897 0.055616356971915 1 1
0.466420326785892 0.44522663220048 1 1
0.26652368527458 0.252525396773291 1 1
0.135572106841688 0.133229805530564 1 1
0.218737663399784 0.209771907375021 1 1
0.235495963901202 0.221680401706981 1 1
0.37690111312107 0.361273704244853 1 1
0.209336839744121 0.198426718187189 1 1
0.353266349832227 0.337329935975234 1 1
0.240345507922129 0.240580936564391 1 1
0.0274440220211859 0.0277625436326987 1 1
0.34104759250983 0.320087254838702 1 1
0.370832099757928 0.355973301516993 1 1
0.364525636602073 0.347329723825982 1 1
0.324700079225913 0.308966386361846 1 1
0.0135062884274086 0.0178656092829271 1 1
-0.0383524663073521 -0.03958154236408 1 1
0.21046881520936 0.201714297376864 1 1
0.120076129442881 0.118532961376572 1 1
0.534762373598008 0.512022741646495 1 1
0.208003757949835 0.195250370518488 1 1
0.0835064616749799 0.0797891958924448 1 1
0.140927234240958 0.139858182977938 1 1
0.277589232390476 0.263204937712538 1 1
0.300000531964379 0.285176468277593 1 1
-0.00595299923157332 -0.00191146256255965 1 1
0.292364609981654 0.278356347679764 1 1
0.193394826003561 0.186479182251425 1 1
0.343072594341112 0.328934753478997 1 1
0.300632678408179 0.285131628257215 1 1
0.479394931177172 0.458584787485999 1 1
0.0874201329884872 0.0877711607382994 1 1
0.0305072231942746 0.0372928387982176 1 1
0.38504133349067 0.362610328579599 1 1
0.0188681900007605 0.0152521578914739 1 1
0.242282857818963 0.226090927783087 1 1
0.425585093742291 0.405451809548734 1 1
0.277218722464478 0.267475957095036 1 1
0.357570164952072 0.33849256340726 1 1
0.462326703001449 0.443956314716236 1 1
0.0736217601611769 0.0710449075054348 1 1
0.0567608227867095 0.0562138992382063 1 1
0.281481129781171 0.274652002315888 1 1
0.385055184458756 0.366099852451738 1 1
0.156917926640736 0.14248272773906 1 1
0.355623016592142 0.337214899409598 1 1
0.279220822126518 0.25343600799016 1 1
0.303794182428319 0.284692301727741 1 1
0.37946222428593 0.359351075971699 1 1
0.0477866736571301 0.0469576583545044 1 1
0.217734692261575 0.216566145608834 1 1
0.0252930861773306 0.0179580549110006 1 1
0.0355604015786928 0.0349555644981318 1 1
0.0886223557508078 0.0836966892493181 1 1
0.463861978913104 0.440218194130813 1 1
-0.041720966937287 -0.0410280190486073 1 1
0.277405595587804 0.26792953157194 1 1
0.0560099386110537 0.0599634426664295 1 1
0.413955122966394 0.387333829169572 1 1
-0.0771205101269764 -0.0729354069996738 1 1
-0.0809306940093783 -0.0767684297989562 1 1
0.144131954444088 0.137622062181746 1 1
0.182972369521193 0.174014314074079 1 1
0.109797999044137 0.107186079538706 1 1
-0.0602543452462214 -0.0587990814943375 1 1
0.0397139719389204 0.0418834134686896 1 1
0.522198116022832 0.494300365828656 1 1
0.117676610225417 0.111173421895559 1 1
0.274044475975607 0.256903520695767 1 1
-0.0316070012015513 -0.0300557706725625 1 1
0.491589193071537 0.466677106686359 1 1
0.179912512081755 0.176872645367602 1 1
0.293110735229713 0.280917249452732 1 1
0.193021451989156 0.182463174992382 1 1
0.455498871295891 0.428818695655465 1 1
0.0127133538616733 0.0113564312051697 1 1
0.142423597278897 0.13512420836976 1 1
0.249476530708877 0.238648300492953 1 1
0.182329122219674 0.172734773340037 1 1
0.142400584483238 0.13284002905405 1 1
0.290329157666672 0.276124194169694 1 1
0.394605776360376 0.377028809146148 1 1
0.182964668652839 0.170981457365848 1 1
0.120279337818764 0.119803769609415 1 1
0.549983905747535 0.531848671115828 1 1
0.102314651997679 0.0976702526580797 1 1
0.333400051720324 0.316622163481015 1 1
0.258111368696386 0.24407468892326 1 1
0.0576282219197095 0.0569099978684408 1 1
0.411515433367855 0.388036333649256 1 1
0.192611656968513 0.183308360277094 1 1
0.164395737236178 0.160507122677444 1 1
0.0538756553695185 0.0474999834031911 1 1
0.170350392233851 0.164764281595658 1 1
0.260937633295037 0.254273083060865 1 1
0.324648864615276 0.307298909066385 1 1
0.204631042245844 0.192970407686171 1 1
-0.0781983942483871 -0.076922309599538 1 1
0.382082852170829 0.36275929763594 1 1
0.464533810308673 0.441677723559305 1 1
0.429544057728227 0.403164068278178 1 1
0.514061093658522 0.488867788822376 1 1
0.200887410279789 0.195228123201488 1 1
0.141457153404749 0.137327270550398 1 1
0.399212035793288 0.380357946613407 1 1
0.181069453027224 0.171484439193491 1 1
0.255301945347678 0.231573637428018 1 1
0.0269345692271313 0.0315305088138101 1 1
0.391386183806713 0.374519663764735 1 1
0.268568846894461 0.255348581595184 1 1
0.197400540984196 0.184392438842307 1 1
0.525911350889436 0.49999156882139 0 1
0.125615069547831 0.120110727516779 1 1
0.122836134588395 0.118702532730196 1 1
0.34570266113827 0.33086376807464 1 1
0.0582074676926982 0.0535443277831279 1 1
0.264520993641458 0.250213933134007 1 1
0.097709616530023 0.0905647157176997 1 1
-0.0644420787496756 -0.062182087312827 1 1
0.208345802337981 0.196113644598018 1 1
0.0728372322793446 0.0668033185380384 1 1
0.541547487466966 0.515558093493174 0 0
0.135609589271154 0.130457461490047 1 1
0.0542759442992301 0.0518388525806901 1 1
0.174867933610456 0.167940509803797 1 1
0.439774270888863 0.416299638182762 1 1
0.227708286271034 0.217617812999708 1 1
-0.000216617794877888 0.00528347639074218 1 1
0.0191191402463003 0.0146497756472785 1 1
0.176273875425396 0.1703642185534 1 1
0.365493492107689 0.350091511513603 1 1
0.358129490552019 0.340500361579775 1 1
0.208543847277533 0.201094578248168 1 1
0.303609422075041 0.292335586520727 1 1
0.128520022569275 0.123380570274252 1 1
0.121303408843999 0.113932500102439 1 1
0.190125347202803 0.181781526712714 1 1
0.228135375663687 0.219744341365635 1 1
0.179042437277917 0.168957359131005 1 1
0.296767633381205 0.28626874925356 1 1
-0.244008361775814 -0.226190440829627 0 0
0.367418796896991 0.349855930841264 1 1
0.359741918547734 0.343715089413924 1 1
0.214335503820574 0.200261754982299 1 1
0.515943395205387 0.485299014406211 1 1
0.517221444777618 0.49183974936291 1 1
0.350662173870653 0.331520866471597 1 1
0.363133423931516 0.346519846464199 1 1
0.286474351256422 0.27443595878995 1 1
0.166858058428073 0.158418002083915 1 1
0.213679506008677 0.201598479295572 1 1
0.157041190222907 0.156830070492184 1 1
-0.0244915565982449 -0.0249459931262826 1 1
-0.107535342460575 -0.101983628782804 1 1
0.144547366300708 0.141937822055116 1 1
0.41932088016442 0.400159353710967 1 1
-0.185256582085843 -0.177382381193711 0 0
0.127185565363736 0.119293456118868 1 1
0.0889829695894906 0.0833508009550498 1 1
0.0543563468500651 0.0539246778663525 1 1
0.121782920848593 0.118165573464802 1 1
0.281939334231893 0.268529309202521 1 1
0.612948858963934 0.589435885676247 0 0
0.358437869187803 0.340277260725005 1 1
-0.0236808092644654 -0.0218743215983859 1 1
0.0897205347553254 0.0866067307134247 1 1
0.256114398612737 0.2441881950434 1 1
0.258304157391778 0.24715926251903 1 1
0.0429303985409814 0.0411301014276303 1 1
0.428642338401984 0.4078238421162 1 1
0.129141524299626 0.126900703290748 1 1
0.250505136203457 0.238407265148877 1 1
0.142458790868562 0.133374468938528 1 1
0.418022123741161 0.396494310483136 1 1
-0.151633557045584 -0.151954243324127 1 0
0.261933927157638 0.251750621416415 1 1
0.168655106779112 0.152684932417924 1 1
0.153924937224384 0.146216479568137 1 1
0.257242443589226 0.243256616127196 1 1
0.371544267425824 0.353191894718126 1 1
-0.152414329859961 -0.144233111055111 0 0
0.475675522415041 0.45234875275376 1 1
-0.00167311671967727 0.000907773376319181 1 1
0.274937084197329 0.262520661388276 1 1
0.329584582035211 0.310443695805499 1 1
0.164328542243514 0.151167808691901 1 1
0.328009402960465 0.306331151615319 1 1
0.338404462720578 0.321187640650377 1 1
-0.0312220657967803 -0.0330733716149827 1 1
0.279092080157304 0.264755498917844 1 1
0.254190056175767 0.23864766329789 1 1
0.034241575671013 0.0335876782042942 1 1
0.258098133146747 0.245968538670756 1 1
0.461319900170342 0.438635270456305 1 1
0.162348691449855 0.152910499379119 1 1
0.0914229892932509 0.0909965323657575 1 1
-0.0822176231601026 -0.0816263773206228 1 1
0.178175308434808 0.165838989263581 1 1
0.238193724581554 0.226066257548955 1 1
0.341420377376003 0.328285262058806 1 1
0.164168047123849 0.155068498072001 1 1
0.372001586184271 0.354033954804842 1 1
0.227075507780605 0.217312674946993 1 1
0.26836080689952 0.248002533645319 1 1
0.109945977338275 0.102991217004643 1 1
0.504563392604114 0.479816437877353 1 1
0.329242057872487 0.317489856075468 1 1
0.153708082221324 0.15499284261768 1 1
0.381056446531933 0.371855593821276 1 1
0.0639968180124354 0.0699078190873033 1 1
0.575846151272488 0.554357788859944 0 0
0.115045748500015 0.108049050558483 1 1
0.345253501593315 0.326383136179234 1 1
0.17738172169503 0.168879410585646 1 1
0.278507385610191 0.267974617897228 1 1
0.197757862114076 0.186049110510523 1 1
0.217784193217661 0.209270859093207 1 1
0.370200905088086 0.349576491015508 1 1
0.136191651332033 0.123633286709113 1 1
0.0875191761302057 0.0849218801415112 1 1
0.18000134120435 0.161481832632961 1 1
0.135107296700253 0.129724036824459 1 1
0.212452355733096 0.2040948173135 1 1
0.214870767384937 0.205042006288747 1 1
0.52974517470699 0.505073239518236 1 1
0.197743423213822 0.18321187583179 1 1
0.326656036753006 0.312241904302296 1 1
0.00972809964145165 0.00643716663338135 1 1
0.0683568244399663 0.0703293266295035 1 1
-0.00463142093053577 -0.00542655055120124 1 1
0.521921965607418 0.493069744124253 1 1
0.160817363778054 0.155497788001824 1 1
0.291906380147172 0.273450305426975 1 1
0.203995173765805 0.197063733098447 1 1
0.171632523314353 0.158007167087732 1 1
0.246760662808566 0.236923330803681 1 1
-0.155710607172472 -0.150412798165631 0 0
0.288912008721885 0.274444103071169 1 1
0.142789115897108 0.135372332314315 1 1
0.27157529028713 0.257346736225982 1 1
0.354417422481902 0.338248868107014 1 1
0.610571450386839 0.57721603322591 0 0
0.299083745756222 0.27965659619479 1 1
0.220828305698454 0.216439392968691 1 1
0.106011887099077 0.100957669004881 1 1
0.260612119036787 0.240095236753711 1 1
0.109629398998506 0.102512688820985 1 1
0.262274647695599 0.248291679374838 1 1
0.501400189417909 0.481894648769768 1 1
0.373475577248544 0.353136804864657 1 1
0.00549934318890085 0.00204750737829989 1 1
0.15931257460218 0.152457201411211 1 1
0.344808949832181 0.32903367150667 1 1
0.320514036071036 0.308700543293924 1 1
0.188985670332294 0.181071775687577 1 1
0.365999061284018 0.362878948553063 1 1
0.28050602562795 0.264536866013579 1 1
0.292118713634498 0.274453637844814 1 1
-0.006537969275246 -0.00433307044327827 1 1
-0.0185166734929446 -0.0189963647819164 1 1
0.408990191113105 0.395505356661465 1 1
0.301858042246853 0.287056654929228 1 1
0.108269733161131 0.104352718793615 1 1
0.431451707826817 0.410404485853005 1 1
0.509002335003319 0.481781829827067 1 1
0.277048829904493 0.263220272532501 1 1
0.395354830740441 0.381409177153149 1 1
0.048869054056087 0.0475218638950229 1 1
-0.0640188700097496 -0.0699376102933336 1 1
0.302482580400519 0.285928955332387 1 1
0.35621007968918 0.339046183689882 1 1
0.291297695506819 0.280950764382642 1 1
0.504871432544084 0.47812162439267 1 1
0.15055464220758 0.143674706406989 1 1
0.0721993006039905 0.0701593437352955 1 1
0.315829606297321 0.296235837017785 1 1
0.219981302561424 0.209013681943528 1 1
0.217281763163688 0.207762911889143 1 1
0.166145640005934 0.16034117745646 1 1
[truncated: 5,577 more chars]
