# Supplementary material for: Bias caused by sampling error in meta-analysis with small sample sizes
Source: PLoS One. 2018 Sep 13;13(9):e0204056. doi: 10.1371/journal.pone.0204056 (PMC6136825; doi:10.1371/journal.pone.0204056)
Supplement: S4 File — (ZIP) [file pone.0204056.s004.zip › results N = 10 theta = 0.2 tau = 0 sz = 100-500.txt]

"cohen.dl.theta" "hedges.dl.theta" "cohen.dl.cp" "hedges.dl.cp"
0.194037053070347 0.193598023189715 1 1
0.231143811578906 0.230456295611952 1 1
0.197854142270167 0.197121516940097 1 1
0.204336331508212 0.203864021999439 1 1
0.158908084925854 0.158672672026913 1 1
0.170195314927055 0.169833690601647 1 1
0.154743311305046 0.154292052798646 1 1
0.220766665998029 0.219933881563173 1 1
0.262398458616857 0.261605426806362 1 1
0.150372751793854 0.150041115683539 1 1
0.159428579739006 0.159061474102396 1 1
0.183919065532115 0.183569191213088 1 1
0.194310485261873 0.193793967476059 1 1
0.222915440641774 0.222343181383015 1 1
0.26683929518247 0.266213197028169 1 1
0.238891950267137 0.238260365512193 1 1
0.137352490124307 0.137082170183937 1 1
0.222014364886103 0.221514644407113 1 1
0.14258741242749 0.142312449058823 1 1
0.122784599630194 0.122592486617829 0 0
0.243387973726111 0.242732945504394 1 1
0.221631998285414 0.221084223065088 1 1
0.197374565993985 0.196872344964788 1 1
0.27176074739998 0.271137475015483 0 1
0.170993416869552 0.170550708845958 1 1
0.18282010074974 0.182348479946457 1 1
0.201269878637837 0.200898501800945 1 1
0.183174399503803 0.182854715050933 1 1
0.227675631212144 0.227034441078953 1 1
0.165591861846082 0.165044956128492 1 1
0.230415434842484 0.22976982141057 1 1
0.194107969146658 0.193718261871098 1 1
0.246019509051832 0.2455204754719 1 1
0.184552361194965 0.183730133913478 1 1
0.237328851593858 0.236763169471484 1 1
0.180956105995039 0.180565294851648 1 1
0.209389190041642 0.208924079900929 1 1
0.199420384741675 0.198971196307345 1 1
0.268497565788966 0.267718150723425 1 1
0.186425453121528 0.185926293075903 1 1
0.208878941388653 0.208298842644588 1 1
0.208048362826803 0.207434345743318 1 1
0.251546270541452 0.250915956029394 1 1
0.209499214409205 0.20887121213356 1 1
0.200561736971226 0.19972608342294 1 1
0.247347830263861 0.246678601532242 1 1
0.183776528855633 0.183391807125572 1 1
0.261792441259014 0.261121058104341 1 1
0.197562701733244 0.196982328184558 1 1
0.268632669665643 0.268003674945065 1 1
0.15698989582538 0.156601823092196 1 1
0.154332262189526 0.154027389131278 1 1
0.208153793194531 0.207524546859205 1 1
0.225811732926103 0.225353863768062 1 1
0.217947914440653 0.217504329053791 1 1
0.215017018355834 0.214298101291821 1 1
0.152915014333533 0.152518348123573 1 1
0.142357429900195 0.142007286780298 1 1
0.21684075003068 0.216373226157645 1 1
0.146667934254702 0.146333510283346 1 1
0.211238908701307 0.21078286866578 1 1
0.166674345931617 0.166232383700439 1 1
0.205471917214613 0.205077939108141 1 1
0.159197179843765 0.158800911242093 1 1
0.196872811160739 0.196325078836499 1 1
0.228552027765419 0.228116557470754 1 1
0.182589033110693 0.182279661227333 1 1
0.145886942527479 0.145555270373522 1 1
0.154241827324894 0.15384403776275 1 1
0.157033533725645 0.156595365034769 1 1
0.305353764588045 0.304661038614004 0 0
0.201257542761578 0.200753204569215 1 1
0.127628387453355 0.127239739651941 1 1
0.192087358668014 0.191595611934539 1 1
0.130167104024695 0.129782098834819 1 1
0.268724812823187 0.267959126144843 1 1
0.193466591516454 0.192989210200542 1 1
0.215437501745308 0.215015609143204 1 1
0.139536812694128 0.139242702765089 1 1
0.17466347693927 0.174199660668718 1 1
0.218222673254393 0.217796129546502 1 1
0.171173929445661 0.170858442339994 1 1
0.193814213949229 0.193249440823103 1 1
0.209618387187352 0.209159742890831 1 1
0.218015190516747 0.21756172845502 1 1
0.171567853909747 0.17124683736171 1 1
0.17330278424792 0.172881764019695 1 1
0.152380025834149 0.151880342792652 1 1
0.231085382757593 0.230476767219026 1 1
0.215150764743389 0.214588650008562 1 1
0.186882405261031 0.186523900885308 1 1
0.258348427781105 0.25760512690297 1 1
0.195656681215668 0.195051185691392 1 1
0.171497865975643 0.171123199910873 1 1
0.181920327672739 0.181481991289966 1 1
0.196335965013216 0.195980545334078 1 1
0.238773567790264 0.238213359487009 1 1
0.175062827277527 0.174574371064199 1 1
0.169911897840121 0.169650503057197 1 1
0.164230847860139 0.163774722544837 1 1
0.215205117831061 0.214581541824467 1 1
0.242617187622587 0.24185303135707 1 1
0.177544100932298 0.176981312243545 1 1
0.142801340407604 0.142330895087829 1 1
0.16731061474354 0.166734331228755 1 1
0.254289287925691 0.253774756887851 1 1
0.231306615457297 0.230585168744096 1 1
0.162471125195 0.162054519087627 1 1
0.174569281978894 0.173822210965992 1 1
0.199131996179125 0.198614768276571 1 1
0.261725997064006 0.261185040948173 1 1
0.18678225794525 0.186409879373171 1 1
0.262998211116363 0.262283178626683 1 1
0.179583020419253 0.179071131381197 1 1
0.171187502924701 0.170864451864393 1 1
0.117413884541434 0.117047547771208 0 0
0.202640901075455 0.202160128269065 1 1
0.170961849324546 0.170511250834816 1 1
0.176124181662953 0.175630705365822 1 1
0.233656394541546 0.233019228686503 1 1
0.224178368435419 0.223676855994277 1 1
0.215399437457865 0.214604034288751 1 1
0.219741304410335 0.219210754229694 1 1
0.174691144389435 0.174267776265485 1 1
0.201015586940589 0.200318367339644 1 1
0.191862639661342 0.19130732375802 1 1
0.231296604765976 0.230867545493281 1 1
0.225665502129639 0.22508044925714 1 1
0.208590282958138 0.207952323265167 1 1
0.209861403365195 0.209386624088717 1 1
0.258824946048013 0.258258106385588 1 1
0.181295583283162 0.180900739818961 1 1
0.242330720448123 0.241689082770514 1 1
0.26779250270406 0.266673514788323 1 1
0.239805906919056 0.238989287037377 1 1
0.204480564630266 0.203680818131097 1 1
0.249852250167956 0.249113575427303 1 1
0.210960336637141 0.210429587447033 1 1
0.191428676829692 0.190972928617461 1 1
0.172813612747612 0.172405731195871 1 1
0.276434478938885 0.275803456146651 1 1
0.181872870851092 0.181487769693352 1 1
0.157724227344673 0.157382844290715 1 1
0.223651263232458 0.223087402496634 1 1
0.239001149516597 0.238430562715644 1 1
0.247993542875108 0.247335389027336 1 1
0.21663559108954 0.216179576777027 1 1
0.219800564018114 0.21924181263056 1 1
0.215572415094829 0.215021565855157 1 1
0.211638329157411 0.211179466172499 1 1
0.181897568965304 0.181300345289591 1 1
0.220484450337468 0.219983280529807 1 1
0.225494166034976 0.224469385999107 1 1
0.222934509044973 0.22206448684786 1 1
0.172582019657475 0.172107696791025 1 1
0.209222260000598 0.208636735294903 1 1
0.224399518334548 0.223868046850877 1 1
0.210464999829207 0.210071094261058 1 1
0.202003799595524 0.201619712424027 1 1
0.231519270189748 0.230954236337963 1 1
0.155117031916836 0.154869524391256 1 1
0.210885611527868 0.210259986778022 1 1
0.175167632215525 0.174681191012223 1 1
0.233379934213499 0.232769162055751 1 1
0.222975074469422 0.222301713597006 1 1
0.245646805084305 0.245088272869587 1 1
0.177987664060412 0.177627742922648 1 1
0.147286130875103 0.146945011756852 1 1
0.0999409342089281 0.0994826818754295 0 0
0.181720093691971 0.181150185812306 1 1
0.167378634932038 0.166843286846637 1 1
0.163522048036113 0.162503825692793 1 1
0.187152117701355 0.186782127696776 1 1
0.193889042447193 0.193357163515373 1 1
0.207392383941263 0.20692906834132 1 1
0.15346146073374 0.153202156092807 1 1
0.175043859285218 0.174696375376997 1 1
0.242780253219054 0.242179963739357 1 1
0.231923588768818 0.231266759484778 1 1
0.0983901153891635 0.0981204429030971 0 0
0.177973967359221 0.17710700797324 1 1
0.222799646795278 0.222285029785877 1 1
0.198925059245209 0.198515903635698 1 1
0.274733959128163 0.273786519536924 1 1
0.282967003025847 0.282257186219192 0 0
0.218321600026484 0.217731043605039 1 1
0.227997948293776 0.227319610295217 1 1
0.246075806030631 0.245574059688575 1 1
0.228772392119227 0.228160248743104 1 1
0.188667525721632 0.188248945065174 1 1
0.222798591788414 0.222075684810288 1 1
0.209583503822657 0.209165876275806 1 1
0.17983732939306 0.179321265128068 1 1
0.158677317110975 0.15835207410271 1 1
0.19711839970674 0.196615001161379 1 1
0.209241448976963 0.208827566708591 1 1
0.162443587726635 0.161934401735738 1 1
0.170263204131723 0.169728620031673 1 1
0.157741042400418 0.157325532907855 1 1
0.206772159489917 0.20629376110399 1 1
0.251516422645951 0.250560007753823 1 1
0.20387038344264 0.203115039535991 1 1
0.157906971769105 0.157541904748134 1 1
0.170206664745569 0.169724076221905 1 1
0.196236855378503 0.195796068040776 1 1
0.156653982716946 0.156196427023847 1 1
0.228614643423224 0.228060503613126 1 1
0.230999563581401 0.230487950672789 1 1
0.223396637127729 0.222268422659262 1 1
0.219112198755541 0.218658980604487 1 1
0.242286797079261 0.241785664536827 1 1
0.229960908369889 0.229359504313072 1 1
0.155946200056526 0.155513597829874 1 1
0.187590478755748 0.187061684825741 1 1
0.236866574914405 0.23622918609386 1 1
0.219923824324794 0.219539353228429 1 1
0.199979271211458 0.199632514015538 1 1
0.215270421500465 0.214677442525879 1 1
0.182557249032386 0.182115435919109 1 1
0.254268829813606 0.253540365114924 1 1
0.158304142824864 0.157895688493266 1 1
0.208826789444102 0.20831145425794 1 1
0.241961763386231 0.241258068268083 1 1
0.205953740003735 0.205345559732437 1 1
0.189604237840117 0.188780112002272 1 1
0.187955834586607 0.18745582022729 1 1
0.198376386775268 0.197970797581329 1 1
0.184985570178218 0.184549341414329 1 1
0.203216863577765 0.202760164719814 1 1
0.242154516685508 0.241656606925177 1 1
0.183269277341916 0.182825853241063 1 1
0.162627463399434 0.162267794675325 1 1
0.240643574832602 0.239552725751802 1 1
0.209153163677341 0.20868545017337 1 1
0.141817190197918 0.141325996089257 1 1
0.247298163562623 0.246665909189983 1 1
0.250643829004617 0.250142245133536 1 1
0.209994060339364 0.209366133214673 1 1
0.168535291380312 0.168311508704379 1 1
0.251995640420844 0.251243122364929 1 1
0.214354780812859 0.213710140545485 1 1
0.134648022021155 0.134335273520462 1 1
0.221695590840591 0.221171938591415 1 1
0.174288488223866 0.173777012675763 1 1
0.298532888156708 0.297882069438974 0 0
0.183762858801718 0.183258944541373 1 1
0.129559481312616 0.129293807040292 1 1
0.23413938395062 0.233158260691506 1 1
0.231930187599032 0.231292722324922 1 1
0.156625511349446 0.156048860077183 1 1
0.140955285753153 0.140542662566872 1 1
0.163568828144081 0.163145090870976 1 1
0.143540144036298 0.143158137555494 1 1
0.159295462190412 0.158914055729773 1 1
0.218088683806783 0.217775924299714 1 1
0.132266063552476 0.131899495673857 1 1
0.229407063784561 0.228963178414614 1 1
0.240168636814582 0.239652471095709 1 1
0.16359793411832 0.163303081884445 1 1
0.225969978993116 0.225441570096493 1 1
0.234260472238005 0.233827690096543 1 1
0.182817290491946 0.182437835584526 1 1
0.178884323262122 0.17845634072206 1 1
0.18861568669058 0.188212515721705 1 1
0.191699467221492 0.191190293072693 1 1
0.231202919495696 0.230592007025368 1 1
0.198595535067356 0.198097853844782 1 1
0.252561466299407 0.251950042800879 1 1
0.137330548936713 0.13695950430135 1 1
0.167201637385937 0.166827494618866 1 1
0.199362591317608 0.19887517601924 1 1
0.178655021506553 0.178142532774336 1 1
0.220935530678462 0.220348733519389 1 1
0.219903203718578 0.219410292088719 1 1
0.15278273431575 0.152362155050398 1 1
0.232528835964693 0.231999233878001 1 1
0.119934898324332 0.119617498054704 0 0
0.149460101822318 0.149164805433909 1 1
0.181517020766656 0.181249247685046 1 1
0.154464189489042 0.154252428784632 1 1
0.251479557826071 0.250708442026518 1 1
0.156732563722624 0.156394853092274 1 1
0.190442245249996 0.190013161370095 1 1
0.276056835914355 0.2755284140332 0 0
0.169958180200711 0.169532172291295 1 1
0.222986152969589 0.222467238839412 1 1
0.190493554736551 0.190139046396889 1 1
0.28599950087989 0.285343947421064 0 0
0.206973211972808 0.206303177894352 1 1
0.216512881905606 0.215937039294628 1 1
0.161354854927801 0.161033173932976 1 1
0.171370004517552 0.171017869340376 1 1
0.221968527554249 0.221293288976671 1 1
0.208586558820343 0.208047367927396 1 1
0.26821232111677 0.266884865462747 1 1
0.170919899835983 0.170407259131747 1 1
0.251495340134583 0.250885061507589 1 1
0.143518341764809 0.143170664290968 1 1
0.194818425516379 0.194250618186949 1 1
0.189160634349501 0.188635684320262 1 1
0.2188309944143 0.218328709694063 1 1
0.180657785942955 0.17992980911799 1 1
0.189661790114488 0.189312692519338 1 1
0.182484692423051 0.182056827723905 1 1
0.210825184171689 0.209976159100701 1 1
0.112924785292792 0.112672727174078 0 0
0.171794792232537 0.171406317209357 1 1
0.208841636191739 0.208222183368495 1 1
0.161026035728475 0.160622847451785 1 1
0.213916022020486 0.21343852286956 1 1
0.171962061986693 0.171574047127477 1 1
0.279152655316013 0.278352819397252 0 0
0.153890024665819 0.153517526253551 1 1
0.206894007986441 0.206472150422561 1 1
0.216257630025914 0.215627192766597 1 1
0.202345333043454 0.201763340349543 1 1
0.19988025629119 0.199374070044564 1 1
0.173485106457347 0.173023517620385 1 1
0.0962458553340186 0.095908291968129 0 0
0.140468666083261 0.140181781216442 1 1
0.139116556338831 0.138690404613663 1 1
0.246317840132211 0.245653688887523 1 1
0.142894054714199 0.142592343571175 1 1
0.180105294940598 0.179679878463702 1 1
0.18582667300493 0.185186109605318 1 1
0.160835592750323 0.160468038785004 1 1
0.190769418631381 0.190143681936671 1 1
0.264022403941105 0.263406603887471 1 1
0.220122560738536 0.219509357369805 1 1
0.161010930576055 0.16063035858526 1 1
0.217082861680363 0.216502591050069 1 1
0.195491002049086 0.195091707204414 1 1
0.101221261165827 0.100561715240133 1 1
0.206251556815096 0.205790169479309 1 1
0.1620898742201 0.161699956970429 1 1
0.235872247818083 0.235103964836642 1 1
0.235877247368213 0.235331712936499 1 1
0.1869409646335 0.186367402810676 1 1
0.166154039904096 0.165791983397193 1 1
0.208424742818613 0.208021009489249 1 1
0.200767290452522 0.200171747580298 1 1
0.235961222088412 0.235362878390314 1 1
0.146772260836608 0.145881323469538 1 1
0.198227892975676 0.197736047407178 1 1
0.107324065146455 0.107112178429144 0 0
0.297499631263635 0.296574914735787 0 0
0.281673926624809 0.280999357348666 0 0
0.184438193453658 0.183856023444256 1 1
0.213002452326085 0.212487852603803 1 1
0.206107846836891 0.205670000042255 1 1
0.172118156969696 0.171874072779516 1 1
0.157839992867683 0.157174714547737 1 1
0.224302288111035 0.223167394218566 1 1
0.223894970476731 0.22328739111211 1 1
0.281467084523183 0.28068805924494 0 0
0.12295112084142 0.122624844258278 1 1
0.17770428048473 0.177274926244048 1 1
0.223262416468274 0.222577704801533 1 1
0.199572899081201 0.199064417587583 1 1
0.222970910784081 0.222499348989119 1 1
0.190857853131016 0.19037441214386 1 1
0.143146910762878 0.142865243766335 1 1
0.191185958931646 0.190660918609848 1 1
0.241202851539216 0.240496597609627 1 1
0.191021503389468 0.190530957832665 1 1
0.228896859799504 0.227878911315634 1 1
0.248271375219859 0.247564180052404 1 1
0.188800628209892 0.188374481579602 1 1
0.21941735049253 0.218824647170175 1 1
0.220761870151633 0.220238377135844 1 1
0.158302748395115 0.157835419930348 1 1
0.166364283146717 0.165989306469219 1 1
0.112635026185671 0.112619838863272 1 1
0.211637042383978 0.211178201631605 1 1
0.155221905764284 0.154863162600818 1 1
0.163987418331989 0.163668425522217 1 1
0.223415762517977 0.222839440044454 1 1
0.187640291637954 0.186884238858578 1 1
0.214500861178452 0.213860494573526 1 1
0.232638460796647 0.232082530802955 1 1
0.220219133800728 0.21978715298519 1 1
0.167801695330352 0.167405306310735 1 1
0.188927287337708 0.18850830885272 1 1
0.175817903400222 0.175439047267064 1 1
0.174428938607283 0.174021356771693 1 1
0.273411340139496 0.272863154839593 1 1
0.237514237236593 0.236877410244496 1 1
0.141381953731033 0.14100390267263 1 1
0.199825215721641 0.19925492112179 1 1
0.228876485850704 0.228414143901025 1 1
0.143364599198478 0.143019825191489 1 1
0.172017413795395 0.17163351275446 1 1
0.195332867357918 0.194891012607114 1 1
0.196094586602739 0.195519050053182 1 1
0.209610666254077 0.208862376064944 1 1
0.187833964873851 0.187365637969257 1 1
0.233042209387167 0.232334369113011 1 1
0.202631085864248 0.202114842840165 1 1
0.167639681073784 0.16716769519997 1 1
0.17460738558587 0.174233680515882 1 1
0.199465762443508 0.19894957258669 1 1
0.253296346696873 0.252653817890615 1 1
0.15895333259213 0.15858391237771 1 1
0.221907563651558 0.221232570111016 1 1
0.195980612776882 0.195439352672447 1 1
0.230029505949257 0.229514363670571 1 1
0.124477536079077 0.124282125020596 1 1
0.201136966712679 0.200652983002242 1 1
0.207555278411817 0.207033485658432 1 1
0.151949765423917 0.151630190258558 1 1
0.195745861713576 0.195264372687292 1 1
0.175550575257031 0.175077708112335 1 1
0.21148763481079 0.210974763038903 1 1
0.20703756349224 0.206349486993366 1 1
0.190208183832206 0.189815161043944 1 1
0.198285781175043 0.197525132672503 1 1
0.184017475070826 0.183493028274592 1 1
0.270315278609361 0.269742561690741 0 0
0.211197123414737 0.210624157678872 1 1
0.192862656806843 0.192399577041203 1 1
0.20836331826943 0.207952981269257 1 1
0.215249350790912 0.214869759309062 1 1
0.254320834990534 0.253869749161257 1 1
0.178705820791386 0.178332007094294 1 1
0.0994017996017336 0.0992455019943135 0 0
0.187031029896267 0.186420580303498 1 1
0.296755782467031 0.295879853759477 0 0
0.209611665173892 0.208957068869132 1 1
0.194297555665061 0.193692211331572 1 1
0.19034884904525 0.189952498626113 1 1
0.163156817618875 0.162727313051473 1 1
0.217809995919054 0.217242435218787 1 1
0.242615138541345 0.242016146261871 1 1
0.193012833389034 0.192562257457615 1 1
0.244472645928135 0.243825385785522 1 1
0.258936532676461 0.25842673347941 1 1
0.11749783517256 0.117156339441068 0 0
0.21634921814917 0.215860480591301 1 1
0.230576987018094 0.230125598019102 1 1
0.242442143338588 0.241988381339382 1 1
0.14452227343915 0.144126732078943 1 1
0.169996920736686 0.169641774029008 1 1
0.18064830066282 0.18022729245738 1 1
0.232886493099212 0.232290594442892 1 1
0.291165037505372 0.290451602835072 0 0
0.239639836969296 0.23902419775596 1 1
0.203770310663055 0.203411956406425 1 1
0.251636233560153 0.251038344107404 1 1
0.187871937060201 0.187113628867371 1 1
0.1539027140718 0.153452256071072 1 1
0.234767327153269 0.234190141989102 1 1
0.215717892682389 0.215406216689196 1 1
0.161235100972428 0.16095475797575 1 1
0.209519065127021 0.209024532811456 1 1
0.187408827793339 0.187010247382905 1 1
0.205564454462938 0.204994997405789 1 1
0.153617970205942 0.153313914676744 1 1
0.217410282493321 0.216951404854576 1 1
0.248619633334019 0.248111927108942 1 1
0.231094676092834 0.230218639339361 1 1
0.200163956533132 0.199668363461174 1 1
0.158469738885842 0.158113310114443 1 1
0.231993378578659 0.231283091001818 1 1
0.292580129017576 0.291961685632399 0 0
0.244677189349756 0.244040067585956 1 1
0.169900015849729 0.169485045570955 1 1
0.16345174238265 0.163112705226178 1 1
0.184834041154023 0.184202855997827 1 1
0.144578039635388 0.144223918197342 1 1
0.262908079119418 0.262217362269004 1 1
0.223441371661136 0.222863505400405 1 1
0.189309527767604 0.188882255542358 1 1
0.224636619561594 0.224124745006707 1 1
0.245671137176672 0.245161358452887 1 1
0.219524858996686 0.218509175215221 1 1
0.244773831834665 0.244266728519988 1 1
0.172825652350888 0.172331883487331 1 1
0.197051360551595 0.196542190905859 1 1
0.16145264220474 0.161132036807442 1 1
0.174567358063067 0.17402279458935 1 1
0.163094497058824 0.162734314219899 1 1
0.121806544086588 0.121487511154084 1 1
0.134723646238095 0.134340356761964 1 1
0.22615565072402 0.22564221490437 1 1
0.260571570625863 0.259851454017761 1 1
0.190970650195569 0.19043301248613 1 1
0.173877830876862 0.173504239466434 1 1
0.249829810772405 0.24918574236301 1 1
0.236371190726084 0.235806020636011 1 1
0.189980089108723 0.18948647472271 1 1
0.215276250727126 0.214784942204357 1 1
0.226739674313886 0.226192476833595 1 1
0.177796940409049 0.177552387182181 1 1
0.172568954116419 0.17205758021419 1 1
0.128036437158237 0.127721501652485 1 1
0.167450182076535 0.167087744831423 1 1
0.191140050400573 0.190292763398175 1 1
0.1959230495444 0.195528045317342 1 1
0.143369728278738 0.142963907692172 1 1
0.21038133219547 0.209757140155242 1 1
0.214598555181054 0.214114869402769 1 1
0.206518092442029 0.20600508423061 1 1
0.151591664652418 0.151222102565016 1 1
0.184798522082064 0.184078377839322 1 1
0.16199691291823 0.16144067342178 1 1
0.247652951430034 0.24686721768696 1 1
0.184490818490834 0.183932788696085 1 1
0.216161487624067 0.215525319841302 1 1
0.239348423661337 0.238739260118694 1 1
0.209251294571134 0.208695318343719 1 1
0.224789418352138 0.224373893069964 1 1
0.125146569288573 0.124858118549718 1 1
0.207736079941528 0.207116418597047 1 1
0.194430789897669 0.1938259062023 1 1
0.273770583285889 0.273017456523807 1 1
0.204909743934342 0.204496597912404 1 1
0.21648523003819 0.215976144179402 1 1
0.22382828811999 0.223317990514875 1 1
0.193921420238729 0.193385886023108 1 1
0.259979112292161 0.259433474594536 1 1
0.11900667105253 0.118735903634246 0 0
0.19065450326849 0.190200559806979 1 1
0.110454672887434 0.110172357638979 0 0
0.235214261989707 0.234502636785793 1 1
0.137723275974834 0.137397784896 1 1
0.176830784995285 0.176573723147307 1 1
0.212966595010346 0.212396120003433 1 1
0.223463755468716 0.222795329647559 1 1
0.266624254071166 0.265720669713835 1 1
0.26316891473857 0.26252620784211 1 1
0.162248088240773 0.161805451929402 1 1
0.237547538230259 0.237030119209184 1 1
0.226902613455075 0.226424705701155 1 1
0.231101670155103 0.230596584807372 1 1
0.260843908821994 0.259928246497613 1 1
0.224254247399317 0.223482630088134 1 1
0.148415470627726 0.148132279187368 1 1
0.232711048691677 0.231728360318891 1 1
0.19939744964259 0.199008724577401 1 1
0.211287220969212 0.210544143213141 1 1
0.203973626854375 0.203512229739371 1 1
0.232780849840611 0.232128929831145 1 1
0.145060293954516 0.144682662009655 1 1
0.185530105308377 0.185027326584079 1 1
0.158447944467962 0.158014539474015 1 1
0.211100943486927 0.210612158656809 1 1
0.168207296097406 0.167759752402662 1 1
0.221480015116225 0.221016353760093 1 1
0.170398129134383 0.169963437814688 1 1
0.224039622914616 0.223328536936684 1 1
0.179452252780543 0.179074385132734 1 1
0.197603511154862 0.197126319856447 1 1
0.14189710752382 0.141591943654788 1 1
0.158648290017313 0.158352446629242 1 1
0.214750876598397 0.214145831026392 1 1
0.194936859836028 0.194423276814154 1 1
0.169060653859635 0.16871217888392 1 1
0.203260114705622 0.202699772283246 1 1
0.195224331031847 0.194801266818043 1 1
0.214314349880385 0.213780251163645 1 1
0.237436504115902 0.236865691401637 1 1
0.169084720754399 0.168559242733825 1 1
0.0947524678076359 0.0945942199202619 0 0
0.181418660855612 0.180909883833334 1 1
0.222244288375244 0.221569620762713 1 1
0.231457157391633 0.230958420129307 1 1
0.221493000779439 0.220954357011032 1 1
0.218537767435407 0.21786463444217 1 1
0.170345002185719 0.169834743140717 1 1
0.224918213602215 0.224352144900639 1 1
0.189002640679575 0.188614176298614 1 1
0.21899263252895 0.218367644583013 1 1
0.19406792087633 0.193656509471945 1 1
0.194737673322207 0.19415658495726 1 1
0.253274972500599 0.252662170860263 1 1
0.220093404751115 0.219593976847427 1 1
0.242950410762489 0.242263635676946 1 1
0.145077631008062 0.144685160191505 1 1
0.194460433195292 0.193868818108311 1 1
0.189965612691084 0.189555593630496 1 1
0.219059049044157 0.218444588855743 1 1
0.256406277695914 0.255392695423426 1 1
0.129266246899406 0.128895495808791 1 1
0.22052695547574 0.220055753550709 1 1
0.215097979723318 0.214599035692858 1 1
0.250399711541483 0.249830889710329 1 1
0.247188841411119 0.246457968289676 1 1
0.244565788611854 0.243806649766278 1 1
0.204899590644483 0.204403024681016 1 1
0.191808658620737 0.190765788838158 1 1
0.198852270345219 0.198301317741084 1 1
0.175161281488377 0.174752276933179 1 1
0.127645206958442 0.127388600613938 1 1
0.21522158074163 0.214786379911648 1 1
0.178145053465397 0.17754198406706 1 1
0.159108820586013 0.15869846749258 1 1
0.189616118096366 0.189132005673929 1 1
0.177216933791884 0.176653171662227 1 1
0.202797978845753 0.202272758916067 1 1
0.221451304916626 0.220740931509795 1 1
0.165073053842738 0.164685991555691 1 1
0.191790932808769 0.191254601227591 1 1
0.230684037988708 0.230285158279032 1 1
0.215805475549813 0.215260160060498 1 1
0.205448358389504 0.20494443710562 1 1
0.156428774656287 0.156106424444016 1 1
0.128839331863788 0.128476985586085 1 1
0.219085945450641 0.218466890264689 1 1
0.186838174255938 0.186453174975338 1 1
0.247197444390087 0.246687970965411 1 1
0.180006844348007 0.179757766316974 1 1
0.185227049102687 0.18482920186282 1 1
0.25017315746144 0.249627866954953 1 1
0.117692270630811 0.117298887423233 0 0
0.181825792566167 0.181442743188514 1 1
0.183656296255144 0.18318742192203 1 1
0.178833534999727 0.178222824962646 1 1
0.129273615162148 0.12896273694827 1 1
0.19171362247104 0.1913502282813 1 1
0.13658084126966 0.136235106798308 1 1
0.183728144633228 0.183275431844582 1 1
0.264529066252442 0.263883285126305 1 1
0.162559988787214 0.161987834096944 1 1
0.140103513602125 0.139668263631931 1 1
0.165729968404067 0.165268778342183 1 1
0.209907460942295 0.209460779670298 1 1
0.168417300669187 0.168007025890251 1 1
0.199733612991223 0.199203059289754 1 1
0.121700980864657 0.121435903948465 0 0
0.217893259430899 0.217112349344016 1 1
0.195628445091433 0.19511546649367 1 1
0.154638686429681 0.153875787621078 1 1
0.199660503645861 0.199183084605653 1 1
0.170272905415727 0.169936535665505 1 1
0.304050690877718 0.303366092605902 0 0
0.291713699862852 0.290887038443545 0 0
0.193781969674891 0.193329825338399 1 1
0.224184678622529 0.223645602667222 1 1
0.155552828506377 0.155213297116981 1 1
0.179609672528261 0.179245542229817 1 1
0.169915917342632 0.169601137101561 1 1
0.160320507905964 0.159567854139646 1 1
0.226325977666711 0.2258026134913 1 1
0.191128339344568 0.190738148380153 1 1
0.160368457451578 0.160165674713603 1 1
0.163896701862947 0.163482292207903 1 1
0.200292237986248 0.199710253576687 1 1
0.196664636422065 0.195958307592786 1 1
0.148867579616723 0.148483145949644 1 1
0.184631770194496 0.184035263809298 1 1
0.240127986921603 0.239510767943427 1 1
0.155083382008785 0.154892582836283 1 1
0.202871820559304 0.202418435903299 1 1
0.175602027416888 0.175269542486244 1 1
0.170383199532816 0.170005382727423 1 1
0.196758786118151 0.196195343044888 1 1
0.187859721958348 0.187485953565804 1 1
0.201219407977254 0.200654860427726 1 1
0.261233869225251 0.260591629365905 1 1
0.143106157891346 0.142799413507299 1 1
0.195686564867635 0.195275433436586 1 1
0.294767898663389 0.293643056503999 1 1
0.207251021856449 0.206958712758445 1 1
0.217659077630712 0.217270444512872 1 1
0.235362561467397 0.234728733453105 1 1
0.239413235351475 0.23892036509161 1 1
0.189525620042702 0.189200122739481 1 1
0.224131867912395 0.223693512713318 1 1
0.216891853700461 0.21636885753975 1 1
0.183744942225419 0.183306189755507 1 1
0.174159946777694 0.173732570750828 1 1
0.218349857849257 0.217932888312891 1 1
0.184161041874481 0.183559756324609 1 1
0.168675473809688 0.168383540779682 1 1
0.258385834260779 0.257523323707743 1 1
0.195831515396676 0.19541896269784 1 1
0.222099886661905 0.221418796439719 1 1
0.189788284327813 0.189403377434586 1 1
0.236905061021921 0.236192993875398 1 1
0.139817390794923 0.139461933096996 1 1
0.164031210092538 0.163593107225935 1 1
0.196785081248085 0.196132322592789 1 1
0.295023937535702 0.294301977790979 0 0
0.220747329427596 0.22007312397782 1 1
0.247622806766987 0.2469842245313 1 1
0.164838900274338 0.164493366516162 1 1
0.286781081817024 0.286005470998937 0 0
0.23573247435173 0.235089278515761 1 1
0.173671271395277 0.173177195710628 1 1
0.157454047151123 0.156777245254762 1 1
0.209554120557366 0.20912034812002 1 1
0.193876790313762 0.193398092190479 1 1
0.184744725564445 0.184432478035796 1 1
0.163064030106075 0.162659239775411 1 1
0.16914904513395 0.168691352841277 1 1
0.236457771885526 0.235886010569542 1 1
0.17705772591085 0.176340785099403 1 1
0.262981624123879 0.262302152798975 1 1
0.196748596901043 0.196232217495786 1 1
0.132750076362085 0.132491264595435 1 1
0.139259837473672 0.138897842802107 1 1
0.196396154272268 0.196005018952334 1 1
0.244795401784342 0.244245681210685 1 1
0.196431589078407 0.195889211085962 1 1
0.216421124353776 0.21604822976571 1 1
0.200618949618322 0.200171128970317 1 1
0.147357794222127 0.147109107056325 1 1
0.260199425859079 0.258916591192686 1 1
0.198721214873392 0.198264717071304 1 1
0.211714246693001 0.211152243963414 1 1
0.228100331262231 0.227368425336677 1 1
0.195004927210872 0.194499050124983 1 1
0.231222818085639 0.230474690301271 1 1
0.224968929370858 0.22441070024028 1 1
0.270541035221153 0.269920996018408 0 0
0.177117434436694 0.176599276528061 1 1
0.161418698431693 0.161218703471346 1 1
0.232292963866423 0.2317571181994 1 1
0.245751593043826 0.245080669466644 1 1
0.149040981772972 0.148657837242891 1 1
0.164118786325295 0.163791972085623 1 1
0.199030961153802 0.198507102990366 1 1
0.244270966523474 0.243617294151234 1 1
0.241238197915725 0.240625656883355 1 1
0.17884388447827 0.178280557500745 1 1
0.190656426206724 0.190200364644368 1 1
0.18210040750673 0.181663232099651 1 1
0.175669956535623 0.175182873244484 1 1
0.209880934727889 0.20932293834975 1 1
0.198629665210014 0.198147979303994 1 1
0.214338487273099 0.213804721621088 1 1
0.238008031768579 0.237211665398217 1 1
0.245276346521188 0.244511696309951 1 1
0.137287142805392 0.136956235915015 1 1
0.198429744475671 0.198023003582113 1 1
0.20504466181541 0.20448401725338 1 1
0.138736255683896 0.13845030004033 1 1
0.206065992053426 0.205528472920499 1 1
0.209849702437916 0.209251940204524 1 1
0.198650248543372 0.198203434710055 1 1
0.185502344407378 0.184953300689666 1 1
0.191049346147767 0.19070533682526 1 1
0.251478266238394 0.250880973139902 1 1
0.168688391256938 0.168220922730211 1 1
0.180650010325181 0.1803573481087 1 1
0.282581789589559 0.281717237382861 1 1
0.217412781065994 0.216896644227805 1 1
0.230642422652969 0.230170520470248 1 1
0.220503807920621 0.219781474561479 1 1
0.226265475046398 0.225708773524552 1 1
0.155381350467067 0.155104294667211 1 1
0.233020747102807 0.232172515980229 1 1
0.154553221704758 0.154191622151742 1 1
0.143578828384773 0.143294217322854 1 1
0.226611269245243 0.226036387464505 1 1
0.241857113282814 0.241164636251855 1 1
0.15471939154438 0.15436972057366 1 1
0.17185687302968 0.171378631793331 1 1
0.213007438536144 0.212398588712518 1 1
0.224938761389413 0.224262035503063 1 1
0.213318670905565 0.212833329510972 1 1
0.204409076129072 0.203981388379074 1 1
0.176348105157542 0.175879349073934 1 1
0.177406249955235 0.177010301982529 1 1
0.216767708093027 0.216270318462878 1 1
0.171110929005653 0.17062959787978 1 1
0.216515724921802 0.215992552979236 1 1
0.189659439419841 0.189124511263679 1 1
0.227666453343102 0.226880780137889 1 1
0.234342899086678 0.233428911580496 1 1
0.113999877752827 0.113800656503179 0 0
0.21822651097887 0.217572084881224 1 1
0.233278254036876 0.232778218145867 1 1
0.223575616231056 0.223059807960279 1 1
0.122602937609563 0.122172787528382 1 1
0.10311477763247 0.10273435382804 0 0
0.207343358432096 0.206914489903313 1 1
0.121063026249081 0.120755229269269 0 0
0.170848174762086 0.17059206401568 1 1
0.196613621931344 0.195975010712546 1 1
0.166833632784934 0.166433811918455 1 1
0.188224958650567 0.187770905027807 1 1
0.225528024118378 0.224947730141438 1 1
0.225479049261475 0.225021629445297 1 1
0.249057273213573 0.24741507624688 1 1
0.133717894547233 0.133425937983243 1 1
0.161182195896796 0.160801175506076 1 1
0.169365502870535 0.168937881481984 1 1
0.185690813463863 0.185225880959301 1 1
0.165314184868495 0.164925220746828 1 1
0.187977525015225 0.18702247137045 1 1
0.238972124068734 0.238272086569529 1 1
0.228049723332504 0.227561701163996 1 1
0.167908243719901 0.167468389859969 1 1
0.25821691303355 0.257424939111384 1 1
0.187811945843122 0.187361826833519 1 1
0.177697396327343 0.177367408868551 1 1
0.206402876639215 0.205928625874372 1 1
0.204912780933833 0.204462474451209 1 1
0.237427898387503 0.236895057562148 1 1
0.163316639597458 0.162899375044535 1 1
0.167184654723023 0.166850342400066 1 1
0.119865365455178 0.119600273646367 0 0
0.182574482583537 0.182157484036384 1 1
0.14913554086419 0.148771598102489 1 1
0.171667287357416 0.171056285851828 1 1
0.192091988369255 0.19163227703028 1 1
0.16897766072879 0.168680774324446 1 1
0.22740336314329 0.226943436420822 1 1
0.203566725932546 0.202935820155739 1 1
0.183171126602226 0.182528943530016 1 1
0.174201556004079 0.173866430688813 1 1
0.159628736297631 0.159258322121833 1 1
0.248608729190814 0.248013571002143 1 1
0.240933742644298 0.24045989633101 1 1
0.201020156109356 0.200338031706523 1 1
0.264320581921661 0.26368889965167 1 1
0.16154226864677 0.161202857357506 1 1
0.187338573427743 0.18674200815108 1 1
0.277538715297564 0.276767570299973 1 1
0.165529776491057 0.165132878427616 1 1
0.206082309364638 0.205573686566648 1 1
0.231358092262079 0.23081034217495 1 1
0.203527850425031 0.202919120700813 1 1
0.206167563526105 0.205664492347988 1 1
0.184284927987422 0.183960285272646 1 1
0.160456952085886 0.160055497925246 1 1
0.152498574366014 0.152129447411957 1 1
0.222049697846163 0.221254158523289 1 1
0.203711492583131 0.2033199519906 1 1
0.236772028426909 0.236203572833821 1 1
0.179078225531304 0.178660460317983 1 1
0.183393818827901 0.182956135121602 1 1
0.249592771363615 0.248803503936753 1 1
0.208146071704486 0.207543393224097 1 1
0.229543670164635 0.229081442191268 1 1
0.20019670982038 0.199653871707263 1 1
0.205736157661408 0.205328800937564 1 1
0.170415217366445 0.170017394582248 1 1
0.192217960031645 0.191406037385753 1 1
0.172547372985875 0.172124160034828 1 1
0.164841839510642 0.164273783294398 1 1
0.157659759365887 0.157387535432928 1 1
0.212796367027608 0.212336531956414 1 1
0.190548226476006 0.190103493020669 1 1
0.209214069653943 0.208334154785779 1 1
0.229486430908255 0.228941348270338 1 1
0.178978667392422 0.178557900107301 1 1
0.213086582981372 0.212483395530488 1 1
0.201216317815519 0.200735254737415 1 1
0.161125937085306 0.160656096170459 1 1
0.207738380733639 0.207294013180479 1 1
0.19122153204802 0.190632161497767 1 1
0.186983246084041 0.186503667533366 1 1
0.187985189126177 0.187617136976736 1 1
0.171828456816643 0.17137622495316 1 1
0.17105047141357 0.170589232539768 1 1
0.223563570635994 0.222772795837211 1 1
0.151613783733635 0.151311581795502 1 1
0.186643371675249 0.186272903517558 1 1
0.102927618918892 0.102544364287397 0 0
0.15073052647817 0.150376205931858 1 1
0.201526777091585 0.201148153200723 1 1
0.178122974033969 0.177825963866835 1 1
0.291262139967095 0.290341074915759 0 0
0.218765510587139 0.218205940866944 1 1
0.193567119696359 0.193182069096851 1 1
0.175406047629984 0.174940104250412 1 1
0.165104060349312 0.164624084445343 1 1
0.203907806406036 0.20307372764029 1 1
0.226589506785009 0.226042015286889 1 1
0.226218115367157 0.225697160656154 1 1
0.205691957317491 0.205205994573306 1 1
0.190955237483127 0.190326726082554 1 1
0.186060741531983 0.185589985135339 1 1
0.206673937898862 0.206128819028432 1 1
0.231690231201599 0.231124163411454 1 1
0.179870977859519 0.178954241064442 1 1
0.240090412681612 0.239480128124121 1 1
0.218460518611438 0.217905145226893 1 1
0.237445601041628 0.236688073391724 1 1
0.186712194329076 0.186294250814268 1 1
0.185196181248909 0.184850038426936 1 1
0.200192735247313 0.199712040627178 1 1
0.189944221456808 0.189433318198393 1 1
0.270595765010038 0.269893037376764 1 1
0.191460842490642 0.190893631001115 1 1
0.176693652924986 0.176319796607084 1 1
0.204780867015497 0.204308232824319 1 1
0.198445756940687 0.197867897799061 1 1
0.272121169080949 0.271293332158553 1 1
0.256287741551383 0.255700978919876 1 1
0.218292493588115 0.217767224249589 1 1
0.21210604996807 0.211465733008449 1 1
0.201581525858504 0.20102079773733 1 1
0.163629954068849 0.163194949662073 1 1
0.210086583061977 0.209486452962512 1 1
0.187989388416776 0.187511048532521 1 1
0.200030275350261 0.199471174472526 1 1
0.183315368561297 0.182942745298912 1 1
0.134044520342336 0.133550533854377 1 1
0.180780141662493 0.180342213283082 1 1
0.19147494812278 0.190783279364034 1 1
0.294597805622114 0.293895582985201 0 0
0.199735698156975 0.199257384020989 1 1
0.170619132485115 0.170034851742454 1 1
0.174320343199306 0.173878060594696 1 1
0.176606006313247 0.176068331788282 1 1
0.189080382933184 0.188512689851547 1 1
0.194543781602943 0.193985585215833 1 1
0.216434878166844 0.215772655307442 1 1
0.190758910505298 0.190318970787296 1 1
0.163707155360568 0.163309924236464 1 1
0.203318863607518 0.202719085098206 1 1
0.166275637664092 0.165851896034873 1 1
0.139259016678274 0.138848104514285 1 1
0.201844031897532 0.201347262433884 1 1
0.1543106850011 0.15395742542946 1 1
0.233149457907648 0.232703331581041 1 1
0.190380585872242 0.189955103898548 1 1
0.219954933235307 0.21938912606402 1 1
0.175180228734342 0.174505346211146 1 1
0.212922301360167 0.212469740743423 1 1
0.215498629195093 0.215023676903161 1 1
0.152547906671879 0.152202032845159 1 1
0.194674496606927 0.194208518831033 1 1
0.168069986776878 0.1675234235754 1 1
0.228466960904928 0.22767292785713 1 1
0.189588681489016 0.189234962771335 1 1
0.203186723144509 0.202655749148236 1 1
0.202608748285188 0.202046341925135 1 1
0.207071196271946 0.206578865710715 1 1
0.230633323440866 0.229756246504596 1 1
0.176172704767663 0.175535822249155 1 1
0.160513726682539 0.160048474300739 1 1
0.193519258919184 0.192994999846342 1 1
0.132070585325559 0.131743309900713 1 1
0.193408892684131 0.193006365908569 1 1
0.164830825133956 0.164435463036923 1 1
0.151138679585958 0.150718138321699 1 1
0.198488358343151 0.198127910644464 1 1
0.191753959595243 0.19132320953545 1 1
0.1743112403241 0.173898531925543 1 1
0.199958316518448 0.199506813233732 1 1
0.194159097780295 0.193695054599439 1 1
0.180717777900344 0.180363749731544 1 1
0.221894735321526 0.221165969395495 1 1
0.113030740372936 0.112707080301415 0 0
0.180235570481744 0.179768940154678 1 1
0.257869835452989 0.257241923801591 1 1
0.202873078387399 0.202207164263548 1 1
0.14846534380718 0.148034030346899 1 1
0.180167465873837 0.179745328538734 1 1
0.185675478450143 0.185104201851325 1 1
0.250962391085253 0.250343403770326 1 1
0.130638174849233 0.130256118182532 1 1
0.18898554199892 0.188575912569116 1 1
0.17559484106173 0.175070026099479 1 1
0.233171293935971 0.232629971233427 1 1
0.151274696948531 0.150855226827498 1 1
0.22057785229332 0.220098086506932 1 1
0.21477808135446 0.214228753371586 1 1
0.207034114451304 0.206504264805884 1 1
0.215315029984154 0.214781386430783 1 1
0.128455080443691 0.128230444755054 1 1
0.207238607165612 0.206428301779889 1 1
0.19957582445947 0.19916418801817 1 1
0.231648762023675 0.231153005177586 1 1
0.19677683340574 0.196285652108683 1 1
0.208254904188131 0.207788952361586 1 1
0.162080807334885 0.161626535273844 1 1
0.177588210574499 0.177165522281829 1 1
0.165651682476185 0.165491445213163 1 1
0.192112547099744 0.191674679988998 1 1
0.154921034269662 0.154389774648447 1 1
0.137865405089069 0.137476642252537 1 1
0.177198809686974 0.17677549338683 1 1
0.19705398319475 0.196496798592656 1 1
0.179864603568705 0.17942088220698 1 1
0.160246245023286 0.159860244334577 1 1
0.199004741918518 0.198563351272514 1 1
0.123249073021805 0.122931659108818 0 0
0.158839229072517 0.158468603202506 1 1
0.259333166447903 0.258587420353541 1 1
0.22352274472587 0.222985028079534 1 1
0.164634640588725 0.164123870013361 1 1
0.229603860068569 0.229135069984835 1 1
0.189837870413877 0.189137928339986 1 1
0.193968602457668 0.193578642571769 1 1
0.175710286575705 0.175291128989616 1 1
0.264242180755512 0.263602426960533 1 1
0.17311695379296 0.172656813255409 1 1
0.256126908307779 0.255071671833207 1 1
0.256757891770047 0.256229855501577 1 1
0.206633510106264 0.206070666993235 1 1
0.193340791052833 0.192854228643404 1 1
0.236087519735923 0.235555447068415 1 1
0.190902443138354 0.190465647456038 1 1
0.149771313694259 0.149447852401555 1 1
0.146022928365505 0.145693189698355 1 1
0.25347720090366 0.252872984795398 1 1
0.22916045717673 0.228648848241326 1 1
0.137343584353077 0.136962124201093 1 1
0.225586215357464 0.225051682220114 1 1
0.253991180274614 0.253385790189405 1 1
0.189386830774056 0.188944911806011 1 1
0.261809895191685 0.261109394439678 1 1
0.133508218500138 0.133231018428741 1 1
0.242109418885106 0.241364211498287 1 1
0.214793888571307 0.214275702508593 1 1
0.169762670424803 0.169145449428792 1 1
0.224079311751508 0.223661160366646 1 1
0.182667132434216 0.182212873255313 1 1
0.0984056428962376 0.0979913412746614 0 0
0.200705586499962 0.200224236780717 1 1
0.199709468232017 0.199244124815173 1 1
0.220710924738383 0.220105019844411 1 1
0.23208516756637 0.231510281191793 1 1
0.237669079050388 0.237114699742419 1 1
0.20396045215702 0.203527960363906 1 1
0.182488086816215 0.18219170551169 1 1
0.284136699870002 0.283411366487546 0 0
0.164553661557707 0.164164191515606 1 1
0.154023542944248 0.153622045559596 1 1
0.166595194347351 0.166069369922583 1 1
0.259098542322183 0.258580173526263 1 1
0.169051162622697 0.168655724842267 1 1
0.177138666416984 0.17663510396191 1 1
0.213887032680529 0.213453495966971 1 1
0.155473566201711 0.155071066476805 1 1
0.132937112466438 0.132485024723588 1 1
0.198307492531064 0.197849325090755 1 1
0.196893535002464 0.196282393357725 1 1
0.208338920315585 0.207814984992949 1 1
0.192551803289025 0.192003463875701 1 1
0.160578962282766 0.160194318943861 1 1
0.150362086918285 0.149806781476479 1 1
0.133958924161779 0.133778952268487 1 1
0.25429676027548 0.253625102593459 1 1
0.159017575220944 0.158744765010057 1 1
0.175656328149704 0.175124587597446 1 1
0.263751533199878 0.263068176498399 1 1
0.179940832610962 0.179549048257892 1 1
0.244637886281158 0.244104287130136 1 1
0.151424444631225 0.150939091099406 1 1
0.150813014972948 0.150223515390789 1 1
0.213540620512044 0.212928005099563 1 1
0.290001173664036 0.28914147393171 0 0
0.157458818679798 0.15701934276709 1 1
0.208285887871637 0.207853369477497 1 1
0.19164111886304 0.191104546928125 1 1
0.163256703881396 0.162828974376792 1 1
0.23280318087001 0.232244996998082 1 1
0.258832566504113 0.258097029720093 1 1
0.134781090657686 0.134415286423071 1 1
0.200763439228145 0.200370575639725 1 1
0.203244582208875 0.202879877695328 1 1
0.219849288016632 0.21915369716583 1 1
0.226848026403556 0.226197907590625 1 1
0.14836189555634 0.147985419787677 1 1
0.141950789746917 0.14159406259932 1 1
0.207793958136231 0.207265072216801 1 1
0.200190011332606 0.199580493764704 1 1
0.237027315744061 0.236071332762575 1 1
0.198985860707566 0.198508184696224 1 1
0.226705951927042 0.226182796748221 1 1
0.177247298792976 0.176815861642323 1 1
0.130059862089541 0.129660237261932 1 1
0.166194712044857 0.165783841290218 1 1
0.155719674660071 0.155281015612274 1 1
0.23472307105722 0.234038016883976 1 1
0.236274484533732 0.235656100634055 1 1
0.198311364288472 0.197872540880586 1 1
0.172560108173003 0.172096123241909 1 1
0.162085817511989 0.161653268973426 1 1
0.173422891001611 0.172966855760528 1 1
0.199800964086458 0.199346432977137 1 1
0.149644506006019 0.149176930044144 1 1
0.188300817809132 0.187842904302823 1 1
0.17889233001033 0.178506907006061 1 1
0.173183528055151 0.172792649322091 1 1
0.25020591766779 0.249589059739835 1 1
0.201545806275974 0.201105693365786 1 1
0.221843142273313 0.221335436892556 1 1
0.210555248483808 0.210081996252963 1 1
0.246492767955444 0.245915104469738 1 1
0.177155222996281 0.176761778437438 1 1
0.123302473413834 0.123020980490368 0 0
0.221100901861249 0.220512746599512 1 1
0.267350825817835 0.266586536187353 1 1
0.204209740897546 0.203744025138849 1 1
0.183030715412055 0.18248137253068 1 1
0.23948269426375 0.238952490256055 1 1
0.223003462768107 0.222547689596752 1 1
0.224889003047336 0.224306659626399 1 1
0.170577081097133 0.170217128451718 1 1
0.156658202850435 0.156220642034252 1 1
0.232770126228885 0.232164043221665 1 1
0.156450695082734 0.156058977787002 1 1
0.24643691657698 0.245806331468521 1 1
0.216586983377382 0.215971822910441 1 1
0.202431922563986 0.201598959063734 1 1
0.180712223533982 0.180341811193386 1 1
0.182183320732219 0.181670456288824 1 1
0.138370601711467 0.138049491567551 1 1
0.160454634089703 0.160081909264589 1 1
0.201106776036983 0.200620362482238 1 1
0.198979589504074 0.198633127000378 1 1
0.145216564132612 0.144885343218347 1 1
0.201670478045256 0.20121242170488 1 1
0.160545466644591 0.15996107278532 1 1
0.20547455741257 0.205041372487558 1 1
0.157843844664434 0.157437746102193 1 1
0.171872626345696 0.171395693315391 1 1
0.203558950750138 0.203146159425002 1 1
0.180064574304071 0.179574061548872 1 1
0.167861629376842 0.167064310772075 1 1
0.226029439003807 0.225408502453033 1 1
0.194864971576229 0.194434699633786 1 1
0.202827118025649 0.202348777818525 1 1
0.170850544961135 0.170528101558772 1 1
0.181201174565809 0.180714781118078 1 1
0.190631215125757 0.19021051883591 1 1
0.20453263616926 0.204043569817716 1 1
0.242139425937101 0.241538421111493 1 1
0.192425295112078 0.191947062028584 1 1
0.254129323048655 0.253494319717135 1 1
0.202414403440939 0.201568981778507 1 1
0.23841686059253 0.237836093367648 1 1
0.160448792628423 0.160086914371178 1 1
0.156370428725975 0.155996542632147 1 1
0.151049031771138 0.150650579993367 1 1
0.184799228398696 0.18438340953155 1 1
0.152863718998175 0.15257200258859 1 1
0.224677815856981 0.224135696397847 1 1
0.187493012096441 0.186918033640382 1 1
0.211681082529565 0.211099083614637 1 1
0.167843120431447 0.167279580206149 1 1
0.13167811284912 0.13138222905418 0 0
0.190731319167145 0.190254224531201 1 1
0.161916738245045 0.16155252617533 1 1
0.199253387303782 0.198798044836666 1 1
0.193113983138701 0.192563011947091 1 1
0.192080209545447 0.191621010541075 1 1
0.228619307962482 0.228023060528522 1 1
0.255281807542128 0.254689584676027 1 1
0.191241858179659 0.190757421829287 1 1
0.225776499118815 0.225147451815946 1 1
0.222861377728771 0.222280199282308 1 1
0.195201345718207 0.194721142488827 1 1
0.150766191874517 0.150404716461929 1 1
0.20537327359776 0.204650487305388 1 1
0.174899128262862 0.174538016178337 1 1
0.153638423712099 0.153210062899456 1 1
0.199258644205986 0.198768561208284 1 1
0.194595421289997 0.194024570019571 1 1
0.208500625846056 0.20800973003838 1 1
0.188847452649257 0.188441978326452 1 1
0.222931625898498 0.222380214147719 1 1
0.210459829129538 0.209868904716459 1 1
0.186796548431467 0.186372334492853 1 1
0.334227000290385 0.333434785348504 0 0
0.19936023749256 0.198864752123349 1 1
0.220280636264647 0.219657966855093 1 1
0.267985765548403 0.267156894154664 1 1
0.142045952467286 0.141532672968039 1 1
0.201733627147363 0.201200796773275 1 1
0.171542518991515 0.171147740743165 1 1
0.15066861574823 0.150296503281032 1 1
0.21081074884977 0.210173787920553 1 1
0.222956841169503 0.22248000506399 1 1
0.204201116362538 0.203763847004464 1 1
0.201052009434699 0.200253345418264 1 1
0.200369490953235 0.199786639021571 1 1
0.235355354014706 0.234721172142181 1 1
0.207888691219789 0.207194378320657 1 1
0.172593674640271 0.172061701090083 1 1
0.138157160767325 0.137830186705618 1 1
0.235286332448093 0.234864956098765 1 1
0.155355568213604 0.155020362544418 1 1
0.262481272608389 0.261931949645938 1 1
0.268186536152933 0.267301026380132 1 1
0.199597432550269 0.199098173929361 1 1
0.268477361326241 0.267841271517336 1 1
0.145949808675197 0.145600527321725 1 1
0.230533083314762 0.230032658718503 1 1
0.215102545374623 0.21455725172413 1 1
0.189722715284915 0.189202260433199 1 1
0.193747134764284 0.193199325716393 1 1
0.251010730708425 0.249882159531909 1 1
0.192782974290965 0.192323213576591 1 1
0.143571430656025 0.143170004576484 1 1
0.222867036926064 0.222288797501352 1 1
0.224112147213137 0.223678344864151 1 1
0.182779700961956 0.182459141748906 1 1
0.220658350794122 0.220050034195534 1 1
0.131380434277099 0.131038810987862 1 1
0.206260611334445 0.205730698892849 1 1
0.145720404728781 0.14535479725385 1 1
0.173962271282394 0.173444399601893 1 1
0.18389023613419 0.18349048502033 1 1
0.137141826367604 0.136747528060639 1 1
0.197229986256316 0.196752640397192 1 1
0.110777512988036 0.110735801087606 1 1
0.229085664993098 0.228446128099307 1 1
0.207461388551818 0.206975368009559 1 1
0.180677873688043 0.180159077072929 1 1
0.146810339191895 0.146426386622087 1 1
0.231431488602592 0.230747064317852 1 1
0.205492492230951 0.204929662147442 1 1
0.156403595857492 0.155957022535529 1 1
0.200500909916684 0.199990255220414 1 1
0.185447814058636 0.185174130545837 1 1
0.164474890970464 0.164119546342578 1 1
0.200983704947465 0.200588764577358 1 1
0.17224318065554 0.171604835577779 1 1
0.2013276640863 0.20079223933912 1 1
0.193306241792996 0.192403459759953 1 1
0.199310459243001 0.198777744714929 1 1
0.13278417285682 0.132456981935274 1 1
0.228516212517006 0.227810200863167 1 1
0.230962458653509 0.230392005339599 1 1
0.202860308272936 0.202377635226141 1 1
0.202952273224639 0.202358487243665 1 1
0.134644957230141 0.134293174027152 1 1
0.168843777163311 0.168315559525479 1 1
0.232529004722286 0.231749783710026 1 1
0.190198498212218 0.189727945978299 1 1
0.196120658753346 0.195671687168594 1 1
0.121192727415159 0.120849330024807 1 1
0.21682486864302 0.216407098638524 1 1
0.217549523552783 0.217169270017869 1 1
0.169007858039077 0.16844127162231 1 1
0.184052869618859 0.183496291250038 1 1
0.185174984596428 0.184709841948382 1 1
0.21221717704503 0.211674432905737 1 1
0.190392834226286 0.18974193412742 1 1
0.202190549411452 0.201562200762365 1 1
0.213310199898836 0.212879815323448 1 1
0.233828256461884 0.233318643202468 1 1
0.143277774974431 0.14293406878179 1 1
0.170132658071635 0.169808615131615 1 1
0.2678526099234 0.267137648344603 1 1
0.245158952624263 0.244486150654092 1 1
0.258890682982943 0.258147179298201 1 1
0.143610905167233 0.14314060669355 1 1
0.144926531310121 0.144528922027756 1 1
0.228006863497113 0.227412724001796 1 1
0.256783950285857 0.255575565362104 1 1
0.215981341106067 0.215434732113325 1 1
0.283657147733035 0.282642291640734 1 1
0.151070609494863 0.150730583823465 1 1
0.145127900991368 0.144833468107626 1 1
0.222539381041487 0.221886515595636 1 1
0.189277196381711 0.188758202325016 1 1
0.207944104314744 0.207495793522502 1 1
0.223949046019591 0.223315029995091 1 1
0.20747235874892 0.206913041037311 1 1
0.220933638417935 0.220430782994085 1 1
0.217546049513959 0.216990981848937 1 1
0.160785293648119 0.160358791970796 1 1
0.18007596421199 0.179614492090957 1 1
0.218312063347413 0.217686083038799 1 1
0.158108400240834 0.157642345718133 1 1
0.178316974935779 0.17787428412365 1 1
0.18989341545722 0.189125023566373 1 1
0.219134044263808 0.218571958939025 1 1
0.178769110380268 0.178385260477645 1 1
0.192482561979798 0.192023553025514 1 1
0.170189893710274 0.16971009568714 1 1
0.273628787822037 0.273091628264305 1 1
0.192678405444382 0.192256955211885 1 1
0.205153738896132 0.204659613355808 1 1
0.174206923473015 0.173795574420296 1 1
0.208982437390112 0.208339905530773 1 1
0.195656706797364 0.195090976449682 1 1
0.220954477747367 0.22032742869863 1 1
0.260404812521772 0.259670831646951 1 1
0.251283901578472 0.250666853701299 1 1
0.178277183597658 0.17761312516476 1 1
0.15495167516072 0.154548963563237 1 1
0.245180509649104 0.244542094932442 1 1
0.20350012264549 0.203078274615107 1 1
0.178743441235489 0.178291562196325 1 1
0.244969267703948 0.244411953745218 1 1
0.239761281998245 0.239090695898077 1 1
0.150290873416047 0.149918860879209 1 1
0.16723388314808 0.166479865940013 1 1
0.186366016914868 0.185847063756233 1 1
0.23571643895367 0.235013307482328 1 1
0.236412551997415 0.235666482664067 1 1
0.199927553655043 0.199430078798121 1 1
0.230876760165385 0.230217935018262 1 1
0.171829146324598 0.17139462897993 1 1
0.196707580969272 0.196205867972718 1 1
0.230344770662688 0.229752071548943 1 1
0.231838839287611 0.231330021483202 1 1
0.177827733766423 0.1772193807961 1 1
0.247927709597042 0.247233721285432 1 1
0.221994013893682 0.22152047433207 1 1
0.150823245007093 0.150424784770464 1 1
0.160676527799343 0.160282559314105 1 1
0.291400993274806 0.290711087462244 0 0
0.198372997408676 0.198010046036655 1 1
0.22614765073609 0.225651562617085 1 1
0.17401183313633 0.17345791085118 1 1
0.150992706539618 0.150627445946692 1 1
0.209889452927221 0.209371245971663 1 1
0.182412154161884 0.181860166639632 1 1
0.229192820005879 0.228500633853387 1 1
0.134605039383356 0.134149422968904 1 1
0.180434320724703 0.17984683608628 1 1
0.215581556600354 0.215114505144187 1 1
0.301253200556655 0.300400322721987 0 0
0.181328706571449 0.180829020325323 1 1
0.153996075334436 0.153711550720691 1 1
0.199164015544874 0.198722529761844 1 1
0.18831123800545 0.187944583638559 1 1
0.176646955753391 0.176227584383966 1 1
0.215166767952032 0.214529023216076 1 1
0.175306282881122 0.174807720186027 1 1
0.203606666255013 0.203144997140938 1 1
0.170263665286205 0.16981861353063 1 1
0.22263029844102 0.222102001553795 1 1
0.234635678794517 0.234051382589343 1 1
0.232130906765833 0.231607631211114 1 1
0.144796170509985 0.144434232796766 1 1
0.222600845219217 0.222156333335696 1 1
0.206237575808381 0.205827674076153 1 1
0.2009630662699 0.20038110286122 1 1
0.166285596336779 0.165893936650264 1 1
0.136821770493827 0.13636684909093 1 1
0.163535231774893 0.163252755456955 1 1
0.175744724819157 0.175349726429121 1 1
0.15707486452801 0.156454612715353 1 1
0.240596662966903 0.240020979350111 1 1
0.235195476742987 0.23464143234731 1 1
0.196455670522252 0.196045791212123 1 1
0.215038349285235 0.214635265724328 1 1
0.0997208245167071 0.0994697462548506 1 1
0.227055470741523 0.226426210629005 1 1
0.249295982802293 0.248766334085178 1 1
0.191839802199881 0.191343031365252 1 1
0.240582512743531 0.239687250539131 1 1
0.209342034757016 0.20888415507348 1 1
0.182172465825716 0.181783645474951 1 1
0.183426761992122 0.18303815695733 1 1
0.229070280241958 0.228384181435239 1 1
0.192707264725005 0.192183276084145 1 1
0.234991015347749 0.23437861919629 1 1
0.162907347364685 0.162494180499561 1 1
0.233123169559925 0.232426491741392 1 1
0.210862004101581 0.210333845246647 1 1
0.179203101365804 0.178746990859896 1 1
0.191968265530474 0.191582673690823 1 1
0.241941484605725 0.241175884420473 1 1
0.204900652870032 0.204325111340101 1 1
0.140290798076572 0.139938934062853 1 1
0.179377969574869 0.178916813246659 1 1
0.17868889114485 0.17838199780345 1 1
0.232656387131359 0.231928094631555 1 1
0.204846413385538 0.204287966803202 1 1
0.129659320613892 0.129308756271026 1 1
0.237233012958817 0.236587669534718 1 1
0.245044839956071 0.244373758804804 1 1
0.289206900594046 0.288335963450429 0 0
0.279226666736793 0.278571981975155 0 0
0.229268205199255 0.228822958768266 1 1
0.239700107151875 0.239279226181192 1 1
0.181137966949849 0.18063803475017 1 1
0.23829802631306 0.237697599201028 1 1
0.190632947589409 0.190197148142291 1 1
0.2523228234386 0.251355070838572 1 1
0.20523903493083 0.204671417768512 1 1
0.207897559579367 0.207348136625491 1 1
0.158130668797502 0.157701139948051 1 1
0.190871136905916 0.190463562702907 1 1
0.188965510562742 0.188572860689771 1 1
0.157144674252269 0.156759041026461 1 1
0.180821401468593 0.180413244111138 1 1
0.250503812734124 0.249680071757007 1 1
0.17518340703417 0.174745658846122 1 1
0.193463968503591 0.192939311303672 1 1
0.223069279940358 0.222147392427077 1 1
0.134300432541509 0.133960146929798 1 1
0.231721146782166 0.230952434423277 1 1
0.210647197749143 0.21018713726571 1 1
0.162894007589606 0.162552329412099 1 1
0.161400149677911 0.161034377044631 1 1
0.214883596921097 0.214422292037888 1 1
0.194555461166904 0.194161584870725 1 1
0.228329709837635 0.227807774018965 1 1
0.188941544899148 0.188478514783869 1 1
0.218627114939993 0.218105516972911 1 1
0.208172039936289 0.207661662132472 1 1
0.209918820493598 0.209466318307399 1 1
0.189148064307759 0.188442370264889 1 1
0.247383517614028 0.246804365559752 1 1
0.1746438791717 0.174086629673353 1 1
0.235496504717609 0.235021285987427 1 1
0.217688890298705 0.217211937228726 1 1
0.126970859341167 0.126650094531501 1 1
0.18390369720872 0.183424458911722 1 1
0.180757378835848 0.180215446606137 1 1
0.171744139513739 0.171574469402361 1 1
0.257061854226237 0.256235766024757 1 1
0.191673017236083 0.191366724367354 1 1
0.223996416529625 0.223354815841168 1 1
0.18473017183526 0.184219178423491 1 1
0.162270291968722 0.161773213299583 1 1
0.21918748630617 0.218254957339005 1 1
0.221109120087756 0.220639297060862 1 1
0.263916411692087 0.263171354930225 1 1
0.224168422452762 0.223602903825899 1 1
0.27208310753003 0.27118799470874 1 1
0.229286937455496 0.228737857271443 1 1
0.272173321963328 0.271475960685335 1 1
0.210330217402059 0.209902420859255 1 1
0.208947224161432 0.208387129302235 1 1
0.252687383314037 0.252179548437787 1 1
0.173477385407576 0.173199729281442 1 1
0.230654530390434 0.230057889846456 1 1
0.186863282514586 0.186315518524348 1 1
0.200447060769312 0.199891768347953 1 1
0.164570641549379 0.164117296148894 1 1
0.151680127031116 0.151301283706235 1 1
0.158099045278539 0.157816284355716 1 1
0.178389166685416 0.177963518139876 1 1
0.180214982438068 0.17991025386574 1 1
0.234860406556923 0.234339866142015 1 1
0.146803304238424 0.146507048807246 1 1
0.203915214026602 0.203122713434651 1 1
0.154870005928608 0.154230890179833 1 1
0.209413434011975 0.208786103244096 1 1
0.200636883643486 0.20015813363639 1 1
0.21418033885336 0.213448841150891 1 1
0.225627769482591 0.22493853776445 1 1
0.199630780257888 0.199142488632602 1 1
0.221299391871513 0.220879661365178 1 1
0.176633079172934 0.176183466778963 1 1
0.179036403569285 0.178668856028804 1 1
0.257906421543992 0.257245663572418 1 1
0.207293949383581 0.206875862353375 1 1
0.188119946819575 0.187628978784839 1 1
0.190530575290011 0.189878557898184 1 1
0.205675030632968 0.204995209252927 1 1
0.247056730872472 0.246230575983039 1 1
0.213958645629929 0.213502380187866 1 1
0.267611687203734 0.266796847545819 1 1
0.170739536620641 0.170201477819585 1 1
0.209518877013797 0.209032024477403 1 1
0.137792684203257 0.137539557274972 1 1
0.207672502059208 0.207097526129857 1 1
0.161709479750158 0.161387675157642 1 1
0.25885839312638 0.258116607858829 1 1
0.187580888382848 0.187025691660153 1 1
0.231504613213333 0.230783721211415 1 1
0.225947379435755 0.225379719232815 1 1
0.236584573810626 0.236033987574738 1 1
0.242480181444278 0.241794970803262 1 1
0.170619371529587 0.170151194912328 1 1
0.21597078731869 0.215406852225596 1 1
0.217424782973085 0.216859047303148 1 1
0.181244061226913 0.180756139032736 1 1
0.180781800396253 0.180105035202834 1 1
0.187087240252867 0.186559219011719 1 1
0.217851777750282 0.217170216257535 1 1
0.119002996274974 0.118721113032646 0 0
0.147669505938869 0.14734689556927 1 1
0.212431772014492 0.211914684409575 1 1
0.23575522230417 0.235197959445658 1 1
0.173989674426402 0.173532500812922 1 1
0.198466089387472 0.197905987142813 1 1
0.210784315638109 0.210230315521555 1 1
0.187472038067786 0.186991534872261 1 1
0.154227711363779 0.153715847314746 1 1
0.246442066806193 0.246005373419109 1 1
0.248106030477885 0.247370423030368 1 1
0.153443536402992 0.153107050608432 1 1
0.127987706964037 0.127591465249646 1 1
0.218515607083416 0.218007179943424 1 1
0.180576108226041 0.180141141081428 1 1
0.158761946882927 0.158397141470309 1 1
0.188746953545236 0.18834838272589 1 1
0.193090950553502 0.192748314364513 1 1
0.1774302270892 0.176998427719363 1 1
0.229377965182977 0.228755617500772 1 1
0.214273782085884 0.213670390393278 1 1
0.244848339615466 0.244164342207939 1 1
0.254801199521776 0.254201664028663 1 1
0.25722927344872 0.256645383829052 1 1
0.217537497633372 0.217180803141407 1 1
0.209852370806949 0.209121611439838 1 1
0.124157409633467 0.123863085554467 0 0
0.147688156989425 0.147287149767801 1 1
0.196494980528772 0.196141924437806 1 1
0.152490311879726 0.152172601278803 1 1
0.147167421839135 0.146798935099176 1 1
0.170630645389128 0.170217318233653 1 1
0.220569276603854 0.21990842157733 1 1
0.196194954563343 0.195447392165876 1 1
0.260334753453248 0.259833153514879 1 1
0.272376529281984 0.271419388675663 1 1
0.173322888463528 0.172851439060477 1 1
0.175934690694883 0.175568309818346 1 1
0.182683381480755 0.182293284483421 1 1
0.189083087712496 0.188546013839295 1 1
0.173118224704818 0.172735391661949 1 1
0.205046130167099 0.204665141351243 1 1
0.172320062474673 0.1719634387318 1 1
0.242224171009128 0.241663035205312 1 1
0.215478921417791 0.214936350603951 1 1
0.18092206752788 0.180332215146845 1 1
0.238068864248342 0.23758868338368 1 1
0.203982065523736 0.203417647451738 1 1
0.201418126671187 0.201024793465518 1 1
0.241534150258253 0.241027782034781 1 1
0.178002762251062 0.177542907761874 1 1
0.134934795276934 0.13442154842622 1 1
0.196232407963147 0.19566030704739 1 1
0.189746687350477 0.189039464570169 1 1
0.186779844035281 0.186386673418901 1 1
0.175789906000606 0.175407367741416 1 1
0.197989897966239 0.197420717794622 1 1
0.176662096812483 0.176118906847922 1 1
0.230261079678071 0.229522001048103 1 1
0.128324931772853 0.127985092670633 1 1
0.177389305653481 0.176952622114813 1 1
0.200858631460243 0.200195631505657 1 1
0.145395183650396 0.14500538392899 1 1
0.259176470630514 0.258446320991579 1 1
0.138202685056696 0.137847732035752 1 1
0.221252909836653 0.220701930783092 1 1
0.173887292957791 0.17345132740167 1 1
0.178007655435737 0.177516826830176 1 1
0.23847918883495 0.237953899315071 1 1
0.206967771257822 0.206403328205235 1 1
0.286303362562565 0.285688691872642 0 0
0.20780726725452 0.207278811475433 1 1
0.158456264246425 0.158024317739553 1 1
0.179847496395697 0.179411979167679 1 1
0.228604257116637 0.227991941248622 1 1
0.222387100597931 0.221829192189081 1 1
0.258232540933764 0.257602614938761 1 1
0.209712855588129 0.209127106919226 1 1
0.20101047344273 0.200002212482027 1 1
0.246654798791487 0.246090747572157 1 1
0.219527816324882 0.219048914974551 1 1
0.147042773302286 0.14681269165731 1 1
0.185856371785323 0.185352222563662 1 1
0.212441471746832 0.212015915015148 1 1
0.276011863045409 0.275062001574973 1 1
0.243345710647152 0.24279437588236 1 1
0.139737040296133 0.139313638709195 1 1
0.195691719398993 0.195246177119676 1 1
0.233498247621304 0.232866341124973 1 1
0.181171333272936 0.180636261492219 1 1
0.227890274314787 0.227376941010586 1 1
0.19134505643825 0.191035005836566 1 1
0.201758846228544 0.20130893416584 1 1
0.186743541919418 0.186322671087081 1 1
0.212510185486726 0.212067166803332 1 1
0.1497271267971 0.149404289525152 1 1
0.177438986826626 0.177032211550417 1 1
0.203404978580023 0.203012388232845 1 1
0.148148178143139 0.147850614286195 1 1
0.194589990320678 0.193641243442825 1 1
0.183082486730542 0.182700041371739 1 1
0.203763042630761 0.203318677536863 1 1
0.247071977000961 0.246650819742781 1 1
0.223160531143736 0.222721289475505 1 1
0.180249754633657 0.179729521675463 1 1
0.193008582255805 0.192632623699322 1 1
0.197877077707093 0.197439616867869 1 1
0.222095307284791 0.221600206611694 1 1
0.264984112181386 0.264398465406413 1 1
0.142377832231485 0.142088755350015 1 1
0.185082329243653 0.184542694176176 1 1
0.176798747497004 0.176432508377443 1 1
0.116853517146471 0.116571927501548 0 0
0.176523020857185 0.176181870684668 1 1
0.24763901797826 0.247111275643449 1 1
0.226070246611149 0.225438450266564 1 1
0.1955539895977 0.195112380184186 1 1
0.182413805269615 0.182154280341266 1 1
0.227546273138463 0.226972425889906 1 1
0.195639193843461 0.195033113031188 1 1
0.201132460368185 0.200659261102274 1 1
0.217681610732307 0.217145617702686 1 1
0.149644273594023 0.149323218483079 1 1
0.223923073079775 0.223368826960945 1 1
0.188100731149681 0.187630008078103 1 1
0.230542718260741 0.229952451982036 1 1
0.19647288265838 0.195919582914305 1 1
0.191295183515239 0.190733104980923 1 1
0.157282788476039 0.156948099610098 1 1
0.183452294469589 0.183081525665454 1 1
0.225504407893789 0.224953521359675 1 1
0.175417428729435 0.175222191559401 1 1
0.214432839093106 0.213774712534752 1 1
0.261660528667604 0.260847846108396 1 1
0.171824281140734 0.171342725559266 1 1
0.174651679316255 0.174144640173586 1 1
0.22010212142134 0.219613260812325 1 1
0.195989851503259 0.195476660796369 1 1
0.282362622818397 0.281711392328479 0 0
0.269246500224977 0.26848107673335 1 1
0.250379163084728 0.249719528831864 1 1
0.195685283510862 0.19534596585019 1 1
0.19752608039137 0.197005311998875 1 1
0.201488796074149 0.200997127475151 1 1
0.140648329386295 0.140137801093248 1 1
0.200834439791939 0.200341359982337 1 1
0.168168826344341 0.167732498103872 1 1
0.170395912256055 0.170006543481502 1 1
0.224548576352714 0.223821209109123 1 1
0.179254642436821 0.178778198515737 1 1
0.230935892692348 0.230429255259688 1 1
0.242489911636362 0.241946131690991 1 1
0.246760886521708 0.246123742465355 1 1
0.192277303428537 0.1918525831526 1 1
0.215826993115839 0.215090692521032 1 1
0.239875621690424 0.239131777327499 1 1
0.237447373965326 0.236815331320399 1 1
0.209835705659654 0.209388906247561 1 1
0.126174135726034 0.125855896088259 0 0
0.202566736291414 0.202238139254248 1 1
0.133171817246698 0.13287747104285 1 1
0.227538119959401 0.226999502190847 1 1
0.17523426015755 0.174755793637305 1 1
0.226027896542488 0.225587993884359 1 1
0.192321723188963 0.191857828885059 1 1
0.21777293751423 0.217196276412064 1 1
0.210469997590675 0.210005229523518 1 1
0.219197105369297 0.218761206497816 1 1
0.200987822279738 0.200512456821809 1 1
0.236161764298114 0.235602140970893 1 1
0.21177718936951 0.211224872787623 1 1
0.224845439827973 0.224346562173196 1 1
0.175647677453426 0.174998314634196 1 1
0.186248725454519 0.185821455680788 1 1
0.231378173420879 0.23075793982726 1 1
0.242887709046154 0.242277761441136 1 1
0.181701591943982 0.181102650741992 1 1
0.188609717990605 0.188191908985579 1 1
0.189939148395218 0.189648848429263 1 1
0.239393937327518 0.238821074005779 1 1
0.168610056097164 0.16812730731422 1 1
0.155449267504239 0.155120819237414 1 1
0.167947426409208 0.167651453525248 1 1
0.205398220070246 0.204776675914345 1 1
0.1578688436734 0.157644080147382 1 1
0.224522226478819 0.224028952835203 1 1
0.243797273208039 0.242975005525454 1 1
0.183102738233442 0.182612047096537 1 1
0.185218640612861 0.184622308615439 1 1
0.161969520957067 0.161664449527208 1 1
0.181787837314603 0.18136599553541 1 1
0.16903334534932 0.16850279500184 1 1
0.192537211815881 0.192024232691096 1 1
0.244243612233933 0.243622461580314 1 1
0.187697746987074 0.187408159775661 1 1
0.149361168992512 0.148978255309046 1 1
0.219112402279371 0.218595340599491 1 1
0.256490511444985 0.255939240652246 1 1
0.140365562833653 0.140101836587922 1 1
0.204350935699625 0.203846826214491 1 1
0.168400034819283 0.168013787147131 1 1
0.167711865240893 0.167376068871939 1 1
0.223520721621602 0.222773807720875 1 1
0.233891948305631 0.233454836717211 1 1
0.210654411208524 0.209961045475575 1 1
0.233306859495809 0.232270732605064 1 1
0.245289095099955 0.244768560488137 1 1
0.123754563836865 0.123437733772361 0 0
0.164857780381954 0.164615787176787 1 1
0.224471530941732 0.223910892529176 1 1
0.0926644344077921 0.0924258397840731 0 0
0.265965287346573 0.265447983964412 0 0
0.228237723331212 0.227802412035674 1 1
0.247894612210156 0.247362426822382 1 1
0.186988795343148 0.186601095695621 1 1
0.167787716357911 0.167444089107095 1 1
0.227913995101538 0.227294180931077 1 1
0.179613317514279 0.179225931939213 1 1
0.215012588021127 0.214488681693207 1 1
0.175492703102079 0.175111471052091 1 1
0.261253818125003 0.260696221919708 1 1
0.217056146071247 0.216649661933279 1 1
0.156986702731351 0.156608351298782 1 1
0.212020131924184 0.211538102636553 1 1
0.191280343735646 0.190806047460918 1 1
0.241839107712011 0.241264743244376 1 1
0.143782032915992 0.143276199293754 1 1
0.182811449300518 0.182420583834007 1 1
0.234534513144812 0.233963903680077 1 1
0.151698268004179 0.151334132911913 1 1
0.222628610762342 0.221778521486348 1 1
0.207215600815303 0.206656420740287 1 1
0.211815684826846 0.211243424045696 1 1
0.212656202066701 0.212033301431706 1 1
0.235575030950783 0.235042217574091 1 1
0.218641480423035 0.21795147221298 1 1
0.211824281442543 0.211330584371025 1 1
0.233266579425757 0.232587887310566 1 1
0.134242993076972 0.133815815430357 1 1
0.175498038252053 0.175103642754594 1 1
0.180615111162107 0.180235231120651 1 1
0.231555341115851 0.230956930821382 1 1
0.181533488193858 0.181191001484027 1 1
0.276774844539502 0.276051016722022 1 1
0.195540045674596 0.195061329512172 1 1
0.165160580999845 0.164622207546939 1 1
0.230661868646807 0.229927684600072 1 1
0.236563475252173 0.235962426368585 1 1
0.137014350410721 0.136827518633615 1 1
0.112203735030433 0.111887666234422 0 0
0.156889893494641 0.156531098774037 1 1
0.222177934993289 0.221607345588562 1 1
0.150452298759825 0.150050584983183 1 1
0.159019275311869 0.158572654328472 1 1
0.219667922027631 0.219082374419 1 1
0.240114796255858 0.239595129148769 1 1
0.204025786298166 0.20353334641817 1 1
0.170361069702469 0.169750357694115 1 1
0.165871084334068 0.165479225303519 1 1
0.133597260689307 0.133226865181944 1 1
0.206083415864174 0.205322027834414 1 1
0.162008457442313 0.161751336833325 1 1
0.232574609106758 0.232145146250976 1 1
0.114074802467688 0.113719411751783 0 0
0.213891596792688 0.213327540960402 1 1
0.219242008602331 0.218471631127529 1 1
0.175547444346474 0.17512514609532 1 1
0.174675876939499 0.174254526690013 1 1
0.226078463694528 0.225330682785749 1 1
0.101315757337239 0.100963100355766 0 0
0.211022753103716 0.21059580969619 1 1
0.222607394777822 0.222018345458677 1 1
0.223415329232953 0.22295618128827 1 1
0.283561342181092 0.28290125237808 0 0
0.101444085470161 0.101186362744501 0 0
0.178922042084295 0.178723537561674 1 1
0.299149496835105 0.297902661635214 1 1
0.244371468278699 0.243745473960991 1 1
0.17141426806991 0.170927999650747 1 1
0.162216747981149 0.1618699822981 1 1
0.18854751346407 0.188190956043717 1 1
0.259543949693871 0.258836370240235 1 1
0.260053929913106 0.259248036239607 1 1
0.185783972046627 0.185389697335191 1 1
0.266385736321856 0.265841948955893 1 1
0.122897609472169 0.12263014318252 1 1
0.266361425387847 0.265888199650912 1 1
0.268799387733443 0.268157864839963 1 1
0.24764726829085 0.246988553105057 1 1
0.229592364836123 0.229008050212173 1 1
0.157502200346617 0.157129309184826 1 1
0.186322344439313 0.185718387874878 1 1
0.251164862650853 0.250650596314738 1 1
0.156290702141218 0.155674499952522 1 1
0.204621936983301 0.20394474361505 1 1
0.12200303375499 0.121741942997253 0 0
0.104066779979358 0.103758644073598 1 1
0.183870757603347 0.183347259735369 1 1
0.176299514694395 0.175892712880571 1 1
0.229049067216613 0.228341767172916 1 1
0.219290266296435 0.218851749792427 1 1
0.161564403726441 0.161199198257229 1 1
0.196102022170358 0.195715475220166 1 1
0.184149315121567 0.18370778694179 1 1
0.213782484388453 0.213166851930973 1 1
0.255553999166866 0.254703059750916 1 1
0.189603313506695 0.189040249955487 1 1
0.175237490200894 0.174872802835774 1 1
0.243545509228731 0.24283096069135 1 1
0.21030446533099 0.209527675962019 1 1
0.253203671393106 0.252603135206605 1 1
0.20494158221761 0.204141792461278 1 1
0.180065753362075 0.179626801615839 1 1
0.12407158272881 0.123792876721893 0 0
0.226638201081941 0.226126655407572 1 1
0.141627085682156 0.141319087187178 1 1
0.223869505764347 0.22328366351028 1 1
0.185371114209357 0.184922458771873 1 1
0.222374906729841 0.221776587687415 1 1
0.189988490373504 0.189735815940372 1 1
0.194542447526042 0.194145184364542 1 1
0.205159223471539 0.204672569250217 1 1
0.231179014202354 0.230508673904804 1 1
0.275738602278578 0.275093400755146 0 0
0.204587431362856 0.204126129453103 1 1
0.207416876796722 0.206932761215018 1 1
0.151523111236684 0.151021350968094 1 1
0.213278765584301 0.212824713554136 1 1
0.197685482098862 0.196917458084618 1 1
0.209167879595667 0.208734775856201 1 1
0.219168092212189 0.218619111700686 1 1
0.216540679109756 0.215943657670244 1 1
0.146167216737564 0.145795204012014 1 1
0.173030913328638 0.17246264326956 1 1
0.173803157821682 0.173317889379517 1 1
0.238275541611058 0.237772430717657 1 1
0.15427166747459 0.153875420377569 1 1
0.254063958739361 0.253355718630485 1 1
0.184626747079762 0.184215070466029 1 1
0.165297451464652 0.164970777415153 1 1
0.234480407796735 0.233800959981821 1 1
0.221428409996178 0.220981927675945 1 1
0.212725709832933 0.212146883112783 1 1
0.202821304599451 0.202049516440859 1 1
0.202678315837639 0.202336254610701 1 1
0.1789427533118 0.178556215349938 1 1
0.202179257861057 0.201668244418179 1 1
0.213575748677046 0.212942973143526 1 1
0.181191428595653 0.18084028792241 1 1
0.180643694004733 0.180152612839612 1 1
0.18742446817436 0.186972783186935 1 1
0.206576391849038 0.206109910143593 1 1
0.151385799538136 0.150955281196265 1 1
0.217809736705892 0.217317360575601 1 1
0.195204978455552 0.194751947230769 1 1
0.214266655691364 0.213745902952949 1 1
0.201798058162921 0.201133354347746 1 1
0.150258070000081 0.149965044560187 1 1
0.189308079617421 0.188802207139591 1 1
0.199891003952671 0.199346062138935 1 1
0.241849986324238 0.241194433377791 1 1
0.245729991836294 0.245044878423234 1 1
0.181196233422604 0.18065493375268 1 1
0.187745852699023 0.187273666791571 1 1
0.208511559401401 0.207942778307606 1 1
0.204366647067986 0.203535010619411 1 1
0.232502648791559 0.231752932561111 1 1
0.159072333350132 0.158713834806716 1 1
0.23671766955836 0.235970542295513 1 1
0.180468879187234 0.179792794145203 1 1
0.151416526394965 0.151065606247163 1 1
0.185643588515071 0.184996025643082 1 1
0.205231589249682 0.204749603175547 1 1
0.244794927465 0.244008416205657 1 1
0.237271080270903 0.236577189772761 1 1
0.18963985680147 0.189019683008379 1 1
0.197682841997108 0.197296254621457 1 1
0.202617244889869 0.202129837545883 1 1
0.179397534825128 0.178423903709707 1 1
0.269355948986046 0.268717259421443 1 1
0.192753432399174 0.192372785937505 1 1
0.246256313011196 0.245688185585113 1 1
0.227865311704731 0.227323620812252 1 1
0.206700458402518 0.20628835127249 1 1
0.185914997051979 0.185460796356548 1 1
0.178729535874939 0.178308939796296 1 1
0.228911323254521 0.228408815876824 1 1
0.235096154777686 0.234570885497981 1 1
0.205840774959142 0.205269883529419 1 1
0.174601688063982 0.174120242177925 1 1
0.234211080212654 0.233623488193715 1 1
0.158786283517542 0.158324419623174 1 1
0.220610373983719 0.220000927680551 1 1
0.179068206976671 0.178596977524009 1 1
0.217988216703544 0.217433860664489 1 1
0.276901470514789 0.276201063326079 0 0
0.264630350098832 0.26398886361074 1 1
0.210899095407074 0.210163007028833 1 1
0.175758264600634 0.175250615939469 1 1
0.168412866576908 0.168086669303963 1 1
0.133597351366458 0.133322243817609 1 1
0.194570946560412 0.194037519546307 1 1
0.238581314149962 0.238013083638213 1 1
0.236364042332504 0.235551627402793 1 1
0.191644321361632 0.191228513405665 1 1
0.228857348709544 0.228424802082992 1 1
0.200624978115137 0.200051978437203 1 1
0.185325254771622 0.185012692469554 1 1
0.187414958471974 0.18701696935299 1 1
0.228414072546263 0.227864465430791 1 1
0.240606607237794 0.240095737798266 1 1
0.249793908822164 0.249021801299929 1 1
0.176071484506884 0.175426738166521 1 1
0.21130090972665 0.210746618625796 1 1
0.228027079752303 0.22684707862276 1 1
0.149006845607843 0.148656224034523 1 1
0.224555923462884 0.223747666457157 1 1
0.248816724976783 0.248062438188588 1 1
0.204926467364285 0.204215162505424 1 1
0.218444759535928 0.217672364510523 1 1
0.217600134120946 0.217078145432762 1 1
0.169181245727519 0.168728454988251 1 1
0.20692954679427 0.206400835543507 1 1
0.219831508807269 0.219437238166801 1 1
0.177753337686676 0.177248550369317 1 1
0.197952049354024 0.197416857367839 1 1
0.229789411850413 0.229144384458498 1 1
0.203467801438551 0.203031593543176 1 1
0.223042045054298 0.222599309625442 1 1
0.248742309007562 0.248210561342152 1 1
0.195654194733397 0.195084040745614 1 1
0.186593878706856 0.186116371705023 1 1
0.221492227372115 0.220967799210608 1 1
0.186948073942614 0.186441294585377 1 1
0.175350634552202 0.174834625437647 1 1
0.176187878425166 0.175719610990466 1 1
0.198009904995194 0.197521723369513 1 1
0.15451160716027 0.154116775885015 1 1
0.183935715143913 0.183458839958945 1 1
0.139241787497874 0.138828340218896 1 1
0.230981573850499 0.230438089518106 1 1
0.112535778720209 0.112283279211026 0 0
0.217468112731242 0.21667786286195 1 1
0.131420930498871 0.13103543214367 1 1
0.240937994144918 0.240269472558888 1 1
0.17857055208524 0.178180987234206 1 1
0.206594876642922 0.206030326468139 1 1
0.123426975223268 0.12311716571946 0 0
0.212960262996326 0.21237471271376 1 1
0.180887736866342 0.180463945378284 1 1
0.232606191822227 0.232133616038734 1 1
0.22552530441427 0.22504919145588 1 1
0.254138416857741 0.253433363933004 1 1
0.187867705874318 0.18742851066137 1 1
0.261103887724176 0.260507967923065 1 1
0.262998542860075 0.262109968602248 1 1
0.272957423477795 0.272261360491233 1 1
0.174581710886785 0.174264310820375 1 1
0.212177297558358 0.211588779156015 1 1
0.26514466333204 0.26467287595445 1 1
0.176113022722097 0.175608242268698 1 1
0.195427329854196 0.194956185573988 1 1
0.230213234971953 0.229723114020329 1 1
0.190750219814531 0.190121755172605 1 1
0.238499622064476 0.237845472276111 1 1
0.21400100824504 0.213525025549627 1 1
0.1367908607029 0.136367975892486 1 1
0.220202746010465 0.219686447554421 1 1
0.198779655511694 0.197719092535886 1 1
0.226525056229417 0.226030382084693 1 1
0.173202561125778 0.172687488818718 1 1
0.219510198014511 0.218992097895019 1 1
0.226349446117481 0.224859689032948 1 1
0.195670278048345 0.195233326589164 1 1
0.199892783411655 0.199313933938466 1 1
0.269296222065461 0.268633418068536 1 1
0.192865296216715 0.19201705636853 1 1
0.207767421571063 0.207400269712567 1 1
0.219121765035285 0.218106623621304 1 1
0.194915592255673 0.194458705346103 1 1
0.186438234673412 0.185830569583327 1 1
0.173749468785161 0.173305249787036 1 1
0.144923367853498 0.144566838202013 1 1
0.195590411827923 0.19520046324611 1 1
0.201519421703971 0.20102156197034 1 1
0.199039582297522 0.198386464854147 1 1
0.140080253286452 0.139810792963263 1 1
0.188464750500737 0.187844290219415 1 1
0.217695231728463 0.217013420053895 1 1
0.231057036675011 0.230539551867844 1 1
0.167435353577414 0.166996027654166 1 1
0.12689953646003 0.126620318376013 1 1
0.110866798573263 0.110483900090526 0 0
0.218654042338085 0.218104066878995 1 1
0.244899154074416 0.244343160371569 1 1
0.205668762438315 0.205105077812096 1 1
0.196926338558082 0.196390276966197 1 1
0.209800580492785 0.209149384218938 1 1
0.242131819851144 0.241433281713105 1 1
0.196161248232766 0.195691942765186 1 1
0.271654993207694 0.271029087427982 1 1
0.230589532348749 0.2299379482129 1 1
0.242257755821033 0.24158973920291 1 1
0.205282551585668 0.204930964237764 1 1
0.162673337502337 0.162319561213615 1 1
0.233344832703776 0.232844699147053 1 1
0.262655661919626 0.262005599332236 1 1
0.141442661669203 0.141132227296172 1 1
0.190581714577459 0.190145539937641 1 1
0.224515789740816 0.224006885334728 1 1
0.259269746400746 0.258693929356753 1 1
0.133081171733084 0.132755565863267 1 1
0.178633885231008 0.178062729672545 1 1
0.257260926824482 0.256282853171258 1 1
0.168683139478658 0.168197385150957 1 1
0.20264714581192 0.202132392899922 1 1
0.162848048547165 0.162493853276841 1 1
0.163459265177588 0.163114099459645 1 1
0.157205500572437 0.156612286126468 1 1
0.183934676955809 0.183460581699978 1 1
0.165814124159684 0.16536891546796 1 1
0.187677595338479 0.186986901678926 1 1
0.276758513151207 0.276073012343403 0 0
0.201885853672111 0.201159525932415 1 1
0.231221361063979 0.230605805846874 1 1
0.197793796914449 0.1973732168173 1 1
0.193850281704372 0.193425935546795 1 1
0.230069545516518 0.229464659102511 1 1
0.168195500076804 0.167703399825225 1 1
0.29849073182153 0.297653147465088 0 0
0.202595696684551 0.202173156541563 1 1
0.200951075937116 0.200360970434154 1 1
0.212772019745175 0.212229689435531 1 1
0.193544010851895 0.19307093493139 1 1
0.201642406644097 0.201199926122314 1 1
0.150618635198132 0.150209846013522 1 1
0.223195986728616 0.22259602551782 1 1
0.151032632763554 0.150766061371976 1 1
0.166311668874333 0.165623147856473 1 1
0.18904992068154 0.18822505746825 1 1
0.184650766140975 0.184357488661385 1 1
0.2067069700781 0.206254562952669 1 1
0.209859679886309 0.209327034717155 1 1
0.26630349402313 0.265766613315743 1 1
0.25495982997081 0.254257509516227 1 1
0.257110810519249 0.256454571961574 1 1
0.208909427399348 0.208215282098485 1 1
0.196963586234273 0.196185069604714 1 1
0.234395351263657 0.233732573240758 1 1
0.15791849381751 0.157599305447062 1 1
0.203339417708074 0.202606260187872 1 1
0.256531127105278 0.255946343234378 1 1
0.265820907887841 0.265208484946165 1 1
0.195479963924847 0.19498593603722 1 1
0.202973409427718 0.202565039704237 1 1
0.237537474227343 0.237060299444918 1 1
0.27589178334953 0.275036157741073 1 1
0.117742023074064 0.117476876061473 0 0
0.223570344493759 0.223023566537856 1 1
0.168905106517094 0.168442049248266 1 1
0.235184998091583 0.234527239905148 1 1
0.268648932835741 0.268017804673736 1 1
0.21008674179824 0.209571663026773 1 1
0.176011207012535 0.175747671571203 1 1
0.158983803288725 0.158563882893712 1 1
0.221597735127128 0.221145777383503 1 1
0.237334320537052 0.236821109456851 1 1
0.238970933703305 0.237953639569208 1 1
0.190009889027578 0.189466194177195 1 1
0.305614511444852 0.305019474119229 0 0
0.229794211580978 0.229215163220095 1 1
0.317270442675877 0.316350454812499 0 0
0.224263958827523 0.223664703180108 1 1
0.156799594572759 0.156452178092904 1 1
0.148509335962735 0.148162540797652 1 1
0.144677868049779 0.14401263064876 1 1
0.141063133512668 0.140732493671203 1 1
0.221352725313257 0.220485692873587 1 1
0.224362892910402 0.22386640317232 1 1
0.221379928626842 0.220794443580863 1 1
0.224455763048932 0.223838562837435 1 1
0.184701805963461 0.184232267754967 1 1
0.182585353791912 0.182183526105233 1 1
0.177293276429358 0.176881379918262 1 1
0.160542256478686 0.160061846339255 1 1
0.156764772311832 0.156384248973048 1 1
0.163970629092312 0.163610602959922 1 1
0.220710858019997 0.220032016744396 1 1
0.196690426927426 0.196171972451959 1 1
0.197744214519211 0.197296970242105 1 1
0.117700266270284 0.117268768969287 0 0
0.160454155038609 0.159969469479338 1 1
0.235056420592009 0.234514873306435 1 1
0.128064194157014 0.127675755711327 1 1
0.125201825938494 0.125004743165255 0 0
0.19012568843003 0.189633870573464 1 1
0.179728729531657 0.179154309325551 1 1
0.147814853291957 0.147540839724642 1 1
0.239449610364808 0.238870240330223 1 1
0.188739860135966 0.188211491525907 1 1
0.150038871899387 0.149584460486004 1 1
0.213293415296383 0.212677199318269 1 1
0.270814595206663 0.270056424786144 1 1
0.240695378599089 0.240224726231429 1 1
0.151535059392561 0.151152726539403 1 1
0.150362474796669 0.150009955971835 1 1
0.128666295089787 0.12836827690151 0 0
0.198424783346099 0.197909853986643 1 1
0.174232360324888 0.17382176958031 1 1
0.202476578606044 0.20193442035369 1 1
0.206362446026607 0.205943701964373 1 1
0.211610357956062 0.211172420218252 1 1
0.23912032379202 0.238492096142932 1 1
0.20557771359082 0.20517362607565 1 1
0.185954115153663 0.18550135790415 1 1
0.191063279693952 0.190464726737933 1 1
0.159644689731478 0.159257256443204 1 1
0.228157384946029 0.227692343073281 1 1
0.234214565142772 0.233682491174165 1 1
0.186214762632127 0.185652301300859 1 1
0.176848388177426 0.176413696162348 1 1
0.226864053010906 0.226376360622984 1 1
0.161373956377092 0.160914910884581 1 1
0.149352098965067 0.148993251299256 1 1
0.245746429689562 0.245213072480639 1 1
0.23517058775197 0.234449686771062 1 1
0.192298806114661 0.191788732081387 1 1
0.232103549646293 0.23152818780812 1 1
0.109088630125405 0.108884837875385 0 0
0.175935269285945 0.175428078316982 1 1
0.191357427411212 0.19086556147025 1 1
0.21904643879424 0.218538014145606 1 1
0.222337034840106 0.221633672147718 1 1
0.147956407037171 0.147639360648661 1 1
0.230476958137964 0.229910629559663 1 1
0.149886624452066 0.149589878760257 1 1
0.188707614962306 0.188210138943872 1 1
0.199221424115859 0.198625766901382 1 1
0.190108610839857 0.189561503511372 1 1
0.214712073395367 0.214286106370077 1 1
0.269969054987271 0.268537410212297 1 1
0.167445838557661 0.167012934734954 1 1
0.152907747941908 0.152610773169216 1 1
0.241033047452809 0.240366581331517 1 1
0.218026503023758 0.217453683484199 1 1
0.117404300709863 0.116981005697425 0 0
0.183122949621374 0.182654967554419 1 1
0.233048892491713 0.232506748875446 1 1
0.131163406854749 0.130877540325617 1 1
0.173450488201791 0.172981140335561 1 1
0.139738945044505 0.139453940396578 1 1
0.195449156753014 0.195045381519584 1 1
0.236672811681684 0.236059436979053 1 1
0.219578018752652 0.218945132102497 1 1
0.181489041073235 0.181045018356893 1 1
0.137804387641649 0.137436448236921 1 1
0.178392435569134 0.177804569689868 1 1
0.132613421304359 0.132261421926753 1 1
0.275807125531264 0.275202818077709 0 0
0.219426322712723 0.218957298062542 1 1
0.164627170453556 0.164133079664664 1 1
0.171652014271593 0.171096099465286 1 1
0.140257853601371 0.139914853225585 1 1
0.249935794610143 0.249313946845589 1 1
0.215250981889691 0.214820039559233 1 1
0.228527238220592 0.227985144599315 1 1
0.260855408468159 0.260239935214711 1 1
0.253880459523062 0.25312055438739 1 1
0.165640154895797 0.165253677251554 1 1
0.269331459697728 0.26856272356408 1 1
0.162718239486602 0.162335561593249 1 1
0.181771653362816 0.181212559330816 1 1
0.228308368201274 0.227731417111505 1 1
0.132474989919106 0.132110213573956 1 1
0.221626857541428 0.221204757701008 1 1
0.195266025319283 0.194872617894088 1 1
0.176456510129411 0.175819378770109 1 1
0.20075755872279 0.200322269975295 1 1
0.160985480632967 0.160606153489907 1 1
0.136007679143338 0.13564382944717 1 1
0.181836436978666 0.181120054117241 1 1
0.17896321722678 0.17858642444193 1 1
0.2014376147732 0.201006895797045 1 1
0.175886834625988 0.17543140834593 1 1
0.187609803002313 0.1872473483579 1 1
0.22086827678841 0.220329637317497 1 1
0.25342181355155 0.252834606926316 1 1
0.151269911496538 0.150854813747168 1 1
0.156493802158327 0.156044639129476 1 1
0.183671675661525 0.183151061935425 1 1
0.242842599437299 0.242114505266206 1 1
0.150769081560608 0.150400917903085 1 1
0.183835213982965 0.183486838249642 1 1
0.212724437565161 0.212122838182236 1 1
0.211305474933803 0.2109387954931 1 1
0.205402531696763 0.204714410444649 1 1
0.172287820023991 0.171881462767158 1 1
0.25371084870881 0.253239518157094 1 1
0.231187851525509 0.230545282750381 1 1
0.200232337320022 0.199699211408064 1 1
0.191314839762343 0.190778818965192 1 1
0.180047780902289 0.179650105750432 1 1
0.221423730670517 0.221008080787399 1 1
0.221252496442055 0.220746213994651 1 1
0.196532566480303 0.195859715046505 1 1
0.228313426276639 0.227806236583104 1 1
0.1276938091291 0.12732638937821 1 1
0.163182284141986 0.162758388793003 1 1
0.163641989358198 0.163230163887856 1 1
0.188232650333223 0.187843134737215 1 1
0.306630225921926 0.305668493009717 0 0
0.189811152038438 0.189328487795868 1 1
0.217123692468918 0.216651532422405 1 1
0.225315741578958 0.224761987470827 1 1
0.227127968630256 0.226594874059248 1 1
0.229123182195621 0.228650287529547 1 1
0.225796448688056 0.225062776953528 1 1
0.212283975718091 0.211753528053713 1 1
0.201347046278644 0.200784269480401 1 1
0.188940043216132 0.188490663670048 1 1
0.151260763669372 0.150846925648714 1 1
0.212191615511161 0.211311896583308 1 1
0.245336937362673 0.244714888999798 1 1
0.27767050316996 0.27660518812789 1 1
0.177449600742186 0.176941847001092 1 1
0.231670132289076 0.230993929667552 1 1
0.203096311364295 0.202477308215974 1 1
0.27065526450002 0.269935359920494 1 1
0.24284313685164 0.242280489363043 1 1
0.251760734235563 0.250954352896022 1 1
0.214137498201553 0.213632141096425 1 1
0.231114446152565 0.230604207528589 1 1
0.255121930746094 0.254415564463649 1 1
0.225247684917519 0.224446769023624 1 1
0.227379709772821 0.226475683396893 1 1
0.212407233710059 0.211877062072902 1 1
0.162208504529123 0.161752020178301 1 1
0.198549187806781 0.198048770123537 1 1
0.117827603035024 0.117583888693828 0 0
0.165849754320811 0.165378161805566 1 1
0.208787961810445 0.208356698392023 1 1
0.225540334260304 0.2251043174569 1 1
0.180863854997882 0.180447886946945 1 1
0.208424178053309 0.207843256569435 1 1
0.186214020357839 0.185824388645064 1 1
0.242116396637795 0.241489738540649 1 1
0.172270440949445 0.171863354124727 1 1
0.258209430537778 0.257510639694015 1 1
0.206936656344948 0.205939214217371 1 1
0.193616453600396 0.193170698829966 1 1
0.158008035773259 0.157585377000443 1 1
0.228473793762719 0.227919545778293 1 1
0.260457341232085 0.259913588139075 1 1
0.271615943018048 0.270926692095482 1 1
0.253685910839708 0.253058498569876 1 1
0.191379104954307 0.190950521621824 1 1
0.133818204867942 0.133379935922593 1 1
0.25834321202865 0.257702126820056 1 1
0.196252804911944 0.195624810423134 1 1
0.247232039066371 0.246663628040998 1 1
0.218252786519584 0.217705437380585 1 1
0.27741659820707 0.276349464125927 1 1
0.177795687618948 0.177382696464502 1 1
0.227521492772557 0.226956462312124 1 1
0.176629662660384 0.176214368509861 1 1
0.204621949615336 0.204138864669598 1 1
0.18666494003112 0.186256517176401 1 1
0.209286465164849 0.208728977375988 1 1
0.184459244616185 0.183998721661843 1 1
0.163171218476665 0.162815411750515 1 1
0.2019277010617 0.20150015216306 1 1
0.16640950442391 0.166098187911495 1 1
0.241494402367958 0.240887930137973 1 1
0.180026846891024 0.179645951180642 1 1
0.112000921332731 0.111739449440803 0 0
0.247224580586523 0.246542879352827 1 1
0.20704270155602 0.206356121181175 1 1
0.263670544107105 0.263074938539293 1 1
0.265068220421879 0.264410965096631 1 1
0.222462263442333 0.221837387063762 1 1
0.199663663144833 0.199211999993221 1 1
0.23142759599071 0.230793605611475 1 1
0.253197047310277 0.252492179739092 1 1
0.200888864600219 0.200508201895213 1 1
0.278788864704683 0.278145774097204 0 0
0.180187571803001 0.179802467339428 1 1
0.19684695187352 0.196396362029117 1 1
0.211030210691821 0.21030593449336 1 1
0.211019712775531 0.210612197682344 1 1
0.220616340356195 0.219983438969888 1 1
0.137577229372346 0.137245121876099 1 1
0.249709620551628 0.249222459142512 1 1
0.226037836954929 0.225406019082989 1 1
0.204899399915549 0.204415753132756 1 1
0.259320300222598 0.258775888825101 1 1
0.0951607374667536 0.094852862913061 0 0
0.234316121671482 0.233793883758802 1 1
0.288541189956316 0.287915056608926 0 0
0.202745885061162 0.202244100930155 1 1
0.179607118151762 0.179197768280576 1 1
0.210750923363762 0.210270872866903 1 1
0.252484096514641 0.251947041146057 1 1
0.195841533633798 0.195290468294635 1 1
0.189836806018966 0.189401204153342 1 1
0.14300885745606 0.142684377469816 1 1
0.202479942061498 0.202030233799188 1 1
0.210240946313646 0.209738670638144 1 1
0.184551906705912 0.184257452797958 1 1
0.204275557716501 0.203836935809154 1 1
0.216953704720909 0.216474475514505 1 1
0.275071860229216 0.274421664419205 1 1
0.223435751137345 0.222952523076786 1 1
0.199732439341243 0.199377343652373 1 1
0.196803063924923 0.196396471872646 1 1
0.184169152006851 0.183717148555415 1 1
0.141927995417729 0.141626234609004 1 1
0.230162319709744 0.229577681323906 1 1
0.189632115499027 0.189257115793792 1 1
0.162041782394301 0.161670150629529 1 1
0.190723790818641 0.190214447136668 1 1
0.187623613024988 0.187221704786761 1 1
0.212085005854755 0.211492046729746 1 1
0.196195199664438 0.195333117394873 1 1
0.237766416995056 0.237156163326247 1 1
0.197279027703947 0.196543813813506 1 1
0.254894717027199 0.253996200728804 1 1
0.170375890252962 0.170010095894875 1 1
0.213492817759893 0.212820355877847 1 1
0.250896509499319 0.250345288416914 1 1
0.190592644849313 0.190152990234709 1 1
0.245913200826322 0.245190247713349 1 1
0.259401542501489 0.258765777342613 1 1
0.192355114709646 0.191849570121532 1 1
0.192685343878977 0.192345474730677 1 1
0.164009559624098 0.16359797164558 1 1
0.247065281690205 0.246445089764728 1 1
0.167679708785947 0.167280480087157 1 1
0.195838932931612 0.195403385148495 1 1
0.125914444799273 0.125584638772505 0 0
0.209952852006037 0.209498652531783 1 1
0.183510792190165 0.183044328513183 1 1
0.148231226700365 0.147761683520716 1 1
0.213341322440591 0.213037662291639 1 1
0.235983888198139 0.235429172092676 1 1
0.289750479743931 0.28911370499277 0 0
0.182372328566407 0.182154849882448 1 1
0.197645030171193 0.197120303574729 1 1
0.158751974526625 0.158363224161467 1 1
0.200951532252041 0.200479091645909 1 1
0.221639290995325 0.220697158981293 1 1
0.194945101804367 0.19464324229403 1 1
0.207422071243582 0.206688586760016 1 1
0.129769812460617 0.12934072654587 1 1
0.133074306011906 0.132949373105334 1 1
0.208064905615191 0.207511673523887 1 1
0.210881694316403 0.21036329742632 1 1
0.136749119302288 0.13610714609563 1 1
0.162384918357306 0.162060339862294 1 1
0.221100471431947 0.220548180166142 1 1
0.197991892977357 0.197488533092639 1 1
0.293262398535483 0.292447017351576 0 0
0.2083552206159 0.207881162772443 1 1
0.237198404790237 0.236771371787195 1 1
0.187588284029558 0.187184239267626 1 1
0.187711684009037 0.187261955582653 1 1
0.285522094338975 0.284625929402328 1 1
0.179376096833842 0.178728823120677 1 1
0.197337277799591 0.19676807260509 1 1
0.239475328507549 0.238961320110585 1 1
0.168591153694361 0.168249899509561 1 1
0.215257459942904 0.214786503001844 1 1
0.180662837789766 0.180200307196832 1 1
0.178810795150713 0.178415300763062 1 1
0.243770638192348 0.243138148497074 1 1
0.226492321781234 0.225961811573255 1 1
0.125210678968314 0.124898910548959 1 1
0.244247635178057 0.243659882813232 1 1
0.293983970943412 0.293223883809949 0 0
0.25326782444061 0.252317841512645 1 1
0.232374848924359 0.231859548608785 1 1
0.192823592686116 0.192373305049141 1 1
0.218213225094907 0.217470222935881 1 1
0.232242467961697 0.231607374392257 1 1
0.215426576879411 0.214855876214359 1 1
0.23258574820996 0.232157718468636 1 1
0.224611408913114 0.22395184675265 1 1
0.227492609093913 0.22696418747646 1 1
0.192911402279732 0.19221033886216 1 1
0.211157121642654 0.210371662782886 1 1
0.174218918938614 0.173839194027754 1 1
0.220369523105862 0.219702771906578 1 1
0.179639723721935 0.178830231574636 1 1
0.224092239863079 0.223530927823867 1 1
0.172396953995628 0.171852444225127 1 1
0.198677976571509 0.198113813760765 1 1
0.172769044769225 0.172344447443001 1 1
0.174166144408157 0.173775856279929 1 1
0.306552016128398 0.305608983364229 1 1
0.253627314229806 0.252943616506882 1 1
0.229137143432108 0.228463927811148 1 1
0.189476600698353 0.189027297062638 1 1
0.130056447858651 0.129884452347648 1 1
0.15415103170693 0.153800278458903 1 1
0.241465352218569 0.240867589770685 1 1
0.231584483026736 0.231055332756282 1 1
0.196867934409947 0.196388092811436 1 1
0.233332996412476 0.23248524515489 1 1
0.207201753070141 0.206732743836048 1 1
0.130418672021493 0.13025298765223 1 1
0.223797688510277 0.223243594637086 1 1
0.219908820631031 0.219308477403305 1 1
0.195205291351209 0.194775727667342 1 1
0.258547303593697 0.257568234971524 1 1
0.20131222456499 0.200859519959961 1 1
0.147714521888414 0.147271207977363 1 1
0.176019160553577 0.175730623528634 1 1
0.208077314776361 0.20748374297695 1 1
0.175823118918134 0.175380817602088 1 1
0.250567903124103 0.249807255187171 1 1
0.187039655414068 0.186662494771092 1 1
0.1831753074228 0.182515600252462 1 1
0.248943241793992 0.248382905226349 1 1
0.190500696970256 0.190138707038885 1 1
0.154789109144266 0.154466561851795 1 1
0.307261667345868 0.306278309967014 0 0
0.174047133077549 0.173623051257936 1 1
0.192303652539711 0.191801749596451 1 1
0.219732447691834 0.218776348458387 1 1
0.204268413013098 0.203824657834753 1 1
0.181742131093994 0.181353115634091 1 1
0.165125825596332 0.16440617463887 1 1
0.232080654371205 0.231287704020442 1 1
0.158715884410237 0.158350668132569 1 1
0.222783561770971 0.222120414338682 1 1
0.269142834480968 0.268488001680642 1 1
0.192066211993532 0.191533534801927 1 1
0.175894997365297 0.175495607590178 1 1
0.223957943176182 0.223273900486912 1 1
0.1453651302307 0.145030546658363 1 1
0.204981074464423 0.204308279652338 1 1
0.136665428962669 0.136393179398477 1 1
0.225155205398936 0.224645437045537 1 1
0.234230495036203 0.233704408215713 1 1
0.230435451795295 0.229807862228302 1 1
0.220920137400524 0.220536857157587 1 1
0.205598539005709 0.20520770076403 1 1
0.187634056495375 0.187179454263963 1 1
0.195900652580339 0.195380184902931 1 1
0.182887605081013 0.182410690206522 1 1
0.205494427374551 0.204965685682306 1 1
0.29366988565998 0.292786983782486 0 0
0.219593647272553 0.218961296503711 1 1
0.221706245142518 0.221124545375813 1 1
0.217157069686522 0.216535230481582 1 1
0.192225354471913 0.191857287546262 1 1
0.172192508163639 0.17174510906346 1 1
0.228966326187238 0.2280620325054 1 1
0.193132690860806 0.192630835085311 1 1
0.198845823817258 0.198386664951223 1 1
0.204106080592101 0.20348694512311 1 1
0.195136840998409 0.194637380962388 1 1
0.184541254693572 0.184050534239016 1 1
0.192012896595413 0.191611003114687 1 1
0.199564270978572 0.198963659618526 1 1
0.148628565438192 0.14821280832468 1 1
0.199511191996975 0.199041898456285 1 1
0.171542615063521 0.171192385230143 1 1
0.193748620674814 0.193314514041428 1 1
0.198018173000349 0.197489646243735 1 1
0.202384743241224 0.201434973665675 1 1
0.234236810639982 0.233645659496968 1 1
0.209335496100088 0.208773230877203 1 1
0.163082162544688 0.162670665596024 1 1
0.187629628502998 0.187203465822667 1 1
0.205371993906812 0.204967947269551 1 1
0.146391057233585 0.146051231784304 1 1
0.238851913848081 0.238306955205152 1 1
0.196836242147926 0.196376755741786 1 1
0.216881692607766 0.216334121667644 1 1
0.18489501478942 0.184252569273222 1 1
0.239873600736444 0.239049773831391 1 1
0.174284328511021 0.173877575653489 1 1
0.24338616516639 0.242852228686364 1 1
0.138970543870986 0.138611489693849 1 1
0.145132383952397 0.144687438253821 1 1
0.221401371579526 0.220834886602182 1 1
0.155537610678308 0.155157858173539 1 1
0.116483474099918 0.116197766630127 0 0
0.165658410065133 0.165095931211271 1 1
0.156300615538027 0.156007079705042 1 1
0.223200125677471 0.222466630578935 1 1
0.26617168286922 0.26547092308697 1 1
0.188180007477521 0.187776023144827 1 1
0.232640060754109 0.231714229548464 1 1
0.170631096002797 0.170328180691185 1 1
0.163694411040424 0.163384787579093 1 1
0.230282465244806 0.229351648222893 1 1
0.19828976019188 0.197858690316054 1 1
0.201868846562015 0.201472517590522 1 1
0.253332854700486 0.252718326085095 1 1
0.217461731291892 0.216878983595328 1 1
0.205496295535874 0.205087291296969 1 1
0.162756906200677 0.162496538278752 1 1
0.198428895374827 0.198029707730325 1 1
0.173795874906222 0.173331406806421 1 1
0.21085540914987 0.210335764815132 1 1
0.1538124616843 0.153405355012299 1 1
0.233252074585666 0.232529179856332 1 1
0.185598041371595 0.185225134658542 1 1
0.1787018998716 0.178221995992787 1 1
0.204183028394089 0.20356593008836 1 1
0.271465188007216 0.270841221214398 0 0
0.0818133226437999 0.0815423372655441 0 0
0.207295411901506 0.206766103136084 1 1
0.177884064737096 0.177456836198639 1 1
0.221893260794799 0.221385742496788 1 1
0.202230921511942 0.201713693879049 1 1
0.228760519100267 0.22816269203287 1 1
0.212930343612623 0.2123275234792 1 1
0.182538739405765 0.182106696404232 1 1
0.176136538503974 0.175707830380735 1 1
0.159925493557786 0.159479639653345 1 1
0.171322204738992 0.170959135290319 1 1
0.214904884627792 0.21441250798035 1 1
0.215261128778328 0.214730673041345 1 1
0.217995546776506 0.217395848797633 1 1
0.214356546538664 0.213634633163344 1 1
0.201411801908116 0.200965490688741 1 1
0.198049130435953 0.19762507370279 1 1
0.169484847352618 0.169075830091424 1 1
0.153152211155227 0.152345368958155 1 1
0.260457155685419 0.259469450013382 1 1
0.245820769479112 0.245273663103513 1 1
0.209438313829217 0.208922969211245 1 1
0.231314439217579 0.230821750793165 1 1
0.203633819081851 0.203275581103743 1 1
0.184032104337134 0.183423708945476 1 1
0.213347882828452 0.212879103388399 1 1
0.248856962327769 0.248331891639721 1 1
0.187682078457166 0.187278060778561 1 1
0.168451279067964 0.168115213228499 1 1
0.230726574157852 0.230108129211972 1 1
0.126288397228787 0.125982899505508 0 0
0.217014530221176 0.216549578515242 1 1
0.191621747960503 0.1913390151397 1 1
0.182003964697887 0.18148769025514 1 1
0.192681992094474 0.192208730672819 1 1
0.154188403518103 0.15371018057238 1 1
0.179093199289463 0.178643058971787 1 1
0.190276760915246 0.189755866025935 1 1
0.172984528802551 0.172456121148782 1 1
0.153115229643979 0.152731058690559 1 1
0.157326562582965 0.156896761963252 1 1
0.158928472272585 0.158435278551675 1 1
0.224011437979585 0.223307606461962 1 1
0.170139423761446 0.169693815267632 1 1
0.244631793294033 0.244088903188986 1 1
0.164227961732421 0.163656614064329 1 1
0.279186860341337 0.278563271200465 0 0
0.203491598144031 0.20307479809618 1 1
0.251977406504872 0.25142036501509 1 1
0.189224244476329 0.188628347507187 1 1
0.148406133350158 0.148036435740399 1 1
0.176934373167538 0.176566766305231 1 1
0.144169572507276 0.143896259190299 1 1
0.190217450878732 0.189746569628714 1 1
0.229893406456193 0.229388470103112 1 1
0.205235472754829 0.204418734022489 1 1
0.205727112533857 0.205339066891633 1 1
0.233229346391155 0.232275333287075 1 1
0.19146794737856 0.190923138420024 1 1
0.213160934706336 0.212577146106436 1 1
0.155574341240382 0.15531361368683 1 1
0.240072860370692 0.239325801442943 1 1
0.269152138519332 0.268600901069667 0 0
0.236063991028996 0.235480969587777 1 1
0.246340437969931 0.24574822766391 1 1
0.220571349843909 0.219924313283175 1 1
0.198032253463245 0.197497008102079 1 1
0.214753318385676 0.214180220992587 1 1
0.162445166145559 0.161987606194303 1 1
0.153202290600968 0.152853739837822 1 1
0.169869146860434 0.16950336761658 1 1
0.160664485474191 0.160304740891989 1 1
0.144600708974386 0.143958325556277 1 1
0.227134837453079 0.226518360510027 1 1
0.192043081056437 0.191665372648029 1 1
0.197977401487233 0.197612382424547 1 1
0.197088944849065 0.196597226112689 1 1
0.203647336654162 0.20315913922655 1 1
0.208402706321969 0.207846881482305 1 1
0.242495245391701 0.241864700363979 1 1
0.147581820210732 0.147165899375804 1 1
0.123824005818346 0.123440160655056 1 1
0.227086076030448 0.2263035833365 1 1
0.171383392007401 0.170893866040928 1 1
0.193531339469287 0.193076330479554 1 1
0.148879838919225 0.148401621923792 1 1
0.239209069739431 0.238728530140231 1 1
0.159424467388621 0.159081835005296 1 1
0.172665837087628 0.172246840578638 1 1
0.208805003755856 0.208362699966059 1 1
0.139449375397788 0.13903891542174 1 1
0.185401654324972 0.184824434676351 1 1
0.155552686159184 0.155451784073071 1 1
0.178311973631075 0.177884283863678 1 1
0.187523086597336 0.187000931973217 1 1
0.227843466991221 0.227257395675284 1 1
0.240587822051188 0.240058852694801 1 1
0.189383140440795 0.189065969396824 1 1
0.160071641563863 0.159612800824281 1 1
0.13894676252022 0.13849439258642 1 1
0.18246196127904 0.182153528820475 1 1
0.202170946480601 0.201707873542102 1 1
0.275409867606078 0.274737534576222 0 0
0.234683812964019 0.234082507575583 1 1
0.258122287769227 0.257324479752632 1 1
0.198570663986026 0.198085603551185 1 1
0.160127674399833 0.159801342556869 1 1
0.186742500475335 0.186078048776583 1 1
0.12569125534712 0.125473060917925 1 0
0.241430296582084 0.240886172007478 1 1
0.201388505834453 0.200956542105063 1 1
0.254572678512207 0.253839902833985 1 1
0.180409059238322 0.179967994941241 1 1
0.208589797548995 0.208073477709807 1 1
0.207410879425712 0.206967242437385 1 1
0.238452606441725 0.237823048606045 1 1
0.240743925193297 0.240159735650002 1 1
0.213810228567747 0.213251075772503 1 1
0.193095378156129 0.192646698072548 1 1
0.202720335923431 0.202179371564949 1 1
0.222556824433911 0.221922177602267 1 1
0.13892581831662 0.138636736440394 1 1
0.222642342448463 0.221839656446177 1 1
0.218551359255229 0.217673660283529 1 1
0.206307171402467 0.205765223837688 1 1
0.149127412927559 0.14881442617989 1 1
0.255570843877237 0.254858905207826 1 1
0.124158903272323 0.123876039571018 0 0
0.219654795230265 0.219100592030879 1 1
0.194010756026626 0.193600268720429 1 1
0.185595800866901 0.185152311961646 1 1
0.165425677398052 0.165027307430829 1 1
0.157951082656271 0.157540023941912 1 1
0.169282759907437 0.1688653993145 1 1
0.19627715717535 0.195772961963891 1 1
0.236185906251496 0.235580506031404 1 1
0.21505234208642 0.21453288673128 1 1
0.205955412791173 0.205446675519096 1 1
0.198253852609311 0.197755293960351 1 1
0.263561364397146 0.262763232485643 1 1
0.231625795867459 0.230936917964821 1 1
0.187647110357392 0.187223956041642 1 1
0.175315547629393 0.174955035300986 1 1
0.205950258288747 0.205520215317153 1 1
0.204339094953846 0.203892221240935 1 1
0.216766645363111 0.216353183825606 1 1
0.203130504364448 0.202431090148472 1 1
0.264352347677089 0.263384967974425 1 1
0.200113015546786 0.199579386355357 1 1
0.209094138619609 0.208589530110204 1 1
0.206496164980709 0.205949954046094 1 1
0.241909415009743 0.241339166488037 1 1
0.209141390418463 0.208582966389338 1 1
0.272560806070293 0.271687200302015 1 1
0.240002456810793 0.239136020565461 1 1
0.183475075031919 0.183018023709684 1 1
0.107311386835689 0.107046914672001 0 0
0.241810094808559 0.241137797133239 1 1
0.198104406518688 0.197587334808558 1 1
0.193532773078774 0.192816670349811 1 1
0.225563229431158 0.22511010845753 1 1
0.197186183741956 0.196785626962955 1 1
0.185819912858882 0.185308583928756 1 1
0.174052968772324 0.17364908183371 1 1
0.191167431859668 0.190691844690183 1 1
0.201761862143682 0.201285922062084 1 1
0.320238791683401 0.319186765193073 0 0
0.229884330309324 0.229306999678326 1 1
0.211754753914376 0.211340253395022 1 1
0.227958739000058 0.227069817237761 1 1
0.189959411414658 0.189444141258732 1 1
0.210122587973761 0.209635996216802 1 1
0.2541896612457 0.25346386509205 1 1
0.217525164982036 0.216965322360809 1 1
0.220903590154902 0.220380073130265 1 1
0.225435159688572 0.224838340869141 1 1
0.21507630637626 0.214292175588263 1 1
0.26825096595386 0.267686435983958 0 0
0.244998538827386 0.244346339740594 1 1
0.242091021368046 0.241524641437623 1 1
0.248064646202755 0.247537015875286 1 1
0.247936402555314 0.247256026117541 1 1
0.187305959772178 0.186794789289134 1 1
0.200516064642825 0.199964027950302 1 1
0.110892304302857 0.110316044052673 1 1
0.227017359853383 0.226439044546274 1 1
0.220669836517413 0.220138315349593 1 1
0.220390880379055 0.219868641519228 1 1
0.195249089458775 0.194704000593481 1 1
0.209331744672071 0.208864840315218 1 1
0.256695824672688 0.255784721762221 1 1
0.19824776179264 0.197668807851217 1 1
0.199369130712738 0.198930586162233 1 1
0.240317313475253 0.239737883799914 1 1
0.244592963175667 0.243905585413898 1 1
0.18485652029734 0.184416479105048 1 1
0.278685069499987 0.277968160274595 0 0
0.201721632749392 0.201353430035452 1 1
0.217565808246193 0.216986809685605 1 1
0.20928097340244 0.208782524815157 1 1
0.186258433819764 0.185847424665142 1 1
0.222178271513806 0.221350611322915 1 1
0.157627165820713 0.157169302186147 1 1
0.1751297132832 0.174753265033533 1 1
0.158826420158388 0.158382746619999 1 1
0.157256897881331 0.156833763524938 1 1
0.185843796984963 0.185255442287431 1 1
0.206540882876178 0.206109441410957 1 1
0.22715921574464 0.22660862958831 1 1
0.156560155282598 0.15602453396979 1 1
0.189099127153869 0.188745074504833 1 1
0.260328230499723 0.259619658030383 1 1
0.100585765455351 0.100459075199401 1 0
0.225977635510996 0.225301326018756 1 1
0.191169354554321 0.190849117586251 1 1
0.175968623880211 0.175568165255244 1 1
0.180845547731824 0.180358398293701 1 1
0.131207918183391 0.130856569998695 1 1
0.238307442377775 0.237744094006045 1 1
0.156177085890254 0.155622004029467 1 1
0.208684072345303 0.208179249661329 1 1
0.227609623772806 0.227255796865826 1 1
0.230860659781332 0.230266152940097 1 1
0.185005172467595 0.184569306155169 1 1
0.29352359062462 0.292785862819536 1 1
0.279914133068622 0.278977191559662 1 1
0.226388326422185 0.225835937923964 1 1
0.197998096814715 0.197509586812774 1 1
0.217936578747048 0.217374366714423 1 1
0.21896868285817 0.218355256115979 1 1
0.0844185634654003 0.084415297946855 0 0
0.17444332104968 0.174158389911747 1 1
0.289059019796847 0.28818158286166 1 1
0.158109544245916 0.157709627292259 1 1
0.207726264970698 0.20691823492711 1 1
0.217530161462488 0.217016018614976 1 1
0.220903441600839 0.220226339552496 1 1
0.210292361845724 0.209765691207745 1 1
0.188108146295473 0.187659460358449 1 1
0.196589517584559 0.196118030875233 1 1
0.179691601442885 0.179138761744892 1 1
0.22081607236382 0.220114633185235 1 1
0.183612110883178 0.183232540791542 1 1
0.250481402840922 0.249639842954905 1 1
0.218728607995178 0.218351839260681 1 1
0.212101408327568 0.211468683060075 1 1
0.190295188548728 0.18974523210168 1 1
0.162849718989669 0.162491964578701 1 1
0.157552704135367 0.157303613195433 1 1
0.208559977896832 0.208067170095678 1 1
0.205977407776394 0.205575927864885 1 1
0.247384212444872 0.24664576263344 1 1
0.243725169488761 0.243028618667554 1 1
0.257188262168961 0.256608964734175 1 1
0.243045398758451 0.242478010263862 1 1
0.210989684080322 0.210510400784609 1 1
0.188866522763034 0.188352971169915 1 1
0.148327561713029 0.147948760386101 1 1
0.195736886574721 0.194994221771352 1 1
0.20486440457204 0.204389069870492 1 1
0.206924249638556 0.206389006934899 1 1
0.221172364107817 0.220684075386921 1 1
0.249200941646992 0.248226032719571 1 1
0.241565028379904 0.240878315450431 1 1
0.109205978027081 0.108934045544734 0 0
0.222279436755856 0.221746069081082 1 1
0.241189589351732 0.240433446448509 1 1
0.219331528163481 0.218845892366134 1 1
0.211702557203507 0.211159721512582 1 1
0.143131010230621 0.142608214776082 1 1
0.208326257614587 0.207783429031093 1 1
0.219286992919127 0.218653022950067 1 1
0.178764112838411 0.178294623840152 1 1
0.234130810347833 0.233486860501673 1 1
0.222755454393674 0.222037256516403 1 1
0.199680459360118 0.199122795579922 1 1
0.173412111209909 0.173034203806799 1 1
0.267304116286189 0.266607945113739 1 1
0.162581328041396 0.162001066463667 1 1
0.336497661749841 0.335263708434442 0 0
0.218088387956266 0.217462117446126 1 1
0.175947555087517 0.175555200728531 1 1
0.194164068647517 0.193742518366496 1 1
0.122442824711842 0.122122862616413 0 0
0.174190947514092 0.173613634945166 1 1
0.199170667644142 0.198584996004202 1 1
0.173459877856027 0.173010099307129 1 1
0.201395230875715 0.200849116721102 1 1
0.198245415917041 0.197836739981017 1 1
0.230253447788091 0.22950150497128 1 1
0.175392070398195 0.174889348656846 1 1
0.177657161330607 0.177205570259338 1 1
0.20493031515897 0.204608241247222 1 1
0.213757246518905 0.213342691265823 1 1
0.249059691405244 0.248404067539465 1 1
0.255184532174006 0.254572235942861 1 1
0.230579009911054 0.230153804714105 1 1
0.121519934893879 0.12100389417905 1 1
0.140010542891385 0.139671349900933 1 1
0.212330717606199 0.211687375332498 1 1
0.202132227705329 0.201562306396803 1 1
0.169624118833216 0.169101129527213 1 1
0.215343501171351 0.214785511533614 1 1
0.183263285722674 0.182737368390407 1 1
0.206434555837184 0.205937382333617 1 1
0.172517609538646 0.172148954848828 1 1
0.195749724108819 0.19535501486072 1 1
0.193132732620907 0.192708436455858 1 1
0.200065364238633 0.199547983287365 1 1
0.19726431463875 0.196832842605907 1 1
0.178059315310294 0.177647779663888 1 1
0.229674019825623 0.229101362332389 1 1
0.116828701573534 0.116742503941733 0 0
0.130713583573447 0.130440974943566 1 1
0.21774107187531 0.21732986758071 1 1
0.181698618041664 0.181292677022039 1 1
0.195099753526273 0.194608415612906 1 1
0.162477418838348 0.162066848419143 1 1
0.191636217009229 0.191009114694139 1 1
0.192799142367989 0.192288182079652 1 1
0.196744867596108 0.196273608244827 1 1
0.200037802192799 0.199528392693203 1 1
0.148429765222566 0.148043664547626 1 1
0.200121834057679 0.199674619195956 1 1
0.225688093385582 0.225193554987537 1 1
0.233414429029848 0.232785321544332 1 1
0.167904478610454 0.167480026495531 1 1
0.262345478535077 0.261765422965488 1 1
0.230233826786245 0.229682461363002 1 1
0.244598206223651 0.244104150462974 1 1
0.145701506216544 0.145486381128736 1 1
0.158243473306724 0.157846861555136 1 1
0.0909892475073879 0.0906911478339271 0 0
0.232123656762973 0.231291336829365 1 1
0.192689926263403 0.192274881408738 1 1
0.248546269544151 0.24800062322114 1 1
0.231430877741954 0.230910625999089 1 1
0.196797199282319 0.196298277103552 1 1
0.217664785613562 0.217181672670419 1 1
0.236659403546431 0.236118940253809 1 1
0.282571522961892 0.28185345097635 0 0
0.289052369634863 0.28793201016404 1 1
0.195561195053436 0.194993331648067 1 1
0.225433819982419 0.224797198552251 1 1
0.149982193166306 0.149653974640893 1 1
0.221857472730784 0.221305100748989 1 1
0.193718820216923 0.193219270905686 1 1
0.222583669105817 0.222090767398987 1 1
0.201347354129605 0.200705931625877 1 1
0.153851904045689 0.153475783012037 1 1
0.201448954800083 0.200991564087729 1 1
0.264217338967837 0.263617744595523 1 1
0.253402410852189 0.252652138867006 1 1
0.17643646402006 0.175997232423752 1 1
0.205625410549255 0.204733751522965 1 1
0.0966097699963131 0.0964476688444021 0 0
0.146386609034445 0.1460362077011 1 1
0.102215703310517 0.101921432252058 0 0
0.178590806825487 0.178067452422441 1 1
0.194952963313195 0.194504812768501 1 1
0.219431860010574 0.218907583075244 1 1
0.184704921197866 0.184284868944895 1 1
0.180659458418318 0.180051336084906 1 1
0.219165204591719 0.218667136980299 1 1
0.201747500962778 0.201183211913056 1 1
0.198634264477633 0.19817444259073 1 1
0.162309594295915 0.161650196945784 1 1
0.19348892278298 0.193017451965363 1 1
0.16545406908047 0.165232446170377 1 1
0.131867083945184 0.131485270166477 1 1
0.143684546389748 0.143349089226333 1 1
0.2162152770756 0.215616197722238 1 1
0.210713672289086 0.210014649589944 1 1
0.167475855622662 0.167096300405195 1 1
0.251115062336414 0.250153537355904 1 1
0.263688820157707 0.2630866624737 1 1
0.147769593584778 0.14742803643946 1 1
0.243982678016527 0.243430196659876 1 1
0.176028566777163 0.175537023921254 1 1
0.194970688972769 0.194580270329739 1 1
0.248032517399601 0.247330186156473 1 1
0.149427813157952 0.148993137628951 1 1
0.151568991228287 0.151099037034478 1 1
0.20740096039431 0.206934151251485 1 1
0.156023880395591 0.155823662955234 1 1
0.193033738447801 0.192555426168734 1 1
0.196368423077999 0.195914969134528 1 1
0.222962190074757 0.22222711826296 1 1
0.237689921517595 0.237249632447009 1 1
0.205837150187694 0.205426157050975 1 1
0.206911006169712 0.206434256135408 1 1
0.217968990718501 0.217192875236728 1 1
0.182972664415517 0.182612236288787 1 1
0.176231378459889 0.175765399367338 1 1
0.204711834553692 0.204226165598714 1 1
0.23655341111819 0.235948796147805 1 1
0.135306116703588 0.13464211479268 1 1
0.221877085624116 0.221327967445322 1 1
0.186632982718024 0.185621753468834 1 1
0.187676280227021 0.187234343555801 1 1
0.241362460103701 0.240512497617719 1 1
0.221175481835813 0.220747188063813 1 1
0.170258719674254 0.169678817529423 1 1
0.213353753440411 0.212721290921129 1 1
0.16730384432322 0.166831471761442 1 1
0.239930456994712 0.238836133041046 1 1
0.1524897672228 0.152193307298431 1 1
0.212466583584499 0.211766883563634 1 1
0.247111060090866 0.246119858068146 1 1
0.173144803917995 0.1727720440411 1 1
0.262127151521924 0.261475944181433 1 1
0.150758177332111 0.150220627465068 1 1
0.196067444282304 0.195489632355863 1 1
0.226413934910922 0.225944701422732 1 1
0.241176416857003 0.240545188479357 1 1
0.205690065987668 0.20502456471561 1 1
0.181696752271016 0.181132015733561 1 1
0.24603491848711 0.245070515455876 1 1
0.191751856918768 0.191337684474192 1 1
0.190420298302357 0.189852977567071 1 1
0.251023528268684 0.250312610701808 1 1
0.227711355846023 0.227156982733033 1 1
0.258027729840985 0.257291994917537 1 1
0.161690996360835 0.161333285404822 1 1
0.169267266374282 0.16882304167687 1 1
0.208215191206353 0.207657828149933 1 1
0.216420768621023 0.215842475887724 1 1
0.203501626960621 0.20297064126669 1 1
0.213398932264044 0.212870201837515 1 1
0.16314315352388 0.162683551405564 1 1
0.269347211456735 0.26858277458104 1 1
0.156731432593561 0.156322116939852 1 1
0.205652081686037 0.205214151663695 1 1
0.211726949857444 0.211000908128069 1 1
0.201451935273472 0.200905237590764 1 1
0.175340433059998 0.17496154419273 1 1
0.169264753502436 0.168841048154376 1 1
0.241945295087222 0.241386898276435 1 1
0.192843058180874 0.192480420514219 1 1
0.252488163098212 0.251810908326771 1 1
0.263632399577927 0.262980099066209 1 1
0.151109290404639 0.150722809803114 1 1
0.187327799455809 0.186868171083064 1 1
0.17634473032271 0.175908247459453 1 1
0.121861160050093 0.121503304642234 0 0
0.171174587201414 0.170754677213329 1 1
0.220055841716328 0.219499237971057 1 1
0.217402179214795 0.216860903286037 1 1
0.145175285305652 0.144786372217909 1 1
0.232737070487454 0.232334181814646 1 1
0.194185508153548 0.193736733095553 1 1
0.229895947371297 0.229368129972952 1 1
0.17580804735312 0.175404105722488 1 1
0.17539525147118 0.174851588354946 1 1
0.17758090251995 0.17719937361079 1 1
0.211601426886572 0.21102689186274 1 1
0.220865888126833 0.220272149863621 1 1
0.215539556361352 0.214920822665314 1 1
0.152224357751742 0.151836756417022 1 1
0.229017859588231 0.228586851737914 1 1
0.191289220253188 0.190854302357583 1 1
0.182122334814751 0.181671224604622 1 1
0.266462342634014 0.265711636296595 1 1
0.188805501829129 0.188289263808543 1 1
0.154847292911088 0.154511805091726 1 1
0.190301368505775 0.189821919517997 1 1
0.198463727843471 0.197630932090398 1 1
0.137227153123241 0.136937242829963 1 1
0.15858325295466 0.158187972461242 1 1
0.165002398566127 0.16474870801526 1 1
0.204785040357115 0.204218747124 1 1
0.23792682888214 0.237122757900871 1 1
0.304663725049596 0.303862443257766 0 0
0.189057255510876 0.188667434991169 1 1
0.165364922581352 0.165119610351619 1 1
0.179995373857017 0.179545474459146 1 1
0.176658419611358 0.176238959704955 1 1
0.189049419780535 0.188507318957329 1 1
0.156834592113961 0.156384685160976 1 1
0.194367380600413 0.193713678272196 1 1
0.209873941924599 0.209372007410693 1 1
0.17565975713741 0.17519968802938 1 1
0.18447457752059 0.184025835078212 1 1
0.23397271677265 0.233498393193941 1 1
0.131553017102392 0.131239368219683 1 1
0.271297770458245 0.270821527394059 1 1
0.174764333734057 0.174308222603091 1 1
0.265655697265541 0.265132969981049 1 1
0.2107919172577 0.210237029336564 1 1
0.179741208298238 0.179435186207618 1 1
0.127806713558347 0.127554075930472 0 0
0.23714836072252 0.23654094787412 1 1
0.162523064668146 0.162033583427702 1 1
0.174715155223869 0.174336967970387 1 1
0.166410781711997 0.165973850643619 1 1
0.224386185438153 0.223950450928104 1 1
0.248546603874595 0.248100884688367 1 1
0.207539849774769 0.207038268574169 1 1
0.218402858975825 0.217986734551746 1 1
0.175305688799314 0.175066197562886 1 1
0.156278312338142 0.155758729740979 1 1
0.167869122874003 0.167448740411346 1 1
0.23680385376901 0.235995423810486 1 1
0.183086914035609 0.182536742295299 1 1
0.180740992544262 0.180087633874692 1 1
0.170755967693221 0.170326595889576 1 1
0.231197820042979 0.230696869330717 1 1
0.199758927617104 0.199311817365585 1 1
0.258228652717839 0.257435671429553 1 1
0.188440855665918 0.18804574303151 1 1
0.180558989692873 0.180176146539127 1 1
0.172217494615502 0.171864872869461 1 1
0.229431124278833 0.229069938707544 1 1
0.228900081677159 0.228396612224513 1 1
0.24534559466696 0.244650893112418 1 1
0.210227896216377 0.209426416313948 1 1
0.224226015771096 0.223640830798627 1 1
0.18086982681862 0.180399540790395 1 1
0.165372553193674 0.164957281749085 1 1
0.209984296447164 0.209396758941268 1 1
0.252940602963892 0.252317546847234 1 1
0.176470241006838 0.175930653363536 1 1
0.215426863770516 0.214899397381489 1 1
0.200620304131752 0.200044580258654 1 1
0.186736641526719 0.186308609788802 1 1
0.228296754871321 0.227803559411856 1 1
0.184781730853188 0.184286152195761 1 1
0.210071423667565 0.209640885209537 1 1
0.115045167058267 0.114749707954769 0 0
0.223733812777054 0.223277729120797 1 1
0.153926166409462 0.153364271245156 1 1
0.135007757942495 0.134654259498007 1 1
0.220298760706002 0.219807991790266 1 1
0.150114340058207 0.149840076063827 1 1
0.202693459349443 0.202176600754522 1 1
0.142914493322833 0.142485214135425 1 1
0.250820999715461 0.250219557493996 1 1
0.136229473687492 0.135831019283619 1 1
0.202851719898793 0.202105644628847 1 1
0.195122321930997 0.194797479918827 1 1
0.221832373583527 0.221270329710723 1 1
0.169328587185858 0.169014142550606 1 1
0.190335216640701 0.189942127144262 1 1
0.187921827119092 0.187389900613027 1 1
0.254695746189814 0.253859706041156 1 1
0.193474558324174 0.193115735035157 1 1
0.233535156653703 0.232995493594364 1 1
0.18387042285352 0.183469852970575 1 1
0.193634069694743 0.193078295974408 1 1
0.252588671522017 0.25192859615591 1 1
0.182052049049 0.181665519772605 1 1
0.164137355159861 0.16374008391987 1 1
0.180627721190674 0.180318452368015 1 1
0.215568625651634 0.215045954666632 1 1
0.181717498451118 0.181188183771317 1 1
0.165586835851576 0.165151444006987 1 1
0.228519245355676 0.227996863789325 1 1
0.198602070768938 0.197857585904928 1 1
0.211870318107953 0.211307121084732 1 1
0.248248016640335 0.247663221468055 1 1
0.258048196171339 0.256535301006974 1 1
0.221857261675893 0.220938853040615 1 1
0.168330154849802 0.167965472857814 1 1
0.238436916707815 0.238023604796284 1 1
0.159460781935173 0.15913807929647 1 1
0.193377853775381 0.1928300195428 1 1
0.203774567642933 0.203095502474368 1 1
0.2196741458316 0.219216425510062 1 1
0.124036491100473 0.123755801720007 1 1
0.171112541533171 0.170678598881657 1 1
0.199352180417916 0.198698227463296 1 1
0.20514418380115 0.204701458395785 1 1
0.196557147924181 0.195812717679048 1 1
0.240637659393517 0.240005963850394 1 1
0.176752436799991 0.176203590636499 1 1
0.201050670725721 0.200398205742064 1 1
0.18350055988775 0.182880179205328 1 1
0.135127335809024 0.134733989999698 1 1
0.235309542754936 0.234640759514123 1 1
0.222919617372505 0.22247620188223 1 1
0.162891930562944 0.162561545935204 1 1
0.216583577022716 0.215938247242853 1 1
0.263996636829715 0.262705378035408 1 1
0.234737555301056 0.234254214384251 1 1
0.122047465972451 0.121806853532047 0 0
0.18524313094044 0.184854895426915 1 1
0.234175407367278 0.233574328112828 1 1
0.20143590849941 0.20095931511817 1 1
0.19326709873233 0.192793173975074 1 1
0.178330946692546 0.1779890974747 1 1
0.158898283150251 0.158566410178809 1 1
0.242803349727283 0.242290510017591 1 1
0.24011519082481 0.239388502428693 1 1
0.253761949687226 0.252870390773644 1 1
0.223250843618943 0.222898057740421 1 1
0.204847182034193 0.204348143897621 1 1
0.245398083541165 0.244867821598723 1 1
0.242250133454017 0.241647496253387 1 1
0.222350168336003 0.221731863678494 1 1
0.143562321353362 0.143384840675899 1 1
0.219575215063446 0.218982731315365 1 1
0.167578312159096 0.166960824765279 1 1
0.233273799172364 0.232730318742284 1 1
0.139946180406083 0.139570970453929 1 1
0.259080026097915 0.258258279507473 1 1
0.154105519351105 0.153812291547184 1 1
0.28614571029544 0.285094886877317 1 1
0.166692957936456 0.166402755091284 1 1
0.169337797147857 0.16903733615425 1 1
0.176715610848198 0.176283559479557 1 1
0.210570781705742 0.210030462023873 1 1
0.175102608700105 0.174713860155086 1 1
0.179986489792342 0.179600629882116 1 1
0.166275685257872 0.165911131725792 1 1
0.221250053901237 0.220660127007817 1 1
0.240060859916084 0.239444946108379 1 1
0.192806400156942 0.192396707874756 1 1
0.258149491731006 0.257426757921155 1 1
0.252978903392791 0.252460373372192 1 1
0.231173587804125 0.23063901132638 1 1
0.156955433140006 0.156608745405474 1 1
0.2286145604316 0.227860334651506 1 1
0.193414923359131 0.192885687448151 1 1
0.223486240408413 0.223060903571884 1 1
0.188460304229733 0.187937545378117 1 1
0.223975142810939 0.22356106923886 1 1
0.252755626834974 0.2520606805916 1 1
0.135834683404251 0.135499257065415 1 1
0.138437291761822 0.138339930578119 1 1
0.173728761877057 0.173216157705191 1 1
0.156809832756257 0.156434580295 1 1
0.219633993604781 0.219139504270971 1 1
0.248451431309043 0.247774461991855 1 1
0.195846144437959 0.195427799064119 1 1
0.178013734837845 0.177624617364235 1 1
0.169223604739915 0.168951134712096 1 1
0.230265223574136 0.229726917798505 1 1
0.169696656174372 0.169381051792914 1 1
0.196932942525365 0.196330932580903 1 1
0.176530130321383 0.17627320790769 1 1
0.188037194749369 0.187541948276201 1 1
0.25430340741427 0.253681726621528 1 1
0.1788120775364 0.178068130665949 1 1
0.170289093526285 0.169902250800209 1 1
0.183180784929578 0.182705672961786 1 1
0.242455823697533 0.241976103262912 1 1
0.185505504251435 0.184979185460142 1 1
0.175878653932256 0.175391595192073 1 1
0.213025858991247 0.212535317598365 1 1
0.152657209865249 0.152422263219421 1 1
0.192367601465441 0.191812279694756 1 1
0.216539647506052 0.215960344737754 1 1
0.219273026742665 0.218654938132475 1 1
0.211805844906104 0.211356774616482 1 1
0.210554215200156 0.210101829479188 1 1
0.178315463741122 0.177944313001325 1 1
0.154036206979944 0.153701638416642 1 1
0.191857201233113 0.191168985216197 1 1
0.220510509081272 0.219853073796124 1 1
0.282343676721997 0.281699354669562 0 0
0.172613181217524 0.172254706336225 1 1
0.21911968038034 0.218586825664121 1 1
0.15591941259871 0.155370316355573 1 1
0.145373845125971 0.144915839954067 1 1
0.193039382118642 0.192521528775396 1 1
0.221519154696448 0.220971125899306 1 1
0.159440403326984 0.158847601087865 1 1
0.200650774930245 0.200167564716851 1 1
0.200823238495115 0.200401781263262 1 1
0.184597785506586 0.184287830993597 1 1
0.238782294012334 0.238348338664575 1 1
0.225171732467557 0.224639590134675 1 1
0.254480844514038 0.253720785204925 1 1
0.185595503698884 0.184885543632774 1 1
0.24272197563797 0.242195776090891 1 1
0.173939809049558 0.17366819035575 1 1
0.189193532375268 0.188504831954017 1 1
0.25048078073359 0.249878397517353 1 1
0.225306135099434 0.224634361196558 1 1
0.16863879258135 0.168325105559046 1 1
0.240884836517363 0.240406074102453 1 1
0.201851337420451 0.201215377977991 1 1
0.17335835892411 0.172897361912759 1 1
0.239245217738431 0.238208828934416 1 1
0.242223535617825 0.241555268400228 1 1
0.257978810340696 0.25736004421479 1 1
0.176704826124398 0.176301254076434 1 1
0.191759005014496 0.191035025677012 1 1
0.162582358850839 0.162198152299008 1 1
0.183471087685529 0.183015813838213 1 1
0.179262780093467 0.178779517540869 1 1
0.119317698982927 0.119090024714421 0 0
0.157789055230356 0.157625481355824 1 1
0.157815079913472 0.15748644895265 1 1
0.182948924463417 0.182571526262988 1 1
0.217675547897266 0.217181996014999 1 1
0.188382028914708 0.187988755349255 1 1
0.169750114869702 0.169351745702437 1 1
0.228176480873442 0.227607146598672 1 1
0.203735035898648 0.203289114884222 1 1
0.17670763847363 0.176264090989118 1 1
0.187606308821769 0.187398009351493 1 1
0.200347885319837 0.199878793459572 1 1
0.167151929647828 0.166836057577544 1 1
0.24202759392857 0.241474514110782 1 1
0.218990601390557 0.218545463951524 1 1
0.185656740059605 0.185084282468598 1 1
0.225410900121099 0.224863121211502 1 1
0.261334440787696 0.260719385243354 1 1
0.147194306804565 0.146753164273645 1 1
0.20273293413285 0.202191755133552 1 1
0.172206986240028 0.171885929750166 1 1
0.237943284605712 0.23735913489478 1 1
0.203666482823017 0.20323719662447 1 1
0.291222055147565 0.290465500599152 0 0
0.18981952410128 0.189358752852904 1 1
0.21031326141913 0.209846672995862 1 1
0.205104306027116 0.204663640705744 1 1
0.229699863905426 0.229210236948574 1 1
0.229178026749392 0.228682959376193 1 1
0.261362107512105 0.26073959107444 1 1
0.188524657757058 0.187981390691589 1 1
0.230907111742995 0.230361086097019 1 1
0.182972355027756 0.182552067834097 1 1
0.194727282144651 0.194187292474516 1 1
0.153439861354608 0.152549378399197 1 1
0.239633931263454 0.239019073770004 1 1
0.21997176074546 0.219238079232116 1 1
0.164514641804161 0.16407242174623 1 1
0.214840331926647 0.214422439080314 1 1
0.199818656738469 0.199119989662611 1 1
0.238394906488294 0.237785457939737 1 1
0.162608714864262 0.162098804167987 1 1
0.21402364462799 0.213489359210168 1 1
0.190204967173958 0.18981853090553 1 1
0.225991950995762 0.225288790824475 1 1
0.172225507482337 0.171825288333278 1 1
0.179947496096896 0.179552429541134 1 1
0.167795898744057 0.167427918420455 1 1
0.195120906807703 0.194513765893843 1 1
0.16674120688334 0.166292828547459 1 1
0.156593761312904 0.156235553231194 1 1
0.201078211037429 0.200488048217963 1 1
0.255429872367063 0.254902110522174 1 1
0.132915818033633 0.132577075106525 1 1
0.151602157150461 0.151064118885156 1 1
0.261844937378657 0.261236589722331 1 1
0.164868927431821 0.164526916070793 1 1
0.231479295261441 0.230961523623191 1 1
0.221076169653408 0.220586790421356 1 1
0.160693629167163 0.160126499114494 1 1
0.21349222631566 0.212872725471617 1 1
0.185100535781462 0.184329346928242 1 1
0.276474339311264 0.275733234365962 1 1
0.220244893099019 0.219681864492432 1 1
0.172436908294811 0.171907444484379 1 1
0.18093156219452 0.180498294116466 1 1
0.242799102672636 0.242226746066002 1 1
0.135795084043938 0.135258566465596 1 1
0.284210262778992 0.283473505359277 0 0
0.272764923155382 0.272042495905869 1 1
0.235713612691346 0.235066719050423 1 1
0.187306498262957 0.18685421467794 1 1
0.18272414762236 0.182282916757982 1 1
0.261019623849857 0.260339849267689 1 1
0.173813954863165 0.173466941867241 1 1
0.251122971031642 0.250439927110696 1 1
0.186550908088732 0.186100329228937 1 1
0.181051409579073 0.180657455637089 1 1
0.137528090950009 0.13703324696909 1 1
0.138851864570321 0.138461258851677 1 1
0.1957475522833 0.195230915856626 1 1
0.240237254811713 0.23974004591303 1 1
0.215177673913415 0.214629251825379 1 1
0.192246320900227 0.191750739953557 1 1
0.245423129154938 0.244822906506739 1 1
0.20610318637946 0.205493124014219 1 1
0.151445381274735 0.151147907008134 1 1
0.158932109107344 0.15858922958624 1 1
0.202673217448074 0.202211191995396 1 1
0.232906360946914 0.232348563479455 1 1
0.161975714596959 0.161776543400382 1 1
0.269640228058764 0.268837057125999 1 1
0.231779356130424 0.231122863354068 1 1
0.237137559434675 0.236393760995704 1 1
0.157081551074126 0.156669453621057 1 1
0.211340392778063 0.210924725029388 1 1
0.31148391133965 0.310668624537645 0 0
0.178608230203339 0.178187991477114 1 1
0.286936756279124 0.286227387604168 0 0
0.191266384946076 0.190678897790409 1 1
0.162232415537738 0.161827800711911 1 1
0.208576341300165 0.207725168715481 1 1
0.184194315748819 0.183723047010234 1 1
0.237044202619415 0.236516851769963 1 1
0.21421321034521 0.213543550084205 1 1
0.244517124760607 0.243834378496291 1 1
0.224240158361108 0.223614148342067 1 1
0.264238731518826 0.263488220018205 1 1
0.273913012797358 0.27322393032697 0 0
0.214490180089924 0.213823099821419 1 1
0.188713895912052 0.188337694377861 1 1
0.208093291004773 0.207502099249743 1 1
0.226163683041284 0.225598526856664 1 1
0.197267715835138 0.196725573718746 1 1
0.23167940973008 0.231022908117022 1 1
0.209410438014666 0.208758599422594 1 1
0.17031836688724 0.169919573228766 1 1
0.24451556040423 0.243935084696355 1 1
0.218117008084118 0.217570693063275 1 1
0.219116924655868 0.218535648119198 1 1
0.188841662521007 0.188285360098925 1 1
0.199612273811539 0.199136429194535 1 1
0.223935099099089 0.223474978606781 1 1
0.199392760054848 0.198868831064762 1 1
0.144171610641457 0.1439607676345 1 1
0.21886309381545 0.218201824570205 1 1
0.172769456722423 0.172326844233388 1 1
0.21408723569239 0.213590168246664 1 1
0.23490919326559 0.234481011479372 1 1
0.212886964917674 0.212268799632745 1 1
0.24022260794495 0.239725535131687 1 1
0.222257737211138 0.221885388531412 1 1
0.21902118854554 0.218528867989275 1 1
0.182894916255026 0.182447755537545 1 1
0.207423172548821 0.20679574314867 1 1
0.334860235834707 0.333974930526452 0 0
0.15045382989508 0.150105833059506 1 1
0.170399195315291 0.169989687700385 1 1
0.211750842950454 0.211301709049737 1 1
0.188070017994013 0.187573173660588 1 1
0.218121419159191 0.217424981109278 1 1
0.179500366521006 0.178993501511004 1 1
0.206345401237716 0.205773608377805 1 1
0.154244700445803 0.153827153645904 1 1
0.174343430022325 0.173839839862467 1 1
0.218005255836567 0.217372421166306 1 1
0.197464863010969 0.196637848885829 1 1
0.228197566069356 0.227667325524447 1 1
0.16111180310238 0.160640845042281 1 1
0.202963275162102 0.202472146244994 1 1
0.246745095780396 0.246226651621618 1 1
0.230541665297032 0.229783755866202 1 1
0.15193664385643 0.151496009734251 1 1
0.209290773127584 0.208906751736675 1 1
0.189712049236145 0.18925726018852 1 1
0.245411638553346 0.244783974441541 1 1
0.189181813143563 0.1887557493974 1 1
0.192978155796604 0.192425673790882 1 1
0.158214602522305 0.15791417852137 1 1
0.193665983169129 0.193243569744605 1 1
0.193453060530841 0.192888433526733 1 1
0.212679300377419 0.21216848146077 1 1
0.168916619319044 0.168386241477385 1 1
0.193483496594375 0.193031212688079 1 1
0.125418924208666 0.125134909394025 0 0
0.203923344323004 0.203396150055695 1 1
0.169188580764383 0.168770316438349 1 1
0.198496698404316 0.198087384761069 1 1
0.148291328987473 0.147880744070633 1 1
0.222018542878476 0.221583594636265 1 1
0.159072150660567 0.158637467770277 1 1
0.172689429446752 0.172286484377592 1 1
0.193258934786797 0.192777983438502 1 1
0.190420832781034 0.189955744553476 1 1
0.226025186912174 0.225573378228327 1 1
0.186272670718394 0.185746800040287 1 1
0.127113969499178 0.126802390439501 1 1
0.213060568651278 0.212591373341282 1 1
0.193832659953847 0.19339525201097 1 1
0.0692426018506772 0.0689364873991622 0 0
0.246298226461264 0.245744761484756 1 1
0.251012966716862 0.250454522878687 1 1
0.185984808925395 0.185529042517471 1 1
0.219392167451383 0.218938759128359 1 1
0.170750111308076 0.17027507385795 1 1
0.227770664867491 0.226923740984161 1 1
0.212433189695785 0.211899323972103 1 1
0.15575614874528 0.15537818871347 1 1
0.239752446424448 0.23922126214775 1 1
0.243992695623074 0.243223713803181 1 1
0.199927241023441 0.199335780623933 1 1
0.252163147362503 0.25135223278822 1 1
0.260915179304423 0.259997186607501 1 1
0.271716376942404 0.271005587835237 1 1
0.181188227330941 0.180744460849608 1 1
0.225384122841594 0.224729579166099 1 1
0.193880872976163 0.193375617577597 1 1
0.20129531492368 0.200825248906115 1 1
0.154791897064585 0.1543793005908 1 1
0.280176988464879 0.27941887463609 0 0
0.225850362234297 0.225420889275069 1 1
0.173816224560579 0.173398769614409 1 1
0.151842080937195 0.151636537560175 1 1
0.167184443733274 0.166813099023636 1 1
0.227501892349494 0.226943262886677 1 1
0.198970203095443 0.197829449756447 1 1
0.227136800717487 0.226679398885317 1 1
0.253994872479915 0.253222201813 1 1
0.223519003878819 0.222979775301752 1 1
0.211604034846782 0.210797568107105 1 1
0.190674594251585 0.190090395154333 1 1
0.153231497925878 0.152866665972706 1 1
0.284772460596062 0.284121649590784 0 0
0.263812403681401 0.263227641686813 1 1
0.222349450982842 0.221759532465802 1 1
0.208632083634147 0.208106168420892 1 1
0.214390904149431 0.213947595494202 1 1
0.170001259153768 0.16956055396822 1 1
0.215457911606693 0.214887179376636 1 1
0.170318143257547 0.169922487177375 1 1
0.154489164688823 0.154131885271471 1 1
0.134204877459778 0.13380203119137 1 1
0.15244085148038 0.152166840354621 1 1
0.198556429179074 0.198093140203597 1 1
0.213119253208538 0.212587990324613 1 1
0.184708533916413 0.18433941037042 1 1
0.176738437874079 0.176294830338509 1 1
0.23926450419818 0.238738256599036 1 1
0.171537754250236 0.170975945980367 1 1
0.21979601597691 0.219329190533978 1 1
0.202544015361336 0.202133866015012 1 1
0.156396042783471 0.156019804245004 1 1
0.172749576087631 0.172176500656928 1 1
0.248935969726892 0.248092095420849 1 1
0.199148693376422 0.198701950942674 1 1
0.187589282426199 0.187072554255613 1 1
0.22253096396279 0.222057155980336 1 1
0.180480962576826 0.180070290718606 1 1
0.0911850152500384 0.0909366312685508 0 0
0.19868046649253 0.198276388266107 1 1
0.264398382754969 0.263802414069753 1 1
0.224741125483293 0.224127481242471 1 1
0.284236725512314 0.283547246221655 0 0
0.208680674520021 0.208203751237343 1 1
0.197915513015755 0.197073010681631 1 1
0.141131664546371 0.140825265513631 1 1
0.142122596558142 0.141601502176794 1 1
0.196761136487271 0.196337928784872 1 1
0.213550777102366 0.213030700048409 1 1
0.162487807547811 0.162060788629298 1 1
0.252563440025815 0.25178454635776 1 1
0.162798673827368 0.16244215748053 1 1
0.140830976772483 0.140576837361888 1 1
0.189245627030006 0.188713172762145 1 1
0.149347360300993 0.149005871715374 1 1
0.245495364814312 0.24464398693679 1 1
0.182950996321665 0.182464629284597 1 1
0.224127485348964 0.223402424305252 1 1
0.203798485506779 0.203385216864755 1 1
0.232981503587853 0.232455522329145 1 1
0.249279569596322 0.248368971624293 1 1
0.139501450085153 0.138846832904071 1 1
0.217469203631059 0.216996065520009 1 1
0.169856227948388 0.169440548492753 1 1
0.16468731213731 0.164312595097876 1 1
0.195309220876781 0.19474263229213 1 1
0.26141731911826 0.260455596056518 1 1
0.15223133970563 0.151846431766815 1 1
0.194142377581359 0.193669522018122 1 1
0.221501339173959 0.22108798097726 1 1
0.188826665323126 0.188341913597349 1 1
0.182281514407912 0.18173138414233 1 1
0.155561206071619 0.155224557013315 1 1
0.118386395685446 0.118041780871895 1 1
0.202494097199099 0.201952338075684 1 1
0.242673769469761 0.241996683804359 1 1
0.278578045926155 0.277908519817917 0 0
0.194847227162188 0.19437145531172 1 1
0.220757193579419 0.220160636993483 1 1
0.194226255976747 0.19391421346803 1 1
0.181449070059772 0.180958225981722 1 1
0.198537166773262 0.197987644990976 1 1
0.210415296777534 0.209908418031422 1 1
0.196641716332684 0.196198866112271 1 1
0.164393360833768 0.16379065476042 1 1
0.174438326019113 0.173590737955852 1 1
0.130321077303902 0.129971739477053 1 1
0.208283744820219 0.207651785064888 1 1
0.158362056012604 0.157791333808454 1 1
0.2280406523789 0.227495200490973 1 1
0.258707720347859 0.258014424837553 1 1
0.204271250921431 0.203782791124103 1 1
0.168189821294253 0.16762845291215 1 1
0.214231225149087 0.213760284783816 1 1
0.178873723776983 0.178392104282804 1 1
0.154444987053117 0.154078827737799 1 1
0.180050807490475 0.179643037550541 1 1
0.131167650339519 0.130944609848183 1 1
0.164580430805578 0.164234789821683 1 1
0.170669952265273 0.170239293665737 1 1
0.247518736307111 0.246958449767846 1 1
0.240923912969517 0.240316745266707 1 1
0.263444569269661 0.262248794398395 1 1
0.143268278508296 0.142965940410548 1 1
0.0876344047290492 0.0870836867824071 0 0
0.202847773317008 0.202384245436743 1 1
0.188662133367602 0.188043385497391 1 1
0.184528451845645 0.184055410493866 1 1
0.225501603785246 0.225002298979525 1 1
0.198282571864805 0.1978402457767 1 1
0.232316371172159 0.23192172416909 1 1
0.180954213283552 0.18037585958809 1 1
0.234919490680824 0.234300319800846 1 1
0.201985972644533 0.201595164018571 1 1
0.190523351668498 0.190096215175574 1 1
0.226046025201236 0.225533529414078 1 1
0.259173154780299 0.258500200463004 1 1
0.235571210051365 0.235038992177738 1 1
0.157550168266384 0.157152646669843 1 1
0.229185836585895 0.228581052568016 1 1
0.224793335386807 0.224297184622092 1 1
0.201968004774207 0.201539392842471 1 1
0.206440413100766 0.205500054726443 1 1
0.202088609363047 0.201643612842148 1 1
0.155846792195371 0.15535325049158 1 1
0.175342933718147 0.174922205944395 1 1
0.255897676352483 0.255262179225798 1 1
0.178700096732575 0.17828656794556 1 1
0.244310082354709 0.243681814864292 1 1
0.234712017497136 0.233977365599188 1 1
0.217051627236662 0.216674623341795 1 1
0.233559094339721 0.233057707511048 1 1
0.161405894146879 0.160936995460759 1 1
0.192741429768935 0.192148561750306 1 1
0.14880915387463 0.148295183469451 1 1
0.189286227684813 0.188806352043744 1 1
0.178946038706048 0.178486524709993 1 1
0.151986640452062 0.151619594464705 1 1
0.217007911726351 0.216316296927704 1 1
0.19509174298095 0.194661429007113 1 1
0.234995204396274 0.234468174261208 1 1
0.169290014382576 0.168820126229139 1 1
0.204158157696952 0.203748053459481 1 1
0.307000553324401 0.305844677551535 0 0
0.177426457560599 0.177078776746502 1 1
0.246138777096543 0.245600812574131 1 1
0.198527584668314 0.197666959529517 1 1
0.17529713742694 0.17500334866091 1 1
0.228383771554594 0.22782014041741 1 1
0.212090141423545 0.21154252256092 1 1
0.279858305693512 0.278969426101063 1 1
0.222384745080619 0.221813027688329 1 1
0.128804206407078 0.128427460119785 1 1
0.206991997555053 0.206480014237333 1 1
0.187387667947655 0.186928168676193 1 1
0.131326736688037 0.131003251840355 1 1
0.225183297553051 0.224627166409899 1 1
0.219628603256528 0.219069523024424 1 1
0.192019063545873 0.19151548755419 1 1
0.18087105439413 0.180355928255117 1 1
0.19582092132191 0.195344155493954 1 1
0.280846531933206 0.280228005041384 0 0
0.148154027563686 0.147811432714025 1 1
0.237695507556569 0.237207789055754 1 1
0.245199951953578 0.244580239759859 1 1
0.134625028584007 0.134351604317704 0 0
0.113463982771024 0.113042350972216 0 0
0.223560625224254 0.222877683465179 1 1
0.13675658810022 0.136377944358194 1 1
0.29163300963965 0.290973032881644 0 0
0.125240833263753 0.124971050345338 0 0
0.186299595840231 0.185877086574481 1 1
0.150999841458009 0.150713343588317 1 1
0.227261565571515 0.226723719350214 1 1
0.213502256743212 0.21306161100454 1 1
0.188235937639879 0.187734536752508 1 1
0.236934064139469 0.236355040364933 1 1
0.208054012008536 0.207611325104671 1 1
0.239651362445487 0.239081901239165 1 1
0.255981590190996 0.255388696920868 1 1
0.210124508626353 0.209686874774935 1 1
0.212956986309302 0.212311912709081 1 1
0.170743345947774 0.170352195049162 1 1
0.251453136864369 0.250919925970535 1 1
0.245862663581221 0.245215468229892 1 1
0.253252905621678 0.252334553711625 1 1
0.220888579276471 0.220346839645672 1 1
0.25616694952206 0.255503689097381 1 1
0.168931459908477 0.168423636882767 1 1
0.160088383002185 0.159698559891362 1 1
0.224409414354995 0.223772613767694 1 1
0.218807425653329 0.218329918417873 1 1
0.185605687863438 0.185159074987491 1 1
0.22980656308723 0.229183819418564 1 1
0.219565815410906 0.219075655690984 1 1
0.212263886423606 0.21176623035807 1 1
0.101920671170426 0.101705158042399 0 0
0.167969631330247 0.167484401242204 1 1
0.197497657197509 0.197030539908978 1 1
0.289161828665953 0.288487247941714 0 0
0.192324227605436 0.191885156150298 1 1
0.281661267129986 0.28091177761447 0 0
0.204952195998358 0.204524803052327 1 1
0.202794865003928 0.202351869599061 1 1
0.193124657137387 0.192655203084131 1 1
0.244583405572286 0.243962231152013 1 1
0.163750078050608 0.163335136551508 1 1
0.248821447487128 0.248232665660241 1 1
0.237572128711433 0.236973418485476 1 1
0.240235415159784 0.239682297245998 1 1
0.214810391700191 0.214104187449116 1 1
0.178317753053986 0.177866171431213 1 1
0.193016454212958 0.192364269141888 1 1
0.17416573996735 0.173769300413149 1 1
0.226748812025801 0.226219597824606 1 1
0.190105386879013 0.189660589033932 1 1
0.217065153087695 0.216514462406341 1 1
0.238823181626253 0.238238017461969 1 1
0.202600286320822 0.202156362233627 1 1
0.257272018609495 0.256709545687059 1 1
0.185481568686818 0.185058809965834 1 1
0.171189009898761 0.170821484395444 1 1
0.102839774541963 0.102919888598509 1 1
0.203409885573669 0.202944559605681 1 1
0.197052292856814 0.196556138338081 1 1
0.252753519564956 0.252069130959999 1 1
0.245398202739479 0.244846621823695 1 1
0.20624031685215 0.205677338873728 1 1
0.248505530040494 0.247908513842079 1 1
0.128371996714254 0.128048873345977 1 0
0.29954058772091 0.298760461718023 0 0
0.243169019204817 0.242571183533121 1 1
0.199019751936054 0.198483183270145 1 1
0.225876307330203 0.225343304956319 1 1
0.213366825804646 0.212755261380557 1 1
0.194263908997444 0.193790269149784 1 1
0.181097945125549 0.180695008693539 1 1
0.17934939422359 0.178702198021983 1 1
0.248938080163604 0.248285705014562 1 1
0.232555278354705 0.232060030146204 1 1
0.11950955248659 0.119273953380593 0 0
0.0782651716746987 0.0780966888160194 0 0
0.177147428262766 0.176759776172348 1 1
0.204594030739035 0.204183161482509 1 1
0.174690235035532 0.174398479458777 1 1
0.24959653500961 0.249026855745608 1 1
0.193025444669593 0.192628553064009 1 1
0.144169089999285 0.143746316203881 1 1
0.170656415909182 0.169923422464473 1 1
0.208635081054366 0.208093251733294 1 1
0.16840423260641 0.168149763515211 1 1
0.196175320461788 0.195511373013006 1 1
0.167556270419214 0.167208772788853 1 1
0.155739643191842 0.155327927302032 1 1
0.171559369052497 0.171009676698353 1 1
0.205506805933151 0.204939933631429 1 1
0.253703813038137 0.253153772566403 1 1
0.207854991417695 0.207175750507712 1 1
0.196024970205443 0.195494138744448 1 1
0.176259408606002 0.17581783206288 1 1
0.175613260164725 0.175295105593941 1 1
0.165426022861732 0.165088292688371 1 1
0.184403943574097 0.183911772824333 1 1
0.16929370868587 0.168688480718828 1 1
0.198700060730396 0.198286537980497 1 1
0.146638361760777 0.146283838981985 1 1
0.215858748596486 0.2151827979774 1 1
0.224226584095042 0.223753642089584 1 1
0.204673433760634 0.204118627472615 1 1
0.201293533630885 0.200625472035933 1 1
0.199642575820365 0.199177375673942 1 1
0.23497579536795 0.234426874630457 1 1
0.111480926848235 0.111244017449117 0 0
0.16101755162871 0.160720217321315 1 1
0.210035164613445 0.209537279365467 1 1
0.216875052591711 0.21633360145055 1 1
0.20858848638522 0.208107379894801 1 1
0.2352851058308 0.234650764664444 1 1
0.163550904085366 0.163065229219522 1 1
0.228328532757363 0.227727640296549 1 1
0.260164866175586 0.259503199365804 1 1
0.23205763865389 0.231414895025182 1 1
0.225532249720052 0.22492277041723 1 1
0.195911725525046 0.195247649976191 1 1
0.127170033621572 0.126888479585818 0 0
0.144226188103479 0.143758770111703 1 1
0.160748649617069 0.160412234232924 1 1
0.212544416370519 0.212031928030737 1 1
0.221999068625648 0.221300254043016 1 1
0.26285166278108 0.262175456934862 1 1
0.253823072577626 0.253266592942617 1 1
0.17363301901654 0.173074324042647 1 1
0.205713415165691 0.205039777180001 1 1
0.259078321556699 0.25843798218031 1 1
0.218050828295031 0.217383382232299 1 1
0.216388943262224 0.215629157270181 1 1
0.176229026787703 0.175885328868871 1 1
0.211670137069544 0.21095744163439 1 1
0.213861971466731 0.213453055442784 1 1
0.227702908522791 0.227164565621637 1 1
0.229440433975436 0.228886552875809 1 1
0.227694175060459 0.227124904375266 1 1
0.223907715902524 0.223263379367391 1 1
0.203521656832676 0.203194404187148 1 1
0.201348873537237 0.200869776946761 1 1
0.19614000285726 0.195701380865203 1 1
0.210804154484965 0.210335449247925 1 1
0.104910462674676 0.104572228931729 0 0
0.18688667647393 0.186528976634327 1 1
0.222149382844542 0.221585881981051 1 1
0.200797521099556 0.200113575259121 1 1
0.203197345092332 0.20268789392528 1 1
0.163913404398759 0.163572462693959 1 1
0.24358807592978 0.242961446619558 1 1
0.235872764251052 0.23527411474439 1 1
0.155482243313884 0.155040372619555 1 1
0.166813803266511 0.166372451822438 1 1
0.246454544955121 0.245843852569974 1 1
0.15689712338427 0.156437652168705 1 1
0.175274150885191 0.17495970641491 1 1
0.219961706569231 0.21935309205204 1 1
0.291641029406107 0.290492380759742 0 0
0.181903235679036 0.181478851680505 1 1
0.152858457659704 0.152425115430378 1 1
0.143963230008943 0.143643499410728 1 1
0.15390241547689 0.15354229452035 1 1
0.207022309984391 0.206592703954004 1 1
0.186381209105127 0.185754423545218 1 1
0.275336555796309 0.274616837589498 1 1
0.162055781703212 0.161572770326698 1 1
0.173176253107393 0.172852086622308 1 1
0.210486128833324 0.209849885748477 1 1
0.192895452126637 0.192484392506722 1 1
0.13641167940566 0.136016490376529 1 1
0.167249604310275 0.166843802945945 1 1
0.141654563140394 0.141397347319944 1 1
0.133271788250041 0.132925232093851 1 1
0.184271430074433 0.183843963247971 1 1
0.176788643347565 0.176265983379007 1 1
0.13205282858601 0.131503156807808 1 1
0.229261778460684 0.228687845809906 1 1
0.162926923132101 0.16243356568398 1 1
0.169786786682044 0.16932697951312 1 1
0.112006107399367 0.111763366518551 0 0
0.200239298204285 0.199796723243262 1 1
0.192809720437845 0.192369149797721 1 1
0.217860463876667 0.217403247332054 1 1
0.208671176992849 0.208184789151594 1 1
0.196010838119592 0.19544845018237 1 1
0.211363965807428 0.210787148642693 1 1
0.173358493296508 0.172959970041116 1 1
0.256296465656344 0.255670564109666 1 1
0.244677985307229 0.244042079457153 1 1
0.235591700785484 0.234998562997751 1 1
0.245058759645277 0.244475365391262 1 1
0.162222962225174 0.161779236918803 1 1
0.176191850288526 0.175624010003652 1 1
0.274211695745586 0.273469486415118 1 1
0.223289123929946 0.222205629805058 1 1
0.163370248742789 0.162798802281895 1 1
0.179033540902219 0.178598628276476 1 1
0.208061889388408 0.20755080893573 1 1
0.221670924392043 0.221248977453926 1 1
0.155745861877902 0.155382101270197 1 1
0.181852122088223 0.180973876765343 1 1
0.165955342697009 0.165697908014539 1 1
0.151091022018516 0.150564842955815 1 1
0.198988521212656 0.198482454675163 1 1
0.206912495209999 0.20631035632195 1 1
0.190835399588309 0.190328004768074 1 1
0.216155177825097 0.215586758301515 1 1
0.247521263369364 0.246992263160782 1 1
0.196113173185191 0.195700039304293 1 1
0.189508225653289 0.189080627022514 1 1
0.263917526967601 0.263348695532475 1 1
0.168918938806411 0.168537453876846 1 1
0.223105388042127 0.222659141507476 1 1
0.199862666800747 0.199249147369923 1 1
0.166772291317943 0.166385581095105 1 1
0.167120872634273 0.166715034047001 1 1
0.185212671640416 0.184777357671976 1 1
0.21395598750538 0.213085037104145 1 1
0.223585069014042 0.22302379264769 1 1
0.186750117464031 0.186055307253081 1 1
0.213192520502861 0.212643557564583 1 1
0.298285180455623 0.297602224197285 0 0
0.165185189835528 0.164806206686746 1 1
0.23565114643997 0.235192982491025 1 1
0.161648136142973 0.161210530827139 1 1
0.284202678851308 0.283451799731809 0 0
0.142687482068915 0.142201865613061 1 1
0.207410275873605 0.207032948934782 1 1
0.183451820493206 0.183044144483097 1 1
0.20787830630173 0.207513149589389 1 1
0.199324230270649 0.198975818443865 1 1
0.18942154897448 0.188954607820766 1 1
0.280788288352388 0.279986759528732 0 1
0.252312356106622 0.251350056708116 1 1
0.0772996489788773 0.0770690795510273 0 0
0.184506645850983 0.184071699525211 1 1
0.196449311603869 0.195790564614343 1 1
0.172900345738868 0.172564972428915 1 1
0.168361414565559 0.167955105475015 1 1
0.233070178402595 0.232406287887546 1 1
0.215549661741496 0.214796495386801 1 1
0.118715858428653 0.118285332144656 0 0
0.102277873183939 0.102096271952507 0 0
0.164340617864189 0.163785540393336 1 1
0.205571450902808 0.205191816861969 1 1
0.249074111785286 0.248437902311452 1 1
0.161856216928382 0.161377900129533 1 1
0.251695407998253 0.250979799940239 1 1
0.155055201780992 0.154648382198167 1 1
0.176353815291132 0.175820485312619 1 1
0.221169128422663 0.220178547962382 1 1
0.215248118599744 0.214698428773494 1 1
0.197007540429714 0.196593714837755 1 1
0.0892575540700531 0.0889650799562931 0 0
0.176997971223741 0.176650619289735 1 1
0.206994584846317 0.20628892545474 1 1
0.168464530529263 0.168077543165775 1 1
0.233255757852818 0.232710647708449 1 1
0.224851274733533 0.224251387625388 1 1
0.24129076017124 0.240658392818646 1 1
0.163555225997554 0.163139872269659 1 1
0.185700746756433 0.185213968022428 1 1
0.194951388234499 0.194483911182256 1 1
0.243477424227042 0.242785652210213 1 1
0.2507270953618 0.250099890021651 1 1
0.146979579729739 0.146614194004709 1 1
0.155592145755324 0.155243141615389 1 1
0.152162392896233 0.151795367645281 1 1
0.224557257866738 0.224035432780588 1 1
0.219928157079405 0.219350041840872 1 1
0.182556977885166 0.182218411143812 1 1
0.238362951991262 0.23768398153317 1 1
0.217549718087581 0.217087350042233 1 1
0.243138501451296 0.242529198919545 1 1
0.188339581813113 0.187944797830277 1 1
0.152950360841447 0.152675645328181 1 1
0.154824191577975 0.154311855609021 1 1
0.217723146183373 0.217326517012172 1 1
0.188929424154445 0.188508462860518 1 1
0.178231546600836 0.177764212812866 1 1
0.277161109282163 0.276480359731587 0 0
0.218572288172374 0.218044797440016 1 1
0.155091531706273 0.154698534356735 1 1
0.179887665287291 0.179233529070203 1 1
0.210166670555933 0.20960543066982 1 1
0.254466753950503 0.253858080250402 1 1
0.200235187046092 0.19978369852233 1 1
0.270331982689857 0.269492178413942 1 1
0.180439457620217 0.180034913546658 1 1
0.196960013427674 0.196313223736532 1 1
0.16622753970058 0.165709083134117 1 1
0.20781179260965 0.207104662933531 1 1
0.198193490935187 0.197745488253754 1 1
0.196283728862554 0.195816631820356 1 1
0.210417008570811 0.209828143555382 1 1
0.203287668161692 0.202767877386803 1 1
0.146680671210388 0.146096993168311 1 1
0.199271985880852 0.198818150093235 1 1
0.188488241738567 0.187827806053208 1 1
0.145879225886528 0.145499307379386 1 1
0.123400325531503 0.123213216431865 1 1
0.223089910920595 0.222638644810035 1 1
0.22796577934325 0.227366436992251 1 1
0.1937159205175 0.193243545562267 1 1
0.167702046597781 0.167297703409364 1 1
0.216117833117476 0.215653740422103 1 1
0.183981916396782 0.18349989915998 1 1
0.182958112193843 0.182527406256985 1 1
0.174946839741256 0.174467884139161 1 1
0.223415404429142 0.222833519158136 1 1
0.159249635655206 0.158881454757062 1 1
0.203374376140452 0.202932247790312 1 1
0.228354915501966 0.227747206044915 1 1
0.168393879668967 0.16798781203531 1 1
0.171092619547674 0.170646705440395 1 1
0.193112260790737 0.192730197936988 1 1
0.171866113459312 0.171456889344203 1 1
0.147516483051666 0.147168499416523 1 1
0.258858649495521 0.258199235423694 1 1
0.168701828982146 0.168644328921121 1 1
0.236780049697891 0.236180894224041 1 1
0.245562510192882 0.244850559498688 1 1
0.283176574297049 0.282308197085416 0 0
0.162290034010938 0.162034371075101 1 1
0.150872362226864 0.150514461754713 1 1
0.214468396492671 0.213815729631882 1 1
0.182145783037515 0.181762293384769 1 1
0.218418415841231 0.21798290436149 1 1
0.216918069424738 0.216288819073087 1 1
0.178735208487177 0.17827963048632 1 1
0.212870905894202 0.212321297941371 1 1
0.198816955714794 0.198374569385119 1 1
0.170467958949691 0.169924477301145 1 1
0.196752058189605 0.195937827197036 1 1
0.296584570559365 0.295878069447991 0 0
0.157227043152665 0.156974661558566 1 1
0.152376093428923 0.152150632001563 1 1
0.229817404488235 0.229316475858435 1 1
0.223921102051153 0.223454851225955 1 1
0.209932196593337 0.209355102979978 1 1
0.160487924177496 0.160266285587295 1 1
0.208323366513405 0.207860231131212 1 1
0.21061785855777 0.210187000386066 1 1
0.237319436114752 0.236660019313991 1 1
0.166162872346829 0.165925426791705 1 1
0.205180953309106 0.204720687143098 1 1
0.10889721687139 0.108678183313503 0 0
0.172298685066744 0.171973304537568 1 1
0.221360432741562 0.220862490622678 1 1
0.242560755517957 0.241790181203099 1 1
0.208243955124374 0.207862049000646 1 1
0.252006689288883 0.251469670322182 1 1
0.184501792548876 0.184129498414265 1 1
0.213116031824122 0.212497827779683 1 1
0.24031444480769 0.239618184146905 1 1
0.291464338924304 0.290465218194505 0 0
0.176030775848726 0.17567506563318 1 1
0.236091305295605 0.23553997949447 1 1
0.164991314877825 0.164442459826739 1 1
0.155289538183938 0.15497445143787 1 1
0.214886831999211 0.214393848862157 1 1
0.151335062740473 0.150945120486885 1 1
0.198873554471753 0.198374222720586 1 1
0.137062031229199 0.136789936159553 1 1
0.177219087584216 0.176912075371154 1 1
0.195958418151954 0.195470210093603 1 1
0.160413614386009 0.159968142102444 1 1
0.253585439363664 0.252946298476818 1 1
0.137512265760833 0.137140783570217 1 1
0.244238833110196 0.243562050346733 1 1
0.213773963752394 0.213296722769312 1 1
0.159031573003906 0.158569278111474 1 1
0.232879882091531 0.232382605705473 1 1
0.196488875295428 0.195975468301328 1 1
0.18301838732328 0.182529554733314 1 1
0.224554818213752 0.223983188458351 1 1
0.222209383776362 0.221742420749333 1 1
0.249817843769181 0.249098210698065 1 1
0.204988782976747 0.204437512475642 1 1
0.202387698558333 0.201830243803644 1 1
0.188095567125881 0.187618017227561 1 1
0.196465350613224 0.196057989448223 1 1
0.229564691180968 0.229006091559662 1 1
0.194424445385337 0.193819831586211 1 1
0.132012183494596 0.131499937863618 1 1
0.234538077162455 0.233992153256774 1 1
0.18967346421712 0.189111953900322 1 1
0.20510272895535 0.204517919010733 1 1
0.191258572578817 0.19077276304312 1 1
0.1760270592254 0.175629186446887 1 1
0.149444859381298 0.14916201334401 1 1
0.17257121093484 0.172103501397778 1 1
0.257375077052432 0.256765184579422 1 1
0.207724374344532 0.207227674276026 1 1
0.264833734004268 0.264107800310856 1 1
0.163856211788935 0.163404558967437 1 1
0.239498470884775 0.23889806340265 1 1
0.0910679410939646 0.0907426515688992 0 0
0.132743478528058 0.13257862447818 1 1
0.245596195166279 0.245122962391411 1 1
0.199407096351351 0.198834519240675 1 1
0.166012339985702 0.165527573271089 1 1
0.272073131486262 0.271333212871292 1 1
0.21391389485731 0.213499073219198 1 1
0.179628738754176 0.179196807775216 1 1
0.185031460435898 0.184452794946618 1 1
0.185503663718945 0.185136611892633 1 1
0.247629472935613 0.246973836525803 1 1
0.174574018179655 0.174251884667614 1 1
0.174431042396934 0.174050962883502 1 1
0.210257639845968 0.209740652702511 1 1
0.260256777006192 0.259667076561628 1 1
0.222777399093323 0.222190993612576 1 1
0.185656596114852 0.185055064042221 1 1
0.169645549334741 0.169291389899938 1 1
0.168281442839937 0.167805680781056 1 1
0.132524685905251 0.132207363708209 1 1
0.206479568724098 0.206044042882267 1 1
0.202265219313973 0.201761929106774 1 1
0.208283645686867 0.207805848328279 1 1
0.180952341190011 0.180588440955889 1 1
0.216052965872316 0.215472167379701 1 1
0.215430596397116 0.214984438967123 1 1
0.219584877395975 0.219060743022943 1 1
0.24220613862892 0.241663670659494 1 1
0.135566139477196 0.134926684529098 1 1
0.21970388620813 0.21921412679777 1 1
0.14905397441773 0.148740460320499 1 1
0.211591993763812 0.211120721589094 1 1
0.189011652662785 0.188314097904869 1 1
0.166623779554853 0.16620647446326 1 1
0.261544169953402 0.260596157629167 1 1
0.229840673402855 0.228948727725242 1 1
0.296664052145383 0.29578282312378 0 0
0.205195751845815 0.204549546895958 1 1
0.247329623681139 0.246819850715618 1 1
0.19223773711496 0.191735739480627 1 1
0.212215444147571 0.21168924877807 1 1
0.206670660389193 0.206088811451038 1 1
0.273180326792433 0.272400539118902 1 1
0.195751477793548 0.195313963601296 1 1
0.173923641612349 0.173524062794736 1 1
0.116404188877499 0.116119889840784 0 0
0.182355806051407 0.18198116500148 1 1
0.184630332223641 0.184254928039592 1 1
0.150384848948649 0.150023435387166 1 1
0.19796914807815 0.197422445907784 1 1
0.132147651508912 0.13160698359991 1 1
0.186686922165843 0.186198305645716 1 1
0.18998861578635 0.189525353422682 1 1
0.228035403598019 0.227296452048712 1 1
0.246412518170687 0.245834946496151 1 1
0.177340030701374 0.176945652480013 1 1
0.203162416548639 0.202762115571107 1 1
0.156918636293992 0.156523039184025 1 1
0.195749402134434 0.19534760862051 1 1
0.168116027687019 0.167769204168924 1 1
0.161850357276076 0.161499361619014 1 1
0.185450419003045 0.184977502492078 1 1
0.19470802483066 0.194228412341786 1 1
0.194210309072553 0.193751910259317 1 1
0.131807294519789 0.131537525970418 1 1
0.257037845872801 0.256155471728746 1 1
0.216992219308594 0.216350475551725 1 1
0.196959935153779 0.196401534207475 1 1
0.23565000811367 0.235108834469965 1 1
0.207609756158404 0.206788134456953 1 1
0.231016846339104 0.230389200917913 1 1
0.105216040464857 0.104997708593021 0 0
0.155746218052904 0.155332494328749 1 1
0.250177964947665 0.249543680393472 1 1
0.225699807077111 0.225278654246419 1 1
0.184550691840092 0.184004276212607 1 1
0.191769066150336 0.191336515362053 1 1
0.242038405314205 0.241384805033774 1 1
0.177573138193228 0.177182490098911 1 1
0.194995099593403 0.194439886285263 1 1
0.181799050548123 0.181370093398555 1 1
0.225094443303281 0.224498873117718 1 1
0.210238103950046 0.209520235365784 1 1
0.0702779962180441 0.0701280328985256 0 0
0.153249535595281 0.152904954021763 1 1
0.197162130279993 0.19665859665814 1 1
0.198576533374526 0.198018237291589 1 1
0.185732246621079 0.185023731375695 1 1
0.162433575016352 0.161991306712514 1 1
0.21968575684793 0.219264284849946 1 1
0.280010994492864 0.279396989586594 1 1
0.197530074271199 0.197093651072061 1 1
0.158483235403883 0.157884955774199 1 1
0.250788031678287 0.250276175944686 1 1
0.220975238973879 0.220392629187592 1 1
0.218028045618791 0.217479596867949 1 1
0.207667494536354 0.207229486129109 1 1
0.205605177824848 0.205181389124462 1 1
0.245600403913534 0.245002822140042 1 1
0.213568109450516 0.212867828370263 1 1
0.176260250134401 0.175725445923077 1 1
0.243993196564313 0.24346764651779 1 1
0.178551903161312 0.178192229462547 1 1
0.186616804229075 0.186212286366022 1 1
0.154506338715684 0.154181883495969 1 1
0.216801638092661 0.216274911368949 1 1
0.253477696393485 0.25284610033171 1 1
0.162872564300512 0.162548501198897 1 1
0.189379116752983 0.188922129570784 1 1
0.189435304372759 0.18895354546493 1 1
0.209766061116775 0.20933608192769 1 1
0.167890882576112 0.16753238364099 1 1
0.179309789633569 0.178907774350983 1 1
0.25394686257364 0.253241142526417 1 1
0.126989022983298 0.126675559004466 1 1
0.218000457433973 0.217599588535824 1 1
0.21000344826773 0.20957477720548 1 1
0.15382055611245 0.153398093324155 1 1
0.109889105241642 0.109595991576701 0 0
0.155458326853923 0.154971738812128 1 1
0.188899941389012 0.188531441966307 1 1
0.171740520309627 0.171317198937827 1 1
0.141317575479905 0.140925514801466 1 1
0.174947855578384 0.17447610935206 1 1
0.1661347267133 0.165611362424879 1 1
0.18548541230672 0.185064628414527 1 1
0.135997626483429 0.135627035372432 1 1
0.245534532672852 0.24485897420685 1 1
0.174517842733573 0.174019795590507 1 1
0.202594548969924 0.201898737699417 1 1
0.248552479093242 0.247953615592748 1 1
0.130427207448666 0.130125152736884 0 0
0.128734898017745 0.128448039962712 0 0
0.129502327911812 0.129150872527431 1 1
0.170410142898848 0.170034898401424 1 1
0.243105872616702 0.242435817358923 1 1
0.231433374774044 0.230700897877761 1 1
0.234203018500053 0.233508151897358 1 1
0.215297446764427 0.214732721279512 1 1
0.23748166196101 0.236857210094057 1 1
0.219697699235181 0.219244079880673 1 1
0.162364452869179 0.161924347306788 1 1
0.249062973196904 0.24832515735889 1 1
0.12083583867428 0.120488286506342 1 0
0.247054658512428 0.246465415932389 1 1
0.178468588979234 0.178074142001019 1 1
0.252093062591166 0.251519103079496 1 1
0.145155322856204 0.144818472155063 1 1
0.210748281752163 0.210143203941942 1 1
0.215899147195304 0.215390346739301 1 1
0.203747020655341 0.203210930948772 1 1
0.202983636451947 0.202563895235106 1 1
0.22287139987853 0.222169136902716 1 1
0.250858705884061 0.250293026253882 1 1
0.26073040891349 0.260128880552795 1 1
0.213674513059446 0.213147022339322 1 1
0.230272577776179 0.229711097493264 1 1
0.148615451662762 0.148177890035094 1 1
0.24518837663375 0.244515241868299 1 1
0.205346993042067 0.204813296484369 1 1
0.208346903706955 0.207839949939256 1 1
0.223204886547378 0.222710554118254 1 1
0.214222705440894 0.213711707756116 1 1
0.152848613307115 0.152490677044407 1 1
0.255695184003652 0.255178797697256 1 1
0.197608359272402 0.19724081198826 1 1
0.25363383136455 0.253034403666964 1 1
0.223822326394541 0.223171956605607 1 1
0.204114004236344 0.203692861849633 1 1
0.140860993341975 0.140539415779281 1 1
0.191574444082999 0.191129216274537 1 1
0.201682208648878 0.201161669283143 1 1
0.135906624228286 0.1355103105428 1 1
0.221170347949105 0.220667717446859 1 1
0.133456148916491 0.132798895776864 1 1
0.256080824025585 0.255330944868694 1 1
0.270927985706455 0.270363228812679 1 1
0.172394524546456 0.172080794132446 1 1
0.274897825075567 0.274328986223569 1 1
0.165135559732546 0.164670708337685 1 1
0.174920122927347 0.174599933464244 1 1
0.230369700857564 0.229849153960502 1 1
0.191454801197499 0.191107077772268 1 1
0.265959262361836 0.265346803571201 1 1
0.212841493944802 0.212235346751705 1 1
0.222293795142403 0.221844700199939 1 1
0.217650170766366 0.21693142338755 1 1
0.185701140524209 0.185284538734588 1 1
0.18749611752305 0.186946897809576 1 1
0.245019752193033 0.244499438130962 1 1
0.193913102893198 0.193447084394446 1 1
0.162320150398395 0.161926908482481 1 1
0.168469332973903 0.168088351707452 1 1
0.214551719393598 0.214134032025304 1 1
0.155720254082825 0.155373090372546 1 1
0.234147482276947 0.233563214436273 1 1
0.176124489334193 0.175591135518642 1 1
0.133117431720001 0.132768573318586 1 1
0.201953971339745 0.201475512591903 1 1
0.164795660451407 0.164417651031536 1 1
0.15896736058332 0.158578823013703 1 1
0.155689259749834 0.155279555871861 1 1
0.236279328500418 0.235602412237246 1 1
0.195377905450759 0.194716746201641 1 1
0.212397272444578 0.211885385293348 1 1
0.211433950633378 0.210784024085821 1 1
0.173000670906582 0.172446158436119 1 1
0.165537427485035 0.165146443669714 1 1
0.245650190975778 0.245036083080879 1 1
0.240074359483501 0.239480824508671 1 1
0.26379460360348 0.262942529268669 1 1
0.242514672757658 0.241919878452876 1 1
0.176980450066395 0.176554972624044 1 1
0.158953211057492 0.158557016987919 1 1
0.233488368860336 0.233007576701645 1 1
0.227329704521656 0.226968757373298 1 1
0.229868622850256 0.229410845908567 1 1
0.149247832698528 0.148797302784301 1 1
0.223620702908405 0.223035233622898 1 1
0.189577004746508 0.189079515273205 1 1
0.176414641725232 0.175984379737979 1 1
0.213142489271374 0.21261880014805 1 1
0.177856831469691 0.177474124465437 1 1
0.209404596832034 0.208765270336751 1 1
0.258534583919596 0.257958653921048 1 1
0.208234477209098 0.207593484137885 1 1
0.195465113419011 0.194983428448338 1 1
0.175041648707362 0.174777686070623 1 1
0.205564402863345 0.205066595806299 1 1
0.201247725374959 0.200763716249616 1 1
0.200300325966005 0.199793998830457 1 1
0.203352523074248 0.202570009508277 1 1
0.237101132243895 0.236536948947226 1 1
0.100230460503323 0.0999816941176909 0 0
0.205816042000227 0.20534831953779 1 1
0.235607601040024 0.234928434889601 1 1
0.178271178171909 0.177673272229702 1 1
0.24592508227542 0.245322029461153 1 1
0.177480284098185 0.176992492116149 1 1
0.188522227771371 0.187860978571232 1 1
0.240779907820361 0.240233658072251 1 1
0.199069060572569 0.198602548940375 1 1
0.180277180341524 0.17988355926043 1 1
0.160923752841791 0.160575500945475 1 1
0.17815869646435 0.177719264554509 1 1
0.207098563170006 0.20665189930435 1 1
0.147757639708699 0.147353594797132 1 1
0.152410617193407 0.152045782032318 1 1
0.178797251317058 0.178433276008244 1 1
0.262004818933103 0.26120822185127 1 1
0.144727546782984 0.144352396625638 1 1
0.196474485448262 0.195779780765896 1 1
0.200422348783952 0.199911201922266 1 1
0.17672057943567 0.176143305181538 1 1
0.158823574083011 0.158513496423171 1 1
0.239506266910024 0.238841648913637 1 1
0.18638186987311 0.185996177859654 1 1
0.171387482394621 0.170619164772114 1 1
0.188117222916833 0.187708366462866 1 1
0.274835150307706 0.27422800440586 0 0
0.212288252314165 0.21146704576843 1 1
0.205184460662169 0.20468785439246 1 1
0.261012277473611 0.260423372883929 1 1
0.178104906366541 0.17773601156448 1 1
0.217930918780527 0.217411032378741 1 1
0.184775094609985 0.184260717119903 1 1
0.134298916312621 0.133961376596903 1 1
0.179465760020922 0.17891909405804 1 1
0.183763369053678 0.183336429265468 1 1
0.179716211765847 0.179100603271419 1 1
0.163157656868655 0.162843830041983 1 1
0.17883411466153 0.17843691099828 1 1
0.150210936082309 0.149900450068277 1 1
0.198368727833824 0.197873777152431 1 1
0.269747703069172 0.269025911208014 1 1
0.184226337418798 0.183833309674311 1 1
0.162791765145175 0.162420805916942 1 1
0.173621472574608 0.173234486840676 1 1
0.175572205162798 0.175270881812304 1 1
0.195498353903984 0.195061661849899 1 1
0.179765070269648 0.179254260659504 1 1
0.244912810729797 0.244364082854657 1 1
0.223069210827572 0.222492894845054 1 1
0.168552486336513 0.168212712763109 1 1
0.240333890885849 0.23979964344192 1 1
0.17608953033705 0.175747537665651 1 1
0.173693128308372 0.173341324835744 1 1
0.181705705900492 0.181300969576027 1 1
0.237393061273154 0.236728332665732 1 1
0.219979741994777 0.219468867579941 1 1
0.237823498180338 0.237120338535159 1 1
0.130325373305704 0.129954904137555 1 1
0.197719077916547 0.19716207781002 1 1
0.256891200171463 0.256197925393392 1 1
0.216550727356673 0.216003854913857 1 1
0.203863456813643 0.203042536478936 1 1
0.193065872109401 0.192585721301705 1 1
0.126873789769748 0.126635458375546 1 1
0.203641337357058 0.202596428465847 1 1
0.138025089063356 0.137737267837181 1 1
0.192180311009067 0.191529428963406 1 1
0.177837505125476 0.177392441232847 1 1
0.22382458886512 0.223280993061889 1 1
0.233772641172568 0.23320062970092 1 1
0.191034055841705 0.190485243553961 1 1
0.258548171579053 0.257843660705468 1 1
0.232207754123236 0.231701383063108 1 1
0.245894689276813 0.245188356670909 1 1
0.196672611444905 0.196139662829648 1 1
0.231388717814241 0.230932054876912 1 1
0.201875027006455 0.201433820923369 1 1
0.104591355687247 0.104394968055575 1 1
0.226824185842917 0.226229951417984 1 1
0.181610202291558 0.181367034142744 1 1
0.178613928826173 0.178228007907015 1 1
0.250392875830967 0.249617357595121 1 1
0.182584599359844 0.182166129705874 1 1
0.276741939471961 0.275711643529271 1 1
0.218062970008502 0.217524655400339 1 1
0.173953724521824 0.173387389555183 1 1
0.202405341452449 0.201852268482188 1 1
0.175642098415227 0.175259269158521 1 1
0.167329549772657 0.166985068392674 1 1
0.266217102388014 0.265453961823119 1 1
0.226138480915459 0.225731874682135 1 1
0.210877775877491 0.210306553668144 1 1
0.208154803056076 0.207603182884234 1 1
0.219007323332844 0.218537895025301 1 1
0.133660177726661 0.133329684470318 1 1
0.238369803629925 0.237889815634991 1 1
0.152653992448139 0.152346554839919 1 1
0.187990832077034 0.187397280776118 1 1
0.174822915287216 0.174473913797815 1 1
0.249061891107323 0.248386404877967 1 1
0.223109400225945 0.222592140861411 1 1
0.185866246342991 0.185388398930936 1 1
0.206481573317912 0.205973531246086 1 1
0.196279774186506 0.195894270390879 1 1
0.109786850236631 0.109470047353691 0 0
0.167298464535882 0.166766515381552 1 1
0.236794677726747 0.236233821295909 1 1
0.201553142606756 0.201020559077195 1 1
0.235803277891196 0.235158563875391 1 1
0.264914930661504 0.264198953666879 1 1
0.246386079492857 0.245910821842864 1 1
0.200468258288584 0.199786491016143 1 1
0.21069828553941 0.209941807990128 1 1
0.139843602084889 0.139494811471979 1 1
0.221817947882632 0.221265302281299 1 1
0.222721005784007 0.222211373837229 1 1
0.240513280587321 0.239996554480919 1 1
0.227356419299421 0.226866076988125 1 1
0.294116502431934 0.29352802829547 0 0
0.279007963558234 0.278152621150539 1 1
0.243905790031747 0.243294110140451 1 1
0.234932358593427 0.234403627415506 1 1
0.161871580815315 0.161495728708123 1 1
0.146551899938794 0.146237539149831 1 1
0.178644679467332 0.178124007581591 1 1
0.170395863412829 0.170018010487987 1 1
0.159178599937351 0.158415248706651 1 1
0.206919712974594 0.206389130771731 1 1
0.265395620927483 0.26458364479005 1 1
0.198812853900494 0.198331965743207 1 1
0.26009053503394 0.259446930123128 1 1
0.220235204202024 0.219749255078944 1 1
0.238248471473897 0.237510842220495 1 1
0.232175312005446 0.231515005527738 1 1
0.226975674910679 0.226511208288605 1 1
0.200145373239185 0.199626341701727 1 1
0.204504466011946 0.203959489179641 1 1
0.232805465647673 0.232230417818013 1 1
0.219503524928945 0.218785589623691 1 1
0.235504292880586 0.234897884838716 1 1
0.194957681627849 0.194205531338942 1 1
0.252488429092777 0.251447233172766 1 1
0.17940431951613 0.178773630683068 1 1
0.248500386478422 0.247823761939588 1 1
0.18053407751766 0.180164214202801 1 1
0.138763797752592 0.138397750397685 1 1
0.237364324814332 0.236703238230465 1 1
0.170384154213305 0.169411978235899 1 1
0.230965386405076 0.230436160809173 1 1
0.210923644794536 0.210368743103914 1 1
0.235494156001497 0.234690323261206 1 1
0.179379382307897 0.178869508236342 1 1
0.155294518633351 0.15493380412142 1 1
0.172370346562832 0.171914298681393 1 1
0.171363977049455 0.170900533960531 1 1
0.204358796263175 0.203857944046405 1 1
0.259783465055771 0.259148565137654 1 1
0.142674434556385 0.142306739385053 1 1
0.251803343881259 0.25122632176379 1 1
0.166247434930178 0.165841075301918 1 1
0.153460256441163 0.153155075930568 1 1
0.159833446442357 0.159415915503775 1 1
0.218709403116798 0.218161051093932 1 1
0.216805742173087 0.216214070224816 1 1
0.151650481315576 0.151254805834533 1 1
0.186336349578468 0.185693493472671 1 1
0.173883319903253 0.173413562028941 1 1
0.209059972392228 0.208430822794209 1 1
0.182146203417098 0.181784600460831 1 1
0.188007993693073 0.187499088040511 1 1
0.183238330350281 0.182788932170205 1 1
0.16421685583227 0.163373328178926 1 1
0.204171212740063 0.203765255082262 1 1
0.132319403989179 0.131926216489543 1 1
0.215818287325083 0.215365776439331 1 1
0.219397609363714 0.218910175370694 1 1
0.144909257332295 0.144537975485887 1 1
0.169613479301745 0.169202667030835 1 1
0.149882218841239 0.149538371103802 1 1
0.136730570923915 0.136412396192759 1 1
0.173459603025344 0.173038203614782 1 1
0.171463361052654 0.170716110942703 1 1
0.174076100244752 0.173344431413068 1 1
0.209516206616941 0.208878816043672 1 1
0.205739942311797 0.205267322861206 1 1
0.169982398573157 0.169604504560387 1 1
0.172518977433009 0.172077823526975 1 1
0.182251816089387 0.181847141261455 1 1
0.210801017994187 0.210250988639688 1 1
0.220962536956984 0.22045117160306 1 1
0.218584372233142 0.218046924646868 1 1
0.206922487054881 0.206395215256643 1 1
0.211560318838149 0.210852600329065 1 1
0.202125374175636 0.2017389012533 1 1
0.143337775976823 0.142853287317173 1 1
0.100277773180815 0.0999777171335803 0 0
0.204328247715016 0.203613180167405 1 1
0.154321604004526 0.154019619155177 1 1
0.196797689804225 0.19617494491236 1 1
0.187854954337426 0.187450479862256 1 1
0.181977787061893 0.181570184135161 1 1
0.124797666921016 0.124507904727034 0 0
0.203390239632073 0.202883498507611 1 1
0.241921500232358 0.241336621007117 1 1
0.161442766651725 0.16098186852836 1 1
0.109190975270365 0.108803988144146 0 0
0.185277800540972 0.184771360857731 1 1
0.159173481772762 0.158788348256292 1 1
0.200941388118226 0.200468689214035 1 1
0.146126266589226 0.14580356188046 1 1
0.191265580511573 0.190921764331389 1 1
0.274776752970709 0.274138457992578 0 0
0.171060944164215 0.170733121891097 1 1
0.249064454085187 0.248511116169369 1 1
0.188484554437164 0.187828973501813 1 1
0.210546205617693 0.210115115700821 1 1
0.213801694154067 0.213213009171057 1 1
0.115130729126595 0.114784444164932 0 0
0.185731401070534 0.185226779855671 1 1
0.172083017434148 0.171446439115036 1 1
0.249780823640361 0.249138897853404 1 1
0.250538900466319 0.24984364983352 1 1
0.235441718956767 0.234566679324077 1 1
0.232318631374808 0.231790833546101 1 1
0.281118799347501 0.280416710372469 0 0
0.187348438454875 0.187067820652636 1 1
0.215561340433589 0.214955570608781 1 1
0.241423615891169 0.240773284530671 1 1
0.167437015492874 0.16695272938041 1 1
0.189598207033014 0.189062066091579 1 1
0.203281473570838 0.202851745889236 1 1
0.166478097105047 0.166016148470554 1 1
0.190805595504431 0.190296566947715 1 1
0.205341075894343 0.204618139403987 1 1
0.208744588553441 0.208256964277072 1 1
0.180978726045824 0.180675910230263 1 1
0.233665754911433 0.233097866922456 1 1
0.155563313600272 0.155163695554269 1 1
0.219022279847396 0.218525341113212 1 1
0.205059764667729 0.204583585240725 1 1
0.185553619057654 0.185120682925197 1 1
0.288385156031562 0.287535754360426 0 1
0.159614911991316 0.15919933056797 1 1
0.228045290261658 0.227510410362151 1 1
0.178844524291525 0.178392495239106 1 1
0.2209569603601 0.220351906696739 1 1
0.193369743610435 0.192942071728645 1 1
0.168245017190405 0.167857088279583 1 1
0.235371751450558 0.234839994061961 1 1
0.209177401635728 0.208706214976005 1 1
0.16156669497783 0.16097604321221 1 1
0.168639464815648 0.168249349863028 1 1
0.260226981038883 0.259628850925005 1 1
0.227320449837359 0.226689273816552 1 1
0.200181497104441 0.199482334425077 1 1
0.200084405946021 0.199367636704094 1 1
0.171356408638071 0.170904043160127 1 1
0.140945871484313 0.140621054995648 1 1
0.185348317395787 0.18478776375381 1 1
0.227975679146778 0.227377980938025 1 1
0.131382500138478 0.130816646848229 1 1
0.256325170983176 0.255554344916441 1 1
0.217577437215686 0.217097028397257 1 1
0.190597254858378 0.19014624148446 1 1
0.213604650747322 0.213174908948574 1 1
0.197150899485572 0.196667310882918 1 1
0.164025334390673 0.163527557880952 1 1
0.186211109198658 0.18563809568853 1 1
0.160478359513013 0.160052149933041 1 1
0.225977772456991 0.225138485685824 1 1
0.118635119167043 0.118322579044966 0 0
0.169525869188401 0.169157802813519 1 1
0.178440067748316 0.17807379552124 1 1
0.202158890798187 0.201288286027558 1 1
0.22359281945341 0.22293047671515 1 1
0.213713683373059 0.213028018594264 1 1
0.141798715002994 0.141474916707445 1 1
0.0913776948748498 0.0910898772405627 0 0
0.227679121081941 0.227051057693996 1 1
0.177786969736291 0.177063241738713 1 1
0.222109470247329 0.221182310064845 1 1
0.174983770513335 0.174590995321752 1 1
0.106826414594878 0.106523516934257 0 0
0.172853126603739 0.172461958672633 1 1
0.199404908442803 0.19867568352141 1 1
0.202081072349898 0.201581367406669 1 1
0.142054948487504 0.141754243406945 1 1
0.140916411619173 0.140667155167603 1 1
0.209461959637738 0.208990225500912 1 1
0.158535115077648 0.158135308501783 1 1
0.249763568989145 0.24911009065489 1 1
0.209182385499972 0.208728724473103 1 1
0.213672107000142 0.212604120290138 1 1
0.17354818661776 0.173190203354744 1 1
0.277421517491387 0.27637328513526 1 1
0.208748290995036 0.2081837048211 1 1
0.224260432193048 0.223749075613625 1 1
0.137064213678847 0.136666515672924 1 1
0.177363169536444 0.17681553734836 1 1
0.203695760271826 0.203164629960442 1 1
0.147730781790341 0.147376142244936 1 1
0.247792111054484 0.246944435530746 1 1
0.214801695289214 0.214301899607936 1 1
0.181142668244646 0.180615338630407 1 1
0.204088586641543 0.203502292000032 1 1
0.175409774916615 0.174407651343923 1 1
0.125908375032736 0.125622212899298 0 0
0.150299355431566 0.149867661099786 1 1
0.208235357994921 0.207510923585725 1 1
0.142857913153214 0.14256232639476 1 1
0.247368907518712 0.246756859741073 1 1
0.112924804323757 0.112665390570732 0 0
0.217659152226656 0.217122558459781 1 1
0.233337997308775 0.232581529621502 1 1
0.255346379623682 0.254385630498659 1 1
0.200276166944413 0.199835992651452 1 1
0.162520340548427 0.162228400952364 1 1
0.129073332492014 0.128819358371617 1 1
0.151681612499 0.151288124349167 1 1
0.164769346281549 0.164281437505036 1 1
0.225445214806807 0.224927006832543 1 1
0.200950431354668 0.200460556207743 1 1
0.219704010512039 0.219190746765958 1 1
0.199333451584535 0.198742429013308 1 1
0.184441546069187 0.183930711185115 1 1
0.201227186693906 0.200644616441793 1 1
0.20932424023946 0.20873994859649 1 1
0.217757085812291 0.217118545561241 1 1
0.188628166308434 0.188034464693513 1 1
0.174426797636345 0.17406277995622 1 1
0.214675089636085 0.214173406528318 1 1
0.282632771014599 0.281906308575544 1 1
0.168285188340443 0.167910580918047 1 1
0.19663537344381 0.196035101933051 1 1
0.227192425013614 0.22669394005479 1 1
0.209282369465992 0.208849250622857 1 1
0.236460292383249 0.235888002019841 1 1
0.246002260212827 0.245271773149461 1 1
0.174761631766118 0.174362861253379 1 1
0.200386929471883 0.199902655771963 1 1
0.137172480416682 0.13675987325781 1 1
0.179038859391876 0.17857370746645 1 1
0.207780172101602 0.207280454178767 1 1
0.243828852655989 0.243268904761796 1 1
0.19912352276913 0.198544574616325 1 1
0.148011062492328 0.147554427956422 1 1
0.188918454158859 0.188502655083194 1 1
0.178752832039325 0.178206496464335 1 1
0.183810910531347 0.183331020553295 1 1
0.157377737113973 0.157088073852738 1 1
0.268864150136296 0.268236644321377 1 1
0.134513057148369 0.134248547499861 0 0
0.199806778633166 0.19928542049008 1 1
0.213468721073058 0.213045264789155 1 1
0.186914799328416 0.186162753548554 1 1
0.208356629841029 0.207606597479504 1 1
0.26831494124065 0.267343239842443 1 1
0.22038681178878 0.219647643141061 1 1
0.187350713378808 0.186938408879828 1 1
0.257618327534895 0.256891910087525 1 1
0.224616110068724 0.224056356229699 1 1
0.177335178045252 0.176990291754049 1 1
0.302876644772248 0.302200359331442 0 0
0.177196947974546 0.176775663425047 1 1
0.192760093442567 0.192283703184245 1 1
0.201150510644385 0.20066706863311 1 1
0.218424901297937 0.217799919988329 1 1
0.166647180171065 0.16628244200998 1 1
0.214220987283681 0.213718389332615 1 1
0.142787975614136 0.142415845744262 1 1
0.223127624191052 0.222535977683666 1 1
0.224957153185366 0.224319194969954 1 1
0.188966066088342 0.188562011172688 1 1
0.234414078078331 0.233866287737118 1 1
0.228512545264481 0.227973438807271 1 1
0.193688075662033 0.193399035273818 1 1
0.232081846581676 0.231521350617244 1 1
0.215985410927667 0.215422121050749 1 1
0.167847249676536 0.167479063377417 1 1
0.149939370920201 0.149478178791465 1 1
0.200627980221402 0.199584520473196 1 1
0.30927171810794 0.308336600893489 0 0
0.177910772548021 0.177495789395605 1 1
0.177138994319931 0.176833375515817 1 1
0.205178520623047 0.204601152234193 1 1
0.164856098703574 0.1644900111344 1 1
0.224479786260835 0.223606889128611 1 1
0.20439617797772 0.203830572641248 1 1
0.203011474582256 0.202441650304797 1 1
0.212093836485465 0.21150341289999 1 1
0.212333796417677 0.211365681543283 1 1
0.197578468712661 0.197040488471521 1 1
0.133573197163521 0.133212860418247 1 1
0.126252955492428 0.126041324980686 1 1
0.190240888900747 0.189751257587701 1 1
0.205690083383048 0.205217739487048 1 1
0.235031212015823 0.234459909718598 1 1
0.161365863948946 0.160549742884306 1 1
0.235940722773628 0.235319494979857 1 1
0.225166276013395 0.224627876954344 1 1
0.11636921062715 0.11605219144741 0 0
0.171228937400793 0.170869487803899 1 1
0.173216177196188 0.172785682665902 1 1
0.207954482520816 0.207371055534731 1 1
0.1901538289933 0.18967188758888 1 1
0.239210647258929 0.238648041368812 1 1
0.186831260768019 0.186277963030553 1 1
0.133152515960266 0.132838318367815 1 1
0.218894717909664 0.218414867232575 1 1
0.21766276158427 0.217141748456492 1 1
0.157604078814006 0.157065756418919 1 1
0.197981844023945 0.197452513391481 1 1
0.182681769047017 0.182392027764952 1 1
0.19894310427168 0.198395984844732 1 1
0.225461354443121 0.224913500568961 1 1
0.251462475915019 0.250806323017829 1 1
0.191462592522927 0.190803255511881 1 1
0.206835220465858 0.206301333041585 1 1
0.205817278199319 0.205295755128263 1 1
0.23160351030644 0.231128164800755 1 1
0.176366257495085 0.175724805664575 1 1
0.251487008370344 0.250993263993672 1 1
0.212111782139602 0.211581104588241 1 1
0.213448615666544 0.212902677942389 1 1
0.180160495034249 0.179624202855194 1 1
0.238997492627478 0.238470317345549 1 1
0.211958493271844 0.211474181804029 1 1
0.190830380029562 0.19058622516438 1 1
0.178974358233328 0.178524704183937 1 1
0.185199631647655 0.18478831588161 1 1
0.206998265686764 0.206485804144235 1 1
0.177479108022362 0.17706627275518 1 1
0.209176363395049 0.208577407924553 1 1
0.174360700533725 0.173872457539349 1 1
0.25813547907859 0.257334370017566 1 1
0.206893782913683 0.206431176806109 1 1
0.184954561215048 0.18459098562076 1 1
0.178360784233034 0.177902702478602 1 1
0.160599172556221 0.160267081333599 1 1
0.264066118428168 0.263459163816808 1 1
0.199918454186546 0.19951025579325 1 1
0.170497263215494 0.17001665373977 1 1
0.21013263869208 0.209095516596694 1 1
0.198426873822755 0.197929916561495 1 1
0.207283458857996 0.206825672336441 1 1
0.172035364236376 0.171615489193957 1 1
0.169514293165718 0.169092948218679 1 1
0.249875084897445 0.24932806908545 1 1
0.177866331504444 0.177554944580999 1 1
0.219981100948733 0.219459361205086 1 1
0.228119347276174 0.227168015118318 1 1
0.200009083537562 0.199383326787725 1 1
0.251013782336267 0.250369761417643 1 1
0.164864516445839 0.164403630715127 1 1
0.181008252681295 0.180596001317014 1 1
0.222498960951217 0.221921673757353 1 1
0.0915889936652424 0.0914770955381907 0 0
0.177621838519005 0.177184871637234 1 1
0.199044902680679 0.198609084276885 1 1
0.158275456884159 0.157999587981777 1 1
0.220537820311946 0.220048334999943 1 1
0.155041799389837 0.154634929577368 1 1
0.184369840168921 0.183963487512267 1 1
0.254031317091552 0.253431914240936 1 1
0.20465972555508 0.204058915634207 1 1
0.0972673871818656 0.0969308356374761 1 1
0.194316443376515 0.193527073439147 1 1
0.223091279206642 0.222576629869116 1 1
0.167938161389427 0.167523608052694 1 1
0.177505965106366 0.177069698212471 1 1
0.154597153024043 0.1542549110847 1 1
0.152686711875589 0.152353849169666 1 1
0.181738424553687 0.18130144162907 1 1
0.240435991668916 0.239532813237109 1 1
0.169032609057959 0.168586840770608 1 1
0.252433968751342 0.251631287848095 1 1
0.121347663704111 0.121039293627996 0 0
0.172690711796101 0.172280021012318 1 1
0.275940707784852 0.27520961232895 1 1
0.176577449799202 0.175992956663458 1 1
0.212446641268002 0.211945079986021 1 1
0.136736429317294 0.136477096532951 1 1
0.223910524487904 0.223393895921051 1 1
0.210194830015923 0.209650735768699 1 1
0.166684179789613 0.166297218072142 1 1
0.168471996333594 0.167921748515912 1 1
0.204710174449694 0.204198046491703 1 1
0.197563817590591 0.196637435033748 1 1
0.185670776907098 0.185200544592681 1 1
0.237696900797051 0.237181426101488 1 1
0.159309503843248 0.158731209399868 1 1
0.222993136314836 0.222497314594976 1 1
0.238726719846117 0.23822860117664 1 1
0.144327598346967 0.14381710508274 1 1
0.208471953091998 0.207990462621065 1 1
0.201352838963722 0.200623374847002 1 1
0.236408912572879 0.2357885877515 1 1
0.163315180080542 0.162842732942351 1 1
0.204944830886748 0.204538700017824 1 1
0.261594857577481 0.260565856596132 1 1
0.17057929763861 0.170093393654317 1 1
0.145091745673162 0.144574085812179 1 1
0.199793055994754 0.199162491673829 1 1
0.156084499752983 0.155677915964864 1 1
0.14571076439629 0.145309899429591 1 1
0.133174407139586 0.132902424561346 1 1
0.192844658198496 0.192398354489297 1 1
0.230105805715683 0.229576030021599 1 1
0.175790387844524 0.175128955923081 1 1
0.233664734383863 0.233159052617881 1 1
0.22639083160044 0.225985423994003 1 1
0.189353605552745 0.188636710933154 1 1
0.227019945294365 0.226536721236596 1 1
0.168814550581063 0.168489662423829 1 1
0.241036124364184 0.240348642924383 1 1
0.215812875325182 0.215238714400946 1 1
0.235169416829335 0.234411729359266 1 1
0.217737264397348 0.217260332354706 1 1
0.221985226774447 0.22146760693374 1 1
0.237596246588532 0.237032480927079 1 1
0.19381116948395 0.19328171854244 1 1
0.198591388095556 0.198068621437632 1 1
0.186423910779954 0.186012743708127 1 1
0.158885846890182 0.158445731566851 1 1
0.166415754154655 0.166024039803474 1 1
0.232877455521753 0.232163352479392 1 1
0.157770177962792 0.15727151292178 1 1
0.255897010006587 0.255232439129842 1 1
0.169540956978788 0.169147089319604 1 1
0.297419880755171 0.296650791784543 0 0
0.170277307039923 0.169893732549998 1 1
0.233129261421887 0.232628542120538 1 1
0.206380327619683 0.20569957206397 1 1
0.200050296967335 0.199645246210528 1 1
0.230173056534265 0.22966532019686 1 1
0.271003109566237 0.270416231003924 0 0
0.285117398869155 0.284456781706996 0 0
0.208170908093116 0.207678060130302 1 1
0.212716941055418 0.212075230700435 1 1
0.168145712282435 0.167696590555453 1 1
0.179998170120912 0.179458299267769 1 1
0.19185695623914 0.191313898673933 1 1
0.216700643100751 0.216118272959208 1 1
0.229300616706998 0.228780195233481 1 1
0.153802981015691 0.153444407752288 1 1
0.205414751647116 0.204797208619447 1 1
0.174650202566972 0.174399544765311 1 1
0.248243897645762 0.247607945244582 1 1
0.205886969065159 0.205388650532149 1 1
0.223529454788997 0.222929363031805 1 1
0.197581284956539 0.197114036041393 1 1
0.161522120854397 0.160921808530499 1 1
0.207660555300488 0.206975245852687 1 1
0.232964214340338 0.232250929380542 1 1
0.23255620286668 0.231907001427737 1 1
0.194780789652865 0.194262729384155 1 1
0.189250017890058 0.188705329290951 1 1
0.147093650997636 0.146626698358995 1 1
0.199869533782494 0.199397842762427 1 1
0.183629705601859 0.18323291955109 1 1
0.213292194837458 0.212534878072103 1 1
0.177223793222226 0.176767659791554 1 1
0.254180753733068 0.253514636783484 1 1
0.236959797633369 0.236279706251284 1 1
0.209051764380071 0.20835683598302 1 1
0.229243858544157 0.228815234801842 1 1
0.219231915551702 0.218730570834811 1 1
0.159265946819353 0.158900021345651 1 1
0.212334140849455 0.211558607358701 1 1
0.212527207520101 0.211951607614954 1 1
0.272249437198304 0.271530134638699 1 1
0.210518019546899 0.209981963805883 1 1
0.17774242611359 0.177430130736738 1 1
0.268778257835533 0.268121154538041 1 1
0.244783157722107 0.244178785466968 1 1
0.151300690208807 0.150878947262197 1 1
0.191471370693698 0.190987122727879 1 1
0.176466063881839 0.175881308604605 1 1
0.208460809616053 0.207886904737753 1 1
0.230065234979937 0.229356575036238 1 1
0.193770250971762 0.193403023926018 1 1
0.162024703107498 0.161655793191665 1 1
0.199412012848583 0.198915840545875 1 1
0.174316655445561 0.173876086433665 1 1
0.224241674697725 0.223566803152144 1 1
0.187912291456256 0.187499639950739 1 1
0.211675937977998 0.211275259532335 1 1
0.163775014562988 0.163406036314359 1 1
0.186877113696319 0.185966291919688 1 1
0.236437200719271 0.23592490104616 1 1
0.204571219208278 0.204128018730389 1 1
0.225367077666513 0.22479315625245 1 1
0.144992860552329 0.144578893629851 1 1
0.189439096151531 0.188859603297033 1 1
0.190720250183819 0.19027567750401 1 1
0.20042063495212 0.199922091438311 1 1
0.155718072212488 0.155370687544219 1 1
0.166721175669142 0.166319231520415 1 1
0.221667017497297 0.221007165147986 1 1
0.168773990984313 0.168343084483735 1 1
0.122891926193155 0.122522906099367 0 0
0.200118788678838 0.19966079654539 1 1
0.21374201271606 0.213320983927907 1 1
0.211335885259555 0.210777646712136 1 1
0.172931749799573 0.172363009365687 1 1
0.187028636523394 0.186630269732708 1 1
0.191918346751144 0.191356738292699 1 1
0.228750429315799 0.228104105954044 1 1
0.257745794315884 0.257239694449131 1 1
0.153645514807902 0.153207279815181 1 1
0.194075564483251 0.193582412328519 1 1
0.178888822570495 0.178361523218214 1 1
0.180075929324858 0.17966613364083 1 1
0.21152419640941 0.210887879704667 1 1
0.191520291102102 0.191151203965825 1 1
0.195531912857021 0.194978408950895 1 1
0.212142909868072 0.211590274983671 1 1
0.197358065308814 0.196953780106061 1 1
0.192697789640104 0.1921027530722 1 1
0.290291977557383 0.289579645914115 0 0
0.211208256478107 0.210683209755011 1 1
0.161243009072935 0.160814090417104 1 1
0.182071388135633 0.18154812756921 1 1
0.138790853047624 0.138258441756291 1 1
0.207083675460331 0.206370588689261 1 1
0.211273777775858 0.21065514824513 1 1
0.214993778678475 0.214375280611143 1 1
0.194566739389082 0.193997651551088 1 1
0.192401409533217 0.191727712538174 1 1
0.165751470141697 0.165388394833294 1 1
0.233026980827987 0.232302740675511 1 1
0.239641249987766 0.239183255200671 1 1
0.173071176981146 0.172653507787356 1 1
0.183781485173004 0.183385569445949 1 1
0.219791712402678 0.219141203910526 1 1
0.173629557179513 0.173305925393326 1 1
0.236027765214481 0.235383860111875 1 1
0.252943657495537 0.252242104236036 1 1
0.193270178146802 0.19292231839479 1 1
0.184977480807375 0.1845836443518 1 1
0.175506016537738 0.174976350344572 1 1
0.156529424430219 0.156154140707026 1 1
0.223082971854116 0.222574071343453 1 1
0.165167723772485 0.164706844213645 1 1
0.145422818013161 0.145139797148826 1 1
0.203722144431035 0.203144749513401 1 1
0.246498124413724 0.245906483367406 1 1
0.207348341755783 0.206886554701004 1 1
0.172701591453742 0.172247478431816 1 1
0.175660247197264 0.175294331473273 1 1
0.21005322185256 0.20951126259679 1 1
0.185295930984453 0.18485350721279 1 1
0.164778204624251 0.164408705322074 1 1
0.262106596313467 0.261399056802547 1 1
0.234687928544631 0.234145045391201 1 1
0.262425316547512 0.261789021507399 1 1
0.193061944791123 0.19257828379154 1 1
0.178698352384365 0.178221934035336 1 1
0.199797754011635 0.19945923592435 1 1
0.207772860326886 0.20717306671134 1 1
0.235330705154395 0.234622592962167 1 1
0.274124652395449 0.273560139664187 0 0
0.148543042681612 0.148142208084251 1 1
0.227778360064683 0.227048310553311 1 1
0.237341803147715 0.236699182624799 1 1
0.231468016964968 0.230799744478894 1 1
0.132116650001464 0.131795192203329 1 1
0.230666762855757 0.230043273156428 1 1
0.230321530375357 0.229806746353143 1 1
0.1389342852592 0.138510351530058 1 1
0.0941019959460232 0.0939084210047504 0 0
0.166576254876091 0.166007404691197 1 1
0.098722555025664 0.0986367134061368 0 0
0.222233082326064 0.221698557837095 1 1
0.250398857275826 0.249648809230632 1 1
0.287503380377503 0.286464808422501 0 0
0.135209505492288 0.134901763928884 1 1
0.150725109606386 0.150362870454489 1 1
0.174854274844058 0.174520748766968 1 1
0.236431919674308 0.235370736223258 1 1
0.289980570257393 0.289270426316163 0 0
0.227890141068342 0.227353567638267 1 1
0.231544894566968 0.23100149294062 1 1
0.179088779134728 0.178816758266851 1 1
0.199243942648624 0.198651757608341 1 1
0.163550202360629 0.163233926343778 1 1
0.14218203929075 0.141851286633399 1 1
0.211945422597573 0.211240683049825 1 1
0.120368885915277 0.120102615484389 0 0
0.181344035109951 0.180920489289507 1 1
0.216780355584463 0.216271400722311 1 1
0.230464405330539 0.229990511617292 1 1
0.160896697346785 0.1601827387114 1 1
0.203285879201866 0.202702196634142 1 1
0.230299870171839 0.229696242442894 1 1
0.191405241847567 0.190858694023905 1 1
0.157946055690568 0.157570813096034 1 1
0.266571758429605 0.265795113695396 1 1
0.244707546959097 0.243993349593006 1 1
0.187657591538558 0.187480466938117 1 1
0.184486942448581 0.184093058350806 1 1
0.229725184821889 0.22916010058967 1 1
0.202733230753528 0.20219699416822 1 1
0.165611084766654 0.16524961178861 1 1
0.214264991253647 0.213768958881966 1 1
0.201677020390327 0.20120454898099 1 1
0.200834083656248 0.200338492992259 1 1
0.249199926965838 0.248069504143284 1 1
0.20273556330243 0.202281164526216 1 1
0.229588178040745 0.228952042947318 1 1
0.148988935890968 0.14859726072206 1 1
0.239868166990831 0.23916883152375 1 1
0.30634021315739 0.305451475349968 0 0
0.165587811395751 0.16524346049981 1 1
0.179271614149961 0.178793583709195 1 1
0.226912871139935 0.226438558844875 1 1
0.188130244022792 0.187713769082904 1 1
0.181487081880114 0.181032170126922 1 1
0.180780507524033 0.180353074863146 1 1
0.200448681695556 0.200040808328498 1 1
0.262959253981668 0.262302474091004 1 1
0.195524772363265 0.194868694800264 1 1
0.186535131775862 0.186132682910762 1 1
0.174851336522197 0.174644103151186 1 1
0.205601826540115 0.205118037248463 1 1
0.226913266283896 0.226355316558375 1 1
0.163056159549792 0.162333530181498 1 1
0.186690990262643 0.186183780741525 1 1
0.127572202841487 0.127348695545753 1 1
0.171880165810562 0.171474903874089 1 1
0.155798429755604 0.155487843060858 1 1
0.250386144283556 0.249683988437855 1 1
0.145662411779506 0.14538153086721 1 1
0.282076885917659 0.281341169673659 1 1
0.171527508573721 0.171150398010084 1 1
0.195014206806414 0.194617023487588 1 1
0.273844672866511 0.273286071455736 0 0
0.220091972773048 0.21952627541341 1 1
0.170517874572403 0.170137231590834 1 1
0.237644174533438 0.237167356939408 1 1
0.256370811098679 0.255832472203642 1 1
0.219252961012371 0.218675452363466 1 1
0.18313220817627 0.182727199038553 1 1
0.234432415757469 0.233905146254717 1 1
0.187565274253617 0.186971812921277 1 1
0.167354433608981 0.16686852112816 1 1
0.202849719591339 0.202436856166024 1 1
0.252007978658504 0.251295555457796 1 1
0.194288141006927 0.193790013450884 1 1
0.187422251258026 0.186891462680377 1 1
0.218856585505938 0.218369125649541 1 1
0.202448004568085 0.202051054538273 1 1
0.18028523966798 0.17975212223743 1 1
0.214585124515226 0.214043418374744 1 1
0.179140738511206 0.178559918806326 1 1
0.13079569681809 0.130476526027456 1 1
0.150282905071752 0.150005677933736 1 1
0.186218121432916 0.185854906977638 1 1
0.194538362186967 0.193967172257042 1 1
0.205992385178743 0.205509390789413 1 1
0.199299380782622 0.198928282170568 1 1
0.166656469021644 0.166434979788603 1 1
0.235854256849035 0.235197151964078 1 1
0.22748436862371 0.227028659497827 1 1
0.231856609909961 0.231227636489269 1 1
0.234136290694216 0.233544386273179 1 1
0.177667092846108 0.177200929137185 1 1
0.194952186906707 0.194534711470333 1 1
0.221237338221103 0.220701159788462 1 1
0.235294563133016 0.234468551479282 1 1
0.235905379205663 0.235414005410203 1 1
0.20243964399502 0.201947888780401 1 1
0.170405715582047 0.17014634462878 1 1
0.173798912666858 0.173265202305549 1 1
0.195354617061297 0.194940466292545 1 1
0.181295803167618 0.180886490433001 1 1
0.186881991773288 0.186361542922968 1 1
0.212252840143293 0.211689490826941 1 1
0.221137998711116 0.220591210198194 1 1
0.153138945424307 0.152762375633165 1 1
0.211744408033964 0.211195632966297 1 1
0.179266775542988 0.178437938949066 1 1
0.149076226168833 0.148675137381566 1 1
0.178433428487838 0.177941915374131 1 1
0.161145959338556 0.160802734045962 1 1
0.192326101628085 0.191868831394701 1 1
0.222919689736684 0.222416514383343 1 1
0.183366631121962 0.182950947082456 1 1
0.237654872381002 0.237093179470843 1 1
0.229075965130303 0.228507336499056 1 1
0.240485164687684 0.239681009892291 1 1
0.130673703380129 0.130364217407448 1 1
0.193845310108544 0.193360747995333 1 1
0.210223774549646 0.209689142693166 1 1
0.211569230367514 0.211082973056224 1 1
0.205149418396014 0.204615387974198 1 1
0.185308486155009 0.184868974134712 1 1
0.187137228719598 0.186611494597993 1 1
0.138075629063958 0.137719864157151 1 1
0.205253802536192 0.204297152091612 1 1
0.265857554336359 0.265220333492005 1 1
0.217832863830813 0.217264378599927 1 1
0.171294805600706 0.170824605122606 1 1
0.203702292427616 0.203157944451687 1 1
0.288593754911988 0.287978054107448 0 0
0.184008703530802 0.183575242774272 1 1
0.259662659102937 0.259004648887105 1 1
0.135621341098935 0.135434950233357 1 1
0.180110186273992 0.179646760489136 1 1
0.178914214192172 0.178544014416522 1 1
0.205642816425515 0.20497004168136 1 1
0.282309620978966 0.281509706235155 1 1
0.198483629175945 0.197936352584794 1 1
0.162650048053242 0.162119783675466 1 1
0.198492340595021 0.198117397185458 1 1
0.199592579157041 0.199079120604104 1 1
0.242720986928362 0.24207132928669 1 1
0.134117530281359 0.133782594234752 1 1
0.173242410174973 0.172834483557545 1 1
0.193711216069799 0.1931861991916 1 1
0.203156682241613 0.202749592320858 1 1
0.161289981996032 0.160905024996953 1 1
0.196083709720819 0.195634629095862 1 1
0.222410730202626 0.221627666827933 1 1
0.138192692712095 0.137797669829914 1 1
0.208349150072737 0.207887389269781 1 1
0.211993779547071 0.211576850647331 1 1
0.176710969991602 0.176249730641922 1 1
0.124941448071557 0.124549648446688 0 0
0.200644602649829 0.200185422019162 1 1
0.209128082902868 0.208684002046944 1 1
0.238301241645319 0.237697434927238 1 1
0.249135897726956 0.248574396846841 1 1
0.10208889367276 0.101638784008493 0 0
0.263338315604523 0.262585724698238 1 1
0.18999155362914 0.189184396348847 1 1
0.194473234994526 0.194135087159221 1 1
0.217698944954278 0.217091631076901 1 1
0.20168578027796 0.2011651770798 1 1
0.199307451687647 0.198851299287694 1 1
0.188835230852147 0.18823967516439 1 1
0.177426496621593 0.177022978245028 1 1
0.191783653074633 0.191357220108616 1 1
0.181032655851101 0.180627401582748 1 1
0.147226179079554 0.14678287906936 1 1
0.244006142339135 0.243365385378205 1 1
0.161276495071871 0.160884791290988 1 1
0.230849069686463 0.230111990468819 1 1
0.197434038740587 0.197001786750251 1 1
0.206637206264097 0.206152792592591 1 1
0.182844610329701 0.182328209948249 1 1
0.242886016205821 0.242381826868968 1 1
0.213889304661231 0.213480365953984 1 1
0.19598449006743 0.195454375201399 1 1
0.190817796795519 0.190074546863371 1 1
0.200031029665516 0.199411748415142 1 1
0.248284009328173 0.247813689552231 1 1
0.117431820525705 0.117273091837425 1 1
0.236121893708246 0.235509347854032 1 1
0.251993534787499 0.251253033170286 1 1
0.224622023538361 0.2240608721881 1 1
0.246225592293698 0.245516171915358 1 1
0.247967745482757 0.247385681285813 1 1
0.14118489733591 0.14082641937594 1 1
0.143034143578424 0.142498211367428 1 1
0.229271655498901 0.228772343703476 1 1
0.185501324858106 0.185113153696604 1 1
0.18795987690673 0.187513453199867 1 1
0.187042546102502 0.186666522657727 1 1
0.243710434118432 0.243131159837996 1 1
0.197545168155839 0.19706900787584 1 1
0.233920908825302 0.233106223748068 1 1
0.178948870554584 0.178501139326035 1 1
0.202397343475737 0.201707968157979 1 1
0.28286568043708 0.281810605730376 1 1
0.142309110771067 0.141988669357821 1 1
0.194040296654366 0.193626085765303 1 1
0.16304634636206 0.162036217053339 1 1
0.209264076000315 0.20859390276688 1 1
0.143917297019014 0.143582168939381 1 1
0.293672213437397 0.292854402404046 0 0
0.204437243448326 0.203909936000837 1 1
0.180374376339969 0.179934842986609 1 1
0.183918358062812 0.18342239219513 1 1
0.158259787853486 0.157929634199168 1 1
0.216564345086319 0.215956153468643 1 1
0.288363263811811 0.287598883342536 0 0
0.216688104448906 0.216200378543395 1 1
0.228970284355566 0.228024115787563 1 1
0.165594075859516 0.165202035688759 1 1
0.208271844198272 0.207606425539992 1 1
0.24556682164609 0.244915883621809 1 1
0.242326461341077 0.241554728146647 1 1
0.197599559996402 0.197169422159522 1 1
0.217666987939116 0.216944637239675 1 1
0.115990707190344 0.115706590772023 1 1
0.0610324270549773 0.0609618252052379 0 0
0.175243453318928 0.174651433058593 1 1
0.214995186823796 0.214581804247782 1 1
0.177619733901456 0.177171858323852 1 1
0.232100807005627 0.23138251386978 1 1
0.273123017392878 0.272279810665396 1 1
0.270576159836716 0.269866249031078 1 1
0.124113506068019 0.123892643600755 0 0
0.18446293471411 0.183809270448969 1 1
0.209202732902697 0.208670514085081 1 1
0.194653065247167 0.193672287268677 1 1
0.193865377849807 0.193388707690193 1 1
0.269910257599754 0.269051904197826 1 1
0.258326791009755 0.257555462984256 1 1
0.186433615609617 0.186062667442468 1 1
0.17084849184283 0.170430855591077 1 1
0.208061986560565 0.207464391082731 1 1
0.125738896718307 0.125435932556057 1 1
0.135291441851377 0.13496744227086 1 1
0.168949877337272 0.168552602369426 1 1
0.213361398008082 0.212655674623138 1 1
0.1756094453402 0.175263117122859 1 1
0.149286303142691 0.148949384044576 1 1
0.24946927517836 0.248739359722721 1 1
0.190221859596646 0.189779207153775 1 1
0.161437212455096 0.161075965318667 1 1
0.266799644360941 0.266294472724389 1 1
0.188887559665646 0.18846952071343 1 1
0.267933005872739 0.267258497051885 1 1
0.212670702144159 0.212157198115446 1 1
0.148718616106302 0.148410817652269 1 1
0.153503418101708 0.153363835468406 1 1
0.19869223686588 0.198040251877726 1 1
0.191156145439155 0.190698128465945 1 1
0.180234650406605 0.179610092951785 1 1
0.226880376622173 0.22632612455604 1 1
0.237611128169662 0.237025084912698 1 1
0.22407555311588 0.223592690015868 1 1
0.334423612852076 0.333339040266165 0 0
0.23151218127651 0.231048677543501 1 1
0.24548017861484 0.244790477736528 1 1
0.16781999195341 0.167444792498618 1 1
0.18257300384081 0.18216198689523 1 1
0.161724816613609 0.161265471855001 1 1
0.173134753434316 0.172666111127026 1 1
0.222277016822257 0.221738900264869 1 1
0.201243161132116 0.200779504029663 1 1
0.226385324689111 0.22583616276845 1 1
0.192532113475608 0.192039389658278 1 1
0.221325104329793 0.220610373532346 1 1
0.275573867005806 0.274924995440031 0 0
0.191710025027055 0.191206932577945 1 1
0.198562304096934 0.198111352003359 1 1
0.206788215636409 0.206254503806806 1 1
0.131905064963387 0.131559228048581 1 1
0.210051364062316 0.209834389050314 1 1
0.190135066301945 0.18973635746707 1 1
0.184412123266303 0.184021455079363 1 1
0.291033038509955 0.290154560357566 1 1
0.173219844474328 0.172537044578688 1 1
0.196215106925909 0.195826806223444 1 1
0.183934312213559 0.18342131416487 1 1
0.201331146395417 0.200974399845857 1 1
0.194089064388378 0.193655156725446 1 1
0.251634263380835 0.250829925412065 1 1
0.186907667746718 0.186552522692437 1 1
0.15839491158267 0.158000508461739 1 1
0.176129645164704 0.175636006892329 1 1
0.219431759842759 0.218930847587884 1 1
0.160042511781149 0.159662402536366 1 1
0.196092060143396 0.195638971952188 1 1
0.178910557102125 0.17848949194162 1 1
0.217926992458226 0.217298808992067 1 1
0.215629759209011 0.214592423953149 1 1
0.269849568517343 0.269069272562687 1 1
0.276326956739234 0.275484765472275 1 1
0.212623408926761 0.212106354830728 1 1
0.17530141975273 0.174872200958711 1 1
0.205526358537027 0.205041597940817 1 1
0.171471809734086 0.170786963723375 1 1
0.227437602939813 0.226418920261066 1 1
0.184764088279511 0.184358994195885 1 1
0.207503745843395 0.207153571994095 1 1
0.221425440729434 0.220841811295192 1 1
0.179743527077515 0.179308233619237 1 1
0.0863302819118177 0.086151559618901 0 0
0.158673404846558 0.158198417750388 1 1
0.233336129708892 0.23300552875013 1 1
0.196858500986591 0.19645742136409 1 1
0.302944157028684 0.302240762804586 0 0
0.19380617156556 0.193313626488612 1 1
0.218176036667419 0.217672916676627 1 1
0.196006224321312 0.195553447157871 1 1
0.21115801708688 0.210767433338625 1 1
0.170164609719113 0.169769208398675 1 1
0.24561467505684 0.24502384589185 1 1
0.210764833869213 0.210307875283222 1 1
0.176583537026337 0.176084278512724 1 1
0.138174270812755 0.137866321504023 1 1
0.143014862795827 0.142688599502341 1 1
0.220201288541544 0.219302589402316 1 1
0.196468524546615 0.195852002800982 1 1
0.169657225939302 0.169166108718702 1 1
0.158902435585898 0.158520498157214 1 1
0.258797351942129 0.25806738185861 1 1
0.134768459339465 0.134394808546551 1 1
0.154526690502376 0.154189336180289 1 1
0.179632143067598 0.179224362162169 1 1
0.188527532523883 0.188085516830698 1 1
0.191790165766842 0.191290289173697 1 1
0.166691831887839 0.166131699330808 1 1
0.163716289052899 0.163369526000422 1 1
0.259979366781303 0.259506197853906 1 1
0.198420177276186 0.197933304518639 1 1
0.126491585350804 0.126146287227108 1 1
0.208852680869088 0.208367976690275 1 1
0.213990230044274 0.213454214447537 1 1
0.191931554672902 0.191430435424359 1 1
0.101619920820691 0.101367236557813 0 0
0.209743724736634 0.209166136524804 1 1
0.203199036843876 0.202646511951837 1 1
0.237726196620224 0.237090243493823 1 1
0.169420135406703 0.168976687125627 1 1
0.21699596695705 0.216373459906763 1 1
0.211435101502452 0.210793804267649 1 1
0.158968965042005 0.158672206495388 1 1
0.147469582364393 0.146673464034764 1 1
0.180169956749626 0.179668617417546 1 1
0.187457664488792 0.187063568383872 1 1
0.210177998373558 0.209699290346765 1 1
0.212609257062656 0.212111669531389 1 1
0.220115417499569 0.21959476836746 1 1
0.238127482636445 0.237486558124239 1 1
0.254659116512802 0.253989708147715 1 1
0.178538247143648 0.177871399770372 1 1
0.231529982580173 0.230995765417346 1 1
0.293880738596753 0.29310146298005 0 0
0.200002668129157 0.199470272473332 1 1
0.238420849994407 0.237894399779607 1 1
0.239023452087401 0.238484998399753 1 1
0.152595065841355 0.152316920919574 1 1
0.17954557553893 0.178989803080435 1 1
0.234767559315145 0.233975665229119 1 1
0.195532601908911 0.194943069602796 1 1
0.238102610730768 0.237599961777732 1 1
0.199481433080639 0.198935471612073 1 1
0.222383218341615 0.221771593822183 1 1
0.1504082430816 0.150043157558224 1 1
0.236917258849839 0.236272960959429 1 1
0.154902563098432 0.154543226133202 1 1
0.200068496055675 0.199435685084376 1 1
0.203271521409662 0.20282707736498 1 1
0.156620387594335 0.156260684107141 1 1
0.168236951347435 0.167774886563595 1 1
0.207688081745478 0.207100257590333 1 1
0.153468054212926 0.152953066195351 1 1
0.160477920660489 0.160266000342755 1 1
0.205152013200124 0.204706743608435 1 1
0.187520487473311 0.1867169835035 1 1
0.192238666791031 0.191655242586893 1 1
0.182209570284956 0.181802848511282 1 1
0.22646129378699 0.22592140236686 1 1
0.18755300481655 0.187152045194086 1 1
0.224418698668846 0.223776152517953 1 1
0.140942818186991 0.140522037153288 1 1
0.193796119191065 0.193261929228757 1 1
0.202491493526465 0.201852762671808 1 1
0.187455667700318 0.187084877674526 1 1
0.151328536728505 0.150799926865887 1 1
0.202096079493759 0.201259789953914 1 1
0.178548192663336 0.178168719451345 1 1
0.188253794554768 0.187904738867015 1 1
0.205307107578797 0.204798267947855 1 1
0.259544434510419 0.258893365972219 1 1
0.285872335684708 0.285154671779236 0 0
0.179685833043702 0.179247881113797 1 1
0.164157741897055 0.163741081052492 1 1
0.170889347182502 0.170489910548278 1 1
0.190844926433699 0.190519773568139 1 1
0.118454583524828 0.118435723254189 0 0
0.221035908611455 0.220328257586167 1 1
0.226193561055225 0.225691638080574 1 1
0.184046067770908 0.183587096174962 1 1
0.160807371746691 0.160390364952951 1 1
0.196722692102583 0.196282068823133 1 1
0.175512498760215 0.175146504281906 1 1
0.189125129532698 0.188646835824368 1 1
0.247998581943772 0.247392330974437 1 1
0.223313448402357 0.222732826796362 1 1
0.217912816950529 0.21725886797216 1 1
0.180461524479626 0.179969660845669 1 1
0.173479299051568 0.173076019414438 1 1
0.210880013040509 0.210378942357452 1 1
0.187174495195815 0.18666572837843 1 1
0.198249393763808 0.197637365556917 1 1
0.185036450079466 0.183811949964881 1 1
0.214523972033275 0.213886466123484 1 1
0.210919667768535 0.21039136414488 1 1
0.229336151404377 0.228853467411698 1 1
0.143195971589002 0.142870855909748 1 1
0.156815004062639 0.156453055745334 1 1
0.211719282626301 0.210745145000936 1 1
0.244557687042155 0.243783947768363 1 1
0.212943453130153 0.21232327354186 1 1
0.200055581377123 0.199511826757174 1 1
0.257959967946953 0.257273632824254 1 1
0.173505003848135 0.172733110536163 1 1
0.243715897207381 0.243042800063662 1 1
0.154328510301577 0.1537433923152 1 1
0.229280142045658 0.228802207324736 1 1
0.24063650540138 0.239995864211179 1 1
0.116767256444264 0.116458214271712 1 1
0.16109776992176 0.160498832598993 1 1
0.163454727138517 0.16296728681165 1 1
0.142180759638576 0.141863089282975 1 1
0.238780125636768 0.238179832589573 1 1
0.156517155747794 0.156196574387016 1 1
0.148439441596366 0.147899258227247 1 1
0.184126541915158 0.183693137656523 1 1
0.254197757057107 0.253493724192672 1 1
0.18027651460294 0.179854001744501 1 1
0.261831043065311 0.261129268781756 1 1
0.164916935185599 0.16460096959486 1 1
0.218066273073671 0.217622569916896 1 1
0.178814405772875 0.17835977253997 1 1
0.191776500936571 0.191235058393147 1 1
0.173298334971456 0.172830452818104 1 1
0.291751509193916 0.290888149037137 0 0
0.17759312584633 0.177183986299417 1 1
0.173887884783028 0.173472605565291 1 1
0.21169804515468 0.21115536178959 1 1
0.228206257762865 0.227716143340754 1 1
0.195892585219271 0.195300253494268 1 1
0.186591893889741 0.186158143051902 1 1
0.225703017401396 0.225248597930051 1 1
0.227617779095229 0.227115124690842 1 1
0.195803081106849 0.195284287498198 1 1
0.224669496227598 0.224042896565512 1 1
0.189164365399558 0.188526675189166 1 1
0.145350945013933 0.14504878055059 1 1
0.216299757977798 0.215628850268211 1 1
0.181077484815 0.180681899449592 1 1
0.219000411296883 0.21855942215785 1 1
0.228450681591469 0.227803830608471 1 1
0.245336379577388 0.244717995639446 1 1
0.248701809324628 0.248119718029017 1 1
0.253580060617158 0.252927881873348 1 1
0.218386774357275 0.217803138218415 1 1
0.158605307155397 0.15805215395405 1 1
0.196616974810797 0.19604849432255 1 1
0.228109066295104 0.22749964017243 1 1
0.201534577989629 0.201098854672434 1 1
0.236321777622283 0.235704749211147 1 1
0.258039243150966 0.257435737398099 1 1
0.205540772541 0.204951880837465 1 1
0.227722805606753 0.227079852285786 1 1
0.148345131239778 0.147764465751154 1 1
0.207833493463097 0.207287577379156 1 1
0.219478490584034 0.218963910930404 1 1
0.208856383442491 0.208393208772033 1 1
0.16307693776011 0.162739795533528 1 1
0.196288537811162 0.195773530216574 1 1
0.139586925265406 0.13927098292351 1 1
0.186917620054655 0.18616962243807 1 1
0.244894190395912 0.244114328636791 1 1
0.177984006003085 0.177652965776088 1 1
0.211468609248293 0.210864789551881 1 1
0.167129470910365 0.16675335609352 1 1
0.283569082597892 0.282873844235865 0 0
0.233863318690056 0.233216787144336 1 1
0.2013999345873 0.200942995921641 1 1
0.240213497350845 0.239566552437465 1 1
0.150688903159991 0.150579769294086 1 1
0.127371181170011 0.127089788924097 0 0
0.111312124588622 0.111048505087091 0 0
0.261346651822146 0.260614890793689 1 1
0.168472259784508 0.168036363508421 1 1
0.197257932793343 0.19687595473578 1 1
0.215508699461449 0.214832220296933 1 1
0.231479598876845 0.230629215303408 1 1
0.220063156441902 0.21940814963732 1 1
0.205167931797936 0.204611055759956 1 1
0.149473525486782 0.149132427658945 1 1
0.190310261806482 0.189900816510873 1 1
0.142280714960138 0.141971890839132 1 1
0.204891194063036 0.204456966660411 1 1
0.189169356134186 0.188710976186091 1 1
0.126751915019663 0.126406017397953 1 1
0.243502780380753 0.243002202394155 1 1
0.201272430943948 0.200909041975991 1 1
0.143698716162052 0.143488089007889 1 1
0.266504819433617 0.265775049959927 1 1
0.249557660049501 0.248988931823327 1 1
0.159730674042114 0.159383126751696 1 1
0.22166510411323 0.221093762056712 1 1
0.190788167794085 0.190326023413305 1 1
0.201147453150059 0.200680315374661 1 1
0.136491013796961 0.136175106185768 1 1
0.174490843599228 0.174011216610874 1 1
0.232241262863006 0.231753054225493 1 1
0.204572337792568 0.204026349499784 1 1
0.168136824896654 0.167625785614944 1 1
0.18452267567598 0.184048590143836 1 1
0.186027082524317 0.185470382652166 1 1
0.239698863765845 0.239188726898769 1 1
0.223976426889744 0.22315114284013 1 1
0.225245946638674 0.224552990610979 1 1
0.228120439164304 0.227507752330372 1 1
0.250886467230424 0.250149542322116 1 1
0.186015522023602 0.185482540570096 1 1
0.198014964561841 0.197484944051867 1 1
0.177535990862269 0.177110250013346 1 1
0.279550597672224 0.278693855078989 0 0
0.177185337426138 0.176816122909268 1 1
0.203560741048853 0.203075957786975 1 1
0.21582790772071 0.215160537953647 1 1
0.234411057958999 0.23380305843351 1 1
0.16110804185035 0.160859899691411 1 1
0.198248177212891 0.197867093178413 1 1
0.203061648994965 0.202600456680521 1 1
0.0990257136092058 0.0988518115700974 0 0
0.162276572794317 0.161757997639527 1 1
0.177890940447443 0.177444638488293 1 1
0.17972343701111 0.179277766884179 1 1
0.199877997042251 0.19939739663914 1 1
0.181434846884191 0.180974662859823 1 1
0.190382208355991 0.189996888851061 1 1
0.213736314413887 0.213203965010285 1 1
0.190173188265762 0.189728147895224 1 1
0.246803364160589 0.24609835324764 1 1
0.255738688219691 0.255064937624107 1 1
0.269350860810853 0.268512703271191 1 1
0.217596689014629 0.217075913337567 1 1
0.193909056739903 0.193303990564455 1 1
0.235479440258542 0.234572417860549 1 1
0.246003824189661 0.245480473115045 1 1
0.126811347139096 0.12654105127418 1 1
0.201009456757742 0.200630308079551 1 1
0.29138351694713 0.290574933586039 0 0
0.299221059774384 0.29839071535218 0 0
0.15770092068821 0.157303574201746 1 1
0.210404241866327 0.209964335091098 1 1
0.222363662187943 0.222019205896513 1 1
0.180241256276937 0.179737103446738 1 1
0.20591011182858 0.20532121260248 1 1
0.235651916952231 0.235086102180232 1 1
0.21381127889645 0.213312477451449 1 1
0.179612699830741 0.179011666628015 1 1
0.150952848683174 0.150645093410876 1 1
0.173120512595656 0.172479033423263 1 1
0.206020617653735 0.205533456264809 1 1
0.164975294201456 0.164296848308422 1 1
0.16628697576493 0.165938007573501 1 1
0.20281872678306 0.202300056668631 1 1
0.18654780386971 0.186068221349112 1 1
0.143218166962065 0.142931495717195 1 1
0.248217099173504 0.247576951510028 1 1
0.238230311899073 0.237348998565516 1 1
0.19594502752025 0.195389252532546 1 1
0.212217000535597 0.21129537467012 1 1
0.232010549763206 0.231410589515966 1 1
0.0999569019262969 0.0997136751011529 0 0
0.25371803225441 0.253114184554162 1 1
0.231834423195021 0.231011746280883 1 1
0.162626768156223 0.16223096145174 1 1
0.167774190086965 0.167420335671993 1 1
0.202354343237369 0.201825156184094 1 1
0.249068298099193 0.248438992428114 1 1
0.204556206351099 0.2040406394375 1 1
0.148362915292061 0.147874725760155 1 1
0.205777032728386 0.205093173216619 1 1
0.202660839931978 0.202147215626631 1 1
0.223913413181358 0.223188541938708 1 1
0.219653120350705 0.219169153947634 1 1
0.188472433292619 0.188039063934924 1 1
0.202582134982022 0.202094097263244 1 1
0.204541217823195 0.204086121906883 1 1
0.129445986139859 0.129155548382539 1 1
0.192748027781138 0.192448665987759 1 1
0.15685832407907 0.156518786464521 1 1
0.238085979589419 0.237560156646831 1 1
0.206013434006889 0.20552910697434 1 1
0.194378858874969 0.19398583602169 1 1
0.235769566846931 0.235107502982467 1 1
0.189184572012022 0.188652589085704 1 1
0.146820658611302 0.146488510260912 1 1
0.198981731441653 0.19861942506808 1 1
0.254514543387741 0.254014533136973 1 1
0.127855666522366 0.127422784076417 1 1
0.221507071300306 0.221020650116474 1 1
0.208186064358262 0.207129943720245 1 1
0.162442070312293 0.161994092175379 1 1
0.221455735073371 0.220777139547273 1 1
0.224948716680042 0.224265166627742 1 1
0.247438831287818 0.246730824275886 1 1
0.205978189589509 0.205501037232723 1 1
0.259344136102996 0.25882326841438 1 1
0.205936376299234 0.205427124078897 1 1
0.167748664746276 0.167309340169916 1 1
0.230713109769863 0.230016836164187 1 1
0.147684761484459 0.147474513903756 1 1
0.169116108140817 0.168737585295012 1 1
0.189579170012799 0.189245186729176 1 1
0.221734543767947 0.221076533111036 1 1
0.192321195167576 0.191679622658598 1 1
0.221314799724407 0.220833436710767 1 1
0.190097701884533 0.189633691703274 1 1
0.275943532451405 0.275350971973336 0 0
0.238578977923683 0.238038745046886 1 1
0.110270903098229 0.110024005638748 0 0
0.207494143219219 0.20686931188789 1 1
0.204436941693121 0.203999632478752 1 1
0.180989347289792 0.180538350721085 1 1
0.173078925558887 0.172501893537818 1 1
0.212929837133201 0.212365050449185 1 1
0.153355891167972 0.15296392706016 1 1
0.159963120507594 0.159540650479391 1 1
0.228799219258708 0.228278864672703 1 1
0.180711159649123 0.180232200863961 1 1
0.265251385139888 0.264491704803734 1 1
0.20531339435783 0.204840691530085 1 1
0.190809951652314 0.190418665244237 1 1
0.254714376240902 0.254155701024154 1 1
0.228685180510496 0.228251235149765 1 1
0.203778686072233 0.203375626166024 1 1
0.214161980681825 0.213744732726481 1 1
0.252182180313533 0.251402567379673 1 1
0.165347840789263 0.165027870229381 1 1
0.176463631245071 0.175928517729865 1 1
0.126040406150835 0.125737545845327 0 0
0.142773935580655 0.142446647282532 1 1
0.227702496834371 0.227084945181635 1 1
0.193164209656525 0.192744523998645 1 1
0.196542828202165 0.195990824354431 1 1
0.182570633479315 0.182097696582805 1 1
0.209944634469238 0.209504698455941 1 1
0.237185521352902 0.23664962119595 1 1
0.22381854414686 0.223166704863292 1 1
0.205463744332611 0.204891456340881 1 1
0.278393750007935 0.277755590190654 0 0
0.189499534455128 0.188946249724475 1 1
0.217371167765972 0.216771870445929 1 1
0.208138477335017 0.207418584694818 1 1
0.211289797915657 0.210864619928316 1 1
0.211325308730433 0.21076515045471 1 1
0.191513560801363 0.191138494077528 1 1
0.214512317271991 0.214042782049848 1 1
0.217263550157176 0.21645516586515 1 1
0.203279480301618 0.202848780997689 1 1
0.198322052480518 0.19754088109045 1 1
0.227884381829673 0.227632157735753 1 1
0.213576868417294 0.213078909366619 1 1
0.210859523642548 0.210329672291841 1 1
0.260068515319952 0.259464995811877 1 1
0.21259982585504 0.21214729878316 1 1
0.186470871905998 0.18612164611845 1 1
0.155754055125457 0.155408349474149 1 1
0.144550093151654 0.144200704031917 1 1
0.199919031913065 0.199529527647969 1 1
0.166650631191933 0.166253763255916 1 1
0.212651525418925 0.212071428005769 1 1
0.186687442871437 0.186184844464025 1 1
0.2035489301546 0.203032962145258 1 1
0.264379520060218 0.263815455260284 1 1
0.215258201664681 0.214552283985998 1 1
0.195924180790747 0.19533287191461 1 1
0.231282092947212 0.230385466726914 1 1
0.209510263263088 0.209027053719883 1 1
0.285874517713685 0.285302816549244 1 1
0.166528505747196 0.166006769965921 1 1
0.220205038654236 0.219564869695659 1 1
0.233778119146494 0.233179858056838 1 1
0.204693934568615 0.204274666558303 1 1
0.213787463779847 0.213301709107186 1 1
0.178156792390303 0.177833506205287 1 1
0.210979085924227 0.210457561133099 1 1
0.200148738625601 0.199677774488443 1 1
0.180145911919555 0.179750487061155 1 1
0.216827918841555 0.216247806128787 1 1
0.108475429516075 0.108116587736563 1 1
0.18549331453474 0.185036777318626 1 1
0.182011858972555 0.181565676299959 1 1
0.200292713966903 0.199794283483056 1 1
0.207848269600544 0.207315225317571 1 1
0.237646291124804 0.23692034873667 1 1
0.17461183167842 0.174395231798567 1 1
0.216905775389244 0.216406128913408 1 1
0.198427758845797 0.197839346354284 1 1
0.214642151838665 0.214045912483379 1 1
0.224573340726413 0.224022653838832 1 1
0.241790453030627 0.241180309079101 1 1
0.229743855975076 0.229202186776859 1 1
0.232621230210414 0.231557501243505 1 1
0.196561557528007 0.196012674272331 1 1
0.101833122630117 0.10153993754664 0 0
0.259885185469634 0.258904276573965 1 1
0.190896637036796 0.190385379665898 1 1
0.118956025047704 0.118693659679672 0 0
0.216123665479455 0.215676517718867 1 1
0.240583886377636 0.239801750000021 1 1
0.247696768580597 0.24688740299903 1 1
0.197358477121911 0.197006971153448 1 1
0.250844149958739 0.250265920838577 1 1
0.161726483974153 0.161525235816301 1 1
0.173992273457201 0.173631894170417 1 1
0.18979662429938 0.189210184672268 1 1
0.225387887082802 0.224789210743942 1 1
0.219517877020932 0.219017843310693 1 1
0.203904677940284 0.203529644249934 1 1
0.205548887892813 0.204659444292921 1 1
0.238918300872812 0.238210148995976 1 1
0.229744378569846 0.22921851270744 1 1
0.269308556288934 0.268563854627999 1 1
0.144356884343346 0.144180742820561 1 1
0.276090458306349 0.275473435575038 0 0
0.0930541435063953 0.0926876558431063 0 0
0.201041449740846 0.200531234367774 1 1
0.211093206084426 0.210556397575249 1 1
0.247332304081793 0.246586206096147 1 1
0.195911032893724 0.195421549033826 1 1
0.201291250955895 0.200848511927068 1 1
0.223459693996532 0.222899651466553 1 1
0.20409634472933 0.203572537499583 1 1
0.182050750326872 0.181557510294925 1 1
0.221923610513844 0.221454697393423 1 1
0.135795248699314 0.135431690347368 1 1
0.252850176813049 0.252184933361071 1 1
0.186129030402705 0.185701968129079 1 1
0.211438926730787 0.211033153317811 1 1
0.213280058907345 0.212628935468892 1 1
0.207564422536729 0.207047955578238 1 1
0.213031147188031 0.212474068368266 1 1
0.201546969056025 0.201105681726589 1 1
0.18990189556246 0.189426503293396 1 1
0.174174763190213 0.173593233986528 1 1
0.226540688372793 0.225905547529917 1 1
0.255028851239259 0.25452189915663 1 1
0.148907276912495 0.148566213006358 1 1
0.141915418409263 0.141561637613022 1 1
0.277969630358227 0.277122203291294 1 1
0.189209718076978 0.188832025276567 1 1
0.205429503736687 0.205016122376468 1 1
0.275289533310392 0.274490528208402 1 1
0.235499110946173 0.23492517193073 1 1
0.201956691560387 0.201431189503799 1 1
0.227327247963219 0.22671937997364 1 1
0.12241492776818 0.122109672100711 0 0
0.222793317460441 0.222281548128526 1 1
0.198749665960746 0.198260563700815 1 1
0.28060552875153 0.279899440682882 1 1
0.242707095923824 0.241979923518513 1 1
0.143179299052494 0.142972042042631 1 1
0.176581290390525 0.176007606786713 1 1
0.206489610643188 0.20592320628935 1 1
0.219690451999242 0.219088043320352 1 1
0.173077722583633 0.172676513481862 1 1
0.19812290827484 0.197705903740564 1 1
0.155944131073289 0.155737638222281 1 1
0.185626884628202 0.184925274108838 1 1
0.243252182016513 0.242127309365306 1 1
0.2021003738256 0.20150549309568 1 1
0.186329934548419 0.185897729891549 1 1
0.185448457925395 0.184881708726171 1 1
0.189961679963287 0.189559806676647 1 1
0.23415617725936 0.233594563501345 1 1
0.206158828529428 0.205631428793331 1 1
0.136870458416986 0.136540906364823 1 1
0.25902841526431 0.258482064690052 1 1
0.133857633044884 0.13355276863649 1 1
0.155484711345472 0.154989379237452 1 1
0.207883471893969 0.207241609338344 1 1
0.162217682613039 0.162004293381356 1 1
0.227024155920101 0.226414191740251 1 1
0.234884955142015 0.234335219996235 1 1
0.197824257210781 0.197259712502597 1 1
0.157361839493709 0.157067041143051 1 1
0.201466637441312 0.201038064346815 1 1
0.208521914295031 0.208042645625871 1 1
0.160590710088811 0.160177231386232 1 1
0.151082615354606 0.15073869746288 1 1
0.202646790844926 0.202073722375041 1 1
0.147280742415209 0.146906914468984 1 1
0.160266769455728 0.159711208768229 1 1
0.201187160259145 0.200733087105346 1 1
0.196472503675402 0.196007343823289 1 1
0.160597737915858 0.160263319148769 1 1
0.181697891325728 0.181355683447525 1 1
0.247986186767802 0.247166476531653 1 1
0.2319508027053 0.231452557654465 1 1
0.162206103410343 0.161903954853724 1 1
0.167259667000095 0.166819277032341 1 1
0.156835715159343 0.156354833288866 1 1
0.25324111338082 0.25245342951497 1 1
0.242061055075039 0.241410422177341 1 1
0.152074814310645 0.151761204306383 1 1
0.179405942522891 0.179009005093687 1 1
0.224370459773993 0.223800655800133 1 1
0.257942943630292 0.25740236875375 1 1
0.163376919976923 0.16294975937039 1 1
0.216166505184203 0.215582803730496 1 1
0.132992674841289 0.132722799308182 1 1
0.249453990579277 0.248527013950297 1 1
0.180348223699871 0.179896384029463 1 1
0.268391761933276 0.267720585441313 1 1
0.212917814640845 0.2124041940543 1 1
0.185039544626336 0.184424198467194 1 1
0.145864889939273 0.145562956646073 1 1
0.158141856402512 0.157699756402017 1 1
0.182468254034868 0.182034185547674 1 1
0.183128685655973 0.182654647320834 1 1
0.168528369434882 0.167828773303063 1 1
0.2175691286612 0.217120112163454 1 1
0.219076185460478 0.218585434768724 1 1
0.244076456424166 0.243296663447174 1 1
0.242871288127781 0.242331791404263 1 1
0.153461341940719 0.152852737475818 1 1
0.224318393082748 0.223722392797792 1 1
0.237001229354777 0.236482411328076 1 1
0.192829393441889 0.192482533391335 1 1
0.192249758517078 0.191742868367543 1 1
0.178859878806626 0.178164272633362 1 1
0.223895321136516 0.223353742003054 1 1
0.217003014909217 0.216337188973832 1 1
0.23891439588497 0.238436438095421 1 1
0.25601203568988 0.255264879302942 1 1
0.26240369294917 0.261784055948212 1 1
0.192977765080493 0.192480453781375 1 1
0.162627727309838 0.162240099930849 1 1
0.186163068995541 0.185641241997161 1 1
0.195757984796548 0.195420483939784 1 1
0.250021091530538 0.249395680908424 1 1
0.212485500254403 0.212066748305472 1 1
0.169731837784318 0.168771570686775 1 1
0.245609403216281 0.245024291008242 1 1
0.18377277408967 0.183234868189315 1 1
0.177610610549886 0.177039836417811 1 1
0.253045884594244 0.252465864583615 1 1
0.164828905982287 0.16455519929019 1 1
0.250473097830596 0.249812519081794 1 1
0.132109189705137 0.131861349343861 1 1
0.191166238157235 0.190540344094 1 1
0.135069906924999 0.134705175592803 1 1
0.243528124086326 0.242951256352594 1 1
0.18504818623454 0.184646650093319 1 1
0.259495805962326 0.258799379374455 1 1
0.1992988531309 0.198625606727844 1 1
0.209653105072203 0.209098079585089 1 1
0.196677295719786 0.196442990157767 1 1
0.195681618542972 0.195167554899144 1 1
0.217969455698288 0.217550165106735 1 1
0.231725956259518 0.231161310199318 1 1
0.192481259939718 0.191895418304286 1 1
0.0999798381928155 0.0998098436752089 0 0
0.277843628397631 0.277135860260298 0 0
0.251176595172628 0.250582975966374 1 1
0.207493574824503 0.206907125512568 1 1
0.274331018022847 0.273189202223009 1 1
0.209631468228662 0.209097607248401 1 1
0.181427226463364 0.180929756104776 1 1
0.171150004072726 0.170765312396469 1 1
0.210645427097438 0.210214253229352 1 1
0.268975518336507 0.268342888249966 1 1
0.272393718796866 0.271689466527942 1 1
0.240067416931722 0.239416208618987 1 1
0.204192103465266 0.203702759377292 1 1
0.222536004984648 0.22205436314186 1 1
0.243451925949874 0.24287032289852 1 1
0.192931416221963 0.192392314444388 1 1
0.175232052777269 0.174724689936577 1 1
0.213579332997453 0.212949601532827 1 1
0.173331328553684 0.172967514105017 1 1
0.200460110896633 0.199886761692192 1 1
0.198889202519145 0.198324491741229 1 1
0.229597535300481 0.229028778034468 1 1
0.201047713874137 0.200595022604096 1 1
0.22888293102156 0.228269501009179 1 1
0.208244294204116 0.207811821536474 1 1
0.222829547475536 0.222197871347634 1 1
0.197175744745824 0.196622926220718 1 1
0.147710444849241 0.147374819101077 1 1
0.216481789144342 0.215955771958719 1 1
0.17236957347095 0.171783344385009 1 1
0.241364728172105 0.240807107284323 1 1
0.241578867855867 0.240958869623076 1 1
0.18579662502322 0.185145200467367 1 1
0.246859120461634 0.246196594849883 1 1
0.187544766096347 0.187116040709136 1 1
0.215684038080928 0.215144681801832 1 1
0.184061741511144 0.183616924504249 1 1
0.260822996411081 0.260093742749375 1 1
0.173234145153316 0.172793085445599 1 1
0.219332527205605 0.218669589441397 1 1
0.270146619375957 0.269578438587692 1 1
0.204770581071969 0.204324354399976 1 1
0.216496971111089 0.216035204248139 1 1
0.229817947728241 0.229164961434458 1 1
0.272102409126086 0.27123565830612 1 1
0.202316678481383 0.201872064356159 1 1
0.197878525969526 0.197612552873268 1 1
0.236540075229527 0.235956369527516 1 1
0.264541185457464 0.263945241459684 1 1
0.227139713888752 0.226524917534838 1 1
0.197481177941825 0.196983861834003 1 1
0.257590446512182 0.256985313858715 1 1
0.219361848104205 0.21876662667134 1 1
0.119233438332189 0.119246926017953 1 1
0.194284828660801 0.193809667520269 1 1
0.221334276794911 0.22039733835119 1 1
0.149122618038384 0.148816093804588 1 1
0.187243872492355 0.186656147411888 1 1
0.188534031274742 0.188003036941681 1 1
0.232772537624135 0.232304024714156 1 1
0.211289015430915 0.210631363684576 1 1
0.272724833981523 0.272033374931818 0 0
0.178659652462012 0.178209211069751 1 1
0.209516363261883 0.209038905634479 1 1
0.172498903286355 0.172082665868243 1 1
0.225321080909223 0.224721275020606 1 1
0.235110648114949 0.234460331688504 1 1
0.210241975277695 0.209654351684669 1 1
0.222817394362864 0.222381734090679 1 1
0.189919047978031 0.189384879296023 1 1
0.220892758979113 0.220384304314065 1 1
0.279688782439747 0.278807839337551 1 1
0.276081269286492 0.275490373147593 0 0
0.227132229944932 0.226546267580549 1 1
0.20975211619184 0.209270472211697 1 1
0.243090682132204 0.242412863573205 1 1
0.233209850222977 0.232733281734951 1 1
0.192636491449666 0.192108474448283 1 1
0.178636325711418 0.178205602290594 1 1
0.161683517704006 0.161307811943188 1 1
0.229815116898637 0.229302058148055 1 1
0.184242576438533 0.183701060284511 1 1
0.182230918979219 0.181825355847096 1 1
0.242144083690081 0.241612295952189 1 1
0.190540942446324 0.190118769859334 1 1
0.233454675366609 0.232840746965918 1 1
0.214325378661251 0.213797892605647 1 1
0.231924547604957 0.231290883472126 1 1
0.23666019242334 0.236027339666398 1 1
0.234393946257028 0.233849113029327 1 1
0.229728998678759 0.229395634502622 1 1
0.17810126947206 0.177627175141756 1 1
0.232097273490736 0.231236476293504 1 1
0.172983940491019 0.172333496146806 1 1
0.209434511845105 0.208977730245542 1 1
0.188315522167149 0.187688556104221 1 1
0.153956289246964 0.153634299354172 1 1
0.207687257842726 0.207206000775819 1 1
0.20939554203985 0.208787315976998 1 1
0.229871075275017 0.229184319543367 1 1
0.222758433154289 0.222202604780777 1 1
0.178352519132359 0.177950505264599 1 1
0.165830480486032 0.165429428403345 1 1
0.200935531425061 0.200354179659888 1 1
0.228433035629807 0.227856273430948 1 1
0.170240827571939 0.16964548556244 1 1
0.164178083380711 0.163856273854476 1 1
0.169686137402727 0.169125352998154 1 1
0.177701831523574 0.177284832894567 1 1
0.169335465992809 0.168899987826828 1 1
0.238925440552596 0.238234163561612 1 1
0.266729232740661 0.265183727822869 1 1
0.194721279910936 0.19429736004326 1 1
0.159949238907513 0.159414389865005 1 1
0.203805841446825 0.203334743900602 1 1
0.23061668178759 0.229899622375974 1 1
0.201217537118429 0.200533353368041 1 1
0.201961494599364 0.201361218691488 1 1
0.209051029411987 0.208612709661094 1 1
0.174563198639354 0.17425274056638 1 1
0.152856242321327 0.152653707805739 1 1
0.232440060348808 0.231712907937303 1 1
0.237074685083816 0.236204712026387 1 1
0.209126370221249 0.208609686112257 1 1
0.206206229958052 0.205735093107911 1 1
0.205698308091538 0.205165034641605 1 1
0.197072441557532 0.196649194208803 1 1
0.214691463534603 0.213969842180431 1 1
0.198562900825338 0.197986525253997 1 1
0.203415729748286 0.202942851309615 1 1
0.228925153914133 0.228293078926091 1 1
0.225307176286585 0.224727502995553 1 1
0.225462370610816 0.224919394556861 1 1
0.192292580480283 0.191817738513641 1 1
0.169029117188933 0.168575376470584 1 1
0.242454558614185 0.241998493712545 1 1
0.184648897298644 0.184256370207168 1 1
0.173130559073486 0.172689305408642 1 1
0.242280072048235 0.241637001229975 1 1
0.181132364203861 0.180752722872028 1 1
0.16655046794785 0.165967246193718 1 1
0.187468004340482 0.186997437218722 1 1
0.200932783771099 0.200389611610367 1 1
0.174458943474067 0.174114412771248 1 1
0.216111761295222 0.215617014198403 1 1
0.15438540667808 0.154247026736404 1 1
0.227943151711556 0.22734273256496 1 1
0.179146482442072 0.178699184301222 1 1
0.21231243449948 0.211779679769007 1 1
0.23966463173865 0.239152951000231 1 1
0.167408440932932 0.166908643797031 1 1
0.24511082953729 0.244505483160155 1 1
0.231451201227745 0.230643005351682 1 1
0.16490534235246 0.164480168919301 1 1
0.175153974688441 0.174591212571379 1 1
0.0923952941809334 0.0923001250749971 0 0
0.201757386761356 0.201223726774723 1 1
0.0783888306428594 0.0783983534811045 0 0
0.172482831222253 0.172062913175866 1 1
0.267686572056942 0.266466338474616 1 1
0.223406013798339 0.222403617218129 1 1
0.22875682234062 0.227972127824167 1 1
0.282730431776348 0.281937433648062 0 0
0.227990510589471 0.227566638614978 1 1
0.256856134904763 0.256072061904519 1 1
0.17717554509089 0.176670200617421 1 1
0.224704684368124 0.223815427488723 1 1
0.199391754447934 0.198881373863588 1 1
0.204044524918021 0.203437920545904 1 1
0.231356867371619 0.23075424943887 1 1
0.149300585807106 0.148925218401148 1 1
0.228835259583415 0.228065243362978 1 1
0.194369409474686 0.193802292242392 1 1
0.212046540621117 0.211464034585735 1 1
0.186621285261112 0.186166371937614 1 1
0.232436174616188 0.232011206211716 1 1
0.124767083701843 0.124487350915526 0 0
0.253606344970518 0.252848653744851 1 1
0.122919288133218 0.12252742786616 1 1
0.228679418132375 0.228056214195064 1 1
0.195052457876908 0.194468986604925 1 1
0.237511971278594 0.236977960730861 1 1
0.297682480390648 0.296803601782385 0 0
0.198125090015212 0.197675255924185 1 1
0.197151002246224 0.196724232048698 1 1
0.193913114660255 0.193478533067008 1 1
0.214657375972247 0.214030143474026 1 1
0.144202457254919 0.143959571897746 1 1
0.21256360876348 0.212094055695816 1 1
0.178482855296646 0.177961523479113 1 1
0.238820228974339 0.238302546501613 1 1
0.220650084860688 0.220126120394486 1 1
0.207840372932668 0.207345643402885 1 1
0.237922331205958 0.237443125534475 1 1
0.208349548675846 0.207930480075383 1 1
0.202811528414868 0.202417769477309 1 1
0.193562420410392 0.193152142250675 1 1
0.167640296354046 0.167222583485485 1 1
0.227903150064378 0.227184006757163 1 1
0.164559430175715 0.164310781529008 1 1
0.152027678889948 0.151510587770262 1 1
0.199104418698189 0.198505253480518 1 1
0.166789784697629 0.166292915843318 1 1
0.167669937602742 0.167324536520662 1 1
0.229323583550623 0.228724860941408 1 1
0.199351245689609 0.198868356678876 1 1
0.280290248355042 0.279638526321256 0 0
0.218149221596306 0.217618337964668 1 1
0.208040589723921 0.207268724930324 1 1
0.144079563910707 0.143724668605055 1 1
0.264947227707627 0.264292433170023 1 1
0.236249506041572 0.23547373753786 1 1
0.171587321361731 0.171135715863319 1 1
0.238442547058754 0.237752488014113 1 1
0.207325820892938 0.206677419081381 1 1
0.105194183646864 0.10487585301277 0 0
0.151234501302834 0.150721021506357 1 1
0.183371327376328 0.182892364515692 1 1
0.153709966082418 0.153374867337202 1 1
0.204566170492757 0.204041164980592 1 1
0.123675314614723 0.123388856180043 1 1
0.18680551348218 0.18634721090344 1 1
0.167828798400719 0.167369222857301 1 1
0.191524388300019 0.191272577649653 1 1
0.199541740883609 0.19876192618314 1 1
0.210727183439431 0.209969500249386 1 1
0.204149045772585 0.203610248542992 1 1
0.22017982197688 0.219276406132828 1 1
0.122030670001516 0.121932341866955 1 1
0.208409905979398 0.207888931136236 1 1
0.201552427504654 0.200998910328537 1 1
0.157013660080705 0.156542737270314 1 1
0.215281520987437 0.214707283185637 1 1
0.237575208437367 0.237065384682955 1 1
0.22443874727468 0.223711433616631 1 1
0.277035436648907 0.276203919014816 1 1
0.180610427101482 0.18018458535887 1 1
0.233538689452581 0.233007306387121 1 1
0.135082511022903 0.134887086844276 1 1
0.194905758170847 0.194489035702737 1 1
0.23176518426657 0.231189189409849 1 1
0.155815575996437 0.155363966540199 1 1
0.300543450486496 0.299835673993332 0 0
0.258208909568165 0.257573795488279 1 1
0.18820958893487 0.187683588751095 1 1
0.215085775939771 0.214631418843838 1 1
0.231488287435797 0.230754386736308 1 1
0.14194607616218 0.141647058354302 1 1
0.241645588991848 0.241359548488686 1 1
0.19491686630785 0.194384121534159 1 1
0.188860408472614 0.18814686990318 1 1
0.217036697733547 0.216330504034561 1 1
0.253353517306265 0.252032317928746 1 1
0.236077258206254 0.235465094999753 1 1
0.136784303045359 0.136394954902513 1 1
0.23525461107949 0.234461083034869 1 1
0.18749818995199 0.186961276898852 1 1
0.222218640631166 0.221488372627163 1 1
0.198339689844939 0.1978225260867 1 1
0.223179887937635 0.221955386854585 1 1
0.165042337787102 0.164649646279725 1 1
0.1923717981143 0.19183403719291 1 1
0.212404133409483 0.211860755651507 1 1
0.197450207595591 0.197015401017934 1 1
0.227800099606047 0.227258279323972 1 1
0.24030365965833 0.23971487040614 1 1
0.178273448867443 0.17783075393134 1 1
0.196053075467467 0.195777846300587 1 1
0.221344904508188 0.220614401812095 1 1
0.206900671134301 0.206278867060661 1 1
0.201301489028504 0.200735204289099 1 1
0.241070725799406 0.240460738857278 1 1
0.207728438549014 0.207195828767522 1 1
0.252447694370778 0.251858339746693 1 1
0.194132702908835 0.193650215843661 1 1
0.191645504165612 0.191243459261636 1 1
0.207213824868739 0.20671818211494 1 1
0.256516236977917 0.255817086170977 1 1
0.162372106295488 0.162071499803495 1 1
0.166970364448543 0.166589008991021 1 1
0.177981144105443 0.177551442878072 1 1
0.205391450814061 0.204827236810616 1 1
0.217330851137376 0.216858426644671 1 1
0.226545363986629 0.225963669811059 1 1
0.169538984028402 0.168931442432267 1 1
0.178371050927564 0.17753240022034 1 1
0.178210687497876 0.177655503394188 1 1
0.16079395689899 0.160252040929154 1 1
0.242458718299832 0.241762489815451 1 1
0.206778231970161 0.206146272271363 1 1
0.215001458254857 0.214284466962256 1 1
0.22224047683362 0.221675060817246 1 1
0.244743045577766 0.244266737771579 1 1
0.263470968925362 0.262864187016962 1 1
0.218613189161038 0.217888790809354 1 1
0.244095460972631 0.243284892786845 1 1
0.162078737944937 0.161689376948952 1 1
0.230911542807504 0.230366989681056 1 1
0.205703340223926 0.205158627685428 1 1
0.139380833797976 0.139034913361089 1 1
0.146513792365241 0.146141941694559 1 1
0.141289980737231 0.140905156463036 1 1
0.199819912141634 0.1993841304158 1 1
0.221002439454264 0.220415204555887 1 1
0.178322324379282 0.177900720331298 1 1
0.232627835127436 0.231952563791783 1 1
0.188248449812746 0.18771364478407 1 1
0.210268889363068 0.209692233951258 1 1
0.188699727294254 0.188433018273593 1 1
0.237992625418411 0.237473080795892 1 1
0.140619159936864 0.140344031177491 1 1
0.23379005409652 0.233190378632726 1 1
0.238643812641855 0.237592694767204 1 1
0.306061853330438 0.305245516421303 0 0
0.206898341174439 0.206331016075951 1 1
0.215761394042052 0.215293641994169 1 1
0.225899886077621 0.225410113033343 1 1
0.14976975108164 0.149111419118744 1 1
0.241636843277041 0.240855639755039 1 1
0.240467858762485 0.239797348415453 1 1
0.191084754730867 0.190622660302543 1 1
0.218582583276457 0.217994089541054 1 1
0.177450793296946 0.177022786709075 1 1
0.161599717646912 0.161240442452496 1 1
0.226940547845671 0.2264096668621 1 1
0.215289153081577 0.214623387176994 1 1
0.167397498458389 0.167028501065529 1 1
0.145328732861248 0.144902309046297 1 1
0.230048768084306 0.229540285487781 1 1
0.17461062472987 0.174239531257269 1 1
0.196465835019696 0.195907909784551 1 1
0.219865945709334 0.219283494667165 1 1
0.230045616115394 0.22948926426368 1 1
0.15574423309563 0.15536686491401 1 1
0.175940840810906 0.175502289601075 1 1
0.232143168942702 0.231735155553228 1 1
0.206150314252347 0.20543356951664 1 1
0.1067459064596 0.106424761893855 0 0
0.167748480848808 0.167393702516068 1 1
0.15186365752604 0.151068565992677 1 1
0.09910037529696 0.0987839691589638 0 0
0.191618459026167 0.191255294862579 1 1
0.257926271776173 0.257226159720203 1 1
0.180449176794331 0.180041384499747 1 1
0.165372605342789 0.164960908248933 1 1
0.204610853339339 0.203936625826236 1 1
0.210438085167617 0.209703217193526 1 1
0.210750135551767 0.210217269053239 1 1
0.242559689879533 0.241488900496588 1 1
0.14406204281961 0.143685410934502 1 1
0.239026223464852 0.23842184907394 1 1
0.165833777587572 0.165361705088815 1 1
0.20176521049434 0.2013206338362 1 1
0.145231612522142 0.144689035929054 1 1
0.220999790764291 0.220410650867211 1 1
0.193929942374999 0.193354829666799 1 1
0.255092385008891 0.254215937823407 1 1
0.209033189622194 0.208477625205202 1 1
0.153493334943701 0.153146023550685 1 1
0.22321791083565 0.222656284724889 1 1
0.190982864267548 0.190560512108991 1 1
0.238206517508209 0.23766335536805 1 1
0.201794020351239 0.201205787816223 1 1
0.152655288353491 0.152292522805819 1 1
0.189999090051395 0.189533916028026 1 1
0.141506226583229 0.14120612896381 1 1
0.236943628423102 0.236297473105614 1 1
0.240486663468312 0.239987802697568 1 1
0.227508889512348 0.226671748692452 1 1
0.196537933300931 0.195852143596781 1 1
0.237046161253616 0.236309084786766 1 1
0.193255653709191 0.192744092139372 1 1
0.271469702492448 0.270306240201029 1 1
0.205464264939585 0.204927891981443 1 1
0.205623875293587 0.205093939564921 1 1
0.220755452204905 0.220240800254882 1 1
0.230222031885902 0.229785269167837 1 1
0.219651657542954 0.218944554948694 1 1
0.194464139702708 0.194048999603165 1 1
0.247912334664372 0.247253118471944 1 1
0.215291317339762 0.214713830814741 1 1
0.172472938027125 0.172037011699449 1 1
0.175353032895491 0.174864066555578 1 1
0.212826668596311 0.212160450707669 1 1
0.223776331768818 0.223252667471614 1 1
0.209241855371316 0.208816502151214 1 1
0.255640048308516 0.255060694356271 1 1
0.177235772508592 0.17683055763252 1 1
0.288185114685532 0.287235202124007 1 1
0.11302281502964 0.112806602115461 0 0
0.140216308137662 0.139881923019778 1 1
0.20949191873055 0.20885209265951 1 1
0.197135525933395 0.196232487744371 1 1
0.108336315323857 0.108172538307059 0 0
0.220450989758336 0.219962588372018 1 1
0.18772048409318 0.187328081289484 1 1
0.164243823686579 0.163777121627189 1 1
0.18592555169223 0.185443211698914 1 1
0.239164297370675 0.238478952052888 1 1
0.185427170109817 0.184925200991283 1 1
0.151372523551179 0.150964318046891 1 1
0.213022456111845 0.212553782167167 1 1
0.182692249145414 0.182231753069631 1 1
0.209937398648134 0.209323679190288 1 1
0.188901982411041 0.188571801614017 1 1
0.217691742173545 0.217019425802021 1 1
0.252058909275348 0.251440140926846 1 1
0.189079149530763 0.188495478080473 1 1
0.182704464998653 0.182325785776645 1 1
0.18766837477962 0.187256504196561 1 1
0.19189371679298 0.191398253288232 1 1
0.203598992558789 0.20306036459406 1 1
0.143923745142609 0.143494030161182 1 1
0.284503827180403 0.283796620895011 1 1
0.207270328979657 0.206709955625232 1 1
0.191014600455321 0.190537892192611 1 1
0.204132643689257 0.203638828106155 1 1
0.204159044653914 0.203669889415148 1 1
0.223350670988709 0.222751499627271 1 1
0.192371232831062 0.191836380872358 1 1
0.213431421849432 0.212980941342442 1 1
0.209574104484543 0.209054742687592 1 1
0.220828953865122 0.220367483928237 1 1
0.250206624752225 0.249652234300929 1 1
0.151269913384512 0.150946937649289 1 1
0.198642133303636 0.198198901710885 1 1
0.208332856633959 0.207744420930881 1 1
0.185996637715221 0.185576543196972 1 1
0.213322722703904 0.212773585703216 1 1
0.180168101374368 0.179738005429687 1 1
0.178405569797124 0.178134868485854 1 1
0.256151240291183 0.255516105675966 1 1
0.180486704631793 0.180040342875059 1 1
0.148539394344813 0.14816267429212 1 1
0.16293278399353 0.162424270782286 1 1
0.186780073681056 0.186165129262717 1 1
0.225248337521313 0.224492587892993 1 1
0.20480300485601 0.20435144013062 1 1
0.17060652444119 0.170199950703492 1 1
0.20898634413619 0.208514047429008 1 1
0.186670642155693 0.18615433392849 1 1
0.210238428462175 0.209710297841869 1 1
0.196620875897438 0.196202157903558 1 1
0.210994545103124 0.210556969293687 1 1
0.182006874611654 0.181598317918635 1 1
0.211880144416833 0.211352544724362 1 1
0.231666006833017 0.231012936868887 1 1
0.201840787270118 0.201358744882843 1 1
0.151760202183185 0.151164286436997 1 1
0.192017805471149 0.19160136873539 1 1
0.263634461701421 0.262868507491958 1 1
0.133139266655068 0.132858590060953 1 1
0.211669832725289 0.211142460489694 1 1
0.220149161637419 0.219478401437279 1 1
0.31778886788389 0.316973936451287 0 0
0.26948617061563 0.268866996314766 0 0
0.194087710289689 0.193640210920181 1 1
0.165408282812495 0.16484730517762 1 1
0.228689978428503 0.228098501206356 1 1
0.150866472622998 0.150582103238395 1 1
0.197613066596376 0.197179936494282 1 1
0.210519625601317 0.210029349746418 1 1
0.24267894070232 0.242160310109321 1 1
0.161873625098132 0.161454091007523 1 1
0.185237004523825 0.18470895293478 1 1
0.241339258381396 0.240666492715689 1 1
0.219750669962294 0.219315111460002 1 1
0.214402744884587 0.213901965003285 1 1
0.257169177700118 0.25653645907152 1 1
0.237030244305883 0.236511987577038 1 1
0.193664596447199 0.193175847625194 1 1
0.22561133026754 0.225127885378958 1 1
0.164185745234567 0.163903897201661 1 1
0.207892674202842 0.206879884199777 1 1
0.245911819856194 0.245367957276098 1 1
0.161476524352212 0.161054503654627 1 1
0.212808125418339 0.212282155491054 1 1
0.198264599157458 0.19764280825314 1 1
0.141744862809515 0.141212093270579 1 1
0.247487499809525 0.246682059974952 1 1
0.189266592722661 0.188810099536452 1 1
0.241122836264991 0.240173342772071 1 1
0.18843999268236 0.188043366375666 1 1
0.188594642976917 0.188222300410428 1 1
0.158102557226979 0.157668176875088 1 1
0.302702839747061 0.301622674699081 0 0
0.181793663483195 0.181400453220658 1 1
0.187003909787833 0.1864537021166 1 1
0.18072945823771 0.180204731097744 1 1
0.223801156333659 0.223280225339195 1 1
0.193034847534244 0.192527608067083 1 1
0.238100043979564 0.23737356318213 1 1
0.215990956072157 0.215396009730654 1 1
0.152295615460226 0.151998567872873 1 1
0.187090766883556 0.186647776704212 1 1
0.150646949016133 0.150382936669798 1 1
0.169548679082708 0.169059717896057 1 1
0.218956695507322 0.218258072030488 1 1
0.254176653299292 0.253639557905237 1 1
0.180773465919626 0.180255681232342 1 1
0.226624153900846 0.226048174174859 1 1
0.222362442925229 0.221895459057367 1 1
0.154752642924667 0.154422398479272 1 1
0.160187991338287 0.159769210326379 1 1
0.203811297543885 0.203311755264192 1 1
0.255214741039954 0.254602275261372 1 1
0.183274485987517 0.182873160894013 1 1
0.212897945159071 0.212382388734644 1 1
0.190883774365006 0.190482602373559 1 1
0.196288095989974 0.195789413442941 1 1
0.139956620404362 0.139693761500197 1 1
0.188635122041784 0.187985628343486 1 1
0.233733891205611 0.232907818356733 1 1
0.253778729611492 0.253034030017663 1 1
0.19731964492351 0.196639281274743 1 1
0.172096112477041 0.171650546790142 1 1
0.272025818042884 0.271299781394258 1 1
0.170130572167006 0.1696521228993 1 1
0.149327916998943 0.148987208033944 1 1
0.237754963719491 0.237193509842253 1 1
0.164612235283427 0.164139354186942 1 1
0.165635549135516 0.165105213735293 1 1
0.210977748549689 0.210533834935063 1 1
0.20137794580615 0.200937044927997 1 1
0.199597278676627 0.199172361510638 1 1
0.19561925665065 0.195174849405666 1 1
0.179391765559789 0.179007145949501 1 1
0.254165441800949 0.253474207254542 1 1
0.207339639594049 0.206865150561496 1 1
0.169469662402965 0.168952437702991 1 1
0.226727114420889 0.226301533508573 1 1
0.246641199388388 0.24591043915566 1 1
0.184925994957158 0.18452039167743 1 1
0.205480694768586 0.204465533841056 1 1
0.274396841728936 0.27375577036264 0 0
0.195995416117848 0.195579155522375 1 1
0.252541334198973 0.251747943100479 1 1
0.248545431281166 0.248110333367076 1 1
0.155069361149779 0.15460118386421 1 1
0.234543375688984 0.233886188674773 1 1
0.244687721804798 0.244118278449304 1 1
0.14999822114643 0.149718475944872 1 1
0.272470806887863 0.271796113984881 1 1
0.219734349194587 0.219122169029881 1 1
0.214752604973208 0.214174468128655 1 1
0.21545589330729 0.214953052392854 1 1
0.191017972232524 0.190659597391108 1 1
0.169094555159612 0.168644855938987 1 1
0.145380076900652 0.145040539375859 1 1
0.212852340324451 0.212394805555222 1 1
0.24013153094788 0.239562345241371 1 1
0.227957944561951 0.227301564600124 1 1
0.217340619136737 0.216862369828816 1 1
0.223945213807979 0.223399842507126 1 1
0.227060346296259 0.226501589111104 1 1
0.232546385917062 0.232092180550073 1 1
0.165974405216038 0.16551355689764 1 1
0.216418580038981 0.215944102293408 1 1
0.216738660444024 0.216323233379424 1 1
0.172098069470681 0.171642824628803 1 1
0.211747999317036 0.211316378119659 1 1
0.0844329037015532 0.0842537700913008 0 0
0.220145766549296 0.21954710435843 1 1
0.253808154063258 0.253243986733379 1 1
0.178868251573832 0.178449012259607 1 1
0.128972122887185 0.128845345607209 1 1
0.268154251667115 0.267326247467458 1 1
0.213895001645388 0.213433801461346 1 1
0.154367303847081 0.154021887316971 1 1
0.152505352010118 0.152133452655822 1 1
0.161714303060999 0.161330152251021 1 1
0.156709169651256 0.156169236991954 1 1
0.146849267024986 0.146416306819891 1 1
0.244813504064664 0.244336454817925 1 1
0.246221352938084 0.245526218083338 1 1
0.16126044535591 0.160472953203371 1 1
0.200992118785524 0.200709275500194 1 1
0.195508237122718 0.195013413311494 1 1
0.236940698745643 0.236289908107016 1 1
0.235239525742106 0.234653058893103 1 1
0.256876340933771 0.256186175244393 1 1
0.309196038494754 0.308371814274105 0 0
0.150600664963613 0.150258221333137 1 1
0.223003514684844 0.222517994166418 1 1
0.272840334484562 0.272009015708391 1 1
0.280584434714069 0.279893386496597 0 0
0.226944314585734 0.226439056022169 1 1
0.184039642850187 0.18335113382937 1 1
0.161007684561256 0.160786533923998 1 1
0.198142970990355 0.197662152757539 1 1
0.191027678031039 0.190500141359089 1 1
0.143262100613881 0.142882886066128 1 1
0.157377477836327 0.156909601684506 1 1
0.226673185498147 0.226202332000518 1 1
0.200281787670379 0.199821194411091 1 1
0.154092072767613 0.153735816836029 1 1
0.221208044614055 0.220750496638909 1 1
0.236590423854352 0.235914615397549 1 1
0.217601761086683 0.216944409100904 1 1
0.250479986625859 0.249970845393754 1 1
0.189705901070045 0.189239712135821 1 1
0.20446954268274 0.204042654454968 1 1
0.160261384731238 0.159899658174467 1 1
0.222448194202396 0.221916369866874 1 1
0.200452112540251 0.199858529830189 1 1
0.206340759942375 0.205825044446188 1 1
0.185803978047596 0.185451736834304 1 1
0.212993998691074 0.21232120670898 1 1
0.130857748347247 0.130353683661335 1 1
0.126003627900012 0.125736531232134 0 0
0.206027282079684 0.205505373104034 1 1
0.212388551759273 0.212025598463468 1 1
0.238244125566751 0.237571242299462 1 1
0.160966515878204 0.160538056223138 1 1
0.223440367155632 0.222877681017656 1 1
0.14070541063864 0.140409874297932 1 1
0.203065329935269 0.20252453185691 1 1
0.285918444123883 0.285303982597562 0 0
0.242073407687091 0.241509440268978 1 1
0.23874181752584 0.23820965073788 1 1
0.162367740789433 0.161964559513964 1 1
0.250417381324155 0.249963415226761 1 1
0.19915864000889 0.198363828612405 1 1
0.206104565813403 0.205499435368478 1 1
0.197035652083318 0.196536434818614 1 1
0.162239679250797 0.161907696228659 1 1
0.189979627946601 0.189631942657231 1 1
0.177262026904236 0.176730609505266 1 1
0.162510160916739 0.16212018175931 1 1
0.234561666545616 0.233995372284203 1 1
0.213582946044609 0.212905312809782 1 1
0.242973620085133 0.242296379368785 1 1
0.233192898830744 0.232651038298358 1 1
0.201569673517146 0.200956343670082 1 1
0.172062215438005 0.171382421478827 1 1
0.169335311464915 0.168910246836409 1 1
0.179176560378887 0.178813299196105 1 1
0.192234404444678 0.191880755033559 1 1
0.1784537448149 0.178032334772541 1 1
0.203744284655676 0.203222941308814 1 1
0.130625866784913 0.130321987111244 1 1
0.208277732862987 0.207569956573145 1 1
0.217640576053907 0.216925808674159 1 1
0.23192850992414 0.231385322312022 1 1
0.213616674114535 0.212892374557932 1 1
0.168409581442623 0.168028013391655 1 1
0.183139572379522 0.182638108627988 1 1
0.225225878790452 0.22449236929904 1 1
0.283082305252564 0.28205029841893 1 1
0.175403615044665 0.174853457132344 1 1
0.157208098573122 0.15686289877884 1 1
0.226894732658309 0.226358151092581 1 1
0.289787013903797 0.289027894123032 1 1
0.154541959760126 0.15433322661201 1 1
0.221232201978411 0.220201221853328 1 1
0.196448864437194 0.195810847072788 1 1
0.231656766354857 0.231165075347121 1 1
0.166349313263273 0.166117433786564 1 1
0.134725152459709 0.134460118375948 1 1
0.151831576533351 0.151317656636007 1 1
0.115183796163658 0.114755128897081 1 1
0.205618358804299 0.205027943558263 1 1
0.203192416851201 0.202636208988619 1 1
0.218093113053029 0.217520260477531 1 1
0.201057069297152 0.20058767701958 1 1
0.180462774555947 0.180015255229422 1 1
0.243003371485643 0.242408023609399 1 1
0.262955991451004 0.262203497866849 1 1
0.183801315961875 0.183314948196251 1 1
0.148578396796062 0.148250613937116 1 1
0.132495950307477 0.132197758388749 1 1
0.290179719993447 0.289229347693865 0 0
0.187840127906873 0.187400846201563 1 1
0.192515435789767 0.192151093931445 1 1
0.155515883718361 0.15513036685373 1 1
0.185492919658049 0.184794322488444 1 1
0.215963041898401 0.215391933986007 1 1
0.138470022420702 0.137904430857564 1 1
0.135598905292114 0.135212795932898 1 1
0.277757456740042 0.276544746856228 1 1
0.213799580003751 0.213292334046392 1 1
0.142669206011795 0.142069642976155 1 1
0.181264759168646 0.180875930356291 1 1
0.19559858461285 0.195092483284621 1 1
0.175085899827721 0.174644364575497 1 1
0.200522828062182 0.200089700544281 1 1
0.2289915885457 0.2285021892196 1 1
0.276148041598617 0.275560452533871 0 0
0.178548580679932 0.178155801014442 1 1
0.213628939253578 0.213125233981364 1 1
0.226132724098181 0.225631832052201 1 1
0.217409338589255 0.216928229614587 1 1
0.182923499057875 0.182412224552566 1 1
0.213849231531032 0.213281233263496 1 1
0.143760743036169 0.14332368182277 1 1
0.222790894377423 0.221803580767633 1 1
0.211566003590832 0.210946052334975 1 1
0.200933903404738 0.200584055048218 1 1
0.267992180223114 0.267376373395662 1 1
0.140536674252903 0.140222718191697 1 1
0.210226393278989 0.209538197672329 1 1
0.19671962027283 0.19571211307671 1 1
0.177761425463245 0.177310267857776 1 1
0.168467747769658 0.168061305376303 1 1
0.228709265294331 0.228082782203064 1 1
0.160904771730446 0.160562890392998 1 1
0.257795936560127 0.25728505789657 1 1
0.234771768174727 0.234269948668897 1 1
0.235264461184585 0.234544893861182 1 1
0.175162337733377 0.174708184848185 1 1
0.146775841158801 0.14642983571196 1 1
0.186190664573663 0.185635612011197 1 1
0.221490115026787 0.220888214399503 1 1
0.168393432574906 0.167875260143014 1 1
0.241702750182161 0.240800264153233 1 1
0.15908041367118 0.158620798233367 1 1
0.186560158850043 0.186063193815323 1 1
0.186914333645189 0.186500843300347 1 1
0.174315279790837 0.17365684261656 1 1
0.226133911842167 0.225596679556971 1 1
0.184465005717933 0.183903950061119 1 1
0.167517227503852 0.166682757510198 1 1
0.211299405019 0.210850997969443 1 1
0.195528380269121 0.19488695379889 1 1
0.189751283766401 0.189248460868779 1 1
0.196934479689038 0.196338143426781 1 1
0.224668108491805 0.2242376995284 1 1
0.223868228998779 0.223339776793206 1 1
0.234596660977284 0.233971545194431 1 1
0.218519423737743 0.218038453058047 1 1
0.152753939300964 0.152600222286605 1 1
0.24367277393154 0.243099526823593 1 1
0.218087881423629 0.21752784977671 1 1
0.205152410927691 0.204690494791884 1 1
0.219355305365814 0.218850439949491 1 1
0.176420589960196 0.175954987891636 1 1
0.220656134919559 0.219933921422716 1 1
0.23928210678971 0.238836043988576 1 1
0.269459457989503 0.268680577510519 1 1
0.151041094442536 0.150775463153768 1 1
0.216343706522583 0.215790029896685 1 1
0.189134547927723 0.188654589614968 1 1
0.1745786416175 0.173895500455273 1 1
0.258479039572081 0.25792485434737 1 1
0.147897022755486 0.147533798128534 1 1
0.208326539345147 0.207559433900323 1 1
0.194992681941006 0.194149113425343 1 1
0.19083925791266 0.190348097844561 1 1
0.177428900368837 0.176902873930633 1 1
0.26372697707078 0.263166551079191 1 1
0.260334017672328 0.25964925847058 1 1
0.239740050332529 0.239243942020264 1 1
0.160392864889777 0.160032090217804 1 1
0.183575884274726 0.183143295294032 1 1
0.187201396402885 0.18679914406404 1 1
0.209076849174807 0.20851192261905 1 1
0.284931852715136 0.284205238580404 0 0
0.237591524148982 0.236669180484097 1 1
0.234997236259135 0.234187456129094 1 1
0.151288972749435 0.150841314496149 1 1
0.222306283207686 0.221664938788467 1 1
0.192774095256782 0.192358834018077 1 1
0.217321332544543 0.216560266928215 1 1
0.207617115036046 0.207064341585697 1 1
0.164158771352063 0.163639184202342 1 1
0.224541935061666 0.22393282794028 1 1
0.220246070738753 0.2197495845645 1 1
0.185641504845309 0.184908539590734 1 1
0.190295300644222 0.189827980804122 1 1
0.162959812843248 0.162590901721756 1 1
0.200013123542991 0.199544019158325 1 1
0.192234679869256 0.191722364323432 1 1
0.18077369820336 0.180261475469304 1 1
0.27453371516178 0.273861633746558 0 0
0.223771633368399 0.223076820255571 1 1
0.143038075896056 0.142360327182728 1 1
0.215062729080683 0.214466317788984 1 1
0.183325669033264 0.182553229492684 1 1
0.22556775936753 0.225043286098678 1 1
0.209398787656543 0.20898261408728 1 1
0.18513731212447 0.184720531931425 1 1
0.205866759454973 0.205489003001343 1 1
0.244844968713656 0.244099373538622 1 1
0.224967480879203 0.224144578238964 1 1
0.221580137384134 0.22095059800044 1 1
0.173015351215353 0.1724833616291 1 1
0.273653461640715 0.27287213112 1 1
0.184153946795348 0.183672852650286 1 1
0.212795895213065 0.212073139778634 1 1
0.251314463533823 0.250765814367921 1 1
0.203103962579373 0.202668423805157 1 1
0.167664469627307 0.167282790581606 1 1
0.194799675459456 0.194225595728569 1 1
0.185933813495877 0.18554718472807 1 1
0.231540713024857 0.230935335263082 1 1
0.204972580947355 0.204566069422393 1 1
0.165663413549376 0.165330122978488 1 1
0.119244939094554 0.118842072034678 0 0
0.193831960401858 0.193456452333312 1 1
0.246007851777911 0.245523389095603 1 1
0.208027298507288 0.207488864641028 1 1
0.24229722440076 0.241630690476066 1 1
0.210575732645206 0.209752222497326 1 1
0.238090794994198 0.237537934775075 1 1
0.227060938674642 0.226505692829191 1 1
0.210805110197017 0.21032399707602 1 1
0.251914548106786 0.251342529409383 1 1
0.187990558911324 0.187623296927347 1 1
0.202303990880777 0.201763058915879 1 1
0.254075416018695 0.2534519706419 1 1
0.181672501110414 0.18114208758702 1 1
0.180408256696061 0.179932916056044 1 1
0.157565020166557 0.15719767710775 1 1
0.171427990934557 0.171064323180431 1 1
0.210990201747263 0.210208244793921 1 1
0.198397280625395 0.197997933751025 1 1
0.256368885364723 0.255356105947158 1 1
0.211871092782006 0.211353174670212 1 1
0.248560302274509 0.247840660414854 1 1
0.176410667334844 0.175855182704569 1 1
0.201094687885772 0.200669672996382 1 1
0.207442440483266 0.20693693888442 1 1
0.187121982607665 0.186733346149271 1 1
0.209955746050149 0.209303826069526 1 1
0.191524303160621 0.190991719320981 1 1
0.221339705791621 0.220670701402265 1 1
0.202480814455598 0.202040634263179 1 1
0.160631387839238 0.1602676389349 1 1
0.19143442632038 0.190864711422583 1 1
0.231518442219618 0.23093543296126 1 1
0.237350201579195 0.236889576951591 1 1
0.192372228765282 0.191848544365051 1 1
0.258017130593014 0.257101989337034 1 1
0.237595032559275 0.236740896062092 1 1
0.186816885590998 0.186265462204599 1 1
0.23122876478614 0.230589614046063 1 1
0.195376288428059 0.194928729453576 1 1
0.247688331409134 0.24717400546557 1 1
0.20276657658834 0.202067296583844 1 1
0.216122746016183 0.215643789980029 1 1
0.19085420362739 0.19039881369818 1 1
0.191049934098712 0.190594511834149 1 1
0.142893165740744 0.142498102838545 1 1
0.154522499760057 0.154191246741276 1 1
0.226358668809832 0.225880473910266 1 1
0.169522477328606 0.169181227964512 1 1
0.277149666892609 0.276516219592222 0 0
0.232521731888223 0.231923691602523 1 1
0.202044881154894 0.201576953766911 1 1
0.201083285223268 0.200586874215609 1 1
0.282198686763247 0.28153527020286 0 0
0.176776475617946 0.176304661722417 1 1
0.195893073017154 0.195491062686219 1 1
0.232626888592323 0.231882795218198 1 1
0.155975323429979 0.155398318796299 1 1
0.189397118455391 0.188861724405726 1 1
0.134110641293647 0.133810166194756 1 1
0.136971785559534 0.136639016051291 1 1
0.173554407318236 0.173134734846851 1 1
0.229531878259042 0.228958360193053 1 1
0.222958034144344 0.222418376926532 1 1
0.191264362644756 0.19089291808581 1 1
0.253696186927367 0.252935202296776 1 1
0.178153097643245 0.177528562199981 1 1
0.201777532110611 0.201267250589061 1 1
0.177595985571839 0.177188324020394 1 1
0.193492507953589 0.193102087909242 1 1
0.204066568576714 0.203641179719068 1 1
0.199751361523123 0.199264428152758 1 1
0.148773282967234 0.148449464016336 1 1
0.209366461138759 0.208831062166685 1 1
0.199130318585934 0.198233991455291 1 1
0.218072348158418 0.217309758194992 1 1
0.181181376430962 0.180622322781829 1 1
0.228894377072926 0.228305950059444 1 1
0.22316460196801 0.222309026590071 1 1
0.237772012642581 0.237140674247432 1 1
0.154935498307059 0.154537161316976 1 1
0.153248601616121 0.152782994037399 1 1
0.169272740106906 0.168813191426773 1 1
0.15293449129895 0.152533012686406 1 1
0.216373219935163 0.215731494857907 1 1
0.211291568982195 0.210852671536602 1 1
0.231657655759014 0.231080991131047 1 1
0.173146692357167 0.172726190537927 1 1
0.21929528971946 0.21861800269145 1 1
0.200829993347521 0.200318352544259 1 1
0.219280428350585 0.218695253758291 1 1
0.218616179105723 0.218161797973482 1 1
0.174281206376883 0.173898688196345 1 1
0.134805170210151 0.134461751577886 1 1
0.169144360203042 0.168474330586294 1 1
0.159611873982225 0.159224001813701 1 1
0.163619732229126 0.163254568206836 1 1
0.14404885058264 0.143575912351921 1 1
0.200924666177596 0.200472905190884 1 1
0.20153136538449 0.201124738566693 1 1
0.173011242643544 0.172475770491884 1 1
0.146384571361561 0.145987200615132 1 1
0.184724174355693 0.184311913531971 1 1
0.222846870363067 0.222381778499183 1 1
0.160742491506944 0.160045655199543 1 1
0.171269042100456 0.170846751204434 1 1
0.246214039401629 0.245469551041832 1 1
0.188348213038301 0.187975919247257 1 1
0.213071388044137 0.212538004031201 1 1
0.295496175459864 0.29493498644827 0 0
0.208061718914955 0.207290784617003 1 1
0.148623810036625 0.148231256304789 1 1
0.174491625991127 0.174044034417961 1 1
0.24033288213392 0.239555212537286 1 1
0.165225001674578 0.164701999515148 1 1
0.180170414175725 0.179685239416609 1 1
0.197173772510702 0.196749594677377 1 1
0.188657231457381 0.188145364073226 1 1
0.212032129251287 0.211607859682116 1 1
0.164569763587559 0.164276190964548 1 1
0.239576612394659 0.239130388672131 1 1
0.244945145853625 0.24426427718997 1 1
0.234663831558125 0.23413768696244 1 1
0.158705119560222 0.158310034549496 1 1
0.223341745727407 0.222765121922142 1 1
0.204963234470631 0.20449249179997 1 1
0.180253431700243 0.179734820259312 1 1
0.14579208728991 0.145482048652265 1 1
0.164956941798273 0.16458999393085 1 1
0.228615554668161 0.227934415625723 1 1
0.224860210567151 0.224350635099731 1 1
0.1961158585121 0.19564874471921 1 1
0.20507393242497 0.204533557880929 1 1
0.180366454778342 0.180008685748243 1 1
0.163011121336601 0.162505646981147 1 1
0.20517722153216 0.204638777116224 1 1
0.249238024956547 0.248550988198996 1 1
0.200304548634618 0.199814482342996 1 1
0.163908177651518 0.163480760971952 1 1
0.209987780978939 0.209542831843895 1 1
0.259177573319214 0.25859673846627 1 1
0.249168702257646 0.248527769625816 1 1
0.221865820953573 0.221273671144927 1 1
0.165792039615897 0.16539615794795 1 1
0.234449221126788 0.233726664918285 1 1
0.230450998505596 0.229787927248089 1 1
0.19705372485375 0.1964561984454 1 1
0.193347858820923 0.192888591132831 1 1
0.181359984751538 0.180921333339757 1 1
0.185639046278238 0.185036000879258 1 1
0.191848338357365 0.19087662244236 1 1
0.204447101400706 0.203903410314771 1 1
0.22723864518437 0.226768214174591 1 1
0.219671852542864 0.219192287789182 1 1
0.231277156323509 0.230544181343749 1 1
0.224934951258947 0.224443284346561 1 1
0.179014064477593 0.178457427088648 1 1
0.140909407625559 0.140572098493179 1 1
0.22025418255934 0.219738114885977 1 1
0.147075459701029 0.146722140879574 1 1
0.25876014055784 0.25819435865667 1 1
0.19897921637845 0.198399965231934 1 1
0.198759147827339 0.198188107458373 1 1
0.240520884460601 0.239923964656289 1 1
0.185057062026818 0.184578997286548 1 1
0.282749039575771 0.282044962053016 0 0
0.232771631910501 0.232135681779836 1 1
0.183952162910017 0.183580941903685 1 1
0.163326553012106 0.162866376312892 1 1
0.267054469476317 0.266366099946237 1 1
0.194790776404713 0.194186795547541 1 1
0.195261201494742 0.194814223919346 1 1
0.208899323609719 0.208485627299314 1 1
0.112798619530666 0.112432812070948 0 0
0.197313785047932 0.196983401125143 1 1
0.230244108058955 0.22956286337857 1 1
0.203672804229348 0.203196465395625 1 1
0.140949478765424 0.140525005205215 1 1
0.229140057924093 0.228464937343512 1 1
0.210689417312906 0.210116755908568 1 1
0.175148395612958 0.174647478363242 1 1
0.328949852917135 0.328060188490436 0 0
0.201385032267472 0.200964453715464 1 1
0.146519947440771 0.14614682913195 1 1
0.242831638610389 0.242157047899338 1 1
0.127291289617188 0.127037516077484 0 0
0.222517049204412 0.22203377369848 1 1
0.20005222599697 0.19939556025276 1 1
0.26080693004679 0.260146109167651 1 1
0.20381799618123 0.203124247634168 1 1
0.215319414513051 0.214729457460556 1 1
0.204813538988447 0.204277789380218 1 1
0.187322853387279 0.18685095513001 1 1
0.209238841318349 0.208436426330958 1 1
0.254547306540245 0.253940699315603 1 1
0.177303563611412 0.176794196812233 1 1
0.24302357870649 0.242512193474293 1 1
0.21363901371986 0.21317215363592 1 1
0.188044885503349 0.187656235212509 1 1
0.215372544774672 0.214885633304971 1 1
0.249787308249087 0.249262259837004 1 1
0.152536972386242 0.152086600472923 1 1
0.155231314321238 0.154882580761732 1 1
0.235330336191204 0.234741134903954 1 1
0.177283649194652 0.17690297808806 1 1
0.177161943381584 0.176719595194228 1 1
0.158854918084851 0.158300744706223 1 1
0.129440857866138 0.129089342638305 1 1
0.187028875135165 0.186573524326757 1 1
0.219781531855318 0.219230121244239 1 1
0.21534889411731 0.214766320905856 1 1
0.212712840574954 0.21229610953238 1 1
0.152476725340911 0.152021786217977 1 1
0.245404088108437 0.244856038330456 1 1
0.160754758602162 0.160488709157556 1 1
0.111322641236629 0.111000817629108 0 0
0.262989101607682 0.262337520356319 1 1
0.166871596850224 0.166029420429477 1 1
0.226886233360885 0.226128419998634 1 1
0.169716062041683 0.169204982905892 1 1
0.120741529876111 0.120433396868311 0 0
0.182707716982318 0.182043278391102 1 1
0.168387907795572 0.167734382643278 1 1
0.176505947496742 0.176085427481793 1 1
0.183536387799303 0.183017580087479 1 1
0.260879017864039 0.260171940544967 1 1
0.205584559084165 0.205142840350962 1 1
0.185244313396838 0.184713864298994 1 1
0.20043627174539 0.200039219287615 1 1
0.164020269011514 0.163600414905259 1 1
0.2124816124793 0.212082738693615 1 1
0.173993855345175 0.173799674847376 1 1
0.296367178963542 0.295687694127262 0 0
0.174770904258217 0.174380021885584 1 1
0.174598743149203 0.174217149264301 1 1
0.229448242175103 0.228908864103411 1 1
0.186761734618297 0.186370939566369 1 1
0.189226778521746 0.188390728093781 1 1
0.241911443473912 0.241404654022559 1 1
0.227041973404502 0.226677592195454 1 1
0.208141233002085 0.207699311740853 1 1
0.157474502303217 0.157067586846934 1 1
0.19568043046662 0.19518329539166 1 1
0.186443678154767 0.186010542301772 1 1
0.180743594568873 0.180386689753077 1 1
0.202159447190502 0.201681941758824 1 1
0.272971986600555 0.271870070941495 1 1
0.239237319688868 0.238686736896026 1 1
0.176843504860193 0.176480111477292 1 1
0.168071120886664 0.167678430016533 1 1
0.226660895698593 0.225888799379946 1 1
0.261481084022263 0.260551175870875 1 1
0.14896321567562 0.148527164173281 1 1
0.186489903554316 0.186024087694841 1 1
0.139588948908749 0.139274145572123 1 1
0.185894773234584 0.18531216051597 1 1
0.262309383954953 0.261472498571823 1 1
0.258651155651233 0.257983946881535 1 1
0.202956199544425 0.202356172526523 1 1
0.248300232604943 0.247587145269973 1 1
0.118149476069512 0.117825321606658 1 1
0.213083783382535 0.212693936190034 1 1
0.215174814550438 0.214694802038831 1 1
0.20784344218035 0.207411594566424 1 1
0.238621510985736 0.237910551738572 1 1
0.195911363177519 0.195432345142531 1 1
0.189573428591753 0.189083656498904 1 1
0.179829944938449 0.179507812006146 1 1
0.226687448716125 0.226107853962745 1 1
0.195200394768581 0.194706486410674 1 1
0.221007244462424 0.220502554172191 1 1
0.191358172502926 0.190748179106342 1 1
0.141504511591559 0.141128034608151 1 1
0.212301577926382 0.211770255694854 1 1
0.232957282974294 0.23251993384136 1 1
0.210817473201454 0.210257482744355 1 1
0.221233752089481 0.220534837061462 1 1
0.21265923624186 0.21216032022505 1 1
0.169977258088944 0.16949593696007 1 1
0.190291820471026 0.189812329569823 1 1
0.164037966057461 0.163535209259604 1 1
0.154709930577104 0.1544002563321 1 1
0.212030997478616 0.211362436065189 1 1
0.201994290248212 0.201220302309158 1 1
0.203905803877984 0.203454715786028 1 1
0.244457637957285 0.243904554223314 1 1
0.241176928338892 0.24064423682055 1 1
0.199004024055988 0.198511138635067 1 1
0.193929695285745 0.193420994022244 1 1
0.205672749454073 0.205211944500236 1 1
0.223202303101322 0.222718584638605 1 1
0.20386848602924 0.203258946662025 1 1
0.173538849516657 0.173133028388272 1 1
0.234012076038213 0.233452071458167 1 1
0.168022341945161 0.167502175377649 1 1
0.170522882162729 0.170091002325566 1 1
0.234109946859125 0.233648992625552 1 1
0.246741787294103 0.246167779751823 1 1
0.207497213629955 0.207013342288919 1 1
0.196166520191956 0.195648191419811 1 1
0.223697219876178 0.223127076319641 1 1
0.162457632889653 0.162048237844077 1 1
0.231364709304998 0.23062039232968 1 1
0.118519878496807 0.118171579742768 1 1
0.200820233106074 0.200140406004836 1 1
0.184844779246752 0.184414851390651 1 1
0.247481801210745 0.246942797622122 1 1
0.204775153862578 0.204199484246797 1 1
0.161116295280168 0.16092028978631 1 1
0.20232980786882 0.201809666412899 1 1
0.237631812067051 0.236983607959514 1 1
0.216424867585153 0.21578035455004 1 1
0.243442505456414 0.242397359454848 1 1
0.168507226365351 0.168097119048132 1 1
0.158393074566733 0.157913602372047 1 1
0.186601116752187 0.185998491693299 1 1
0.261410300383303 0.260621291470148 1 1
0.221290215328565 0.220669846738119 1 1
0.180808498312046 0.180379279003291 1 1
0.16839456661093 0.167961551252466 1 1
0.147325558054498 0.146761990695796 1 1
0.226689000303142 0.225948551178411 1 1
0.252191592015414 0.251658839704725 1 1
0.140361627873536 0.140042612472206 1 1
0.194967529475913 0.194547347446118 1 1
0.193662860312489 0.193183314101159 1 1
0.245379490869478 0.244745448415263 1 1
0.218419286317055 0.217839943386508 1 1
0.28566135240767 0.285000722080342 1 1
0.193974361514961 0.193421925600345 1 1
0.177553452784943 0.17711935194635 1 1
0.205736800619777 0.205154822587388 1 1
0.189374507205209 0.188896646797354 1 1
0.25389592213386 0.25337662373149 1 1
0.18457220362468 0.184131734659982 1 1
0.200206837078289 0.199747281981338 1 1
0.182573974934548 0.182141465305297 1 1
0.179434990733305 0.178967729103193 1 1
0.191882536200418 0.191371570951663 1 1
0.225027423127632 0.224415251985987 1 1
0.156860439111437 0.156556546544642 1 1
0.175472264289746 0.174831192836604 1 1
0.171988195889255 0.171670689090069 1 1
0.245384101365528 0.244825839864089 1 1
0.0914241242310709 0.0912564018825874 0 0
0.122398058096282 0.121999777366215 0 0
0.223177866810522 0.222732606271775 1 1
0.181457246397648 0.181058394496787 1 1
0.278676739773946 0.277904504890691 1 1
0.169730735562632 0.169324172242024 1 1
0.253772925536428 0.253053992256434 1 1
0.190122315846877 0.18973819703877 1 1
0.104509107459735 0.104167976416676 0 0
0.250102605271954 0.24942448860663 1 1
0.216563934681155 0.215895049795115 1 1
0.233850636190537 0.233232307896618 1 1
0.189168733208552 0.188542891239046 1 1
0.165761937998406 0.165291623364476 1 1
0.188047537197104 0.187479361945982 1 1
0.229315997450793 0.228518818419411 1 1
0.228083223774578 0.227416658391402 1 1
0.224722867528057 0.224261299214662 1 1
0.176860890046171 0.176366176430397 1 1
0.223837973860491 0.223216905793678 1 1
0.214932833438272 0.214308966901147 1 1
0.173923123742187 0.173387803021258 1 1
0.235369673645651 0.234702978604319 1 1
0.194942852972669 0.194388820720862 1 1
0.133741055696169 0.13338446337976 1 1
0.242598815981549 0.241831004434586 1 1
0.121837964698767 0.121459930792951 0 0
0.148974836505141 0.148748042082562 1 1
0.199237129222154 0.198671223175733 1 1
0.210527989437514 0.210043869201998 1 1
0.165910298014965 0.165564674360603 1 1
0.2121281367253 0.211679358769187 1 1
0.203414518044129 0.202917978276842 1 1
0.196312507498197 0.195809462065679 1 1
0.167423531397357 0.16697221687544 1 1
0.171367876628083 0.170941034893571 1 1
0.225792919763347 0.225247711336641 1 1
0.216468274835455 0.215933874647037 1 1
0.235197803485762 0.234513165389555 1 1
0.257600372862286 0.257050005471103 1 1
0.201999323837991 0.201561991609091 1 1
0.17095980821675 0.170564936199436 1 1
0.185760252254748 0.18534830145731 1 1
0.217139049924019 0.216688202767996 1 1
0.259732996455164 0.258949016615659 1 1
0.248931874373246 0.248359842097276 1 1
0.146155180594209 0.145662441025184 1 1
0.227141620920809 0.226783699398291 1 1
0.264069508193458 0.263594389326458 1 1
0.171654360320908 0.171040279547681 1 1
0.180441769904333 0.179991623644362 1 1
0.186102546318713 0.185529166365848 1 1
0.223175709698359 0.222574362389306 1 1
0.172408205875378 0.171818842760764 1 1
0.222380635326277 0.22182793250558 1 1
0.127920987420107 0.127331417154578 1 1
0.254109235476847 0.253494957046518 1 1
0.202996916550687 0.202541224582495 1 1
0.166864428099665 0.166598303685829 1 1
0.175711835622801 0.175240568285584 1 1
0.235815632286229 0.235118002674015 1 1
0.155998766080484 0.15556746387997 1 1
0.265623945163686 0.265006603130518 1 1
0.165556392266813 0.165066765045236 1 1
0.199360027479378 0.198938727241728 1 1
0.224744838552197 0.224277940433292 1 1
0.182972136081915 0.182464902221252 1 1
0.199184481892062 0.198686968534332 1 1
0.145263333138782 0.144943474281563 1 1
0.178517552646065 0.178091421025088 1 1
0.121198109987292 0.120913044428283 1 1
0.179818991898528 0.179466099926604 1 1
0.15079050770335 0.15056634530324 1 1
0.21078560482497 0.210244999902639 1 1
0.103399696520816 0.10310270436449 0 0
0.253496164367177 0.252773166476886 1 1
0.166545963600553 0.166158579033059 1 1
0.15703535882906 0.15668076207611 1 1
0.27320851165781 0.272407698084368 1 1
0.151937445083396 0.151477584747901 1 1
0.213281925596793 0.212799051450777 1 1
0.240211938679388 0.239639057167819 1 1
0.188676843191612 0.188173595022519 1 1
0.194866194683507 0.194267170221429 1 1
0.174372863384958 0.174030565573298 1 1
0.131103454169327 0.130815648295961 1 1
0.209947066787622 0.209431337981412 1 1
0.21480716290787 0.214233362000023 1 1
0.170432175125401 0.169752652335964 1 1
0.213833917831567 0.213351883302097 1 1
0.247265453835586 0.246525461736091 1 1
0.222895219265082 0.222367067171099 1 1
0.200780351072813 0.200348480502966 1 1
0.202763450828597 0.202287173987194 1 1
0.139188173448956 0.139063154043582 1 1
0.258102352210434 0.257466219763887 1 1
0.167890984290414 0.167536126316946 1 1
0.181785708557684 0.181319460749423 1 1
0.161335763368899 0.160955225931268 1 1
0.166189035909573 0.165852993507977 1 1
0.20358536967435 0.203147195991417 1 1
0.174803176618866 0.174448754160821 1 1
0.278846209607234 0.278088000661455 1 1
0.168881485039078 0.16852523826536 1 1
0.248546366215235 0.247937782559159 1 1
0.162241781565044 0.161829442513836 1 1
0.180355661720171 0.17987082178933 1 1
0.204121026170322 0.203463278407634 1 1
0.156638898205499 0.156187857605043 1 1
0.201191562664566 0.200616145651765 1 1
0.171623720353781 0.171320938600402 1 1
0.151551567731426 0.151133027142101 1 1
0.208118719583142 0.207596094098839 1 1
0.219689535358878 0.219059936269026 1 1
0.193605387940965 0.192964032785554 1 1
0.236212143268397 0.235698191879774 1 1
0.201271839355237 0.200758287902361 1 1
0.209734367743163 0.209326274005602 1 1
0.233757829918275 0.233198185180827 1 1
0.186363192607729 0.185476026865134 1 1
0.186989524311801 0.186516802366918 1 1
0.214425264834636 0.213645809279935 1 1
0.232630181653943 0.231685302072062 1 1
0.221015511371231 0.220486908856588 1 1
0.224582710981654 0.224088549437883 1 1
0.234381724157189 0.233602303702213 1 1
0.242770068055672 0.24218635375337 1 1
0.198180937622874 0.197653987812775 1 1
0.266171437832919 0.265573609873286 1 1
0.180760864165785 0.180426523633932 1 1
0.197508628922199 0.197015443187762 1 1
0.213626059192262 0.213027233329791 1 1
0.170467905840721 0.170013698620193 1 1
0.194832579595612 0.194406489688939 1 1
0.208522039390811 0.207901826935075 1 1
0.199670492846246 0.199282834862286 1 1
0.177223336536576 0.176883557341561 1 1
0.121243496595917 0.12093484827166 0 0
0.226571748285513 0.225944272276389 1 1
0.20600778039516 0.205317687915026 1 1
0.208181388921637 0.2077063320342 1 1
0.167997487583649 0.167624551977448 1 1
0.185860294013504 0.185479150028946 1 1
0.180191783008497 0.179354323601802 1 1
0.199125169557198 0.198537497580913 1 1
0.204878154126037 0.204338639364792 1 1
0.271362657456313 0.270736736105336 0 1
0.167895919399983 0.16708378724059 1 1
0.294713610549544 0.293920917013596 0 0
0.0675489222228902 0.0677434225148565 0 0
0.159856041378184 0.159473497064402 1 1
0.200733440058994 0.200305501112295 1 1
0.200370464445919 0.199693406838853 1 1
0.262140986072502 0.261672014957628 1 1
0.251235133598849 0.250645726600297 1 1
0.145166057433551 0.144743696177494 1 1
0.180795248721482 0.180342794285957 1 1
0.164309114265605 0.163935402305798 1 1
0.187109617408868 0.186588264094742 1 1
0.239978057005412 0.239432747890817 1 1
0.276073268590994 0.275163748376578 1 1
0.249581701988425 0.24895190522075 1 1
0.223546328381303 0.223021251145266 1 1
0.171415119791319 0.170995693796199 1 1
0.190326742483574 0.18975058996675 1 1
0.222759549298388 0.222272993686813 1 1
0.169634309607087 0.169438889536684 1 1
0.163891335251377 0.163436535084853 1 1
0.138402081488656 0.138023616119413 1 1
0.226601137346831 0.226133869855314 1 1
0.21228130419169 0.211754714532245 1 1
0.169393629696081 0.168499327949138 1 1
0.206508655151199 0.205973650467108 1 1
0.20681659779873 0.206326169616436 1 1
0.157198665872637 0.156760767953828 1 1
0.218060204219182 0.217654017087327 1 1
0.155340571313124 0.154970853094545 1 1
0.233468314014969 0.232912397442832 1 1
0.204554764466223 0.204150840115093 1 1
0.214343536228237 0.213925806671858 1 1
0.1053770518915 0.105161620842279 1 1
0.145549167937829 0.145210396132213 1 1
0.160699208058832 0.160346545468222 1 1
0.208099228502291 0.207454418395962 1 1
0.198737121741346 0.198227052308835 1 1
0.195342540307304 0.194838952877129 1 1
0.218494624924705 0.217929917040139 1 1
0.104949484224715 0.104692247961594 0 0
0.214693620731667 0.214275091111171 1 1
0.194031684167841 0.193394190373116 1 1
0.250599622146651 0.249774611511746 1 1
0.225391251725236 0.224825296063572 1 1
0.257330298890947 0.25681046558108 1 1
0.197796463031148 0.197102663609067 1 1
0.208749778983257 0.208252332217548 1 1
0.226859426898182 0.226235078498714 1 1
0.21796530161039 0.217394207557988 1 1
0.206329947026851 0.205729490876164 1 1
0.202983780604127 0.20214042304612 1 1
0.174048105823321 0.173623099862503 1 1
0.153488934686861 0.153083056130834 1 1
0.245586927885459 0.244944371527673 1 1
0.162327781265612 0.161828694746233 1 1
0.206480114250258 0.205604763056745 1 1
0.197357262838483 0.196884834250797 1 1
0.178046947613606 0.17762288078012 1 1
0.213260083709734 0.212711291243943 1 1
0.152288195507171 0.152008496221893 1 1
0.229575161937429 0.228992769869045 1 1
0.254540017877456 0.253818724490963 1 1
0.238415134705883 0.237831477462344 1 1
0.203481422749133 0.202762105309322 1 1
0.177575282645516 0.177273299389409 1 1
0.246713665734365 0.245783365819559 1 1
0.174980059726178 0.174592553528492 1 1
0.173500059077265 0.173194939741325 1 1
0.169964744573095 0.169504115905568 1 1
0.222428933408334 0.221873737327527 1 1
0.197864486961294 0.197378999954046 1 1
0.187176360231128 0.186744684899711 1 1
0.201321784262667 0.200915874552467 1 1
0.174349509865525 0.17387320603109 1 1
0.190059124927542 0.189642032164728 1 1
0.151631181455738 0.151327715722515 1 1
0.263478178276711 0.262687225427859 1 1
0.236532637151711 0.236030135788547 1 1
0.201245073787761 0.200819899467506 1 1
0.200502876330196 0.20021614455975 1 1
0.21453452830126 0.214075354036604 1 1
0.189403034768815 0.188985461591665 1 1
0.179150367599709 0.178641199973806 1 1
0.245572992691692 0.2450339003021 1 1
0.195188768638681 0.194586368062348 1 1
0.199647206076881 0.199166529841951 1 1
0.201414964332135 0.200773130796772 1 1
0.212569820146418 0.211822981571727 1 1
0.180379224898657 0.180003345509627 1 1
0.292344076397914 0.291427182647776 0 0
0.252620025302865 0.25188265653239 1 1
0.202167516255807 0.201662312322836 1 1
0.224288527446342 0.223425501149896 1 1
0.222922729537128 0.222487802558282 1 1
0.23855165843495 0.237862832116966 1 1
0.202769620780645 0.202226430149071 1 1
0.228930387829462 0.228191692757492 1 1
0.209728422989057 0.209166647161499 1 1
0.200335617679022 0.199879016632977 1 1
0.16485151419274 0.164522708343824 1 1
0.130207129263632 0.129791037674195 1 1
0.199869357965005 0.199461123423112 1 1
0.202610327335222 0.202114076091335 1 1
0.21251802732959 0.212183491153463 1 1
0.202771722950608 0.201904618722991 1 1
0.216665872056079 0.216077483512152 1 1
0.183688834485657 0.183155293196141 1 1
0.188033232750237 0.187616133379418 1 1
0.23497226205588 0.234287539981764 1 1
0.153594078666187 0.153021661878438 1 1
0.245989194960788 0.245326394584239 1 1
0.103155038314513 0.102879433649905 0 0
0.207941323381443 0.207451569743126 1 1
0.207885273019003 0.207349592598932 1 1
0.167828491480017 0.167339421961844 1 1
0.178864413524751 0.178352435610098 1 1
0.161744327881575 0.161311640443102 1 1
0.238601533075266 0.237979908633989 1 1
0.245019207873053 0.244469868679787 1 1
0.199103600077556 0.198650570884537 1 1
0.175644185178506 0.175225889830005 1 1
0.223118051705995 0.22249635265263 1 1
0.213463927130783 0.212970229527375 1 1
0.227674231627917 0.227043959402475 1 1
0.277560625036793 0.276596041050348 1 1
0.191356670514995 0.190908749829158 1 1
0.180013424028102 0.179466371519514 1 1
0.196575912571004 0.196163814237978 1 1
0.199774663153369 0.199139450368918 1 1
0.243936226098513 0.243212655537253 1 1
0.158991710240221 0.158574947693205 1 1
0.177489913949141 0.177167651527935 1 1
0.13753285903452 0.137231699987667 1 1
0.23291132154726 0.232189647755598 1 1
0.203353011528916 0.202852600304813 1 1
0.243910034146111 0.243302009895774 1 1
0.202995183419198 0.202417279745335 1 1
0.192419597742323 0.192009908025478 1 1
0.208784090353421 0.208267727678179 1 1
0.178241439038837 0.177822651572361 1 1
0.208838873287605 0.208153378898903 1 1
0.159808175878556 0.159397114159894 1 1
0.2062438919889 0.205805602929694 1 1
0.207850234643382 0.20725837933121 1 1
0.224934202119163 0.224361809259062 1 1
0.177956775601263 0.177501076468674 1 1
0.249062586564681 0.24849037212077 1 1
0.212645122592551 0.211822349626077 1 1
0.194437043892622 0.193793603940653 1 1
0.180092240677396 0.179685165486524 1 1
0.130237854916002 0.129849326467105 1 1
0.209820963244306 0.2091915075288 1 1
0.20525080417618 0.204862552034263 1 1
0.25745161078596 0.256849424141344 1 1
0.160268036461168 0.15985907629761 1 1
0.204151128691511 0.203646897829191 1 1
0.26671712121879 0.266034141059964 1 1
0.20168911703462 0.201282614148482 1 1
0.25500532370736 0.254457883683293 1 1
0.150989909476871 0.150559253436171 1 1
0.210467414901973 0.209914818646779 1 1
0.137575502022608 0.13729070992819 1 1
0.183404831496271 0.182972922285267 1 1
0.198373368249695 0.197972491677921 1 1
0.215429650442561 0.215035181927818 1 1
0.246781194029128 0.246128499145002 1 1
0.223942123186222 0.223527007557668 1 1
0.176485517532966 0.176125031851769 1 1
0.194016139538619 0.193629976085442 1 1
0.14145539132662 0.141077032557978 1 1
0.121657905810921 0.121306940087007 0 0
0.237313080740008 0.236627910012697 1 1
0.209865040301414 0.209413295498307 1 1
0.17240550318717 0.171991746425969 1 1
0.15486425687039 0.154497072974821 1 1
0.201829004962455 0.201237949600263 1 1
0.133958138374901 0.133578951927767 1 1
0.107810639846017 0.107530450279357 0 0
0.197284071157601 0.196844272647714 1 1
0.250615568878833 0.250126057949007 1 1
0.142564938506641 0.142182947306613 1 1
0.194757025477992 0.194054442875439 1 1
0.235826559565262 0.235202245424006 1 1
0.159324110859428 0.158827146252471 1 1
0.185186205831109 0.184760782774928 1 1
0.147191681245339 0.146806379859582 1 1
0.234546224771866 0.23389785489988 1 1
0.226296562995669 0.225819089062195 1 1
0.186624625102886 0.186197264618859 1 1
0.230445046917305 0.229958748554687 1 1
0.168563934035394 0.168183062094598 1 1
0.197496937900493 0.196899552556475 1 1
0.224779466385528 0.224250661547801 1 1
0.189449931238979 0.188974833936619 1 1
0.174243796800096 0.173921350504534 1 1
0.180592843690866 0.180111409495868 1 1
0.153627632097257 0.153282951218777 1 1
0.215322497975541 0.214905786868216 1 1
0.260009618585255 0.259381221952957 1 1
0.295874333852393 0.295167128121972 0 0
0.237323451926074 0.236464119876165 1 1
0.19978478003078 0.199136943814647 1 1
0.200096365192684 0.19961062565409 1 1
0.217295076940927 0.216596822726848 1 1
0.187575656648267 0.187132278427278 1 1
0.24005617169779 0.239303082683722 1 1
0.244345027279912 0.243850810785212 1 1
0.210929006030665 0.210485148069171 1 1
0.250708782483607 0.250142623726827 1 1
0.163259105078341 0.162820802247578 1 1
0.185164258949649 0.184649997983244 1 1
0.175761675444934 0.175334389120329 1 1
0.176265073304357 0.175817233094882 1 1
0.23676996513115 0.236304645927296 1 1
0.226668462133961 0.226064798892752 1 1
0.265763301014578 0.265117477396674 1 1
0.19206750903325 0.191643702750444 1 1
0.218388582583924 0.217712042384617 1 1
0.210744822960446 0.210213692660552 1 1
0.187082072681259 0.186630387510089 1 1
0.178208710109252 0.177747878960245 1 1
0.213184098997774 0.212716280276497 1 1
0.156679500839048 0.156189208950049 1 1
0.228650656836769 0.228002985249765 1 1
0.222344726541522 0.221597799999559 1 1
0.195171737332254 0.194661839839415 1 1
0.186698757401673 0.186284855943723 1 1
0.1864044422033 0.185754605252176 1 1
0.182437310647589 0.181809030747331 1 1
0.188608224314244 0.188168787128793 1 1
0.22392702243143 0.223246944278784 1 1
0.17010103245252 0.169515950741973 1 1
0.195722267540873 0.194985554426839 1 1
0.145640169883255 0.145229717125578 1 1
0.240506859636916 0.23979709086085 1 1
0.21281760004034 0.212252031957881 1 1
0.127952299558642 0.127601084569619 1 1
0.22697044991989 0.226438976635438 1 1
0.255134639068599 0.254616341297491 1 1
0.201198316475286 0.200565605065671 1 1
0.213324837833776 0.212813868239147 1 1
0.281234189253363 0.280456891637119 1 1
0.190464061775879 0.189947246442305 1 1
0.189841326981161 0.189449003185051 1 1
0.17449712766445 0.174023175479767 1 1
0.174486518508608 0.174053568886897 1 1
0.182681471339655 0.182294205172718 1 1
0.189116418616843 0.188606979536678 1 1
0.177095115546902 0.176588066574251 1 1
0.219817342654582 0.219306054458743 1 1
0.167531831181885 0.166991363895641 1 1
0.1801916801285 0.179789916050464 1 1
0.257679187911648 0.25711709902103 1 1
0.0715476710922213 0.0713834976520105 0 0
0.194120195663381 0.193687762886607 1 1
0.186484421615186 0.185953022174901 1 1
0.141316209662939 0.140797460191388 1 1
0.219698502959462 0.21901623017775 1 1
0.186416259205427 0.185931789632818 1 1
0.166253478951504 0.165735041585747 1 1
0.131572348167148 0.131260499600046 1 1
0.133837792923371 0.133478147958594 1 1
0.22029966405648 0.21984999568702 1 1
0.246805098897782 0.24621503464286 1 1
0.227891104098555 0.227243099470425 1 1
0.231308098247588 0.230639135891179 1 1
0.115930159443393 0.115701037451519 0 0
0.159503345645719 0.159127888260421 1 1
0.233041947304014 0.232432603960802 1 1
0.260220442595682 0.259559253804145 1 1
0.172656186864341 0.172273990168639 1 1
0.153527672396664 0.153212159937006 1 1
0.234844333090624 0.234175844190497 1 1
0.223975909989592 0.223364168594354 1 1
0.200552628998234 0.199996014726181 1 1
0.247153279390306 0.246500512393593 1 1
0.196308120009745 0.195938314824129 1 1
0.161466645414708 0.161257948436139 1 1
0.178216460512576 0.177891394606023 1 1
0.241361892637978 0.24081095903467 1 1
0.148329794775146 0.147971500621328 1 1
0.21509517434123 0.214574203428966 1 1
0.223741867776537 0.223311135857538 1 1
0.163079777558991 0.162682443263368 1 1
0.190090109939646 0.189680401982086 1 1
0.319861121679611 0.318829009891477 0 0
0.218470396712107 0.217926640746608 1 1
0.266984590321244 0.266379264533512 1 1
0.247518303931232 0.246859357536656 1 1
0.14578522115057 0.145377782647626 1 1
0.19155242875495 0.191177768812647 1 1
0.245121648540954 0.244566467246683 1 1
0.250303171156914 0.249743340790547 1 1
0.215950879612509 0.215353855159572 1 1
0.210810945060463 0.210204822904771 1 1
0.162281397422059 0.161930499373597 1 1
0.13530559469555 0.134980595932746 1 1
0.159234160579222 0.158770477554571 1 1
0.20095135148211 0.200536076724589 1 1
0.218136066035821 0.21765646914176 1 1
0.107584417586746 0.107341806752292 0 0
0.249368817765461 0.248677511170369 1 1
0.212894537330763 0.2121668583551 1 1
0.168158863861195 0.167934434408612 1 1
0.191000772579003 0.190506863717888 1 1
0.208832405110523 0.208412593250209 1 1
0.187291791348772 0.186842774434532 1 1
0.17479016416446 0.173950407921287 1 1
0.17732987074107 0.176812423507806 1 1
0.278633301554718 0.277799056845714 1 1
0.260579801337139 0.259939916911583 1 1
0.234263941094794 0.23372615947131 1 1
0.158151622199171 0.157782935732016 1 1
0.212106427580081 0.211575032867077 1 1
0.200910417941605 0.200438259742182 1 1
0.23038450799372 0.229813415878992 1 1
0.200056483909969 0.199631014359773 1 1
0.242296024247202 0.241762823411725 1 1
0.210768536488467 0.210173800766389 1 1
0.207240448635823 0.206880713506868 1 1
0.239634512819662 0.238986474598126 1 1
0.165911351697614 0.165446436644835 1 1
0.189790994258561 0.189386971443217 1 1
0.184569988882299 0.184132426547416 1 1
0.232654633494716 0.232031945886226 1 1
0.228321985637631 0.227755745778158 1 1
0.15827999278966 0.157862648882026 1 1
0.253019784220608 0.252464221762075 1 1
0.201371626567273 0.200835275157304 1 1
0.205875632049744 0.205584114162022 1 1
0.228188129960064 0.22759215449851 1 1
0.238640997410772 0.23796269650252 1 1
0.23805198822416 0.237608683764379 1 1
0.211273664207249 0.210718185252409 1 1
0.21131146977615 0.210886933641878 1 1
0.18293243722623 0.182229708137927 1 1
0.187199214900123 0.186680340103283 1 1
0.234877172725103 0.234260422391084 1 1
0.160496353690392 0.160156324254482 1 1
0.240598530002227 0.239996705413947 1 1
0.241316462514872 0.240542628869515 1 1
0.190272432207541 0.189677870235718 1 1
0.237712244658409 0.237101581575553 1 1
0.154785626211951 0.154389309988341 1 1
0.210461507363135 0.210014844976194 1 1
0.2535877838287 0.252759267644594 1 1
0.184289378957899 0.183891888639777 1 1
0.237846387418155 0.237169684041399 1 1
0.227647156270329 0.226994945430302 1 1
0.235824809850311 0.23529871268645 1 1
0.240374448200941 0.239347137934854 1 1
0.201967070327727 0.20144761804805 1 1
0.187496928082393 0.186958070773635 1 1
0.135379667501538 0.135019103491065 1 1
0.217830515296107 0.217412306428306 1 1
0.182691878200832 0.182232057611967 1 1
0.176742493804049 0.176171171616234 1 1
0.183964881604448 0.183443358237427 1 1
0.109203290967892 0.108932391051804 0 0
0.237307146060185 0.236812399160307 1 1
0.141233490925719 0.140869059842082 1 1
0.229750489992074 0.229209773446609 1 1
0.194699272112687 0.19425281549627 1 1
0.139830837299833 0.139397123461517 1 1
0.241663383781561 0.24076835056667 1 1
0.179844842435705 0.179398812227396 1 1
0.173419477501158 0.17297496461429 1 1
0.237828584283721 0.237282413132405 1 1
0.230383362341273 0.229910788545549 1 1
0.227063306238855 0.226599896430756 1 1
0.271380646458045 0.270623870525898 1 1
0.225867023951628 0.225497101754212 1 1
0.14965353492979 0.149385422666586 1 1
0.174269152901347 0.173784301563958 1 1
0.228991976960783 0.228385676803742 1 1
0.243272098882683 0.242713043013164 1 1
0.147750574072072 0.147434063596931 1 1
0.230435144815654 0.229945961470606 1 1
0.19950115527693 0.198977633485813 1 1
0.147179207720879 0.146663393325735 1 1
0.123017680823593 0.122695513816085 1 1
0.194427964059382 0.19387569401282 1 1
0.203075262735152 0.202591173314615 1 1
0.23281780822712 0.232414355871369 1 1
0.240021017868252 0.239150942508013 1 1
0.163582620012755 0.163162459910674 1 1
0.211260885626892 0.210657772701925 1 1
0.139317641936297 0.139338991951437 1 1
0.204775784416171 0.203823759638498 1 1
0.142279711747782 0.141910780214111 1 1
0.0831602886530233 0.0830041291539002 0 0
0.234900063485094 0.234332289390802 1 1
0.134895975500289 0.134763209465282 1 1
0.162792460318491 0.162291885481249 1 1
0.196023928937942 0.195369097187199 1 1
0.193075187782473 0.192620037632862 1 1
0.236313193783471 0.2358173553831 1 1
0.221598857822674 0.220888992612109 1 1
0.198297007344024 0.197684933608528 1 1
0.203877969488811 0.203420201952238 1 1
0.234366152638119 0.233906896957447 1 1
0.150058023620999 0.149664128159023 1 1
0.193751163053452 0.193280252810997 1 1
0.128076809241939 0.12757134901184 1 1
0.135314237759469 0.135033609012097 1 1
0.182878949016734 0.182278820615557 1 1
0.163585135517414 0.163128480889171 1 1
0.22835436295417 0.227670159686048 1 1
0.201632170479581 0.201206236990994 1 1
0.253519454991534 0.252699276098992 1 1
0.251567606121243 0.251025707317716 1 1
0.223215271587586 0.2227479203331 1 1
0.222658667348451 0.222031689493219 1 1
0.230080635933907 0.229631278816293 1 1
0.232937705509344 0.232064527905078 1 1
0.229637982823806 0.228863816084828 1 1
0.230650351646384 0.230171660751112 1 1
0.217426386411891 0.216909111882458 1 1
0.222109206678881 0.221404762206646 1 1
0.183349276794674 0.182875942240751 1 1
0.249754291493606 0.249110866209031 1 1
0.257160852199386 0.256471626462646 1 1
0.185924135733736 0.18545764069175 1 1
0.213608886750262 0.212966837102304 1 1
0.202964307072786 0.202544907011425 1 1
0.234084784248648 0.233343774698185 1 1
0.161072717479884 0.160718622018677 1 1
0.179153006843453 0.178724856634076 1 1
0.194113117224198 0.193660279841125 1 1
0.177955534641264 0.17747027647131 1 1
0.167659444895511 0.167302582978061 1 1
0.13160749888253 0.131245473150769 1 1
0.222141943728459 0.221594765363787 1 1
0.218822918082883 0.218107557889363 1 1
0.222526108473358 0.22202818104513 1 1
0.147740994317286 0.147315915345476 1 1
0.178793861706338 0.178332710033599 1 1
0.19491169844185 0.194449466865805 1 1
0.221115971048645 0.220543109657507 1 1
0.159621372215225 0.159178563506949 1 1
0.160230208866006 0.159785137067466 1 1
0.211852625544967 0.211453388987174 1 1
0.214731662372665 0.214153221449958 1 1
0.242630356157965 0.241969513226494 1 1
0.140354427570401 0.139990051409947 1 1
0.238600553272224 0.237917037883687 1 1
0.213419575842053 0.212850069126749 1 1
0.161041838401098 0.160722127686774 1 1
0.172723302107056 0.172322317654036 1 1
0.229956762303869 0.229525532658049 1 1
0.204152587055674 0.203600640044893 1 1
0.261961554591231 0.260890908178511 1 1
0.198690950068868 0.198084896610174 1 1
0.174158379449513 0.173731690957777 1 1
0.165505195617089 0.165045700190789 1 1
0.196992512643942 0.196427615113493 1 1
0.276822182918064 0.276032597502206 0 0
0.234321324272805 0.233815884179034 1 1
0.199220936471871 0.198598050594162 1 1
0.18285119715047 0.18249300318274 1 1
0.132060693776384 0.131518848690202 1 1
0.246397599056012 0.245904309162832 1 1
0.180528487136533 0.179948719179226 1 1
0.133409254646389 0.133026313329606 1 1
0.129612895646417 0.129253410996955 1 1
0.199156466831352 0.198710312815781 1 1
0.242846383165807 0.242388670460507 1 1
0.212815854075919 0.211989723444049 1 1
0.239837303937516 0.239100592073723 1 1
0.1624973622655 0.162094731287543 1 1
0.225134250847462 0.224587720682154 1 1
0.230486476824215 0.229811962027398 1 1
0.243274450177266 0.242730504125485 1 1
0.199250267823005 0.19878520469039 1 1
0.262343687241817 0.261555704417606 1 1
0.249474285813685 0.248901515268426 1 1
0.174902134889969 0.174289280640326 1 1
0.172233739432427 0.17170455733416 1 1
0.233330271935306 0.23284198721973 1 1
0.243935974560977 0.243184259490626 1 1
0.1559399108402 0.155497640701851 1 1
0.255772377766506 0.255210793322897 1 1
0.219145939141075 0.218483812217107 1 1
0.199672787544825 0.198819951328039 1 1
0.239944175178574 0.239431166525903 1 1
0.215501457215283 0.214937828147748 1 1
0.161379346162113 0.161148110767826 1 1
0.147675682228359 0.147229479272095 1 1
0.255406740761214 0.254863148415058 1 1
0.197789095114027 0.197381054556759 1 1
0.167155120044946 0.16680045320389 1 1
0.140712513363103 0.140435457529548 1 1
0.203294064551091 0.20271895275673 1 1
0.165753021115035 0.165359341405946 1 1
0.21780079141943 0.217265688564873 1 1
0.215667330688868 0.214860293419312 1 1
0.25634071334345 0.255482859263031 1 1
0.226474818084266 0.22589798210943 1 1
0.184069016552285 0.183749120895252 1 1
0.232083677473372 0.231607174008459 1 1
0.135712412846556 0.135379012036944 1 1
0.146568618958279 0.146095543094735 1 1
0.210396879726825 0.209933375026877 1 1
0.130910922460537 0.130608304036407 1 1
0.202501507949503 0.201915375261167 1 1
0.206773732521131 0.206223495280458 1 1
0.206391978362152 0.205702018139308 1 1
0.252205754614877 0.251433733026255 1 1
0.178102346487549 0.17764219303629 1 1
0.185385416421702 0.184899028761422 1 1
0.208259145111236 0.20776464116903 1 1
0.23107049826424 0.230429929783636 1 1
0.156410330478521 0.156122574351047 1 1
0.247903227822127 0.247384799811622 1 1
0.228997892860705 0.228294198955332 1 1
0.161657068798802 0.161224301376271 1 1
0.203176154786543 0.20267260708482 1 1
0.174783778149336 0.174391030516336 1 1
0.178056562626905 0.177489730193112 1 1
0.185001295334976 0.184487725119081 1 1
0.182425958231643 0.181735268420343 1 1
0.207217728668306 0.206750904368889 1 1
0.209534198572737 0.208347891858931 1 1
0.189618044559312 0.189225336244753 1 1
0.290714347791527 0.290011744618901 0 0
0.197647860946529 0.197161391234518 1 1
0.233143241173354 0.232656067243194 1 1
0.219118439874851 0.218410354088246 1 1
0.193780863655402 0.193187730787531 1 1
0.234201207930696 0.233689228975705 1 1
0.188262534413607 0.187736145802382 1 1
0.189420348357184 0.189008452316225 1 1
0.213765735325412 0.21330384510689 1 1
0.154934320430136 0.154663511290138 1 1
0.156202117085991 0.15568333607705 1 1
0.186226352499371 0.185645039286463 1 1
0.229153188887254 0.228591899363185 1 1
0.197693353942156 0.197120977748605 1 1
0.163920165855566 0.163359870234411 1 1
0.232146405354327 0.231657011731538 1 1
0.185532486585762 0.185177460444285 1 1
0.244612815619295 0.244004710933813 1 1
0.199441380252117 0.199058951541107 1 1
0.219466611218129 0.218929953998955 1 1
0.209790134629701 0.209346873054068 1 1
0.205877107233733 0.205373584766133 1 1
0.293034385124632 0.292306325658789 0 0
0.207862565305269 0.207400938064726 1 1
0.134164359315524 0.133768638267922 1 1
0.144038454813731 0.143675264076712 1 1
0.226664591080886 0.22620719063269 1 1
0.227457512840972 0.226978569291751 1 1
0.177907076422798 0.17741965280644 1 1
0.166954295809955 0.166570164009082 1 1
0.194003674155836 0.193595091179959 1 1
0.172929540389539 0.172418316587047 1 1
0.185213682633828 0.184782904675748 1 1
0.187299266919631 0.186785365435282 1 1
0.210663271934251 0.21026258225018 1 1
0.140692049631336 0.14030877035424 1 1
0.188807368649721 0.188142468261623 1 1
0.186986112224356 0.186576673053842 1 1
0.202939299492535 0.202313765905621 1 1
0.229736602450388 0.229110704706864 1 1
0.206783218340756 0.206207700922339 1 1
0.162952887913936 0.162610525312844 1 1
0.166789873604476 0.166348109970255 1 1
0.232955741034807 0.231632998036621 1 1
0.196860259992732 0.196330024477954 1 1
0.138201008627951 0.138028321606824 1 1
0.204634488196435 0.204104030986405 1 1
0.186279343821736 0.185763023941003 1 1
0.297119503068144 0.296132279591414 1 1
0.145816399412233 0.145364612241281 1 1
0.193528537712895 0.19300219726119 1 1
0.182275925961909 0.181752567490236 1 1
0.151070356990313 0.150726830912039 1 1
0.149674746125278 0.149480784628725 1 1
0.232176470002059 0.231630091667512 1 1
0.220612327674287 0.220034408341606 1 1
0.171736269990763 0.171274241433184 1 1
0.255527052234571 0.254802120691073 1 1
0.17060561351699 0.170165647452241 1 1
0.159568155740112 0.159173148395558 1 1
0.188595779275758 0.188040198975644 1 1
0.171882642327636 0.171584767257263 1 1
0.174786959829791 0.174467205057136 1 1
0.125050198976619 0.124873310556176 1 1
0.219417552681129 0.218846619570056 1 1
0.21783910814379 0.217157848158217 1 1
0.171204794907419 0.170829737688304 1 1
0.274700899307571 0.274008830530595 0 0
0.185629310358625 0.185134738625941 1 1
0.269265857525697 0.268467182869834 1 1
0.250805013709909 0.249425648838703 1 1
0.26434321956578 0.263728785979324 1 1
0.182375941979486 0.181882213343621 1 1
0.192411956211112 0.191938817517468 1 1
0.239268015244798 0.238480990143548 1 1
0.232320853526543 0.231735856000953 1 1
0.155173987619828 0.154772298359103 1 1
0.237946919609061 0.237024308044759 1 1
0.188381852120228 0.188071571590607 1 1
0.221820743030997 0.220990212813526 1 1
0.202459008767565 0.20199759496677 1 1
0.209303654562774 0.208684248977841 1 1
0.197800007880142 0.197325270144948 1 1
0.232226012143092 0.231698619943239 1 1
0.156234758979204 0.155833435198766 1 1
0.129291806637446 0.129084269370622 1 1
0.190694617396396 0.190133617988174 1 1
0.188022457493944 0.187342329557832 1 1
0.177155284155606 0.176766009849886 1 1
0.176488379750681 0.176137581645162 1 1
0.168915291015124 0.168474963973488 1 1
0.196532644442197 0.195995695409967 1 1
0.148266622560554 0.147985340554264 1 1
0.237062581919409 0.236541082331014 1 1
0.162732337034838 0.162378572757785 1 1
0.170584988876774 0.170032734677926 1 1
0.204627925993188 0.203976520516466 1 1
0.154115315617539 0.153777314496495 1 1
0.119649720142114 0.119348461712716 0 0
0.248030322526369 0.247411485630989 1 1
0.170381505596535 0.170033189557935 1 1
0.257967063988858 0.257377567074443 1 1
0.21236082171923 0.211557893053044 1 1
0.139008987701596 0.138626286144076 1 1
0.172803026940001 0.172004417071639 1 1
0.207758991687536 0.20730650525113 1 1
0.218070491451476 0.21754635343818 1 1
0.142976729175457 0.142460879868612 1 1
0.173944914880241 0.173551058012282 1 1
0.235280995733022 0.234527267841796 1 1
0.162897412992229 0.162465894941224 1 1
0.253637285541235 0.25300983652131 1 1
0.202843717490931 0.202707883592808 1 1
0.207142571489417 0.206415889758085 1 1
0.213280201514548 0.212722336559087 1 1
0.218416273462907 0.217843415290754 1 1
0.193715805002946 0.19322830052918 1 1
0.155532423912343 0.155213553723746 1 1
0.211526226750397 0.211048940042902 1 1
0.127981524671835 0.127765298483098 1 1
0.212089087421627 0.211569850538958 1 1
0.2438541788556 0.242901219416694 1 1
0.159996744273437 0.159607730666228 1 1
0.187517098099789 0.187028897837674 1 1
0.241748667692007 0.241096992398243 1 1
0.212196785820102 0.211685016978133 1 1
0.130812658317228 0.130517475997202 0 0
0.148260496723098 0.147941715607391 1 1
0.210825287125675 0.210047048402555 1 1
0.257887128914163 0.257446491184604 1 1
0.242770182197353 0.241983832601467 1 1
0.167310341949885 0.166868653113093 1 1
0.280291258705764 0.279262773165799 1 1
0.246747512637451 0.246048189352424 1 1
0.193578185860706 0.193114022700809 1 1
0.225658922048989 0.225042208204546 1 1
0.240291934219659 0.239492471174394 1 1
0.22551991611824 0.22490074002981 1 1
0.234652671322149 0.234096074816579 1 1
0.209739662480418 0.209012723328559 1 1
0.22713225384979 0.226627451481795 1 1
0.151836220487229 0.151512052988875 1 1
0.252860944118172 0.252272735155314 1 1
0.140879237299931 0.140482697317765 1 1
0.160709677794004 0.160174017432376 1 1
0.146411403490599 0.145885084310542 1 1
0.24313871754865 0.24258086358771 1 1
0.150785019286363 0.150380412038052 1 1
0.192427812245424 0.191850798987039 1 1
0.193075098910655 0.192806477894671 1 1
0.188040459089952 0.187513716692975 1 1
0.227631344059784 0.22705329575023 1 1
0.201671044812389 0.201238319703452 1 1
0.226860017198451 0.226293656374125 1 1
0.179863367248551 0.179408834740644 1 1
0.26847074704175 0.267402087374339 1 1
0.218308770374287 0.217723093953562 1 1
0.264556793799079 0.263882681513868 1 1
0.199695529390229 0.199116157808433 1 1
0.124281419813651 0.123988255815879 0 0
0.190214058340038 0.189755269392308 1 1
0.171324055761931 0.170908041846046 1 1
0.267605035086136 0.266973857427446 1 1
0.190199903271666 0.18967642131966 1 1
0.15028811043889 0.15007285546507 1 1
0.174042393456452 0.173469127972462 1 1
0.199041834222339 0.198367601031022 1 1
0.227479332365878 0.226874592646453 1 1
0.163826150014679 0.163523181356843 1 1
0.178752163090196 0.178341305359368 1 1
0.202575623291779 0.201947390729393 1 1
0.217546560753447 0.216962671624606 1 1
0.16668689424535 0.166361443163485 1 1
0.233823212934301 0.233412456384648 1 1
0.289611279260896 0.288923845608436 0 0
0.199210297350239 0.198838183818951 1 1
0.233101949053383 0.232609969910225 1 1
0.193073009451078 0.192674792702022 1 1
0.233646324078854 0.23309329981972 1 1
0.172437963312311 0.172063350493722 1 1
0.300014209974281 0.299181446058082 0 0
0.10510835485223 0.104891130543363 0 0
0.235498518855602 0.234700712969645 1 1
0.222760195096048 0.222299136771567 1 1
0.180989524608521 0.18052217744101 1 1
0.16114019551326 0.160836988077436 1 1
0.223942173598406 0.223406712381798 1 1
0.210743954788099 0.210154213933941 1 1
0.200694816445222 0.200094414030459 1 1
0.258266569441073 0.257510097068286 1 1
0.166310664131988 0.165905392634985 1 1
0.204361311065396 0.203910767439514 1 1
0.174899237219426 0.174341363565448 1 1
0.157334718090214 0.15693826829285 1 1
0.193142878345736 0.192267484859741 1 1
0.116372949419419 0.116160725992572 0 0
0.235256620357953 0.234576686484483 1 1
0.183552300358638 0.183176584563434 1 1
0.135893057046553 0.135461738213149 1 1
0.0742568672136339 0.0742466451511382 0 0
0.154284596415231 0.153862004418269 1 1
0.222330261210867 0.221706258615044 1 1
0.242645277769629 0.241856583280732 1 1
0.187681420814241 0.187083837504168 1 1
0.172440595046081 0.172045079779406 1 1
0.189029410075832 0.188492462741495 1 1
0.218372734260147 0.217859369333134 1 1
0.163839047542233 0.163549735075895 1 1
0.277289179047003 0.27657342104576 0 0
0.176441272263275 0.176047602136185 1 1
0.192254986874536 0.191706735932544 1 1
0.204609390580551 0.204166009193501 1 1
0.206385906268689 0.205777306725373 1 1
0.212545625945347 0.212105341024159 1 1
0.153623004531181 0.153326539359572 1 1
0.112547423113556 0.112236084314658 0 0
0.252997569542241 0.252244379275846 1 1
0.176706879098673 0.176198426314471 1 1
0.223581044839747 0.222951424857262 1 1
0.176994782917889 0.176407738735305 1 1
0.204631951920481 0.203955346051187 1 1
0.183726115298239 0.183293066389049 1 1
0.179013560494398 0.178485779492946 1 1
0.207376356980277 0.206976580328092 1 1
0.138485023642316 0.13820266842179 1 1
0.155836627265183 0.155427078654495 1 1
0.186874334055622 0.186420880306948 1 1
0.288400270684781 0.287472461544121 0 0
0.171955383486215 0.171287747369232 1 1
0.153163500192605 0.152773770368565 1 1
0.216652593297859 0.216098319668035 1 1
0.262098105301374 0.261406638359044 1 1
0.214496257646138 0.213977604848485 1 1
0.259034601659085 0.258458481516287 1 1
0.297046772826182 0.296481264844391 0 0
0.181050591069033 0.180596330847401 1 1
0.221957404194854 0.221536479552822 1 1
0.2293657599923 0.228520200954328 1 1
0.158860709559979 0.158324181764491 1 1
0.214465340122548 0.213980205339663 1 1
0.175017313634388 0.174473629170721 1 1
0.0622372536458552 0.0620674561470809 0 0
0.199519936867532 0.199074990482895 1 1
0.140051437972766 0.139680319301534 1 1
0.14413684423709 0.143735477570165 1 1
0.265924285283287 0.265343666910074 1 1
0.118983967532965 0.118713023623207 0 0
0.2032561837485 0.202803248427436 1 1
0.237295340405935 0.236564651660302 1 1
0.166564132577326 0.166090792944749 1 1
0.219406856105289 0.219023196632349 1 1
0.192405358025068 0.19180509970071 1 1
0.194642056648323 0.194059373057591 1 1
0.227312425158108 0.226659722489585 1 1
0.248200882164125 0.247573861070844 1 1
0.186048763899983 0.185557896767145 1 1
0.207990959553849 0.207648610349306 1 1
0.179662824981163 0.179222441180493 1 1
0.164600234110713 0.164033255986699 1 1
0.23933679895655 0.238324432062239 1 1
0.165516781499932 0.165100467033144 1 1
0.231625919974275 0.231114412554874 1 1
0.230241950086257 0.229550871606058 1 1
0.189115556302345 0.188631973542195 1 1
0.155464496538504 0.154968496415843 1 1
0.197110411991907 0.196385129154792 1 1
0.187196809290908 0.186711381270077 1 1
0.20224896512093 0.20182059111568 1 1
0.123377901555232 0.123079332365363 0 0
0.209655182330091 0.20912153467175 1 1
0.210383017759649 0.209956556309828 1 1
0.249355625099461 0.248566244305321 1 1
0.211969190741829 0.21111705488119 1 1
0.228269416161122 0.227695105716079 1 1
0.137204397244531 0.136804329917216 1 1
0.248449027632878 0.247819929466359 1 1
0.196178101186141 0.195555537843369 1 1
0.199414642822416 0.198980851940458 1 1
0.171073674157569 0.170579850177671 1 1
0.184843032877249 0.18443464597286 1 1
0.213598999860268 0.213156513597463 1 1
0.185478255308892 0.18513181462635 1 1
0.216994202406349 0.216556874774056 1 1
0.248509753485092 0.247853066042031 1 1
0.197631372751527 0.197030189832003 1 1
0.221331057968511 0.220638137998331 1 1
0.171925015653286 0.171473304664392 1 1
0.212241346843236 0.211636881845431 1 1
0.152820928530171 0.152472629503078 1 1
0.255079749259085 0.254069760875748 1 1
0.241049418992786 0.240303985890829 1 1
0.23895554521232 0.238202597661764 1 1
0.259530759233459 0.2589593494903 1 1
0.172634380110232 0.17230390916311 1 1
0.221818079078548 0.221146201880528 1 1
0.160501005224743 0.160115295011658 1 1
0.162777310509878 0.162507852835088 1 1
0.189097309827001 0.188601761524514 1 1
0.214382750118492 0.213834464181002 1 1
0.225349603547013 0.224763525909473 1 1
0.144384933596546 0.14397076819823 1 1
0.130175372011837 0.129871436090437 1 1
0.2250844297616 0.224554221267881 1 1
0.24331409922054 0.242750566746041 1 1
0.209150099076926 0.208684861220352 1 1
0.236529443226095 0.236008625732441 1 1
0.175903319435449 0.175242617790518 1 1
0.100344360336283 0.100121869202565 0 0
0.234322979559981 0.233554226233759 1 1
0.232885670068634 0.232299235891141 1 1
0.233211483599899 0.23262269622145 1 1
0.243262005304225 0.242661909252307 1 1
0.29054338863316 0.289760861642071 0 0
0.181213203925919 0.180809518586377 1 1
0.165992735709248 0.165585706557482 1 1
0.291043001523559 0.29032114195265 0 0
0.213750290532205 0.2132303925706 1 1
0.188892649293751 0.188325594849262 1 1
0.205445914362388 0.20500648941227 1 1
0.219166495285592 0.218474525918843 1 1
0.191527921585848 0.191050499948994 1 1
0.207944704572501 0.207349733783541 1 1
0.186464123072737 0.185958087578746 1 1
0.244715796567471 0.244140402066889 1 1
0.205183193667675 0.204620224499088 1 1
0.224209943067538 0.22375521073641 1 1
0.14691404732145 0.146569045100969 1 1
0.179038684750837 0.178512412539035 1 1
0.24643902923401 0.245804540508048 1 1
0.177873569359887 0.177407197554195 1 1
0.20168671881028 0.20112175410144 1 1
0.232379231001501 0.231826850187965 1 1
0.216249271613885 0.215570437647064 1 1
0.230379330097656 0.229714708827702 1 1
0.212343629835185 0.211930280825659 1 1
0.213520502839158 0.213043185116653 1 1
0.232652511019437 0.232045266356713 1 1
0.181093704573418 0.180519849075672 1 1
0.20592794506907 0.205229580829875 1 1
0.150554769051781 0.150140089766127 1 1
0.187447316190523 0.187069205165728 1 1
0.250756228650566 0.250258479456449 1 1
0.258063584281253 0.257358390323457 1 1
0.141116476182572 0.140764076397219 1 1
0.152933931127237 0.152521482734565 1 1
0.23834877422169 0.237800454110258 1 1
0.305716953425695 0.304925851360281 0 0
0.251719360084604 0.250844264180025 1 1
0.248207645696775 0.247808782183708 1 1
0.215867320490623 0.215350691309358 1 1
0.176238272015808 0.1757918957417 1 1
0.209526952073982 0.208962772715232 1 1
0.15778608701748 0.157551632820291 1 1
0.233816276057254 0.233093531996506 1 1
0.191981646314345 0.191550148683006 1 1
0.133086713635525 0.132799503500441 1 1
0.234101026147728 0.233441792179133 1 1
0.168425538301621 0.1680266074817 1 1
0.152007737215267 0.151554463951159 1 1
0.210373817753761 0.209842838294614 1 1
0.179434693028914 0.178920574902057 1 1
0.195277330596055 0.194873990094655 1 1
0.168290055670559 0.167822093990019 1 1
0.244247250892387 0.2437206632257 1 1
0.198854160683863 0.198263396524941 1 1
0.125176931919376 0.124909146564535 0 0
0.225394001616416 0.224837231220982 1 1
0.177870141665921 0.177147947505848 1 1
0.190735476193537 0.190387407514012 1 1
0.20465339231412 0.204054630816713 1 1
0.238659078254478 0.237858080415051 1 1
0.233206339809116 0.232201389875111 1 1
0.229681336820186 0.228998312156957 1 1
0.241877339090738 0.241213603577894 1 1
0.200567652739341 0.200084356209514 1 1
0.198092311531446 0.197413172801095 1 1
0.228618133465282 0.227946321291957 1 1
0.228855329133489 0.228322266739485 1 1
0.150863707362025 0.150754401739787 1 1
0.197745361610414 0.197266200802921 1 1
0.13197346279134 0.131590305126853 1 1
0.186148566274033 0.185641384274157 1 1
0.210636483835355 0.210056955374178 1 1
0.201494138807597 0.20067607732308 1 1
0.237985304875901 0.237458131804492 1 1
0.220681012782204 0.220035608652067 1 1
0.219203350194462 0.218698224513696 1 1
0.183694076476837 0.183134280031831 1 1
0.210168843177746 0.209600108825575 1 1
0.202336443555198 0.201876195885192 1 1
0.238120000051104 0.237682711384253 1 1
0.192400902636822 0.19194092873638 1 1
0.163202629449864 0.162864620564838 1 1
0.221169682541567 0.220766876888082 1 1
0.178244394423719 0.177825722376266 1 1
0.247148207756388 0.246550777563489 1 1
0.17900647527619 0.178615386774874 1 1
0.188858903206904 0.188404243995254 1 1
0.171857167434209 0.171269289716706 1 1
0.151562893585463 0.151119132758448 1 1
0.230618340152282 0.230070228494585 1 1
0.193115596195336 0.192725244625197 1 1
0.210457437420178 0.209840044947158 1 1
0.184528040576495 0.183975853074042 1 1
0.186943280015874 0.186495375627289 1 1
0.154926635988923 0.154327544546479 1 1
0.234848484397964 0.234325742296251 1 1
0.119360539789332 0.119024592371377 0 0
0.194802301104522 0.194391260079126 1 1
0.220171753553684 0.21956770216244 1 1
0.17706104540302 0.176573099420372 1 1
0.252974514275599 0.252368868866985 1 1
0.245837908167468 0.245163262738188 1 1
0.215604743663176 0.214880610126948 1 1
0.144145099762516 0.143843337781514 1 1
0.195763297698444 0.19526395250131 1 1
0.136451570405361 0.136138621069712 1 1
0.200514986623843 0.199876938494491 1 1
0.219313283814478 0.218834001897431 1 1
0.208850539279133 0.208351401039102 1 1
0.248180557366226 0.247497159866632 1 1
0.270021121945587 0.269296105536808 1 1
0.15907265424574 0.158800321642671 1 1
0.154852407765712 0.154411544823353 1 1
0.229570079903132 0.228830733993779 1 1
0.231204909974984 0.230606057678982 1 1
0.157470261498196 0.157122317450177 1 1
0.184366291342697 0.183800378444319 1 1
0.206479924606449 0.206022424136451 1 1
0.151483384205556 0.150830061624451 1 1
0.281796503711476 0.281135708548655 0 0
0.185791322976185 0.185094474652972 1 1
0.144444593735164 0.144190581811363 1 1
0.182888238626981 0.18262616658872 1 1
0.273124903056766 0.272341845166483 1 1
0.236158581296196 0.235659106382121 1 1
0.239925160247806 0.239131142797506 1 1
0.173779638997366 0.173311950402531 1 1
0.21773728961303 0.217136647250651 1 1
0.132493259698068 0.132035495008309 1 1
0.183231902111474 0.182702606464749 1 1
0.230978987000579 0.230443562157852 1 1
0.183875097141716 0.183436956351913 1 1
0.206157900841087 0.205648583352253 1 1
0.152001925347046 0.151536426179969 1 1
0.181581708778049 0.180659876071359 1 1
0.27247961938102 0.271780574582559 0 0
0.20984377126195 0.209247938020891 1 1
0.158597839146566 0.158264491099942 1 1
0.166893766542041 0.166453867072251 1 1
0.21031519035679 0.209741530195134 1 1
0.169967337923317 0.169478935341428 1 1
0.146028134677396 0.1457580175372 1 1
0.169255467451028 0.168770481587016 1 1
0.161486613874981 0.161026075519639 1 1
0.187471220577938 0.187041605972347 1 1
0.166464045382584 0.166060611545371 1 1
0.228343063689798 0.227824396864569 1 1
0.196046538111854 0.195661597202155 1 1
0.195680613221081 0.195190984538832 1 1
0.229556832671425 0.229042425865164 1 1
0.193581397881357 0.193145096268877 1 1
0.147188929913932 0.146905350188655 1 1
0.168632089977018 0.168124653050507 1 1
0.218992975018806 0.218436396086458 1 1
0.158130440712738 0.157889084375135 1 1
0.174909667395358 0.174513051727566 1 1
0.294169894349259 0.292880495381779 1 1
0.173793373162077 0.173353962647855 1 1
0.164275892813088 0.163775083800432 1 1
0.210292355317476 0.209680908240704 1 1
0.182359781979438 0.181804654920881 1 1
0.223894261561698 0.223318419148925 1 1
0.192153209130722 0.191498468711068 1 1
0.150356034795487 0.150199981330555 1 1
0.241350358355951 0.240722612513025 1 1
0.174304334224507 0.17393665470702 1 1
0.187343602639427 0.186811503370156 1 1
0.257867995889762 0.25735468011823 1 1
0.185847589654288 0.185501749823181 1 1
0.187744499040499 0.187221779663072 1 1
0.215234219045279 0.214612839641094 1 1
0.192536697525254 0.19214225501908 1 1
0.288096854247383 0.287334645355867 1 1
0.19802589023203 0.197609420783331 1 1
0.134190849980237 0.133906277173803 1 1
0.137112545755468 0.136789636123694 1 1
0.216789570455615 0.21624805151879 1 1
0.0882399256380197 0.0880968447831359 0 0
0.264511505599124 0.263613236572402 1 1
0.17272463688526 0.172287152177683 1 1
0.204056034983208 0.203486009872751 1 1
0.227483581640651 0.226833539182536 1 1
0.20340474510317 0.202929034111433 1 1
0.151076560944376 0.150492809084959 1 1
0.200151720906003 0.199663704515411 1 1
0.21868479243485 0.218156219165023 1 1
0.240799541934425 0.240309558690379 1 1
0.212542012294533 0.212068859319557 1 1
0.152099754450803 0.151701183717268 1 1
0.23173455946638 0.231079514681433 1 1
0.224985401991105 0.224473702257408 1 1
0.194469295750673 0.193592106114547 1 1
0.163112114118824 0.162739530182661 1 1
0.165301401418758 0.164800068894178 1 1
0.164593660849091 0.164108842140069 1 1
0.184982620048624 0.184551536446848 1 1
0.175502060087948 0.175113162241424 1 1
0.192173053206116 0.19154692899596 1 1
0.22776912674839 0.22726546816387 1 1
0.167361495480482 0.166950802667373 1 1
0.221732774839352 0.220649241852311 1 1
0.179791085712044 0.179279667648567 1 1
0.213074613843891 0.212333289560849 1 1
0.319630918626801 0.318907657578268 0 0
0.217969112058008 0.217239604372688 1 1
0.173346876063458 0.172728207376963 1 1
0.192842571884912 0.192449942421531 1 1
0.182584401788946 0.18214588535632 1 1
0.190586068272512 0.19020416238376 1 1
0.205179883403089 0.204505640665699 1 1
0.145882243309804 0.145559658074758 1 1
0.137251230183966 0.137003982255678 1 1
0.230953027180456 0.230332370312044 1 1
0.217143202825361 0.216582592720022 1 1
0.223862313322937 0.223399490223068 1 1
0.178656401182655 0.178299121277486 1 1
0.206746594618048 0.206303759930569 1 1
0.156377629168009 0.156044120409465 1 1
0.19746125424864 0.196997875297475 1 1
0.183205221279203 0.182750536780075 1 1
0.183407170876136 0.182987753680404 1 1
0.248717142613298 0.248231097486497 1 1
0.162734760533511 0.162236019155648 1 1
0.228928814898848 0.22833934821416 1 1
0.202013334333981 0.201412784422009 1 1
0.174664451200429 0.174341489500655 1 1
0.241145981924759 0.240563506178724 1 1
0.178608196517237 0.178163368510349 1 1
0.247662056926656 0.246962644660602 1 1
0.136685346962672 0.136321502723012 1 1
0.202105838840968 0.201724431425722 1 1
0.176768596759461 0.176246576277726 1 1
0.201752697725529 0.201261429729809 1 1
0.185100995210472 0.184620020595406 1 1
0.186276388791483 0.18583294510508 1 1
0.237874140104222 0.237329756213204 1 1
0.230370141606517 0.229880448253172 1 1
0.292470982052787 0.291759085870623 0 0
0.212396728285971 0.21192774550484 1 1
0.226760391114097 0.226161589145838 1 1
0.156218539629906 0.15587898037749 1 1
0.235766787356506 0.235208138759264 1 1
0.193080219194652 0.192586439997211 1 1
0.171742969321065 0.171456298301744 1 1
0.265621767491865 0.264965082022831 1 1
0.116624411707087 0.116595254973592 1 1
0.209076280734377 0.208438206676446 1 1
0.206572456845376 0.205875381422906 1 1
0.216686565042787 0.216081335496064 1 1
0.185563835794931 0.185241363532719 1 1
0.199582542704802 0.199132701297191 1 1
0.219576441965947 0.218781700361651 1 1
0.193589356129458 0.193123426283197 1 1
0.210899516112492 0.210198049964198 1 1
0.168948115382399 0.168614676670055 1 1
0.173276766226401 0.172941097653996 1 1
0.245880070842781 0.245272668119718 1 1
0.181096104924557 0.180683348025594 1 1
0.205131124942492 0.204635343636501 1 1
0.181712865441413 0.181356727591897 1 1
0.192533501145296 0.191874429581717 1 1
0.187056444533383 0.186629404688258 1 1
0.212289068824296 0.211812639855035 1 1
0.185218292998164 0.184764946113408 1 1
0.154041198220347 0.153538879164023 1 1
0.211150464232396 0.210670161464495 1 1
0.156775325098 0.156266530553514 1 1
0.157184454257408 0.156798464495261 1 1
0.216847438796037 0.216278403410052 1 1
0.191071477051861 0.190642527869384 1 1
0.209424619736986 0.208853307583348 1 1
0.191736739487214 0.191221268623366 1 1
0.170796851438093 0.170343997350964 1 1
0.220672352841915 0.220163177706215 1 1
0.167226605208596 0.166461559065503 1 1
0.197239353229252 0.196790794828969 1 1
0.18685591788233 0.186412629330332 1 1
0.166181766743385 0.16571344389564 1 1
0.252344976119806 0.251721542789084 1 1
0.214483662687294 0.213940083460703 1 1
0.236948994538358 0.236396316246721 1 1
0.249213957053334 0.248167468501419 1 1
0.141018114814217 0.140732597984074 1 1
0.245785562510633 0.245101482674744 1 1
0.165458124703693 0.165042072838061 1 1
0.211302805194845 0.210651894344602 1 1
0.219465933937421 0.218963837476469 1 1
0.176485906793996 0.17610917808151 1 1
0.189988077420396 0.189431815129125 1 1
0.17525271756112 0.17484855594955 1 1
0.216334368481912 0.21552816831148 1 1
0.213929803727399 0.213538003442179 1 1
0.128022523942718 0.127599338881013 1 1
0.217946691670413 0.217422613864153 1 1
0.20122260303307 0.200571771879538 1 1
0.223828277427631 0.223366075034851 1 1
0.157580301075689 0.15728630849582 1 1
0.1566836377299 0.156264808715048 1 1
0.192588722569621 0.192107669863884 1 1
0.22326818069435 0.222700040942769 1 1
0.157638638266537 0.15708592390717 1 1
0.19847913758209 0.198069664025275 1 1
0.166103172703504 0.165712836657216 1 1
0.188235445762469 0.187706208949876 1 1
0.182473959335152 0.181692263110413 1 1
0.214304885111584 0.213680423841738 1 1
0.222644479450615 0.221953141002519 1 1
0.159296785862681 0.158927052531517 1 1
0.186347362665532 0.185792534522361 1 1
0.138988411464575 0.138747261685943 1 1
0.162949679491235 0.162620026931569 1 1
0.166502275203782 0.166048193243435 1 1
0.212743142633678 0.212148385350171 1 1
0.266032423124175 0.265447048637306 1 1
0.221329407069503 0.220653771977097 1 1
0.21823345890203 0.21765857398636 1 1
0.210923599165946 0.21028189086452 1 1
0.187495373440562 0.187144822224091 1 1
0.145665649313063 0.144794033312931 1 1
0.212639798766469 0.212029409534893 1 1
0.215163416783276 0.214509076591178 1 1
0.153567815715211 0.153012201431596 1 1
0.202520726074179 0.202098101784369 1 1
0.263286996928935 0.262616809519782 1 1
0.264605870173587 0.26406211303642 1 1
0.134086215750319 0.133697328004972 1 1
0.219092876649839 0.21859839908596 1 1
0.17349925621642 0.173179523833981 1 1
0.19418045928871 0.193638093295731 1 1
0.185989022856752 0.185542813343261 1 1
0.210620687313174 0.210054275940082 1 1
0.269476313747386 0.268927417307127 0 0
0.204881767945589 0.204324439830728 1 1
0.161120208552633 0.160699396179222 1 1
0.171745665172257 0.171342108317127 1 1
0.187009266534375 0.186567052988577 1 1
0.17643275642569 0.176057799371795 1 1
0.170311507073872 0.169879929926592 1 1
0.230805322676942 0.230234624008386 1 1
0.176676673402947 0.176188339738283 1 1
0.154968888531528 0.15458493198684 1 1
0.265135541051677 0.2644491443358 1 1
0.180855755494168 0.180325731903638 1 1
0.105946324945063 0.105642070911799 0 0
0.198252223224682 0.197827530898101 1 1
0.164640812885147 0.164307748036828 1 1
0.168051213419818 0.167638329851053 1 1
0.170299631887473 0.169915331611941 1 1
0.221134921321856 0.220591311918581 1 1
0.158719456693721 0.15828472671422 1 1
0.193970770317077 0.193488998713999 1 1
0.155534127038355 0.154868602484876 1 1
0.230712436419684 0.23015207542476 1 1
0.168469073874638 0.168343244710521 1 1
0.244943515234215 0.244316004753106 1 1
0.214026272074832 0.2133265810543 1 1
0.174410157333467 0.173933432126423 1 1
0.185379794899419 0.18496562773328 1 1
0.230788682925667 0.230193961749806 1 1
0.214651779822561 0.214068525229613 1 1
0.236406190832815 0.235730355022391 1 1
0.212635979415612 0.212143507167741 1 1
0.252355430335888 0.251756223130868 1 1
0.166969682024069 0.166610269383678 1 1
0.180060591373155 0.179640259478819 1 1
0.152216539615606 0.151899887967615 1 1
0.219327657995609 0.218657208992573 1 1
0.138994798530069 0.13812051905088 1 1
0.232477437362163 0.231941911396518 1 1
0.167074274598128 0.166446325045286 1 1
0.139644471427941 0.139382300261939 1 1
0.202389333752448 0.201971448282001 1 1
0.187881755444131 0.187529554078677 1 1
0.209814465570662 0.209340267009477 1 1
0.150009037183716 0.14966984625838 1 1
0.208468368969773 0.207999503144474 1 1
0.217160539408076 0.216519441304607 1 1
0.170090721867903 0.169606715590468 1 1
0.225856086329931 0.225321445328731 1 1
0.164642490464366 0.16431553949167 1 1
0.196584102541644 0.196145662995094 1 1
0.13331404060608 0.132970279153214 1 1
0.24748624979492 0.246788520200041 1 1
0.206731655826616 0.205955921066269 1 1
0.190884436916135 0.190376828243702 1 1
0.199047185736718 0.198538006617351 1 1
0.126966679043267 0.126711578296991 0 0
0.211795380171848 0.21143498233096 1 1
0.204040917526846 0.203575707112993 1 1
0.156279274586284 0.155940069759967 1 1
0.199164352170954 0.198751245859945 1 1
0.223713316316495 0.223205483460477 1 1
0.161359987272156 0.160945989338252 1 1
0.128514177553587 0.128178237171485 1 1
0.186407834249442 0.186037721748516 1 1
0.116348137942421 0.115981043933547 0 0
0.204139069864659 0.203648373325225 1 1
0.197948938091493 0.197592703727632 1 1
0.147673353725549 0.147391979573618 1 1
0.182647181177498 0.182268210810262 1 1
0.184340971433807 0.183988727599951 1 1
0.208749390473934 0.208107041477089 1 1
0.201415079910886 0.200889114644226 1 1
0.211387983248407 0.210876277766771 1 1
0.238622314970665 0.238016556331365 1 1
0.211137624265879 0.210536067956211 1 1
0.229558994870438 0.228991345946794 1 1
0.260970338248331 0.260011945448627 1 1
0.217817866302966 0.217268903413922 1 1
0.231683741023446 0.231053829568795 1 1
0.111255484367455 0.110913334277008 0 0
0.170787709993481 0.170353940073538 1 1
0.161910563105436 0.161545038372916 1 1
0.128999118567281 0.12864755872396 1 1
0.204840200269478 0.204400267542918 1 1
0.255538706843737 0.254677810513594 1 1
0.183057256858359 0.182637718854863 1 1
0.23749948911725 0.236758290631558 1 1
0.206248301098584 0.20562391309414 1 1
0.20861922028545 0.208085653964739 1 1
0.252264275701258 0.251673115449472 1 1
0.182802766327028 0.182407020193807 1 1
0.19211120547709 0.191621167671879 1 1
0.232967877392363 0.232350992259508 1 1
0.203749579786976 0.203310008123313 1 1
0.214078096864181 0.213539091251267 1 1
0.1396091393931 0.139216987012049 1 1
0.180024766522867 0.179653440971588 1 1
0.250826431083269 0.249673354753617 1 1
0.177745549086563 0.17725954974663 1 1
0.236720549625281 0.236101824427792 1 1
0.220420742176711 0.219662329943663 1 1
0.183365048014039 0.18290616504174 1 1
0.162192278833837 0.161715946114798 1 1
0.179419675913861 0.178979896238141 1 1
0.183811384024245 0.183307535000717 1 1
0.229542404772474 0.229103447191089 1 1
0.219646331864282 0.218938674520405 1 1
0.23769346661017 0.236977701293063 1 1
0.154725211444305 0.154406870905718 1 1
0.191691085472764 0.190968418924302 1 1
0.22542325549136 0.224580279167882 1 1
0.184989342690145 0.184625249812056 1 1
0.21334973269449 0.212805111166902 1 1
0.191072078092082 0.190584442325321 1 1
0.198675071509426 0.198276602616987 1 1
0.201111247429162 0.200662003065625 1 1
0.167967174967985 0.167608945536752 1 1
0.229844966933975 0.229369593856347 1 1
0.191196863732662 0.190612896498873 1 1
0.191568318536383 0.191191469598518 1 1
0.182586483400076 0.181947610038183 1 1
0.262776506227309 0.261820674219113 1 1
0.135442759472556 0.135215598933068 1 1
0.215099807629145 0.214628835396161 1 1
0.234471848543038 0.23402692044206 1 1
0.225280390822754 0.224782613602048 1 1
0.208963975626415 0.208444690523532 1 1
0.140543950134335 0.140113396878015 1 1
0.162040374595854 0.161628264635984 1 1
0.245238428275432 0.244464727941658 1 1
0.17356473111243 0.173114163988622 1 1
0.191863850000615 0.19140390200724 1 1
0.24634161705339 0.245871982344643 1 1
0.220039530044165 0.219503034077671 1 1
0.199292238090412 0.198747134262107 1 1
0.218915788748101 0.218242291945338 1 1
0.128553954333129 0.128161818641238 1 1
0.217726636475705 0.21716778238565 1 1
0.188027383421886 0.187136543336949 1 1
0.181793387029181 0.181380616737059 1 1
0.212432259290812 0.211929565813235 1 1
0.227496696865164 0.22685771848532 1 1
0.208924300470688 0.208474763309867 1 1
0.208970636219517 0.208535265551126 1 1
0.15394010735594 0.153501250808991 1 1
0.202032382475582 0.201589508392946 1 1
0.206429998309686 0.206052113550473 1 1
0.123269993481976 0.122899837896513 1 1
0.165733610264397 0.165328398623038 1 1
0.160289105863972 0.159845158751693 1 1
0.21394326474327 0.213517593172558 1 1
0.258952558412924 0.258244441545095 1 1
0.166129298929697 0.165669790012667 1 1
0.161933443443565 0.161464650665284 1 1
0.211351801636172 0.210664101876113 1 1
0.205562110727052 0.205046991141253 1 1
0.204680497515119 0.204156497486252 1 1
0.214421582629477 0.213858242951451 1 1
0.173337451696309 0.172814424725456 1 1
0.154090542802286 0.153389095523662 1 1
0.17044434061015 0.169916168052322 1 1
0.143331142161183 0.143094023346151 1 1
0.147651162213146 0.147329415233961 1 1
0.234392816999401 0.233876059640835 1 1
0.163978164660632 0.163529603867976 1 1
0.217872182754887 0.217364411233765 1 1
0.177928182522817 0.177400714253729 1 1
0.229223068520849 0.228672922149845 1 1
0.197456864292713 0.197006913353153 1 1
0.26228542754532 0.261430576080858 1 1
0.216631376290455 0.216122939513692 1 1
0.185501649593348 0.184946697879466 1 1
0.15202393615435 0.151572483181404 1 1
0.24317164163767 0.242302149025432 1 1
0.175128069702937 0.174666830993569 1 1
0.206700846007927 0.206176076202618 1 1
0.201882521300383 0.201473647183618 1 1
0.217990196791988 0.217319058875045 1 1
0.179370977299162 0.17902250653413 1 1
0.192597438124305 0.19219559941071 1 1
0.19010218113239 0.18956524607874 1 1
0.219118054373465 0.218567431470761 1 1
0.170002908296806 0.169620932102587 1 1
0.278802533067966 0.277719126126725 1 1
0.209056969635748 0.208604929095009 1 1
0.16670728805665 0.166150847960416 1 1
0.239648490715217 0.239198845729496 1 1
0.240160973718936 0.239428285196178 1 1
0.223878142310975 0.22332994083079 1 1
0.14755039768278 0.147193759583208 1 1
0.215068135239397 0.214442946298978 1 1
0.159459069671344 0.158993935340656 1 1
0.170858161585187 0.170450433805974 1 1
0.246250521482456 0.24570908600621 1 1
0.131595265076315 0.131438207887412 1 1
0.15036503845732 0.150048229437413 1 1
0.183240890873902 0.182841198695407 1 1
0.24051077110803 0.239945539026547 1 1
0.224118921150996 0.223589405401975 1 1
0.197167278482416 0.196735340208711 1 1
0.21236347368541 0.212033463331768 1 1
0.172343734193629 0.171937855133314 1 1
0.21813781299991 0.217625219913013 1 1
0.214911666279006 0.214350224636777 1 1
0.198222483285929 0.197752186823463 1 1
0.223009237309467 0.2222700466077 1 1
0.113439076637039 0.113022522199031 0 0
0.250773854548928 0.250199939923628 1 1
0.228235130338841 0.227815587906997 1 1
0.214901615781353 0.214270976557805 1 1
0.213257874295021 0.212490456560998 1 1
0.230731766935362 0.230205910500679 1 1
0.170651787497774 0.17018057178967 1 1
0.237953548190279 0.23740944379688 1 1
0.230187269040176 0.229452051442957 1 1
0.251765030850083 0.250789226402198 1 1
0.171155628176568 0.170536563778163 1 1
0.217982688222676 0.217337451339138 1 1
0.210133222335426 0.209572442616122 1 1
0.15193263834065 0.151577895008075 1 1
0.236718425381315 0.236119953782962 1 1
0.238216262609836 0.237541407061627 1 1
0.2506003013695 0.250034983264048 1 1
0.230529498986268 0.229876107084153 1 1
0.194602860151405 0.194020958528314 1 1
0.171854244107179 0.171497505737031 1 1
0.198258085976186 0.197793396658427 1 1
0.185841956020506 0.185420189692106 1 1
0.106953284463207 0.106734424500265 0 0
0.21769633766444 0.217180986118807 1 1
0.169786451996671 0.169401138366501 1 1
0.237038558292024 0.236378957240775 1 1
0.168013739228293 0.167431364658817 1 1
0.211541493181121 0.21110311036665 1 1
0.18104664678244 0.180574699316306 1 1
0.161410047905175 0.160967156600723 1 1
0.203241383919854 0.202790318955724 1 1
0.150646392506414 0.150283023810331 1 1
0.187691004137859 0.187290648373289 1 1
0.128230965875608 0.127470298774059 1 1
0.161291079205207 0.160945334203755 1 1
0.216965873128578 0.216349307605465 1 1
0.234066249747991 0.233520412729878 1 1
0.228491926273026 0.227748326170707 1 1
0.200091575986866 0.19967248522793 1 1
0.221419429135499 0.220848638280641 1 1
0.203237678416442 0.20291343122304 1 1
0.178895111902149 0.178436186202821 1 1
0.220535155693348 0.219962006543311 1 1
0.18327429433447 0.182823339267655 1 1
0.217800006553749 0.217354875516522 1 1
0.210461816279621 0.209942972747548 1 1
0.204042530587583 0.203573078463824 1 1
0.194157512929332 0.193550608497304 1 1
0.219782606100928 0.219312066599852 1 1
0.189663993559672 0.189292481246598 1 1
0.187294936708629 0.186999231317056 1 1
0.214675269330127 0.214165696222136 1 1
0.25152795976324 0.250833087236961 1 1
0.224877731790795 0.22428920146428 1 1
0.14634058092232 0.145929502191407 1 1
0.206085293173737 0.205428016994222 1 1
0.177522645781776 0.177112024689104 1 1
0.176939844934881 0.176522242628262 1 1
0.202998943839428 0.202503755762959 1 1
0.118158662155768 0.117868318795478 1 1
0.198985593648835 0.198453359381763 1 1
0.182724864438121 0.182348774862001 1 1
0.205274601996569 0.204509355587878 1 1
0.198099549448355 0.197443194568917 1 1
0.180462441680621 0.179916817913078 1 1
0.147439258780354 0.147123465066473 1 1
0.170815353456631 0.17039605845376 1 1
0.160851860952643 0.160432583711372 1 1
0.193369081573327 0.192870531853777 1 1
0.174014664854195 0.173608152327519 1 1
0.190086855838339 0.189637644470338 1 1
0.227425608934551 0.226495231819654 1 1
0.236676626209937 0.236196281552186 1 1
0.200490267232842 0.199884456862605 1 1
0.206850009248307 0.206356358582474 1 1
0.216957486082241 0.216005865640275 1 1
0.223840942981214 0.22322474805002 1 1
0.257617022387998 0.2569129058112 1 1
0.17783607758283 0.177375237726256 1 1
0.139911895732871 0.139476454556659 1 1
0.233338066095768 0.232789961209467 1 1
0.167607392753014 0.167271233772482 1 1
0.178759368403305 0.178154175924287 1 1
0.258295754931075 0.257704025230679 1 1
0.197419294705341 0.197057375373994 1 1
0.178880731582083 0.17837759351715 1 1
0.220672313608728 0.220159283119123 1 1
0.12012231529096 0.119792781291774 0 0
0.217670756248106 0.217067010548679 1 1
0.22705815093828 0.226530742338867 1 1
0.240349421535462 0.239773334869334 1 1
0.185218684065164 0.18483821419548 1 1
0.154350855987208 0.154042711096773 1 1
0.189940584233113 0.189492305598412 1 1
0.262759358396809 0.26206243998091 1 1
0.185202288797904 0.184790824216749 1 1
0.185103883811833 0.184740424764325 1 1
0.258893691855583 0.257997326862519 1 1
0.0886107234657224 0.0882994658406945 0 0
0.165130408876352 0.164793016889341 1 1
0.189396598648649 0.188932277496796 1 1
0.222622754443696 0.222140475440449 1 1
0.252237400958807 0.251258525200537 1 1
0.168056803992694 0.167731125376297 1 1
0.218208654156104 0.217704464700711 1 1
0.187241132004447 0.186755742349583 1 1
0.267547314201129 0.266712882532303 1 1
0.22481494138789 0.224175197917396 1 1
0.201472080634344 0.20089839824917 1 1
0.20349990535861 0.202968880417399 1 1
0.175431185617817 0.17508008209478 1 1
0.186594489531987 0.186156415513637 1 1
0.193035146019349 0.192453145435322 1 1
0.102713530666289 0.102495529831418 0 0
0.195848237747443 0.195316419705437 1 1
0.2303044723778 0.229625842033078 1 1
0.23756605720483 0.23681261060449 1 1
0.228137087817492 0.22736820000095 1 1
0.15510482201146 0.154571618714885 1 1
0.151845528792123 0.151435622034661 1 1
0.181364195283639 0.180936621216044 1 1
0.150641109133623 0.149925866857693 1 1
0.153321875430536 0.152980338655748 1 1
0.162796225437664 0.162504043958864 1 1
0.173869972365581 0.173484822775137 1 1
0.195837882743148 0.19537762376123 1 1
0.270045770979426 0.269338760590716 1 1
0.277035665821503 0.276280621523736 1 1
0.128057920343386 0.127722091356316 0 0
0.235769506503363 0.235328865735211 1 1
0.169399392647941 0.169051241474936 1 1
0.189185508226717 0.188735299744753 1 1
0.175918481478897 0.175507584278987 1 1
0.209891334165532 0.209241083768668 1 1
0.203644921862308 0.203215490487928 1 1
0.231398513241584 0.230554049727327 1 1
0.103963328974548 0.103696985206139 0 0
0.159837649651503 0.15945285384273 1 1
0.213151334145298 0.21258288827333 1 1
0.257608976792033 0.256987386946437 1 1
0.208514683676441 0.208053122845381 1 1
0.14039484027022 0.140099885939316 1 1
0.184513389684964 0.184097174226213 1 1
0.216617900189778 0.216076063844426 1 1
0.224761135586533 0.224214032596658 1 1
0.149195330427267 0.148799786582789 1 1
0.159721701643689 0.158940733172497 1 1
0.207038765873002 0.206107199115794 1 1
0.155876176542364 0.155508713149827 1 1
0.251360072138077 0.250675099393253 1 1
0.211377224755289 0.210935281756306 1 1
0.236004240199848 0.235450771127763 1 1
0.215858844272427 0.215270415152407 1 1
0.203965864409067 0.203468015979782 1 1
0.220252580948611 0.219646679744138 1 1
0.242496392842202 0.241818522343772 1 1
0.24800095497099 0.247396957988507 1 1
0.153031355050902 0.152394981031192 1 1
0.1737244991352 0.173221208399635 1 1
0.247123241893551 0.246504466950765 1 1
0.222910098085105 0.222274108622317 1 1
0.187531693717789 0.187072797470548 1 1
0.252982890673701 0.252470642853941 1 1
0.206364039817336 0.205855939223874 1 1
0.12936772260685 0.128997493463711 1 1
0.194573536483203 0.194253518475689 1 1
0.238547840438535 0.237955695776755 1 1
0.157039016824888 0.156695163940316 1 1
0.237539444227885 0.236880148537332 1 1
0.198328878470383 0.197750524160008 1 1
0.24235365849809 0.241646997943253 1 1
0.231624611393125 0.231130551969173 1 1
0.172991638728598 0.172466240636992 1 1
0.105043291810874 0.104789905744325 0 0
0.171113331714259 0.170765843786545 1 1
0.162102099858472 0.16172125894759 1 1
0.15573700182557 0.155373338657379 1 1
0.153194498748456 0.152839480954477 1 1
0.160863984447862 0.160401316093967 1 1
0.182635356513866 0.18224294740324 1 1
0.241178906755872 0.240635623852868 1 1
0.249961999348853 0.249381991889135 1 1
0.243644658957971 0.243112649235752 1 1
0.246063518212312 0.245317626928414 1 1
0.215030645929334 0.214529659808757 1 1
0.202719696602525 0.202176835591348 1 1
0.206121569591334 0.205389235847487 1 1
0.255628556403004 0.255037908361531 1 1
0.19355684434499 0.192953031512155 1 1
0.21033117492647 0.209911782445809 1 1
0.247078953383331 0.246475789132637 1 1
0.134000479671381 0.133817730434412 1 1
0.127619371865154 0.127299610219586 0 0
0.139083223708354 0.13876773793321 1 1
0.206817341101696 0.206119387400753 1 1
0.21895631956498 0.21838663868058 1 1
0.249904293395657 0.249210579396703 1 1
0.235862479427793 0.235143237413887 1 1
0.183054268462951 0.182534813125789 1 1
0.201752239018563 0.201162737200442 1 1
0.166783528610128 0.166221600472576 1 1
0.161508911748836 0.161208117656083 1 1
0.145448664909525 0.145007913705718 1 1
0.241953270447641 0.241266577254421 1 1
0.188166556023573 0.187720575523173 1 1
0.203239697744311 0.202808206744908 1 1
0.165446605728577 0.165025069361365 1 1
0.172236929414999 0.171772652338673 1 1
0.129856535447456 0.12964003229543 1 1
0.209299714090851 0.208684228585251 1 1
0.186522102750308 0.186042420671041 1 1
0.221679371289627 0.221052663207315 1 1
0.172591390459639 0.172173152499574 1 1
0.153094113335192 0.15263080962547 1 1
0.237811597450062 0.237350442648253 1 1
0.208469387178672 0.207820449235041 1 1
0.228513191521483 0.227769330793728 1 1
0.2101835504887 0.209756418835213 1 1
0.205068172382556 0.204542946058546 1 1
0.161235725340448 0.160874053575571 1 1
0.257704720677619 0.257032782614805 1 1
0.173936091283215 0.173646543572504 1 1
0.212030055541292 0.211568518442017 1 1
0.242831059443815 0.24229552546744 1 1
0.222493667873882 0.22206976122203 1 1
0.276176857727467 0.275417704506581 0 0
0.187117907000429 0.186622246591274 1 1
0.235287811471932 0.23469051562613 1 1
0.146502238206451 0.146111548601299 1 1
0.178616720494563 0.178182732947343 1 1
0.283204431269408 0.282578767522797 0 0
0.175461809656988 0.174962751961534 1 1
0.210989832142768 0.210437240473597 1 1
0.230261534577625 0.229581649883632 1 1
0.202999176436212 0.202535091282913 1 1
0.240282482587533 0.239739169576803 1 1
0.216039775518194 0.21528280577805 1 1
0.232262023460996 0.231556886762835 1 1
0.188137181043058 0.187815940939867 1 1
0.169275731395009 0.169142254164598 1 1
0.162337091138707 0.161950328133337 1 1
0.151603711620034 0.151249250030057 1 1
0.200933094011392 0.200425770983392 1 1
0.20754906153075 0.207172429979529 1 1
0.21867363567509 0.218006965522178 1 1
0.187543491649163 0.186990790034684 1 1
0.199132889116452 0.198719560139994 1 1
0.228160663851516 0.227590690461642 1 1
0.228899033720158 0.228369958714642 1 1
0.223622631379071 0.223145709657857 1 1
0.240492625511859 0.239878956128075 1 1
0.217427129540483 0.21682923390387 1 1
0.207181259276488 0.20683508477639 1 1
0.159755665631075 0.159391139394416 1 1
0.206116321251189 0.205550241274171 1 1
0.240059875664942 0.239401089963183 1 1
0.251423970727937 0.250794196725591 1 1
0.197155426405024 0.19664763758053 1 1
0.235085209943371 0.234558643474244 1 1
0.173459643193287 0.172946211946974 1 1
0.269068744044905 0.268375032181012 1 1
0.226115144274663 0.22548606587429 1 1
0.247235995416469 0.246585048219691 1 1
0.195304438739537 0.194851593140027 1 1
0.188541529652473 0.188221325425685 1 1
0.132930652154069 0.132668241136094 0 0
0.184467432809576 0.184081822168946 1 1
0.184023870222089 0.183625420597458 1 1
0.185962794737477 0.185521574546835 1 1
0.223944766819915 0.223423135593092 1 1
0.209145280896613 0.20864395641082 1 1
0.252010037238826 0.251416289519545 1 1
0.158529333356591 0.158087802468172 1 1
0.19360164766886 0.193165255687709 1 1
0.187876692948533 0.187714557923729 1 1
0.246190291183417 0.245393134691837 1 1
0.156771549052844 0.156388908872662 1 1
0.198125057886235 0.197653007323302 1 1
0.207892608953617 0.207304566377199 1 1
0.203897145933714 0.203321682943117 1 1
0.20444623394237 0.203979876834693 1 1
0.163248123264394 0.162826693569889 1 1
0.228954049727827 0.228314648601076 1 1
0.217045682687005 0.216638249083948 1 1
0.25789327635325 0.257265920954255 1 1
0.228977440063281 0.228456800408082 1 1
0.244517218298605 0.243887189557478 1 1
0.273032027068977 0.272370107786338 1 1
0.212844690435424 0.212393081972126 1 1
0.183093021434743 0.18257815279712 1 1
0.158071779167111 0.157752651696361 1 1
0.189309803698664 0.188905516948571 1 1
0.206859052666173 0.206412570999427 1 1
0.181478784442611 0.181207779371107 1 1
0.228768667314625 0.22827786057065 1 1
0.210320500109525 0.209706861718634 1 1
0.225165792427089 0.224185355812994 1 1
0.210730627092664 0.210288237248037 1 1
0.188715010183347 0.188309886583608 1 1
0.273994841767965 0.27318566306715 1 1
0.14799134483851 0.14773009118125 1 1
0.179111248658595 0.178391619271796 1 1
0.167919176684226 0.167465137410265 1 1
0.153334522498702 0.152704948316477 1 1
0.197184438800905 0.196581467448335 1 1
0.192249135704683 0.191484818079165 1 1
0.205111698397703 0.204553027469891 1 1
0.162487357925666 0.162015315806674 1 1
0.219000105459461 0.21840756448525 1 1
0.197190396009366 0.196521897558187 1 1
0.154463731943079 0.154050621388784 1 1
0.190408131482326 0.189848695184942 1 1
0.230965912420268 0.230501804337708 1 1
0.136651155117175 0.136339481816321 1 1
0.239113083713646 0.238516203905652 1 1
0.143069735881105 0.142757069807386 1 1
0.21016912517549 0.209648805743626 1 1
0.213365940414729 0.212883721602649 1 1
0.275990045200998 0.27541574051308 0 0
0.242496125774191 0.242034634461528 1 1
0.206338122640362 0.205839595827944 1 1
0.244402245646503 0.243757029243145 1 1
0.188849614210402 0.188321552053923 1 1
0.236773541004675 0.236151220790126 1 1
0.158534972411919 0.158273023060741 1 1
0.193147648905909 0.19271481586663 1 1
0.227972340285646 0.227046103158192 1 1
0.185230565011261 0.184795933212424 1 1
0.177717820768563 0.176933972126079 1 1
0.22851195380978 0.227983553716364 1 1
0.173568802510301 0.17322236171379 1 1
0.231566834237753 0.230915762757624 1 1
0.240752176325013 0.240138750093054 1 1
0.138125227392946 0.137847593893507 1 1
0.220452830721985 0.219995967683033 1 1
0.208464376514569 0.207981670500823 1 1
0.210004055562536 0.209508080362932 1 1
0.240026163189452 0.239457078931783 1 1
0.162952792437923 0.162411465005396 1 1
0.233983233640542 0.233321738945159 1 1
0.194691838783102 0.194237800286956 1 1
0.197620631911436 0.197142818955979 1 1
0.2281303763519 0.227403910924658 1 1
0.229817217891221 0.229086582658918 1 1
0.190502308967679 0.19004961013725 1 1
0.231650256418424 0.231153277932968 1 1
0.243235291059081 0.242465726894884 1 1
0.128446506797471 0.128183241796888 1 1
0.190017193729959 0.18952257233542 1 1
0.184600941286066 0.184264030860542 1 1
0.194455977078186 0.1940378554293 1 1
0.175253205694952 0.174865000535567 1 1
0.130488539279386 0.130153531510817 1 1
0.259568139246122 0.259000487836902 1 1
0.232139341473235 0.231467855680716 1 1
0.199320347360741 0.198871017156171 1 1
0.229522766250666 0.228989430074921 1 1
0.149448765293854 0.149125628058376 1 1
0.180734860267582 0.180273052961721 1 1
0.246817346356089 0.246309001445366 1 1
0.201511516748857 0.200875972440698 1 1
0.23201990655101 0.231362610164562 1 1
0.220755822481739 0.220253471063328 1 1
0.19594671887241 0.195498168629926 1 1
0.201770359327731 0.200933273513982 1 1
0.190788634609654 0.190501260265997 1 1
0.180319484622352 0.179950581952715 1 1
0.242314430089752 0.241793004028965 1 1
0.206688527006604 0.206245517211077 1 1
0.166157282971033 0.165819565720033 1 1
0.203181288210714 0.202732033960077 1 1
0.246029952529112 0.245400420425704 1 1
0.199139742360303 0.198634890028526 1 1
0.127513467022681 0.127268298905618 0 0
0.158732548175859 0.158290456958115 1 1
0.251176769525892 0.250618547674638 1 1
0.250527442957774 0.249886648225009 1 1
0.162112025776588 0.161635671459562 1 1
0.209489247690627 0.209088608673517 1 1
0.210085020157292 0.209574409975327 1 1
0.13673898493891 0.136454824686364 1 1
0.22368124991264 0.223164906874108 1 1
0.167419543225285 0.167002678017887 1 1
0.167715075644564 0.167122430380308 1 1
0.186502462539233 0.185997420474855 1 1
0.200500674272903 0.200077703225584 1 1
0.234870652519221 0.234331109252841 1 1
0.201819601019113 0.201263786490228 1 1
0.196353213722873 0.195992616008195 1 1
0.23852727207868 0.238004870860068 1 1
0.231630340487089 0.231019294815512 1 1
0.193674809030708 0.193220590182207 1 1
0.206832382318762 0.206430930156838 1 1
0.195863563706 0.195452942617924 1 1
0.22073103528466 0.22029764616893 1 1
0.233809146236293 0.233220688041068 1 1
0.218313489953993 0.217715358660003 1 1
0.209914407154916 0.209353190733829 1 1
0.161366340241287 0.16095415119766 1 1
0.205455067384431 0.204852886243801 1 1
0.245629304982375 0.244856127941532 1 1
0.0820887255895045 0.0819030265032974 0 0
0.219133402054673 0.218637562193454 1 1
0.295169950628543 0.294268820519709 1 1
0.244895030478046 0.244391130990887 1 1
0.175605002180809 0.174860080787522 1 1
0.178287917402616 0.178001516281921 1 1
0.209646195112586 0.209075576857468 1 1
0.179226644277178 0.178870350545802 1 1
0.199307396884902 0.198888293015607 1 1
0.227471214033184 0.226842801760105 1 1
0.167238490194527 0.166892070210485 1 1
0.173240346047128 0.172826535250169 1 1
0.19252419049266 0.192103871572344 1 1
0.260560867135313 0.259865334230577 1 1
0.186407835655723 0.185956492045239 1 1
0.208408831637566 0.207907790969027 1 1
0.209919106944276 0.20927332351556 1 1
0.180887677044442 0.180511449489112 1 1
0.175125239606018 0.174742936852643 1 1
0.166010974108544 0.165485158636611 1 1
0.212004878129426 0.211290469764649 1 1
0.122091487305893 0.121317779300792 1 1
0.219914774819469 0.219422372560907 1 1
0.215769286222849 0.215237875403727 1 1
0.231255973890128 0.230666266874442 1 1
0.204052469983452 0.203485250581709 1 1
0.213634802787308 0.21295074716824 1 1
0.196783776115733 0.196322426018427 1 1
0.171178269208633 0.170828276104553 1 1
0.17661710638476 0.176054472263128 1 1
0.197281135661698 0.196772599353288 1 1
0.224837723254663 0.224190163755734 1 1
0.14359954226803 0.143377850841099 1 1
0.171604963265046 0.171046564182812 1 1
0.216276304693203 0.215846561059251 1 1
0.190847959779357 0.190420305555792 1 1
0.233801076068355 0.23343082416081 1 1
0.221544726380929 0.220952093347932 1 1
0.224144658861422 0.223608850231629 1 1
0.191832593855285 0.191294565814549 1 1
0.298052875768816 0.297083462753403 1 1
0.227015359314955 0.226470542154525 1 1
0.238017552380716 0.236956632965679 1 1
0.190411996504835 0.189984058278379 1 1
0.225047092212355 0.224578695949883 1 1
0.208577300252731 0.208039959310685 1 1
0.219431193073085 0.218946062674754 1 1
0.200641622244832 0.200121395257949 1 1
0.243219655058026 0.242500989658913 1 1
0.207377078088087 0.206865464190209 1 1
0.176174595906431 0.175750290906821 1 1
0.202862527582584 0.202453919926989 1 1
0.258926233293168 0.258097383305128 1 1
0.249328946822846 0.247944810090212 1 1
0.19056395714846 0.190059103108077 1 1
0.127765770066389 0.127338918676967 1 1
0.191553098627487 0.190954738127088 1 1
0.204684994029187 0.203865198571477 1 1
0.185268144825849 0.184904961836028 1 1
0.16969730067476 0.16926091561066 1 1
0.168586760897846 0.168275621744494 1 1
0.148441522517351 0.148029022279707 1 1
0.268268608125606 0.267312238751219 1 1
0.285404615235566 0.284745685956972 0 0
0.265634721722826 0.265119280734839 1 1
0.15934104702111 0.158857154915735 1 1
0.206458256169007 0.205969758489831 1 1
0.264266595114241 0.263608177796696 1 1
0.290633851937944 0.2898092818899 0 0
0.207843604163907 0.207286037403767 1 1
0.216512115776657 0.216001086408317 1 1
0.206917720016076 0.206395876466117 1 1
0.199757272057125 0.199359330808734 1 1
0.189256479373321 0.188596690638406 1 1
0.201071585428246 0.200271731541744 1 1
0.195617969636541 0.195053221423168 1 1
0.187112877237681 0.186637747216973 1 1
0.210480558909759 0.209968044975265 1 1
0.224402898012601 0.22334469772663 1 1
0.203947663991847 0.203468051750586 1 1
0.194785580042418 0.194264214991214 1 1
0.240416131326064 0.239714171686865 1 1
0.18102557974672 0.180545808818665 1 1
0.271057063772987 0.270337614015085 1 1
0.25099724338247 0.250316427544726 1 1
0.169623478566142 0.169252446043284 1 1
0.16555743715115 0.165122885756035 1 1
0.211191139308577 0.210619933869173 1 1
0.21644051647896 0.215841815929344 1 1
0.169875714985663 0.169442938962192 1 1
0.266185687068085 0.265570694776106 1 1
0.233130668360357 0.232663598692059 1 1
0.199063875315449 0.198234022879305 1 1
0.191276617883469 0.190888156307289 1 1
0.173181049787147 0.172744933556755 1 1
0.189024259831986 0.188560553125159 1 1
0.139619792531282 0.139435308081467 1 1
0.157807215982412 0.157396289519683 1 1
0.177332553259754 0.176937525352384 1 1
0.24342986685042 0.242891591360772 1 1
0.234833004217237 0.233997762270232 1 1
0.255957589227134 0.255351489083971 1 1
0.266263749987422 0.26551620371693 1 1
0.111491685311269 0.111133689881346 1 1
0.219595482587622 0.219092997511749 1 1
0.156922153213541 0.156485335219643 1 1
0.216459755143943 0.215424040708605 1 1
0.170987892781806 0.170621655662276 1 1
0.207859638459954 0.207357784039469 1 1
0.211842234228646 0.211394785942903 1 1
0.100629606618903 0.100368672262952 0 0
0.197791483097714 0.197364088307823 1 1
0.260653811490785 0.260144837710485 1 1
0.220122064044412 0.219688585004843 1 1
0.203431781450499 0.202880925625805 1 1
0.175920952404589 0.175552039526246 1 1
0.205010106771432 0.204644695729643 1 1
0.134764702390702 0.134450455342167 1 1
0.274668863468531 0.273469044560616 1 1
0.23097767777097 0.230476672059718 1 1
0.209920229370367 0.209392042325024 1 1
0.215318408983931 0.214709798540737 1 1
0.203657072896907 0.203372531024039 1 1
0.0943647833665055 0.093866447676362 0 0
0.16414281304386 0.163711081492469 1 1
0.203066306077999 0.202661606565204 1 1
0.186709934343419 0.185889576582064 1 1
0.197806348903678 0.197439044987024 1 1
0.171030389505077 0.17058436864555 1 1
0.204877937070358 0.204367066803547 1 1
0.207384821519121 0.206972657370677 1 1
0.1955684186035 0.195077968097472 1 1
0.165935420614073 0.165582577467467 1 1
0.16885683485918 0.168505487918547 1 1
0.1955428681164 0.195152252394058 1 1
0.244620844844229 0.244003796491094 1 1
0.2118395829581 0.211442764067284 1 1
0.189258766427444 0.188840559766941 1 1
0.174961814475632 0.174528374127193 1 1
0.205746762325858 0.205274212305096 1 1
0.196298903277716 0.195686536996216 1 1
0.228606668280118 0.228155342008632 1 1
0.263545884976377 0.262986229463537 1 1
0.115207973440744 0.114857964365475 0 0
0.131323246580381 0.131076327700639 1 1
0.270160291112274 0.269426974155291 1 1
0.142227176397407 0.141835637969252 1 1
0.258912985781911 0.258215941370315 1 1
0.310344190766087 0.30973461575742 0 0
0.166171315143254 0.165668876990473 1 1
0.164014729860437 0.163609258125328 1 1
0.1621532699645 0.16179691815462 1 1
0.132877105641936 0.132426499098099 1 1
0.171485122608857 0.170916480455046 1 1
0.100320810328858 0.100066865038183 0 0
0.191924267955182 0.191501446434476 1 1
0.217852708799868 0.217337017902099 1 1
0.251355439910745 0.250789473232503 1 1
0.129853415242074 0.129469578099694 1 1
0.186271069214054 0.185814497564263 1 1
0.141293317174138 0.140969260358274 1 1
0.235431010236918 0.234810133952619 1 1
0.205545471124169 0.204999847112284 1 1
0.220540737174827 0.220111497360907 1 1
0.225221662658165 0.224602002602066 1 1
0.148702021614462 0.148463548015644 1 1
0.257410019343788 0.256767760820471 1 1
0.22805081531047 0.227484652485271 1 1
0.213089271838744 0.212623817505074 1 1
0.163400398567365 0.162778038484966 1 1
0.204056835074912 0.203347177369913 1 1
0.202427752302063 0.201980493909212 1 1
0.178607239466731 0.178082277881691 1 1
0.210717910191641 0.210223008485566 1 1
0.21752423573488 0.216969888519401 1 1
0.248194683275579 0.247667857713255 1 1
0.255513029305253 0.254929879634039 1 1
0.241299027625089 0.2406559023302 1 1
0.244557463568812 0.243952355920582 1 1
0.215690625920609 0.215293264891241 1 1
0.200227295981341 0.199648170254248 1 1
0.211532290183916 0.21108524921656 1 1
0.239945508821098 0.239373089567616 1 1
0.198136896739894 0.197607266972526 1 1
0.172241804955163 0.171737768468247 1 1
0.159338643140484 0.158842070632332 1 1
0.200238253643993 0.199705085419195 1 1
0.1948416659682 0.194277110084413 1 1
0.16508430400307 0.164657012434641 1 1
0.196166956544052 0.195702172556152 1 1
0.166262804388327 0.165817056127125 1 1
0.237604092094015 0.236995664696429 1 1
0.231576512695604 0.231013642462924 1 1
0.191997323335153 0.1914088698483 1 1
0.165358025416782 0.164983215974357 1 1
0.266259992436107 0.265654467731291 1 1
0.166688644627553 0.166209260621157 1 1
0.217675812939368 0.217065444480334 1 1
0.20753991340056 0.207019376432224 1 1
0.137811856426449 0.137454260708894 1 1
0.208299548611421 0.207697181124308 1 1
0.268870615141431 0.268119578716713 1 1
0.225577606349522 0.224950159203811 1 1
0.244127257435578 0.243586058081373 1 1
0.128895342068787 0.128454157731851 1 1
0.216416684352158 0.215501042849634 1 1
0.173889463287085 0.173034970253818 1 1
0.234388173339947 0.233711054474283 1 1
0.245700895160824 0.244842987925023 1 1
0.240279590423144 0.239690697649729 1 1
0.221516032392104 0.221000117187757 1 1
0.245264888631809 0.244704639054231 1 1
0.174926242950738 0.174309703858396 1 1
0.197112603560836 0.196596679452524 1 1
0.166337930444313 0.165861796184293 1 1
0.210818336674275 0.210362817030758 1 1
0.108729903587191 0.108463375502773 0 0
0.159337846897262 0.15903266150263 1 1
0.17171014526814 0.171222833057953 1 1
0.20613443972444 0.205551742648418 1 1
0.212813773749981 0.212243506087933 1 1
0.206175707405302 0.20575953540712 1 1
0.182333761655981 0.181473849199273 1 1
0.230837440378007 0.230399830303787 1 1
0.186549702895802 0.186003934207942 1 1
0.207493390653716 0.207021935541027 1 1
0.252353703263081 0.251882723446434 1 1
0.216782614743983 0.216239355308479 1 1
0.225585604945194 0.22508557696124 1 1
0.226893035399861 0.226374446303194 1 1
0.193384925769595 0.193001056346827 1 1
0.298500478521623 0.297611962712704 0 0
0.240041678509577 0.239223328605168 1 1
0.167138002149946 0.166811331782621 1 1
0.0973123013160532 0.0970734455184325 0 0
0.138915081728211 0.138646026258033 1 1
0.214735404226943 0.214185856572905 1 1
0.251776030545325 0.251231855706139 1 1
0.223300327373487 0.222733113610985 1 1
0.256547683937611 0.255859658980378 1 1
0.259698809936129 0.259105021031641 1 1
0.160379031347842 0.15998679217854 1 1
0.234417065557491 0.233839306237141 1 1
0.238434992342694 0.237954732776915 1 1
0.229421485553608 0.228868112181856 1 1
0.173104031492408 0.172683532168621 1 1
0.196124478248802 0.195512751689242 1 1
0.221501748721943 0.221042067663205 1 1
0.208510188278697 0.208104420029718 1 1
0.196398793295884 0.19592957949354 1 1
0.247942107011437 0.247166190118579 1 1
0.18672322714217 0.186217664944736 1 1
0.187238840369072 0.186863734316367 1 1
0.175099116244443 0.174603346010929 1 1
0.121162797686375 0.120772430532639 1 1
0.251436321438392 0.250851869940472 1 1
0.225198018585476 0.224701164966306 1 1
0.177098397297604 0.176687913883429 1 1
0.241992282933202 0.241375088871217 1 1
0.197474611475074 0.196668210110964 1 1
0.164199280512477 0.163820019532077 1 1
0.195565511757962 0.195070735433636 1 1
0.210625180573314 0.209935658618947 1 1
0.190205377953785 0.189839919594815 1 1
0.119509536369901 0.119204474299516 0 0
0.177669595529722 0.17710074144571 1 1
0.226190401804142 0.225552158250151 1 1
0.206879527707413 0.206411294188215 1 1
0.16668183423762 0.166168241001324 1 1
0.230653922566776 0.230058984747996 1 1
0.220739926822806 0.220176196759576 1 1
0.237189210588725 0.236630043703124 1 1
0.185668831188842 0.185136914884332 1 1
0.214294364560647 0.213763436612854 1 1
0.220543090357774 0.219912426695622 1 1
0.225456658309636 0.224995820858183 1 1
0.200817835194307 0.200193022915536 1 1
0.163776203293736 0.163014194258088 1 1
0.188720189870755 0.18793537560759 1 1
0.241145116549606 0.240313839398441 1 1
0.176491529562097 0.17610335958169 1 1
0.131999642535995 0.131620110299107 1 1
0.169940613650546 0.169426182668868 1 1
0.190845876622671 0.190393815986848 1 1
0.181908368489785 0.181363080969792 1 1
0.214860024978965 0.214404311233089 1 1
0.215783077388844 0.215049818528236 1 1
0.178111488247203 0.177661910726584 1 1
0.197360848305252 0.197000964085399 1 1
0.166793311612098 0.166415045214702 1 1
0.281948719856179 0.280871998579048 0 0
0.267259185295032 0.266235223548144 1 1
0.230437205946597 0.229855359525472 1 1
0.14335458983778 0.143058836618875 1 1
0.236490368783667 0.235861440446941 1 1
0.219789176567445 0.21927192133711 1 1
0.210356852381731 0.209853077131391 1 1
0.181788486003773 0.181406473037215 1 1
0.18685381629923 0.186348484827587 1 1
0.196442145292977 0.196013984969196 1 1
0.150291517864979 0.149912566425996 1 1
0.19820734747574 0.197784630590224 1 1
0.160561691194266 0.160250110162313 1 1
0.213537150675802 0.212919363178501 1 1
0.261478420282291 0.260936081566714 1 1
0.20872769551864 0.208208931554767 1 1
0.18855056943119 0.188140649450612 1 1
0.201693922325164 0.201305844626443 1 1
0.165679487193433 0.164924494129396 1 1
0.170509940220302 0.170022297088032 1 1
0.19659599895561 0.19615579148731 1 1
0.202059189527158 0.201561653182747 1 1
0.200627837143121 0.200259428275338 1 1
0.182123053780331 0.181694648554813 1 1
0.179423496742924 0.178856558201922 1 1
0.256627554677249 0.256014109593163 1 1
0.192551027313726 0.191975882271405 1 1
0.122228033552462 0.121812987476262 1 1
0.122048267749956 0.12185904526525 1 1
0.219255244037621 0.218555606713929 1 1
0.204371379294161 0.203713467947039 1 1
0.237772716425728 0.237218869918246 1 1
0.215605938134563 0.215046508484554 1 1
0.169775143132425 0.169194341568621 1 1
0.246278045336829 0.245593567267793 1 1
0.265833731576137 0.265227040722526 1 1
0.21532394027753 0.214769987160417 1 1
0.279131322655764 0.278223185502511 1 1
0.251658915419793 0.251113500609 1 1
0.283542713074535 0.282924498088474 0 0
0.182485202565496 0.181972557581942 1 1
0.191738360359918 0.191315925672771 1 1
0.176684223134262 0.176231197892061 1 1
0.24768996963818 0.247031562082068 1 1
0.190912922165032 0.190047196595685 1 1
0.207896278651172 0.207336941589801 1 1
0.221205435613372 0.220653657441911 1 1
0.147446156342204 0.146924648759958 1 1
0.253900656467818 0.25319423095622 1 1
0.126421051024354 0.12603991256261 1 1
0.173395195652477 0.17284388663537 1 1
0.228827529250052 0.228198149061073 1 1
0.236687792909013 0.236057530209435 1 1
0.268176389722767 0.267533868205815 1 1
0.148441796165555 0.148100831123221 1 1
0.153864027447679 0.153476924038543 1 1
0.219020836144827 0.218430566754409 1 1
0.170994693167144 0.170540785055771 1 1
0.208471882179944 0.207962842705721 1 1
0.196615175733082 0.196084763093656 1 1
0.228274091516894 0.227505053076528 1 1
0.163978611165214 0.16355800718625 1 1
0.175614780354631 0.175128727290339 1 1
0.191375411132117 0.191133719926629 1 1
0.164810456908728 0.164495078589511 1 1
0.208823485034755 0.208323264352934 1 1
0.195971378359927 0.195581145454235 1 1
0.272928415592797 0.272325536109376 0 0
0.222901604100194 0.221946791347296 1 1
0.195674983816883 0.195172736252116 1 1
0.18666848769515 0.18630030702378 1 1
0.157000293810784 0.15657770052173 1 1
0.282111733213556 0.281106701551851 1 1
0.188239818830172 0.187845279932771 1 1
0.164564895544385 0.164422061491103 1 1
0.222427710717794 0.222002111224438 1 1
0.230439798403539 0.230024966507575 1 1
0.185874729106398 0.185418437483592 1 1
0.189128941498735 0.188691492392103 1 1
0.239727297396885 0.239106311488651 1 1
0.20109810259382 0.200534795197194 1 1
0.216777984080323 0.216242879866079 1 1
0.187770049969796 0.187310574280679 1 1
0.205953727312822 0.205377343737178 1 1
0.160716379941823 0.160233760847304 1 1
0.225678229691048 0.225139762900767 1 1
0.190321302948749 0.189841135056818 1 1
0.147215193574597 0.146800329184785 1 1
0.187630977269604 0.187226126900414 1 1
0.223496595725909 0.223036615806021 1 1
0.18712976341556 0.186828564101334 1 1
0.202747792785871 0.20214389819855 1 1
0.12992986531333 0.129571799895253 1 1
0.199300919283005 0.198778454723618 1 1
0.278328913089466 0.277489637334562 1 1
0.167329851262489 0.166932032726144 1 1
0.167640959009047 0.167085518385253 1 1
0.150733293410988 0.150148702641447 1 1
0.160936608815662 0.160679091501977 1 1
0.139761209975016 0.139330666906922 1 1
0.243864554307781 0.24337810492541 1 1
0.211457449943401 0.210980298552936 1 1
0.287449427762488 0.28670775809463 0 0
0.157325962569361 0.156871909773392 1 1
0.250804531717113 0.250178129769587 1 1
0.177449440400678 0.177042049814088 1 1
0.236069747757904 0.235418800396193 1 1
0.18752260869363 0.187093845623177 1 1
0.216161942001107 0.215614827426812 1 1
0.238444051211229 0.237843843402912 1 1
0.196470056885145 0.195876356710046 1 1
0.122782576987645 0.122453085485217 1 1
0.18667198778447 0.186138520638971 1 1
0.230286106099358 0.22958472910143 1 1
0.19379696843124 0.193309986579402 1 1
0.248933157005872 0.247789558718729 1 1
0.18206986748227 0.181607666953117 1 1
0.213653934793625 0.213171965670201 1 1
0.199555578416115 0.19888949520609 1 1
0.23647035363792 0.23588484476146 1 1
0.268145085501485 0.267331379901645 1 1
0.183831925440932 0.183217979355532 1 1
0.191664194394139 0.191179441301168 1 1
0.293395818592222 0.292730502019042 0 0
0.161485036174276 0.161077358133513 1 1
0.19807909242872 0.197628369304652 1 1
0.194070181125947 0.193680671226258 1 1
0.2147383925 0.214206166833237 1 1
0.114624805666913 0.114336390090849 0 0
0.186445487200845 0.185901008979923 1 1
0.240883130970112 0.240233644864276 1 1
0.222885402940321 0.222420336296841 1 1
0.186083920145036 0.18561083264533 1 1
0.221194268679637 0.22071789098726 1 1
0.216877399849301 0.216378812849249 1 1
0.19420241820851 0.19372394227584 1 1
0.184340138439205 0.183850990113726 1 1
0.234345775984555 0.233715641541181 1 1
0.215322530598354 0.214745557350368 1 1
0.224628176141913 0.224046168517854 1 1
0.213747829201259 0.213091642699814 1 1
0.227680954976657 0.22705120563318 1 1
0.128373129079798 0.127977246172241 1 1
0.202565662797316 0.202031471084925 1 1
0.183684327372701 0.18320266043218 1 1
0.249817006823601 0.249215702964813 1 1
0.171838325776773 0.171571744917265 1 1
0.213970107006059 0.213422486696591 1 1
0.172920144412468 0.172494500067159 1 1
0.192355163259845 0.191925647106952 1 1
0.24289799603564 0.242314296967028 1 1
0.197613761647146 0.197101640828283 1 1
0.181193233538409 0.180796472120095 1 1
0.214243739604612 0.213651675256114 1 1
0.182735668406146 0.182247127056893 1 1
0.237443449568186 0.236906582331494 1 1
0.192607896913379 0.192186426498086 1 1
0.188412058988601 0.188003530040779 1 1
0.2590091545671 0.258324188548413 1 1
0.156781674557239 0.156394829703691 1 1
0.18337110159274 0.182952242219512 1 1
0.129691630259642 0.129287766470297 1 1
0.203309654765503 0.20288816015912 1 1
0.184773261151379 0.184395253211066 1 1
0.201635940425328 0.201141969319576 1 1
0.230383220854629 0.229803467919872 1 1
0.22490081837076 0.224186439093157 1 1
0.207280771252498 0.206783658239559 1 1
0.164745790217488 0.164336393059653 1 1
0.155628320037191 0.155201484618056 1 1
0.229857556021568 0.229269167118673 1 1
0.189606432897779 0.189058172709149 1 1
0.194738379921287 0.19427023018365 1 1
0.15764605553794 0.157235178936284 1 1
0.194558705478135 0.194131336926341 1 1
0.234535644439762 0.233644549785784 1 1
0.176468094413577 0.175987611579916 1 1
0.187004897920188 0.186440080101615 1 1
0.19022242622597 0.189710069310458 1 1
0.137060459341527 0.136710830448255 1 1
0.254284395666394 0.253226694644496 1 1
0.264342602734356 0.263601901771519 1 1
0.221618027898869 0.221099428900652 1 1
0.17579399018189 0.175269859858626 1 1
0.239575495365635 0.238849221948926 1 1
0.21800480507954 0.217552068001645 1 1
0.226315859440958 0.225286218197233 1 1
0.120004493986473 0.119692680958372 0 0
0.16759189727022 0.167197556076224 1 1
0.180293731054387 0.1800446486264 1 1
0.199061522063669 0.198608536311214 1 1
0.169801220709343 0.169417606795719 1 1
0.249214046248686 0.248670069422748 1 1
0.195504430420841 0.195143064057331 1 1
0.233401827482495 0.232824354894815 1 1
0.233084778747585 0.232454119345322 1 1
0.160741778185151 0.160331690208082 1 1
0.146581218435004 0.146252455758325 1 1
0.156838397506644 0.156433875482637 1 1
0.225999472216455 0.225490233306204 1 1
0.143241625904857 0.142848897458808 1 1
0.171633138290894 0.171179436932707 1 1
0.222112918375336 0.221343439697367 1 1
0.170955670566431 0.170551513537999 1 1
0.246108405619772 0.245478706467774 1 1
0.189980835801853 0.18958603730807 1 1
0.194950037944434 0.194326647752472 1 1
0.0996934271792945 0.0993987434781122 0 0
0.121530905098758 0.121166828672997 1 1
0.158726863472555 0.158342597639908 1 1
0.176400532496324 0.175961140807271 1 1
0.192673513020634 0.19220579011649 1 1
0.240122838109593 0.239501630761749 1 1
0.187123705232021 0.186713273629027 1 1
0.169429066450414 0.16912130489151 1 1
0.210566660632811 0.210067094402306 1 1
0.209541576703937 0.209013423031282 1 1
0.237575452147125 0.23716140022634 1 1
0.198839712123852 0.198387361850391 1 1
0.139186019964037 0.13884116631346 1 1
0.219540335922682 0.219027905514657 1 1
0.229673384529576 0.22898659183386 1 1
0.234359486153803 0.233910429915704 1 1
0.234110160664368 0.233486440776257 1 1
0.219306327750698 0.218813823153055 1 1
0.150230063720303 0.149785040326473 1 1
0.156121902777753 0.155415560762658 1 1
0.222797224083971 0.222089340121086 1 1
0.209566865366268 0.209118751252119 1 1
0.283358359164093 0.282661774775179 0 0
0.150201370607878 0.149826848502354 1 1
0.285101683808846 0.284144518967247 1 1
0.193139190041545 0.192727570436036 1 1
0.17555800667688 0.175153935381495 1 1
0.199189090334397 0.198726546595415 1 1
0.210682134053855 0.210164070241632 1 1
0.129028684833252 0.12868369974861 1 1
0.151410423304975 0.151069413650308 1 1
0.219551072286322 0.218895304160287 1 1
0.150356421524503 0.14989741599006 1 1
0.196859257821481 0.196344754549423 1 1
0.219117149436418 0.218672249566419 1 1
0.151291191801163 0.150890011854481 1 1
0.239633342591669 0.239110474028194 1 1
0.207363037266013 0.206938128681177 1 1
0.199581197219464 0.198994954939215 1 1
0.24690396172228 0.246223417209977 1 1
0.225302665972958 0.22449351352712 1 1
0.23827067606659 0.237598078598997 1 1
0.206941347699998 0.206494442627078 1 1
0.169833306775418 0.169392061323365 1 1
0.207291667187523 0.206460022403372 1 1
0.254067551842775 0.253374638609698 1 1
0.17763153078846 0.177262694254378 1 1
0.138244895300246 0.13791324637107 1 1
0.16138872895281 0.160852269515428 1 1
0.178715428709302 0.178381367232873 1 1
0.235492937417896 0.234814757781209 1 1
0.125314613948295 0.125049299046679 0 0
0.146734555653238 0.146227242156334 1 1
0.223585061489318 0.223018319186942 1 1
0.259461620780052 0.258796144791443 1 1
0.183924851353747 0.183452130519235 1 1
0.150003385226092 0.149773396557602 1 1
0.241520501525781 0.241048877759104 1 1
0.243622840495691 0.243044358469132 1 1
0.167649278850634 0.167247250345334 1 1
0.218805692478148 0.21830179684905 1 1
0.2296652987939 0.229131412709422 1 1
0.159883590827764 0.159434408968194 1 1
0.237335841379454 0.236779603153996 1 1
0.211371678456923 0.210889405688021 1 1
0.190235343670313 0.18979063633351 1 1
0.184733453309857 0.184353466571067 1 1
0.190582033285476 0.190136363421227 1 1
0.207666103125036 0.207221025708102 1 1
0.243309090990116 0.242883488518427 1 1
0.200775397226364 0.200333245087548 1 1
0.233893095288041 0.233245983840803 1 1
0.241118011899595 0.240431873585227 1 1
0.278855121582184 0.2781583750412 1 1
0.139865425007899 0.139521239798055 1 1
0.186134974400529 0.18566274936437 1 1
0.184234395749512 0.183834632294543 1 1
0.225753221443424 0.22488646711598 1 1
0.204790443226247 0.204313806917181 1 1
0.199320541132005 0.198715641729578 1 1
0.21442049639179 0.213659882818428 1 1
0.190032030427321 0.189569297699378 1 1
0.240723753823837 0.240142823798269 1 1
0.226937954238437 0.226350051717755 1 1
0.181250476841156 0.180662235890728 1 1
0.287574460639593 0.286745260767279 0 0
0.240665788532107 0.239907121544831 1 1
0.186897893876954 0.186464080822862 1 1
0.172031560835167 0.171521974417097 1 1
0.20989321453441 0.209143204331346 1 1
0.198275968772932 0.197880395997897 1 1
0.209071674198727 0.208614308879958 1 1
0.215534081170381 0.214879980999923 1 1
0.210045057091924 0.209459830833312 1 1
0.218457947262438 0.218020789694627 1 1
0.181727895190451 0.181127305365285 1 1
0.200470402770837 0.200014022821979 1 1
0.256258886349708 0.255533580197983 1 1
0.213630929935802 0.21317615546804 1 1
0.181305162765973 0.180730944497239 1 1
0.156557453283226 0.156182337524501 1 1
0.225550062364982 0.225036655044767 1 1
0.224113315446792 0.223478923764796 1 1
0.177362118846675 0.176930363438201 1 1
0.155589472648586 0.155265855141479 1 1
0.218543351710941 0.218122536675853 1 1
0.188975062102412 0.188550705601533 1 1
0.159509088664843 0.159027312793015 1 1
0.193089948700138 0.192438884212775 1 1
0.18078358278462 0.180405996707473 1 1
0.231012757199718 0.230242929557948 1 1
0.223646343799893 0.223127017578604 1 1
0.218893751702735 0.218325956440556 1 1
0.15650584886522 0.156093297918347 1 1
0.199315244749478 0.198797632142664 1 1
0.242791241187364 0.241904557670285 1 1
0.255624739753884 0.254914767541961 1 1
0.207591348993079 0.207115891024844 1 1
0.219937895643568 0.219425084036534 1 1
0.169783608953301 0.169468639719186 1 1
0.199062374071294 0.198621083283408 1 1
0.238860968184613 0.237911286561762 1 1
0.277933912056681 0.276767354671048 1 1
0.247102155980253 0.246435883677788 1 1
0.133174617772508 0.132882519945467 1 1
0.16978832221543 0.169350809908175 1 1
0.256236196477006 0.255702565353214 1 1
0.163248252782227 0.162767307586494 1 1
0.269387740950636 0.268745529832467 1 1
0.166472996674924 0.165915046138773 1 1
0.168719577299544 0.168469965402598 1 1
0.162948977741022 0.162516130831195 1 1
0.210779328049152 0.210255737135992 1 1
0.188320257130956 0.187880128821281 1 1
0.252922413523595 0.252287591386188 1 1
0.158638739694853 0.158234401957227 1 1
0.195119523474959 0.194720120987617 1 1
0.235035024087576 0.234488703583192 1 1
0.101266551290566 0.101049062112339 0 0
0.178155148869879 0.177448152864025 1 1
0.205560312073192 0.205113204189661 1 1
0.212547705077175 0.212101263422782 1 1
0.25344331323187 0.252822086183003 1 1
0.188818216782859 0.188316770594659 1 1
0.174938104434464 0.174488836183019 1 1
0.174707608967568 0.174200319835656 1 1
0.116939167303887 0.116566705557874 0 0
0.153284196099696 0.152842443191566 1 1
0.236462141567662 0.23578406937644 1 1
0.199561689686419 0.199064796449545 1 1
0.24580407804641 0.245206752797012 1 1
0.240885237483464 0.240284952223278 1 1
0.186619031828094 0.186224013277997 1 1
0.224936165458118 0.224224148584311 1 1
0.240923394330388 0.240214539721787 1 1
0.172183817111577 0.171719779434489 1 1
0.167570940556218 0.167085514453209 1 1
0.181734197668505 0.181283476077904 1 1
0.213119059168129 0.212710935639157 1 1
0.219591136258747 0.218635707630713 1 1
0.22153308101724 0.22087230017109 1 1
0.141938478480024 0.141589338190812 1 1
0.203716898162678 0.203199303140014 1 1
0.170742617006622 0.17031270822364 1 1
0.224516901329773 0.224033743545934 1 1
0.17647217612876 0.17586932774483 1 1
0.21222131558023 0.211672826030116 1 1
0.194748018811789 0.194316701459759 1 1
0.179786126647166 0.179290502641955 1 1
0.213955569294716 0.213450094351738 1 1
0.208581963016207 0.208109853778001 1 1
0.218112283250232 0.217542405329211 1 1
0.172471552464172 0.172061451756061 1 1
0.243662994536152 0.242982792608818 1 1
0.144543991659645 0.144171920838718 1 1
0.187613093785734 0.187223673903754 1 1
0.176118715354502 0.17580361399435 1 1
0.213735904088681 0.213282582787485 1 1
0.194660270368866 0.194104697592864 1 1
0.206688735250289 0.206143235159572 1 1
0.0801241985395402 0.0797939858826526 0 0
0.170744452205366 0.170390468437331 1 1
0.256347146818736 0.255640516294986 1 1
0.162923454464514 0.162563525790111 1 1
0.196053301270005 0.1955196506514 1 1
0.180623023094072 0.180169275102213 1 1
0.259097034802088 0.258412852152153 1 1
0.145782680406749 0.145366869573457 1 1
0.19738750302729 0.196844436834364 1 1
0.257570024347506 0.256825083637253 1 1
0.246658039347839 0.245902044680128 1 1
0.277097378072929 0.276472189833266 0 0
0.195224691882043 0.194686945047951 1 1
0.255201204500703 0.254499651649147 1 1
0.247284885502304 0.246668596701803 1 1
0.200657070006795 0.200101426486261 1 1
0.202327179465716 0.201652512190833 1 1
0.157635969364334 0.157157183905386 1 1
0.2545994596225 0.25404290657748 1 1
0.21156749401089 0.211132035286412 1 1
0.208756178823033 0.208172156426468 1 1
0.196722756674489 0.195962553950653 1 1
0.132936305442548 0.132407097281316 1 1
0.213445852656182 0.212819803868439 1 1
0.190173318732338 0.189655112637002 1 1
0.213384095128679 0.212874380503036 1 1
0.250235456680412 0.249614783836328 1 1
0.221053991752793 0.220453741645103 1 1
0.234068635852695 0.233414760218516 1 1
0.240416074184786 0.239869403865328 1 1
0.192616913984496 0.192172693156654 1 1
0.189229188349176 0.188536726385649 1 1
0.214686116826045 0.213883062610113 1 1
0.17168107804079 0.171081572784305 1 1
0.234786043682743 0.234072073659807 1 1
0.203527806328146 0.203144994885065 1 1
0.136858257142072 0.136472725579473 1 1
0.236886927518167 0.236345511788683 1 1
0.180276541487236 0.179755265835865 1 1
0.2042538449762 0.203795500081093 1 1
0.208213798499523 0.20762007129562 1 1
0.183671371440261 0.183292856154771 1 1
0.215863808855666 0.215308295081047 1 1
0.221648486360885 0.221141264126093 1 1
0.227764131815029 0.227021135476934 1 1
0.218233206883843 0.217680817956915 1 1
0.25083619572186 0.250239080441562 1 1
0.178244859703339 0.177807285256297 1 1
0.195141827801005 0.194664279694531 1 1
0.207781431443791 0.207333205235091 1 1
0.228425186215289 0.227978568219076 1 1
0.171303891049095 0.170904033807027 1 1
0.144688358704686 0.144285814017882 1 1
0.143979722159275 0.143517986087493 1 1
0.188159900837513 0.187682514171639 1 1
0.197212381861278 0.196735061344668 1 1
0.187191483206805 0.18679046671597 1 1
0.20964504432031 0.209295426446612 1 1
0.21439716460375 0.213790706657784 1 1
0.202900332056207 0.202600719880418 1 1
0.21319153883723 0.212661246961628 1 1
0.0928062029738022 0.0924784859041533 0 0
0.27718834686628 0.276478895154471 0 0
0.159434333999492 0.159035580792605 1 1
0.212203640656687 0.211758588675318 1 1
0.255977141815466 0.255132258894396 1 1
0.162742664094051 0.162353786200812 1 1
0.209835876249454 0.209360163994941 1 1
0.149658885467718 0.148937358031684 1 1
0.234609414890765 0.23381394930281 1 1
0.184349206979691 0.183885550896305 1 1
0.210672983370961 0.210129895045869 1 1
0.0968073267335305 0.0966074384449478 0 0
0.202976380915632 0.202316734419217 1 1
0.178076849135962 0.177685984376555 1 1
0.193317881148 0.192831600600718 1 1
0.193194894388624 0.192813967726431 1 1
0.158748252376075 0.158427186100167 1 1
0.212677875926569 0.211881429560566 1 1
0.198244058344082 0.197500262031307 1 1
0.126947974943096 0.126668433076541 0 0
0.19444932337917 0.193947867353646 1 1
0.155857664405359 0.155442251560433 1 1
0.145741066157345 0.145566358881143 1 1
0.202316181392177 0.201833503440494 1 1
0.204610326264942 0.203842789917772 1 1
0.199091548659035 0.198447131824898 1 1
0.117807199543813 0.117667409102697 0 0
0.176824441900615 0.176369398544058 1 1
0.187551990357099 0.187077855138476 1 1
0.244988442037681 0.244454084944322 1 1
0.208152436682397 0.207549237225248 1 1
0.243246731523096 0.242498841065088 1 1
0.232677258664344 0.232184351067426 1 1
0.188948470566954 0.188491164937321 1 1
0.182971191519144 0.182497566786412 1 1
0.215415461975741 0.214859543830608 1 1
0.142126894630792 0.141775266059611 1 1
0.214062535524982 0.213361350937279 1 1
0.185496328272616 0.184889497925131 1 1
0.182507929850967 0.181965444276404 1 1
0.110684432802084 0.110561158265875 0 0
0.212086578179647 0.21144451769655 1 1
0.148516985741249 0.14807249764135 1 1
0.250484765923573 0.24974911096027 1 1
0.166496885602242 0.166123413454081 1 1
0.290428054482967 0.289718821683592 0 0
0.252894628175675 0.252306939093337 1 1
0.268443352253804 0.267962729059421 1 1
0.229893180147644 0.229252231136927 1 1
0.152488569524956 0.152141942228381 1 1
0.194872461944705 0.194492213951462 1 1
0.252172832642902 0.251286459393755 1 1
0.252361669643066 0.25189929030138 1 1
0.191569367964962 0.191123325473347 1 1
0.212782410583126 0.212300264675161 1 1
0.212025910333773 0.211592604646604 1 1
0.204224393101064 0.203788527447944 1 1
0.181099336537025 0.180630558941161 1 1
0.209708608342485 0.209117480063007 1 1
0.249933556599735 0.249202282649896 1 1
0.163898157076727 0.163291523716287 1 1
0.236747042629305 0.236152968248298 1 1
0.23313977329507 0.232624563718495 1 1
0.18017752671247 0.179742540398899 1 1
0.298176484571954 0.29731818168325 0 0
0.18759979384445 0.187090266045082 1 1
0.187130590556752 0.186604118477229 1 1
0.157360751001943 0.156998823357678 1 1
0.199177475770406 0.198740109624371 1 1
0.136046544145995 0.135634427943212 1 1
0.229407481886716 0.228747854923526 1 1
0.218507614159316 0.217765875215519 1 1
0.187415297347617 0.186813606192431 1 1
0.151451969240789 0.151127219017181 1 1
0.210396087503769 0.209934879435968 1 1
0.226009475729448 0.225253729206546 1 1
0.183011850743564 0.182527582043895 1 1
0.179132897296287 0.178759704154686 1 1
0.242886637332152 0.242283791100688 1 1
0.253036713092057 0.252222783958232 1 1
0.240435845828158 0.239899715455812 1 1
0.159096009255568 0.158907411484144 1 1
0.203774433330305 0.203253618887838 1 1
0.202821004423404 0.202201684767892 1 1
0.220443955537931 0.219870354160467 1 1
0.175935577021408 0.175469191457934 1 1
0.193838149560513 0.193363437426758 1 1
0.210124109369814 0.209787470190416 1 1
0.126728490951852 0.126438311423505 0 0
0.214452828982938 0.213928415128836 1 1
0.262944148604227 0.262253537064837 1 1
0.156591565749425 0.156172578117796 1 1
0.213910669463544 0.213275225938094 1 1
0.280485210377909 0.279673548258265 0 0
0.166892112595274 0.166572429349423 1 1
0.192019370334875 0.19127098192372 1 1
0.18025061945757 0.179676428136322 1 1
0.193532735947717 0.192604463206218 1 1
0.241209388407208 0.24068225636322 1 1
0.15203696004832 0.15173072140051 1 1
0.229181247804709 0.228637792522624 1 1
0.160982227813796 0.160558512590512 1 1
0.224286056625772 0.223523908953187 1 1
0.23305329440987 0.232374297976257 1 1
0.210563692366175 0.210136962167868 1 1
0.167807495764697 0.167362517043206 1 1
0.175268165499994 0.174490447372718 1 1
0.244439049232718 0.243867436309623 1 1
0.135335478810033 0.134948211503197 1 1
0.208923412429005 0.208463459535572 1 1
0.213251832247721 0.212785229516656 1 1
0.235069497970291 0.234507937975811 1 1
0.161653113796713 0.161259385527043 1 1
0.209368686532671 0.208854243668823 1 1
0.192878029251756 0.19229223647557 1 1
0.242485426972324 0.242009897825032 1 1
0.248648819107861 0.247947125917313 1 1
0.244086229641207 0.243392936154547 1 1
0.182927759797218 0.182484806881745 1 1
0.276451895511229 0.27576851714543 1 1
0.211690491115992 0.211159849614074 1 1
0.237627353078027 0.236879771460574 1 1
0.197819623550246 0.197353941425799 1 1
0.271208972605807 0.270502367796251 1 1
0.220348385402009 0.219927133251661 1 1
0.220550529943929 0.21993853403663 1 1
0.211297392760216 0.2108849568563 1 1
0.223358755560997 0.222838508496878 1 1
0.21965887266981 0.219098317845697 1 1
0.234446825418908 0.233901914958096 1 1
0.226737068585554 0.226320777336457 1 1
0.154590230123251 0.153878821493892 1 1
0.160435478825089 0.160140624136619 1 1
0.185186979815782 0.184536855012724 1 1
0.260334193513693 0.259728869333873 1 1
0.23267435159771 0.232076479895016 1 1
0.208304366835899 0.207825879571908 1 1
0.212258785911915 0.211718051768068 1 1
0.169666123165242 0.169284088132327 1 1
0.199048090539518 0.198615048853819 1 1
0.199125147438228 0.198510933548878 1 1
0.196438755416253 0.195954277603838 1 1
0.200997686461594 0.20032590242205 1 1
0.184709315026579 0.183892784609251 1 1
0.159146645643569 0.158739406257471 1 1
0.283236649721906 0.282516543085768 1 1
0.183010797022608 0.182420738708965 1 1
0.175096979366819 0.174652129795385 1 1
0.195099514678476 0.194354575534474 1 1
0.212132590830937 0.211623934227113 1 1
0.243258562265388 0.242513667582191 1 1
0.205765212645711 0.205209429539039 1 1
0.226666568383958 0.226079333652979 1 1
0.151053312637426 0.150708283751198 1 1
0.22077701881636 0.220157883877587 1 1
0.245725986952878 0.24511767643262 1 1
0.189195538937126 0.188684763378541 1 1
0.263813765198166 0.263043004954112 1 1
0.220894928325797 0.220311623611037 1 1
0.154950706230684 0.154527358901825 1 1
0.17959504458375 0.179300454223859 1 1
0.19763327711555 0.197247485391231 1 1
0.242276370590351 0.241644721867312 1 1
0.227552176330168 0.22701142552241 1 1
0.204123105704606 0.203553249429352 1 1
0.207097994655884 0.206424752661291 1 1
0.202006149296476 0.201557737165568 1 1
0.195631919925909 0.195165694117958 1 1
0.241874134940309 0.241205740349519 1 1
0.219622411171237 0.219066234579179 1 1
0.260683867612957 0.259817562977088 1 1
0.243082974622548 0.242469755942226 1 1
0.260605339625075 0.260065406390971 1 1
0.186677875116503 0.186161453809692 1 1
0.169164657554088 0.168755920271195 1 1
0.273244364327407 0.272633465499316 0 0
0.202944034061097 0.202365522188169 1 1
0.217695783398275 0.217123886198664 1 1
0.243866476097424 0.243151871923294 1 1
0.227235108905819 0.226403066764233 1 1
0.234304794450529 0.233564711281187 1 1
0.251900293180214 0.251376241709615 1 1
0.22136907820067 0.220644875589801 1 1
0.164635837844116 0.164178017621242 1 1
0.252270129093119 0.251702321729077 1 1
0.123354421548382 0.123159230387732 1 1
0.173799733752717 0.173403729438548 1 1
0.223110188519382 0.222334850311431 1 1
0.251521446614321 0.250246872248504 1 1
0.238926295114435 0.238343478736086 1 1
0.139376813641568 0.139118842805627 1 1
0.27314426484065 0.272561726786091 0 0
0.236798581426984 0.236148846065663 1 1
0.20401907556678 0.203564356969135 1 1
0.129908078920305 0.129631178003979 1 1
0.195542946112348 0.195054701209365 1 1
0.143161538045372 0.142853810218325 1 1
0.139535015759028 0.139394923643182 1 1
0.230310951391021 0.229691616273116 1 1
0.227457071472758 0.226720868893008 1 1
0.123725931418423 0.123395241870034 0 0
0.230562647844387 0.229911117629488 1 1
0.229917074452219 0.229411674632635 1 1
0.169456921502595 0.168970604522056 1 1
0.186724299487814 0.186254057531195 1 1
0.204154890078753 0.20367998980851 1 1
0.167407491157514 0.16709288284884 1 1
0.211532237407487 0.210869601270718 1 1
0.165486787358932 0.165129581836474 1 1
0.185720791609524 0.185368105020902 1 1
0.226094027297672 0.225526815628861 1 1
0.163244925082977 0.16279242969762 1 1
0.220245602543578 0.219581814668232 1 1
0.234088598819744 0.23346071406881 1 1
0.228228099643888 0.227461248268714 1 1
0.223557566615299 0.222866420691485 1 1
0.160342844814553 0.159861331687416 1 1
0.168803192082354 0.168303503757455 1 1
0.168342674194961 0.167717483990191 1 1
0.219274869882795 0.218826369799365 1 1
0.212701359060218 0.212094773425221 1 1
0.200801967880744 0.200229251899652 1 1
0.242638908209703 0.242041092705656 1 1
0.202462032922633 0.202018093522321 1 1
0.192184431136737 0.191735294730366 1 1
0.166363211297842 0.165838154465232 1 1
0.200195946804324 0.199590653482562 1 1
0.214867100972411 0.214326601359339 1 1
0.177838052933923 0.1774019849782 1 1
0.157957764256215 0.157530871065829 1 1
0.252914697156028 0.252318849726832 1 1
0.222961164368005 0.222414778697799 1 1
0.150450529071902 0.1499922802304 1 1
0.200087974155676 0.199669595864013 1 1
0.233234757594262 0.232516314248891 1 1
0.192591894895778 0.192112457427091 1 1
0.141814391831325 0.141437942267106 1 1
0.215171191718963 0.214749857900834 1 1
0.291122375594875 0.290228194983913 0 0
0.147318089580176 0.147015725385295 1 1
0.229829600870185 0.229351550378549 1 1
0.265814487804268 0.265228669906486 1 1
0.1737293053718 0.173272188453715 1 1
0.26562729659091 0.264903272751048 1 1
0.178547733276867 0.178043073317137 1 1
0.20519309744886 0.204789945817028 1 1
0.21855443416 0.217982966938826 1 1
0.198811940823143 0.198394540149723 1 1
0.213685687269971 0.213047831822201 1 1
0.214101018748568 0.213293604294077 1 1
0.207873458041554 0.207410196700967 1 1
0.163098048379919 0.162813938265424 1 1
0.185755079531919 0.185376967525643 1 1
0.113933536220097 0.113616915642654 0 0
0.194876848401875 0.194414999334359 1 1
0.194754356139981 0.194068117771787 1 1
0.190504298984796 0.189614814083799 1 1
0.176163593860171 0.175508616853673 1 1
0.15025905467395 0.149951218463767 1 1
0.114981034605064 0.114491497382229 1 0
0.23732121795838 0.236791625813127 1 1
0.230663244726531 0.230145113287956 1 1
0.159202541387972 0.158708950942876 1 1
0.272868895324772 0.272204485947908 0 1
0.168011018259537 0.167570970092356 1 1
0.262464765727305 0.261941480577782 1 1
0.168908012368384 0.168466117917945 1 1
0.213269812414187 0.212678838671189 1 1
0.169760879991467 0.169154565689106 1 1
0.261570791096225 0.260878051901434 1 1
0.143650084075936 0.143373042839065 1 1
0.193797832044598 0.193184894525288 1 1
0.190746093786676 0.19037073661709 1 1
0.251337064538591 0.25058433948418 1 1
0.172315108680278 0.171811625115312 1 1
0.207689093656549 0.20727591787593 1 1
0.175581441235156 0.17511429854215 1 1
0.187268078603077 0.186749100801924 1 1
0.158099364157337 0.15730347260486 1 1
0.218068248832523 0.217343362555634 1 1
0.250086129832296 0.249409687034282 1 1
0.237542265545941 0.236893122860079 1 1
0.252708753231468 0.251945542402401 1 1
0.218138876182087 0.217424531409914 1 1
0.203523997593051 0.203059122853161 1 1
0.185999106092353 0.185543126855128 1 1
0.174686834537962 0.174449205016586 1 1
0.166388313134876 0.165680964093533 1 1
0.229608574662979 0.228891265477791 1 1
0.205109458411853 0.204680294650499 1 1
0.246081235824704 0.245186208595571 1 1
0.187638438556885 0.187330779886161 1 1
0.172990129150036 0.172345378731308 1 1
0.282036245408807 0.28113674627578 1 1
0.262255988309836 0.26152795223491 1 1
0.201290088009375 0.200967148722562 1 1
0.197037113802886 0.196565529885738 1 1
0.161077553322841 0.160699314809901 1 1
0.20138260173859 0.200787428874306 1 1
0.15132793969637 0.151145433637799 1 1
0.259218283531581 0.258566943094438 1 1
0.212643012802353 0.212114346276292 1 1
0.276680080823684 0.276018881573497 0 0
0.261361439697684 0.260612905095539 1 1
0.153185538781861 0.152786595828799 1 1
0.166740746008417 0.166292923928832 1 1
0.152045591908614 0.151676712332239 1 1
0.173493178624621 0.172885652511685 1 1
0.244134815784833 0.243470873962796 1 1
0.216556586827265 0.216064507637286 1 1
0.196796302242785 0.196217887776951 1 1
0.18791266986101 0.187389711952469 1 1
0.202939287413165 0.20215326229958 1 1
0.191778082224767 0.191353760421848 1 1
0.173108106462101 0.172679566417014 1 1
0.192539706259303 0.191816870573638 1 1
0.201178633160557 0.200638552279344 1 1
0.235911923974033 0.235347710884163 1 1
0.246457074240099 0.245777837579834 1 1
0.230740577819006 0.230163780612448 1 1
0.221346850307728 0.220854883174012 1 1
0.144241592935396 0.143820005338378 1 1
0.193545884764118 0.193115413790698 1 1
0.20841347661633 0.207952722481273 1 1
0.22311544187361 0.222561558862703 1 1
0.156786869835242 0.156407025055357 1 1
0.173804025397649 0.173306624390651 1 1
0.140219190298695 0.139576576984148 1 1
0.24108984652637 0.240565080278512 1 1
0.202349501380595 0.20176730779741 1 1
0.189998804062259 0.189591750500536 1 1
0.24394440610088 0.243309621223037 1 1
0.198704631350788 0.198184889880652 1 1
0.174424374721578 0.174162108378088 1 1
0.130882728228673 0.130494111825257 1 1
0.265032073080507 0.264304619563782 1 1
0.246344378838751 0.245823472480852 1 1
0.174968985133037 0.174610061626639 1 1
0.265105656069103 0.264224090959798 1 1
0.170518970673519 0.170064624139228 1 1
0.175063008482571 0.174587635949574 1 1
0.184143703617506 0.183668425672823 1 1
0.180246061785432 0.179678352436344 1 1
0.220828750918071 0.22030789362864 1 1
0.246549357755993 0.245583155992392 1 1
0.150709394535341 0.15001491452342 1 1
0.199048552549503 0.198658013459103 1 1
0.197659300151976 0.197223398379768 1 1
0.186601048645089 0.186016650072219 1 1
0.237865096826477 0.23729529936789 1 1
0.250265008316339 0.249583765642457 1 1
0.155252388849437 0.154931846082643 1 1
0.18543904209156 0.185080274538439 1 1
0.187350371588138 0.186983564404995 1 1
0.16428716646157 0.16393967924319 1 1
0.170328326618609 0.170028906478897 1 1
0.20491868052628 0.204352108583582 1 1
0.170119861792147 0.169782081986132 1 1
0.215338717426334 0.214969334126262 1 1
0.162826664119912 0.162461335440414 1 1
0.2167044947813 0.216149839090719 1 1
0.105541045603847 0.105410048941932 0 0
0.199644378508164 0.199255399660983 1 1
0.21727872111172 0.216779794804204 1 1
0.206850197649973 0.20626301953228 1 1
0.218831033637547 0.218304202129452 1 1
0.242198830787572 0.241615632183828 1 1
0.182012268129581 0.18153538148247 1 1
0.143150817543654 0.142755782958801 1 1
0.175138721907917 0.174479841478588 1 1
0.220725755712188 0.219882949187948 1 1
0.197419313849531 0.196926829297151 1 1
0.229533524067315 0.2286488594319 1 1
0.242779797079919 0.242306735064447 1 1
0.221252469660348 0.220422158167854 1 1
0.243432604951312 0.242784014140975 1 1
0.210850193304233 0.210383658932417 1 1
0.230694824381225 0.230144237516007 1 1
0.217268492832689 0.216715831763885 1 1
0.187071952259248 0.186706182027739 1 1
0.180047433412143 0.179704875539578 1 1
0.216676741234648 0.216263814213568 1 1
0.221057858832299 0.22060610041857 1 1
0.192386756772476 0.191704457636222 1 1
0.263464471549457 0.262545766562573 1 1
0.238392147288638 0.237739182371405 1 1
0.166930010416173 0.166550844826292 1 1
0.188300730608839 0.187829837299422 1 1
0.238498198601819 0.237923872816758 1 1
0.182884543037331 0.182414866454813 1 1
0.110379687984469 0.110108201165394 0 0
0.193431938355111 0.192936195266629 1 1
0.244491103173326 0.243910156804412 1 1
0.230462161287871 0.23002434961426 1 1
0.147301194366423 0.146958459201423 1 1
0.128903600320805 0.128261252114697 1 1
0.191754983993255 0.191342902289429 1 1
0.180419620532855 0.180005695557133 1 1
0.201594747318293 0.201042656225338 1 1
0.219357970638465 0.218882031908612 1 1
0.220799480692514 0.220375185128965 1 1
0.171098957295673 0.170728865041211 1 1
0.227365665535035 0.226742271182513 1 1
0.214299651656019 0.213756542969381 1 1
0.223663032357233 0.22312120021472 1 1
0.176396636093343 0.17596274332157 1 1
0.273477905497655 0.272821522141977 1 1
0.260429619472823 0.259864119934678 1 1
0.2509327233153 0.249863854854765 1 1
0.146713609529052 0.146363709055725 1 1
0.210426141798808 0.209931558047301 1 1
0.216561903686872 0.216025951030882 1 1
0.152413129029334 0.152015148234408 1 1
0.228273161032945 0.227786802217728 1 1
0.251386734820115 0.250667289432981 1 1
0.21217416321589 0.211684300031953 1 1
0.215774605393148 0.21524986501074 1 1
0.206621523921407 0.205931292130724 1 1
0.22558166451948 0.225072782898896 1 1
0.156291041401899 0.15590709887272 1 1
0.215032332251617 0.214519635238012 1 1
0.214666912571376 0.214198298424866 1 1
0.186866350040587 0.186307797527021 1 1
0.138826631536998 0.138489208669612 1 1
0.174946995394281 0.174291411720174 1 1
0.197216072455096 0.196702826893615 1 1
0.18871237996847 0.188285102366336 1 1
0.210243271624032 0.209699910425479 1 1
0.0958542013489947 0.0956158908456744 0 0
0.177744558539245 0.177434606499193 1 1
0.176847440649454 0.176487006881966 1 1
0.250833522403883 0.250153470064968 1 1
0.209918073679735 0.209310415857771 1 1
0.20463411550939 0.204062462691951 1 1
0.239669548361718 0.239014747444893 1 1
0.170150791744904 0.169341250726274 1 1
0.234186584821168 0.23368431018082 1 1
0.205005236395487 0.204612881560683 1 1
0.18642777172085 0.185563202350132 1 1
0.179093255463265 0.178566147499525 1 1
0.168525913181051 0.1680053378127 1 1
0.242604655436752 0.241841747911455 1 1
0.189616756505893 0.189032209945345 1 1
0.165753451060165 0.165262920632028 1 1
0.227041784487615 0.226498754165377 1 1
0.190353247109695 0.189775034319787 1 1
0.15087492488189 0.150624126464323 1 1
0.123373942432006 0.123053327911861 0 0
0.247058897480741 0.246432575370936 1 1
0.180449111641051 0.180037017438484 1 1
0.197521946436257 0.196901774814766 1 1
0.253228147869238 0.252443190157733 1 1
0.196477832906177 0.195903489525201 1 1
0.193053050952047 0.192423842327624 1 1
0.156685819609683 0.156400179930727 1 1
0.193055799154118 0.192555084329159 1 1
0.242879478716217 0.24230444530154 1 1
0.236630949733561 0.236147569762563 1 1
0.135949663505193 0.135656290458228 1 1
0.202917310497858 0.201748055636516 1 1
0.181902577231839 0.181243358470921 1 1
0.200678086671352 0.200227417580696 1 1
0.24977996891206 0.248642129577221 1 1
0.135526083781288 0.135145487357325 1 1
0.208223121853145 0.207686951663092 1 1
0.229996336401539 0.229511806373207 1 1
0.182834589236432 0.182397190879378 1 1
0.220299983429049 0.219776859214289 1 1
0.200446346169355 0.200117041845597 1 1
0.214965524381436 0.214444276075613 1 1
0.249230233898085 0.248684936349969 1 1
0.16248027869749 0.162135844532321 1 1
0.191745928226161 0.191211571696618 1 1
0.198576709442064 0.198042729274494 1 1
0.14268795449031 0.142360972901198 1 1
0.204560102606497 0.204073055273501 1 1
0.204361477490523 0.203950821165121 1 1
0.195849000443682 0.195268028703739 1 1
0.252599378638086 0.252058145441188 1 1
0.191130674062568 0.190687750610767 1 1
0.215535476267363 0.214886136415428 1 1
0.175520315775403 0.175179626604733 1 1
0.223632068754727 0.223194669429453 1 1
0.186519689671008 0.186082558587536 1 1
0.272788706210156 0.272080375382739 1 1
0.171910647498778 0.171343749057922 1 1
0.163082666164196 0.162821888213254 1 1
