# Supplementary material for: Bias caused by sampling error in meta-analysis with small sample sizes
Source: PLoS One. 2018 Sep 13;13(9):e0204056. doi: 10.1371/journal.pone.0204056 (PMC6136825; doi:10.1371/journal.pone.0204056)
Supplement: S4 File — (ZIP) [file pone.0204056.s004.zip › results N = 10 theta = 0.2 tau = 0 sz = 20-30.txt]

"cohen.dl.theta" "hedges.dl.theta" "cohen.dl.cp" "hedges.dl.cp"
0.101107604520803 0.0983505584760299 1 1
0.276229670989138 0.268767320889912 1 1
0.0717501082977223 0.0698561627336495 1 1
0.48972495463579 0.476675667030768 0 0
0.241367163135998 0.232020624521423 1 1
0.0898944159864563 0.0880734428231572 1 1
0.207131596475058 0.202603693151564 1 1
0.184075632359876 0.180286945013365 1 1
0.272139919932518 0.261162068194266 1 1
0.20744310390721 0.201198683618443 1 1
0.295638347899039 0.286836800505628 1 1
0.0868319765314099 0.0837829534096231 1 1
0.0524611493717502 0.0505878950177356 1 1
0.262373902485529 0.25575955620775 1 1
0.231066846074232 0.224644008786236 1 1
0.0352193351010877 0.03478501005269 1 1
0.23391081592647 0.228197030427518 1 1
0.20805469099981 0.200627648205109 1 1
0.183610198599733 0.178717919674755 1 1
0.282751102279605 0.274974848870666 1 1
0.200175384319622 0.195840013877638 1 1
0.137469540813301 0.133450468263436 1 1
-0.0287359970835132 -0.0276066839032472 1 1
0.0418354424619095 0.0406274401669267 1 1
0.300715649640286 0.291287609526495 1 1
-0.0295764532241553 -0.0284397907172863 1 1
0.014804531009959 0.0142832974240373 1 1
0.481240643897971 0.46681163389279 0 0
0.240203929098324 0.23279717326968 1 1
0.254547782391534 0.247185600901677 1 1
-0.052343852019293 -0.0518776071951123 1 1
0.386017523141482 0.375906313899094 1 1
0.288079238342859 0.279760211127303 1 1
-0.0226582737575612 -0.0213783432231457 1 1
0.258389917180291 0.25068057831332 1 1
0.150305085671691 0.147730443160568 1 1
0.139995074739175 0.136499934081836 1 1
0.240748463799647 0.235161007387846 1 1
0.142271183450597 0.136079092256632 1 1
0.190211511648613 0.184145703169473 1 1
0.277446251932441 0.270078861944699 1 1
0.0923302692568104 0.08909989902143 1 1
0.245627125314906 0.237780683207332 1 1
0.0868258786644186 0.0849835193438974 1 1
0.267766740748757 0.259519804601915 1 1
0.364862621972416 0.353731026060635 1 1
0.293697861588777 0.285456766552707 1 1
0.231282530576653 0.222923960869747 1 1
0.249003803636167 0.240950502572129 1 1
0.0532090528574432 0.0521090203663576 1 1
0.310334810378565 0.301937259378322 1 1
0.0549166396464043 0.0540656077460215 1 1
0.0899825159338567 0.0881236040819723 1 1
0.263928716733044 0.256263764956903 1 1
0.116184128357466 0.112257294041621 1 1
0.194354259295293 0.188449599591447 1 1
0.175712471833893 0.171078032287172 1 1
0.111234236223837 0.106456175197557 1 1
0.1743569000888 0.168835795654601 1 1
0.321297035431891 0.309604231074334 1 1
0.119169673910863 0.11520289451812 1 1
-0.00391887257621528 -0.00406488485679375 1 1
0.373255371591197 0.363227070233987 1 1
0.350740406688674 0.340629018375231 1 1
0.254087221756786 0.245755343291061 1 1
0.494290057076276 0.481237571756684 0 0
0.129241733297354 0.125525877561497 1 1
0.159703162019721 0.154705620088001 1 1
0.116516735878977 0.110246851148779 1 1
0.167183842017648 0.160936775593902 1 1
0.12586451694907 0.120319858065398 1 1
-0.0120541017380052 -0.0118679145796536 1 1
0.0871593103666643 0.0847823615551196 1 1
0.145261476935016 0.14033093927691 1 1
0.00386956754189392 0.00355759266205427 1 1
0.297513310570622 0.289647443513592 1 1
0.251055770442922 0.245963290977012 1 1
0.152836836446253 0.148083112971089 1 1
0.0169727666893549 0.0159454653762522 1 1
0.457056597675155 0.442663822218652 1 1
0.420207159224355 0.408480862622608 1 1
0.306968235569077 0.297047549651782 1 1
0.195887333287809 0.189361253606624 1 1
0.16276804339011 0.159128750723561 1 1
0.408068008417367 0.397878397008461 1 1
0.279944148536345 0.271549125866182 1 1
0.108335703195803 0.105309483194875 1 1
0.234647401050783 0.228096228577129 1 1
0.38949377284798 0.377772916504789 1 1
0.328409649332321 0.317749818893935 1 1
0.0585570947983008 0.0578772264014599 1 1
0.170098490066056 0.164074756038822 1 1
0.332430242221192 0.323171916180921 1 1
0.349054381317405 0.339809264603491 1 1
0.235667158524224 0.228603662204774 1 1
0.126244533586941 0.122002241607586 1 1
0.317449840786568 0.309334549696521 1 1
0.427704728809886 0.414559923258834 1 1
0.258841111539415 0.249951587020669 1 1
0.161747211277372 0.156274500277408 1 1
0.0633667507140746 0.0609784364528144 1 1
0.196723438661951 0.191979846740587 1 1
0.546864140491581 0.531198520094451 0 0
0.0591394276125503 0.0574017074843483 1 1
0.20988335422795 0.20443884276239 1 1
0.124463705404316 0.119047951900552 1 1
0.162015722327382 0.156112776081526 1 1
0.14853893658492 0.144398812692132 1 1
0.443643847406893 0.430512794738303 1 1
0.0788954347214765 0.0788207328608369 1 1
0.229310102124897 0.222583824483177 1 1
0.00621661991578943 0.00525522301651146 1 1
0.586585842264575 0.568114395429451 0 0
0.160039427133428 0.155084454942745 1 1
0.295817168289981 0.288150798613434 1 1
0.189822414882473 0.18460340259423 1 1
0.0538755569716388 0.0534689164426812 1 1
0.0263877393752657 0.0258318078304448 1 1
0.0188415693120926 0.0203145418551805 1 1
0.239973966349113 0.233058742686602 1 1
0.120911231007217 0.117774271303489 1 1
0.156731115350299 0.150727342391124 1 1
0.284920943582993 0.276032290007408 1 1
0.541326914766684 0.523869008726777 0 0
0.266071948076248 0.257486718112698 1 1
0.144762416828044 0.140616915723491 1 1
0.228445618026929 0.223369188030737 1 1
0.313115718323546 0.303133946080309 1 1
0.227898827766604 0.220711252623093 1 1
0.296394211583357 0.288440839887428 1 1
0.0440350757625215 0.0423316550244671 1 1
0.197263075188656 0.190869089155867 1 1
0.11004847297608 0.105975996467517 1 1
0.126906890394707 0.122624681830697 1 1
0.133217587061016 0.127402398439419 1 1
0.190021630712891 0.182760203870043 1 1
0.178627789939763 0.172483159410068 1 1
0.320085399462376 0.310702469446781 1 1
0.391450394731664 0.380483839704833 1 1
0.151928786281276 0.147487357589163 1 1
0.330279256132314 0.32106856412379 1 1
0.241388684766689 0.234349870474151 1 1
0.0980249472074863 0.0953207122079427 1 1
0.266682984905228 0.259098757432141 1 1
0.000152190647300262 -0.000277553292892816 1 1
0.12279120571616 0.120133796732217 1 1
0.21524855079358 0.208756097098765 1 1
0.0626742272635624 0.0610942126501371 1 1
0.337908749369733 0.326833509234656 1 1
0.324622103071252 0.31559684238887 1 1
0.0576499383960355 0.0534629832505326 1 1
0.055679667174996 0.0542997587520203 1 1
0.392779419865476 0.3790124173929 1 1
0.372425871083049 0.361154746403268 1 1
0.0646664415755528 0.0618766836347001 1 1
0.0823291705352026 0.0808919863015341 1 1
0.567103930389884 0.548326485364454 0 0
0.439564403825301 0.427193861651734 1 1
0.288514444903256 0.280737842571228 1 1
0.0331317705030662 0.0331657500230775 1 1
0.329208120945805 0.317777309061388 1 1
0.125038354819797 0.119685849586014 1 1
0.0705840101303523 0.0694562532599175 1 1
0.325782404374179 0.31544005824722 1 1
-0.0236550188935237 -0.0234570616003658 1 1
0.246142983808728 0.235463460440545 1 1
0.301465875456544 0.293997748395948 1 1
0.182700240291009 0.177029015312905 1 1
0.39280621709109 0.380882972634065 1 1
0.207255700715192 0.199365461240243 1 1
0.246234749919759 0.237702286850243 1 1
0.098499028068909 0.0951487563397502 1 1
0.129620943140261 0.127752399984413 1 1
0.18488831390239 0.179148174909453 1 1
0.200328943706863 0.195492369346831 1 1
0.272837454514492 0.263817183960352 1 1
0.398663532723644 0.385598269269786 1 1
0.191768306987229 0.185815463383574 1 1
0.216677441196974 0.210180084846931 1 1
0.26637467161689 0.260150337405761 1 1
0.33295241502971 0.32166333094615 1 1
0.16626738696264 0.161093901221049 1 1
0.237044367421015 0.230901800851121 1 1
0.251414971109278 0.244591839076114 1 1
0.253774234865496 0.245100321863306 1 1
0.263215847034793 0.256881566275059 1 1
0.123959407644398 0.119775321840592 1 1
0.187978007406641 0.184642537341705 1 1
0.187074432812648 0.181546990014637 1 1
0.241855663209243 0.235841891546718 1 1
-0.0477495367295977 -0.0460379309332086 1 1
0.522128330644211 0.508566661729616 0 0
0.308549156080907 0.299214557331877 1 1
0.148939194688488 0.144552760556218 1 1
0.0565581198159474 0.0550445157688334 1 1
0.18450488287205 0.179103012856163 1 1
0.260331912777186 0.253544949352265 1 1
0.243784283872324 0.233028375106594 1 1
0.00101863176390855 0.00196504125367333 1 1
0.16891016686654 0.163758817004608 1 1
-0.0398715711913588 -0.037461725946749 1 1
0.131449664498311 0.127272840143831 1 1
0.0271383143395614 0.0262951593914984 1 1
0.0665185980837282 0.0641113662563878 1 1
0.0157398941157482 0.0149523102065594 1 1
0.174188134263124 0.169901421222892 1 1
0.282168198144522 0.273844635297466 1 1
0.405489580775003 0.393896726039304 1 1
0.132764742494389 0.126877049169807 1 1
0.0770414262147182 0.0755644429593062 1 1
0.307897163115414 0.300701184392903 1 1
0.308605762643597 0.299646701124707 1 1
0.0687142198095049 0.0659865910339909 1 1
0.200213934151377 0.19545464769817 1 1
0.202172515262322 0.195610981440126 1 1
0.295926155076081 0.287625428020154 1 1
0.128677302169189 0.123144713791394 1 1
0.376332139042478 0.364676791279927 1 1
0.289882449808398 0.280434185404945 1 1
0.452227229439039 0.440144742908335 1 1
0.152219435047393 0.146554831199795 1 1
0.138736906631442 0.134030999505034 1 1
0.176888541068453 0.172402371734547 1 1
0.160410497614326 0.155481614105144 1 1
0.186178298720994 0.181088348094338 1 1
0.278740463946822 0.270907804889536 1 1
0.411981113841547 0.401093468054747 1 1
0.0646257846422593 0.0631710241893501 1 1
0.516646422827015 0.50134562260888 0 0
0.348278263001507 0.337805374693035 1 1
0.277479577114022 0.271184331339344 1 1
0.19651315899796 0.191557235027547 1 1
0.313523744023962 0.305908740705819 1 1
0.220101036549311 0.213353298904104 1 1
0.193524199549549 0.187781681531294 1 1
-0.0128893182669841 -0.0143513699976856 1 1
0.208604773022628 0.20296783819416 1 1
0.113885248138613 0.112164205306037 1 1
0.0480195858976158 0.0459208565763179 1 1
0.180513700351581 0.173400467081497 1 1
0.163236196303183 0.157874902967687 1 1
0.0201719525904006 0.0187560215620091 1 1
0.246698291130613 0.239227811436063 1 1
0.40548153668744 0.393111880504376 1 1
0.0107144650281698 0.0100033400895694 1 1
0.177809347477117 0.173579405208291 1 1
0.236815348326321 0.230242803543439 1 1
0.277318431105852 0.269353172719262 1 1
0.332236204395807 0.321786034267447 1 1
0.137126784658162 0.133666558214495 1 1
0.179787543293929 0.174737768228691 1 1
0.223369541703916 0.214920134918091 1 1
0.229737980306369 0.223404047978028 1 1
0.126139765539069 0.122845012528853 1 1
0.312954347495119 0.303864532086273 1 1
0.350045286211026 0.339944716713133 1 1
0.01697998712026 0.016187263650084 1 1
0.234915728894649 0.22928157843709 1 1
0.0998557770798769 0.0961883111383416 1 1
-0.0105438148374703 -0.0100070307945477 1 1
0.25515290329735 0.248471646978986 1 1
0.320872342343782 0.31256613146319 1 1
0.030027458764269 0.0288891465730534 1 1
0.318616320426123 0.310644816678296 1 1
0.312442846439518 0.303484056468944 1 1
-0.0451139608400103 -0.0447782550896206 1 1
0.226409816800668 0.219939777087525 1 1
0.309857506090058 0.299272731229812 1 1
0.268615142711337 0.260179192559462 1 1
0.246729996266597 0.240296869644755 1 1
0.267181024618878 0.258808824893537 1 1
0.214569039978704 0.208873806053641 1 1
0.283787356262446 0.273435865173687 1 1
0.0932234741609059 0.0911966169357915 1 1
0.341372542499874 0.331841573947034 1 1
0.337778602647075 0.328941596452499 1 1
0.289656935534049 0.281524993701801 1 1
0.0907527685329324 0.0880349829702499 1 1
0.306989147539407 0.299746815776217 1 1
0.0455340483532747 0.0427915965980327 1 1
0.257626565538419 0.249339147226407 1 1
0.0569236728137118 0.0550139432827454 1 1
0.163921787040698 0.158695591680706 1 1
0.22300641457621 0.217276090675599 1 1
0.0910106867639423 0.0874640352132831 1 1
0.165736258866839 0.160104138518537 1 1
0.174471593344613 0.169240042662246 1 1
0.0612506007566494 0.0613591246036975 1 1
0.173659723828965 0.167510300340577 1 1
0.344991000664374 0.335786786923695 1 1
0.129391509511986 0.125829771743376 1 1
0.211141255971105 0.205970037686125 1 1
0.00878338163670845 0.00743352553645711 1 1
0.297803795974982 0.289155174073767 1 1
0.0278324782349062 0.0277762197881009 1 1
0.205537787599948 0.199540437896143 1 1
0.117595822377251 0.113933366675024 1 1
0.136116676169715 0.134199140862599 1 1
0.0154977865111059 0.0147965478156284 1 1
-0.0426550370112899 -0.0412358936926183 1 1
0.401695852134304 0.389606392509369 1 1
0.313971668927043 0.304578376770499 1 1
0.122592257130449 0.120126247129414 1 1
0.392681588186181 0.381616576312601 1 1
0.196011047288485 0.188945066192784 1 1
0.275576821768238 0.267554001888692 1 1
0.526048433232276 0.510578689892207 0 0
0.358368690994041 0.347541931146465 1 1
0.265513296784607 0.25962902671012 1 1
0.0903791686015312 0.0881573378070975 1 1
-0.0867987363245481 -0.0820867938163691 1 1
0.058196636138677 0.0568219230432103 1 1
0.255238789390939 0.246833611156847 1 1
0.270410608076219 0.262573661097668 1 1
0.225145916519917 0.218120619815786 1 1
0.296699548387319 0.288055041143518 1 1
0.229018214136347 0.222258311589755 1 1
0.213113047557735 0.20730443721594 1 1
0.256146247676285 0.248302296436754 1 1
0.0692923543616989 0.067570924399115 1 1
0.208049576372921 0.201397510575885 1 1
-0.152094751975825 -0.147583765754329 0 0
0.0373053478018989 0.0361217544301349 1 1
0.0174323821452069 0.017706306187566 1 1
0.21810021155175 0.211615537141889 1 1
0.212401391692239 0.205551043826021 1 1
0.106987709066912 0.103364070528757 1 1
0.336123034651145 0.327276804534885 1 1
0.19017179298925 0.185060461778887 1 1
0.130603930391371 0.125557703229449 1 1
0.332252266186403 0.3212757250422 1 1
0.360393218570996 0.348903089884838 1 1
0.517438956493227 0.501841480913133 0 0
0.356040685588694 0.343812093514202 1 1
0.195955908605863 0.19021987554353 1 1
0.243484669356132 0.235142594484876 1 1
0.255534233660605 0.248321186358217 1 1
0.153296023384092 0.148935218221295 1 1
0.000336893907511092 0.0018272923134294 1 1
0.372715706011396 0.361397721337406 1 1
-0.0288283577189718 -0.0277150759432563 1 1
0.00130001202061427 0.00268652102476222 1 1
0.315677802768666 0.306432343638953 1 1
0.015551773556875 0.0149758801932529 1 1
0.0996002251381718 0.0967446622974144 1 1
0.469496686781831 0.454354366048097 1 1
0.192389188470307 0.186542877546926 1 1
0.0397191441081563 0.0392479485778691 1 1
0.24725945828726 0.240016859391662 1 1
0.0706898651512675 0.0686882308264035 1 1
0.221164023761987 0.215435394784247 1 1
0.496630266432545 0.480003541117409 0 0
0.35558293591101 0.34514627951329 1 1
0.182952076779411 0.178384452861017 1 1
0.0968898450513126 0.0926347122818466 1 1
0.260947653105754 0.250346049235341 1 1
0.0623966425566457 0.0593591213061649 1 1
0.151123166851341 0.147020951634539 1 1
0.683965094290216 0.664823320098765 0 0
0.169446370968484 0.164874068729817 1 1
0.23946570220333 0.232202827854929 1 1
0.167367511448305 0.161907640719716 1 1
0.197765744217287 0.19129986752488 1 1
-0.0316635350794745 -0.0306138334123969 1 1
0.143328460952699 0.140681432970635 1 1
0.421004078838494 0.408151755380836 1 1
0.153676629315627 0.149855122751141 1 1
0.0998293011535408 0.0965483188180108 1 1
-0.0304764899046213 -0.0300302736019914 1 1
0.348319525998038 0.339302871767064 1 1
0.155611965425636 0.153212036019986 1 1
0.0304544837919223 0.0293571819674169 1 1
0.116871072547245 0.115665352038539 1 1
0.110512407197129 0.107252515755045 1 1
0.271897834573924 0.263467510300357 1 1
0.146433704420067 0.142553327221336 1 1
0.202499208697964 0.196707214659691 1 1
0.380856896259172 0.369088772776528 1 1
0.0861031042056708 0.084078069823566 1 1
0.378172790667253 0.366424285256488 1 1
0.00557292799344122 0.0054003682659965 1 1
0.230597491818563 0.225468228215404 1 1
0.159744612902199 0.155564591148427 1 1
0.0700708285309002 0.0667235462997267 1 1
0.245090525620556 0.237567507383755 1 1
-0.00862148684129009 -0.00914355067732588 1 1
0.275705029239582 0.268227599144776 1 1
0.100767470901105 0.0977127943018236 1 1
0.261589020324721 0.254340778659754 1 1
0.211045000734382 0.204770909295288 1 1
0.12586110282132 0.122544530607965 1 1
0.210901528351582 0.205600586606123 1 1
0.0227805772746031 0.0223111649493933 1 1
0.0679250164330683 0.0660877265617189 1 1
0.212476779616121 0.206644476048426 1 1
0.106259248876521 0.102817645958251 1 1
0.201076157995563 0.197823097862899 1 1
0.457018053158069 0.444992335187046 1 1
0.358789815687328 0.348142764381718 1 1
-0.0653115917377798 -0.0640720741282652 1 1
0.0637472159036283 0.0622398701099329 1 1
0.313805250901807 0.305537211654391 1 1
0.227855860513838 0.220706376776574 1 1
0.171002934229559 0.166570379712943 1 1
0.141660717592105 0.137086886703939 1 1
0.312208081408858 0.304958552494259 1 1
0.24636687719118 0.239090358030664 1 1
0.228952347881809 0.223586656197324 1 1
-0.0128246965233123 -0.0120708333071478 1 1
0.154811167381817 0.150271624053775 1 1
0.247914427112738 0.242207141830914 1 1
0.218805109090053 0.21474154388221 1 1
0.102887947844128 0.100073463105586 1 1
0.166639805565657 0.160578540986527 1 1
0.202403507061057 0.196454345406731 1 1
0.33158606893733 0.321525681342173 1 1
0.14781792061052 0.142967285600629 1 1
0.398533178889009 0.387324989418127 1 1
0.214190602639578 0.208747924360639 1 1
0.150167985868315 0.143929513492159 1 1
0.185435661788691 0.177832290051761 1 1
0.274627276357378 0.267660033977826 1 1
0.261130802026708 0.254450560017331 1 1
0.0192686593558618 0.0183790975610953 1 1
0.015328301390234 0.0151960056681691 1 1
0.38970357835608 0.379983214944695 1 1
0.226470278405124 0.219846904373202 1 1
0.211791172878675 0.204667326185402 1 1
0.252037625384286 0.243613466015075 1 1
0.186280706714373 0.181245920326312 1 1
0.0873565464836602 0.0834053466630632 1 1
0.0444040668014509 0.0422053754316886 1 1
0.169270447632118 0.163704948911408 1 1
0.0423426995943378 0.0420183683488264 1 1
0.0711429511470345 0.0692944922052597 1 1
0.199377662904979 0.195261420057798 1 1
0.244681666391013 0.237851514737716 1 1
0.0671240188324115 0.0647030946398899 1 1
0.0952744027755187 0.0925104013803972 1 1
0.160938808588502 0.15550669932328 1 1
0.230586427389985 0.223212707245862 1 1
-0.0390898557844172 -0.0380573499192137 1 1
0.170586997368493 0.164422934059797 1 1
0.437342611928664 0.423196460890201 1 1
0.103362912686174 0.0997520600569111 1 1
0.0387185998537778 0.0371400208568222 1 1
0.349227538858225 0.340519359315121 1 1
0.0349691021848655 0.0338245087152753 1 1
0.225123469776594 0.219220469876163 1 1
0.108451691496185 0.103908796444801 1 1
0.285829912538978 0.277545464961412 1 1
0.0818648712007655 0.0792134454137832 1 1
0.130241034151805 0.126796761575278 1 1
0.216107875120596 0.210482009241592 1 1
0.141984713011076 0.136181232584403 1 1
0.117724027445718 0.114412852809525 1 1
0.11584070629035 0.112886063492459 1 1
0.189038615858995 0.183124567135425 1 1
0.218039220591447 0.21221291360744 1 1
0.309000715849295 0.299697495482523 1 1
0.0843345216081849 0.0784899126353315 1 1
0.106617120696869 0.101944646464052 1 1
0.27197278077033 0.264196983873871 1 1
0.263266099471478 0.25588938065744 1 1
0.146720186214114 0.142570399273205 1 1
0.115374233302586 0.112026306635737 1 1
0.318245863293235 0.309325536970202 1 1
0.272343145682261 0.264849181947594 1 1
0.254171232940441 0.247019786045042 1 1
0.266420904785781 0.257366114153119 1 1
0.237697267842671 0.231314834906545 1 1
0.197205839648551 0.191606497854052 1 1
0.160667734807758 0.156720770928479 1 1
0.0687097710548892 0.0689444655447061 1 1
0.111973695341898 0.107704605975824 1 1
0.559399738554126 0.542824022732065 0 0
0.199040485396061 0.191839069786444 1 1
0.347162038249602 0.337333187949153 1 1
0.186827271053017 0.181464744485206 1 1
0.152201285476274 0.148618741145285 1 1
0.36952028465147 0.359686136787149 1 1
-0.0244248278720217 -0.0241446862445216 1 1
0.361837367480584 0.351802547165172 1 1
0.28645220799728 0.277125595836082 1 1
0.0599209439188473 0.059488191907876 1 1
0.356966825495631 0.345703997598564 1 1
0.251852192310268 0.245502713402895 1 1
0.533898041763013 0.517748746215571 1 1
0.00772982222910594 0.00748886471505679 1 1
0.222883649830719 0.217921548137113 1 1
0.266715671526399 0.258476736420362 1 1
0.0143728353769643 0.01285807499616 1 1
0.110366773223028 0.107420885194628 1 1
0.114910974040072 0.111954074924146 1 1
0.22164309407465 0.214517024025326 1 1
0.231484465449366 0.225479935182626 1 1
0.262364499904886 0.255243231371622 1 1
0.349958689957068 0.340733038435966 1 1
0.236208246809351 0.229308592487683 1 1
0.215235849215178 0.210880255718829 1 1
0.0930472570514463 0.0903434722825907 1 1
-0.00568571937031825 -0.00751119171226122 1 1
0.395292676699497 0.3834477839767 1 1
0.0636134805096762 0.0612717523368698 1 1
0.117098508272761 0.113820715922484 1 1
0.0956601262964576 0.0926027436136591 1 1
0.417786527642017 0.406162467406106 1 1
0.0877287475010807 0.0842169678341921 1 1
0.247248458448523 0.239605203015956 1 1
0.147080637508828 0.142373919238809 1 1
0.118541833282603 0.115783134856858 1 1
0.246383756893919 0.238017456099009 1 1
-0.0785255430898295 -0.0768208924792748 0 0
0.301782156780168 0.293468019498669 1 1
-0.0228329072852191 -0.0221389753663953 1 1
0.426316371833521 0.413156387456746 1 1
0.142861035896163 0.139296273152438 1 1
0.104155260041737 0.101282301816217 1 1
0.00878612905618386 0.00874271175284817 1 1
0.0799288002916831 0.0787512671150698 1 1
0.374752547275656 0.363947241635263 1 1
0.485792798247163 0.470753984452465 1 1
0.091367510648928 0.0883256502356187 1 1
0.241579623466644 0.234881974935645 1 1
0.273751808933281 0.265601859695347 1 1
0.138584071632558 0.133498892477494 1 1
0.395599829161705 0.382222080239488 1 1
0.479267847079683 0.465016271448898 0 0
0.237422593441895 0.231365113335883 1 1
0.293565305396981 0.285719895584396 1 1
0.015945284882523 0.0141129458548825 1 1
0.16807000371222 0.162296881774954 1 1
0.228127558641031 0.222356586186334 1 1
0.247901488128527 0.240644695633905 1 1
0.265589287225583 0.258655813976441 1 1
0.0640648411500737 0.0613562038834145 1 1
0.109248185978183 0.10635068912568 1 1
0.0239799893049979 0.0234995736656997 1 1
0.270864466174053 0.262342109165152 1 1
0.159119349189225 0.154206222634641 1 1
0.188184937904411 0.179667715090706 1 1
0.212855232759112 0.206920282474761 1 1
0.455305197612125 0.44134020935846 1 1
0.0775477159945954 0.0756677895443398 1 1
0.356180868706771 0.344518887967878 1 1
0.253966304008483 0.245660383706168 1 1
0.160030143993846 0.156493604350427 1 1
0.217497161906588 0.210880065289974 1 1
-0.00824286091123427 -0.00739385863065423 1 1
-0.105357975772691 -0.101568071920823 0 0
0.142190577381605 0.136569070719912 1 1
0.202583711824068 0.198045993591103 1 1
0.0354025203325644 0.0326547155027632 1 1
0.0550024735830193 0.0546363296964023 1 1
0.166466944920817 0.161713494780133 1 1
0.414941332671665 0.404260313352584 1 1
0.383986882278671 0.371860556699516 1 1
0.0580442121519721 0.0545801002272306 1 1
0.196392000505062 0.190151514113313 1 1
0.169111224493781 0.164099510729956 1 1
-0.0204323018521467 -0.0189213662833957 1 1
0.0565525613678456 0.0538921278211541 1 1
0.178372153812952 0.173026839485317 1 1
0.341373790685068 0.331477818571504 1 1
0.325467603804077 0.315344089198086 1 1
0.417227070568035 0.405552898935592 1 1
0.236672131039952 0.229264513898733 1 1
0.117480543282894 0.113900034785687 1 1
0.327303478847556 0.31718580119234 1 1
0.258353330401647 0.250795312135427 1 1
0.189381765066774 0.184014843355016 1 1
0.311401039476078 0.300359618729075 1 1
0.297119899467051 0.288821223099152 1 1
0.39381803362367 0.381263767707785 1 1
0.306850615638471 0.298711906411104 1 1
0.304514151455077 0.29582840795513 1 1
0.132370123414469 0.128648335387189 1 1
0.233856410381638 0.226124071612851 1 1
0.144105012412273 0.138934571181114 1 1
0.222041316630112 0.218005049065101 1 1
0.243319608685305 0.235432151462325 1 1
0.251374492408451 0.243381186831951 1 1
0.45582158764886 0.443516881203108 1 1
0.0771228383377044 0.0735791601590169 1 1
0.0903795367233853 0.0877336567405916 1 1
0.211960802994961 0.206287666089054 1 1
0.360790406084651 0.3503706647241 1 1
0.260392641089197 0.251837273230436 1 1
0.117420163223878 0.112645798394088 1 1
0.179130313096639 0.174201298804401 1 1
0.353665520917594 0.342493991544226 1 1
0.327738478045783 0.316923377444285 1 1
0.467926655050744 0.451642032702684 1 1
0.321684646063036 0.312868905218584 1 1
0.335022353846216 0.324922051824832 1 1
0.150025134640446 0.145530383738418 1 1
0.145982270672187 0.142070228125976 1 1
0.20273013884393 0.196074747156754 1 1
0.175930291007186 0.170852289867526 1 1
0.0879053485729829 0.0852011043827342 1 1
0.437283030427863 0.42325216666408 1 1
0.271256900345639 0.262623484001586 1 1
0.152490310235957 0.149213605791088 1 1
0.046175356272466 0.0447777186994392 1 1
0.250512624945557 0.240641633575291 1 1
0.247444718001627 0.240162918273905 1 1
0.398457596571235 0.384919045091901 1 1
0.3620856009006 0.351344441001663 1 1
0.273108357858399 0.26546050570103 1 1
0.0728627928343533 0.0700515818539092 1 1
0.488873368385924 0.4764035822266 0 0
0.274667119421158 0.266956570150737 1 1
0.19425683469632 0.187160601883586 1 1
0.281179405935628 0.272191904448713 1 1
0.266609133873241 0.258650334097418 1 1
0.117049568763216 0.113165543061414 1 1
0.492006304987881 0.477571591039792 1 1
0.310060954414603 0.301420283608582 1 1
0.329247410309424 0.319680588190176 1 1
-0.0898743811287242 -0.0873203956058553 0 0
0.29520002107847 0.284357805882221 1 1
-0.0128947746783456 -0.0123501711568086 1 1
0.191516860818793 0.185511187925036 1 1
0.110899262906692 0.105122873142105 1 1
0.187496623483906 0.181520387096732 1 1
0.184975500005164 0.177563002612966 1 1
0.267489999259096 0.260731421740685 1 1
0.219210562447474 0.213228621497061 1 1
0.164253810796531 0.157714526004953 1 1
0.235285949574709 0.228377963840565 1 1
0.272420547947917 0.263990797339629 1 1
0.535479539293955 0.518266218799192 0 0
0.109583732681072 0.105652895480706 1 1
0.175371233865175 0.170721500605665 1 1
0.205140254346902 0.200137671635058 1 1
0.170061801476199 0.16106779372424 1 1
0.0955960477145915 0.0932138905051541 1 1
0.282033167706889 0.272291582821374 1 1
0.100555877025251 0.0984274880661173 1 1
0.219619338326897 0.213641252014005 1 1
-0.0440252783704617 -0.0414660974239421 1 1
0.0950205867490291 0.0915623991548294 1 1
0.17779285740222 0.172931215428895 1 1
0.305850293749044 0.295423135997715 1 1
0.148492878120977 0.143946906149249 1 1
0.0605426097969163 0.0589702462527319 1 1
0.280188939677932 0.270833049918462 1 1
0.325387340088173 0.315868691711785 1 1
0.215277145228264 0.208308309001504 1 1
0.332712714270923 0.322538762747238 1 1
0.310116838287639 0.300916821762723 1 1
0.16614885769703 0.161343156278181 1 1
0.138810324025888 0.135088450852654 1 1
0.0670566726961136 0.0652511734676671 1 1
0.317389912590343 0.306055740068972 1 1
0.00369824346679551 0.00395085257734492 1 1
0.0560540473073615 0.0548202063363195 1 1
-0.0243515594149361 -0.0247396166988459 1 1
0.284961599182627 0.276867052118583 1 1
0.287542591056315 0.280018936423169 1 1
0.283650532061817 0.276871438540488 1 1
-0.0252408358704193 -0.0233631239130767 1 1
-0.0499054766727664 -0.0478107028036329 1 1
-0.0456554583136731 -0.0456479676312724 1 1
0.2523965039286 0.244710043022821 1 1
0.0675191140695008 0.0656317784689541 1 1
0.388013240215545 0.374719576447494 1 1
0.274549189382036 0.266509227958998 1 1
0.229955025571568 0.222410781712334 1 1
-0.0534156919761447 -0.0527482262603574 1 1
0.330157519450163 0.322440453939945 1 1
0.234373980825824 0.226937570222537 1 1
0.0692674549630092 0.0665930447622146 1 1
0.401744436303509 0.390915311371979 1 1
0.173189337462523 0.168486779990321 1 1
0.352151014449605 0.342090353245637 1 1
0.135835855048842 0.131947321296637 1 1
0.132522784273641 0.128761957285167 1 1
0.258133022531446 0.250567549496069 1 1
0.370263914037983 0.357815360967608 1 1
0.0103677028691518 0.010630760438261 1 1
-0.0062890322935615 -0.00568724256206633 1 1
0.22913400604601 0.222352167612993 1 1
0.150087529658442 0.146584475892021 1 1
0.337207609267716 0.327071800024025 1 1
0.24677121425097 0.240178030519649 1 1
0.377540291464705 0.366503360433984 1 1
0.435481803829835 0.422994210340447 1 1
0.382066242774305 0.372741571754046 1 1
0.267760185420375 0.259693564929827 1 1
0.344057588902294 0.334030921544283 1 1
0.319999288936672 0.311303483528837 1 1
0.106385782074822 0.102666645926172 1 1
0.287647393525815 0.279918438081052 1 1
0.158534941535292 0.154273792105388 1 1
0.155478598532936 0.152281570669868 1 1
0.208282474993339 0.202183571159746 1 1
0.169605273730391 0.162747116324689 1 1
0.135244287926447 0.131317746381314 1 1
0.250624097850905 0.241702792584759 1 1
0.311447591516979 0.303928225432243 1 1
0.183642457948496 0.179136389998029 1 1
0.0688002022681132 0.0673382917237245 1 1
0.121127375132551 0.116928784152559 1 1
0.103698330912657 0.101766975979414 1 1
0.300652711712372 0.292368999401323 1 1
0.0097970041207128 0.00887284059357862 1 1
0.158087050861509 0.153082825202624 1 1
0.271498706028807 0.263684634427979 1 1
0.467776050189614 0.453888529885807 0 0
0.105381536134064 0.104457408144823 1 1
0.19559317616013 0.190834275071917 1 1
0.328663005364186 0.320926886745184 1 1
0.357884349895869 0.348125412755257 1 1
0.086638621890878 0.0831433836077853 1 1
0.0985661495261792 0.095437527385693 1 1
0.230714907572817 0.224790372117285 1 1
0.181441409910934 0.176343058061701 1 1
0.390816208199533 0.376531854871503 1 1
0.233662031224887 0.226867445377112 1 1
0.089528816558848 0.0862797269333656 1 1
-0.0498589805679716 -0.0478680149253795 1 1
-0.00595670560555529 -0.00529383557252232 1 1
0.29373387567861 0.284815720738446 1 1
0.296111478078168 0.287480699370106 1 1
0.172044460152928 0.167302838867927 1 1
0.252632330512213 0.245412979455698 1 1
-0.0041548572607729 -0.00338293797295021 1 1
0.0148669351754518 0.0146550620607522 1 1
0.192224063705356 0.186291578516162 1 1
0.248435105576401 0.241213933463041 1 1
0.317898119741389 0.307298144516557 1 1
0.364852748067788 0.353510131725415 1 1
-0.00828791919007921 -0.00808168458683652 1 1
0.301587975325197 0.293038036721681 1 1
0.388444608168182 0.378269697529725 1 1
0.170123978623114 0.165655522521506 1 1
0.224161507142828 0.216556331334784 1 1
0.257821798061074 0.248339970052481 1 1
0.36263183831721 0.354625935289251 1 1
0.147075872612122 0.141998310565209 1 1
0.136124892119521 0.132977191376999 1 1
0.192063268933867 0.185665984693477 1 1
0.216861994231856 0.21018722035078 1 1
0.159647442701732 0.155291206936424 1 1
0.373518347282388 0.361908431027828 1 1
0.0483694262861202 0.0462863191745067 1 1
0.213560722894039 0.207720232242547 1 1
0.202400933072398 0.196020947771501 1 1
0.198388078492291 0.194287637784657 1 1
0.265999993628905 0.257981787258743 1 1
0.277556432750133 0.270318884571237 1 1
-0.0175517078928058 -0.0181989025857434 1 1
0.273895102669474 0.267185371609946 1 1
0.174234045660022 0.169247841913471 1 1
0.358661734290832 0.348210080349087 1 1
0.228606985792769 0.22173694920458 1 1
0.145928290427944 0.140403986123721 1 1
0.374138378038849 0.363588842111073 1 1
0.250526868347463 0.245024540838362 1 1
0.325087856860763 0.314776211644667 1 1
0.251089835749648 0.242997405000908 1 1
0.132936604213178 0.128646268936282 1 1
0.151639423143319 0.147737349679048 1 1
0.097552838994337 0.0943710569358833 1 1
0.136354428205144 0.132844959952434 1 1
0.217838637098441 0.211531902319276 1 1
0.215201188139855 0.209147032335339 1 1
0.185881989079372 0.179870221836026 1 1
0.248685576935518 0.242072595622372 1 1
0.17928667348465 0.174270756023102 1 1
0.288315058633485 0.281505398522711 1 1
0.339209339906878 0.329579823742792 1 1
0.15983898479387 0.156942302282301 1 1
0.343529770374755 0.332256064466875 1 1
0.0914829655748325 0.0854675384143682 1 1
0.158160059534737 0.151866677516932 1 1
0.0246731711309193 0.0227281300247584 1 1
0.0892495581513133 0.0873023320108429 1 1
0.13081780901757 0.126639132939374 1 1
0.18021668614515 0.174968713057106 1 1
0.0605202498785373 0.0600486361141162 1 1
0.266676759519923 0.257743802659267 1 1
0.241396728156524 0.23534849372169 1 1
0.127906523151845 0.125110977717324 1 1
0.167570325746975 0.162170622723907 1 1
0.198629796252261 0.192370422310678 1 1
0.170726220465932 0.165549701805542 1 1
0.174391357555276 0.169190014276594 1 1
0.324967403560417 0.314258274269084 1 1
0.16362049935382 0.157978504010258 1 1
0.104577144460341 0.101698446283662 1 1
0.0490620116639946 0.0473837409748506 1 1
0.113585674162409 0.108223453332346 1 1
0.247820346279256 0.242334273569907 1 1
0.333327322181271 0.32359685940209 1 1
0.310794741071672 0.303390915216833 1 1
0.151453816833075 0.147907818548406 1 1
0.255194716733488 0.247783234287804 1 1
0.284430192482489 0.277794697108251 1 1
0.168496666519703 0.166253427944244 1 1
0.160991269528287 0.156444786007995 1 1
0.455783120949986 0.442262885690254 1 1
0.393346009694265 0.383075455049407 1 1
0.541214871015244 0.525826404868435 0 0
0.1644802819353 0.158710757281986 1 1
-0.0462177838034869 -0.0451573082974192 1 1
0.147115553910104 0.142747406340653 1 1
0.402480698946669 0.387620069397421 1 1
0.045969952041333 0.0454359196811268 1 1
0.122191619788152 0.118036895391534 1 1
0.224210669754914 0.217314175241328 1 1
0.114699605527102 0.11174147750358 1 1
0.107701895082173 0.103827001915228 1 1
0.146437088444957 0.141728702041612 1 1
0.315870053414404 0.306213248564795 1 1
0.290759851727697 0.281958332639226 1 1
0.0819868405079379 0.0794415277795208 1 1
0.148727442676229 0.144614013361753 1 1
0.168821507365657 0.163059526556625 1 1
0.297320588432478 0.28792500948515 1 1
0.0749551333154511 0.0734545504063341 1 1
0.257004046450219 0.249294719580466 1 1
0.196250929220721 0.190384484449379 1 1
0.145129446437749 0.140361162528514 1 1
0.164223769490742 0.159300128046706 1 1
0.385480868824796 0.374354453069368 1 1
0.34452689041923 0.334398242579172 1 1
0.337216395365692 0.327654841392113 1 1
0.0410827478189404 0.0398298514442769 1 1
0.0881520602869399 0.0865922632653447 1 1
0.177335225051358 0.172824472510395 1 1
0.179183405043401 0.173465112830725 1 1
0.122146657718564 0.117969095310588 1 1
0.126458845893296 0.123229150246483 1 1
0.121565850608175 0.119478017961612 1 1
0.513660373238102 0.498322639483572 0 0
0.070504781855026 0.0686443120534364 1 1
0.171215885642159 0.166745042696854 1 1
0.0701812165469977 0.0709645653185116 1 1
0.0516344650557331 0.0509745814108589 1 1
0.252200924245926 0.2453261783582 1 1
0.0821041332136651 0.0797872895999712 1 1
0.0978086496357873 0.0951069796806804 1 1
0.229579011882216 0.2225320508456 1 1
0.310590848486216 0.300409483463818 1 1
0.23546206714751 0.2282140015019 1 1
0.280809721362678 0.272835904582005 1 1
-0.0422764151422629 -0.0421152221520991 1 1
0.114860704248899 0.110871450599288 1 1
0.369592442547517 0.358061393137986 1 1
0.182651678510674 0.177782888539783 1 1
0.177770868256582 0.17194097442698 1 1
0.0961709545428298 0.0958679660661382 1 1
0.304672838009833 0.296868805155823 1 1
0.0144275107780113 0.0143629083360768 1 1
0.22879681750759 0.22397523599828 1 1
0.307840953162514 0.299563814888108 1 1
0.240113687169297 0.232595783872394 1 1
0.358939293248498 0.348512885064889 1 1
0.210760073937158 0.204865022285717 1 1
0.120297063926954 0.116687825641896 1 1
0.0970558697060093 0.0936754464685217 1 1
0.360003094539875 0.352389745284227 1 1
0.283601216551713 0.275924048217341 1 1
0.108592939781758 0.105034849758073 1 1
0.0769072559695144 0.0736144993549446 1 1
0.413402501894866 0.403032351447475 1 1
0.1773105130232 0.173540706136219 1 1
0.222715357628247 0.215393930978626 1 1
0.404346780251271 0.3930866571665 1 1
0.149566267409131 0.145501265175832 1 1
0.243681347391386 0.236319482417241 1 1
0.19198142785974 0.186795872842555 1 1
0.485255456813808 0.47024700445584 0 0
0.339132235733815 0.331004247648908 1 1
0.229521796379167 0.223081138479845 1 1
0.111724344029377 0.109599522750118 1 1
0.247735335491065 0.240324637891556 1 1
0.21069170814498 0.204262032659054 1 1
0.165068696560104 0.161862234254444 1 1
0.0499244969848123 0.0484713120994212 1 1
0.200766968338862 0.195037084914134 1 1
0.244806888725853 0.238246616085752 1 1
0.247171604928727 0.239408475832216 1 1
0.236023039123829 0.229706613276835 1 1
0.266562798903656 0.257678318914068 1 1
0.0226461105620296 0.0223955701164152 1 1
0.106392999715328 0.104009053255961 1 1
0.0827499110073842 0.0795213631420023 1 1
0.120857360355401 0.116390955175139 1 1
-0.0232563820884392 -0.0229061870062848 1 1
0.205593185301029 0.199141051811862 1 1
0.400269716810825 0.389004516366291 1 1
0.327626609112222 0.317652370396277 1 1
-0.0193606411103922 -0.0186132657705044 1 1
0.393400928882296 0.382058574953223 1 1
0.255430514006809 0.246887891592043 1 1
0.168815651092693 0.164517201313102 1 1
0.145269963897528 0.14054939185736 1 1
0.243263505163708 0.235822980551988 1 1
0.180779672711429 0.175752421754149 1 1
0.282021229872024 0.273071907682431 1 1
0.290762064649035 0.281527023063065 1 1
0.104072044906248 0.101333666157658 1 1
0.408899095926974 0.398222409249301 1 1
0.252147484943801 0.245795776811322 1 1
0.00865302209596033 0.00817911272350234 1 1
0.0991497424178123 0.0961909049271481 1 1
0.531027350177258 0.515453279500242 0 0
0.150687865006288 0.146402634598517 1 1
0.148874904032523 0.14470959884451 1 1
0.285438148527389 0.279325631049398 1 1
0.055434176085624 0.0545113547323901 1 1
0.0439081446385473 0.0407933869262773 1 1
0.330017606896473 0.32048519025666 1 1
0.0128642028467416 0.0129785104069845 1 1
0.227002811075965 0.219800679335094 1 1
-0.0316305556135205 -0.0302215757591168 1 1
0.196827671801908 0.191511398901705 1 1
0.170584030748808 0.165599330288458 1 1
0.119720918207227 0.115075250924195 1 1
-0.0308247949349279 -0.0317681946868076 1 1
0.243789558091647 0.236417546112426 1 1
0.223200528184021 0.217231325699222 1 1
0.299312043660936 0.292690356746969 1 1
0.196212513814383 0.190800341973722 1 1
0.20754930084331 0.202144339385768 1 1
0.224583802071599 0.219734764413123 1 1
0.38196898833134 0.371480172132787 1 1
0.167699259678833 0.161960716316025 1 1
0.0710685095680002 0.0680550732332867 1 1
-0.0285895347598991 -0.0287776095039809 1 1
-0.126967016155305 -0.123628687996759 1 1
0.1860183063427 0.180003952236179 1 1
0.175191216035381 0.170985494152074 1 1
0.310492217674884 0.30052397565942 1 1
0.205318031218539 0.19935512889186 1 1
0.149579588453457 0.145738751485607 1 1
0.264582210354894 0.256915644614641 1 1
0.123400295833306 0.120232710455741 1 1
0.386227062089779 0.375293149039819 1 1
0.163632944193685 0.159565043040386 1 1
0.253535244896822 0.246960661828873 1 1
0.163894857462255 0.15913071619797 1 1
0.0553506188795928 0.053122980665474 1 1
0.2073443605448 0.201293042169307 1 1
0.199994540526009 0.195438756211133 1 1
0.235690757765441 0.228218748217404 1 1
0.113950184611612 0.110382941643575 1 1
0.0883058371164477 0.0858748968829477 1 1
0.0925802536449954 0.0895157848437362 1 1
0.259023400274407 0.251611912258459 1 1
-0.00118878291764189 -0.00187823590619353 1 1
0.291196857809087 0.282362269522603 1 1
0.13499730113163 0.129293229463642 1 1
0.363675494772897 0.35478416035635 1 1
0.22232915433043 0.216653895559581 1 1
0.374656588898296 0.363907936272025 1 1
0.148572963342925 0.144314729870951 1 1
0.179223497965395 0.172817225021232 1 1
0.083015454339265 0.0811729387691114 1 1
0.119373527720716 0.116300215804236 1 1
0.126131457941407 0.120455987243213 1 1
0.210215432526901 0.204929405865134 1 1
0.0560947640210653 0.0547082121173419 1 1
0.11982886282311 0.116522229434665 1 1
0.266547741031713 0.258374509443154 1 1
0.21514374262839 0.209497040127378 1 1
-0.0683447674256854 -0.0668066074643701 0 0
0.378595518242352 0.368238063545507 1 1
0.198721722404042 0.195124455276509 1 1
0.150812289940752 0.145434402671905 1 1
0.16000448163904 0.155773624291376 1 1
0.361008941042275 0.350252694946817 1 1
0.122854878650412 0.118983492163579 1 1
0.20559900185066 0.199123835519049 1 1
0.0422043928736778 0.0408781445501383 1 1
0.195864636146356 0.18982916508443 1 1
0.250165072473852 0.243073908470619 1 1
-0.00651799912200801 -0.00629691594115789 1 1
0.201913393683136 0.198039013051579 1 1
0.0960506621550501 0.0931355649236835 1 1
0.286466772176023 0.275980521310081 1 1
0.252709742692826 0.246731558310498 1 1
0.266982519857128 0.258991386800378 1 1
0.380551951268329 0.368744056322831 1 1
0.014600513643265 0.0153978286139746 1 1
0.231376549133278 0.224573707714996 1 1
0.0827436869297779 0.0808820326656454 1 1
0.102273460164942 0.0996446757301057 1 1
0.172934879878284 0.167461266208575 1 1
0.0946494654227789 0.0908137118578413 1 1
0.126946122655832 0.122621285838697 1 1
-0.0225327635309715 -0.0220101208422842 1 1
-0.00795718137094641 -0.00811518139397031 1 1
0.374873725183563 0.363090369811554 1 1
0.112642941840697 0.109569769131083 1 1
0.286010985277617 0.278075971603328 1 1
0.211193000432704 0.205112906282011 1 1
0.252870916700249 0.245338576068754 1 1
0.0826321369260117 0.08032115424065 1 1
0.0867782598287416 0.0826456347224015 1 1
0.164627311895158 0.159196186073828 1 1
0.147366397758305 0.142904924078222 1 1
0.178005248274061 0.172705258111018 1 1
0.0187266525797333 0.018217369861061 1 1
0.39930798490915 0.389023075304126 1 1
0.137344336567227 0.133227434464017 1 1
0.0696924000580683 0.0695550205018372 1 1
0.3295306233761 0.319848202955005 1 1
0.285209831912751 0.277167931458314 1 1
0.248587893075849 0.240125569585186 1 1
0.525446958897753 0.509631887935959 0 0
0.285080701248196 0.274275066836025 1 1
-0.032214703193087 -0.0309670836411324 1 1
0.282821013810811 0.275352145909539 1 1
0.21099923190709 0.206212767931235 1 1
-0.118253954706061 -0.114556654494156 0 0
0.292107866147649 0.283537395150058 1 1
0.33957278597989 0.329785956422127 1 1
0.136271893785692 0.132302324478671 1 1
0.240383342636585 0.233052925759331 1 1
0.316491003531168 0.307272381575297 1 1
0.262720027281183 0.255414065573807 1 1
0.00253686039645563 0.00171931794097598 1 1
0.115169494001288 0.111660327464888 1 1
-0.0578956784075327 -0.0557559140944394 1 1
0.224293184910022 0.220092007415871 1 1
0.228476438888406 0.222266951847491 1 1
0.337216700083309 0.326902056550077 1 1
0.171779600692956 0.167531666448159 1 1
0.354865937071374 0.34270060546302 1 1
0.325931222525609 0.315158094650051 1 1
0.0183765733079156 0.0179395205246601 1 1
0.265078339197167 0.258940528191595 1 1
0.161087430515053 0.155568999747624 1 1
-0.0524069391729366 -0.0512010416155 1 1
0.135832450133702 0.132259002829767 1 1
0.0832455849986109 0.0804547891420967 1 1
0.243261578856687 0.23642953342341 1 1
-0.122940361192054 -0.118341736279231 0 0
0.240248170443253 0.233121566747989 1 1
0.282882570247497 0.273556495013829 1 1
-0.00507934239704069 -0.00505664289014959 1 1
0.0976396553573507 0.0929630679287749 1 1
0.164934371612027 0.159671842750135 1 1
0.219800613112932 0.212779011421956 1 1
0.39783774794406 0.385251543731104 1 1
0.00744781290062304 0.00792339950305052 1 1
0.16896804074151 0.16485033492579 1 1
0.231493220296695 0.22433710916408 1 1
0.362687687212665 0.352670532964206 1 1
0.22505187089094 0.217868508627172 1 1
0.419562943649127 0.406217580318653 1 1
0.0815488979420032 0.0788409900595977 1 1
-0.130506573240457 -0.126956794352237 0 0
0.145219846612431 0.140768556208869 1 1
0.170325219806099 0.164994988750243 1 1
-0.0245581827891877 -0.0239335959004047 1 1
0.0338043773546793 0.0328378392609976 1 1
0.202120468888336 0.195241445924368 1 1
0.17487533965184 0.169242669350608 1 1
0.130020353751755 0.125891058319469 1 1
0.174634942060064 0.169344152604394 1 1
0.299745972776655 0.290776065093673 1 1
0.258386152606697 0.250317668710303 1 1
0.175303204867368 0.170032884001749 1 1
-0.0107146209716097 -0.0120836255957857 1 1
0.0978906439244032 0.0960433175809079 1 1
-0.0877108924325034 -0.0848740797697186 0 0
0.357644074723395 0.349509963170279 1 1
0.166864508772883 0.16212501332592 1 1
0.307563535624918 0.29982682052873 1 1
0.187615834294751 0.182075788295676 1 1
0.0284598712221691 0.0275643019277032 1 1
-0.0555123870610996 -0.0537771638336843 0 0
-0.0458212888755735 -0.0448373516375947 1 1
0.193228712502437 0.184632470847824 1 1
0.188077452915506 0.181691690083585 1 1
0.0642954408809136 0.063118630410307 1 1
0.062101888763804 0.0598908218226082 1 1
0.202051652176231 0.196681637986622 1 1
0.407085974026342 0.394653973382491 1 1
0.131195946052139 0.127351444515612 1 1
0.153965665626116 0.149101070422982 1 1
0.382835351372902 0.370381353650181 1 1
0.200614139600833 0.192785650539447 1 1
0.113736001522337 0.109931657763094 1 1
0.388017042101861 0.375618801499562 1 1
0.413947735252646 0.401986710607072 1 1
0.380525693588082 0.370491655715991 1 1
0.173002969114481 0.168236182132131 1 1
0.179413662654449 0.174889240586537 1 1
0.194044618055578 0.187265177443039 1 1
0.269224004952262 0.261856091854518 1 1
0.0434489812941726 0.0422404010737724 1 1
0.0851223379458532 0.0819229894921918 1 1
0.164264777511108 0.159541219306541 1 1
0.153016499401727 0.149215252264847 1 1
0.275731578910593 0.26425239597482 1 1
0.457366023654391 0.442869817379572 0 1
0.0947964600364044 0.0926371597613716 1 1
0.262290957902799 0.25414052235392 1 1
0.146340006848401 0.141796280548986 1 1
0.226207215601563 0.220171198010224 1 1
0.212992249975003 0.207202457843269 1 1
0.166638980431756 0.162154225094712 1 1
0.383411476852998 0.373380282584862 1 1
0.219528721455241 0.213714026397949 1 1
0.21183605913087 0.205422583776392 1 1
0.13850921073145 0.134734630372924 1 1
0.164343003616728 0.160311741972914 1 1
0.189312282565171 0.183957749996562 1 1
0.234853195560686 0.228888710337785 1 1
0.100786570786408 0.0974192547987565 1 1
0.308164351188075 0.298847464279838 1 1
0.0394568266909819 0.0378224224046397 1 1
-0.0923019815282549 -0.0899555355546277 0 0
0.460170675972913 0.446781746486371 0 1
0.155908851138362 0.151079760903626 1 1
0.386680220431452 0.375991097293859 1 1
0.203324514000824 0.195193555728326 1 1
0.105384475775589 0.10331066450567 1 1
0.184796199832689 0.179076936304042 1 1
0.104124046026772 0.102382680324525 1 1
0.253575387025431 0.245519982916128 1 1
0.334252460432384 0.325327048291691 1 1
-0.0337756575127738 -0.0339865216943527 1 1
0.134753859963315 0.131431292971327 1 1
0.237049207734142 0.229829419834994 1 1
0.193945389155187 0.187154495518412 1 1
0.341530283031366 0.33053434347522 1 1
0.281023175284 0.271817884508755 1 1
0.20568666362735 0.198911768210792 1 1
-0.0707825344736552 -0.0687827213007229 1 1
0.0633959557293563 0.0624985235178766 1 1
0.328854135943275 0.31654870214119 1 1
-0.133503367787065 -0.129752940926458 0 0
0.384681064380691 0.373294952028381 1 1
0.0511017229573951 0.0497057309360611 1 1
0.241633126292373 0.234095473293815 1 1
0.457439107255746 0.443757045863045 1 1
0.120340815529945 0.116583954973492 1 1
0.127331478019015 0.123432701826157 1 1
0.325152152216766 0.315086064997073 1 1
0.206376194801429 0.200425078906805 1 1
0.306941784179229 0.297803801948914 1 1
0.431763383136905 0.418610837432099 1 1
0.113725651658881 0.110441650485785 1 1
0.326334662333957 0.316846666810291 1 1
0.230747740934758 0.22266207881756 1 1
0.0953747798294764 0.093019047940488 1 1
0.108922035648793 0.106520895447298 1 1
0.388491273799969 0.376822099173662 1 1
0.446111856523301 0.434138039796379 1 1
0.115499816729032 0.111785553952112 1 1
0.342408032826351 0.331777557110118 1 1
0.276332095457114 0.268749716218287 1 1
0.211063745035376 0.204632787456693 1 1
0.0941538842321993 0.0909539150302776 1 1
0.277051204380705 0.268972932424584 1 1
0.279241940433086 0.270279130975098 1 1
0.445915904785762 0.430191628082182 1 1
0.303147049538069 0.293226735294056 1 1
0.300848687675087 0.291244107240521 1 1
-0.0474932772919147 -0.0462530065125726 1 1
0.488489297850729 0.473135728462366 0 0
0.191966848825386 0.187386239429097 1 1
0.0822177928638215 0.0768280129231622 1 1
0.229659080655855 0.223742435735632 1 1
0.177820659011603 0.172587351629483 1 1
0.363546723816989 0.350611146229921 1 1
0.284564885113591 0.277713281663621 1 1
-0.194336505527715 -0.188865839830383 0 0
0.216018347192548 0.209526539538613 1 1
0.282820374648987 0.274235760347277 1 1
0.304634722899198 0.294464526560113 1 1
0.371191258009884 0.361041465879982 1 1
0.131979393834854 0.127773807046393 1 1
0.162900651984849 0.15687109910162 1 1
0.115406275275183 0.112337128978416 1 1
0.273085202371017 0.263574202923042 1 1
0.25361559102224 0.246653515194015 1 1
0.0712684016432807 0.0669542809405953 1 1
0.0559220419576339 0.0555226626496256 1 1
0.205402689101098 0.199591268227974 1 1
0.274205015322107 0.266820491977776 1 1
0.144903547691524 0.141024741969468 1 1
0.326828747651271 0.317119815540087 1 1
-0.0596092846042318 -0.0581926821163962 0 0
-0.0313283336019669 -0.0307808215868276 1 1
0.00539256736878054 0.00475233499561874 1 1
0.18458925713874 0.180214194888671 1 1
0.317383504560316 0.307407808866911 1 1
0.15106389472018 0.147096043080946 1 1
0.304669688804229 0.296135335718834 1 1
0.284054746513666 0.274860137581725 1 1
0.185594356489539 0.180414377906312 1 1
0.147793265651235 0.142873049293586 1 1
0.368061201043046 0.358947070132946 1 1
0.0561951630656476 0.0540398262836724 1 1
0.201138569349071 0.195251552856632 1 1
0.366988306876112 0.355562576832868 1 1
0.276226218651665 0.268567164885763 1 1
0.107674037107106 0.101408310989205 1 1
0.322498201800498 0.314260357747942 1 1
0.156378679208617 0.151361470429631 1 1
0.00357360555909101 0.00366750834042411 1 1
0.207092236251562 0.200667800811702 1 1
0.199153931018095 0.195712585948525 1 1
0.0508036105023933 0.0492633433603223 1 1
0.145199702610975 0.141190232368784 1 1
0.134773003265966 0.129961641877411 1 1
0.127874675994304 0.124110083083784 1 1
0.113083179959404 0.109477235662823 1 1
0.0269285531330377 0.0257234433536592 1 1
0.0129620333440004 0.0123586875334729 1 1
0.291632771015893 0.283627294586967 1 1
0.280997711507156 0.271239042055399 1 1
0.440821503097073 0.428262181668994 1 1
0.349374063380702 0.338477074963151 1 1
0.216120262281336 0.209216545987492 1 1
0.35686634268269 0.345642988580455 1 1
0.0800410634866461 0.07714575602663 1 1
-0.0802416998699619 -0.0780639691042074 1 1
0.196595216083948 0.189065965408975 1 1
0.22706827590189 0.221013151317223 1 1
0.193438629039608 0.188004254693978 1 1
0.523926944749835 0.507071315247196 0 0
0.0277383820604646 0.0281049240756632 1 1
0.258437767051097 0.252043522643193 1 1
0.238798981999662 0.231804369494702 1 1
0.363490056112373 0.352368423358766 1 1
0.305627890604292 0.297742443096237 1 1
0.303740554791049 0.294362469391716 1 1
0.255632907136697 0.249679882827974 1 1
0.277189714994922 0.269973750057784 1 1
0.0348097428336255 0.0333428641562557 1 1
0.0518653644413469 0.0494892543603885 1 1
0.178310423408221 0.17307462764597 1 1
0.217862241396509 0.212011205217846 1 1
0.205028835079659 0.196803195220799 1 1
0.155233989241979 0.150288174800847 1 1
0.124504588649325 0.121225809174537 1 1
0.371664687413344 0.359982285939319 1 1
0.298522002669466 0.288727711272143 1 1
0.0264567832632238 0.0245933258788723 1 1
0.136909577236823 0.131884176566437 1 1
0.129120694373471 0.124853665138802 1 1
0.209765043834126 0.203073215481257 1 1
0.17998995406452 0.176361186156696 1 1
-0.0560989746132247 -0.0555164797571253 1 1
0.0275894941350082 0.0267888325005523 1 1
0.123332360560098 0.119833144865318 1 1
0.239043493428338 0.233002998056948 1 1
0.303407196110812 0.29311276836555 1 1
0.128177854883312 0.125042451715811 1 1
0.309862090811548 0.300453266068559 1 1
0.0420194454550838 0.0409128076701932 1 1
0.1949644736741 0.188960365742098 1 1
0.38881991629236 0.377123525445979 1 1
0.316649390542264 0.309117455431295 1 1
0.31590380736417 0.303624727883279 1 1
0.191315634257044 0.186243541096045 1 1
0.206644288291312 0.201860209721441 1 1
0.105394610816667 0.102159273332773 1 1
0.203409573950048 0.196656412684205 1 1
0.154108439181054 0.149269363452382 1 1
0.351731757545934 0.340259773747414 1 1
0.141531633358343 0.137483741600533 1 1
0.320269261914565 0.31088359341183 1 1
0.332650566543815 0.322435951272056 1 1
0.459207849381953 0.445908345643671 0 1
0.0415466390622785 0.0397766006238134 1 1
0.288680466289836 0.278958287472434 1 1
0.193558928142077 0.18746126724658 1 1
0.379191788245077 0.367684018372918 1 1
0.152703281751722 0.148439682752966 1 1
0.0629422955514876 0.060956574597332 1 1
-0.014205076852805 -0.0137231256624203 1 1
0.135715261512831 0.131006131001 1 1
0.0621232984274627 0.0602866522221998 1 1
0.302186825818232 0.29289815342213 1 1
0.306278806119507 0.299610398867395 1 1
0.131613545469342 0.128384970224422 1 1
0.166115737307273 0.160897822399989 1 1
0.112330571949911 0.106260445117677 1 1
0.329749346644969 0.318296909635311 1 1
-0.0380473114210475 -0.0383172517488529 1 1
0.093549403309739 0.0901962354747878 1 1
-0.0753198545344093 -0.0725618730875035 1 0
0.283972341827133 0.277156085381891 1 1
0.00635603243372633 0.00631768467515689 1 1
-0.0893195352015785 -0.0864175234336653 0 0
0.146776131855189 0.142664903523073 1 1
0.283963214974856 0.27663662760791 1 1
0.0940327740087709 0.091525782878643 1 1
0.102514783094745 0.0997392208280429 1 1
0.299767203984947 0.291799264937112 1 1
0.266981661046377 0.259855728525037 1 1
0.294875151988154 0.286477799230112 1 1
0.117028997983881 0.113690399785391 1 1
0.322967180470465 0.314597045007864 1 1
0.203918594104068 0.198104501906967 1 1
0.485169912423558 0.471107022909422 0 0
0.269325870430029 0.26093536630982 1 1
0.13625884643296 0.133758776322209 1 1
0.329976444840152 0.320545120496173 1 1
0.0568212195113106 0.0558818909539068 1 1
0.0718914990167137 0.0698707745445725 1 1
0.110604341579938 0.108200621885863 1 1
0.211018560389585 0.204670115499717 1 1
0.168663362293855 0.164439755596679 1 1
0.0624894141094942 0.0609365388624997 1 1
0.192998537881005 0.188498368779181 1 1
0.310334362783475 0.301925944804545 1 1
0.297962162399145 0.289367477649737 1 1
0.117228855370014 0.113619296584867 1 1
0.0428254201970955 0.0417248617256108 1 1
0.223778293502879 0.217212568603328 1 1
0.05504560555073 0.0536519074866031 1 1
0.233359837010781 0.226802852039269 1 1
0.0862116798180595 0.0827237195871862 1 1
0.332458480237902 0.32172197535023 1 1
0.158956047700126 0.154328110604561 1 1
0.288733061172515 0.279409123253401 1 1
0.161125263668096 0.157180249294077 1 1
0.28620921077118 0.278083582867944 1 1
-0.024852232387103 -0.0230015708501453 1 1
0.158961800937667 0.153234426402355 1 1
0.141669322633261 0.138402909654136 1 1
0.343065882193528 0.332147444717281 1 1
0.147330698090034 0.143347162754877 1 1
0.146623360327887 0.14073253859907 1 1
0.37966871727389 0.368767689174147 1 1
0.233651460446685 0.226358891624435 1 1
0.280489488446934 0.271504345916542 1 1
0.0846691809904804 0.0822894903062037 1 1
0.289064610443227 0.281511354391287 1 1
0.246595790165895 0.238419090960249 1 1
0.310292632781066 0.302205849555218 1 1
0.224910663502228 0.216566435875823 1 1
0.111976648147773 0.107946813561444 1 1
0.339645282797065 0.330351167854686 1 1
0.316872916807667 0.307670207714098 1 1
0.146849823601215 0.141923082286317 1 1
0.411212808364058 0.397913795714957 1 1
0.491122543936792 0.474239505342969 1 1
0.325829870776273 0.316208552441333 1 1
0.328910659083948 0.319895074199835 1 1
0.37281358263427 0.359480401106653 1 1
-0.0561923840541846 -0.0546216495697234 0 0
0.139840970709404 0.136851664035149 1 1
0.325366483728807 0.316138800584491 1 1
0.186390185449087 0.179610462199303 1 1
0.284458099527932 0.277509218836375 1 1
0.199518005624755 0.193329389932451 1 1
0.0893628309324497 0.0873834727467582 1 1
0.17494800082497 0.169835882664989 1 1
0.469110460122665 0.45347264035054 1 1
0.149447481456264 0.146288579969576 1 1
0.122951807954823 0.118990481092313 1 1
0.278480489428132 0.269401967583443 1 1
0.281609643457007 0.272166727566002 1 1
0.253470887706422 0.246478065043728 1 1
0.0157499771114984 0.0148604644584953 1 1
0.123656322033362 0.12239336934859 1 1
0.223924285335921 0.215457525325898 1 1
0.132304854488686 0.127673774927749 1 1
0.298845923875939 0.288257342731857 1 1
0.10703339108287 0.104289904110028 1 1
0.185239018885183 0.179048423228454 1 1
0.208856605830399 0.203301940448926 1 1
0.0513675887407284 0.049904439298988 1 1
0.300245444477691 0.290529777780313 1 1
0.178873527012781 0.17452317251079 1 1
0.179617126585717 0.17495448538152 1 1
0.0804848127952905 0.0779734604298589 1 1
0.300478650395806 0.292083502055254 1 1
0.270936663110875 0.262114833575498 1 1
0.287107807409817 0.27816970357431 1 1
0.0532638658563594 0.0517949248922564 1 1
0.26577318928925 0.258807368839935 1 1
0.129694129598827 0.127456719485367 1 1
0.129486455303598 0.125401718391008 1 1
0.260575151498153 0.253132930702161 1 1
0.194127256814301 0.189749664458789 1 1
0.213396394973176 0.208112794190399 1 1
0.205197338134487 0.199333519228101 1 1
0.34056434708495 0.331516813273679 1 1
0.377779030753946 0.36896422860147 1 1
0.0246699636963997 0.0242590952275391 1 1
0.295603702841748 0.28660558013523 1 1
0.0603578797770218 0.0595859949808938 1 1
0.304928830044863 0.296279151266195 1 1
0.165652210772315 0.159571109665755 1 1
0.157806425374317 0.153910485088977 1 1
0.346652695631883 0.335125127624355 1 1
0.18394297977017 0.178714030452894 1 1
0.45203576412602 0.439764174814382 1 1
0.0521614860233141 0.0485447893301147 1 1
0.117302779989489 0.112260914262634 1 1
0.261793653812493 0.254933016210287 1 1
0.345803822681422 0.335366157651839 1 1
0.166468735432442 0.160283446652196 1 1
0.339690776245931 0.328206325708397 1 1
-0.0178203591650406 -0.0163942155078475 1 1
0.145960479608462 0.142598010458074 1 1
0.129046134082351 0.126068609182744 1 1
0.092895377733406 0.0910216228608762 1 1
0.125329773988087 0.122223366590977 1 1
0.21406088239263 0.208475744013546 1 1
0.188679942169632 0.184128279844587 1 1
0.0467909679969602 0.0460415007244315 1 1
-0.0181432985496245 -0.0193179992674197 1 1
0.21056575912943 0.2056938382461 1 1
0.383107404124745 0.37066738371439 1 1
0.192511670995439 0.18632400123313 1 1
0.165512457660388 0.161229033027645 1 1
0.00205042707002981 0.00348937087038734 1 1
0.13472123542571 0.131591603800689 1 1
0.213912684281115 0.207476962310441 1 1
0.426258639669499 0.413333282000049 1 1
0.129752757726997 0.127218813822242 1 1
0.0618666531698864 0.0602312725325588 1 1
0.0579490635899795 0.0556565901058109 1 1
-0.0331246468107786 -0.0322419173997015 1 1
0.172969795519623 0.165508508082134 1 1
0.388482850731468 0.378297899605257 1 1
0.367429188520176 0.3570204621241 1 1
0.281287604218664 0.27340717236931 1 1
0.157991829940198 0.152707193575878 1 1
0.121228284079739 0.117030452502036 1 1
0.192194180498958 0.186109581869503 1 1
0.253749262983701 0.246391038341054 1 1
0.356404639628439 0.344589077566599 1 1
0.254920460178179 0.246231041210359 1 1
0.485917090770267 0.473801821873665 1 1
0.366970782265146 0.355988180354659 1 1
0.242572588468024 0.235471798087744 1 1
0.158914872889874 0.154889078337761 1 1
-0.0679911300477261 -0.0650738730796447 1 1
0.38075854714331 0.370258044837445 1 1
-0.0499764861683913 -0.0480945195075112 1 1
0.275555393446307 0.265909418925246 1 1
-0.0661498275783463 -0.0635519107572115 0 0
-0.0209812889632618 -0.0198529521902844 1 1
0.179698423890809 0.175411027287594 1 1
0.135059284456623 0.131150402215208 1 1
0.127741805014617 0.124702453617394 1 1
0.200947394036991 0.194878779210917 1 1
0.150899589531803 0.145667300872492 1 1
0.274955625731364 0.266541648890017 1 1
0.334324751467332 0.324832050527802 1 1
0.12634069881513 0.12240845793206 1 1
0.193271264133824 0.188888441123079 1 1
0.139730843525476 0.135577049814059 1 1
0.420826934897712 0.409196858213831 1 1
0.188285959137488 0.183694787227288 1 1
0.171106796872822 0.165781396737028 1 1
0.0420415516712418 0.0406319385772794 1 1
-0.0767893912090227 -0.0748772804981911 0 0
0.251247034614106 0.243287039349809 1 1
0.116300640289968 0.112535184325096 1 1
0.254301247378854 0.245208006699631 1 1
0.369669721961335 0.357541446758797 1 1
0.0721163186607327 0.0703436919754154 1 1
0.238511783935349 0.231817067890206 1 1
0.2735647795935 0.265856655127914 1 1
0.457415477840645 0.441760143476471 1 1
0.103204652866838 0.099793774174519 1 1
0.287943941900338 0.280563218663648 1 1
0.282018394461717 0.274237103754825 1 1
0.183072475118509 0.17908295707938 1 1
0.0807970953030438 0.0785483353021394 1 1
0.346191930682982 0.33525493014598 1 1
0.451949028917044 0.43493240328678 1 1
-0.119198591982699 -0.115303174173144 0 0
0.167714290161586 0.162565269080936 1 1
0.304561977016803 0.293829876280604 1 1
0.179269838019677 0.174949686829534 1 1
0.122940437866082 0.119367737876029 1 1
0.255992216601356 0.248604049418666 1 1
0.0827885149641188 0.0804949740886544 1 1
0.067280387219721 0.0657097977830289 1 1
0.124576916996595 0.120727049792066 1 1
0.155309036588418 0.15064178984626 1 1
0.172644367355862 0.166683892178109 1 1
0.293064549692064 0.284421527100246 1 1
-0.015556401956337 -0.0149595681363517 1 1
0.155467680296933 0.151236388935882 1 1
0.195455542662654 0.189318836295084 1 1
0.3427753022383 0.329694965994003 1 1
0.0723769371775172 0.070973350810417 1 1
0.0953861582248181 0.0928497966083719 1 1
0.258640567145251 0.251455497626703 1 1
0.160763786373645 0.15616584746261 1 1
0.172036295033901 0.16777052392036 1 1
0.295083738945376 0.286194137383859 1 1
0.10166823238164 0.0983247015769376 1 1
0.251597792328047 0.244520402812609 1 1
0.258932848982932 0.25095787056227 1 1
0.149161982731982 0.14610021103329 1 1
0.597638316654086 0.579896693851328 0 0
0.158480227219297 0.154393451170106 1 1
-0.0452564225030822 -0.0407598536826028 1 1
0.0756476454041085 0.0728526240898957 1 1
0.127086503004117 0.123569219496447 1 1
0.227724504929283 0.221829101147449 1 1
0.187831245779885 0.179844499356123 1 1
0.331897180908583 0.322306466069149 1 1
0.143619233389235 0.138945435632972 1 1
0.0274161462265871 0.0268757789577477 1 1
0.139809488682058 0.133650038867525 1 1
0.410367262200669 0.398829371195079 1 1
0.121439162431346 0.118134336751115 1 1
0.351690543469711 0.341397380156959 1 1
0.128253518681835 0.124327044229919 1 1
0.341817192526172 0.332197255820547 1 1
-0.0548480783516992 -0.054123507597508 1 1
0.345484158027135 0.334810852633709 1 1
0.41374573697109 0.402111432371463 1 1
0.169350083043084 0.164186773555148 1 1
0.0756814704225285 0.0735835961700853 1 1
0.121737618262535 0.119919700369827 1 1
0.270294520640459 0.261374752179629 1 1
0.15877088745142 0.154690555417041 1 1
0.311127489307165 0.300473245687116 1 1
0.358356964401405 0.349459414778682 1 1
0.271268512636768 0.263268725637827 1 1
0.249496518050225 0.239755473392453 1 1
0.147803231919222 0.144119197272799 1 1
0.220420390486131 0.213298805158699 1 1
0.138591612480171 0.135233690670669 1 1
0.290363685708254 0.28208486276493 1 1
0.191670145037283 0.185383145850116 1 1
0.431954478684406 0.419391535943547 1 1
0.200013285905723 0.194390948560716 1 1
0.183025846297493 0.177329771338137 1 1
-0.0513741411175774 -0.0490558671730283 1 1
0.138298054641399 0.133765217980721 1 1
0.134241172799496 0.131108665090907 1 1
0.0363851306459299 0.0369153557835451 1 1
0.235201471043977 0.229711245584267 1 1
0.185404320641696 0.177049249482783 1 1
0.114319601632299 0.110893332657577 1 1
0.240822814480969 0.233471057046011 1 1
0.0398530210170746 0.0373627230033157 1 1
0.289933999930447 0.282164172690883 1 1
0.319482576514694 0.310526329607059 1 1
0.34492140336831 0.335668662789482 1 1
0.134828674624669 0.130736041806872 1 1
0.313343889434189 0.303571310922809 1 1
0.226287503063316 0.220447729981037 1 1
0.394132646786078 0.382810113242833 1 1
0.197131063085107 0.188347552576211 1 1
0.1680502113502 0.162875167565653 1 1
0.256896273430684 0.24941415218123 1 1
0.0743606480485964 0.0726360470010772 1 1
-0.164204240967815 -0.160386172809476 0 0
0.16570020335692 0.160618520050765 1 1
-0.0497032933248634 -0.04821431296538 0 0
0.176685413031597 0.171811954577511 1 1
0.136521454565038 0.133438226699275 1 1
-0.0842088095102504 -0.0822853437118149 0 0
0.20936381934991 0.202799816860473 1 1
-0.0900717003585215 -0.0875692697899383 0 0
0.45849277806194 0.444151918269618 0 1
0.269069940526506 0.260614701931113 1 1
0.149194110477904 0.144874755538229 1 1
0.285960524104748 0.278777641779205 1 1
0.0460189012395119 0.0427280599498698 1 1
0.307287154351349 0.299038168979772 1 1
0.169778880129562 0.165725994505126 1 1
0.217334632963918 0.212037725905313 1 1
0.229003206298071 0.223990326535814 1 1
0.350799964561321 0.340629959096323 1 1
0.311126558285038 0.300837142228686 1 1
0.231450669855589 0.225157171798097 1 1
0.312000229202991 0.30346700963726 1 1
0.0197656435998276 0.0190477948297463 1 1
0.152001457078889 0.150126699577614 1 1
0.0612952873926992 0.0594883431037133 1 1
0.026949412431178 0.0264525694829285 1 1
0.0543945583864071 0.0512948206274404 1 1
0.235813591320875 0.228740704287765 1 1
0.240098325842958 0.233686119557527 1 1
0.0838715260230298 0.0807472704955561 1 1
0.240328943806146 0.232164218068443 1 1
0.414127273712556 0.403590437758102 1 1
0.423642134298914 0.411811810056365 1 1
0.107885902067195 0.105133760058704 1 1
0.306301531468504 0.297772169092147 1 1
0.195610095785243 0.189098602936342 1 1
-0.0485209402466122 -0.0483256751232343 1 1
0.0428218449155022 0.0427614867762799 1 1
0.134649364931421 0.131493653412671 1 1
0.285636713836203 0.27774762738065 1 1
0.0793545924046486 0.0761859791175704 1 1
0.0425302794234345 0.0412573593045258 1 1
0.155801099221474 0.150834237629791 1 1
0.266688910369321 0.259166356465474 1 1
0.338744443959292 0.328812725701584 1 1
0.412596994795067 0.400194003592785 1 1
0.285712523610027 0.276972201391649 1 1
0.141426635900577 0.136483033082492 1 1
0.368892734305834 0.358215338098328 1 1
0.307419752206968 0.297266077826711 1 1
0.0824436357302771 0.0797179651532977 1 1
0.284313511412338 0.277407627124461 1 1
0.254233747138938 0.247696133188983 1 1
0.047177230205007 0.0463364596279981 1 1
0.265573939322724 0.258365540061102 1 1
0.210955639049455 0.20344380106634 1 1
0.331820596919521 0.323509888476501 1 1
0.121181077603406 0.118135644827907 1 1
0.147030761315553 0.143277026210876 1 1
0.344475186521482 0.334545980438574 1 1
0.255160422858267 0.246070526166391 1 1
0.0614256333070467 0.0595949357607097 1 1
0.2737452455473 0.26449118703371 1 1
0.247997401057221 0.24042743550139 1 1
0.334284419698147 0.324477241410596 1 1
0.0896073520150682 0.087237948692554 1 1
0.413995977900841 0.402756049199813 1 1
0.0591065227400294 0.0573784824840433 1 1
0.285628811139866 0.277433863733776 1 1
0.34023034819048 0.330216882368913 1 1
0.252804882559018 0.244721500417641 1 1
0.248762982373625 0.242411684822785 1 1
0.338136366649224 0.328384655624021 1 1
0.368460383200563 0.356576612758329 1 1
0.259507246477181 0.253520653084947 1 1
0.334603879521198 0.325694582099935 1 1
0.346203874050175 0.335107816428175 1 1
0.267909542594952 0.260068489808028 1 1
0.118906281679308 0.115180413331937 1 1
0.0536121789865137 0.0519648296679639 1 1
0.251433111360874 0.243250813304915 1 1
-0.127463241157138 -0.12387163153219 0 0
0.389050630790584 0.376824819074203 1 1
0.0280715926858468 0.0280162303599057 1 1
0.244715409067564 0.236944367003349 1 1
0.105963155078731 0.102436856663895 1 1
0.287829917273785 0.280674054017739 1 1
0.147985705861613 0.143530262335462 1 1
0.236403066710019 0.230110430883265 1 1
-0.00598894584921522 -0.00675409010592107 1 1
0.143290220995492 0.139673622508044 1 1
0.369810679199524 0.358550251707713 1 1
0.249860126639346 0.242510439723439 1 1
0.256243239829488 0.248232106902549 1 1
0.139375255913002 0.137526755314569 1 1
0.226135843043051 0.219353503298208 1 1
0.0916536882642547 0.089806488380628 1 1
0.189950667622885 0.18486056936195 1 1
0.0318351551016198 0.0304398006677633 1 1
0.106417491057483 0.101126835649385 1 1
0.36400793067015 0.353421456796547 1 1
0.156471572110338 0.149699781329304 1 1
0.327597155277212 0.317297417940178 1 1
0.49008267697216 0.474178697419097 0 0
0.279667110653341 0.270767517632509 1 1
0.232701703483438 0.229376468455231 1 1
0.0328678592205211 0.0315428695384147 1 1
0.0995103895064853 0.0952383906198396 1 1
0.313722541926789 0.305030461577048 1 1
0.253373551157906 0.245738483314368 1 1
0.270582495628625 0.262712214230085 1 1
0.307700972406528 0.300204274004078 1 1
0.116795045175831 0.112654849507043 1 1
0.179957113410133 0.17492500880946 1 1
0.158742774272048 0.154045841696427 1 1
0.0206862062260246 0.0205688807029305 1 1
0.0413117300630079 0.0396791214136219 1 1
0.124272721221995 0.118968480802565 1 1
0.0202406669062247 0.0195782991639261 1 1
0.19822755732263 0.192855629067978 1 1
0.0957368170531194 0.0933972549283928 1 1
0.206859138439157 0.201804518400955 1 1
0.160668031924704 0.15656928609369 1 1
0.34018893707104 0.331118004631661 1 1
0.0459832123634922 0.0439894578782532 1 1
0.279723746935197 0.271737597315844 1 1
0.121611767378238 0.118392599905546 1 1
0.0743137883272109 0.0726343577429761 1 1
0.0406842057000269 0.0398395178467009 1 1
0.463326439413293 0.447301853379822 1 1
0.000242809011656247 0.000926047454295134 1 1
0.191064370775563 0.185448972363849 1 1
0.145482815817061 0.140866477101816 1 1
0.144552950241486 0.14151965948613 1 1
0.12994846117438 0.124623588480117 1 1
0.287765616824811 0.278731333999885 1 1
0.242647044770415 0.235137220887145 1 1
0.235226492436483 0.228913171522349 1 1
0.299666518329654 0.28879261490895 1 1
0.146851597959926 0.14283286218073 1 1
0.0455316581401351 0.0438408675900269 1 1
0.0610736092077346 0.0590457717028705 1 1
0.18406384408472 0.178734457813137 1 1
0.212013266252231 0.20537895311205 1 1
0.274791945232688 0.266851870614977 1 1
0.505834702538942 0.486313809373383 0 0
0.320383987675317 0.310207880861407 1 1
0.18820384743928 0.183497418839739 1 1
0.0171651867827324 0.0173013195294444 1 1
0.0499009494674052 0.0483776397146232 1 1
0.192768944995923 0.186178786516678 1 1
0.316645792269569 0.306001604470607 1 1
-0.0964407235858573 -0.0931072587325676 0 0
0.11912341612457 0.114858078603682 1 1
0.162678129470591 0.157353162681429 1 1
0.461564154624344 0.447263491896553 0 1
0.336058771484692 0.325854540110132 1 1
0.386395567683396 0.373587368007765 1 1
0.328224645051069 0.31849003346609 1 1
0.327193994090738 0.31712957061874 1 1
0.193014363536349 0.187253543459496 1 1
0.109984844498371 0.109580060080147 1 1
0.167304046162703 0.16190370060529 1 1
0.273642044838521 0.265853741756201 1 1
0.474748665245336 0.461192973347975 0 0
0.0753690655724245 0.073573107665044 1 1
0.208041598149319 0.200645814796316 1 1
0.108226144041289 0.105070207968997 1 1
0.257672046606743 0.250410274841938 1 1
0.280521214522355 0.273515203813624 1 1
0.261582701380564 0.253770939986508 1 1
0.101246509633097 0.0976320490412931 1 1
0.192042222724888 0.185292100081961 1 1
0.162222791284327 0.157582650718415 1 1
0.283028446750083 0.274955259055664 1 1
0.218678076719863 0.21245573494354 1 1
0.0932623662801932 0.0918461111753544 1 1
0.365398495202171 0.354151241078793 1 1
0.240093108372398 0.234452960632807 1 1
0.0905105824130344 0.087948682946241 1 1
0.0995449902336414 0.0972879041917441 1 1
0.361036313376843 0.350902919637818 1 1
0.107969464494044 0.105371511983416 1 1
0.240941595757971 0.232569500310746 1 1
0.0343062473304184 0.030604343713249 1 1
0.193062883903923 0.186902967124498 1 1
-0.0272761863879804 -0.0271276291325921 1 1
0.133766560644821 0.128334519618998 1 1
0.062887214490171 0.0612339484317645 1 1
0.276237324576248 0.269642362272913 1 1
0.279932960198196 0.270949283978949 1 1
0.211810033498384 0.205292951966636 1 1
0.257675172829353 0.249294089255086 1 1
0.0712710882982156 0.0699015811122106 1 1
0.284626783452488 0.275178027264682 1 1
0.331757328709167 0.319435418197161 1 1
0.17976581757672 0.176828007469951 1 1
0.158496469638178 0.154083056457332 1 1
0.217922961437237 0.210638224426236 1 1
0.193942168424063 0.187997302849736 1 1
0.0814456447854073 0.078869092208604 1 1
0.285765834562849 0.276959004369541 1 1
0.22318399313864 0.217348717722855 1 1
0.0622179277650082 0.0600285621303443 1 1
0.0934710577133516 0.091012083950797 1 1
0.184719721430859 0.17940057038518 1 1
0.357189430259962 0.345830335099685 1 1
0.289482729145911 0.280953482548972 1 1
0.278016557216328 0.270334047389968 1 1
0.254337157087931 0.247800006360877 1 1
0.258469123147924 0.250547234226536 1 1
0.014747498336775 0.0132296711667499 1 1
0.306658211072483 0.29792187854729 1 1
0.228454945524622 0.222547172347099 1 1
0.230392850216568 0.223427777737226 1 1
0.147541469059469 0.143466872181919 1 1
0.445785677600997 0.431268678910025 1 1
0.214144658086632 0.206006559496572 1 1
0.185420045868882 0.179486239204432 1 1
0.245728977810847 0.238195157347039 1 1
0.27770454680548 0.271587373515899 1 1
0.171770885602959 0.16664688070364 1 1
0.250717715041375 0.2423353952062 1 1
0.184269320198671 0.179433929147093 1 1
0.360158293877287 0.350749648017949 1 1
0.313040337959769 0.303283905389472 1 1
0.140068324990264 0.136074379562233 1 1
0.338670717358841 0.329861178400162 1 1
0.143860055187343 0.140006037860424 1 1
0.158876841043282 0.153839660032253 1 1
0.228475315235948 0.2203157876373 1 1
-0.0574719877022099 -0.0558152333314842 0 0
0.353320083051142 0.343947665047723 1 1
0.120271138517389 0.117330129820333 1 1
0.0814283435149361 0.0784229678853988 1 1
-0.0158290986879477 -0.014672939173271 1 1
0.350068239346998 0.340139238196308 1 1
0.132308724129617 0.128619592737241 1 1
0.0502556108637796 0.0492282550453014 1 1
0.143102817694776 0.13972225293115 1 1
0.222109903388497 0.215054872226099 1 1
0.14391713691313 0.139095040269894 1 1
-0.0151581469074827 -0.0153609576602355 1 1
0.231801488772671 0.225284194357119 1 1
0.349622000912555 0.339068119832318 1 1
0.0959765666742046 0.0925127694801287 1 1
0.248629548434639 0.241676274014062 1 1
0.310901333277182 0.301361498966805 1 1
0.288051223101291 0.27761946896386 1 1
0.15410612621581 0.149383581070901 1 1
0.209233660210274 0.202908449509826 1 1
0.213534819821368 0.206945292412717 1 1
0.129507478332614 0.126164025746028 1 1
0.188156121011906 0.182348800146393 1 1
0.305476312679322 0.296515891118301 1 1
0.101166604935832 0.0963327408513052 1 1
0.313255406706295 0.304061380033188 1 1
0.281184730849615 0.271670268139908 1 1
0.135243193323822 0.130972685671612 1 1
0.177687542048914 0.173300328872347 1 1
0.238754036052276 0.231771009065267 1 1
0.0350444201236793 0.0341850371027454 1 1
0.139560619879071 0.135300930712303 1 1
0.0169605494246421 0.0168372225308658 1 1
0.114396542572428 0.111572147825791 1 1
0.237322944963441 0.231288709136385 1 1
-0.136699492052089 -0.131703480800223 0 0
-0.092975118370244 -0.0909403961905935 0 0
0.224414730631624 0.216937674142685 1 1
0.432211382157851 0.421801734645559 1 1
0.0756629274048604 0.0733083231373837 1 1
0.144560311944405 0.141226935552306 1 1
0.307348793033476 0.298646639947421 1 1
0.0224775264466025 0.0211565385756487 1 1
0.251969230051636 0.242505598361547 1 1
0.405407822755225 0.393435265390603 1 1
0.0973172093983059 0.0949865501636202 1 1
0.0467749579462462 0.0435771700504656 1 1
0.295586409099238 0.285643580047982 1 1
0.225439826439031 0.218914026475372 1 1
0.154729434436524 0.15039484198384 1 1
0.4176131828774 0.405156316784569 1 1
0.320994679604494 0.313476170077944 1 1
0.019570981279263 0.0164546251473412 1 1
0.197493764530358 0.192295678087142 1 1
0.475207907410537 0.460153199124621 1 1
0.0605233044561966 0.057152394913954 1 1
0.135039753052313 0.128984667770348 1 1
0.101790193426964 0.0997076994972652 1 1
0.294708197402248 0.286478242140188 1 1
0.0973171879139506 0.0954886972670701 1 1
0.387407227209714 0.376153025570298 1 1
0.257882902805201 0.249531712354639 1 1
-0.0973008217558544 -0.0936318559792711 0 0
0.390472205287797 0.379034596008931 1 1
-0.0210908564171357 -0.0199912423791105 1 1
0.472438769312311 0.45908461920762 0 0
0.210084689118722 0.204596172385567 1 1
0.166576927948077 0.161612405954916 1 1
0.186959664861939 0.180956209262636 1 1
0.173481681368152 0.167958136166798 1 1
0.0871787643211509 0.0849811809672316 1 1
0.303622971256126 0.29482472156787 1 1
0.0933113242654039 0.0906215399896526 1 1
0.130891404185568 0.125569331580428 1 1
-0.0384329309624579 -0.0366721681902886 1 1
0.226000248161602 0.21828681605957 1 1
0.343816746323167 0.333178674200473 1 1
-0.0489982189696365 -0.0464330976805703 1 1
0.0812141539509016 0.0784247577119606 1 1
-0.0324812807755529 -0.0296654526903997 1 1
0.102814201118264 0.0980785845399989 1 1
0.204423541262511 0.199026353778478 1 1
0.433146390738814 0.420360096076806 1 1
0.131443451120764 0.127327730761222 1 1
0.177705631845183 0.170903625387697 1 1
0.197110766463388 0.192434992895915 1 1
0.236367975105741 0.22978444854188 1 1
0.287162677403777 0.281008988178286 1 1
0.17241795154374 0.167140472103681 1 1
0.342920952453962 0.332791229903907 1 1
0.136693508783186 0.135396839241501 1 1
0.166457372596329 0.160603425821839 1 1
-0.0150028193247815 -0.01337230179178 1 1
0.124266197815111 0.118806415100187 1 1
0.262805578717313 0.255708484200353 1 1
0.241918247983338 0.234569033377216 1 1
0.282291219858973 0.274220093890699 1 1
0.398690707672699 0.387320767851234 1 1
0.184613428429738 0.176190495887514 1 1
-0.0103818354138791 -0.0102253019941413 1 1
0.409166402373103 0.397712949317765 1 1
0.0720999289451571 0.0705831788409463 1 1
0.225698768024889 0.216168944764277 1 1
0.129541495694772 0.12645845261339 1 1
0.289491778527543 0.281150674322917 1 1
0.115955496783942 0.11167183120959 1 1
0.362949657159527 0.353833507892911 1 1
0.398335900744354 0.385148849913079 1 1
-0.120713275203988 -0.1149064338082 1 1
0.267996609440524 0.260621421435262 1 1
0.172225350257644 0.164599034241962 1 1
0.195807314425191 0.189669937668549 1 1
0.0580850227749506 0.0546089887873618 1 1
-0.0235538049428024 -0.0225693135450191 1 1
0.127758241240491 0.123551735128664 1 1
0.222133076580906 0.21525444103053 1 1
-0.0639550835002027 -0.0599276934647192 1 1
0.348211761319094 0.337822027132498 1 1
0.225460603053797 0.218184138761261 1 1
0.0752663381653237 0.0735087019838499 1 1
0.38821580137528 0.37584840051884 1 1
0.104261399673075 0.101895190843056 1 1
0.452004588182109 0.440704446265684 1 1
0.142646514073776 0.137821889637274 1 1
0.383586900332397 0.374488029262162 1 1
0.0990378928373735 0.0967253653622421 1 1
0.39185193972784 0.377510934854535 1 1
0.143493625335445 0.139601846782705 1 1
0.00429666762548311 0.00454380138749299 1 1
0.29851304940793 0.288543268029357 1 1
0.140220354866223 0.136518127839706 1 1
0.150971358318006 0.148944506335015 1 1
0.0316553603792548 0.0310141770411781 1 1
0.341165668561807 0.331587610563899 1 1
0.366418461448699 0.356953710057009 1 1
0.276828446053668 0.265544549730392 1 1
0.040948913890994 0.0396644166918834 1 1
0.42534321966498 0.411789523661573 1 1
0.181275481303625 0.17505908660517 1 1
0.164606411413044 0.16119669248901 1 1
0.0573238735022772 0.054871326247641 1 1
0.0542666610955015 0.0536856622464576 1 1
0.245172241707698 0.237502638352899 1 1
0.0814765905645267 0.0776841270759561 1 1
0.240690253423053 0.2342551703621 1 1
0.0363459791621158 0.0330795064175504 1 1
0.298674144952642 0.287995506326046 1 1
0.11278453832672 0.109230163376793 1 1
0.169776282745169 0.164868102980069 1 1
0.34652398012251 0.335173940022972 1 1
0.190383230484093 0.184713540236819 1 1
0.509485637429259 0.49611224279933 1 1
-0.000719080159489002 -0.000166116893494037 1 1
0.433301830939254 0.419911203651501 1 1
0.198859618241382 0.189561597889584 1 1
0.0703908273720879 0.0678413431117739 1 1
0.197228704904527 0.191762095268397 1 1
0.176766348008031 0.17318056012357 1 1
0.213910725388548 0.205584692293312 1 1
0.424846782243498 0.410723707692962 1 1
0.0910548683519814 0.0884199789924322 1 1
0.346201007133746 0.335928580331019 1 1
0.382089682365795 0.369704665642212 1 1
0.224754064881195 0.218337778583496 1 1
0.220346219578906 0.212889471146938 1 1
0.144021946201968 0.139305245080701 1 1
0.0838758074166571 0.0813625391857823 1 1
0.132752975089998 0.128773045264504 1 1
0.228455322957041 0.220614998426949 1 1
0.200079913850681 0.194218242229051 1 1
0.199352665929587 0.193306909832971 1 1
0.0594953961044733 0.0573069769068548 1 1
0.203786246081958 0.199019520272252 1 1
0.285605304296607 0.276246582996769 1 1
0.18750886256324 0.180963862459488 1 1
0.231562926364841 0.224140264342078 1 1
0.216406623304623 0.20960728521417 1 1
0.324219970986741 0.315661661435084 1 1
0.202832847191177 0.196131648795645 1 1
0.252486685049583 0.242578233080348 1 1
0.361494483312295 0.351402287189839 1 1
0.287653436993151 0.27985191617159 1 1
0.409521731156351 0.395623372624903 1 1
0.256005391865777 0.247789060337886 1 1
0.0702027608398884 0.069753534435563 1 1
0.275845298510396 0.267617474227145 1 1
0.422860871251345 0.4105895534982 1 1
0.372903705389897 0.362601394002716 1 1
0.331924048407866 0.323399264960329 1 1
0.276831001631712 0.268291488622665 1 1
0.264021964164581 0.256657622895186 1 1
0.218397331059323 0.211387201912775 1 1
0.118015985668566 0.115881949041456 1 1
0.361548747664802 0.351307339094593 1 1
0.25686242965218 0.249838679416312 1 1
0.432622970878461 0.419190396582682 1 1
0.37785318615764 0.366513449932699 1 1
0.174538087462813 0.170506035999107 1 1
0.261621246413725 0.253006365392963 1 1
0.00223843171151505 0.00244502200202167 1 1
-0.00233731558492335 -0.00174629279678334 1 1
0.429999431685821 0.41623051631975 1 1
0.154084743041537 0.149386896418511 1 1
0.410165230881097 0.399133246726442 1 1
0.506061586000765 0.494403758737727 1 1
0.0805110645496488 0.0786619955961761 1 1
0.347773165111037 0.332776223290808 1 1
-0.122946710858473 -0.119495833277196 0 0
0.276099264339106 0.266612777112227 1 1
0.0586003448640919 0.0567327729511379 1 1
0.251085146051781 0.244694826752226 1 1
0.435005251788355 0.423907683828121 1 1
0.0565244927073929 0.0562365530732504 1 1
-0.0182265238761277 -0.0180393141496639 1 1
-0.0534506841593699 -0.0519229944800669 0 0
0.357654286475353 0.344450231906802 1 1
0.170635900219802 0.167299098976468 1 1
0.0690929173108485 0.0669454499327868 1 1
0.0817166586634363 0.0797448036178671 1 1
0.161567629585548 0.156455415527521 1 1
-0.000245712037048429 -0.00102856243028399 1 1
0.193526716923833 0.188894490032618 1 1
-0.11345197820697 -0.110866142678573 0 0
0.172402382026905 0.168206798862153 1 1
0.281554114788048 0.272623913010735 1 1
0.0974014670132612 0.094388551105352 1 1
0.163204332496746 0.157967878756916 1 1
0.281365246903954 0.273086920757149 1 1
0.323622835723195 0.315274588460323 1 1
0.275920227535639 0.267852428201202 1 1
0.359727251457853 0.350340133914671 1 1
0.126403349919376 0.122971921254168 1 1
0.0637874973345379 0.061979545636007 1 1
0.332310452995805 0.321294694597814 1 1
0.169208162632285 0.163451045067871 1 1
0.254334590685603 0.247010514277703 1 1
0.131796415181159 0.127610650086997 1 1
0.0550753636147602 0.0547281977638799 1 1
0.232717917329712 0.223177901040705 1 1
0.303539060783172 0.293650763535428 1 1
0.147420464743362 0.143586039687075 1 1
0.0506703739269105 0.0484030076820108 1 1
0.215182110631988 0.208877591947594 1 1
0.406504744543789 0.394780254350125 1 1
0.306609614369231 0.296143128364923 1 1
0.268413080513291 0.259786953368025 1 1
0.0332650683792045 0.0318079036548766 1 1
0.247416513218904 0.240611877799085 1 1
0.0979232996774435 0.0946323167980229 1 1
0.387386203449488 0.376304656646695 1 1
0.120502542241084 0.117156420892395 1 1
0.190577214217906 0.183431366664491 1 1
0.302270017439489 0.293113220017904 1 1
0.152675609300813 0.147996321925484 1 1
0.353606618391402 0.34281102188652 1 1
0.0711527953559253 0.0695588903599721 1 1
0.183693906394589 0.178755924041947 1 1
0.216008116819137 0.210783540960598 1 1
0.182631956054362 0.177933672789879 1 1
0.0975850405199226 0.0950467801987094 1 1
0.303185828230883 0.295429894789693 1 1
0.345136599556933 0.335199490721206 1 1
0.024247434136254 0.0238769889198758 1 1
0.0559998737950316 0.0545336923632626 1 1
0.446613476996407 0.432640579411516 1 1
0.107697829967972 0.103697881868106 1 1
0.111966438472249 0.109729988992028 1 1
0.0886180727049764 0.0857410988878083 1 1
0.0317741310476155 0.030426138565892 1 1
0.373064966584606 0.364144216323728 1 1
0.37388669339377 0.362073169720318 1 1
0.00914232747114647 0.00863332569202127 1 1
0.0323258205783786 0.031284043730566 1 1
0.185422504299372 0.180107104610994 1 1
0.0879518550120234 0.0856065207755012 1 1
0.249712918233992 0.240745321880979 1 1
0.408562607769539 0.396901859423211 1 1
0.308555892617439 0.300821257702193 1 1
0.139958690375739 0.13665299800069 1 1
-0.0241438600439042 -0.0268326748901047 1 1
0.429437306285911 0.416832908220887 1 1
0.232440864531832 0.225832190196933 1 1
0.171983991274489 0.167943736152291 1 1
0.301345937323295 0.292375184781878 1 1
0.505726274959169 0.489534256791207 0 0
0.113052795835959 0.110197102979079 1 1
0.455900941261924 0.442138333543609 0 1
0.0065413497509543 0.00612054463945604 1 1
0.176053560360934 0.170730797340603 1 1
0.392567149607505 0.377917731412017 1 1
0.149255486980843 0.145084250152517 1 1
0.273492209993598 0.264408255297856 1 1
0.197582307659476 0.190965004379028 1 1
0.00365366669523769 0.00407158895103561 1 1
0.0583730682356812 0.056369227860638 1 1
0.120432230869095 0.116206038926509 1 1
0.303289410173181 0.293646282832528 1 1
0.411580122086808 0.398462025047676 1 1
0.135910812749835 0.132442586763939 1 1
0.102963341834877 0.0994053309104056 1 1
0.0680638268694816 0.065496217640006 1 1
0.035491261547622 0.0354712669646126 1 1
0.403265734843438 0.392317546781502 1 1
0.248647874910529 0.241618536550625 1 1
0.140608509014393 0.136190765019323 1 1
0.12982132457848 0.127534636598689 1 1
0.150671154343688 0.146319823357211 1 1
0.281468214013457 0.271868415587931 1 1
0.171448843823076 0.167450444569592 1 1
0.0512346805308514 0.0497293687659498 1 1
0.181377874310079 0.176902712802383 1 1
0.0827073282410812 0.0785087236068837 1 1
0.103756223826718 0.0995717144203974 1 1
0.0327988007617831 0.0302254708402818 1 1
0.0697519944727966 0.0681854991375934 1 1
0.12389526168326 0.119839504678855 1 1
0.373979745238165 0.36285366104711 1 1
0.351188232951144 0.334621966479586 1 1
0.186392889893019 0.181049901751011 1 1
0.194698254848645 0.189553664493642 1 1
0.258855413008766 0.252327651372163 1 1
0.183041065785887 0.176942680266727 1 1
0.218225066616545 0.212005689009331 1 1
0.26371081496772 0.256408022047773 1 1
0.384790103781293 0.373494952594792 1 1
0.354492509854928 0.343909741012903 1 1
0.0395894148458831 0.0383046580752045 1 1
0.0884304674507675 0.0862135723967748 1 1
0.172052870528493 0.166988465571523 1 1
0.197356250179789 0.191927261150845 1 1
0.272962055595408 0.265150938116923 1 1
0.202240973682246 0.19626772711809 1 1
0.306081423675715 0.296836928384912 1 1
0.261891193703801 0.252985897585432 1 1
0.346519998163996 0.336290042061019 1 1
0.21258795309443 0.205912175024628 1 1
0.1154248422163 0.113224496468715 1 1
0.0473155011304078 0.0459263082937368 1 1
0.0092763811051109 0.00888388420626071 1 1
0.232502442773521 0.223974832784029 1 1
0.209935796296091 0.20283710884147 1 1
0.118313082126011 0.115013830011909 1 1
0.127362956591917 0.123494038170789 1 1
0.000192308502747346 -1.91125480028878e-05 1 1
0.308467668875957 0.301537839468998 1 1
0.275597930119545 0.267815580748486 1 1
0.21668161315255 0.210415070191018 1 1
0.285984563182209 0.277883365194016 1 1
0.37696335254776 0.366923419354536 1 1
0.224340807665335 0.218597393094011 1 1
0.330919342344051 0.32013635684551 1 1
0.272362128046718 0.264126315822264 1 1
0.214329591462084 0.20784901548012 1 1
0.272735967749848 0.265147404805595 1 1
0.247594988989595 0.239951879357626 1 1
-0.00238279147413555 -0.00306726967195286 1 1
0.324746513767796 0.31444414432052 1 1
0.219055343257302 0.213730470916621 1 1
0.164662526496554 0.162217085742383 1 1
0.197638063461361 0.194583193986342 1 1
0.10384776133491 0.0985066807920923 1 1
0.351081670881378 0.34057611623716 1 1
0.395123704348904 0.384092492799361 1 1
0.141544431191537 0.136867593547268 1 1
0.273934345400933 0.264185860867783 1 1
0.185001486526175 0.179320010804635 1 1
0.107416111710777 0.106366460844462 1 1
0.329330252891013 0.319593973372018 1 1
0.286177965796027 0.277817194049155 1 1
0.123902469407204 0.120994302891255 1 1
0.347605827170561 0.336198973813171 1 1
0.118155383118499 0.114282744654326 1 1
0.301443009918081 0.29118098519266 1 1
0.127560349467388 0.1234772495699 1 1
0.268917992918693 0.260756771210992 1 1
0.336213683739071 0.326477426573708 1 1
0.506814424656498 0.490440553689632 0 0
0.176506660985185 0.171360126266713 1 1
0.174572404413368 0.169104346130596 1 1
0.0552520050539977 0.0547329568270482 1 1
0.185662393997594 0.180360524287333 1 1
0.332369614029852 0.32278480055562 1 1
0.227431834957356 0.222966387054822 1 1
0.227264042732618 0.217873475757104 1 1
0.174591898208226 0.167970257409635 1 1
0.31436401474233 0.305454248889129 1 1
0.231459660295873 0.224330145603543 1 1
0.19617574890379 0.191421976515182 1 1
0.17156217754242 0.164408464299176 1 1
0.0800082979903328 0.0781513412224096 1 1
0.188806249858347 0.183505616395377 1 1
0.22956726230175 0.223761385071488 1 1
0.310848670463971 0.301883851728153 1 1
0.285538596125373 0.277651161022876 1 1
0.341916539991811 0.330916090803199 1 1
0.285459842629073 0.276600179962362 1 1
0.334574933480205 0.32466089562759 1 1
0.319079728376617 0.308755381546676 1 1
0.320318922183858 0.310315181964392 1 1
0.225634581553608 0.217679631058611 1 1
0.0993457380997393 0.0964810678304375 1 1
0.345267851108684 0.336680584213245 1 1
0.297905241501918 0.287753942748144 1 1
0.17992714272105 0.17385701374543 1 1
0.161247637204528 0.156450649916277 1 1
0.338892630439675 0.326708530272665 1 1
0.218164711503947 0.211910018703727 1 1
0.382103867535751 0.371837039221421 1 1
0.125879222768778 0.122155983584903 1 1
0.400660558243554 0.388623395807967 1 1
0.577429653029258 0.56056045542547 0 0
0.245111035700237 0.23777595603338 1 1
0.127816330059679 0.123612945229842 1 1
0.0154444156518007 0.0148602357490239 1 1
0.265303298804656 0.257470735200302 1 1
0.100146666388803 0.0966965933572323 1 1
0.295689777502289 0.283790396504543 1 1
0.382016072808393 0.37042732765544 1 1
-0.0156411158612278 -0.0150051848536216 1 1
0.274482744707319 0.267818611354119 1 1
0.138324325069822 0.134316359369866 1 1
0.140553241923953 0.136175125364927 1 1
0.0103779755006739 0.0099141642148872 1 1
0.171435371414598 0.166432600829781 1 1
0.207732355300651 0.202236150230295 1 1
0.23011702022619 0.221230060066434 1 1
0.371382982339877 0.36022564106457 1 1
0.282998033242509 0.275128789369759 1 1
0.27973099905889 0.270959249120729 1 1
0.0178824013761333 0.0170419820282556 1 1
0.252444242156524 0.245281622369113 1 1
0.202803926779477 0.195885026255688 1 1
0.124005662962648 0.120281295161097 1 1
0.142224685456649 0.136448407296279 1 1
0.317467158877311 0.308586539832014 1 1
0.101280776670766 0.0997557091269836 1 1
0.310097418724899 0.300954866871265 1 1
0.110354381366129 0.107898200215162 1 1
-0.0245964753297785 -0.0239433966684218 1 1
0.349761952927487 0.34000116956902 1 1
0.288348580111477 0.279872605676124 1 1
0.0680619305031115 0.0659046129688565 1 1
0.0484519695338366 0.048646332983599 1 1
0.446948449576376 0.434669518189459 1 1
0.379066016584439 0.368819679836119 1 1
-0.0268498056011765 -0.0234638926337042 1 1
0.133127711141343 0.131364574134747 1 1
0.122343465877773 0.118116153647523 1 1
0.263274001762065 0.255649235474063 1 1
0.21937272528581 0.212573485301518 1 1
-0.017467940456916 -0.0184117104627975 1 1
0.0414399342223973 0.0383231747679049 1 1
0.116346972284194 0.113059629329543 1 1
0.0283404798810775 0.0279972435986967 1 1
0.0480743279556501 0.0468548714310269 1 1
0.116708199699633 0.1131851184301 1 1
0.0784970071903402 0.0763505674519178 1 1
0.314298002351998 0.305548067691494 1 1
0.101347767746168 0.0986402665898514 1 1
0.199687497572338 0.192975144200697 1 1
0.133113017510852 0.129482711975585 1 1
0.115628890751471 0.112907639865734 1 1
0.419031703998318 0.406883627500086 1 1
0.0747815403884568 0.0720996669445501 1 1
0.122165836378434 0.112964853399475 1 1
0.273362000438091 0.265052607747892 1 1
0.257820948370149 0.24890580509475 1 1
0.0898552386946511 0.0875111152806113 1 1
0.137143192216208 0.134344560586551 1 1
0.0364774149587816 0.0359493516895871 1 1
0.214052044247317 0.207906297485185 1 1
0.0612399985706143 0.0589629241287461 1 1
0.140521498460635 0.136388847174476 1 1
0.152282038911201 0.147691253471447 1 1
0.27681993847183 0.270169387314366 1 1
0.023860217010762 0.0231991952394297 1 1
0.176651772557661 0.171996189644122 1 1
0.35187176613129 0.34193061808533 1 1
0.158532463471727 0.155465668297921 1 1
0.0240644581927697 0.0239579078281814 1 1
0.216064146028093 0.212048159292576 1 1
0.0494224516246821 0.0465539766272659 1 1
0.0999040367815544 0.0975614240051481 1 1
0.158541999531442 0.153262837704265 1 1
0.22874655694466 0.222244428014486 1 1
0.250737199099717 0.243106929459581 1 1
0.0235754934196182 0.0226053273455372 1 1
0.252558814130549 0.246460721663476 1 1
0.169536264861131 0.164036045193703 1 1
0.0715999272246579 0.0703200634288513 1 1
0.376174851739503 0.364794233603287 1 1
0.200796427628383 0.195453466843001 1 1
0.214369755106451 0.209251303779486 1 1
0.103545862949637 0.101687586811248 1 1
0.130250860856193 0.126911582317205 1 1
0.368006855878975 0.359446709324859 1 1
0.327451617489681 0.317973833978005 1 1
-0.0849422931128877 -0.0817493291894223 0 0
-0.0292591379477005 -0.0294470333950168 1 1
0.396797194728394 0.384165118798292 1 1
0.431220666424205 0.418380010997851 1 1
0.336746943240114 0.326204748290931 1 1
0.206778326216622 0.200266051272656 1 1
0.208422753144628 0.20239844075232 1 1
0.409097800172877 0.398525737784107 1 1
0.318007571093271 0.307024294597245 1 1
0.177107732644716 0.172259422907849 1 1
0.128119853703359 0.124881562072608 1 1
0.0210114547220062 0.0206248561020154 1 1
0.253589612144576 0.244153656348267 1 1
0.348127107843724 0.337242078909648 1 1
0.14203742532885 0.137688495141015 1 1
0.385793395478981 0.374693234297053 1 1
0.159204566097887 0.15462150624251 1 1
0.0514921655896372 0.0501572631778435 1 1
0.410079667961673 0.398867109404118 1 1
0.150212037058443 0.146735618604454 1 1
0.276697871906681 0.268043455096473 1 1
0.305858145846086 0.297411247290144 1 1
0.270707141318138 0.263886506983077 1 1
0.149334173237993 0.145512558405392 1 1
0.180893822656239 0.176177119431662 1 1
0.18944547329699 0.184603821263717 1 1
0.193561590998207 0.189669251806553 1 1
0.202772459564588 0.196540529225919 1 1
0.159846005617487 0.154668494620658 1 1
0.325561711114558 0.315185175707258 1 1
0.413573851602251 0.402857940012874 1 1
0.18006947926697 0.173900422075417 1 1
0.267812313108756 0.259590350056445 1 1
0.0825391738869052 0.0815473410853246 1 1
0.283242736865309 0.275095306861057 1 1
0.298775230366078 0.288752360860866 1 1
0.188343244095519 0.184406019974397 1 1
0.326823041028383 0.31840322474498 1 1
0.235570230637006 0.228262936268241 1 1
-0.00500287462566058 -0.00487495222929673 1 1
0.402333450119359 0.392338505608096 1 1
0.298980589707611 0.290253565018429 1 1
0.326244302221033 0.318359525180687 1 1
0.0437686865500663 0.0430558137761229 1 1
0.138991517025107 0.133378962851613 1 1
0.317772231706207 0.304060866367181 1 1
0.257500605729107 0.248536904488846 1 1
0.0530496301042627 0.051123970277066 1 1
0.109777143381696 0.105723481232416 1 1
0.314925775587383 0.304540002173609 1 1
0.0783974260118299 0.0765400452897951 1 1
0.413490246239493 0.401991929298563 1 1
0.266240181977282 0.258404457124154 1 1
0.082706918777876 0.0806819873124656 1 1
0.295426380010012 0.288540148669282 1 1
-0.0602507825101585 -0.0573200170844688 0 1
0.18437695011815 0.178467870893384 1 1
0.196773320912166 0.191138507655273 1 1
0.241117107761026 0.233418818757835 1 1
0.123909844218893 0.121906218211834 1 1
0.40253255515916 0.391186742550704 1 1
0.121310362375721 0.113834202495939 1 1
0.0343726980284925 0.0331012821776279 1 1
0.232602290295081 0.226146436522446 1 1
0.298609558228742 0.289333921516036 1 1
0.0752157244775855 0.0703705416265717 1 1
0.225737967986328 0.219718284107055 1 1
0.178473788909833 0.172911626082072 1 1
0.233264426405502 0.225935090056937 1 1
0.208595210761975 0.202772734961664 1 1
0.372435418618406 0.360567894818694 1 1
0.191672376672144 0.187154867692956 1 1
0.010278869449021 0.00813166620936021 1 1
-0.0880496612606202 -0.084287745600246 0 0
0.256262271356743 0.247361856511911 1 1
0.19593074584624 0.189916787139855 1 1
0.224526997099057 0.216442451530942 1 1
0.116257959587687 0.113039961396164 1 1
0.142168529074158 0.136463924231301 1 1
0.235429419620597 0.228820990897942 1 1
0.0228112157344249 0.0212354254029323 1 1
0.334810780022074 0.326636418533662 1 1
0.198391020349767 0.193077760581063 1 1
-0.0703408096592507 -0.0683509588287509 0 0
0.177207074138049 0.173160545652 1 1
0.162269354517015 0.158460603161839 1 1
0.0956147564419241 0.0922804208708212 1 1
0.351131377005097 0.340291779279808 1 1
-0.00894573563479002 -0.00881058433297861 1 1
0.216942990208574 0.21055984927368 1 1
0.18573483599627 0.178583698821905 1 1
0.2518552251536 0.245060963420061 1 1
0.272192023491908 0.263363787940013 1 1
0.327177540648094 0.31926355664191 1 1
0.0591859086669517 0.0567079503668972 1 1
0.0450818661211769 0.0439004991667618 1 1
0.274399553746055 0.266339995566107 1 1
0.363953509079464 0.354178225280736 1 1
0.0867676664716309 0.0856150568377713 1 1
0.317530228261272 0.308790120948777 1 1
0.13632299415131 0.132184720032947 1 1
0.13241078814421 0.129558093815076 1 1
0.303392717467436 0.294423532383935 1 1
0.169497699068476 0.166513471963579 1 1
0.26338857123086 0.256537238271018 1 1
0.236738551074647 0.229064105617238 1 1
0.212149216334923 0.205751995250018 1 1
0.196899585748472 0.191142590832949 1 1
0.174234307570284 0.168741794976429 1 1
0.109769777675727 0.105838482914087 1 1
0.027490692010397 0.0262427720852406 1 1
0.100342632879322 0.0962999890610662 1 1
0.398150816819853 0.38582476032595 1 1
0.209816769112848 0.20200445339202 1 1
0.287860285903905 0.281098421898274 1 1
0.260173357265906 0.253233797808625 1 1
0.117781838443425 0.115331774018983 1 1
0.114145306385067 0.111105450572937 1 1
0.119053963650181 0.115505659297673 1 1
0.265603838467503 0.256903736338952 1 1
0.104688735823436 0.100711512183102 1 1
-0.0628952661203957 -0.0616510301460626 0 0
0.282856550368901 0.274628079638081 1 1
0.0992775094628098 0.0963394704770341 1 1
0.34846995684596 0.336161125228134 1 1
0.0215652738441025 0.0189778410164379 1 1
0.327782512603329 0.316554276466999 1 1
0.310918979682982 0.300704754257841 1 1
0.257583401528975 0.249709821920567 1 1
0.172439072444627 0.167112953275126 1 1
0.25648118874697 0.248690385564505 1 1
0.355410039902094 0.345069381691831 1 1
0.143861439321243 0.140142569479196 1 1
0.208992965013459 0.202391770682821 1 1
0.0328097109508008 0.0323277287987144 1 1
0.179148400455771 0.173050654903707 1 1
0.388716829219136 0.377738697787466 1 1
0.0978391474746561 0.0959260449510256 1 1
0.389793427007484 0.379747629900904 1 1
-0.0154025518014307 -0.0158734242856506 1 1
0.153200501098904 0.148941004441583 1 1
0.377195912794533 0.367147297810686 1 1
0.14481436824309 0.139820079475169 1 1
0.104332399360492 0.100570400908968 1 1
0.177688903323848 0.1722013383529 1 1
0.0541402303325814 0.0545273238162053 1 1
0.314523491133476 0.305458887919544 1 1
0.30844144874513 0.300563433998096 1 1
0.207361498592852 0.202486018251835 1 1
0.333145208210565 0.322665756899403 1 1
0.341071647958647 0.332048924017934 1 1
0.330500730790632 0.320492223636482 1 1
0.309279679056805 0.298673138490335 1 1
0.14584921012977 0.140419379226264 1 1
0.115695150586502 0.113285508069009 1 1
0.442070177717002 0.429267027483665 1 1
0.239841231937547 0.23193392739747 1 1
0.230991863992138 0.224421629217922 1 1
0.104717311572086 0.101416473193202 1 1
0.274494373081079 0.266431274699811 1 1
-0.0440454435865754 -0.0429918561229357 1 1
0.193663786911773 0.18851222433308 1 1
0.0742847717616905 0.0717095405129924 1 1
0.144384131941629 0.139788505091413 1 1
-0.0447902556859542 -0.0438279634414661 1 1
-0.0187672224417941 -0.0180736124348377 1 1
0.145103228651462 0.140799799078064 1 1
0.435385928276808 0.421872548585002 1 1
0.279522163762174 0.270403602005283 1 1
0.28115261265501 0.272955564532169 1 1
0.313582447228235 0.301943751265311 1 1
0.205939827957484 0.20110516955444 1 1
0.311123283309973 0.300753450377478 1 1
0.363817847835546 0.352434402078779 1 1
0.0948913208976809 0.0936458698389248 1 1
-0.0337773688077867 -0.0334604573892073 1 1
0.399044874910754 0.389620005747221 1 1
0.130105702689984 0.127414627443981 1 1
0.195678033030993 0.19004029056361 1 1
0.136661563088446 0.132455401533506 1 1
0.258083747171402 0.249749532919207 1 1
-0.0372269494288263 -0.0357646881992582 1 1
-0.135974728601532 -0.130489605126346 0 0
0.225892788168823 0.219744337426852 1 1
0.260263918527351 0.253910153213297 1 1
0.254880901898742 0.247162167635047 1 1
0.168390500818669 0.162493109824085 1 1
0.0697613849609146 0.0672869569685455 1 1
0.188352788937602 0.183876469424204 1 1
0.295709714623143 0.286204793037611 1 1
0.382096186183753 0.371131376524204 1 1
0.215512954057863 0.209010220142691 1 1
0.413710995767816 0.401928263215858 1 1
-0.0371009561548692 -0.0354915011750407 1 1
0.340364642466528 0.330296457126338 1 1
0.146897761940048 0.14324044435832 1 1
0.0733785536675348 0.0721827828877405 1 1
0.266760852663743 0.258949166294717 1 1
0.305225546595039 0.296886191067473 1 1
0.336127078456033 0.326557133485952 1 1
0.331356430662711 0.321668642903421 1 1
0.152570525420199 0.148909597711442 1 1
0.172247009329199 0.165798709288506 1 1
0.174738136441044 0.170733348688079 1 1
0.484142854537962 0.4705767062473 0 0
-0.017888637746046 -0.0178499002554122 1 1
0.100757240095141 0.0976561145689985 1 1
0.0492520391867028 0.0487842611467267 1 1
0.0758094516619374 0.0750729834922869 1 1
0.172029254810982 0.166395518957415 1 1
0.20208567692547 0.193813910856592 1 1
0.16887080896806 0.163147215079282 1 1
0.308890389915253 0.30067706927107 1 1
0.35418446718911 0.344282001495007 1 1
0.154784848160342 0.149660637383745 1 1
0.266951411437477 0.259613270865367 1 1
0.448676057073984 0.435176206396703 1 1
0.162195483268719 0.15752955182318 1 1
0.116897770895309 0.114212255357723 1 1
0.0241668342620477 0.023120711909788 1 1
0.26434282156497 0.254587430246396 1 1
0.144520863616556 0.14146934676819 1 1
0.0401402724301372 0.0398106207712262 1 1
0.407752442548965 0.395954633199408 1 1
0.403475991177032 0.392089990467202 1 1
0.154419066739071 0.150410757004842 1 1
0.476824099219213 0.464105774153995 1 1
0.0277353039356883 0.0266014121902572 1 1
0.332024186231817 0.322305038346945 1 1
0.220874530370652 0.213524773055637 1 1
0.244221829231334 0.236950007375223 1 1
0.273705218684572 0.265671618275591 1 1
0.159110559512398 0.154248405216105 1 1
0.134061442616401 0.129958979910549 1 1
-0.211548760441277 -0.205413218987091 0 0
0.375026527521484 0.36326678269776 1 1
0.299581431194078 0.291821634581121 1 1
0.185648867102859 0.180742659194046 1 1
0.326528075161861 0.315651961387226 1 1
0.242385094992641 0.233368600744645 1 1
-0.0418467429304813 -0.0403616346936027 1 1
-0.0684378555563572 -0.0652352173277503 1 1
0.0893557148427255 0.0875045870338321 1 1
0.153818484089395 0.149251122746852 1 1
0.0988996153910622 0.0960716888049915 1 1
0.118160545321012 0.113945457260169 1 1
0.345298609214824 0.335164621152486 1 1
0.231924557759607 0.225382467795304 1 1
0.128804432637183 0.124157130677965 1 1
0.260490221933904 0.255110713238191 1 1
0.17062546580413 0.165511981587885 1 1
0.102361247726571 0.0991456415494948 1 1
-0.0936490887088675 -0.0912489406341142 0 0
0.328711082907906 0.318308954085175 1 1
0.119722912989821 0.113575820075446 1 1
0.236077619349835 0.228707034230996 1 1
0.251760267504858 0.243702718825459 1 1
0.0127114816692537 0.0122384744132628 1 1
0.111308073685597 0.108608864686768 1 1
0.0159625412242462 0.0144796844404164 1 1
0.31860359263377 0.308101595063156 1 1
0.149664744104993 0.143431366402963 1 1
0.421592070772971 0.410077369139172 1 1
0.220669225249002 0.215820290491193 1 1
0.316737254205196 0.306977989055391 1 1
-0.0465889255062711 -0.0452211789825787 1 1
0.157152190805591 0.152573836209861 1 1
0.29709759129683 0.28867618231543 1 1
0.176672010054249 0.169307776400934 1 1
0.276325296477643 0.267693655638009 1 1
-0.118903505956664 -0.115950179448109 0 0
0.240638464153133 0.234544547613266 1 1
0.352549858170286 0.340460992805467 1 1
0.177670491111893 0.173340508097097 1 1
0.250774165514874 0.240931700860924 1 1
0.300646155957544 0.290724214364078 1 1
0.22608170587774 0.217298635362423 1 1
0.283288415029173 0.27523999658329 1 1
0.204858542157363 0.197154583750203 1 1
0.235864340240785 0.22632294613377 1 1
0.307451390896611 0.298249739501237 1 1
0.176447380874161 0.171498209845436 1 1
0.295678359372619 0.286055425532496 1 1
0.256490187716427 0.24836762688629 1 1
0.422337730739108 0.409032431991524 1 1
0.100272603683921 0.0975465237773049 1 1
0.134059288233203 0.130174762466069 1 1
0.315955742851298 0.305887835739261 1 1
0.18874700334614 0.18395191507391 1 1
0.263866355466134 0.256495867741815 1 1
0.187092386750712 0.181179221258198 1 1
0.203438012254259 0.195331712584303 1 1
0.268491168228297 0.26142021228587 1 1
0.327608880909719 0.31682315037163 1 1
0.104023637619039 0.100837243517156 1 1
0.0998220092461879 0.0966500934183346 1 1
-0.0798947436311301 -0.0777935293975773 0 0
0.21571905967136 0.209299037268623 1 1
0.0659871385575155 0.0636396771186685 1 1
0.349039115586051 0.338301063700366 1 1
0.220927013011921 0.213589356998288 1 1
0.220635857744045 0.215602261803202 1 1
-0.151857017347908 -0.148439571471254 0 0
0.20169653652649 0.195088686093953 1 1
0.0797744343221243 0.0771008947856792 1 1
0.299264071053326 0.291079644531225 1 1
0.168979137990325 0.165244831804326 1 1
0.186332425561348 0.181042782864851 1 1
0.308645252675585 0.299161937469987 1 1
0.335734967072019 0.325000144497506 1 1
0.361126345558857 0.349435710170178 1 1
0.0718841163679853 0.0698022403633736 1 1
0.0615871095964795 0.0589064673186228 1 1
0.333711724099269 0.323722951242025 1 1
-0.0224590487952034 -0.0223279661247107 1 1
0.408609798547615 0.396017556169314 1 1
-0.0141345992762033 -0.0137988987768544 1 1
0.435656112203177 0.423475165759361 1 1
0.332510049140836 0.322938169968481 1 1
0.0818220953321364 0.0774285979074687 1 1
0.325510553690127 0.315936594727493 1 1
-0.00154716192444665 0.00148387761043811 1 1
0.147617811716656 0.142438231777696 1 1
0.166423247409106 0.16146590778578 1 1
0.491610619613668 0.477454020776363 0 0
0.28311969663158 0.274430955221426 1 1
0.304388121578322 0.295779304130653 1 1
0.0761008918172974 0.0734408863489056 1 1
-0.0125772542199976 -0.012117730397569 1 1
0.407887181451602 0.397733482592181 1 1
0.0368786684715229 0.036978404157033 1 1
0.295440311323712 0.2860034605104 1 1
0.265209132191199 0.256970937717077 1 1
0.402006884292506 0.391461992120369 1 1
0.130447158798523 0.125043932708819 1 1
0.243893595023003 0.23739895578348 1 1
0.250172059545338 0.243288350105306 1 1
0.0468706828119717 0.0448503115409291 1 1
0.20956885932967 0.203782819194874 1 1
0.0340186901980665 0.0335601398527394 1 1
0.0690937862069336 0.0680304726023179 1 1
0.182441844122533 0.175957262334903 1 1
0.0161586589289049 0.0149088129075687 1 1
0.0280255990835825 0.0265859032016646 1 1
0.233561459852193 0.226354666595757 1 1
0.135506861189128 0.131527804334889 1 1
0.129524339909236 0.126212230342034 1 1
0.048346555498884 0.0438925423919562 1 1
0.23328400817044 0.22697999460977 1 1
0.313510021093976 0.303250279942468 1 1
0.24862248432984 0.240743079313706 1 1
0.0157437231245761 0.0152234312209905 1 1
0.217748992881126 0.212054467839538 1 1
0.0370537922373243 0.0332452992167641 1 1
0.193786719133286 0.187809286803929 1 1
0.18713867331997 0.182131138778316 1 1
0.274659675022559 0.266330506030946 1 1
0.0758082210319062 0.0737393830437344 1 1
0.0336621423877012 0.0345460101835768 1 1
0.158218055336752 0.152513692866032 1 1
0.3807221801433 0.369036625473167 1 1
0.292248459212512 0.281751006457326 1 1
0.231197572907726 0.225229216666921 1 1
0.366073182432658 0.357156530510902 1 1
0.163163527983731 0.157332468957292 1 1
0.00348493128623463 0.00477917398978515 1 1
0.420572886492104 0.407594067021328 1 1
0.156178643112421 0.151870857471595 1 1
0.175808047057273 0.172634572152781 1 1
0.0474500750756793 0.0466734467718519 1 1
0.222184058828256 0.215467429816518 1 1
0.336473648425336 0.325324629191244 1 1
0.365767534820575 0.35766813621024 1 1
0.212964350383505 0.206205868195526 1 1
0.418477412992859 0.405434850319486 1 1
0.161534345877954 0.15670441513362 1 1
0.229716246451888 0.221489802196913 1 1
0.113781353338864 0.110558680861822 1 1
0.402434324402554 0.39046439496798 1 1
0.0950007873231906 0.092125411556328 1 1
0.115114860667058 0.111313009012698 1 1
0.0611289362153287 0.0596711794847858 1 1
0.12411025661714 0.119839380974253 1 1
0.0390752731391994 0.0386334537283454 1 1
0.211392813014148 0.205554884714484 1 1
0.315507748950644 0.303945045934652 1 1
0.126701880664645 0.121968277744712 1 1
0.309403017429797 0.300860191267595 1 1
0.196668094270208 0.190388621994549 1 1
0.28275738225835 0.275131741092737 1 1
0.223057645853777 0.217167117941132 1 1
0.258161559134203 0.249548535330918 1 1
-0.0185233260544579 -0.018428316257443 1 1
0.187675418026164 0.182420488143515 1 1
0.331420881779805 0.321853996521309 1 1
0.2130439562443 0.204898899746149 1 1
0.101380968041269 0.0981769986262986 1 1
0.033676450945885 0.0326359528698144 1 1
0.441950617790177 0.430387710861652 1 1
0.134423764370892 0.130416139741287 1 1
0.373616037242443 0.363307113492064 1 1
0.132998193517318 0.129445681815764 1 1
0.117566367672194 0.112677479494502 1 1
0.29481221059122 0.288703732663882 1 1
0.191251787874877 0.186280310494024 1 1
0.207074148932261 0.201110100756248 1 1
0.109511829555995 0.107368230815359 1 1
0.0641887676192847 0.0620655960274114 1 1
0.423909542452287 0.410402672304168 1 1
0.219228480430456 0.212363310500496 1 1
0.302688988950075 0.29347990488703 1 1
0.227656703166104 0.218789150116365 1 1
0.294504410744816 0.287197815405744 1 1
0.174216331701264 0.169098532360672 1 1
-0.0113655716144541 -0.0104516609378385 1 1
0.108836537594795 0.10651556185627 1 1
0.370910503115187 0.362045069859811 1 1
0.223328142172255 0.218201729818912 1 1
0.259845801907903 0.253351029068361 1 1
0.0599853763623772 0.058541327471338 1 1
0.145525810073551 0.138289655330823 1 1
0.25299923042192 0.246325730019134 1 1
0.216690585442306 0.209270342877171 1 1
0.374270196812538 0.362314674280652 1 1
0.311563306174937 0.302665404571451 1 1
0.0658178580861757 0.0621369392521006 1 1
0.37335656220531 0.362844876944691 1 1
0.189260587345304 0.183942135848598 1 1
0.215377227770497 0.208836191067858 1 1
0.0497620054204923 0.0482646885024005 1 1
0.135763708878893 0.132902401585134 1 1
0.240397387499491 0.232273849802959 1 1
-0.0708950776828998 -0.0692555882783812 0 0
0.278095889637664 0.271130924102505 1 1
0.0921056357556448 0.0896611369139976 1 1
0.24615435326138 0.235561021079005 1 1
0.0755472542773255 0.0738603884587461 1 1
0.326315763186935 0.316248431775318 1 1
0.155705212384818 0.148725239724787 1 1
0.307299880178108 0.299689980942359 1 1
0.317730864079711 0.307654051666709 1 1
0.109617028875389 0.107660238785659 1 1
0.116276930815072 0.114138745534933 1 1
0.410525480923972 0.396717023448231 1 1
0.15928416261658 0.153905084241882 1 1
-0.111871077989193 -0.108120003323317 0 0
0.346313261321727 0.335981596402896 1 1
0.198244681316751 0.192168490958502 1 1
-0.070771766019804 -0.0692337554350292 0 0
-0.0138991045728356 -0.0138741655426603 1 1
0.271744538345225 0.264039104836337 1 1
0.40134275388972 0.389604462039969 1 1
0.255040310351375 0.246915504957893 1 1
0.253884065747419 0.246881109273828 1 1
0.11018851498181 0.106668654191371 1 1
0.195341964080898 0.190399349164755 1 1
0.239840646336006 0.233761739596453 1 1
0.0366532780916593 0.0353124935065633 1 1
0.270226085617818 0.260450638010313 1 1
0.0288869741300209 0.0261710329181543 1 1
-0.0780872756366554 -0.0768077006742424 0 0
0.272961138872456 0.26428017341489 1 1
0.0744650299574176 0.0726982196758265 1 1
0.431598815194333 0.419108575131941 1 1
0.361574154592079 0.349525759318262 1 1
0.123372700198549 0.119353110882542 1 1
0.29111236952173 0.281925459537192 1 1
0.270345300980346 0.261864306872 1 1
0.112836608208463 0.109529958616264 1 1
0.180765301436891 0.175869392479732 1 1
0.021667869660299 0.0213221629686926 1 1
0.0842189479283968 0.0817544645198021 1 1
0.163900186481565 0.159117401779283 1 1
0.379510608287118 0.367885458854314 1 1
0.380761179966252 0.370221409301728 1 1
0.207964458693837 0.202263448017358 1 1
-0.0834680466760016 -0.0796178477185455 1 1
0.301407380701295 0.291749425102752 1 1
0.45647633333453 0.443260420821808 0 1
0.571692596505354 0.552495134425362 0 0
0.118109377353317 0.115590438088768 1 1
0.306129008349867 0.296123954786309 1 1
0.169287087732524 0.164257313416442 1 1
0.167380174296082 0.162692702526398 1 1
0.0824036813139603 0.0800329245356421 1 1
0.418321138842778 0.406830091031006 1 1
0.390009588603216 0.378635749429455 1 1
0.0709787988512891 0.0694329766851979 1 1
0.210603052257287 0.204106301669376 1 1
0.223698078824267 0.216447222969161 1 1
0.175516333697901 0.169738388001271 1 1
0.00200855789113161 0.00226916989744273 1 1
0.261986315378964 0.25341378795188 1 1
0.266883795142654 0.260379464119244 1 1
0.184843160300042 0.179551080658905 1 1
0.266514627802181 0.258604158499197 1 1
0.292596749274597 0.283704304198179 1 1
0.107140470998266 0.104181732112069 1 1
0.112990342770424 0.110257011762466 1 1
0.10289793636665 0.101528571010307 1 1
0.237419167513364 0.231375167349308 1 1
0.150302339527794 0.146529253944407 1 1
0.34230119961681 0.332451500102718 1 1
0.23097972821723 0.22297166940374 1 1
0.177340842644303 0.172246174877726 1 1
0.150598626332305 0.145391842824632 1 1
0.272348704410076 0.264532008445847 1 1
0.0542642286504513 0.0532198205155093 1 1
0.351121539520152 0.341383671724921 1 1
0.179313213967856 0.173684035424458 1 1
0.250345975389953 0.243173060178892 1 1
0.284238461851129 0.272543007432022 1 1
0.167824541151865 0.163797126902028 1 1
0.361066803575048 0.347861085010611 1 1
0.0845016768403574 0.0823267230334657 1 1
0.157089208742865 0.150663540538654 1 1
0.108357800875543 0.104048976140759 1 1
0.163414131621471 0.157399313863008 1 1
0.249622642967188 0.244036763532317 1 1
0.176234075335942 0.168952447460971 1 1
0.315290493045318 0.306723604288074 1 1
0.237733662878009 0.231211178844983 1 1
0.0370574558800175 0.0360557726745952 1 1
0.360042718355328 0.350429864333275 1 1
0.162710674600696 0.156995157032375 1 1
0.390151451193818 0.377936531795445 1 1
0.0572539212281411 0.055562909218928 1 1
0.367402055436689 0.356244866788064 1 1
0.00578961191228961 0.00622485663558119 1 1
0.462429005431154 0.448228281180657 1 1
0.160065316848391 0.155653438390949 1 1
0.220316227380424 0.214960852058525 1 1
0.102981456949597 0.10045757074394 1 1
0.168715104906349 0.161939173580179 1 1
0.23893401365711 0.229593578217028 1 1
0.0777120114664007 0.0745786362156514 1 1
0.194316015525345 0.187854310845858 1 1
0.128779343218199 0.124153288296914 1 1
0.45587805143903 0.440713784989528 0 1
0.441090381490714 0.429484421907059 1 1
0.0201657273015005 0.0197281980378748 1 1
0.0117207605937928 0.0154961089105433 1 1
0.320295931367641 0.313064398134654 1 1
0.222446736215854 0.216001782015961 1 1
0.153730836842727 0.150381894802783 1 1
0.359873509646581 0.349166952157197 1 1
0.158261630125159 0.152260481574068 1 1
0.0563032969270858 0.0542820925322344 1 1
0.0895361711903496 0.087685329630713 1 1
0.00476669506422586 0.00437112320363132 1 1
0.306043418545314 0.296539760120186 1 1
0.395550292028712 0.382479135907231 1 1
0.228133371608455 0.221725323380032 1 1
0.367321271761738 0.356613994439995 1 1
0.104567176533319 0.100481640804952 1 1
0.303472470868396 0.295267970961861 1 1
0.122280990690405 0.118912299896765 1 1
0.294352099020486 0.287116682296303 1 1
-0.0888358505423106 -0.0859487306017081 0 0
0.148206367162966 0.143902623040334 1 1
0.230927783336164 0.223698615455998 1 1
0.121886260455693 0.118507678001458 1 1
0.171006760670335 0.166068783222298 1 1
0.104069357736298 0.100998263449725 1 1
0.249788771329113 0.242443991836573 1 1
0.226424156329009 0.220093128863145 1 1
-0.114121956083905 -0.110685557001871 0 0
-0.0295404086382748 -0.0279285189035847 1 1
0.236286136481537 0.228975040879718 1 1
0.222166577201046 0.216990481050279 1 1
0.356134198448546 0.34645843785865 1 1
0.163572764702149 0.157028756469222 1 1
0.296817145491024 0.288918475671097 1 1
0.125839368746986 0.123025109595393 1 1
0.26490996949265 0.255981309183005 1 1
0.345245361054844 0.33594151281931 1 1
0.278263692807982 0.267907339088769 1 1
0.283910200249463 0.275394465082077 1 1
0.233994483572866 0.228753673388353 1 1
0.123180251097845 0.117541730458781 1 1
0.224301574126556 0.218208446321034 1 1
0.310474440800947 0.301443933091422 1 1
0.293790522728654 0.285652972081518 1 1
0.162998325337564 0.158742151032851 1 1
0.0784318041437155 0.0755541467036269 1 1
0.124274903822514 0.120418310931983 1 1
0.160378261630392 0.15601513525999 1 1
0.396089339906696 0.384690956795519 1 1
0.29798806432351 0.289821389227531 1 1
0.233505804668423 0.226302549644693 1 1
0.251250384010275 0.242269542509183 1 1
0.265266173856834 0.25746798846451 1 1
0.0938698961906886 0.0911056840384755 1 1
0.136475517471068 0.131834540787704 1 1
0.415839051883453 0.402580264240003 1 1
0.354927528880718 0.343733020309455 1 1
0.179647649605067 0.171886108026439 1 1
0.461278791962266 0.447893219683118 1 1
0.248022363644479 0.241538625732997 1 1
0.488419190834806 0.471869008185553 0 0
0.17130104106779 0.166955100502169 1 1
0.165704495455102 0.162238508910077 1 1
0.419446372374555 0.407817724274119 1 1
0.233020239807821 0.226310883524397 1 1
0.311172251498027 0.299912565779387 1 1
0.434890481685082 0.424070103067316 1 1
0.0859095069549159 0.0840764440627354 1 1
0.0342876112717116 0.0332480757903266 1 1
0.220825887550756 0.214937512523571 1 1
0.122193482042909 0.118379039469799 1 1
0.0663511020549789 0.0654784342312615 1 1
0.0454471125822738 0.0440957023582337 1 1
0.617378235904034 0.599754615887512 0 0
0.305529877984309 0.296241406966438 1 1
-0.0990977642551192 -0.096377953736257 0 0
0.189281610611431 0.183948544893295 1 1
0.18329131917739 0.177160777842221 1 1
0.341186981938338 0.330860263991669 1 1
0.345482273922934 0.338025531953554 1 1
0.282977039766038 0.275047877555475 1 1
0.0611924058898958 0.0590319497634942 1 1
0.108530966139429 0.105208625559706 1 1
0.319068533795495 0.308556307467025 1 1
0.196047812585004 0.189416224447001 1 1
0.391583160852842 0.380669710419266 1 1
0.288335613750658 0.279653496383478 1 1
0.392907703342995 0.382278996673311 1 1
0.191387532066067 0.18562796489143 1 1
0.0357610519192954 0.0359924513965873 1 1
0.629999269980011 0.611167852558404 0 0
0.390184845222144 0.378419070092809 1 1
0.418050294970374 0.404603856350256 1 1
0.181559214378661 0.175777186424541 1 1
0.124797167920278 0.120217277581006 1 1
0.217351787221387 0.210153953078204 1 1
0.2580594510251 0.24853620840725 1 1
0.424585349734202 0.41214908500694 1 1
0.316047287258971 0.306399557968117 1 1
0.28866961578575 0.281066300953204 1 1
0.295371590019115 0.285842301350511 1 1
0.127231523237232 0.123101622809134 1 1
0.305407485237882 0.298759883443493 1 1
0.237697578669452 0.230868434371459 1 1
0.297788009726523 0.289055380422443 1 1
0.105831234016173 0.101240994324156 1 1
0.14423591593694 0.139022278192071 1 1
0.318467853844419 0.308646024315328 1 1
0.365423253486338 0.35414893315474 1 1
0.213771506465226 0.206695647720768 1 1
0.190565087085707 0.185477613025124 1 1
0.0484324664300946 0.0460759242623269 1 1
0.219067024374342 0.212957339135124 1 1
0.243843007602324 0.236660006131021 1 1
0.141091598765554 0.136011029560958 1 1
0.0729904643583001 0.0706281044881078 1 1
0.168662972484798 0.1636366166887 1 1
0.276183544333492 0.268109306860828 1 1
0.244181077699952 0.237739745260354 1 1
0.193275847240546 0.190165803048795 1 1
0.230731573121825 0.225376392985604 1 1
0.350635971176296 0.339689938580675 1 1
0.0874527851385111 0.0852838016936232 1 1
0.226218916238338 0.220097106699546 1 1
0.17490652123066 0.169294774890449 1 1
0.178823103651509 0.1719648505989 1 1
0.265722132739932 0.25893465820377 1 1
0.18067890677866 0.175498528044822 1 1
0.236500704679666 0.230206327606096 1 1
0.066416999922708 0.062970452495203 1 1
0.0451829612661811 0.0432477421898381 1 1
0.248254895917142 0.241828217860168 1 1
0.142062620588295 0.138272242096344 1 1
0.156198771855605 0.150907242478989 1 1
0.0494777103690987 0.0472295685085624 1 1
0.391532867451884 0.380771421206307 1 1
0.0668305501485941 0.0655333334884093 1 1
0.226725826920214 0.220262700211393 1 1
0.281295398936802 0.274043069062788 1 1
0.0608800558815743 0.0590066241837796 1 1
0.310566082543668 0.302150243433731 1 1
0.0451822215095133 0.0423994273838658 1 1
0.0299876722753398 0.0276578574221914 1 1
0.048460828527208 0.0475777131412561 1 1
0.170502287804174 0.16593748248596 1 1
0.279392291443485 0.269555792510257 1 1
-0.0257435846180635 -0.0248601564286102 1 1
0.47604879940839 0.462527324690243 0 0
0.101883384109891 0.0993835112743448 1 1
0.184649057499647 0.180227416172994 1 1
0.0493204053192082 0.0472742238072678 1 1
0.103096324957969 0.10006665809661 1 1
0.389455742579679 0.376574109281031 1 1
0.376675050415498 0.365770691047616 1 1
0.0638943720809499 0.064529194478124 1 1
0.0562577480947397 0.0544547147286734 1 1
0.0984526433914944 0.0967295755193702 1 1
0.50866682496849 0.494012462737204 0 0
-0.0396226171711813 -0.0379577596167045 1 1
0.289901459050556 0.281512763316538 1 1
0.150582794093242 0.14444091289304 1 1
0.205334486824005 0.198868351093832 1 1
0.238042990811888 0.231776144592868 1 1
0.0351192926799394 0.0347151172309382 1 1
0.230920461729094 0.224670462821309 1 1
0.120105587515132 0.117397284306135 1 1
0.276249499209797 0.267625860951071 1 1
0.112962489878121 0.109214928081962 1 1
0.292118183511565 0.282408037205958 1 1
0.308676206359851 0.299778248554372 1 1
0.279200228400906 0.271808491143158 1 1
0.225250157601703 0.216375108899174 1 1
0.429041761428099 0.415680197684988 1 1
-0.047000195679167 -0.0451733296018648 1 1
0.428312303988594 0.414828061728898 1 1
0.293724974130113 0.285418923144632 1 1
0.1089492584428 0.105382927237067 1 1
0.168331699075054 0.161546381016415 1 1
0.143016143380885 0.138007649475992 1 1
0.202547814974554 0.196884510647953 1 1
0.344901595836358 0.334818849360617 1 1
0.10085667418715 0.0981459647564921 1 1
0.11142778259389 0.10898886782867 1 1
0.0538925689132231 0.0525977349710384 1 1
0.181545578081634 0.174411447871189 1 1
0.549797487282586 0.533027183072996 0 0
0.422267240287535 0.411068750380649 1 1
0.383631444525229 0.373320324813208 1 1
0.37519516891753 0.364131729590548 1 1
0.218884682764723 0.211988616448367 1 1
-0.0298611409321008 -0.0288451510381312 1 1
0.0951079480150851 0.0917898891429578 1 1
0.107435349091354 0.105428585427188 1 1
0.305022295000155 0.297876804065329 1 1
0.240028413248732 0.233054358370174 1 1
0.305608735158323 0.296417140369888 1 1
0.264724356810471 0.255696600270698 1 1
0.273393042341174 0.265033771705615 1 1
0.258514155970913 0.25195209459861 1 1
0.390171758093353 0.377606397326477 1 1
0.313629402027194 0.304357666688246 1 1
0.336035400068036 0.325547384825034 1 1
0.268052033704429 0.260557134475184 1 1
0.602874400270184 0.585867834542619 0 0
0.165021557999663 0.158740066772909 1 1
0.109900055828552 0.107092870580611 1 1
0.163561997120245 0.159170912785654 1 1
0.322455153001169 0.312461315247361 1 1
0.354822844887047 0.342864792020435 1 1
0.14292711220857 0.13882952505369 1 1
0.359733773970456 0.348243453886463 1 1
0.290685149777301 0.281560610164675 1 1
0.24644819345746 0.238546541640397 1 1
0.0773934948165551 0.0751953495423038 1 1
0.154124638799803 0.150521101264339 1 1
0.269513342989031 0.260792700816542 1 1
0.379131795943471 0.367751755340596 1 1
0.328084414853481 0.320915814422479 1 1
0.354372526945321 0.344241475495234 1 1
0.111710986511362 0.110307558899677 1 1
0.368113019456651 0.358356430408195 1 1
0.306531817925807 0.298191551033195 1 1
0.264884143940728 0.25708651325803 1 1
0.0954809428453926 0.09423943613479 1 1
0.271383440887461 0.263450574031086 1 1
0.34767367480033 0.33840622091793 1 1
0.270622195107695 0.26351011177888 1 1
0.202704497853435 0.196627609542607 1 1
0.0935942215040166 0.0905539580462675 1 1
0.207416530901242 0.200867419475386 1 1
0.494396843969913 0.48094713155978 1 1
0.135558999869033 0.130681829301553 1 1
0.382631711923499 0.371893002759365 1 1
0.19971974985702 0.194297322210382 1 1
0.199158772254752 0.193604179811478 1 1
0.288966558737288 0.283074660125584 1 1
0.333861729526066 0.326248459603864 1 1
0.29791750642903 0.288967014946715 1 1
0.0490948011693389 0.0481966559292654 1 1
0.373182909977405 0.361841555009547 1 1
0.369878785831928 0.359694204369705 1 1
0.62679268446259 0.608375291342221 0 0
0.246974144780814 0.240081125501023 1 1
0.292527143236633 0.285296254573035 1 1
0.281378082669713 0.274724537463928 1 1
0.212653330131335 0.20583598489209 1 1
0.0874589093860644 0.0837542526092623 1 1
0.217568285569163 0.211551736126394 1 1
0.350783441104557 0.341543316595145 1 1
0.370607089966893 0.360195988208665 1 1
0.150848807956816 0.147914225136968 1 1
0.244731017922216 0.238331911186085 1 1
0.13473931243361 0.130184870244678 1 1
0.305674521304099 0.297973171728844 1 1
0.248929417403068 0.241076634104101 1 1
0.145651118221894 0.140472156777356 1 1
0.264977792180678 0.256550711002631 1 1
0.125124905366612 0.12264494785075 1 1
0.410794224767483 0.398791995405204 1 1
0.33224435837649 0.322525112456094 1 1
0.183600557865576 0.178766333999424 1 1
0.303265069263694 0.293978337496839 1 1
0.132119646538702 0.128526543983448 1 1
0.173921523090519 0.169167920213754 1 1
0.511274449707799 0.49485947496235 0 0
0.208799391885646 0.202213914457771 1 1
0.123615019819195 0.119588138275909 1 1
0.0924123404197548 0.0895264719178175 1 1
0.155744984749684 0.151295834488499 1 1
0.087014526031833 0.0845156291575192 1 1
0.0937245907126759 0.0914809027494738 1 1
0.299684191122626 0.289254351457042 1 1
0.157858856759732 0.152760176994316 1 1
0.160273340755669 0.155553945784019 1 1
0.141923274975065 0.137873572924849 1 1
0.216710482934663 0.209851397191644 1 1
0.191039344115977 0.186209286776292 1 1
0.105888933318094 0.102273023974003 1 1
0.27512727196255 0.267306938741173 1 1
0.177974360965357 0.171181356241981 1 1
0.458354403050842 0.443791134162322 0 1
-0.0201457054348147 -0.0187501763036058 1 1
0.187442027108926 0.181625298772813 1 1
0.251484392597359 0.244643269031893 1 1
0.0673993185801469 0.0646403439668406 1 1
0.118578501871077 0.114535693017182 1 1
0.292504563989931 0.283582545014805 1 1
0.256167335238215 0.248296565835785 1 1
0.118443877942085 0.115075038560018 1 1
0.14515569206726 0.140813090786548 1 1
0.293198521990759 0.284766057112546 1 1
0.391164271221142 0.38041261242169 1 1
0.201067786583139 0.197155885307907 1 1
0.162559628213787 0.158023574263364 1 1
0.184482120135112 0.178916800797465 1 1
0.252288139397684 0.245104248417189 1 1
0.25389098318006 0.248389013368336 1 1
0.126860164298983 0.122966878690695 1 1
0.257541651093741 0.250718424925636 1 1
0.249272011802761 0.241665304643043 1 1
0.130106398727556 0.12672868066381 1 1
-0.0657011920920363 -0.0658308576360183 1 1
0.0104858497515907 0.00982574925973937 1 1
0.452384843275931 0.438436271112065 1 1
0.11337585955178 0.109842906459403 1 1
0.0486707463913458 0.0469490649390966 1 1
0.29326978810308 0.284941431382703 1 1
0.110748935863154 0.106154483741901 1 1
0.31945892441048 0.311680048205555 1 1
-0.0369437213160514 -0.037298320629174 1 1
0.112656184717012 0.107585928112745 1 1
0.142308931911637 0.139194384225063 1 1
0.399946759581724 0.388126849030745 1 1
0.00537897399068873 0.00617791031963803 1 1
0.301298517323162 0.293046245104283 1 1
0.222041422357299 0.21278876314037 1 1
0.372762911133463 0.361248974204766 1 1
0.268633993047981 0.260683603872656 1 1
0.130762765983072 0.127233864214816 1 1
0.267070834611926 0.258154688240717 1 1
0.199249579789568 0.192827577264007 1 1
0.229594047348278 0.223285598188329 1 1
0.154850016519279 0.152776905558894 1 1
0.2663314410226 0.259405888795375 1 1
0.26420385847161 0.257408162033956 1 1
0.0612847288707753 0.0597488693214515 1 1
0.125268494677184 0.120828415056657 1 1
0.457104956497766 0.443960818848182 1 1
0.331317961450272 0.319720709013699 1 1
0.180680866413869 0.175303061200775 1 1
0.249482098604565 0.241582075138804 1 1
0.090823989658412 0.0888921701050407 1 1
0.104727567255952 0.10016844269257 1 1
0.37428314445231 0.363267015793207 1 1
0.320814577297676 0.310222265344994 1 1
0.253575409631676 0.245987581715496 1 1
0.196627647214266 0.190445457541999 1 1
0.197238532975702 0.190010454405851 1 1
0.288911967014261 0.280368876630213 1 1
0.216851548633858 0.210087282012008 1 1
0.222795900873342 0.21596147741575 1 1
0.159477137135261 0.155945186517022 1 1
0.401069569768187 0.390594499993101 1 1
0.217779671960986 0.21133127762943 1 1
0.213766892133653 0.208348517584555 1 1
0.374812661970503 0.363306533440088 1 1
0.263819627477796 0.256457395433518 1 1
0.261374494530183 0.255033499189253 1 1
0.0588352430610257 0.0566729832068245 1 1
0.0950112137687494 0.0920730472960708 1 1
0.236277549599503 0.229436551284578 1 1
0.164676715531606 0.160142387817707 1 1
0.107319623768802 0.103653032567912 1 1
0.348889829887887 0.338443687215538 1 1
0.113733423616875 0.109923428260027 1 1
0.214770547951011 0.21000477702089 1 1
0.177750537904044 0.171812067583629 1 1
0.390657520196678 0.379908865668939 1 1
-0.108669775649711 -0.105613994186009 0 0
0.16952616571446 0.164294469981261 1 1
0.204658492160607 0.198243043624869 1 1
0.291555421405821 0.28212647377927 1 1
0.414278890333137 0.400880953813681 1 1
0.286969882598969 0.280405161548588 1 1
0.135310101072579 0.130657038079937 1 1
0.237904552521427 0.230437996167163 1 1
0.23589520609441 0.2289821967118 1 1
0.513230833341442 0.498064578200041 0 0
0.362316460681579 0.351567748286399 1 1
0.206700367871041 0.200662952028568 1 1
0.247300791300151 0.240919030412493 1 1
0.277745889910983 0.268532925379318 1 1
0.1072187600168 0.103452974096943 1 1
0.498326009887435 0.48463288273429 1 1
0.0297993531957509 0.0301999903277674 1 1
0.41565562134961 0.404105017590226 1 1
0.279651739005769 0.272089554487366 1 1
0.05460037383159 0.0530826801786694 1 1
-0.0543806006179239 -0.0524912349343635 1 1
0.271570141766998 0.26336742606297 1 1
0.214596863298366 0.207841335009604 1 1
0.173344600687641 0.167279844445935 1 1
0.0271152305432023 0.0261030857602728 1 1
0.0870383222323006 0.0855757611653963 1 1
0.0238680069854138 0.023740250144326 1 1
0.229913653976663 0.22272885155229 1 1
0.190442537464252 0.184988916818166 1 1
0.0981678280797103 0.0946707170431861 1 1
0.306454750206461 0.297376147763025 1 1
0.308784669964733 0.302298195702202 1 1
0.114582496579496 0.111940756114831 1 1
-0.022393480136738 -0.0213785478307775 1 1
0.120286824371438 0.117123384227858 1 1
0.218973214751101 0.211838422379913 1 1
0.109779007251385 0.106518802244299 1 1
0.318783779871754 0.308469170176164 1 1
0.344001052118045 0.335332597181096 1 1
0.370459808114198 0.357387865214271 1 1
0.386833228525763 0.373608621724247 1 1
0.189047368023548 0.184889332811749 1 1
0.330851152490173 0.319236177987128 1 1
0.152536669960312 0.147696613665445 1 1
0.34540657649765 0.336324171239362 1 1
0.152203464630486 0.145671201483367 1 1
0.05960528741611 0.0570041729885763 1 1
0.428349147499088 0.416225725589481 1 1
0.367356522902032 0.356817270492148 1 1
0.157215069811596 0.152095276497774 1 1
0.211188270997314 0.203698712857249 1 1
0.116076925459517 0.112571304334911 1 1
0.306165999751582 0.297921539122371 1 1
0.50599898579143 0.490811883203644 0 0
0.374988722952665 0.36376315094106 1 1
0.145046596104712 0.140625811941222 1 1
0.197598927258825 0.191700635978458 1 1
-0.0141138021885478 -0.0141564998817891 1 1
0.237517325789495 0.230393752301017 1 1
0.282147200474866 0.273136794493368 1 1
0.149948433032694 0.145767798820244 1 1
0.234121586538576 0.223526084066418 1 1
0.0687028430240816 0.0659294815007432 1 1
0.215260685076555 0.206807535567673 1 1
0.136176186807879 0.132425757838112 1 1
0.250004626573994 0.242489820940661 1 1
0.375383940689531 0.365699944932396 1 1
0.232613246204218 0.225912668095953 1 1
-0.115374099098832 -0.111939607433955 0 0
0.124830221636229 0.121648163785394 1 1
0.371185519326385 0.359993147333041 1 1
-0.0421671877841172 -0.0422036352449526 1 1
0.114239723077007 0.110774189529293 1 1
0.252212925943028 0.24558565143684 1 1
0.469301267630853 0.456184249384542 0 0
0.261411119572076 0.253900884435658 1 1
0.0576849901142615 0.0538669494651312 1 1
0.169495692543519 0.163393607938688 1 1
-0.0390574713056328 -0.0380988307249105 1 1
0.307258109968836 0.298572628891814 1 1
0.206096851892124 0.199867086595698 1 1
0.0609351644719963 0.0599875351146036 1 1
0.238241189286301 0.232860329239377 1 1
0.273450120121378 0.26684047069949 1 1
0.145272878156844 0.140916889950069 1 1
0.130654170081947 0.125290554692681 1 1
0.00480918489346106 0.00407931611600763 1 1
0.138483195628631 0.133902370554804 1 1
0.236253100761624 0.229762317758394 1 1
0.203072641155159 0.196780780943949 1 1
0.133290028066566 0.129430809473955 1 1
0.389475939134334 0.377918683130599 1 1
0.116346002350454 0.11317225298745 1 1
0.181033616257996 0.177710746966206 1 1
-0.146097355838165 -0.142253841112417 0 0
0.213210424692432 0.206440408173337 1 1
0.290711824615743 0.284128449899935 1 1
0.0577352574195462 0.0558654316061797 1 1
0.163606547331317 0.158092272896167 1 1
0.232480355544432 0.225894565068574 1 1
0.059566604477421 0.0587675887301242 1 1
0.187275966377303 0.181821274620564 1 1
0.312743633560172 0.303182330628009 1 1
0.376546824872711 0.365454240431355 1 1
0.189061100269942 0.183411661748811 1 1
0.141603634697074 0.137903626473731 1 1
0.152014436021595 0.14734815672901 1 1
0.204473901811307 0.198242262123668 1 1
0.200963714477374 0.197385796499096 1 1
0.137416014788318 0.131971108209255 1 1
0.181201264689669 0.175794286858934 1 1
0.256499880118345 0.248587471036821 1 1
0.168788937958802 0.163605948135493 1 1
0.532525605757183 0.516816015869145 0 0
-0.03503195742451 -0.0344512724772511 1 1
0.0330420270488478 0.0325482495459173 1 1
0.294360878226298 0.286131038241336 1 1
0.336972486032739 0.327211069257225 1 1
0.223383473042195 0.216787842220649 1 1
0.151919278355683 0.149653260418831 1 1
0.274018085889452 0.265505775230987 1 1
0.242763640915228 0.23590723232703 1 1
0.154364564550495 0.15043174589761 1 1
0.0893655862169363 0.0862096141669001 1 1
0.0300340913599525 0.0289747917561671 1 1
0.280368256323917 0.271614208225234 1 1
0.227689895006407 0.221609341308904 1 1
-0.0375177496512665 -0.0367548111985639 1 1
0.178805801056981 0.173647046402318 1 1
0.496644725189158 0.482508687518212 1 1
0.106583901114962 0.10324713025989 1 1
0.224086817193751 0.217571650894121 1 1
0.267870504003999 0.26021889407028 1 1
-0.0360867883033569 -0.035144844875579 1 1
0.196787181349975 0.190762046808116 1 1
0.153015648147318 0.148375263635621 1 1
0.44441048337122 0.431152799287307 1 1
0.0911217931696478 0.0888355733435275 1 1
0.0795749594823751 0.0757116063967929 1 1
0.51346131733919 0.495424945040896 0 1
0.42423231367598 0.411347430044252 1 1
0.0526089459180149 0.0515873661891572 1 1
0.21210314660865 0.205497973628842 1 1
0.215310025788461 0.208879801499434 1 1
0.272717694157326 0.265871171600162 1 1
0.101833519581268 0.0981533434199364 1 1
0.0853589718370578 0.0830698504654874 1 1
0.191099589417708 0.184933630825784 1 1
-0.134064138424317 -0.129424609275401 0 0
0.0432682633245899 0.0413348016130284 1 1
0.312411720959615 0.303262244981279 1 1
0.108025855211095 0.104193095159162 1 1
0.078534750152422 0.0771004085078557 1 1
0.323228339935767 0.313055806767417 1 1
0.135222877263399 0.132191784663552 1 1
0.212835015073198 0.204385775013669 1 1
0.175423342869016 0.170251589527959 1 1
0.174569782453906 0.169044680892972 1 1
0.301337527380003 0.292687160129546 1 1
0.158151022654036 0.153667369207127 1 1
0.554520335525682 0.539098986795087 0 0
-3.63495074221856e-05 -0.000879045821707398 1 1
0.286396375269719 0.278495197972358 1 1
0.127420857275439 0.122831577420352 1 1
0.226420889903351 0.219463135071951 1 1
0.400564460216687 0.387746180579987 1 1
0.0981011561901682 0.094693722836814 1 1
0.219582030839749 0.213723682899141 1 1
0.34057125282101 0.33284918665041 1 1
0.428172629323238 0.417052366042861 1 1
0.272144600490699 0.263980154819124 1 1
0.0316292048127802 0.0299278842238423 1 1
0.16499032293297 0.161234278654115 1 1
0.0763973050392671 0.0733240584216321 1 1
0.336271629985604 0.326719557706258 1 1
0.120539915451486 0.117162735310552 1 1
0.214323993074094 0.2074981051723 1 1
0.0680352337693473 0.0677545448870492 1 1
0.12444478650729 0.119928091461242 1 1
0.490431911193836 0.472876180887335 0 1
0.179829140564351 0.174147367945759 1 1
0.0970463144033423 0.0921311985938175 1 1
0.103321444647672 0.100392609797889 1 1
0.246722657565667 0.239430769360097 1 1
0.203519388133973 0.198314670122615 1 1
0.109468363761593 0.108463931743736 1 1
0.350324700907322 0.338994460612045 1 1
0.244358776137633 0.237831752939476 1 1
0.352095753962369 0.342582445682273 1 1
0.103948654992663 0.102435201414854 1 1
0.24074682788672 0.234522173389001 1 1
0.210984968417318 0.203953346238644 1 1
0.138953338858691 0.134506587015375 1 1
0.161298365623794 0.156676361388556 1 1
0.128912686286297 0.124690656885442 1 1
0.14286662658907 0.137426430798271 1 1
0.250544465071013 0.243081200174426 1 1
0.130168404857428 0.126102814130319 1 1
0.280125131364311 0.271066234795395 1 1
0.10420972282951 0.100417027481797 1 1
0.07392771615834 0.0731801872532217 1 1
0.235857965165472 0.229231555143084 1 1
0.0987126850206029 0.0967382443023659 1 1
0.23258831447627 0.225840307119851 1 1
0.303942442224892 0.292339020071799 1 1
-0.0526600964723107 -0.0512095183445022 1 1
0.288317242638808 0.28026744717239 1 1
0.177838478498956 0.172652359544606 1 1
0.21727393056972 0.208158002004211 1 1
0.0471021210552522 0.045309776444242 1 1
0.284059513126535 0.276274831780622 1 1
0.202486782146147 0.195718771157141 1 1
0.13041686502243 0.126237061476417 1 1
0.0415506755731977 0.0408612311241555 1 1
0.346936087928338 0.334035346431887 1 1
0.0152579519731825 0.0154816769625022 1 1
0.159025151045699 0.155049900696887 1 1
0.163217161655028 0.158769667258516 1 1
0.180976785707427 0.174827822885267 1 1
0.290645893869084 0.282048706017985 1 1
0.308798710954065 0.300298518669291 1 1
0.255705712538806 0.248947348795047 1 1
0.019036448669874 0.0181477509723789 1 1
0.183095057490632 0.178073179149988 1 1
0.185079711923388 0.177380513513266 1 1
0.170788059551014 0.166263113224248 1 1
0.208963945715331 0.203297547548661 1 1
0.238087382027578 0.231918698901783 1 1
0.296091271317861 0.287615354529225 1 1
0.275592541398643 0.267573323993985 1 1
0.338487565988959 0.327533361504211 1 1
0.0158125435419207 0.0153402439839294 1 1
0.20326603969752 0.196527657052097 1 1
0.37364450262989 0.363957826464345 1 1
0.241268655072891 0.234210984919628 1 1
0.37787542579974 0.367329315021782 1 1
0.268852387717684 0.259936681333792 1 1
-0.00324343392050734 -0.00332069715925658 1 1
0.145324131451975 0.141581522960882 1 1
0.296184346123587 0.287226704307051 1 1
0.366673535929615 0.355616768461618 1 1
0.291030203271608 0.281932760366519 1 1
0.430986134152083 0.418668245962199 1 1
0.121648182188727 0.117195776054858 1 1
0.351078012735181 0.342530842150984 1 1
0.202300288523148 0.19617405744638 1 1
0.0332882063876081 0.0316191104141255 1 1
0.271033516737601 0.260554228572818 1 1
-0.00673199498911128 -0.0039734913338936 1 1
0.172105487300844 0.167456567535155 1 1
0.268729578138416 0.260659454868193 1 1
0.335444161529262 0.325866606973162 1 1
0.172003591504629 0.167733223747456 1 1
0.120714998541468 0.115903583902323 1 1
0.217747771589327 0.210944023721034 1 1
0.225845356039257 0.219585449852552 1 1
0.166611376419458 0.162400176180911 1 1
0.311197622042367 0.299761142745271 1 1
0.129537386238565 0.126130489215602 1 1
0.141025631998784 0.137432983851817 1 1
0.318059723526161 0.30987330981569 1 1
0.134061115179746 0.130096607157473 1 1
0.219237198036046 0.213034312684882 1 1
0.0293304381251101 0.0288549598319405 1 1
0.245775248515958 0.238516687381819 1 1
0.103648856130522 0.102190817810221 1 1
0.124195151759753 0.12043835806878 1 1
0.110789201100749 0.107166070941743 1 1
0.39075261853699 0.379049277975497 1 1
0.311972127900118 0.303319012481087 1 1
0.00873288137494251 0.0103683094882177 1 1
0.11965555174597 0.116309850475049 1 1
0.335556839473235 0.325382562333676 1 1
0.040804586864233 0.0390588463842042 1 1
0.338387854640968 0.32548320839525 1 1
0.244036572769058 0.237678441579071 1 1
0.255934339024071 0.248484015253917 1 1
0.134525015449035 0.130153579827349 1 1
0.370437508427801 0.358921528810223 1 1
0.135574399624165 0.131206934623474 1 1
0.498791438067881 0.483822938693413 0 0
0.105392495961912 0.10299706672789 1 1
-0.0358217602776233 -0.0351571671706047 1 1
0.181730412655559 0.175065961447164 1 1
-0.00428670929848154 -0.0058772533614035 1 1
0.276133294128539 0.268377470309909 1 1
0.220290946541305 0.215781314265913 1 1
0.0794914303014861 0.0773257104159567 1 1
0.197305289397526 0.190747977917939 1 1
0.273974744945614 0.263938431859244 1 1
0.0664962770977221 0.0656585373151057 1 1
0.344377624298145 0.334006343452297 1 1
0.385175110715624 0.372935517550154 1 1
0.247941371299083 0.238931182396656 1 1
0.00276789983284407 0.0018866242557805 1 1
0.175697007159471 0.170326623608946 1 1
0.318334094433199 0.304692194834575 1 1
-0.0245565011642604 -0.0235598813391915 1 1
0.174427098216244 0.170402117172864 1 1
0.109791367441076 0.105986136399909 1 1
0.173626366967076 0.171082914109899 1 1
0.13812304886499 0.134453477144226 1 1
0.115746630913184 0.112511903086981 1 1
0.354007760185507 0.344336723370858 1 1
0.196206254540973 0.189997527326376 1 1
0.139171421319339 0.136197515406495 1 1
0.347682747551363 0.338274130505839 1 1
0.179123333079789 0.172910563283528 1 1
0.26581680430989 0.257489754472434 1 1
0.259175463584569 0.251730096390864 1 1
0.0586556576503095 0.0572721597267119 1 1
0.32959758583668 0.320433087349273 1 1
0.261393843528479 0.25400848974255 1 1
0.0513056152437033 0.0498772461601059 1 1
0.265684927738112 0.256616373338924 1 1
0.360432577654891 0.348889210130001 1 1
0.0639447212112661 0.062194679569286 1 1
-0.0241149070383608 -0.0241958055717425 1 1
0.2796669144872 0.272121980312308 1 1
0.335105081447191 0.324553289897307 1 1
0.0454630646030273 0.0447840592580411 1 1
0.287190846349879 0.279807142683541 1 1
0.468947087203232 0.455800408144008 0 0
0.209845795883018 0.205021365640985 1 1
0.268813169035567 0.263343683731287 1 1
0.231911982442128 0.225970507586584 1 1
0.0394898629429127 0.0379437129727463 1 1
0.223863779376102 0.21673522523239 1 1
0.250342541355427 0.242896033791384 1 1
0.299280955323788 0.289690444278136 1 1
0.188411306911882 0.183989391339409 1 1
0.112488884362968 0.10927284735638 1 1
0.122188532224542 0.118371893220282 1 1
0.182666950861822 0.17650978587376 1 1
-0.0458073981481701 -0.0451094507702879 0 1
0.237177713077981 0.232137915444293 1 1
0.141083286333193 0.136073182116434 1 1
0.135606973986812 0.131470942634392 1 1
0.130696774965709 0.127213502646796 1 1
0.3267935493149 0.317483975281644 1 1
0.0832380140462886 0.0804532582463638 1 1
0.261532292664859 0.252555433584244 1 1
0.345966674023958 0.336770736769698 1 1
0.198053334900699 0.189577185681502 1 1
0.190901949436869 0.184899062457354 1 1
-0.0628878282884318 -0.060815806625859 0 0
0.366073015130171 0.355368522435247 1 1
0.402798857591794 0.390209922628134 1 1
0.135175671656163 0.131235993143614 1 1
-0.0312575430355123 -0.0306174873217041 1 1
0.315545744717781 0.305479353953802 1 1
0.399407973533867 0.387535602839332 1 1
0.447167383160517 0.434198880820314 1 1
0.410700106787025 0.398735776376073 1 1
0.341921404495198 0.32994197759524 1 1
-0.0893640640783529 -0.0875293370296711 1 0
0.170572439482712 0.165425335916274 1 1
0.296229618599809 0.287091158354628 1 1
0.217065257915213 0.20939836818667 1 1
0.183071384060549 0.179801461322428 1 1
0.149871102797867 0.144472885858389 1 1
0.248995628434088 0.241785398069812 1 1
0.0806685180442304 0.0784475618809868 1 1
0.238660919363145 0.231395143716384 1 1
0.275186664268634 0.26662694460537 1 1
0.202961752177443 0.197350410993649 1 1
0.103369177858903 0.0999804079836815 1 1
0.177964987213317 0.172645234076579 1 1
0.162027454711746 0.156840857664839 1 1
0.0389852306617954 0.0375110869668096 1 1
0.116528037930947 0.115123731189703 1 1
0.248698793531822 0.241232088944398 1 1
0.234734768269635 0.22735378660727 1 1
0.174302351939272 0.169116746450033 1 1
0.128313336091432 0.124036135038492 1 1
0.0843879220239651 0.0820920848676234 1 1
0.1496133235592 0.144611241778736 1 1
0.171415457152785 0.166149380064348 1 1
0.0676102342246782 0.0660408242537997 1 1
0.028918434428644 0.030148103987923 1 1
0.105054434509466 0.10289325392584 1 1
0.268339089061052 0.259753167258482 1 1
0.209161466841815 0.202684776573727 1 1
0.223351745783594 0.217020737309726 1 1
0.500565166293877 0.486347655491879 0 0
0.0668086995749971 0.0637605331188122 1 1
-0.147218097521853 -0.144236374089595 0 0
-0.0227664866971963 -0.0203732936367824 1 1
0.123620276121439 0.12029722778343 1 1
0.147072860399796 0.142063110184348 1 1
0.22457960281456 0.216363619546255 1 1
0.44063063922346 0.426529970832492 1 1
0.137596950886485 0.132005599563023 1 1
0.358092404831212 0.347903337151714 1 1
0.163046145724987 0.15824157184359 1 1
0.28265836607817 0.274078267400804 1 1
-0.014705698671165 -0.0145730245954703 1 1
-0.141605204208642 -0.138162235821793 0 0
0.338539765315159 0.327431429059356 1 1
0.163928223811127 0.159093598905475 1 1
0.164555110986155 0.16100623941657 1 1
0.30182165523972 0.292817353618757 1 1
0.217574137349766 0.210779736129723 1 1
0.501340721139053 0.487081197327079 0 0
0.105298006593013 0.10173302710151 1 1
0.207400513183392 0.201332342413174 1 1
-0.0567924735277339 -0.05535306929152 0 0
-0.0177217794026506 -0.0178218694669356 1 1
0.143539163524554 0.140143647792948 1 1
0.200326536802514 0.195981933991517 1 1
0.175979115685308 0.172130738732305 1 1
0.185289271389178 0.179702723228722 1 1
0.101965958572604 0.0957862337462514 1 1
0.266688617420707 0.258743968872191 1 1
0.24151156223657 0.234389365982039 1 1
0.315093472911425 0.30672561742672 1 1
0.242332988608649 0.234485137687706 1 1
-0.0300247348537205 -0.0293049215463548 1 1
0.0851474468182543 0.0827518040829934 1 1
0.338908425920367 0.329428756548821 1 1
0.242027616892455 0.234911438203162 1 1
0.131870869127849 0.128118984611857 1 1
0.245269951851606 0.239907894493968 1 1
0.104529264209575 0.100711544493094 1 1
0.263146461266012 0.257050570391515 1 1
-0.014360200002843 -0.0133958079525638 1 1
0.305376911689677 0.297307124658209 1 1
0.198817745497297 0.193137187105687 1 1
0.209070985433873 0.202053164243864 1 1
0.193532141860622 0.188576651866019 1 1
0.399777692319077 0.388836283671391 1 1
0.0674325573446313 0.065464639561918 1 1
0.0591863127182508 0.056985814424482 1 1
0.0314101332478616 0.0303885185771131 1 1
0.414876594637477 0.401417861828601 1 1
0.0993977727048137 0.0960583528592287 1 1
0.237485722436908 0.230945248220103 1 1
0.175537959287489 0.169376452845727 1 1
0.231242999466885 0.224150804153912 1 1
0.0947223063685576 0.0918109745051266 1 1
0.137677968002702 0.133237417653286 1 1
0.160493198462733 0.15535361984025 1 1
0.481960659805396 0.469155542791444 1 1
0.0860670454634033 0.0830583434693389 1 1
0.272404989813657 0.263456030837112 1 1
0.342010938226249 0.33181424720852 1 1
0.35446588869788 0.343922247603812 1 1
0.127595540331598 0.123295682362822 1 1
0.0688914532178177 0.0670432254756275 1 1
0.12750577644395 0.122555156068305 1 1
0.140231575331908 0.13639863851994 1 1
0.213683961943748 0.207441087413687 1 1
0.241568599305476 0.233853092892573 1 1
0.059057876696475 0.058579238953144 1 1
0.278087247117631 0.271576819590123 1 1
0.222421673966013 0.215255835055369 1 1
-0.0230045183617666 -0.0222616782247196 1 1
0.19531667628262 0.188364738395757 1 1
0.330929872143253 0.319502177082361 1 1
0.0226931516602743 0.0221167451042354 1 1
0.235833419895009 0.229534619561988 1 1
-0.0349052272437236 -0.0318179169050932 1 1
0.232393635194274 0.226310409374403 1 1
0.442876872101347 0.428504371102367 1 1
0.28392976659792 0.275118637859398 1 1
0.189134779242029 0.182977106640811 1 1
0.262551352970429 0.255240041119699 1 1
0.179932879654335 0.176067410666258 1 1
0.156203212377769 0.151125125318596 1 1
0.266221662343771 0.257538761645365 1 1
0.192026720240573 0.186367526410657 1 1
0.116543451890717 0.113714536564473 1 1
0.114023297652904 0.110142055825854 1 1
0.251607854307519 0.244749251825309 1 1
0.307237188673574 0.298166313015345 1 1
0.039066991662485 0.0383059224066107 1 1
0.199512535253847 0.194651055028552 1 1
0.379159206735919 0.367978096280065 1 1
-0.0725935929578445 -0.0710687192643718 0 0
0.0770633928144531 0.0732064534811564 1 1
0.254845253292548 0.246306681765213 1 1
0.382116988627272 0.370540874680701 1 1
0.138188854551565 0.133771715618684 1 1
0.137314958387016 0.133340930662875 1 1
0.178181464963747 0.172752051455206 1 1
0.308706053858274 0.299386576135005 1 1
0.0793075285004602 0.0770726436232287 1 1
0.212074439479532 0.206260944941692 1 1
0.339813024046796 0.330186958321225 1 1
0.201202834751203 0.195127380273162 1 1
0.165831777527798 0.160902615807752 1 1
0.227612765319276 0.220128695855494 1 1
0.107948752124562 0.104390251183839 1 1
0.0670923558192965 0.0658247926855857 1 1
0.0745871038021601 0.0723614061035406 1 1
0.20273362132319 0.194184216422199 1 1
0.246574240693577 0.238379026798864 1 1
0.220597441337081 0.214969752666912 1 1
0.297346580978634 0.288583539533393 1 1
-0.0101983799256902 -0.0108554744913848 1 1
0.030041655396578 0.0279479802168308 1 1
0.0638739731128343 0.0612357175331484 1 1
0.038156503997532 0.0369937993532342 1 1
0.170606497437182 0.166830281336 1 1
0.196467152398984 0.190680896737995 1 1
0.245393862715469 0.238229740612475 1 1
0.132292648561581 0.127849215989533 1 1
0.158545326247906 0.154492682173256 1 1
0.213352989963051 0.207483650680072 1 1
0.23552131155295 0.230311787294872 1 1
0.342618462595169 0.33124057614466 1 1
0.231955325075565 0.224529532678151 1 1
0.219766713212374 0.214151544554005 1 1
0.162968095791684 0.157878652493602 1 1
0.19386584079336 0.187774988126318 1 1
0.0837110181741842 0.081934519130771 1 1
0.375007148592593 0.364684814272844 1 1
0.246864506735507 0.23970853874639 1 1
0.109859543710808 0.105712212584966 1 1
0.199117937539891 0.193091828629966 1 1
0.344957618647874 0.334197347591782 1 1
0.356474388767249 0.347718071373173 1 1
0.0360807983026947 0.036264965823978 1 1
0.027813463359696 0.0273483185915776 1 1
0.179130875080188 0.175171151554369 1 1
0.325742069019353 0.315799154617096 1 1
0.256730836791081 0.249142061884195 1 1
0.264586647389159 0.255715504332107 1 1
0.191147599227491 0.183030633388527 1 1
0.239877198767577 0.232951014599558 1 1
0.400299879092246 0.389075950542407 1 1
0.232296574845772 0.225286197185675 1 1
0.303495267150401 0.295021355486559 1 1
0.234225216506927 0.228250302502862 1 1
0.294461837441507 0.288280838602138 1 1
0.200791441159567 0.19757084988605 1 1
0.281095268711787 0.27322848261992 1 1
0.163451702158462 0.157869898204979 1 1
0.306565628296482 0.29809398213815 1 1
0.371262418437452 0.361061838956407 1 1
0.251502304522247 0.243362980525423 1 1
-0.0408466779120327 -0.0401746757608018 1 1
0.281644997369652 0.272665630419103 1 1
0.190062117086742 0.183945966228272 1 1
0.401719279975807 0.389098980653517 1 1
0.15033821734721 0.145647849419288 1 1
0.0847025266074366 0.0836882617662939 1 1
0.257308667130896 0.249198439136009 1 1
0.365688441003809 0.357645747648857 1 1
-0.013425164315396 -0.0149188712681589 1 1
0.154428941251661 0.149574212232302 1 1
0.147548311306011 0.142952480097872 1 1
0.193221955585337 0.187387765747206 1 1
0.0147017139712955 0.0165450951887882 1 1
0.0495440562951558 0.0470208334730126 1 1
0.444718280583973 0.432038735782147 0 1
0.187165423233978 0.180341000307881 1 1
-0.107910829933885 -0.101838232898339 0 0
0.143777428678908 0.140009881201813 1 1
0.25128265217451 0.244345616477223 1 1
0.214549557030713 0.208741676037237 1 1
0.275549863500159 0.268520701137576 1 1
0.149498904906127 0.145863862400043 1 1
0.161059988668575 0.156095075784423 1 1
0.0533495871301088 0.0511375365259324 1 1
0.348585961753992 0.3396314960866 1 1
0.206365410315987 0.200125794586812 1 1
0.201876919785595 0.195924134669352 1 1
0.203445598588544 0.196254346364736 1 1
0.0828562478752184 0.0805307009025219 1 1
0.113401352580227 0.109918016074373 1 1
0.125749852278239 0.1227766314696 1 1
0.186412285945774 0.180705149977511 1 1
0.210606858242124 0.204892525204194 1 1
0.355062945312041 0.344979892386032 1 1
0.252693599289087 0.245726284478606 1 1
0.148802645756131 0.143941390782662 1 1
0.379006893233444 0.367345231000109 1 1
0.19930305135763 0.19448108058568 1 1
0.314261923994285 0.304798316763234 1 1
0.208214808202418 0.202520095016441 1 1
0.324671900470797 0.313438156028373 1 1
0.317218391174271 0.306519694869575 1 1
0.411382230235296 0.398853271957521 1 1
0.278993792618788 0.270389199526081 1 1
0.199414519843263 0.193765006752867 1 1
0.220676300699657 0.214782366287029 1 1
0.321440939527536 0.312054539396504 1 1
0.388213697511687 0.374391611115208 1 1
0.327124097982309 0.31834717929394 1 1
0.203245792734457 0.195966041767592 1 1
0.161946135830225 0.15709336982698 1 1
0.215351222966012 0.209219114235795 1 1
0.126722892927876 0.122524799916708 1 1
0.0971817651448035 0.0943452833748402 1 1
0.311310365065275 0.301023318423314 1 1
0.122969983563348 0.118260259498089 1 1
0.0802667990464826 0.0782467885338828 1 1
0.201297058560009 0.194941292800329 1 1
0.240265955908898 0.232333840959738 1 1
0.196800334958779 0.190826278800333 1 1
0.260452840128521 0.252400203731486 1 1
0.303591904005838 0.293948354371 1 1
0.110673345268144 0.107629824860456 1 1
0.24521451229734 0.237562241711305 1 1
0.154193511293543 0.149675492654944 1 1
0.228168592934221 0.222931498681488 1 1
-0.00676060359368426 -0.00526659877211554 1 1
0.280563974658747 0.272804165781372 1 1
0.224861131117037 0.217601257954993 1 1
0.178613996599973 0.174832352092381 1 1
0.0772947611005451 0.0753211174155574 1 1
0.315586006936381 0.305761163952884 1 1
0.340255483815987 0.333012543584126 1 1
0.129041973462788 0.127107723698088 1 1
0.0881896988597217 0.0849694740531162 1 1
0.253761980497512 0.247035448506768 1 1
0.0264953563285314 0.0261565178262005 1 1
0.105583446133179 0.102756039536477 1 1
0.249851385721248 0.242054647851015 1 1
0.15502748810987 0.151021327391314 1 1
0.116458799018143 0.113452977673676 1 1
0.0641581489904198 0.0624321897329881 1 1
0.0595770316293592 0.057833658815612 1 1
0.343845221830193 0.334189016294383 1 1
0.305445803424334 0.297038054267724 1 1
0.302778320804324 0.295380429920311 1 1
0.230168894804836 0.224446544669439 1 1
0.134774953766509 0.131174807042646 1 1
0.0780250179749759 0.0746577139365027 1 1
0.110828560762614 0.109514453368572 1 1
0.19185837745356 0.186531415786736 1 1
0.226553932307979 0.220163399526378 1 1
0.241696334873393 0.235106894364712 1 1
0.155499351793639 0.151146620465837 1 1
0.260505301250863 0.253948619117471 1 1
0.172600401010725 0.169422118810994 1 1
0.352024964822461 0.342094480002954 1 1
0.27580208128561 0.266662585794793 1 1
0.239170994454214 0.230532587580053 1 1
0.210532645567345 0.20400279640234 1 1
0.370552796814735 0.359370079020582 1 1
0.234672642609534 0.228408719458001 1 1
-0.00995632034575553 -0.00922716012333487 1 1
0.189343574402159 0.183398716330432 1 1
0.425757457636332 0.413013599574305 1 1
0.276619318272613 0.2679315754082 1 1
0.29193709744779 0.283562093869196 1 1
0.150423216141426 0.144882953388749 1 1
0.177070766874649 0.172163922969892 1 1
0.266025304483567 0.256115959292611 1 1
0.301065896128821 0.292842971200883 1 1
0.36367818510828 0.354550408342452 1 1
0.370855190471165 0.35852122325793 1 1
0.0811453995522849 0.0790826162088053 1 1
0.153303547527647 0.148643669519992 1 1
0.183252888074056 0.178184864115696 1 1
0.313201553021496 0.305130218933491 1 1
0.2984355751042 0.288868054753028 1 1
0.105186070694196 0.102544798903702 1 1
0.408738608226572 0.395320680311207 1 1
0.0175598066283539 0.0145986181129182 1 1
0.118712042232597 0.117858670506719 1 1
0.175474348038291 0.1693468101039 1 1
0.273132321193291 0.265218889963511 1 1
0.252037150700808 0.244575361080285 1 1
0.0721456015482273 0.0684004534468476 1 1
0.320398322288826 0.310244715485172 1 1
0.349842722632763 0.338884328251939 1 1
0.222426693170034 0.216042863824081 1 1
0.34591626392081 0.336052447531957 1 1
0.191617068937651 0.184983150338565 1 1
0.376704245131178 0.366036254110752 1 1
0.404786423814821 0.392242870774968 1 1
0.145173951018792 0.141757838943253 1 1
0.121717544446871 0.118825825380922 1 1
0.131019203603965 0.127640739730006 1 1
0.0790428210122241 0.0764892154672314 1 1
0.29110698784074 0.282190251166232 1 1
0.16691168973967 0.162048905401322 1 1
0.176762466444824 0.172306242016665 1 1
0.294089823472205 0.285348509031101 1 1
-0.0482484310499853 -0.0461504367997247 1 1
0.158497325291903 0.153724461448438 1 1
-0.00499144152068301 -0.00567882769500423 1 1
0.213341503154674 0.209755937342856 1 1
0.0548615282807649 0.0527365766618788 1 1
0.200510305837204 0.194633746667911 1 1
0.277921965233047 0.270380670120298 1 1
0.274818975502625 0.266622492121195 1 1
-0.0556316850498603 -0.0519008392464159 1 1
0.155093382820466 0.150528194852718 1 1
0.268188011191392 0.260947673224297 1 1
0.386076000318131 0.373783812296891 1 1
0.105820840704296 0.102436812340771 1 1
0.336098891926254 0.324719007590131 1 1
0.192828274126096 0.186393327921709 1 1
0.246480722922393 0.239803946605624 1 1
0.437540627485551 0.423992402769147 1 1
0.108127818519135 0.105093108295249 1 1
0.0824351929421531 0.0773488872128227 1 1
0.262297007311162 0.254721479960098 1 1
0.0540536758628983 0.0548938887879127 1 1
0.262440693747136 0.255783470848608 1 1
0.273486893790688 0.264532844073554 1 1
0.452255582242641 0.439754754019435 1 1
0.232173518438976 0.226059360867287 1 1
0.0552053688764861 0.0539452329255205 1 1
0.117071432104263 0.114404823076968 1 1
0.0788911380004175 0.0770883166906964 1 1
0.207788915925019 0.201592646427904 1 1
0.273586622886307 0.265718152838318 1 1
0.196145644959061 0.190602448926395 1 1
0.221825489092849 0.216269170776965 1 1
0.214728884388509 0.208174049836617 1 1
0.212048057092713 0.205306456085094 1 1
0.0929630794184402 0.0905123208615278 1 1
0.0297012595705813 0.0300664955437557 1 1
0.171591768501246 0.16599569305311 1 1
0.220714545138053 0.215312479998377 1 1
0.328203830251695 0.319402438594075 1 1
0.178076302107552 0.171133190930877 1 1
0.328926030827871 0.320445738679251 1 1
0.0972947840744761 0.0942870905254059 1 1
0.0436195255084191 0.0420109562017972 1 1
0.0587684370734769 0.0570894316344889 1 1
0.23561569882123 0.228732924995566 1 1
0.186049437058254 0.181415405111282 1 1
0.147957903558303 0.143358304032149 1 1
0.0862296786192162 0.0845163962996687 1 1
0.111272826031823 0.107964653424013 1 1
0.116299778413902 0.114239348310759 1 1
0.432943445191156 0.418675282725824 1 1
0.107384597299273 0.104629454890554 1 1
0.328448951544 0.318140595054999 1 1
0.0870326860431976 0.0849574024160264 1 1
0.165303197325405 0.161250243799014 1 1
0.149410475782826 0.144491869623727 1 1
0.0870302233546723 0.0823715291764019 1 1
0.174193549334443 0.170857244380684 1 1
-0.0343742420634257 -0.0329090653925215 1 1
0.152190319474299 0.149403645777567 1 1
0.222774046405929 0.215027331724274 1 1
0.109702829666295 0.107931533375416 1 1
0.128918765438254 0.12513661876765 1 1
0.263575772314874 0.255362358107191 1 1
0.427901409527968 0.416063953448921 1 1
0.233200305207278 0.225876440308625 1 1
0.40570983512976 0.392841763590332 1 1
0.173831080660344 0.16899588524889 1 1
0.029926546346414 0.0296044368476262 1 1
-0.00262421899868496 -0.00174717207691113 1 1
0.152976155779146 0.149229621230757 1 1
0.0274448661998337 0.0267888967476045 1 1
0.222867670769065 0.21743132590783 1 1
0.606303447574302 0.588273371536963 0 0
0.314447544241174 0.304598996016346 1 1
0.20728575397387 0.200221073865189 1 1
0.406627345763687 0.395639939908155 1 1
0.239450997008336 0.234532496394895 1 1
0.214644065720366 0.210331326550694 1 1
0.129039491124789 0.127524780189445 1 1
0.2071981930629 0.200886162676099 1 1
0.159348071395104 0.155293642792168 1 1
0.0863885124904263 0.083386094764549 1 1
0.0958390523134648 0.0912208727979089 1 1
0.486258667989653 0.470629974244313 0 0
0.239319691040486 0.231623137933294 1 1
0.0615321091261785 0.0605195665484036 1 1
0.124737181362581 0.121868336806154 1 1
0.313786795464394 0.304857975747788 1 1
0.170560073935669 0.165321422189003 1 1
0.415366207404497 0.402236394762693 1 1
0.0309122942038819 0.0298572139570198 1 1
0.144661270520964 0.139453399978423 1 1
0.201758062058403 0.195126534733234 1 1
-0.0717341498882841 -0.0696882111880968 0 0
0.279136122993255 0.270738370790557 1 1
0.340329948910179 0.330244929815702 1 1
0.197326013712747 0.190873934151622 1 1
0.0802990422537045 0.0793432027956934 1 1
0.105016638194314 0.101621727445877 1 1
0.0657209211460282 0.0620156112686134 1 1
0.0579257256729925 0.0541810378080903 1 1
0.187911413893219 0.18325328270691 1 1
0.215789465913853 0.208984003544182 1 1
0.30885957028143 0.299998047374264 1 1
0.16620735761487 0.161032306429919 1 1
0.236251983862233 0.228618538551514 1 1
0.00953551636288287 0.00995432020491216 1 1
0.217042675780034 0.209786843441311 1 1
0.358060324931923 0.347776477510884 1 1
0.166754597059932 0.161941814847388 1 1
0.0432657215019092 0.0443307470338931 1 1
0.134687326495586 0.129648307777414 1 1
0.202104339776047 0.196152873289865 1 1
0.16017582498318 0.157979095997303 1 1
-0.0662088154082041 -0.0642577642908616 1 1
0.336108570118102 0.32611485499728 1 1
-0.219787143431622 -0.213011093706605 0 0
0.357662490517578 0.347148236244008 1 1
0.118959272182007 0.115868205669965 1 1
0.263800195420737 0.255300430895344 1 1
0.41218096313232 0.400673681909738 1 1
-0.0672009171147153 -0.0651195904453089 0 0
0.249476420970906 0.242658538640925 1 1
0.159466730706501 0.154507617682592 1 1
0.271970967759083 0.263969088488132 1 1
0.217148850696729 0.210237681344082 1 1
0.293424337029519 0.284410887602773 1 1
0.119778613206205 0.116322463085771 1 1
0.216650524323718 0.207833599202885 1 1
0.271080302482949 0.264578089858418 1 1
-0.0877251385715074 -0.0847027380686444 0 0
0.224830628496487 0.219113036916724 1 1
0.0613026460564082 0.060440515206732 1 1
0.156876996615457 0.152033566885463 1 1
0.247458165050737 0.239195709680962 1 1
0.189425539418243 0.184369436737448 1 1
0.0863527786493135 0.0843173526403241 1 1
0.148645982502282 0.144266007840429 1 1
0.0321269852972333 0.0307417526038296 1 1
0.12585358680468 0.118221959532307 1 1
0.240661688891475 0.233711249654959 1 1
-0.000351723270345034 -0.00144206573492672 1 1
0.0996463801199672 0.0960431402142242 1 1
0.269048021735317 0.259336998302893 1 1
0.230933554822901 0.22416463108094 1 1
0.179641950886725 0.174589105957914 1 1
-0.0436938946770586 -0.0433686172080331 1 1
0.354460789771313 0.343508856050751 1 1
0.104920195189655 0.102198382577426 1 1
0.200765506274071 0.19475028164961 1 1
0.23317016875387 0.227135160092096 1 1
-0.0830422518585417 -0.080243504899596 0 0
0.274301777696266 0.267724607416002 1 1
0.0863663847928877 0.0841049879107052 1 1
0.0377739399082281 0.0369429572189219 1 1
0.128206931457612 0.123433770347846 1 1
0.291154981903689 0.2824153110971 1 1
0.164085072672773 0.159489473656147 1 1
0.294274035005866 0.285812925241202 1 1
0.0618143684997623 0.0600889469071777 1 1
0.285393932340308 0.276838136759487 1 1
0.406577200168732 0.394640815229441 1 1
0.023780494675003 0.0231043268324183 1 1
0.232006075257211 0.223953243513966 1 1
-0.0352973277502417 -0.0335785586357902 1 1
0.175780447320777 0.169246743180921 1 1
0.235144590089752 0.229629713273757 1 1
0.173753281340854 0.168651559995614 1 1
0.159459639155861 0.154656556182595 1 1
0.20233358108824 0.197130504130234 1 1
0.272548813451469 0.265740124719566 1 1
0.328522975443979 0.318636891637141 1 1
-0.0188588896696173 -0.0188869683544279 1 1
-0.0239961418255655 -0.0229219681560412 1 1
0.227095246644598 0.220719859294512 1 1
0.332082444488281 0.321899765775462 1 1
0.262058622938092 0.256660862173773 1 1
0.102385443147171 0.0988886161305855 1 1
0.465838148287865 0.452697516243172 0 1
0.0139881934810469 0.0122667495429913 1 1
0.181661728542669 0.178060620284534 1 1
0.0706518369978746 0.069620601976991 1 1
0.114093759445725 0.113209506453049 1 1
0.0617585623534585 0.0615202750601179 1 1
0.362174535352853 0.353606709030579 1 1
0.303255926201697 0.295105432106568 1 1
0.183032231151044 0.177279079452688 1 1
0.391007462083904 0.378231905697363 1 1
0.133493387399828 0.129689078409211 1 1
0.0461026506341793 0.0453524999775576 1 1
-0.0392800307282562 -0.0372856865952842 1 1
0.145031000174588 0.139937582569236 1 1
0.158674597712386 0.153608590028382 1 1
0.263824516003644 0.255591563768411 1 1
0.48674974673901 0.472996068059754 0 0
0.264582220472905 0.256580222087026 1 1
0.155437192018035 0.153033962166011 1 1
0.097246705207956 0.0949457131480246 1 1
0.0494472159032507 0.0485730916759173 1 1
0.0883885608728795 0.0837448717382914 1 1
0.290275134436701 0.281414767573618 1 1
0.155703176588374 0.150899373636139 1 1
0.193110183520829 0.187531679661098 1 1
0.0662432581261565 0.0645417139020871 1 1
0.121382600585225 0.116204298317777 1 1
0.045536651433799 0.0451929636056189 1 1
0.0943669199133185 0.090410024426836 1 1
0.0625827786056044 0.0634600144285026 1 1
-0.0257444625330084 -0.025210785856624 1 1
0.214536092902455 0.208269885040494 1 1
0.223392247295121 0.216118320129171 1 1
0.241138376639693 0.234196962641178 1 1
0.0442919744164284 0.0427639374084385 1 1
0.156178580794302 0.151991219922574 1 1
0.336708036542628 0.32668785128353 1 1
0.423178858748004 0.409934805448472 1 1
0.349412859918659 0.339382381673374 1 1
0.262537523237168 0.25418910086712 1 1
0.23401793579444 0.226750106159797 1 1
0.214707289672548 0.208945764185532 1 1
0.336835224639637 0.327533425046074 1 1
0.130880581820201 0.126364454681955 1 1
0.309322722337815 0.301478811921217 1 1
0.128708209325028 0.127839424755767 1 1
0.20858845368462 0.203484787908362 1 1
0.524239558484248 0.507586958087782 0 0
0.218184346084646 0.211456761422634 1 1
-0.01927886295603 -0.0183588310943818 1 1
0.244596486452013 0.237320063556367 1 1
-0.0169506069172339 -0.0166286510641249 1 1
0.0347792706745658 0.0323964966244555 1 1
0.101473100265957 0.0971382331994035 1 1
0.268594361203023 0.260742036179988 1 1
0.399132308320705 0.387088654201871 1 1
0.312178605262553 0.302279673179786 1 1
0.144537265154811 0.141684320187062 1 1
0.321417879911541 0.31212970311476 1 1
0.0109651925748957 0.0116322952328178 1 1
0.117638190018162 0.11462943653283 1 1
0.173427911560614 0.169147790088402 1 1
0.120381363897167 0.117655252209156 1 1
0.312613702783385 0.303466670108382 1 1
0.22414335058628 0.217723595919398 1 1
0.374754312820413 0.362643436880994 1 1
0.359379796495039 0.348771168655611 1 1
0.134050772223419 0.129367140403312 1 1
-0.00404634279223981 -0.00435537592893052 1 1
0.286091052810946 0.276811534369666 1 1
0.20577999094173 0.199370380794359 1 1
0.112992527417794 0.10870715568636 1 1
0.272028013518858 0.263329926976385 1 1
0.292954812427598 0.284435628501513 1 1
0.369479120834638 0.359065836435882 1 1
-0.0409461602627798 -0.0395921235145017 1 1
0.180244353142876 0.173382320566257 1 1
-0.0667651896203778 -0.0664479797681467 1 1
0.283819304533744 0.275609621550406 1 1
0.374977573626625 0.364383748618068 1 1
0.215907696116237 0.208785721652692 1 1
0.332800723970191 0.324110770744913 1 1
0.127858530051388 0.123490798611027 1 1
0.345436293644251 0.334791385574367 1 1
0.129720058318415 0.126023688594913 1 1
0.216307510454924 0.209582437682923 1 1
0.136973525734402 0.133428758267703 1 1
0.243570174969813 0.235642357538533 1 1
0.299724275103033 0.290388527340648 1 1
0.348328114035362 0.336164438772514 1 1
0.0719756487860685 0.0716917149984308 1 1
0.058397649655934 0.0568489995937114 1 1
0.281679551500245 0.27256913416769 1 1
0.340246632124107 0.329834166415216 1 1
0.245818904747984 0.238554037859103 1 1
0.0100518210012765 0.0105364720794395 1 1
0.379687033750552 0.366425421917271 1 1
0.326574120183197 0.31558341609186 1 1
0.0727237241884678 0.070206557345423 1 1
0.335856985095536 0.326459411737253 1 1
0.333977065570336 0.324917238513426 1 1
0.264566903683065 0.257836294636207 1 1
-0.00723994241343366 -0.00719669319065126 1 1
0.150465425306991 0.146082421282029 1 1
0.0339925180643645 0.0335603536882568 1 1
0.153733593966883 0.149362711969284 1 1
0.289114140225521 0.279900310157246 1 1
0.270382053150957 0.262794683981558 1 1
0.103468609448761 0.100401029819691 1 1
0.364202695419786 0.351530941944407 1 1
-0.0104542551602924 -0.00962117608486458 1 1
0.20384506759723 0.19694767134263 1 1
0.185203310823518 0.179645102585406 1 1
0.0688570155168699 0.0664103402289555 1 1
0.0739119406204223 0.0699922622755856 1 1
0.3224149201843 0.312729714400031 1 1
0.213410234448765 0.206716157106296 1 1
0.322708697033813 0.31418813023146 1 1
0.323408797086601 0.315884921677139 1 1
0.0231077130150223 0.0223584619820686 1 1
0.341695416160198 0.33095204936571 1 1
0.335799099410054 0.324880940485554 1 1
-0.08888149426391 -0.0872038659693528 1 1
0.265859292487023 0.257392690746765 1 1
0.126082650762464 0.121943717890441 1 1
0.0629947214001961 0.0599236822299909 1 1
0.428570698538485 0.41513775069928 1 1
0.307405357036741 0.299126408738895 1 1
0.401865789873413 0.389950382647202 1 1
0.176876532001629 0.171527065531865 1 1
0.369202674542051 0.355785881041072 1 1
0.298543363183328 0.289867809736655 1 1
0.0870946776177424 0.0864541157045967 1 1
-0.030340190636503 -0.0294295607145726 1 1
0.0822251836781286 0.0807058518355328 1 1
0.264088490221095 0.258874263537487 1 1
0.256536932571272 0.246208890440062 1 1
0.322052519417083 0.310912987468238 1 1
0.06246871275509 0.0602749961825613 1 1
0.306399840671199 0.297767654387898 1 1
0.0809863863505145 0.0783191089560811 1 1
0.368100302884155 0.357550278457121 1 1
0.320929894209232 0.312304492703165 1 1
0.190419979752593 0.186265348676959 1 1
0.295036331476367 0.286883742747151 1 1
0.182010358375637 0.176581957095817 1 1
0.207967289662587 0.202485937692002 1 1
0.433556645102882 0.419871667208585 1 1
0.147017025185937 0.141486018536152 1 1
0.366151144678956 0.356424451825004 1 1
0.0432048185913263 0.0421047943625077 1 1
0.105640351117036 0.101649327702721 1 1
0.132538084735217 0.128188837372282 1 1
0.135924258885639 0.132392552395104 1 1
0.356571386436298 0.347473563388737 1 1
0.0645107454451831 0.0626482663250893 1 1
0.399725012030819 0.388674914500016 1 1
0.223495055288734 0.217429270162403 1 1
0.296677946005849 0.287727559698262 1 1
0.376711717545874 0.364918759843497 1 1
0.136623820783859 0.13389729003532 1 1
0.0959359269513964 0.0927861298361521 1 1
0.197164800290266 0.192128671913886 1 1
0.149378710692569 0.145913900470721 1 1
0.0229507065548375 0.0226156322425614 1 1
0.267062218369257 0.258403573796116 1 1
0.138697478232679 0.135622568541192 1 1
0.194787769380998 0.189285198639007 1 1
0.0517376765131217 0.0500253515385281 1 1
0.00662561413724919 0.00681381148488952 1 1
0.276124335246804 0.269706418394709 1 1
0.00437886370706408 0.00404347125911029 1 1
0.126757961537449 0.122928854312419 1 1
0.0676231100344674 0.0654463871180143 1 1
0.317800882006857 0.308424339298934 1 1
0.242150800088072 0.237073685289814 1 1
0.260098865349514 0.252772604750981 1 1
0.235583742831789 0.228279631466313 1 1
0.0842048045163215 0.0810085356831833 1 1
0.106870434528427 0.103985067128621 1 1
0.164657304474049 0.159589063540931 1 1
0.104426130920519 0.10168504794511 1 1
0.282446244756155 0.273347927365135 1 1
0.308925064414557 0.299682085517739 1 1
0.198008824590391 0.188703615151929 1 1
0.155862524176495 0.151841336751152 1 1
0.311770103042794 0.301448900036977 1 1
0.128430929500256 0.12587399162237 1 1
0.136881191790969 0.131734859326679 1 1
0.136609614235018 0.13220960958185 1 1
0.103230084950925 0.100913947388781 1 1
0.198637245369707 0.193617706777433 1 1
0.249471795319215 0.242134100864544 1 1
-0.000303439185229751 0.000303554850286838 1 1
0.0812626624760173 0.0784816551214684 1 1
0.357547446920422 0.346066670132889 1 1
0.0494591312968035 0.0487466171788338 1 1
0.0831921220077579 0.0813170316397458 1 1
0.320886455846557 0.311787675154678 1 1
0.202680844284042 0.196010347778746 1 1
0.25596656358393 0.248288610787608 1 1
-0.0113135488581616 -0.0107792646204909 1 1
0.241712922705233 0.235498520494629 1 1
0.092149118884039 0.0892245898932693 1 1
-0.172676515994098 -0.167788748321804 0 0
0.207164138986047 0.199926295219593 1 1
0.215741853323241 0.208574238992349 1 1
0.0427473041697805 0.0423513294847856 1 1
0.441164159354188 0.428677007050138 1 1
0.146147971336845 0.142509780786 1 1
0.209684962676142 0.202091369892298 1 1
0.1681458270739 0.163679051412527 1 1
0.301099711699224 0.291657482781294 1 1
0.0986547086166286 0.0942945017034259 1 1
0.264967954401671 0.25592356616214 1 1
0.391536629064736 0.380665045261835 1 1
0.0556801400009334 0.0535040615549556 1 1
0.0817508167587302 0.0793229639485512 1 1
0.440643370739258 0.424584547563436 1 1
0.245634125156083 0.236778912072076 1 1
0.251536645295962 0.245069460969872 1 1
0.351729015687619 0.339100435795425 1 1
0.479853942011914 0.464351141298404 1 1
0.0987969369868083 0.0955016758825555 1 1
0.397781690347929 0.384561495427229 1 1
0.214173909918706 0.207621877576512 1 1
0.228484361718654 0.22124567965437 1 1
0.373954964073845 0.360526530034492 1 1
0.0310508681503561 0.0304006022072124 1 1
0.0561184280892083 0.0554594232685408 1 1
0.0679819876002415 0.0678826608431406 1 1
0.157412824562709 0.152690453491721 1 1
0.220745354012477 0.215694584096431 1 1
0.0152934645222034 0.0120038668937156 1 1
0.25337352233711 0.24702364521125 1 1
0.177379961860462 0.172928351081391 1 1
0.0704876256773257 0.0685198891894137 1 1
0.369299452966957 0.3596699842223 1 1
0.0535906821276054 0.0515433592821338 1 1
0.373419976010795 0.362888292461437 1 1
0.245641019837249 0.237709294908849 1 1
0.237017695347082 0.230847344471946 1 1
0.337302962216837 0.327430276179295 1 1
0.220043639206473 0.212979782092353 1 1
0.0534407270400706 0.051337369361207 1 1
0.256494552292834 0.249381958530248 1 1
0.307609405337577 0.297368088302619 1 1
0.117421373190655 0.113391050533256 1 1
0.279720819845429 0.269050204555783 1 1
0.27834396917308 0.271117582995318 1 1
0.394041351163074 0.382537369197389 1 1
0.184449771052535 0.179242758757518 1 1
0.152428652676067 0.145487508949093 1 1
0.1105629563803 0.107289481841082 1 1
0.287763358761236 0.28040875949013 1 1
0.328657994494587 0.31862499234197 1 1
0.205408341096876 0.199256495186344 1 1
0.2475260813796 0.240572704613683 1 1
0.323181612526079 0.312804312770962 1 1
0.0245069132626793 0.0256340495490454 1 1
0.155320523786815 0.151196484751362 1 1
0.558415826026256 0.541656596216961 0 0
0.278726056671827 0.271631561885733 1 1
0.13116033403277 0.128460426419098 1 1
0.21764283953858 0.211712046783315 1 1
0.0178869126314857 0.0184533684408342 1 1
0.00132401841681104 -4.05246567016064e-05 1 1
0.204038682333733 0.19951103676577 1 1
0.230446837058393 0.223653268821513 1 1
0.0495750072709241 0.0468219387883421 1 1
0.282868743600009 0.273899594266224 1 1
0.190376799951891 0.185204770882394 1 1
0.142334514602198 0.138093731477276 1 1
0.234531726126609 0.225841321206019 1 1
0.138122484610842 0.133728947342357 1 1
0.0672850498112834 0.0658250396221338 1 1
0.0650136163217562 0.0630716835168357 1 1
0.111968853431867 0.111749002383586 1 1
0.325638552414576 0.316300403231178 1 1
0.102139474847406 0.0995669023563018 1 1
0.371909633122068 0.359601063620551 1 1
0.189624646418759 0.184271518007176 1 1
0.252147518340046 0.244208886361003 1 1
0.219667807935684 0.211882205342632 1 1
0.0878412678373272 0.0859090213716213 1 1
0.260901092622518 0.252534081896521 1 1
0.124411893456765 0.119782834679849 1 1
0.113353250582943 0.109989854740458 1 1
0.397526915945977 0.384740357115721 1 1
0.045548269788496 0.0438434009447517 1 1
0.318552334352501 0.307144200464799 1 1
0.337752364761361 0.32832499475937 1 1
0.0713208216354838 0.0699381843468409 1 1
0.269224637598904 0.26074060562028 1 1
0.363516519821189 0.353215014713144 1 1
0.0183942881367289 0.0174316730037191 1 1
0.136719509956369 0.132527376240774 1 1
0.0320153656983214 0.0311439710274569 1 1
0.214938979524447 0.20916874677609 1 1
0.360914012940313 0.348772426492372 1 1
0.0113542810157368 0.0102522433113206 1 1
0.165720774484309 0.160500166402725 1 1
0.224249445758047 0.21799691803222 1 1
0.335955847337583 0.323349724710975 1 1
0.125508995070478 0.120573171910644 1 1
0.25918543909316 0.249542451327598 1 1
0.254611029939839 0.2476771165872 1 1
0.249793576562151 0.241115218398329 1 1
0.26742762912551 0.257365133645632 1 1
0.27429780598644 0.265773571938371 1 1
0.274543289154307 0.266643496201743 1 1
0.486741510190923 0.470935578712921 0 1
0.184368693837589 0.17934155483373 1 1
0.203528531158747 0.197212146201032 1 1
-0.0427768600211693 -0.0420262554299971 1 1
-0.0596862925632637 -0.0572336495072855 1 1
0.208957897289842 0.203384059838985 1 1
0.293493498245441 0.286381068562441 1 1
0.255179863660129 0.247124497514345 1 1
-0.0451417742595973 -0.0441522339847122 1 1
0.0624085806060321 0.0604258247030848 1 1
0.0999945571600896 0.0968430858907454 1 1
0.102242565306059 0.0999602068836871 1 1
0.092396489300594 0.0905224736970337 1 1
0.0818353097295124 0.0791734489864097 1 1
0.18688792482987 0.182130912874777 1 1
0.208013481733986 0.198927465124486 1 1
0.0516923570767565 0.0503512113491068 1 1
0.162470089903203 0.157634494711541 1 1
-0.0285624416988688 -0.0262127950716126 1 1
0.361881812161101 0.353339627039088 1 1
0.233428182203399 0.226440182676071 1 1
0.360632554353069 0.350406618224831 1 1
0.415802233298701 0.398899485644092 1 1
0.162333121424416 0.156935214442386 1 1
0.36254789841602 0.35188366578372 1 1
-0.0104698311258505 -0.0132892122398738 1 1
0.480228349487507 0.466080683718714 1 1
-0.041074035304387 -0.0399668568028586 1 1
0.269376277463944 0.260678234684707 1 1
0.415252114365376 0.402080827625068 1 1
0.200896790208891 0.195489323380617 1 1
0.0947103335628363 0.0926241727027453 1 1
0.43264216207857 0.420645398394464 1 1
0.121586297515762 0.117811977038868 1 1
0.192562747587393 0.186526440389741 1 1
0.24201706823094 0.23511626914856 1 1
0.282930099426175 0.274392559650372 1 1
0.224794030840563 0.218700003835742 1 1
0.206034481897382 0.199331649904244 1 1
-0.00661670652108634 -0.00605426961016258 1 1
0.370738584183946 0.358718517995848 1 1
-0.00194301515064531 -0.00201211494076589 1 1
0.0730532179968905 0.0708785168890706 1 1
0.210762231543207 0.203744885684172 1 1
0.268440111781802 0.263589498876776 1 1
0.297859846778418 0.288469761761923 1 1
0.0401623797700986 0.0388558092780653 1 1
0.101642296091207 0.0993199738960883 1 1
0.129059317087925 0.124990910385918 1 1
0.221780674496154 0.215477042382603 1 1
0.482073994260947 0.466335012981756 1 1
0.191417831315422 0.18557633300599 1 1
0.414921971575693 0.40184458671537 1 1
0.0783523616005328 0.0750383886842786 1 1
0.227810558701525 0.223123479417955 1 1
0.318412679618357 0.309990597600127 1 1
0.297229086138363 0.289015910589754 1 1
0.0283957581918266 0.0279961771004652 1 1
0.231242660800222 0.225532394226268 1 1
0.179149362872079 0.173021904013761 1 1
0.230318299132511 0.223493418489511 1 1
0.218690365375311 0.211472566964657 1 1
0.217464885181385 0.211848455934062 1 1
0.217556373726032 0.211070420338826 1 1
0.171158237126626 0.166132488150494 1 1
0.265972187862896 0.258455109341272 1 1
0.0653386325549643 0.0627010954276365 1 1
-0.0865018387822335 -0.0810190633078799 1 1
0.191141966809039 0.185915408415698 1 1
0.321822218393443 0.311771694896365 1 1
0.383118759887808 0.371080310592354 1 1
0.288802308320976 0.280131176568184 1 1
0.227490342221108 0.222589419546696 1 1
0.297372324251645 0.288334312450499 1 1
0.244440712680953 0.237568921981806 1 1
0.275672852521435 0.267438091382101 1 1
0.0819818649109459 0.0806256776078485 1 1
0.433142594263434 0.420502562400085 1 1
0.0551176796574589 0.0544288995629693 1 1
0.0999236612502845 0.0969134197309745 1 1
0.23993706712933 0.231679321124745 1 1
0.349882639439966 0.340263396292697 1 1
0.458172656971881 0.442710480327255 1 1
0.131252038092502 0.128125940706832 1 1
0.385204775900174 0.374041187943397 1 1
0.17286134021284 0.166383562346484 1 1
0.0496215082207199 0.04867875098154 1 1
0.139696138180526 0.134276568210494 1 1
0.187013494322395 0.181015820963336 1 1
0.0874740524076783 0.0844058313367947 1 1
0.0691656530866021 0.068216717252065 1 1
0.168007133804643 0.163719456396282 1 1
0.0506402483917254 0.04755578079196 1 1
0.34442735265824 0.333677149285759 1 1
0.267181839366967 0.25826437217855 1 1
0.0615199260060806 0.0578340053704234 1 1
0.332510049422811 0.32272250349016 1 1
-0.000648875155141827 0.000467900314689108 1 1
0.219178240443365 0.211947685828972 1 1
-0.072347015814445 -0.0696324836914065 0 0
0.402043073307111 0.389550524026163 1 1
0.213986769844806 0.206594613194427 1 1
0.160406419531604 0.155523056245319 1 1
0.293306160495278 0.283518720681656 1 1
0.263561835621898 0.255489165603659 1 1
0.292507441104638 0.283282977444338 1 1
0.160837104655675 0.156150455885321 1 1
0.266721294744695 0.258210738245275 1 1
0.22744616989424 0.221368224781425 1 1
0.0854186652160028 0.0834675453643585 1 1
0.374693238866364 0.364416712368009 1 1
0.000798056466844161 0.000732589922108845 1 1
0.156246322867087 0.152228628214898 1 1
0.193318706525064 0.184637009865442 1 1
0.0657229028407239 0.0639557007606395 1 1
0.222221505539364 0.214989536098646 1 1
0.457603335024539 0.443841119467153 0 1
0.361857246698833 0.349963842025767 1 1
0.0350106954288342 0.033651439177904 1 1
0.106182755834418 0.101266542766269 1 1
0.302797452747272 0.293656820031364 1 1
0.168571956515137 0.163376390987841 1 1
-0.120971361319308 -0.118037331948039 0 0
0.0668318992380992 0.0643711312952219 1 1
0.343912612963655 0.333671857426527 1 1
0.27745675026354 0.269766149335073 1 1
0.137118780752261 0.133195504622864 1 1
-0.0103848507267867 -0.0085102517493499 1 1
0.123647584235405 0.119851944050198 1 1
0.405977120992196 0.394586193009492 1 1
0.37748369963037 0.367088507352884 1 1
0.278038855111123 0.269767641817889 1 1
-0.0364178125173736 -0.0343774801981242 1 1
0.152176942569534 0.14813016531076 1 1
0.32312099640487 0.313103896844078 1 1
0.236325015799961 0.22706398770817 1 1
0.469482014962047 0.456627799300649 0 0
0.171371179280013 0.164990546602477 1 1
0.0828825279672457 0.0806061863137685 1 1
0.234636503679832 0.22787848102319 1 1
0.2466326345784 0.236408107593062 1 1
0.40059233945119 0.38877178915778 1 1
0.0237698685321158 0.0216230771330543 1 1
0.238047504474232 0.230874509687779 1 1
0.230823537776921 0.224313058663284 1 1
0.365646043353381 0.354659297102395 1 1
0.0218686983120029 0.0211248392194279 1 1
0.154557173423028 0.149894732501741 1 1
0.125640884231985 0.123103517774021 1 1
0.0623558114978001 0.0592012623770782 1 1
0.0784439973884109 0.0758171330669318 1 1
0.221546098634186 0.214348824734405 1 1
0.148671379783116 0.144337358643906 1 1
0.211505282354657 0.205081973525095 1 1
0.16937284523348 0.16457853711444 1 1
0.47298928346451 0.459241178410057 0 0
0.0913771813405855 0.0883834852101607 1 1
0.187245793860675 0.181367137295653 1 1
0.158953907187866 0.155376490142766 1 1
0.163620949965867 0.158979564280769 1 1
0.247306780737041 0.241076323712271 1 1
0.262046543541529 0.25453423035828 1 1
0.13866900617447 0.136426494705122 1 1
0.186505528078966 0.181572476276009 1 1
0.380589859378435 0.36935030884883 1 1
0.439932525160275 0.429530469572869 1 1
0.423147971127903 0.406889750643569 1 1
0.303628247174879 0.294488821704162 1 1
0.535619285994812 0.520221798212441 0 0
0.0354418389789845 0.0344750469250121 1 1
0.240250148161 0.232189554065027 1 1
-0.0736834422643551 -0.0712567158633479 1 1
0.0758179446427659 0.0731700804108614 1 1
0.138208220236519 0.132080989333842 1 1
0.118109164839465 0.114495361687555 1 1
0.232422966359309 0.226945134473018 1 1
0.262844135608808 0.255412930640259 1 1
0.504306490095776 0.489157172713176 1 1
0.236752154230121 0.228573892374518 1 1
0.145418280258828 0.14209034736733 1 1
0.213237271964395 0.207539660127035 1 1
0.341753793217626 0.33277244087328 1 1
0.0170104000217928 0.0168968820829727 1 1
-0.0315669813033963 -0.0307435538526525 1 1
0.187358939784456 0.179770397863805 1 1
0.0612386242814764 0.0596709330437352 1 1
0.224074788687613 0.217583639421194 1 1
0.145098115012732 0.140527378064835 1 1
0.380668968778553 0.368189886751323 1 1
0.215306696777325 0.209740808485589 1 1
0.458566487462291 0.444752974169969 0 1
-0.054223463976792 -0.0529509580049859 0 1
0.245537263776696 0.234478701738734 1 1
0.359932070698654 0.34777558922471 1 1
0.411096674790903 0.399520940667581 1 1
0.18774318078072 0.182059827414205 1 1
0.231363320861139 0.224660676264908 1 1
0.0734382083916888 0.0728892281853626 1 1
0.100313967161996 0.0975056169338456 1 1
0.187847616410171 0.181211226777792 1 1
0.169522906350353 0.164189480743633 1 1
0.137584725843728 0.13275234213011 1 1
0.149378479489658 0.144689245430387 1 1
0.303618935794216 0.294660623212911 1 1
0.175113402392223 0.171640885731434 1 1
0.193920852043965 0.187858056873343 1 1
0.108023565963904 0.102244517068774 1 1
0.277872213248204 0.269776428183852 1 1
-0.011701814123919 -0.0126531564745211 1 1
0.236841775563648 0.229818223503356 1 1
-0.0603095938692696 -0.0581466681996563 1 1
0.261766511100518 0.254962061265268 1 1
0.250402827897663 0.24452249960117 1 1
0.227943107095567 0.220577114026506 1 1
0.0138430739247501 0.0132177635200264 1 1
-0.0579807713619678 -0.0523366772793166 1 1
0.265077080157193 0.254899646410273 1 1
0.419154581864691 0.407245113760605 1 1
0.0189668708174102 0.0181327274335652 1 1
0.187484386820576 0.182063082231711 1 1
0.103590104209106 0.10002801494744 1 1
0.169998524892883 0.165751021753318 1 1
0.085021715258685 0.0833424234764227 1 1
0.324378301450604 0.315064954873307 1 1
0.256913035785421 0.25061850089667 1 1
0.294656419289666 0.28546526086948 1 1
0.352635490925478 0.339786195723837 1 1
0.0399429344356557 0.0393821603450412 1 1
0.213138355094865 0.208188827342116 1 1
0.245237416286692 0.238647994436767 1 1
0.207082948788038 0.201154085756957 1 1
0.163906278085377 0.159743470830405 1 1
0.071641788924909 0.069589953159995 1 1
-0.085873505775808 -0.082710954713965 0 0
0.0212864832119344 0.0202417267231739 1 1
0.146472969506586 0.142224250528912 1 1
0.160178323562514 0.15509749623059 1 1
0.310890216543754 0.302064765985403 1 1
0.106178773343661 0.103524973588412 1 1
0.27632694325668 0.268491958448203 1 1
0.128207896196225 0.12427965156203 1 1
-0.00234922684147036 -0.00217324384364991 1 1
0.306802445853603 0.298828148338585 1 1
0.288405539941093 0.280503789966802 1 1
0.387940342948537 0.377115030497634 1 1
0.0434037074250186 0.0410566832729458 1 1
0.288013562877236 0.280383971997802 1 1
0.214655585423154 0.208492020900713 1 1
-0.035760829111697 -0.0346504199243176 1 1
0.263900386471171 0.255521264992218 1 1
0.191585884639164 0.1850492301145 1 1
-0.026007686608191 -0.0245506523413901 1 1
0.288100567007921 0.279262550984999 1 1
0.400107080673512 0.389428913862905 1 1
0.235000203871408 0.228720159136544 1 1
0.135141029570045 0.13089328386513 1 1
-0.0305706907148733 -0.0298132816379108 1 1
0.1605020072541 0.154030067943894 1 1
0.00490681347187324 0.0067039535512765 1 1
0.264791137227708 0.257134009816647 1 1
0.0342156074588265 0.0337697393073721 1 1
0.213593795730496 0.207828610393824 1 1
-0.0483929661509653 -0.0475558776445461 1 1
0.212538700962804 0.20790433193054 1 1
0.181745304874743 0.17689254266788 1 1
0.251916492220895 0.242745317410906 1 1
0.199545211542324 0.193734422694959 1 1
0.311488313996486 0.302414996095979 1 1
0.0641051698975633 0.0624596104095043 1 1
0.119638753148764 0.116351302571274 1 1
0.405228141799666 0.395424005202965 1 1
0.0647990566777387 0.0632863950365042 1 1
0.186333635377033 0.182348324510342 1 1
0.26081851927297 0.252326587151331 1 1
0.211663698017737 0.205320815333693 1 1
0.405446178986638 0.394466286499756 1 1
0.274108457242366 0.265292386313613 1 1
0.141922180377866 0.1377176223656 1 1
0.152771761580716 0.148805773340647 1 1
0.411770873389992 0.396862983461297 1 1
0.130780829662961 0.126997728536727 1 1
0.256857854351596 0.246552644174202 1 1
0.298455032087288 0.292309304075628 1 1
0.170219408466907 0.165117378190044 1 1
0.312327392486605 0.301268638425346 1 1
0.254784558504239 0.247397350597157 1 1
0.422865996208076 0.410432269538015 1 1
0.174302180352745 0.168630814859996 1 1
0.258920649014033 0.251184063139526 1 1
0.244809068770318 0.2370024476992 1 1
0.16889521351756 0.164368004902774 1 1
0.0600408001312313 0.0587151629063178 1 1
0.198057221570172 0.192022481473817 1 1
0.247988178824469 0.240866796632849 1 1
0.20183103660154 0.196231750759253 1 1
0.140781376660868 0.13675860409251 1 1
0.231877424895176 0.224956049731615 1 1
0.0492080891969283 0.0457264008309427 1 1
0.0302537872616157 0.0298552194485713 1 1
0.205379980286912 0.199264772250687 1 1
0.457768177771009 0.444090548396902 0 1
0.0561631147324616 0.0547165221713005 1 1
0.233109617631948 0.227370229899675 1 1
0.126506063667595 0.123731449684078 1 1
0.263038762240062 0.255981216009833 1 1
0.180525141261135 0.175884394493854 1 1
0.17786793265886 0.172660972878863 1 1
0.368033958096008 0.357549464297181 1 1
0.299590165522283 0.289998538171653 1 1
0.23883032408068 0.231795435795802 1 1
0.244599078640762 0.236982285299607 1 1
0.156812575422548 0.151979190086632 1 1
0.185703191913033 0.180853378074086 1 1
-0.155347550177828 -0.150948031437998 0 0
0.261606749682155 0.254851233332931 1 1
0.148019848356566 0.145683342436908 1 1
0.0315201047174267 0.030803934403964 1 1
0.146870015071001 0.142539448926811 1 1
0.47243442091345 0.460205214384941 0 0
0.431823874139109 0.419699592767678 1 1
0.256994420595664 0.250485846610052 1 1
-0.0629575332538168 -0.0605957448188679 0 0
0.152213258787233 0.147282494040987 1 1
0.280258095890963 0.27098288902002 1 1
0.386080185707229 0.37396465171271 1 1
0.385729949844028 0.373277361012077 1 1
0.194289327573697 0.188876612149151 1 1
0.330730388030182 0.320833099334989 1 1
0.26215278124638 0.254263057467714 1 1
0.0863059561172374 0.0834467497284821 1 1
0.248478231754995 0.239912657927243 1 1
0.4264811578302 0.41305334199055 1 1
0.107302569573263 0.103790034996708 1 1
0.337829405518482 0.328695068249793 1 1
0.0479909347615182 0.0469783552936058 1 1
0.215271110117349 0.209766544733653 1 1
0.333182170020131 0.32233253603947 1 1
0.292567734510332 0.280937002203417 1 1
0.0765142518509108 0.0730424783153103 1 1
0.351951354447108 0.344066714665514 1 1
0.382095172356171 0.371676089049262 1 1
0.222784274970974 0.21614998962244 1 1
0.253686455217924 0.246897553315498 1 1
0.216907167141132 0.210931385952468 1 1
0.146854897008148 0.141019447682312 1 1
0.105765746379803 0.102943878764903 1 1
-0.0603798376237123 -0.0603707543605764 0 0
0.415001671425925 0.402817193114065 1 1
0.189194853412707 0.182276624696324 1 1
0.14355426943079 0.138246927544705 1 1
0.216792696205699 0.208579983882029 1 1
0.180386526673432 0.173682257910208 1 1
0.449201209897619 0.434412768644433 1 1
0.181484049475399 0.174807839219913 1 1
0.236750101519868 0.229378649690833 1 1
-0.0112380974651585 -0.0113469803326255 1 1
0.27508962790699 0.266750630162034 1 1
-0.0145461106138091 -0.0142014411635643 1 1
0.18668350947312 0.180995941115774 1 1
0.39455465615571 0.383045298234814 1 1
0.367685349006293 0.35587079346349 1 1
0.0220332496070251 0.0220877830067073 1 1
0.1303892814467 0.126866498816151 1 1
0.178454461399973 0.173112680293989 1 1
0.244126323868706 0.236286845633449 1 1
0.112192630785617 0.110770589173883 1 1
0.0913488862553975 0.0879059933518202 1 1
0.0995725451736986 0.0969511050935262 1 1
0.164167205195729 0.160831274615601 1 1
0.174508402818406 0.169871037877865 1 1
0.0891138891557906 0.0863708031270261 1 1
-0.13818807068121 -0.133424945696852 0 0
0.00626148273329919 0.00389724565544914 1 1
0.241740196561071 0.234049843888992 1 1
0.294560603451128 0.286483242896605 1 1
0.267923878357361 0.258979259428086 1 1
0.193604990066043 0.187720548076674 1 1
-0.0210312530977057 -0.0199239488051091 1 1
0.281992289035011 0.274151489636214 1 1
0.345773663653388 0.335890831555524 1 1
0.218478746257409 0.212282102725947 1 1
0.328252267066496 0.31916648178912 1 1
0.338935602564042 0.32881430345438 1 1
0.0640878713840493 0.0618936934564217 1 1
0.222524176590454 0.217676812246887 1 1
0.160588759236522 0.155821627552503 1 1
0.286868143445507 0.279328286423993 1 1
0.315860974255412 0.308509886952561 1 1
0.305416672148494 0.295198452167818 1 1
0.206986576565828 0.201946344224496 1 1
0.146406746828334 0.142798676354761 1 1
-0.00558375520251786 -0.00622408625357499 1 1
0.286437390823647 0.278162031147459 1 1
0.107797588191026 0.104364028215071 1 1
0.447457041476677 0.433966545780066 1 1
0.256972815950665 0.250147142696603 1 1
0.222937495860999 0.216793234727125 1 1
0.371030279406623 0.360506790423937 1 1
-0.100808538014474 -0.098241706953651 0 0
0.280588516816235 0.272890187689746 1 1
0.231546638673291 0.224440401343048 1 1
0.346271102261224 0.335313804834147 1 1
0.193118911637749 0.187210844758094 1 1
0.023968300811999 0.0270734303099004 1 1
0.331086167529797 0.322804276757914 1 1
0.307248478923763 0.297719648428642 1 1
0.332140103137057 0.322761637822752 1 1
0.151042534399892 0.146472108901022 1 1
0.198346176382893 0.192348442803601 1 1
0.201583292922578 0.196659856417112 1 1
0.347753521254128 0.33859241118281 1 1
0.000503194036518204 0.000642778080090424 1 1
0.387366904722183 0.377284220826035 1 1
0.00731208198282893 0.00685542579454261 1 1
0.246612144153107 0.240429780112537 1 1
0.171056970170253 0.165427287511262 1 1
0.170729232665251 0.165776548341272 1 1
0.354258291620841 0.344227630115538 1 1
0.274166514052277 0.266857587409673 1 1
0.568534770943297 0.551409918637049 0 0
0.265165109569327 0.25819488151649 1 1
0.111315995642017 0.108294512596003 1 1
-0.177512304339257 -0.170938823041097 0 0
0.0819983782843621 0.0812471875312186 1 1
0.230831210598723 0.224132651731958 1 1
0.0946649764759259 0.0930224101133867 1 1
0.145280294499049 0.141604055405254 1 1
0.0931480129643952 0.0918911889898972 1 1
0.109209614549781 0.106097888390094 1 1
-0.0172926545227761 -0.0197510003974444 1 1
0.271051096203201 0.262402774417613 1 1
0.0896065781142312 0.0864856616443906 1 1
0.413901245053278 0.399642255712446 1 1
0.157220287414578 0.152197162442874 1 1
0.301241054668023 0.292445796122435 1 1
0.178993700803231 0.1722794650419 1 1
0.172560196247574 0.167972204872115 1 1
0.150098912910019 0.145579759677723 1 1
0.221225552119142 0.212740976143123 1 1
0.368517340592814 0.356778846530966 1 1
0.218403381613398 0.213338763820851 1 1
0.143875119376439 0.13988474478685 1 1
0.240665292454508 0.232837159382896 1 1
0.240631697209841 0.234049746786336 1 1
0.361133121435878 0.351590678686453 1 1
0.388717535934012 0.377366901247625 1 1
0.413960292862876 0.399615544247331 1 1
0.238807401826055 0.232428671050402 1 1
0.192914290285616 0.18640125507078 1 1
0.169404272034956 0.164819823842459 1 1
0.227780808247279 0.220592589114599 1 1
0.0069267929635071 0.00910966684633898 1 1
0.224231897224544 0.218889831523598 1 1
0.0862309392462794 0.0832894979970426 1 1
0.409278466440234 0.395876466592652 1 1
0.119394751433112 0.115368555025433 1 1
0.510317519349623 0.494228417414221 0 0
0.187318639641725 0.18284683797274 1 1
0.242858370778179 0.235429924543542 1 1
0.418950590742939 0.406486341692426 1 1
0.102922455930131 0.100940620836839 1 1
0.187941335262836 0.182587486505379 1 1
0.0735804373952984 0.0704583727449815 1 1
0.315207111312248 0.306070572019438 1 1
0.240224374071635 0.233568484122119 1 1
0.273539892124369 0.266859389910417 1 1
0.294816120305494 0.284471755719617 1 1
0.140988505962854 0.136876033884593 1 1
0.398172003690429 0.386281409135121 1 1
0.234763326534388 0.226462545401274 1 1
0.149603020174922 0.14544479922088 1 1
0.0374784616802437 0.036651461001192 1 1
0.224094402120712 0.2167068057704 1 1
0.319014590428501 0.308745184872284 1 1
0.151007606785212 0.146786853454398 1 1
0.346003341649283 0.335169183002127 1 1
0.0870887846095471 0.0844912798267596 1 1
0.166960808942633 0.1623277882405 1 1
0.0951743737094631 0.0924880433930369 1 1
0.0876080149274413 0.085576481123215 1 1
0.333993339702527 0.323550431124733 1 1
0.167283371705951 0.163248609290484 1 1
0.0805835954514652 0.0778934013709422 1 1
0.290288678623909 0.281099620496331 1 1
0.0981043185857397 0.0951501607364537 1 1
0.150131042341814 0.146057334387759 1 1
0.114162041805766 0.112166844623299 1 1
0.148570827156768 0.144853909685081 1 1
0.34856557066779 0.337663556398657 1 1
0.272011664357386 0.263871535342072 1 1
0.361801649037674 0.353622714465733 1 1
0.325553822155277 0.316513081499787 1 1
0.292764093571297 0.284953337020852 1 1
0.222641772123696 0.216577076860273 1 1
0.186965126138546 0.181672624802081 1 1
0.0875535518024122 0.085070693198306 1 1
0.132973290666597 0.129699059482904 1 1
0.202401789440799 0.197338560954237 1 1
0.0593364903711456 0.0575430910120316 1 1
0.237419432598211 0.231160638876358 1 1
0.104886851467152 0.100987409417238 1 1
0.269989800955282 0.261555915774642 1 1
0.134580064315586 0.133983477430135 1 1
0.237896224898771 0.231700983038236 1 1
0.0485940274170505 0.0468597270466402 1 1
-0.0270756559767737 -0.026174620752003 1 1
0.140923493141186 0.136322630448385 1 1
0.22691702168524 0.22331165640245 1 1
0.204360883870425 0.197213189224133 1 1
0.156378823566575 0.151852546242711 1 1
0.187395148163221 0.183664740509541 1 1
0.160013889255398 0.155517975546208 1 1
0.0380576441137041 0.0367987159544368 1 1
0.308502961594542 0.296013317996155 1 1
0.100662847687001 0.0981371288809478 1 1
0.208067127691747 0.202552578117808 1 1
0.281922577235413 0.272607733137881 1 1
0.249718310903784 0.243818294766102 1 1
0.327236028854345 0.316968898732858 1 1
0.16148672005885 0.158274545152798 1 1
0.41831369990187 0.404972572661609 1 1
0.153423522288849 0.14849891961264 1 1
0.196223088133657 0.190196962563532 1 1
0.193249898054 0.187711321011089 1 1
0.2904793557142 0.283279064140052 1 1
0.024923219445058 0.0243801502265061 1 1
0.225173387002629 0.218789637692512 1 1
0.0587599060918922 0.0565064347046121 1 1
0.314704072968679 0.305530432142812 1 1
0.383718005993763 0.370647243578992 1 1
0.0767456726867807 0.0741276845114574 1 1
0.00717827318281938 0.00607434230536754 1 1
0.0991793266258923 0.0970104309296356 1 1
0.423916567330729 0.41216506714982 1 1
0.169349705819332 0.164557341292324 1 1
0.258889653623091 0.25085395432496 1 1
0.123812779909537 0.119807878123627 1 1
0.090769416383242 0.0887462858763829 1 1
0.0646665255295439 0.060744761297304 1 1
0.0743507818830635 0.0730309565507652 1 1
0.329761777193988 0.320089785473721 1 1
0.212264275653593 0.206233171646287 1 1
0.263752908807927 0.255588853776197 1 1
0.00611193266182758 0.00732129490723438 1 1
0.156505381300793 0.152200734218932 1 1
0.266990233743372 0.25825327531038 1 1
0.215672315601965 0.210505853614694 1 1
0.0886642273724381 0.0858572215195149 1 1
0.181725624263608 0.177350494513433 1 1
0.243263432772741 0.236811174485211 1 1
0.138457551631852 0.134683696047512 1 1
0.00442301828840799 0.00473270062758622 1 1
0.105762468211341 0.103857603313794 1 1
0.151025151498533 0.146791124402974 1 1
0.164855002873512 0.158182937294217 1 1
0.158300023730606 0.153795280990955 1 1
0.184688818440916 0.178662568697479 1 1
0.0133206786736651 0.0132874205648855 1 1
0.376060131976992 0.364461245365779 1 1
-0.0570981768726672 -0.0565191276732635 0 0
0.207649236074148 0.201828162854226 1 1
0.355864131374715 0.34463867694192 1 1
0.349255171498161 0.339505291504767 1 1
0.010902126489198 0.0119419638279517 1 1
0.176216488172711 0.172375942296437 1 1
0.0343906652711521 0.0342925732236329 1 1
0.0191128685170786 0.02080225981354 1 1
0.16310608831804 0.158766985953686 1 1
0.0281913685331422 0.0278784842808927 1 1
0.264760648309968 0.258501931925526 1 1
0.167662072306189 0.162247403645559 1 1
0.413736602182966 0.401764724868926 1 1
0.244928343478974 0.239499510476641 1 1
0.0835066861607082 0.0810881568912023 1 1
0.216619079328437 0.210707380466389 1 1
0.202154843832387 0.195277789285068 1 1
0.335381768598576 0.32615046763899 1 1
0.234004618238468 0.226633477896484 1 1
0.14332464199843 0.139941492586086 1 1
0.202025868420421 0.195750157748471 1 1
0.289172625807544 0.281195634729573 1 1
0.288693741736088 0.280562253279941 1 1
0.402860323597238 0.388937893136618 1 1
0.288082788072917 0.279545977390465 1 1
0.256048231292418 0.248697407640189 1 1
0.235479703170841 0.228796294276412 1 1
0.243603261914735 0.236907009426552 1 1
0.0454226612445342 0.0462156794113665 1 1
0.281663467436562 0.273112784426101 1 1
0.17362164212846 0.169340716117442 1 1
0.152542083044518 0.147529983941852 1 1
0.220279997382326 0.212859599231987 1 1
0.243827083709739 0.237005878451038 1 1
-0.0800067938302059 -0.0812445695113328 1 1
0.0592438017932063 0.055842923516599 1 1
0.284741156658039 0.277329526000732 1 1
0.346190463284657 0.3372094005307 1 1
0.184096176481959 0.178961881985384 1 1
0.150700898917125 0.145103881852206 1 1
0.376134188964942 0.363360663065585 1 1
0.410867681080125 0.399890154961596 1 1
0.349600993167109 0.337935791654588 1 1
0.145629056074863 0.143239752115118 1 1
0.0900114033430756 0.0869218925169174 1 1
0.243926980700358 0.238332424012857 1 1
-0.13414538458519 -0.129894661987175 0 0
0.13473861241747 0.130744736148649 1 1
-0.00886672029069897 -0.00961133133282153 1 1
0.281537967304942 0.2728362755831 1 1
0.105660241381245 0.102209500365884 1 1
0.0182033367423947 0.0173681040329285 1 1
0.0541370317790395 0.0519676355358343 1 1
0.260838259556901 0.253112137895332 1 1
0.134968554537701 0.131524085609104 1 1
0.313299522529984 0.305064484637391 1 1
0.279833573178634 0.271732318564712 1 1
0.0581626480385575 0.0540101804840916 1 1
0.16261517463679 0.156940635020683 1 1
0.191615343447935 0.185757514262569 1 1
-0.0267702640933185 -0.0258671406360069 1 1
0.147867692400603 0.143846206913985 1 1
-0.00424863984397267 -0.00352213205046895 1 1
-0.0117863384642261 -0.00947481086479986 1 1
0.341326621155395 0.331513902971626 1 1
0.403785341267071 0.391834697092484 1 1
0.222227908974152 0.215234940067216 1 1
0.132246911338372 0.128276357511429 1 1
0.128474540543863 0.123645792169189 1 1
-0.0331189165132522 -0.0318880982146985 1 1
0.0570999736940498 0.0553370200948046 1 1
-0.0472722335253623 -0.0460417338634015 1 1
0.371887868208948 0.361864225030893 1 1
0.269327195551934 0.261432510217415 1 1
-0.0849880634653769 -0.0824745228814055 0 0
0.0400649931576066 0.0389355641130213 1 1
0.27864718077056 0.269717801168519 1 1
0.423141257978898 0.411928118937064 1 1
0.196982130589193 0.191301705844373 1 1
0.226879386954819 0.222952511354227 1 1
0.378725335565166 0.368148154135072 1 1
0.378990387959985 0.368465197234881 1 1
0.320902779321061 0.312162041215553 1 1
0.118314415244738 0.114532881686187 1 1
0.0316411181187977 0.0281217405859511 1 1
0.1226707564159 0.118979726366346 1 1
0.156416848848741 0.151187017502674 1 1
0.185107388519094 0.180540747533937 1 1
0.136775799473397 0.133360847975139 1 1
0.36538030595795 0.356482897022981 1 1
-0.0242713090218716 -0.0226874034834355 1 1
0.245927225635654 0.238742278963017 1 1
0.125685706307696 0.119739438024294 1 1
0.29450313104108 0.28639027299973 1 1
0.20583161946979 0.199119060116972 1 1
0.0762536776254406 0.0757193087473402 1 1
0.0906462345071462 0.0881177407187339 1 1
0.0568537488297072 0.0527351433053416 1 1
0.0626245037017713 0.0590420818011853 1 1
0.412821110235489 0.399655947874066 1 1
0.284709607787253 0.277011234636256 1 1
0.199017966374445 0.192450305795939 1 1
0.386645769224793 0.37534160101234 1 1
0.315022220782535 0.305136347079366 1 1
0.237170562996778 0.230521008333967 1 1
0.170913452008015 0.166218669398469 1 1
0.188755587751388 0.184619501640154 1 1
0.415398765528332 0.401400484052367 1 1
0.118708042654177 0.115293559099418 1 1
0.28683886772751 0.277846633860478 1 1
0.284487406604581 0.275762299646837 1 1
0.354753558128343 0.343371157976797 1 1
0.21759210468165 0.212208495938031 1 1
0.190671543903078 0.187867880828839 1 1
0.307353685248357 0.297756670480085 1 1
0.169845433767652 0.163671888868347 1 1
-0.000861938823619637 -0.00140554169070317 1 1
0.0741057700637441 0.0713681932256829 1 1
0.155484345833971 0.150016262318199 1 1
0.218219456557059 0.214403369791186 1 1
0.211892226098188 0.207120976131195 1 1
-0.0277719148578126 -0.027392539736845 1 1
0.144502406094493 0.140298702391059 1 1
0.257432579735671 0.24985993573724 1 1
0.0412941747251185 0.0398299735435445 1 1
0.146670327876311 0.142376601430514 1 1
0.167502257487879 0.162913026232017 1 1
0.106644607652463 0.103219331558703 1 1
0.15302189212835 0.148259173765935 1 1
0.0902254465344384 0.0859279247433441 1 1
0.00380680928310564 0.00394692589811362 1 1
0.338420100993356 0.327118984917684 1 1
0.32348058149108 0.313907366658122 1 1
0.327978088014972 0.319950863414388 1 1
0.322110647450518 0.312378940681947 1 1
0.0817845683769335 0.0790416764848208 1 1
0.469871307820613 0.457979864158593 0 0
0.290064293740559 0.280731153845962 1 1
0.401753399412131 0.392248207363344 1 1
0.213091791924631 0.206348221749154 1 1
0.268501277162351 0.260383966020472 1 1
0.179467085237835 0.174679431150409 1 1
0.103440471328664 0.100776109913828 1 1
0.296068016780803 0.28887272529949 1 1
0.124936023617607 0.121359762965382 1 1
0.305643653116595 0.296380905741594 1 1
0.101797005838778 0.0991481432901052 1 1
0.231235727631684 0.222337381865598 1 1
0.0668780311612016 0.0651524643709933 1 1
0.214084682710428 0.208249450165494 1 1
0.25063000424437 0.243800741859121 1 1
0.162039018254232 0.156616191953338 1 1
0.172753146885718 0.167044157984977 1 1
0.186547607234883 0.181123720896847 1 1
0.266519380086477 0.259425394549585 1 1
0.231340318640971 0.223884698268444 1 1
0.0770256388991555 0.0767166207678063 1 1
0.115936817578312 0.113456871947481 1 1
0.260539061309363 0.252653620583141 1 1
-0.0162008643026812 -0.0153134958266297 1 1
-0.0510883726382227 -0.0505582518646485 1 1
0.0351421290713985 0.0342109382209495 1 1
0.12853599897485 0.125248421583764 1 1
0.112873650860658 0.108159538856413 1 1
0.222229384371253 0.213546077822117 1 1
0.362217055772344 0.351822383881928 1 1
0.336770832038787 0.327063257031202 1 1
0.0916921313408354 0.0891056592198483 1 1
0.294995250579437 0.285905913183029 1 1
0.35397566009448 0.341644049466944 1 1
0.121467664980421 0.116804702451585 1 1
0.189494359224977 0.182620760164652 1 1
0.201366439853816 0.196232228624362 1 1
0.195906383352079 0.190357029856915 1 1
0.221981581126381 0.215802293407904 1 1
0.226106276191546 0.220850329287338 1 1
0.424378205371639 0.410710161260529 1 1
-0.0319258651125103 -0.0308050372728531 1 1
0.340071726419383 0.330489454558062 1 1
0.106488781257903 0.10607958411458 1 1
0.236474318514822 0.227991284097047 1 1
0.202158175384791 0.196756746191538 1 1
0.0863409431211753 0.0851422467728096 1 1
0.184126341065115 0.179534815816366 1 1
0.0217650108069247 0.019839071598773 1 1
0.295264393835425 0.286955672783222 1 1
0.231763572701343 0.225421226768645 1 1
0.035573476295344 0.0346978514284428 1 1
0.0983826915417917 0.0948591931220623 1 1
0.222016652858328 0.21345662926385 1 1
0.13848797273171 0.134078358652527 1 1
0.0865199437261344 0.0837089432426725 1 1
0.3044199009441 0.294944013856137 1 1
0.255988384953628 0.249310151045713 1 1
0.431332722651477 0.418790356716067 1 1
0.233230637622946 0.226046061071968 1 1
0.35486987824364 0.34529755797327 1 1
-0.0254936852668273 -0.0244341576423287 1 1
0.464228080294315 0.45090940300161 0 0
0.150173691017446 0.148233804078878 1 1
0.0902364388747313 0.0863227978818265 1 1
-0.00740298866994198 -0.00720002686497104 1 1
0.109687654089629 0.107431855991564 1 1
0.177263399700531 0.172702163342845 1 1
0.0765541589684448 0.0741627492714919 1 1
0.250147787857699 0.241826655241331 1 1
0.34549946642038 0.334317907601197 1 1
0.202642926693084 0.196357546879925 1 1
0.207595219788774 0.201356738480897 1 1
0.196466046056519 0.19077931965267 1 1
0.31235179770311 0.301681448856752 1 1
0.0875336971683194 0.0848153469941726 1 1
0.0601991499925485 0.0605843342892435 1 1
0.294525514082474 0.285271623295521 1 1
0.220474392904731 0.214575166925937 1 1
0.0329965854540578 0.034215727740407 1 1
0.130284432678697 0.127691194148322 1 1
0.0906689586257621 0.0882702656983029 1 1
0.355212118510126 0.346576001158528 1 1
0.0701066999308195 0.0684875916157534 1 1
0.117943352157414 0.11421893929999 1 1
0.164782410716045 0.159497047756912 1 1
0.230524197373379 0.22430291247004 1 1
-0.0137945763732283 -0.0142657400986977 1 1
0.417441242965677 0.40603939161483 1 1
0.427880882891016 0.415997547064437 1 1
0.3026827767873 0.294082530292594 1 1
0.335529396368827 0.325183932086901 1 1
0.313301470413503 0.30451069662483 1 1
0.140021239583603 0.137337143421304 1 1
0.547694909358012 0.531291323910002 0 0
0.365762656283894 0.354778554743365 1 1
0.123069013913305 0.120006425690101 1 1
0.380019169852221 0.371357012103166 1 1
0.0318509232113442 0.0313833494974121 1 1
0.270891196775365 0.262921817461979 1 1
0.123972659110636 0.119751428909456 1 1
0.211949746046752 0.205765502773576 1 1
0.189851630739471 0.184829437532117 1 1
0.241655063824649 0.235445526594826 1 1
-0.0228102604314475 -0.022113871139119 1 1
0.205739824246921 0.200058160946536 1 1
0.0335970553043686 0.0319697897166486 1 1
0.222684456622683 0.216022617710306 1 1
0.329683238094304 0.320460011425228 1 1
0.179358877857528 0.174257147806991 1 1
0.328321897872377 0.317109185847252 1 1
0.243767508780965 0.237145112556639 1 1
0.00270609781476477 0.0018380328409659 1 1
0.126393881449622 0.119480570827732 1 1
0.24340185984333 0.235351221495196 1 1
0.292271185019894 0.283014549850504 1 1
0.206859622832812 0.200691620522849 1 1
0.185931377472323 0.182645052386755 1 1
0.224534699268373 0.216127521553526 1 1
0.320393260524288 0.310941282246841 1 1
0.355544668716035 0.344301758083662 1 1
0.0850050306703869 0.0828872279656486 1 1
0.0742088947076092 0.0722277777313963 1 1
0.178729108229969 0.173354129659844 1 1
-0.0127138988231221 -0.0116163671823638 1 1
0.280022509580215 0.273729818814198 1 1
0.232407220626883 0.225997265222247 1 1
0.13637210781268 0.133264744890602 1 1
0.154521684172285 0.149492333198921 1 1
0.270013062801387 0.261745555528448 1 1
0.00978059651340833 0.00970940215597662 1 1
0.0602040291935328 0.0583341504152082 1 1
0.327963284249018 0.316273563695453 1 1
0.11415953732382 0.110211946031104 1 1
0.21374425883195 0.20882064991125 1 1
0.102534778064239 0.0991582316937474 1 1
0.219188081249663 0.213294449131078 1 1
0.302740492382436 0.293915651439125 1 1
0.165351043608728 0.160663744046307 1 1
0.21104828951496 0.204620561427973 1 1
0.422807914129814 0.411106928397559 1 1
0.049198475415854 0.0483467961920512 1 1
0.193439293601534 0.187065288096581 1 1
0.0448811627738816 0.04502170699757 1 1
0.201548417155081 0.194464335411248 1 1
0.210927589650195 0.203523350883744 1 1
0.27253532691904 0.264603163543889 1 1
0.0561116675905706 0.0551899110677316 1 1
0.238530328925151 0.231565520144534 1 1
0.281784033175141 0.273426938811812 1 1
0.269882938638383 0.263195400516212 1 1
0.261983702137301 0.253913283937014 1 1
0.27658570188771 0.270109535594005 1 1
0.224963217031219 0.217766976894312 1 1
0.256142778878761 0.249625949928799 1 1
0.158547488571723 0.155084466215597 1 1
0.188060326111976 0.182466195228704 1 1
0.300854396565463 0.292676120617936 1 1
0.0702704135164681 0.0679121670764504 1 1
0.15400309893521 0.150232371071637 1 1
0.288329356557561 0.281613186378312 1 1
0.10922581176397 0.105133800230625 1 1
0.0868085928684012 0.0843372487799016 1 1
0.132807763536937 0.128479311833568 1 1
0.157586467406767 0.151759975195196 1 1
0.210257559232059 0.204010877818427 1 1
0.137771748390732 0.133816365048372 1 1
0.226710013154414 0.219644453691407 1 1
0.199389574980404 0.193034719568362 1 1
0.0546381367646204 0.0536581697235818 1 1
0.230897312833062 0.223194975737319 1 1
0.148061581466981 0.14293347212712 1 1
0.322606280032936 0.312627547731783 1 1
0.382589775652029 0.371299895948702 1 1
0.0603417052879942 0.0561663712030331 1 1
0.32533637647557 0.316984915219731 1 1
0.092528998237117 0.0916568872857285 1 1
0.226647148645162 0.220321677327601 1 1
0.124779088126218 0.12022776557611 1 1
0.0853540191591792 0.0808370397763753 1 1
0.253812658761612 0.248273126429695 1 1
0.103750431785973 0.101561669978277 1 1
0.23801835988696 0.230827399002522 1 1
0.217886618605669 0.211396857985885 1 1
0.0245471939853998 0.0239731473272516 1 1
0.189285275581625 0.184431473469841 1 1
0.1748598170336 0.170193275744168 1 1
0.152461444565291 0.149475530207661 1 1
0.27962964862498 0.271079928417638 1 1
0.218037016448688 0.21056180043945 1 1
0.121066741395186 0.117168360697198 1 1
0.378778972872119 0.368512987084927 1 1
0.270770479674754 0.26263196117641 1 1
0.230804336755266 0.224988030928307 1 1
0.247162472168151 0.240892376012905 1 1
0.143693573570137 0.140035139138692 1 1
0.141176219307488 0.137280007244127 1 1
0.205127449802661 0.198585998583992 1 1
0.313729874368643 0.305338245756521 1 1
0.061579233651631 0.0583555895357247 1 1
0.262631181960558 0.255846152744988 1 1
0.0422417363050641 0.0409462361642009 1 1
0.154353827299327 0.14936304170694 1 1
0.362984728396799 0.352380434422432 1 1
0.0753675383079626 0.073228885985056 1 1
0.389781961448791 0.376878730417521 1 1
0.397313930826688 0.387078358682186 1 1
0.141476272330581 0.139501075898975 1 1
0.268125029696599 0.260501275418848 1 1
0.0144721751822735 0.0161469370759211 1 1
0.363823412211029 0.350967861614864 1 1
0.357071824463408 0.345400714700574 1 1
0.285919647322752 0.278487552556104 1 1
0.32353605905341 0.313300605031952 1 1
0.116747105996211 0.113369922907218 1 1
0.301187075107012 0.293734148435408 1 1
0.245384977718784 0.236512545394256 1 1
0.267800187503579 0.26070098090485 1 1
0.236726218373051 0.230455682729468 1 1
-0.0712765309693255 -0.069704565438608 0 0
-0.0195312107701678 -0.0179935906722442 1 1
0.14783971814175 0.141138736643401 1 1
0.25064444119196 0.242882076314752 1 1
0.04067724462156 0.0394000605754844 1 1
0.46464283558183 0.452151931212462 1 1
0.00262790321295846 0.00296105226286097 1 1
0.137581939590923 0.132230723500622 1 1
-0.0219209560054541 -0.0207482324481883 1 1
0.305300226282683 0.297728259356363 1 1
0.0406745928306757 0.0393118416621334 1 1
0.126629221017414 0.123703584613173 1 1
0.202578371910793 0.195797340612648 1 1
0.130497933518645 0.125495404379185 1 1
-0.0140941624339367 -0.0141006925630615 1 1
0.178013755928692 0.172738484792196 1 1
0.174515418372433 0.16929058534209 1 1
0.37769013123462 0.367246282340288 1 1
0.29987690298433 0.289289921583604 1 1
0.169258959964164 0.164004733204699 1 1
0.160809297203089 0.156370923606135 1 1
0.173387435643984 0.170842282545273 1 1
0.43050023083234 0.418832484529105 1 1
0.0656904272465647 0.0630162104545511 1 1
0.167758293008063 0.161648706126607 1 1
0.257497101366677 0.250623479983285 1 1
0.211923384206174 0.205865880331694 1 1
0.33427442208522 0.324656390720151 1 1
0.256044732870209 0.248038079382587 1 1
0.160570289281966 0.155747607564628 1 1
0.319637482412106 0.310488483087776 1 1
0.250674660907862 0.242795245742894 1 1
0.167059805876383 0.161959960524229 1 1
0.0944964214536132 0.0917318957773559 1 1
0.239762658305631 0.232825802144369 1 1
0.306579715757538 0.300840040951983 1 1
0.0991967114148124 0.0964625065092596 1 1
0.215897153016539 0.210219180427099 1 1
-0.0913760159801129 -0.0900181730097676 0 0
0.13037949644923 0.126207685783007 1 1
0.144492697030127 0.140425974391711 1 1
0.272236988466833 0.264565916434642 1 1
0.238793738102641 0.230029702913014 1 1
-0.0330040690973255 -0.0321858892979314 1 1
0.251496037235512 0.24507688856159 1 1
0.118567139928196 0.115194498411007 1 1
0.260481793986119 0.252415701390841 1 1
0.352105407465278 0.343706780477666 1 1
0.615564963951495 0.596925849089147 0 0
0.396405278082471 0.382180397611255 1 1
0.391108007304945 0.379575069730634 1 1
0.241899092690353 0.23518455021756 1 1
0.0463290648672658 0.0433578800441932 1 1
0.127655910533292 0.123899370836734 1 1
0.276432101607326 0.267503451957697 1 1
-0.00285398344302212 -0.00284598464581141 1 1
0.0345449473529063 0.033236117599301 1 1
0.269653441505103 0.262509154703334 1 1
0.0957602663590389 0.0929301832340325 1 1
0.0148923814472939 0.0145191833416516 1 1
0.0779251342557899 0.0757618858270655 1 1
0.26895310003831 0.25902623740486 1 1
0.346723688363787 0.337711228581003 1 1
0.319704547691927 0.309532941177182 1 1
0.0843588638891844 0.082679860103279 1 1
0.15733877251032 0.151929981220506 1 1
-0.003371777720461 -0.00401774171735098 1 1
0.40305491865241 0.391879264196454 1 1
0.219263095062177 0.213293852546268 1 1
0.0843121959383332 0.0828900592024389 1 1
-0.116345424783789 -0.112064110970804 0 0
0.382656167041715 0.371728808785288 1 1
0.243780366007842 0.235757137703982 1 1
0.0389689161559185 0.0372698747475282 1 1
0.0544831138133694 0.0533719571401441 1 1
0.320924405204958 0.312349296113327 1 1
0.235148990530412 0.229041399904997 1 1
0.201789529710154 0.195613171902282 1 1
0.0779828486191942 0.0757951192059503 1 1
0.252351600789891 0.244752197985808 1 1
0.340794341658774 0.330612545674979 1 1
0.392759185708823 0.383583896371088 1 1
0.176930470384231 0.171031031066768 1 1
-0.00893968190907934 -0.00778522112813219 1 1
0.175356618883011 0.169750549608434 1 1
0.117212010213781 0.112832696270691 1 1
0.226140598968336 0.219497798750199 1 1
0.0786509488970448 0.0783477982105892 1 1
0.145694430653855 0.141489762405593 1 1
0.105424277947025 0.104034572986761 1 1
0.192549380156812 0.188711903983358 1 1
0.224462389286587 0.21891607843163 1 1
0.319248599370316 0.309797751742848 1 1
0.430554918917133 0.416005518391314 1 1
0.35374982477718 0.343809744023161 1 1
0.122384301757633 0.11946996889691 1 1
0.133615880258321 0.128534982636923 1 1
0.118512241129263 0.114249619930533 1 1
-0.00135313563527268 -0.00211021195651527 1 1
0.409241377962259 0.397123401621905 1 1
-0.00889924573088878 -0.00855026220300633 1 1
0.244553603715914 0.238557021442757 1 1
0.157721140664314 0.151498473379635 1 1
0.117169886086298 0.111042109576853 1 1
0.167876604896515 0.164831431242699 1 1
-0.00170166272754557 -0.00143850205324778 1 1
0.0477738493297773 0.0483025348590585 1 1
-0.117674985771139 -0.11333757386263 0 0
0.307050010100884 0.295764012049324 1 1
-0.01289631257673 -0.0124226050100719 1 1
0.051236243962904 0.0509497884721649 1 1
-0.0303180718593787 -0.0299535786478616 1 1
0.319643999719453 0.309621067974208 1 1
0.340211276633514 0.330468026576323 1 1
0.365361778978945 0.355137486517846 1 1
0.375415374554281 0.365106830454246 1 1
0.217534864208705 0.21123760973012 1 1
0.118662668663596 0.114963074257519 1 1
0.28483067029 0.278320718399356 1 1
0.096402859224682 0.0907386757105454 1 1
0.112282347187024 0.108960454346334 1 1
0.0220126618978992 0.021940614987367 1 1
0.196790369214363 0.192843157982602 1 1
0.176081541724063 0.169918969733515 1 1
0.207490564202064 0.20143055687545 1 1
0.144198330634665 0.139533902572507 1 1
0.124660039949561 0.121464493996543 1 1
0.0672259266335127 0.067281903289953 1 1
0.414150028062826 0.403233326992846 1 1
0.2475921640263 0.241847164517218 1 1
0.239884348931025 0.230838321740894 1 1
0.0358737102220781 0.0349431773807303 1 1
0.18819432847478 0.184923342603932 1 1
0.21981015876574 0.214936641322074 1 1
0.317658552029639 0.307664311950708 1 1
0.264925778465038 0.256424543614845 1 1
0.201758318343816 0.195648673995086 1 1
0.418608718874446 0.406603877283607 1 1
0.45742038352027 0.443345738515798 1 1
0.238464254643019 0.231745392879331 1 1
0.425784130055224 0.413308167114182 1 1
0.199668439979676 0.194538738697638 1 1
0.221617609366844 0.216237420472691 1 1
0.111360199062108 0.108596858545455 1 1
0.0745127032282721 0.0721741920301735 1 1
0.193233897796128 0.188886606000517 1 1
0.487432631912553 0.473696957584574 0 0
-0.106706604303966 -0.102593889761909 0 0
0.180177663265645 0.174556496367604 1 1
-0.0583987476888587 -0.0560293970095894 0 0
-0.0690400792066917 -0.0659370865560346 0 0
0.315863272804982 0.306856548231496 1 1
-0.163455598533176 -0.158181637125908 0 0
0.319382408938903 0.309905510973246 1 1
0.241520269051759 0.234658640960899 1 1
0.379300579587901 0.369770492925593 1 1
0.265266214316696 0.257263799008509 1 1
0.203318308878867 0.197127885550899 1 1
0.157843125330544 0.152726199589554 1 1
0.183690801814402 0.17849137101197 1 1
0.14477063714829 0.14066013036839 1 1
0.23868888443204 0.229380748917689 1 1
0.184393863970012 0.178386315270124 1 1
0.207665137105326 0.201718327839412 1 1
0.4177011005877 0.405582754244791 1 1
0.190450570957953 0.187034096188687 1 1
0.462374543885576 0.449004988655411 0 1
0.45362243716953 0.44043873186841 0 1
0.293547946913738 0.284413262835984 1 1
0.311494674808386 0.303415379558452 1 1
0.450399662242413 0.438140900681842 0 1
0.326716710668401 0.318541112115527 1 1
0.168293538344428 0.162630893345565 1 1
0.236451808417902 0.229268858904422 1 1
0.0964568889646467 0.0924535086353153 1 1
0.361084419674688 0.349824789779457 1 1
0.0941298629136464 0.0913377039023757 1 1
0.0662409441324642 0.0648263928968272 1 1
0.222559057233789 0.216739112839961 1 1
0.127294512495491 0.124690057489909 1 1
0.258389089590621 0.250031313981001 1 1
0.0771202871911427 0.0742711996040681 1 1
0.235715566967419 0.228693039128253 1 1
0.10190453155357 0.0985125232156024 1 1
0.208842862772287 0.20334743177118 1 1
0.177005785289627 0.171008425451193 1 1
0.373739441560797 0.362447769585264 1 1
0.0317416625760337 0.0314305913860447 1 1
0.0888159157378949 0.0875306614307991 1 1
0.162229113829151 0.157085550510105 1 1
0.289027502595947 0.279773467061655 1 1
0.185355899404397 0.178939002478969 1 1
-0.040851255645263 -0.0398517134647687 1 1
0.123851255694565 0.120754147758538 1 1
0.230603297877918 0.223397264101715 1 1
0.177095576872893 0.173767499940261 1 1
0.132704372287039 0.128938312207376 1 1
0.177050938140187 0.172216899661528 1 1
0.207074673731063 0.201225155345886 1 1
0.187795850078354 0.182043973634167 1 1
0.26768714235123 0.25950460221878 1 1
0.120231674967934 0.116205535998572 1 1
0.329361473516485 0.319750295046669 1 1
0.183645590951537 0.17600929382264 1 1
0.168317583953495 0.162757314641915 1 1
0.355238068560216 0.34446430330571 1 1
0.212920325546807 0.208422227148543 1 1
0.290654491960519 0.282537592646185 1 1
0.222121182370542 0.215874361011581 1 1
0.224845768123519 0.217703608947514 1 1
0.199045171270376 0.193461718022873 1 1
0.241269358347826 0.234077557205532 1 1
0.296096771822022 0.287516418323713 1 1
0.118854426828592 0.115049203549543 1 1
0.329893173380762 0.320721415106585 1 1
0.111379948278315 0.107150895538607 1 1
0.202204353875878 0.196201843654181 1 1
0.355451073938767 0.342661888851286 1 1
0.257616937655732 0.249834620214704 1 1
0.194684399919792 0.190819027749736 1 1
0.243524047079022 0.236141109382867 1 1
0.0405320009630089 0.0393643115449703 1 1
0.162528819328636 0.159431308007371 1 1
0.277725084326661 0.269956100128504 1 1
0.287773023851518 0.278467461153161 1 1
0.0483211794778845 0.0467756955985252 1 1
-0.07315974904383 -0.070751888676984 0 0
0.0468887840076913 0.0459495652335841 1 1
0.196338739810071 0.189275571943078 1 1
-0.0890039075498355 -0.0885831681463437 0 0
0.102182890786217 0.0991685231412732 1 1
0.243350194898723 0.235225539272503 1 1
-0.00625880949894746 -0.00577556427855583 1 1
0.229098190823925 0.222595238476076 1 1
0.17435504713537 0.16830320680859 1 1
0.233544103711527 0.226040649938071 1 1
-0.0682507645285421 -0.0657696216799288 1 1
0.0203456502218565 0.0191671736242304 1 1
0.243951831801442 0.235223977520966 1 1
0.0217462474689263 0.021222287771885 1 1
0.299002252542824 0.289372433519419 1 1
0.138378453349575 0.134608526552678 1 1
0.00362699429591807 0.00372600857722949 1 1
0.0396014408322886 0.0388991309488723 1 1
0.00693510447608898 0.00711937125399341 1 1
0.206504502985216 0.200574515409452 1 1
-0.0975890709858409 -0.0916577608223175 0 0
0.188265251766301 0.18299291220132 1 1
-0.00277341532079094 -0.00286811947202563 1 1
0.2321492252389 0.225617262821669 1 1
0.152783138852216 0.148428574721397 1 1
-0.0118590708872729 -0.0123104007108871 1 1
0.17800002874213 0.170008948374508 1 1
0.280837340873184 0.273717563551132 1 1
0.257681922297428 0.251639760738282 1 1
0.207945719389311 0.201194123603319 1 1
0.0720562402369407 0.0699605902683648 1 1
0.498870473853225 0.483001139914018 0 0
0.154798990835144 0.149577414911698 1 1
0.215531866405849 0.209084802853 1 1
0.297699706874255 0.289288166389696 1 1
0.193917393790889 0.187817722421835 1 1
0.293317358251854 0.283563411823678 1 1
0.293507564024826 0.285035265988896 1 1
0.199561697445477 0.192741366945127 1 1
0.191499249696631 0.186013841351451 1 1
0.22344253333887 0.217051300047369 1 1
0.0763685714442368 0.0744170836725441 1 1
0.313228810735992 0.302856475544355 1 1
0.337489819244419 0.327513860022592 1 1
0.619262036190096 0.599922758952655 0 0
0.0384632073877256 0.0376829529795216 1 1
0.234098140678874 0.226430831827483 1 1
0.425167419237571 0.413575566733972 1 1
0.0247736221861706 0.0243152541579602 1 1
0.332701786519554 0.323132550709538 1 1
0.261702978438048 0.254488774358796 1 1
0.355256524786964 0.343564209290644 1 1
0.142881424990893 0.138369192880589 1 1
0.263074329439468 0.255463184579488 1 1
0.232180961809686 0.225864647062215 1 1
0.253499170371695 0.246215263736597 1 1
0.266083114843634 0.258288521335008 1 1
0.240061785825164 0.232431660560224 1 1
0.202131831897997 0.195417405357468 1 1
0.312829608028324 0.303885129348 1 1
-0.089882120504879 -0.0871345472028079 0 0
0.195144673983221 0.189367887931094 1 1
0.271447964645515 0.264475374593274 1 1
0.127221849543467 0.12211586305444 1 1
0.12443630331427 0.122257450184848 1 1
0.317420542659796 0.308861835493495 1 1
0.154956963167851 0.151338520760616 1 1
0.147587325092395 0.143314359405974 1 1
0.39476879729941 0.381729590706012 1 1
0.209055224462383 0.202661043960599 1 1
0.184424854326334 0.179637955015438 1 1
0.339019111740942 0.328136071750477 1 1
-0.00429511267015967 -0.00454521787624066 1 1
0.195286930270751 0.189844611575361 1 1
0.233649729720223 0.226268660702388 1 1
0.229623712911503 0.223166015455271 1 1
0.35323413963118 0.342637621124599 1 1
0.279660046176111 0.271594184220269 1 1
0.151015019503865 0.146864160728034 1 1
0.240296722563728 0.233231969959061 1 1
0.230081012032901 0.222629205661193 1 1
0.146706613711629 0.143170857089961 1 1
0.254348965291239 0.247739467934041 1 1
0.338726295512272 0.32956637409041 1 1
0.149525516104931 0.145685673543584 1 1
0.0258793450474956 0.0253890987551607 1 1
0.124098300611977 0.121799609344242 1 1
0.074965001633547 0.0724020499288531 1 1
0.365058422470034 0.353241713243022 1 1
0.117574712455654 0.113446389994492 1 1
0.185148614065277 0.17969044572498 1 1
0.247388646438474 0.238521175532008 1 1
0.0853772448071913 0.0835834644214768 1 1
0.225486790513798 0.220996426418836 1 1
0.197304564788688 0.192166492010484 1 1
0.241298004284227 0.233676407722264 1 1
0.338602921238094 0.326886307086973 1 1
0.303269538316729 0.294628501942082 1 1
0.358420024482847 0.348105887114464 1 1
0.347575254130942 0.337610560506935 1 1
0.229814037415759 0.223222993510365 1 1
0.281666304764408 0.273396730375272 1 1
0.255283527833872 0.24818440785983 1 1
0.239677196325603 0.23263292093396 1 1
0.0755994780416631 0.0732969140079468 1 1
-0.167131245008361 -0.161877332118514 0 0
0.177323077240398 0.17279052677478 1 1
0.180312918401645 0.174795525634234 1 1
0.086024370119473 0.0843973026792961 1 1
0.2057383122287 0.201488405572666 1 1
0.104353417307859 0.101229767853896 1 1
0.270479158736219 0.262628390145551 1 1
0.239465572193363 0.232584624353984 1 1
0.265305712302699 0.257180045902188 1 1
0.341989030550561 0.32889423190138 1 1
0.242057630803506 0.235325549592561 1 1
0.0975058586812144 0.0946632688803172 1 1
0.154791710636279 0.150974498842128 1 1
0.326581632632711 0.316199074185556 1 1
0.232419060724814 0.225257266421715 1 1
0.125163861985414 0.121101419757158 1 1
0.119167179229759 0.11552828910543 1 1
0.102365493702754 0.0988918027082409 1 1
0.0959508697238072 0.0941471239436439 1 1
-0.0766211101092273 -0.0737214224631288 1 1
0.0997993533330352 0.097770350893922 1 1
0.312031988545826 0.302084096406568 1 1
0.48448613443448 0.470214504273764 1 1
0.221019332830668 0.214775693705367 1 1
0.333482063723323 0.324171637066407 1 1
0.0981940390045945 0.0957622912103041 1 1
0.0737829711021266 0.071137623071681 1 1
0.244759838848233 0.238265866157916 1 1
-0.227305739053209 -0.220483097655411 0 0
0.452686879999876 0.441395400714059 1 1
0.410580507203821 0.397970199419332 1 1
0.0704542194198556 0.0681793305417147 1 1
0.2735448891349 0.265126226818193 1 1
0.244155034210961 0.23504450996668 1 1
0.31708367823267 0.308093044238926 1 1
0.336896179792688 0.328561820651151 1 1
0.146167531857809 0.144065943382988 1 1
0.287691060518854 0.278854993828409 1 1
0.377497380358035 0.36728457027585 1 1
0.246812936558218 0.240867933619061 1 1
0.0972111440791901 0.0948555221593278 1 1
0.121591081231057 0.116318133264393 1 1
0.212560006853779 0.205415716111687 1 1
0.316200772107519 0.307360386694393 1 1
0.152981251930714 0.147935084648932 1 1
0.150566619858391 0.145671161131238 1 1
0.284338121543508 0.277097150876501 1 1
0.475056910337198 0.459716923284157 0 1
0.25001874068569 0.243858200247616 1 1
0.228559480812899 0.220609376716822 1 1
0.27565420734657 0.267659809807867 1 1
0.090268114943968 0.0878401312793423 1 1
0.159126849444671 0.154658117957986 1 1
0.15594252985955 0.151680837350569 1 1
-0.202197522940203 -0.196890597782034 0 0
0.483836808700991 0.47021276213956 0 0
0.473198822549839 0.460935331543924 1 1
0.238411416781149 0.231666732308315 1 1
0.189271762037742 0.18342235001959 1 1
0.137857403355718 0.133125019353268 1 1
0.368465694439848 0.357370131174478 1 1
0.242159700131253 0.235065604314259 1 1
0.284915553274606 0.275260388749986 1 1
0.175544094586908 0.170789335675797 1 1
0.170038792573549 0.16450013489896 1 1
0.30740925439003 0.298430523212802 1 1
0.138706224063251 0.135106383994014 1 1
0.485320631882409 0.472291639889699 1 1
0.382162919310637 0.371057584562535 1 1
0.0777463666665147 0.0756371621103811 1 1
0.131625467782129 0.128628784018545 1 1
0.189198632387907 0.181847406705243 1 1
0.218363166565113 0.211936946272788 1 1
0.119215722466878 0.117830976551186 1 1
0.30821439226322 0.299148100235375 1 1
0.309115772298269 0.299828764108651 1 1
0.14411240073607 0.138033801731735 1 1
-0.0341795263577115 -0.0343549512975297 1 1
0.250993779426971 0.245327872663827 1 1
0.187087889647987 0.183720665132698 1 1
0.244322668431213 0.236873896197964 1 1
0.347908067499132 0.338857193122555 1 1
0.263459527228659 0.25527806025794 1 1
0.22779638074846 0.221337230855226 1 1
0.0337114091684131 0.0330315735192154 1 1
0.25109303258834 0.244175560602245 1 1
0.155538048971452 0.151160413227929 1 1
0.391257968435159 0.380141626192552 1 1
0.205916961944082 0.199537858267298 1 1
0.237446089063978 0.231054607411471 1 1
0.0466288098502541 0.0461044078147909 1 1
0.157978035906431 0.153295411123679 1 1
0.127896558685898 0.124387389974113 1 1
0.254358413714774 0.247619609473228 1 1
0.46612366027804 0.451891336832401 1 1
0.309472393004222 0.299902587565378 1 1
0.188014038991923 0.182642471240781 1 1
0.153295604311906 0.150589995103931 1 1
0.174176705490363 0.169813920105836 1 1
0.228458277617224 0.222000131169264 1 1
0.216250550613759 0.209780524476187 1 1
0.454171159433882 0.440032645903455 1 1
0.29159219016041 0.284345506023777 1 1
0.173455083127099 0.167051997187468 1 1
0.170376999546304 0.163243025061781 1 1
0.130479647248095 0.126160943385829 1 1
0.0348347936971653 0.0329918588980156 1 1
0.0659226221059589 0.063616437271845 1 1
0.0920597546772588 0.0871944763011035 1 1
0.203718810637736 0.197691321531773 1 1
0.205579183301762 0.198017845992101 1 1
0.390169921772328 0.378216804644861 1 1
0.197213775439064 0.190839433805334 1 1
0.126729422220439 0.123069875916774 1 1
0.351990458050388 0.341147738220082 1 1
0.259468721924694 0.248048580558867 1 1
0.22258890502142 0.2134841127153 1 1
0.211272899810333 0.204582777890917 1 1
0.160017769596866 0.155394407728356 1 1
0.104191371441032 0.100957785277711 1 1
0.431077837112887 0.418771050738847 1 1
0.475645458389507 0.461507385229852 0 0
0.176454683741928 0.172359326513648 1 1
0.395400593174033 0.384542758555046 1 1
0.0953503559671243 0.0925836215074062 1 1
0.242723545665562 0.235805306190284 1 1
0.182656475906615 0.176547222809173 1 1
0.00410546684688533 0.00390364982825649 1 1
0.210500736041781 0.20341089801298 1 1
0.166354678043636 0.160481283087167 1 1
0.145508598042906 0.139059950181121 1 1
0.425131945213327 0.41383805425262 1 1
0.148912156521843 0.144563830275988 1 1
0.122920960206099 0.119987460585848 1 1
0.203648326865354 0.198013924627622 1 1
0.158635917944547 0.154124403426139 1 1
0.248735928720859 0.243160447288788 1 1
0.213631422791487 0.207746244546624 1 1
0.409384184006049 0.396721122184946 1 1
0.140647184747404 0.136267578280271 1 1
0.157713085816841 0.153012419278311 1 1
-0.116029507368599 -0.11231515571538 0 0
0.334511570075877 0.32582532871312 1 1
0.32174061395944 0.312123892348628 1 1
0.199332960947838 0.193095823808718 1 1
0.160518617877875 0.155424064740836 1 1
0.0549993010174294 0.0520498028494737 1 1
0.291974007048374 0.283409239039644 1 1
0.271494862438752 0.265558307495354 1 1
0.261872332629088 0.254822858022749 1 1
0.320483825795878 0.311159643943861 1 1
0.246802955651208 0.239010384129645 1 1
0.333568796983974 0.323351920636507 1 1
0.205996961930875 0.199458808142347 1 1
0.35690253723111 0.345624846673829 1 1
0.237091866389726 0.230929381259628 1 1
0.223269988362876 0.218186218395297 1 1
0.196052133267198 0.191668085720638 1 1
0.248109882357033 0.240969333895322 1 1
0.142389647455986 0.138054819830138 1 1
0.300674721720786 0.292761880106526 1 1
0.337998709571353 0.328021949907906 1 1
0.234382055593212 0.227789309091829 1 1
0.207738561979346 0.201402110863645 1 1
0.25758683099747 0.249410120770647 1 1
0.158134974069171 0.153586789997838 1 1
0.428639980003303 0.414506971522018 1 1
0.235522664431034 0.22750487301213 1 1
0.313261635996847 0.304213557045694 1 1
0.344592270831304 0.333545086108148 1 1
0.297317846997082 0.287524432810094 1 1
0.248751116340673 0.241591393023464 1 1
0.159803630641827 0.155696305160655 1 1
0.0414293676375661 0.0409725053673621 1 1
0.140180453200973 0.135290713343363 1 1
0.047483800232727 0.0469131026454489 1 1
0.195848233407054 0.189263130464018 1 1
0.111280710995888 0.10767675522086 1 1
0.101878971959038 0.0987812426227817 1 1
0.167224794944553 0.163286676930319 1 1
0.295930395838897 0.286848724062958 1 1
0.481510667692913 0.467216957941806 0 0
0.556737197124023 0.541785733158111 0 0
0.35095388566725 0.341449883016825 1 1
0.153784244992458 0.149555473708212 1 1
0.289121655088025 0.278366123303937 1 1
0.280783451132087 0.271512371895917 1 1
0.0795138243303247 0.0765227561248319 1 1
0.334022298654911 0.326638351799381 1 1
0.234666688030174 0.227093451747201 1 1
0.303110929821419 0.294394547786334 1 1
0.18555836415458 0.180330046617346 1 1
0.401575528577779 0.38931578010604 1 1
0.471385588541225 0.457344844244697 0 0
0.406848836057219 0.395647514600312 1 1
0.258126206942056 0.251018915165286 1 1
0.385253109701551 0.374361022703251 1 1
0.271530820155773 0.263311131338199 1 1
0.331900964539596 0.322245343015839 1 1
0.481572829623952 0.466852837186941 1 1
0.10611643729312 0.103007056133448 1 1
-0.00579025653682114 -0.00579726124539463 1 1
0.236398574481541 0.22968866529388 1 1
0.243280304292979 0.236212315186931 1 1
0.0422073266823717 0.0413005220012582 1 1
0.170116823258917 0.164756017109927 1 1
0.461929355654534 0.448680224542717 1 1
0.139769306615069 0.13560236651352 1 1
0.24812556822759 0.240150414810584 1 1
0.293471700263619 0.285601433333126 1 1
0.0142313297738423 0.0135631325472369 1 1
0.349928335567294 0.339564086062545 1 1
0.116023167132279 0.113189298391644 1 1
0.402264005524565 0.389201900204952 1 1
0.237755919418885 0.230999835909347 1 1
0.0407950319977924 0.0397037449756858 1 1
0.0959435395499299 0.0934201448006915 1 1
-0.00337760139630301 -0.00136874654437417 1 1
0.12702023108596 0.124059907126984 1 1
0.317587910349861 0.307454541461794 1 1
0.164227765555749 0.159187547686571 1 1
0.136861447614743 0.132220140696891 1 1
0.397635082927703 0.386876573378815 1 1
0.103725104110323 0.101004305808854 1 1
0.271055184052957 0.262698826682193 1 1
0.262335904498812 0.252850042773266 1 1
0.397714001326703 0.386141885940122 1 1
0.044462595634998 0.0426602488589254 1 1
0.182478864717857 0.177526510987193 1 1
0.16099665182567 0.155964723408726 1 1
0.402869217458745 0.393102163656089 1 1
0.0580190998771497 0.056101169931336 1 1
0.355337880376085 0.34461365138199 1 1
0.27191750551631 0.263020672076921 1 1
0.253885330115096 0.246717225959247 1 1
0.284491185765943 0.277005301670887 1 1
0.0964639311612907 0.0958575660870555 1 1
0.220804889656979 0.215486705594181 1 1
0.172704074306443 0.167306671407639 1 1
0.327295129160577 0.31690454314357 1 1
0.131231904114312 0.12703798137063 1 1
0.248617816965624 0.242319381931202 1 1
0.360215279560199 0.349496191617057 1 1
0.0341195900798205 0.0323634988905742 1 1
0.144454218992311 0.140035762237155 1 1
0.352384135766616 0.339535248337502 1 1
0.186635319398219 0.18024010568138 1 1
0.322766337508459 0.313685666817883 1 1
0.252533501639559 0.244380088510105 1 1
0.1676204526073 0.162697936574672 1 1
0.271835582715558 0.261913893301868 1 1
0.137094054708667 0.132990209236488 1 1
0.126542075936523 0.123221080294866 1 1
0.166496436077003 0.162015273176806 1 1
0.0902726442494391 0.0917871005311284 1 1
0.30420588298831 0.296360551189481 1 1
-0.031283539376129 -0.0315183458545281 1 1
0.199944835277888 0.194177919968366 1 1
0.209464952756396 0.203028788115547 1 1
0.381763958181362 0.371101212791855 1 1
0.230415332451081 0.22420637350701 1 1
0.408870975940078 0.39730633699336 1 1
0.0969757332502655 0.0946788461784696 1 1
0.0775745268099748 0.0742201762980896 1 1
0.0861980223495341 0.0838037424155052 1 1
-0.0458868804374191 -0.0448835805299148 1 1
0.0879100240191412 0.0825318826330868 1 1
0.343878453061689 0.331776170366952 1 1
0.18066729281391 0.175072056126185 1 1
0.519919325426881 0.504925462242245 0 0
0.12171083369635 0.11809327935422 1 1
0.338396372656638 0.329851422109868 1 1
0.126477887384008 0.123264273945458 1 1
0.471529341251686 0.455919896045685 0 1
-0.0274368750173211 -0.0249301465644572 1 1
0.0207214672826001 0.0199461857286806 1 1
0.155757484631079 0.150496374714757 1 1
0.491181211325566 0.476088156954891 0 0
0.133905862913074 0.130801202425654 1 1
0.429680541435624 0.416788402690642 1 1
0.274526985497005 0.266461439855097 1 1
0.0931676565648634 0.0917182370473086 1 1
0.325712372271247 0.316317526136193 1 1
0.344498924280957 0.335214121567295 1 1
0.175283114089538 0.17053712696805 1 1
0.30829214904076 0.299276330038179 1 1
0.0312135355401651 0.0303964460731855 1 1
0.187341705023107 0.180984822275555 1 1
0.252637260807555 0.245374017118608 1 1
0.181403767615675 0.174495649493817 1 1
0.270700547767926 0.263479907255691 1 1
0.158524256879772 0.152133693308654 1 1
0.0548801316443243 0.0532693886043953 1 1
0.114919584527283 0.110107155685454 1 1
-0.00729581468119511 -0.0052183581294726 1 1
0.146938893198132 0.141463581694985 1 1
0.13721150933833 0.13262348388857 1 1
0.130204666689802 0.125774479071456 1 1
0.150396483337615 0.146449975441822 1 1
0.139103102943714 0.134629302801139 1 1
0.154205943044814 0.149500969428569 1 1
0.178909520410024 0.171695588393151 1 1
0.244182909482877 0.23682081676111 1 1
0.376765533204288 0.364982114711091 1 1
-0.0442032292895423 -0.0427140486929223 1 1
0.309100109499343 0.301169009787977 1 1
-0.0102796858713144 -0.00966612791388157 1 1
0.252013553486101 0.246070243997437 1 1
0.264311190291058 0.257213388965613 1 1
0.242584433505464 0.235624969360866 1 1
0.174599656512278 0.169760949941857 1 1
0.0594771189934773 0.0581998316880013 1 1
0.137975086357683 0.133401531297861 1 1
0.185108687216952 0.178947107552507 1 1
0.17849047000784 0.17289095738359 1 1
0.193440524734 0.187683822145455 1 1
0.274310864943173 0.266061660860241 1 1
0.18755764862055 0.182111352432685 1 1
0.00985637754060331 0.00968283441733181 1 1
0.144275373702937 0.140428850076108 1 1
0.272464903695058 0.2636291995321 1 1
0.201621596901148 0.197373601719821 1 1
0.269781667011238 0.261498878031764 1 1
0.146970225657875 0.141877990471291 1 1
0.467156786855155 0.451910142381402 0 1
0.341490439465411 0.331806309524405 1 1
0.027255374698328 0.0269035628839818 1 1
0.306908534983066 0.297214839211729 1 1
-0.0321604737649105 -0.0301752647367576 1 1
-0.0203733352139361 -0.0184057352729225 1 1
0.198890007381971 0.1917078227788 1 1
0.231656622476991 0.225292377825951 1 1
0.0679055753441031 0.0664439327075952 1 1
0.0557475417137734 0.0556890751290181 1 1
0.0815979884135897 0.0783898144170923 1 1
0.223700675269536 0.217583801379023 1 1
0.0297311927863638 0.0281559593611453 1 1
0.131932704315689 0.126841794112007 1 1
0.273029961066475 0.264678097984639 1 1
0.201026584084399 0.195013686959555 1 1
0.179136732307604 0.17412172598117 1 1
0.155285422066714 0.150649570550343 1 1
0.180562919229466 0.176044319101845 1 1
0.100836515052618 0.0966959249620562 1 1
0.25723857562161 0.248741300015995 1 1
0.264657344629246 0.256178199613823 1 1
0.301500364279574 0.292437286485349 1 1
0.312150596187037 0.302211436161163 1 1
-0.0668749424924777 -0.0650489954358811 1 0
0.433939051301101 0.421820914157322 1 1
0.223234133036645 0.216215361326853 1 1
0.165367687176389 0.161033989548152 1 1
0.0166144876607564 0.0160109744205016 1 1
0.251295253333482 0.243536930471435 1 1
0.199297832111367 0.193778344147277 1 1
0.252954398803502 0.245685182127405 1 1
0.176950795741023 0.17070282071998 1 1
0.171708670808338 0.167577272346824 1 1
0.106319497409887 0.103233711597347 1 1
0.14048215249427 0.135119969883406 1 1
0.0985628346583236 0.0942164777014275 1 1
0.162777852948381 0.15865059754569 1 1
0.339712418980435 0.329751540962587 1 1
0.14655383528732 0.141918483247989 1 1
0.273658124270709 0.264639681817901 1 1
0.0901175081487697 0.0880427283263569 1 1
0.167607264147927 0.162499911548004 1 1
0.058697269835447 0.0571683843623019 1 1
0.485470874722028 0.470761707245224 0 0
0.372256346198814 0.361926371321554 1 1
0.229107929270427 0.223149390684422 1 1
0.280278640892276 0.273707487100294 1 1
-0.0437096008462918 -0.0422813523863135 1 1
0.352939679989283 0.342843264339538 1 1
0.269814586681366 0.262049068471064 1 1
0.0469378822724938 0.0469081149451901 1 1
0.32108568653506 0.311313909479536 1 1
0.276161110268532 0.268712034662158 1 1
0.371739587789613 0.360660579684555 1 1
0.126764380644959 0.126026599929146 1 1
0.321392833832256 0.313493442971245 1 1
0.236032788406469 0.228149663020937 1 1
0.269663101030338 0.25925837667123 1 1
0.167199705491026 0.161776105142366 1 1
0.10938638287769 0.106828641815916 1 1
0.220270837139821 0.213408523593953 1 1
0.220040195717805 0.213196213476329 1 1
0.560761127964348 0.544088242574918 0 0
0.193211392672761 0.187809640077249 1 1
0.221370702173008 0.215982996856 1 1
0.298653420612165 0.290893717697897 1 1
0.500987733291148 0.484526314039023 0 0
0.390052278618252 0.378630254318372 1 1
0.235250152993419 0.229262056012939 1 1
0.20623379745335 0.199974537423686 1 1
0.189322173129947 0.183121309377073 1 1
0.232631456935823 0.226137568135461 1 1
0.185243061990985 0.177829083152753 1 1
0.184764947856053 0.17860635848512 1 1
0.229812456912577 0.222875445208317 1 1
0.113171582162327 0.109244674554608 1 1
0.136692469950479 0.132623255353567 1 1
0.316633886590885 0.306419406410309 1 1
0.188677484701466 0.182613589552693 1 1
0.408589342014048 0.396556510418873 1 1
0.167037987138635 0.164139366630688 1 1
0.110426659993095 0.108426638552937 1 1
-0.00907608822094262 -0.00917940261190985 1 1
0.288265699824288 0.279917982425219 1 1
0.230369793361486 0.223576510321839 1 1
0.205399222515083 0.198636116247418 1 1
0.193787316039218 0.187700226190875 1 1
0.0495004970875037 0.0491487221133799 1 1
0.0982895850691215 0.0950211989578583 1 1
0.157292423596914 0.152647461928976 1 1
-0.0316730603637801 -0.029760310747196 1 1
0.138732721455953 0.134917452058632 1 1
0.168453010713479 0.1640827325197 1 1
0.139593273663017 0.133916783395767 1 1
0.164950142030905 0.162186447265706 1 1
0.116035942276289 0.112346990810685 1 1
0.271339712617462 0.2632416042723 1 1
0.00286859836034823 0.00294843414364307 1 1
0.135111684667955 0.130009370926905 1 1
0.201502090305675 0.1945505115412 1 1
0.168738316702144 0.162678177894649 1 1
0.118388026859704 0.115496968939329 1 1
0.188950061611314 0.181364235308746 1 1
0.243109279764598 0.234595941456893 1 1
0.102005694843025 0.0994455975867921 1 1
-0.142458153319043 -0.137434507991319 0 0
-0.0344308210739643 -0.0334489136059242 1 1
0.304351537199364 0.295752724520815 1 1
0.0923171656997094 0.0890970795674602 1 1
0.297019882416215 0.286957589324316 1 1
0.19631656212532 0.190263251621886 1 1
0.267254091427347 0.260004695135181 1 1
0.0942402957137687 0.0917900658508524 1 1
0.297265946061557 0.289434131803698 1 1
0.0976404668389986 0.0957411352676096 1 1
0.110136772608972 0.107212502876564 1 1
0.273874750165086 0.26612965524179 1 1
0.379190226018887 0.367981607056016 1 1
0.253216667067008 0.246190082848761 1 1
0.129393047890112 0.126299946460248 1 1
-0.0116522997016399 -0.0127110988042323 1 1
0.027807511510874 0.0271044932288769 1 1
0.295578354039163 0.285899525892844 1 1
0.491926808302914 0.478261623581215 0 0
0.149846312593417 0.146899597545712 1 1
0.323847313522365 0.315188007867959 1 1
0.0401877258534036 0.0379463021147404 1 1
0.43322813889239 0.419693895802104 1 1
0.0407670272358244 0.0395034198127236 1 1
0.161434282718916 0.156902152506303 1 1
0.158711499955134 0.154139406650082 1 1
0.183568537725205 0.177422391466167 1 1
0.372752376791881 0.363271367975353 1 1
0.0536562760043951 0.0540762951719299 1 1
0.311244758288536 0.301753085547661 1 1
-0.231521601710871 -0.225749402824334 0 0
0.161750092318135 0.154900163965588 1 1
0.428412843138945 0.415916825030936 1 1
0.494102706038722 0.480228318140556 0 1
0.332727193731857 0.322192432036435 1 1
0.121295892063927 0.117847226938422 1 1
0.278235222415874 0.268797761194462 1 1
0.0958792514129158 0.0922929685107503 1 1
0.156479947696501 0.151184098028391 1 1
0.156033853379513 0.150235123741721 1 1
0.182702916975524 0.174757766750289 1 1
0.244424268645932 0.236924984877024 1 1
0.386679714598835 0.375079949714318 1 1
0.137379542071769 0.132838135431486 1 1
0.2524953263373 0.246656305347271 1 1
0.258328558889881 0.251105014435779 1 1
0.329365172233243 0.31978648610974 1 1
0.248008303985878 0.241270120085695 1 1
0.311913310358339 0.30157364158111 1 1
0.225128455444735 0.218907091553183 1 1
0.310673231037156 0.301771886819237 1 1
0.225757004163652 0.218295533248944 1 1
0.254686561133432 0.247756092742588 1 1
0.148213925477404 0.143875993907554 1 1
0.0925964717069199 0.0898915853593929 1 1
0.0297282854588152 0.029381304111552 1 1
0.390604129937743 0.379254102962244 1 1
0.174460875764358 0.171034589516793 1 1
0.242517970017812 0.235307474314712 1 1
0.422270246112083 0.408899009344344 1 1
0.15807725974262 0.15252811571062 1 1
0.103246366247442 0.100331641085088 1 1
0.0626753659292767 0.0607832291402618 1 1
0.221298550593948 0.214722022891833 1 1
0.0605187388459083 0.0581796713339958 1 1
0.196646793471344 0.189801091118408 1 1
0.484850745857627 0.473302111996462 0 0
0.153162207281755 0.1487991068854 1 1
0.300368055780003 0.291110628255985 1 1
0.33015411446772 0.321142278946791 1 1
0.209589970291205 0.204123280853405 1 1
0.47180315114506 0.45838993033829 1 1
0.129073906494275 0.12523893741198 1 1
0.261479986111876 0.253780918419108 1 1
0.304264240152326 0.294964771831246 1 1
0.358510922427241 0.347884962117162 1 1
0.190803002218983 0.186207332547184 1 1
0.220428815905981 0.214461679037856 1 1
0.260838031696624 0.253078055625049 1 1
0.0576072320823511 0.0581127737215758 1 1
0.257449843493786 0.250747054208136 1 1
0.124523911961203 0.122563965186404 1 1
0.25086630466669 0.243753582475803 1 1
0.0943113451805892 0.0920249926125357 1 1
0.243279537455014 0.233819255440519 1 1
0.203276936955708 0.197181480983526 1 1
0.0450410244171632 0.0427533150458765 1 1
0.119603611001746 0.1120142882429 1 1
0.332423930606724 0.3216835051367 1 1
0.210465718086001 0.203735904422878 1 1
0.374884858670366 0.363026206260861 1 1
0.12221642478506 0.117332660013873 1 1
0.195371206227273 0.188817372985283 1 1
0.290754271474218 0.282675673542386 1 1
0.281284116465257 0.272845509652308 1 1
0.218328925340956 0.21268911432247 1 1
0.244687499894724 0.240006578644999 1 1
0.301788285441717 0.29305419975006 1 1
0.37498828044234 0.361645304824237 1 1
0.287697554631162 0.279252256341447 1 1
0.264285351679963 0.255527110264883 1 1
0.175015848722633 0.172675230279939 1 1
0.251070674225324 0.244308608891723 1 1
0.342812907629578 0.33165168844531 1 1
0.215035097010753 0.208855708957605 1 1
0.37724806306451 0.366887447898892 1 1
0.0934269292089024 0.0907956331939428 1 1
0.242175237520873 0.235886037016972 1 1
0.454933798799926 0.442474943321307 1 1
0.0751244949511198 0.0743344475408898 1 1
0.209852416221239 0.203251810729507 1 1
0.151440636266634 0.148539817148731 1 1
0.0469356976273686 0.0455273708751715 1 1
0.0246956886149423 0.0242012311514447 1 1
-0.167439314217939 -0.163150575235605 0 0
0.00502831377181462 0.00522761064078717 1 1
0.190063710104472 0.184283140868154 1 1
0.232828018796592 0.224841691252839 1 1
0.177700732956862 0.172450014626933 1 1
0.24195162307477 0.235793451431912 1 1
0.0726608542764005 0.0706349403459571 1 1
0.236343785260448 0.229789093427619 1 1
0.352538078657761 0.342492543853797 1 1
0.269008471966457 0.262078457898463 1 1
-0.0558602513187715 -0.054742503773144 0 1
0.325226277834527 0.315656404238934 1 1
0.115005544478142 0.112356737439102 1 1
0.169887746670929 0.163998484562538 1 1
0.1158047666592 0.11191691093384 1 1
0.373053718475525 0.362780427911984 1 1
0.179582003429203 0.175247722196762 1 1
0.107102409769291 0.104088557193614 1 1
0.0622525739199162 0.0604422915792107 1 1
0.283866383691599 0.274901460139502 1 1
0.304528508159309 0.296192243446106 1 1
0.25785110989997 0.250289544327425 1 1
0.188483999829088 0.182645557261306 1 1
0.213440135713397 0.207341811042998 1 1
0.144494477600063 0.140729664788106 1 1
0.211959307677582 0.203411074628251 1 1
0.479145374492061 0.463513422332641 1 1
0.160418132186748 0.155793610518153 1 1
0.35543182412965 0.34712758581216 1 1
0.0883644148962408 0.0857323595542052 1 1
0.0519101853959963 0.0524454986458693 1 1
0.12281265895472 0.121415875403783 1 1
0.0453770307093303 0.0421152055661135 1 1
0.100461765783336 0.0967250262152299 1 1
0.308179459185558 0.299493512151956 1 1
0.15931846217511 0.151837589301071 1 1
0.33896088941641 0.329466732350816 1 1
0.170314842227983 0.165164593068166 1 1
0.0972982436980713 0.0946526624247247 1 1
0.230146573704327 0.223840281630488 1 1
0.463960129605991 0.45098261327264 1 1
0.15551385482724 0.151962797292821 1 1
0.197349704336414 0.191063199015378 1 1
0.278375963941279 0.269833976154704 1 1
0.210758560034478 0.204883567387371 1 1
0.135300230576606 0.131195287402374 1 1
0.148726283323897 0.143596572683332 1 1
0.0759951048431882 0.0744869289638272 1 1
0.0522502231503987 0.051646780137902 1 1
0.244953880097969 0.238507690963404 1 1
0.281506886823925 0.272583180416528 1 1
0.10958737239735 0.106372823461246 1 1
0.344349622412564 0.335402001933476 1 1
0.258034352526617 0.24833558065592 1 1
0.287916586418921 0.280706537739724 1 1
0.0384748333279426 0.0370029331046059 1 1
0.198848581108106 0.193307285672952 1 1
0.0170024349042017 0.0163550035247967 1 1
0.0205954369687951 0.0205918014032418 1 1
0.498503889934033 0.485945571303605 1 1
0.0171079682035339 0.0175734947093887 1 1
0.430661214840684 0.41601025459444 1 1
0.341528081776714 0.33120197678224 1 1
0.210297248384855 0.202370579859037 1 1
0.0293009013282473 0.0287365659773794 1 1
0.127329282318626 0.124198954037816 1 1
-0.0245316221996412 -0.0247016009310944 1 1
0.194652029962473 0.187737055249083 1 1
0.221722018568499 0.216520703948812 1 1
0.0348926937916007 0.0328661605929885 1 1
0.053342334488538 0.0529030830976122 1 1
0.263467925493891 0.256573997032976 1 1
0.25397384703722 0.245673569710288 1 1
0.110165009771012 0.106849124957959 1 1
0.126617536568274 0.122088525141839 1 1
0.260556142339779 0.252411479048119 1 1
0.0372826431217662 0.0341207525640676 1 1
0.160478225854039 0.154886720466127 1 1
0.00244780202811669 0.00153868536613185 1 1
0.275932058330302 0.266727268282489 1 1
0.13618579547516 0.132162989759341 1 1
0.406649172663845 0.39428315208971 1 1
0.203912245627007 0.198504077908493 1 1
0.407055817199802 0.396049444197923 1 1
0.135463861653744 0.131083945052519 1 1
-0.0516042049567662 -0.0503547302964144 1 0
0.307859565360604 0.298661118944559 1 1
0.159479781004493 0.154289529842358 1 1
0.112180971360731 0.108968916740873 1 1
0.274707247705948 0.268767970739493 1 1
0.176738619062908 0.171837127016794 1 1
0.202747029245956 0.197431618642214 1 1
0.0928390306299314 0.0895734067570315 1 1
0.0642043399052371 0.0620330715727016 1 1
0.0453948434505147 0.0428869497204612 1 1
0.362595599002199 0.351546732788511 1 1
-0.00465146617125666 -0.00428035221054788 1 1
0.255000185646447 0.248805687562538 1 1
0.398347987042899 0.387323709597806 1 1
0.128394162806658 0.123967316507231 1 1
0.315437297116803 0.307044970428732 1 1
0.280186367889394 0.270382993403361 1 1
0.288079653596368 0.281337448628521 1 1
0.142958126637905 0.139202204792888 1 1
0.393445337904784 0.379625707305658 1 1
0.192005670814295 0.186692378738266 1 1
0.161700452467532 0.156639793518902 1 1
0.0576404206764828 0.0562577640105124 1 1
0.0225043683517323 0.0212352057897667 1 1
0.485877824317811 0.470259846179791 0 0
0.420037287002562 0.406814312032071 1 1
0.285889506192285 0.278377583438216 1 1
0.0967497686512376 0.0944566275186406 1 1
-0.0144514730825692 -0.0136086056445829 1 1
0.0866769825427798 0.0841211658506486 1 1
0.062269082858499 0.0600009273919518 1 1
0.0676102581438721 0.0692669172157565 1 1
0.283712146472614 0.274799527582452 1 1
0.0853103975274698 0.0825329661237536 1 1
0.11548526583507 0.111014666582792 1 1
0.385954971362835 0.375812625906864 1 1
0.104336419110531 0.102097024969117 1 1
0.256800666801651 0.248753488356653 1 1
0.437011777700925 0.425950411865991 1 1
0.0203299565271393 0.0197193228961432 1 1
0.378780270739669 0.367806163825316 1 1
0.211558303170039 0.206680790934598 1 1
0.19231568684374 0.186611206662926 1 1
0.295324313448517 0.287400590499294 1 1
0.0816959100356915 0.0789948175567447 1 1
0.308753518730842 0.29886378535744 1 1
-0.0283288734754243 -0.0279862591981761 1 1
0.14930239562328 0.144062133072312 1 1
0.21982402530804 0.214403705898481 1 1
0.191949338570113 0.185486701275645 1 1
-0.131043831097518 -0.129211451044045 1 1
0.208789499251483 0.204256942951446 1 1
0.352962026542378 0.343864396963526 1 1
0.330819799935936 0.32162073485141 1 1
0.109822674695313 0.105639663017836 1 1
0.247386228375142 0.239510297757753 1 1
0.0877451669964935 0.0851648717432884 1 1
0.292378160379368 0.282013499346646 1 1
0.307181472731078 0.297903548170758 1 1
0.201398017932795 0.19209778930935 1 1
0.224807895194842 0.216922351144475 1 1
0.365718577721049 0.354526781212077 1 1
-0.0273933581618835 -0.0266216367393305 1 1
0.0818938614466349 0.078868206448954 1 1
0.232515565964123 0.225936887751526 1 1
0.154429074399998 0.150199922610289 1 1
0.0764282655443084 0.0759192976609986 1 1
0.0437471653039696 0.0404024095134933 1 1
0.219936380003881 0.214954809844709 1 1
0.253921952744688 0.244591677396288 1 1
0.179679005317739 0.174133862465973 1 1
0.317544539832055 0.307265915061244 1 1
0.320692869334316 0.311539415838655 1 1
0.201722474572144 0.197759783779323 1 1
0.0650141989857892 0.0635254801162973 1 1
0.0757062222391913 0.0724719811994709 1 1
0.200645820747264 0.194034002707898 1 1
0.310522679867785 0.301206919405681 1 1
0.219018944683159 0.212543027071099 1 1
0.141938210944192 0.138011959621963 1 1
0.137544097523175 0.133045689923621 1 1
0.313221203494445 0.303653094541128 1 1
0.324683951161798 0.316464145911265 1 1
0.0525790401700021 0.0512861683016267 1 1
0.306659038845379 0.297014292599429 1 1
0.138460878219114 0.134894004452194 1 1
0.124713220396464 0.122172803853488 1 1
0.295698155141449 0.287197956744358 1 1
0.468748159259177 0.453225062417035 1 1
0.197131819647138 0.190500800928093 1 1
0.0142046991924095 0.014155383883395 1 1
-0.00649362069514332 -0.00604625873423316 1 1
0.289851694354917 0.282367237370417 1 1
0.0921186067718258 0.0887538124574548 1 1
0.252111992492309 0.245874897598351 1 1
0.222270121151091 0.215550499987419 1 1
0.282773499598055 0.274172112560656 1 1
0.146832186391211 0.142043151072166 1 1
0.107241590650455 0.103983531489787 1 1
0.195212602166488 0.189391890131957 1 1
-0.0515817973818001 -0.0511383643399657 1 1
0.319373425873555 0.311053363215643 1 1
0.20018335118138 0.194404254940103 1 1
0.26827785867367 0.260023155879565 1 1
0.11426234753171 0.111847629016167 1 1
0.0720063407049021 0.0705915961766502 1 1
0.236154273101178 0.229166388598077 1 1
0.0576309035265778 0.0573517765699071 1 1
0.392098976641581 0.381755658853493 1 1
0.273309849954893 0.265982444943157 1 1
0.0794777262770616 0.077303286422558 1 1
0.0392949861814762 0.0398944825483493 1 1
0.128743715989988 0.125727002200154 1 1
0.308552131844065 0.298886627236123 1 1
0.289297038641506 0.279460176440785 1 1
0.318191715019293 0.308886123876226 1 1
0.244251864711286 0.237008659421035 1 1
0.141379255688268 0.137304142123981 1 1
0.0626509315794879 0.0592206913125246 1 1
0.246816742284798 0.240730944764808 1 1
0.187003255633309 0.181303835069897 1 1
0.176682863503693 0.171039115062083 1 1
0.106679352376109 0.106866149000693 1 1
0.10327161667728 0.0980048285240649 1 1
0.268338101792339 0.260267794049784 1 1
0.201649773381514 0.196033838347912 1 1
0.168781307648889 0.16597599656031 1 1
0.285893633568766 0.276964125336665 1 1
0.20347731277068 0.199116321013925 1 1
0.100172673254313 0.097719929636128 1 1
0.229688871249238 0.222742770515735 1 1
0.224001656884982 0.217144384785878 1 1
0.255384708735893 0.247086162943204 1 1
0.404446766664134 0.392680306215829 1 1
-0.0231240562924051 -0.02227474554998 1 1
0.114605357665215 0.111680055782784 1 1
0.276279401793034 0.270637537802296 1 1
0.252611533129097 0.246454181965932 1 1
0.0931992505167951 0.0894847591402055 1 1
-0.0798521285854907 -0.0782961220578665 0 0
0.00206211510826894 0.003214532390097 1 1
0.128147008146059 0.12671710701099 1 1
0.278982698249566 0.271537662523366 1 1
0.21105134979408 0.204707166545164 1 1
0.173526128264906 0.168398394967929 1 1
0.0408479217333219 0.0396972668374266 1 1
0.0630550145157076 0.0608631704136751 1 1
0.092043265654971 0.0889118186602208 1 1
0.368122707139123 0.357910263990363 1 1
0.227461485159942 0.221457533102517 1 1
0.38580982150531 0.375637406400306 1 1
0.00457446635137438 0.00577642396218014 1 1
0.276868995869419 0.268553285975127 1 1
-0.18286692852058 -0.179085601525108 0 0
0.0813353355607273 0.0788337681158233 1 1
0.342777639866062 0.332557273819296 1 1
0.119572868302422 0.116926734701103 1 1
0.287742529222748 0.278978038832415 1 1
0.320490519285693 0.31093781770918 1 1
0.216283940882687 0.20914090522487 1 1
0.303101974467855 0.293765064739732 1 1
0.542840592131248 0.526042038375059 1 1
0.132744637848391 0.12728790661719 1 1
0.372940418616401 0.361011258102946 1 1
0.133829147795287 0.130426695962627 1 1
0.353723609951088 0.344366663171043 1 1
0.301613062031172 0.292463891135937 1 1
0.173112976432797 0.16894587801513 1 1
0.54244082901035 0.523411046972895 0 0
0.167390126057718 0.162883586521557 1 1
0.187000154077345 0.181291588297845 1 1
0.260451739062319 0.25478869763113 1 1
0.175260424885766 0.171567750405436 1 1
0.195327216178195 0.188756678130254 1 1
0.0453654554384216 0.0441269936684401 1 1
0.186173108540605 0.180296881183911 1 1
0.251684203991817 0.244525653723603 1 1
0.12536991949984 0.121231214650396 1 1
-0.0188787015699687 -0.017983651930746 1 1
0.266128277752658 0.257851662365751 1 1
0.377731169200442 0.367033785626962 1 1
0.208268574749691 0.203005283028652 1 1
-0.0813983947780685 -0.0789152629980681 0 0
0.160296817046254 0.154937665944913 1 1
0.0561000847880576 0.0543327981542441 1 1
0.110555711015612 0.105590223164239 1 1
0.0954301657128616 0.091462803728568 1 1
0.290327596083206 0.281802465196809 1 1
0.0418637913747097 0.0405156092298894 1 1
0.058134683184552 0.055217251392726 1 1
0.313170663166965 0.303650587029958 1 1
0.26094341236463 0.253285398846266 1 1
0.297463241146859 0.289610568290124 1 1
0.189708085896698 0.18390655252292 1 1
0.383338961272045 0.372317234166623 1 1
0.161657665703385 0.156542003694448 1 1
0.240461924056259 0.233948408385694 1 1
0.248111456418089 0.240310901174466 1 1
0.0706795579162515 0.0681713055106014 1 1
0.211002781680187 0.205178145881906 1 1
0.185446724681469 0.180305187856636 1 1
0.253751150948699 0.247107772317362 1 1
0.335384769712094 0.32510925391736 1 1
0.382047119523841 0.371293794548968 1 1
0.216772707861102 0.211746664789828 1 1
0.0881921150692227 0.086008147204468 1 1
0.208424664158747 0.201802466333111 1 1
0.218221245662086 0.211451108896966 1 1
0.0309584513184899 0.0300469574592677 1 1
0.0186341720600754 0.0182712784732607 1 1
0.142946348953937 0.136931129052259 1 1
0.160407357320725 0.155710987710206 1 1
0.206636029378452 0.201278517850742 1 1
0.335035600825618 0.324033291523858 1 1
0.354720787764009 0.344065667775292 1 1
0.298980544092302 0.289555266440625 1 1
0.336439071723632 0.326686193473192 1 1
0.0923680232149234 0.0900319004510091 1 1
0.230102367794529 0.226232024693523 1 1
0.326030053620035 0.316141171967856 1 1
0.157987608494429 0.15250378375106 1 1
0.156797251037467 0.151842486683371 1 1
0.232876402763816 0.226285840862158 1 1
0.191068072335898 0.185804829838476 1 1
0.173872836529839 0.168731561492646 1 1
0.181379629590695 0.175926955216479 1 1
0.148318584464697 0.143598116224248 1 1
0.369131181462847 0.35751876528558 1 1
0.177922288460247 0.17163580656599 1 1
0.295399759097761 0.285814642440584 1 1
0.0296565422028368 0.0287946896582446 1 1
0.146101844865542 0.141796087826939 1 1
0.154971782221225 0.151876056751908 1 1
0.0119106261147183 0.0120992236701442 1 1
0.0172854705797184 0.0168418115748364 1 1
0.136425341360741 0.132164508500967 1 1
0.283486246714418 0.272964327637901 1 1
0.236278627299189 0.228597485465551 1 1
0.22321882070384 0.217305652161868 1 1
0.268726698868108 0.26127071493984 1 1
0.301992197352268 0.293445465949099 1 1
0.0410917748145415 0.0380981634653452 1 1
0.0215249296823702 0.0208024888319184 1 1
0.23912420748262 0.23171368811047 1 1
0.132813454878223 0.129174923847352 1 1
0.343184306433095 0.333449863078503 1 1
0.207878969505033 0.201575690187526 1 1
0.177512523576972 0.172624955485479 1 1
0.15680759754421 0.151966103356087 1 1
0.260651020551663 0.252897008124271 1 1
0.107518608612268 0.107769341957404 1 1
0.195561373660451 0.189013032998655 1 1
0.238464329772526 0.230485270794583 1 1
0.201215393505651 0.196437282383179 1 1
0.0764637161234118 0.0753484571983429 1 1
0.0426833531870435 0.0406743476446981 1 1
0.12538728898462 0.122037302215294 1 1
0.259064710585681 0.251005649288035 1 1
0.0833936703220591 0.0800529880599041 1 1
0.129729408659909 0.128219298375353 1 1
0.278940479762107 0.271963212594158 1 1
0.206283786468331 0.199902117348343 1 1
0.370101627188319 0.360032779026563 1 1
0.19779901138085 0.191920216160835 1 1
0.249569161398125 0.242005967745478 1 1
0.205466694290975 0.200538754911417 1 1
0.208526309780254 0.203918549124273 1 1
0.202590625812667 0.19596081462215 1 1
0.290987029923013 0.283316725205404 1 1
0.428055421562451 0.415849819989046 1 1
0.449768799152686 0.436082373225282 1 1
0.147981724729095 0.14480143997545 1 1
0.128788986153539 0.125260600217028 1 1
0.046032676851205 0.0432903987060861 1 1
0.265960726986906 0.258275776684889 1 1
0.361235538191302 0.351192317743983 1 1
0.305389631318782 0.297880222347092 1 1
0.0692528810571059 0.0667350323710671 1 1
0.224568422859539 0.218674510575906 1 1
0.168620866849409 0.164837237485186 1 1
0.292775957788818 0.283395306335353 1 1
0.0514209676583177 0.0500785592924205 1 1
0.134999636584152 0.131919704986288 1 1
0.185101024173164 0.17965390996622 1 1
0.129982942322791 0.123558694091789 1 1
0.0403147819506676 0.0387082678627822 1 1
0.212227024964754 0.206479164501066 1 1
-0.0108346657341265 -0.0105595497161076 1 1
-0.00689572154153034 -0.00768133099243525 1 1
0.317229498943402 0.307428424853222 1 1
0.149576306417716 0.145851199712086 1 1
0.206646421439078 0.200312048251091 1 1
0.207609635010086 0.202706484381495 1 1
0.0889280583689451 0.0865146849219503 1 1
0.209962258678094 0.203118042546745 1 1
0.552021668652486 0.534689061304286 0 0
0.12973579952323 0.126555123827119 1 1
0.277123498826168 0.268853569629023 1 1
0.099167055499483 0.0955614976274386 1 1
0.096151016273444 0.0936999764711468 1 1
0.420297541778371 0.406572988467531 1 1
0.091545424777442 0.0885633279060573 1 1
0.093434382126476 0.0902630060349897 1 1
0.287114598418513 0.280184347601214 1 1
0.136788276458882 0.134101674618307 1 1
0.178339646230738 0.172435693303272 1 1
0.274257634674967 0.266907241482984 1 1
0.0919791586887189 0.088898215841477 1 1
0.107015076398014 0.104185876919915 1 1
0.293164557601989 0.286318770117094 1 1
0.338654092475358 0.32866223445825 1 1
0.384290410046764 0.370828029426844 1 1
0.117554272160798 0.113553247027739 1 1
0.0709973890246332 0.0654218180145679 1 1
0.0956065499389206 0.0926848090589042 1 1
0.444410540550575 0.429815169584765 1 1
0.112219766229741 0.109016995469283 1 1
0.314191607372792 0.30580415242662 1 1
-0.0324581490020774 -0.0309891876595314 1 1
0.368457858302727 0.35906602867065 1 1
0.121375338942515 0.118824345876368 1 1
0.246140769136107 0.238910382970056 1 1
0.128135660826116 0.126235397184866 1 1
0.259496401942903 0.25125830991198 1 1
0.266695333515151 0.258083384216772 1 1
0.155210904212678 0.150164288010235 1 1
0.049554008067799 0.0481571821845724 1 1
0.160334802420495 0.15574907091395 1 1
0.398544442078029 0.386784960106737 1 1
-0.0488746849445638 -0.0491784913625523 1 1
0.288016154319425 0.27895927558199 1 1
0.332262418324496 0.323463073703306 1 1
0.177170870204258 0.172836166736548 1 1
0.399459206585008 0.388009413894675 1 1
0.736158231410449 0.714904898511868 0 0
0.103882611262154 0.100735778948612 1 1
0.487283955552498 0.472053384438294 0 0
0.120365111953226 0.11820838531418 1 1
0.303380092369639 0.293897482352421 1 1
0.0834602096557468 0.0829126466321407 1 1
0.10363967454632 0.100761307105463 1 1
0.214083673557221 0.209598376559581 1 1
0.216868435126473 0.20966195702762 1 1
0.27607120217577 0.26973556243453 1 1
0.0614013527024944 0.05966187927089 1 1
0.159170392094169 0.154131598148724 1 1
0.508858476210697 0.492406042644909 0 0
0.435108806025385 0.422740924838186 1 1
0.160125503620558 0.155558864031977 1 1
0.10123909784379 0.0997126161994948 1 1
0.0298605535769314 0.0306455883724513 1 1
0.322525674735549 0.312449347447324 1 1
0.0543360244895865 0.0532981642087818 1 1
0.176432548274941 0.170047459817252 1 1
0.317862554082985 0.308156001541945 1 1
0.489266105096336 0.473434167605316 1 1
0.315249676078688 0.305666578214456 1 1
0.324974138968558 0.31597088917155 1 1
0.339054165410464 0.328094513188317 1 1
0.272506336343555 0.263657075534374 1 1
0.291709877225973 0.283132796651415 1 1
0.0286513853965305 0.0294040660009742 1 1
0.241088347934097 0.232462708343513 1 1
0.294808377041186 0.286110856684565 1 1
0.186575036940514 0.181614187234373 1 1
0.264333855568807 0.256227249444562 1 1
0.232367638857095 0.226916017341103 1 1
0.186795491999611 0.183007421987771 1 1
0.282562652159032 0.274058874076141 1 1
0.108502201338059 0.10497400800633 1 1
0.285422506435761 0.276857314972682 1 1
0.195067125566684 0.18936317818982 1 1
0.212675554776879 0.205753559077432 1 1
0.174676795869253 0.168531731820359 1 1
0.43669908682931 0.424208004523127 1 1
0.111598768309601 0.108929882972789 1 1
-0.0209556635308513 -0.0201237025513879 1 1
0.0720239697287879 0.0690069523549927 1 1
0.0611011421929279 0.0590239205196336 1 1
0.163130912552303 0.159029398774151 1 1
0.233953123763079 0.226910188560801 1 1
0.0911245028644449 0.0875527906943547 1 1
0.0307322093486083 0.0286785075189938 1 1
0.275571265496874 0.268452872188116 1 1
0.152563762671967 0.14907944848755 1 1
0.172896092810815 0.166417105753841 1 1
0.144116444407279 0.141841338805442 1 1
0.325801543372074 0.317612802636918 1 1
0.215994072959911 0.211029951426825 1 1
0.215664328240346 0.209611866595419 1 1
0.133185698253632 0.130953156875775 1 1
0.363919497724299 0.35273454562473 1 1
0.316104893606639 0.306698405132973 1 1
0.279081273049723 0.269172395750626 1 1
0.2381306179417 0.230202062655712 1 1
0.20835216036421 0.201217407929363 1 1
-0.0347360313237131 -0.0329538445454529 1 1
0.292806633959514 0.284452855259241 1 1
0.290535240822292 0.281436606424921 1 1
0.259857802286795 0.252056114627128 1 1
0.168674603481452 0.163962609700663 1 1
0.242791293826312 0.234753234262362 1 1
0.235961195835135 0.229255754982355 1 1
0.0117140279670247 0.0112307644012563 1 1
0.115483982029209 0.112252367987171 1 1
-0.0322974359207661 -0.0296795269700081 1 1
0.223556189997952 0.217439240773727 1 1
0.103027817407095 0.0995891290605246 1 1
0.198439276750412 0.192411185961456 1 1
0.3762409164333 0.366115456841273 1 1
0.27104931953824 0.263234814480819 1 1
-0.0388536642128583 -0.0363375575435619 1 1
0.211605900405726 0.205127743441277 1 1
0.110114705913008 0.105763549059899 1 1
0.135060601719145 0.131254318845133 1 1
0.0766615356639569 0.073783097351064 1 1
0.220769901540322 0.213181652112355 1 1
0.24613591634966 0.238610475416113 1 1
0.486731785759631 0.468922623332374 0 1
0.217979977079117 0.211395776040606 1 1
0.258872782055394 0.250958396144762 1 1
0.246935824481387 0.239280632915323 1 1
0.280445527212595 0.271518032127586 1 1
0.223962165852418 0.217788928659151 1 1
0.312186000318012 0.301695286539787 1 1
-0.0639134020579262 -0.0611085451265059 1 1
0.485741552618402 0.471561868824537 1 1
-0.0372283842067191 -0.0362416035127895 1 1
0.243431193861847 0.235699680308556 1 1
0.370104418779371 0.359915484261044 1 1
0.199680055622875 0.192810966525165 1 1
0.339016279934874 0.328070404565072 1 1
0.24352885753119 0.236733405613753 1 1
0.122880572840672 0.119731409813505 1 1
0.292304909160617 0.284874795535057 1 1
0.244641417319822 0.237317959218328 1 1
0.246643385912445 0.238922081265623 1 1
0.299672422105569 0.290793534360101 1 1
0.100748088796255 0.0983769598314845 1 1
0.149051040262953 0.145417819395577 1 1
0.089619098470951 0.0868369994122107 1 1
0.0292505689965823 0.0286485643828568 1 1
0.318300923011499 0.309576767418748 1 1
0.114649045797158 0.111713592938878 1 1
0.352026877751769 0.34312250192245 1 1
0.408037219246709 0.397862288048311 1 1
0.259830894613714 0.251097162023757 1 1
0.074852337969856 0.0717535233286586 1 1
0.291609387118863 0.28178541671123 1 1
0.0671750010256618 0.0653751745659141 1 1
0.130159978784452 0.124590172238379 1 1
0.329294631298756 0.318253323620874 1 1
0.0441882696595147 0.0423349548009913 1 1
0.344947269891378 0.335058801963942 1 1
0.275545362302519 0.268127868993331 1 1
0.0805300884156685 0.0811750793804537 1 1
0.301704663888541 0.292156420126791 1 1
0.203579543223699 0.197269905709171 1 1
0.258269535308557 0.251149000907406 1 1
0.105279645223664 0.102233305462567 1 1
0.143217472093342 0.137949024728449 1 1
0.148134218677132 0.143611453373067 1 1
0.249365576369054 0.242264999983063 1 1
0.159741643086537 0.155676917270645 1 1
0.208805270183362 0.202417392040064 1 1
0.325960167024937 0.317188952753153 1 1
0.254880252915281 0.246377557661821 1 1
0.461822178554679 0.447885492066973 1 1
0.274513191173761 0.266530000633808 1 1
0.0949717945338007 0.0901979823421138 1 1
0.153770329555934 0.149667826389811 1 1
0.205487059115296 0.197549295902389 1 1
0.279590450453105 0.270552261206435 1 1
0.199770048990063 0.194489229637033 1 1
0.242042620768312 0.23691946587744 1 1
0.157715933929342 0.153273320451349 1 1
0.498011345306873 0.48273843921122 1 1
0.107514149845422 0.104073908031385 1 1
0.207535044097655 0.201686992860917 1 1
0.0729502123551868 0.0711271226736737 1 1
0.140121217345802 0.1358338787011 1 1
0.554521705656857 0.536832852294174 0 0
0.232102373300576 0.22617263237916 1 1
0.203482671892742 0.198594906286966 1 1
0.239600373117101 0.233333396149801 1 1
0.142402945746683 0.138042579492583 1 1
0.710207571452084 0.689576018811281 0 0
0.540606004202515 0.522645768426738 0 0
0.255763071819787 0.248910342075245 1 1
0.326488659544718 0.316479246276642 1 1
0.281562147039215 0.273581480979466 1 1
0.158286841479348 0.153905532106707 1 1
0.276084113038425 0.26915588921328 1 1
-0.0208582861728919 -0.0201365785234752 1 1
0.184351274893353 0.178076113556253 1 1
0.24417922497062 0.237073122511178 1 1
0.15946833131502 0.152088085085825 1 1
0.171049786614728 0.165804836640726 1 1
0.0549927641964275 0.0541942177145643 1 1
0.177949820834016 0.173213590773993 1 1
-0.0447861950273649 -0.0446042262379792 1 1
0.177985751867468 0.172302686127871 1 1
0.0150934735050404 0.0166257024053411 1 1
0.452385423411786 0.439695182987064 1 1
0.336781244486752 0.328575998771152 1 1
0.165973401231251 0.161669692669413 1 1
0.448062732294156 0.435879784342932 1 1
0.246923817571421 0.23791430515548 1 1
0.190815651747253 0.186743586290891 1 1
0.0470431090409822 0.0450906435366104 1 1
0.24388972419377 0.238131356438901 1 1
0.259184011159144 0.251678503362052 1 1
-0.0135604720797323 -0.0129381027879619 1 1
0.165780031863019 0.161432224919553 1 1
0.200570508050763 0.195754827457101 1 1
0.209006091118553 0.203060883320307 1 1
0.0266312837200471 0.0258193539576976 1 1
0.238477443941801 0.23212983868464 1 1
0.402570478659668 0.39101229719909 1 1
0.232427453325258 0.226599662825771 1 1
0.213922375291148 0.208429646006285 1 1
0.567591696145536 0.550324440614408 0 0
0.430702735721498 0.418305578501115 1 1
0.312253145411862 0.302978005772862 1 1
0.35500422981056 0.345395945206301 1 1
0.392674414277421 0.381238376915111 1 1
0.413136663071761 0.40032709382073 1 1
0.115288817608917 0.111690583716695 1 1
0.151855333949893 0.146207251111329 1 1
0.386727116184249 0.376182036035202 1 1
0.0431785577434469 0.0419827230060039 1 1
0.159781082454314 0.154106697334995 1 1
0.240094287114067 0.233013143315641 1 1
0.266438164190649 0.260937063737844 1 1
0.264261579978244 0.255761910465567 1 1
0.219516029700633 0.212215403767108 1 1
0.169416761671921 0.16164830744467 1 1
0.257234034545314 0.250475800889518 1 1
0.168854913350821 0.163775600044122 1 1
0.196417419833169 0.190476702318049 1 1
0.275472838639491 0.266355121309285 1 1
0.116635168875702 0.112127156001003 1 1
0.118744711608734 0.116619886760849 1 1
0.26141981529556 0.254433035545617 1 1
0.108474467301221 0.105259606983371 1 1
0.484541447547629 0.468979726813315 0 0
0.0197819964355391 0.0190683569237249 1 1
0.260748672195538 0.254802845576718 1 1
0.0679153990540415 0.065765624919919 1 1
0.261718842856145 0.253627157328968 1 1
0.208284180732652 0.201602160474752 1 1
0.0826759942499581 0.0809446239000179 1 1
-0.0934374680491641 -0.0917557332079356 0 0
0.238186838010341 0.231457080704181 1 1
0.104759644701702 0.101954757053605 1 1
0.30571972160602 0.294560214732836 1 1
0.182586877210124 0.176672717564915 1 1
0.316914998122559 0.307771554452011 1 1
0.238569811568722 0.231246180933902 1 1
0.110525216748365 0.108400385052534 1 1
0.0309959708072863 0.0289030424969332 1 1
0.122047173864736 0.118762710941811 1 1
0.441508929532113 0.428743244035308 1 1
0.237126614104768 0.230228686696322 1 1
0.326191578408214 0.318054189307987 1 1
0.325913345664005 0.315780006687233 1 1
0.0266317018755565 0.0241875206665513 1 1
0.053517654182688 0.0520179795597515 1 1
0.172272822767836 0.167241682580505 1 1
0.252612215443412 0.245765436546269 1 1
0.151449622281743 0.147249590392322 1 1
0.336351340385876 0.326402257997291 1 1
0.279200037468967 0.272413612275598 1 1
0.399049702966244 0.386659188200452 1 1
0.480508501584289 0.464638573937262 0 0
0.0657911338307257 0.0638525172887504 1 1
0.538084750321214 0.522026792066003 0 0
0.224319067924902 0.217420787684916 1 1
0.0839898601690679 0.083455442955465 1 1
0.360589913009722 0.34889068222539 1 1
0.12747595831502 0.123294103504189 1 1
0.135210296012082 0.130902839523113 1 1
0.291693989067555 0.282261171807983 1 1
0.170620513749844 0.164968928749184 1 1
0.306749464020896 0.297784670302757 1 1
0.250795128422577 0.24370350064128 1 1
0.178351518369418 0.172671744771763 1 1
0.294000510483823 0.286103363495897 1 1
0.122549017260277 0.119561820963367 1 1
-0.069815861466959 -0.0667621285174281 1 1
0.33033930972014 0.323020954831934 1 1
0.222013686768467 0.21521340482917 1 1
0.140979293666179 0.135948753071687 1 1
0.390192919481024 0.378878930396577 1 1
0.0815948889993848 0.0783157328762197 1 1
-0.022051342048299 -0.0216467577683109 1 1
0.182546538417132 0.176615984296197 1 1
0.193690715041618 0.188025393350366 1 1
0.278015474729189 0.270920143104982 1 1
0.472278093067978 0.458597404152542 0 0
0.242638241740288 0.234044701610037 1 1
0.112977511251143 0.109812259654859 1 1
0.285211963903896 0.276448383065232 1 1
0.193646980327505 0.18748172591706 1 1
0.454872464068474 0.442827268191045 0 1
0.075609796784806 0.072838439924331 1 1
0.098551776682154 0.0943841344872775 1 1
0.353585981033859 0.343508243775185 1 1
0.294845850205543 0.286483128079873 1 1
0.274620941541853 0.26604055708829 1 1
0.174669871983189 0.169859506083062 1 1
0.0634556602417811 0.0623331464406701 1 1
0.358702024824473 0.348561216247728 1 1
0.133001671612993 0.128476124400242 1 1
0.129227499340122 0.125922494694615 1 1
0.353436006899342 0.343726410690759 1 1
-0.089211691049647 -0.0880251873434421 1 1
0.221882422880264 0.215304354430092 1 1
0.220719329301376 0.213908918443835 1 1
0.117207173571622 0.112740467967883 1 1
0.143860618595476 0.135435622111437 1 1
0.260451768656683 0.251822035278364 1 1
0.25708997333632 0.250468501261684 1 1
0.231195690449231 0.223872413757509 1 1
0.130790230138279 0.12529731156317 1 1
0.213448170702771 0.2071644258641 1 1
0.193647597924253 0.186794801786439 1 1
0.345273775549411 0.334112424107092 1 1
0.14933199895283 0.144359948500844 1 1
0.320089992110934 0.30937724678729 1 1
0.208193196993958 0.201426096273558 1 1
0.0600928978819531 0.0573214589490852 1 1
0.183715004616488 0.177815273117517 1 1
0.152869006455265 0.1495248136829 1 1
-0.00471796901228645 -0.00548246184272352 1 1
0.221528496726605 0.214449876413402 1 1
0.264447279094092 0.255327337766985 1 1
0.147282403936603 0.142748941303269 1 1
0.33510407399754 0.325329396492184 1 1
0.192018035446597 0.186524270910145 1 1
0.0568669457724766 0.054694782706018 1 1
0.292491674181686 0.283641498397486 1 1
0.0914054551853533 0.0900111038194159 1 1
0.155931818663719 0.151131131163777 1 1
0.0869952128737788 0.0854537242641196 1 1
0.15249402335543 0.147671101249115 1 1
0.18120357194358 0.176460615423895 1 1
0.1422681322043 0.135412353438955 1 1
0.171413861188909 0.165660879312321 1 1
0.00588806943386038 0.00353050112862952 1 1
0.245213655866 0.238935498888512 1 1
0.154271144903186 0.149643766307852 1 1
0.0546672480403817 0.0527658835787704 1 1
0.323552397809687 0.314067215610033 1 1
0.306246669052135 0.295747237658331 1 1
0.29617538281333 0.287373209305579 1 1
0.30582736419926 0.298394074248274 1 1
0.213088096750545 0.207380896729621 1 1
0.130795093120841 0.126731608214605 1 1
0.126525456693972 0.123078594909956 1 1
0.338533779221576 0.328687783958053 1 1
0.150511621615475 0.14591557914971 1 1
0.117796201676027 0.114715666066926 1 1
0.196153982931186 0.190373894374027 1 1
0.314758853248363 0.306714428594727 1 1
0.380773443167222 0.369756372852838 1 1
0.106968767599556 0.102225067222877 1 1
0.18289374156937 0.176707439130355 1 1
0.100219434266214 0.0976234872102973 1 1
-0.0540311866101627 -0.0510778449363125 1 0
0.127505902226484 0.124291057655711 1 1
0.231237209414152 0.225318211296226 1 1
0.192947113147672 0.186865492919168 1 1
0.324914873265901 0.319149539018924 1 1
0.238195489640087 0.232727596573712 1 1
0.25592804716716 0.247631290701051 1 1
0.220992514595499 0.214137671913549 1 1
0.127541958689176 0.124063441805268 1 1
0.0941911450730414 0.091536071341679 1 1
0.110935037537558 0.10920999471864 1 1
0.440144640766514 0.42678413544688 1 1
0.492369397360637 0.477082272067659 0 0
0.0882095021215209 0.0845297244783795 1 1
0.305344524657738 0.299281553105142 1 1
0.167182020758169 0.161117548796579 1 1
0.0883603377646847 0.0865044098844441 1 1
0.20311439294311 0.198863516074164 1 1
-0.0854909288408365 -0.0825000073754795 0 0
0.316354841424131 0.306480595697057 1 1
0.108128254999561 0.105715238558542 1 1
0.202600561095625 0.196093200232552 1 1
0.231612818017438 0.222357610614465 1 1
0.25905008541014 0.25191511306923 1 1
0.131551764228685 0.127862812442975 1 1
0.378135972665664 0.367031789415875 1 1
0.248090203611245 0.241126858343426 1 1
0.29124271619569 0.282175143887989 1 1
0.0470878317603758 0.0448662230245884 1 1
0.0409329865906876 0.0399206284116514 1 1
0.263561072304238 0.25516677655276 1 1
0.222936596452352 0.216666502671915 1 1
0.267656239950456 0.259207498207294 1 1
0.138948632405174 0.136658661652409 1 1
0.184800372761239 0.179127038828 1 1
0.16756188023132 0.162392152478252 1 1
0.297161039553889 0.287534554684382 1 1
0.383327818966372 0.372453163227774 1 1
0.183332795815715 0.177448905094877 1 1
0.19889489145389 0.193205378370023 1 1
0.0451286516080943 0.0441922304174054 1 1
0.205356964254013 0.201451682731943 1 1
0.167187109105983 0.162100731869777 1 1
0.152771160796745 0.149957300806307 1 1
0.0257835509731021 0.0252229036564092 1 1
-0.0453144302693331 -0.0441891025605106 1 1
0.191477665654668 0.184502316490499 1 1
0.362318572618532 0.351183720749921 1 1
0.157854220861156 0.1525977925232 1 1
-0.0593509854006292 -0.0581301784160007 0 0
0.143768799970625 0.138135901849977 1 1
0.366037188062227 0.356008990289199 1 1
0.226692288780963 0.218964545436923 1 1
0.275775685623987 0.267936031725564 1 1
0.18832482364103 0.183610087833122 1 1
0.385503069305876 0.374536831154165 1 1
0.142292277769536 0.138078994129158 1 1
0.0798107682285978 0.0786925875401008 1 1
0.111998050921054 0.110297283262799 1 1
0.0946255627958511 0.092506987992234 1 1
0.246809506503638 0.239355970615341 1 1
0.154671658902879 0.150352903967933 1 1
0.218492088179691 0.211607100693033 1 1
0.0728650562277264 0.0714944375903878 1 1
0.172497850383378 0.166863031273439 1 1
-0.127945753535855 -0.123600346212429 0 0
-0.147195210831306 -0.141720741770591 0 0
0.0903431761363021 0.0877815548264341 1 1
0.22969717578702 0.223245480419095 1 1
0.392566378999344 0.38189177157939 1 1
0.0698540656839741 0.0677802192289829 1 1
0.265608170481001 0.257265307775743 1 1
0.334222004353667 0.325756650113632 1 1
0.077797881930242 0.0748427882544862 1 1
0.36366570706897 0.352866688239066 1 1
0.218811719130528 0.21381456323304 1 1
0.0906456870170362 0.0881365712985659 1 1
0.00892818398985681 0.00795109871941156 1 1
0.488531245221018 0.475564827524488 0 0
0.257010756461177 0.250010758564937 1 1
0.0510138894087078 0.0499259959553982 1 1
0.202499979316896 0.195774362576386 1 1
0.181201006547751 0.1750447705482 1 1
0.192785824305173 0.186352120585106 1 1
0.339118316949478 0.330851379808475 1 1
0.376478174629982 0.365542493602534 1 1
0.108758624901641 0.104679093002545 1 1
0.316073998086919 0.304525357491016 1 1
0.326849528002091 0.3172312409686 1 1
0.34418718228468 0.334474233478881 1 1
0.198995652038619 0.194844370604812 1 1
0.37902653200985 0.367772040054161 1 1
0.24906026584918 0.24207275825282 1 1
0.334744459481063 0.32426231398512 1 1
0.196759872291801 0.190001979772918 1 1
0.0619976853473693 0.0602155419979292 1 1
0.118316919026717 0.115943981537291 1 1
0.136649438754329 0.131800975913411 1 1
-0.202851482177714 -0.197624266392564 0 0
0.233142357014081 0.225691801032368 1 1
0.201381341074745 0.19526853421107 1 1
0.542940373252605 0.525457809936586 0 0
0.171093029065111 0.163660377630272 1 1
0.103873352895464 0.100815374252855 1 1
0.260259607724103 0.253349311869551 1 1
0.163083056765757 0.158631788344576 1 1
0.263460689698343 0.25686571020491 1 1
0.0860544603033128 0.0827129818562847 1 1
0.368292021625622 0.357736816340513 1 1
0.401303570183593 0.386832361429453 1 1
0.184238611220782 0.177856668948742 1 1
0.245694722753298 0.237695147367773 1 1
0.061782627540302 0.0611058865389276 1 1
0.339435242210087 0.328929076619193 1 1
0.179934025658644 0.17448348592512 1 1
-0.0688017843808113 -0.0671970880940323 0 0
0.0347865609593313 0.0337029528942727 1 1
0.210270907038282 0.205276071857792 1 1
0.268169984593929 0.261702452336588 1 1
0.36412602073203 0.353172026180166 1 1
0.0825681109413259 0.0800625298854198 1 1
0.151123619202026 0.146436788087485 1 1
0.270636484179233 0.26292978521325 1 1
0.0208410917637534 0.0202696547738511 1 1
0.279391887043537 0.269718636908056 1 1
-0.140313969551394 -0.135859668006867 0 0
0.060438023804301 0.0586115153265157 1 1
0.0968809100916382 0.0939070632769244 1 1
-0.0818164359582865 -0.0791636489894793 0 0
0.351282586019499 0.340293386905693 1 1
0.0818442851245868 0.0797409885500177 1 1
0.224965699903885 0.21803673541055 1 1
0.0690552282763381 0.0661221512032162 1 1
-0.108479766805675 -0.107118396839317 0 0
-0.0237549332404508 -0.0229350646486259 1 1
0.077831847809877 0.0773453930064414 1 1
0.287796237643841 0.276717139289158 1 1
0.113861765876409 0.108081889341067 1 1
0.065113050334619 0.0613382171718937 1 1
0.0521528340012433 0.0506267670170886 1 1
0.0753714385972503 0.0729253206508626 1 1
0.519775294067454 0.5038204462373 1 1
0.193855900600681 0.190318682269999 1 1
0.252146630993549 0.245411042484164 1 1
-0.00100818534921521 -0.000169265206064322 1 1
0.0371483729324687 0.035892606788139 1 1
0.0342843233656201 0.0335095150405503 1 1
0.430742883585039 0.419510866778781 1 1
0.289591361397874 0.28171259247697 1 1
0.150362515328844 0.144730256709768 1 1
0.236499125150278 0.229109925953436 1 1
0.352273176965013 0.341503097464192 1 1
0.256712724640113 0.248806609800784 1 1
0.045659825684762 0.0443199527561278 1 1
0.130516693204869 0.127272173668451 1 1
0.113126448843961 0.109833718767431 1 1
0.151302058369186 0.14715694651656 1 1
0.122018290377314 0.118263163667925 1 1
0.353596464136322 0.344327614284542 1 1
0.0149737212564989 0.0138347364447573 1 1
0.229282144709204 0.222684560884684 1 1
0.173089549300796 0.168723428605657 1 1
0.221724986898284 0.21400944674079 1 1
0.274300414122941 0.267411758245066 1 1
-0.0280890331103859 -0.0272461129017617 1 1
0.16738518848905 0.164491417975392 1 1
0.0713357688357125 0.0704495372552273 1 1
0.137438963502265 0.13379696694812 1 1
0.309216919718977 0.299191105017807 1 1
0.295570828311633 0.288263335395433 1 1
0.533195772429035 0.518135554963004 0 0
0.346113746092721 0.335297416748356 1 1
0.298657356601959 0.289830337503694 1 1
0.0261112635908927 0.0256997066377505 1 1
-0.03056829477845 -0.029437333967375 1 1
0.127643329734259 0.12377752497968 1 1
-0.125335706295436 -0.121575635663544 0 0
0.374832491304589 0.364860620444691 1 1
0.0858219769623211 0.083303277456168 1 1
0.134414099023183 0.130016995859365 1 1
0.354627017713487 0.344179609050406 1 1
0.317121876242069 0.305819408249579 1 1
0.236770697852177 0.230300950012856 1 1
0.307695542871092 0.299080507056644 1 1
0.373796525018437 0.361628646182857 1 1
0.201748528696885 0.19470486741608 1 1
0.428273782206309 0.41714152461962 1 1
0.272778088271317 0.265079272393717 1 1
0.218457903835724 0.211941015228597 1 1
0.124697267006701 0.121488308148595 1 1
0.292543476667245 0.285918977449522 1 1
0.28837552707989 0.280250963496988 1 1
-0.199085959866188 -0.192621512113518 0 0
0.121609413169021 0.119854305907338 1 1
0.258838339156765 0.251535483585953 1 1
0.0448823897342586 0.0451131597562032 1 1
0.239804684252292 0.232693552829957 1 1
0.310964928180389 0.301853658438798 1 1
0.414005371804415 0.40208445027818 1 1
0.0905816037376617 0.0872432708886224 1 1
0.12228945172876 0.118390788358194 1 1
0.408913459818586 0.396773578601555 1 1
0.324976586832523 0.315574045090995 1 1
0.166407028476019 0.160834759964572 1 1
0.225522576176186 0.219478968384702 1 1
0.363708353343014 0.354237507670495 1 1
0.346301768792367 0.335996142527082 1 1
0.090451320163967 0.0863198172607362 1 1
-0.0347772573354366 -0.0342112308616131 1 1
0.212548255805122 0.205232074103943 1 1
0.226142117543197 0.218269755727272 1 1
0.0728738746254829 0.069835886702666 1 1
0.387613887824498 0.376270546376274 1 1
0.102901042167475 0.0994927913445744 1 1
0.0487618020384443 0.0484435788461687 1 1
0.281289863604732 0.273266112281582 1 1
0.243113309825095 0.236526860900399 1 1
0.17331465953906 0.168399251723177 1 1
0.324273373356673 0.31459005236681 1 1
0.17484532035185 0.169332687604819 1 1
0.130060882958804 0.126107671329925 1 1
0.168645045482935 0.163549689079325 1 1
-0.0377951006650635 -0.0372852096944788 1 1
0.184869961073309 0.179953007117863 1 1
0.116466633321689 0.112197668505075 1 1
0.354357635608379 0.343984852761836 1 1
0.0975876703953045 0.0952084172253556 1 1
0.137622897791359 0.133827426188497 1 1
0.264212830618741 0.255776806354734 1 1
0.200321523165913 0.193628186011454 1 1
0.203926229178851 0.198476992464841 1 1
0.0814957879561262 0.0805411567165192 1 1
0.3434249548645 0.334287955755807 1 1
0.257735458251942 0.249916105961827 1 1
0.380959810462242 0.37144940425605 1 1
0.347499544277876 0.33739591488086 1 1
0.302648358676262 0.294018220368009 1 1
0.341902971591116 0.333501894064491 1 1
0.26920473029439 0.261494933386799 1 1
0.305298014322197 0.298122779273179 1 1
0.241236959824605 0.233248596268116 1 1
0.0572586071075378 0.0555258487155894 1 1
0.0794430342578292 0.0766064430804818 1 1
-0.0565577631292357 -0.0558772798500224 1 1
0.205815927577058 0.200133809254259 1 1
0.366234845718706 0.356945328966967 1 1
0.482851308731855 0.468353227901882 0 0
0.387335141486166 0.375613415638668 1 1
0.203613161039824 0.198143637490012 1 1
-0.0107280202360762 -0.00981696372991864 1 1
0.376150694529897 0.364319436924733 1 1
0.117845008094572 0.113774614287134 1 1
0.255420760839041 0.247958754038228 1 1
0.120311109175531 0.11587608624233 1 1
0.212621684480225 0.206730471930147 1 1
0.0370456043204498 0.0365255616864134 1 1
0.239865829369366 0.232745318252748 1 1
0.152483500605449 0.147012732030472 1 1
0.0708801201238885 0.0675669190532974 1 1
0.183534885735126 0.178980043351964 1 1
0.116364587850894 0.112581788635813 1 1
0.190993672857482 0.185058162820215 1 1
0.282670308506934 0.273170911361711 1 1
0.10628096524559 0.103283365079673 1 1
0.30727556400337 0.296821408657145 1 1
0.121495491203114 0.117742486224515 1 1
0.320065493477984 0.311616401970041 1 1
0.448508288331948 0.436377848555014 0 1
0.185111906976043 0.176655850138933 1 1
0.363052957585829 0.352146427128794 1 1
0.0656259754671158 0.0636342105944333 1 1
0.0633736378278721 0.0610069553702466 1 1
0.173811649837799 0.169140826479519 1 1
0.0498004486978886 0.0482346959050452 1 1
0.248022396901055 0.241139814774924 1 1
0.205984300264029 0.20070676070335 1 1
0.116536735126363 0.114628660287601 1 1
0.216956041183279 0.211050141070699 1 1
-0.0499149499849887 -0.0467018341574847 1 1
0.299900420005347 0.289863800811152 1 1
0.255586226192226 0.248980201829247 1 1
0.36876229959166 0.35715530776466 1 1
0.317539168373895 0.309469694314422 1 1
0.161060069722575 0.157497642888581 1 1
0.0534933420598969 0.0522386407004942 1 1
0.213094092052053 0.206238621795474 1 1
0.313050291070299 0.304273772025473 1 1
0.185303878601005 0.18060734784793 1 1
0.434096961895013 0.420876527908138 1 1
0.288640750882957 0.280045619140343 1 1
0.115735032192348 0.113023005554099 1 1
0.281872584303302 0.274332729253005 1 1
0.171590459313436 0.167016298217895 1 1
0.213664489289785 0.207883514601713 1 1
0.160603507031634 0.154575310304193 1 1
0.225255737334891 0.219031878598394 1 1
0.14828976842054 0.143267175748365 1 1
0.34836253497601 0.339016072788196 1 1
0.350669260937333 0.340973736852684 1 1
-0.041352283824618 -0.0397382338076452 1 1
0.141171461497479 0.136841303895362 1 1
0.183138807738276 0.179529598864466 1 1
0.211089080403387 0.20646648637322 1 1
0.0856138440775507 0.0837360218384002 1 1
-0.0847756209343928 -0.0821433709481818 0 0
0.219674315459656 0.212798172205871 1 1
0.0113156281951017 0.00917442037471428 1 1
0.310154202507417 0.301032418954908 1 1
0.165888774211891 0.161418547299112 1 1
0.226559801993621 0.220711405122866 1 1
0.0894754194939476 0.0875185106389823 1 1
0.275262896882002 0.266813491027469 1 1
0.302582358883065 0.292455338062624 1 1
0.299112782748667 0.289566833724983 1 1
0.34275176042091 0.333406301224513 1 1
0.0787836543630955 0.0764351200751424 1 1
0.0670347361848742 0.0641716806887289 1 1
-0.174336857688402 -0.167303703566681 0 0
0.0978338368275135 0.0949346759623512 1 1
0.0621263657719815 0.0602570745083085 1 1
0.520722512164881 0.505953279689198 0 0
0.202558573426268 0.199159713403292 1 1
0.292013925456668 0.285464300952287 1 1
0.427885603950671 0.413126960014707 1 1
0.0957972413979379 0.0917066544512253 1 1
0.427745275088205 0.416471642149976 1 1
0.363526905594125 0.352949075547334 1 1
0.276653442428988 0.267185035092707 1 1
0.219723100173364 0.21242287492267 1 1
0.103549148338252 0.100513037424207 1 1
0.233618092277928 0.22850638499051 1 1
-0.00446458727887181 -0.00473450382361033 1 1
0.157674632368073 0.153441579869808 1 1
0.206662029097632 0.198866009009395 1 1
0.157889716446357 0.154427111248919 1 1
0.184130917313092 0.178814304477159 1 1
0.0981494131537364 0.0948233694493438 1 1
0.0534982110600334 0.0520442134910953 1 1
0.00909340800548934 0.0085420156534223 1 1
0.0723962764173562 0.0702430928276729 1 1
-0.013393163355848 -0.0129977062396197 1 1
0.238489303690938 0.232648462933984 1 1
0.124028396589262 0.121401990154986 1 1
-0.0131358248869733 -0.0111054838937026 1 1
0.303996540068672 0.295756785656168 1 1
0.200722688810626 0.195055119079943 1 1
0.12075031351255 0.118165477738761 1 1
0.225565164275716 0.220638729458512 1 1
0.197718624017063 0.191587131772058 1 1
0.273812940838403 0.266824223895812 1 1
0.23041420750356 0.224568089011641 1 1
0.262928133657532 0.254672082015173 1 1
0.161098396080715 0.157839742808881 1 1
0.170757915355472 0.165340251384343 1 1
0.264914008206339 0.255121495160441 1 1
0.419778670775705 0.406978928186836 1 1
0.256356750165068 0.249754240171275 1 1
0.43761554543478 0.425129619007886 1 1
0.233795072007923 0.226840796159479 1 1
0.522634584873667 0.50462229902087 0 0
0.271571452760279 0.263169839084831 1 1
0.31969287408348 0.309258561647339 1 1
0.278227931042886 0.269526796742958 1 1
0.153595988260489 0.14712867738674 1 1
0.0612585307909964 0.0605755998629873 1 1
0.203803260065718 0.198028651136803 1 1
0.24344413399496 0.235649940249969 1 1
0.0118229792595703 0.0113283403820438 1 1
0.316377656680584 0.306390662205511 1 1
0.000379050479330331 -0.000303850190561927 1 1
0.237361275230563 0.230405873968865 1 1
0.160614039358437 0.156724051900055 1 1
0.0960490255487622 0.0918394823281766 1 1
0.156099338124588 0.150364930045117 1 1
0.176075219056551 0.170967848978462 1 1
0.0775759816942723 0.0762441656344192 1 1
0.193784859017934 0.188460805549644 1 1
0.180470618931779 0.176854983081427 1 1
0.243906598616156 0.236764473097784 1 1
0.0385191961089114 0.0377949825588961 1 1
0.258789277375963 0.250731955934185 1 1
0.124152700561571 0.119247093107886 1 1
0.112962247361024 0.109438758013252 1 1
0.123869633264234 0.120957188940937 1 1
0.107729340156901 0.104965348740807 1 1
0.347809899838817 0.338093627385755 1 1
0.366502983370291 0.356345402568021 1 1
0.169994859246127 0.164382007060102 1 1
0.0747859695874373 0.0728218882049436 1 1
0.294599291869428 0.285817726071117 1 1
0.0903878634641546 0.0866743919234067 1 1
0.182560286854523 0.17618527519999 1 1
0.275798353797849 0.270312650869883 1 1
0.0686804926502371 0.0663554938927801 1 1
0.204509250887676 0.197918427208891 1 1
0.21076515210853 0.204975039865468 1 1
0.167100221618082 0.162513279937796 1 1
0.0858962225466575 0.0853838658290058 1 1
-0.072482950348963 -0.0680619519593858 0 0
0.110495794639076 0.108280999155431 1 1
-0.0257182751420124 -0.0264000044356873 1 1
0.21747231749803 0.211205511844007 1 1
0.18541572241638 0.179619969661172 1 1
-0.0150361640624725 -0.0144217574646637 1 1
0.400547773851591 0.387118578747246 1 1
0.215375117459623 0.21190276881618 1 1
0.137555820489393 0.133270932606753 1 1
0.212909724885296 0.207938899226212 1 1
0.199143562093532 0.193779579798948 1 1
0.330410780349208 0.319020017630081 1 1
0.357573623720567 0.347577764255152 1 1
0.271267549809315 0.262919266740945 1 1
0.235189125092755 0.227966837305576 1 1
0.172231093298046 0.167215157392575 1 1
0.144151590199009 0.14044952898864 1 1
0.133021765689357 0.127875234677945 1 1
0.105859297293567 0.103196410853006 1 1
0.45899467131395 0.446115836545014 0 1
0.285639316081956 0.276895749837598 1 1
0.192658523229232 0.188905260448519 1 1
0.187083875823569 0.181622725895482 1 1
0.218642092891287 0.211683442763498 1 1
-0.0154148000174893 -0.0156330885355736 1 1
0.243430981977284 0.23552773002641 1 1
0.185089996041171 0.17762173525632 1 1
0.153591767610491 0.149312322599282 1 1
0.316878882937441 0.307596776042216 1 1
0.202396186898881 0.196129616222482 1 1
0.280973871716003 0.271118631572027 1 1
0.0176032231203526 0.0182821290950146 1 1
0.127641645081167 0.12308654794091 1 1
0.142394980945193 0.138212168405122 1 1
0.341214683555356 0.329754297307679 1 1
0.129623560725746 0.125580989837401 1 1
0.0562185043396503 0.0534537830482541 1 1
0.209996735537272 0.204492892232275 1 1
0.0356216635125977 0.0333365258101139 1 1
0.435231794560249 0.422152635505138 1 1
0.0346111245009609 0.0339560331889337 1 1
0.110385966681269 0.105676421032179 1 1
0.244660949955241 0.238170949359964 1 1
0.286547002781119 0.278336646125247 1 1
0.107533219927036 0.104089607940715 1 1
0.335538838135513 0.322586999932742 1 1
0.278171440574465 0.270468468930969 1 1
0.126007739870587 0.122427336598546 1 1
0.395172018528987 0.383589234865354 1 1
0.184309108629062 0.179210992107854 1 1
0.21161628640442 0.205066108640881 1 1
0.144551716818094 0.13949657155263 1 1
0.316273224384913 0.306298692668249 1 1
0.0586421646603318 0.0590482640014953 1 1
0.290465551040672 0.281051292786167 1 1
0.272432758840884 0.265324548767945 1 1
0.165228197783997 0.160372202421218 1 1
0.264080911010094 0.25594409574402 1 1
0.248943991758359 0.241619837573964 1 1
0.060238308006158 0.0593692416115344 1 1
-0.00317451407512988 -0.00354508480745607 1 1
0.0551990522578971 0.0536369957603482 1 1
0.0091699037836711 0.00896255250406938 1 1
0.27830329901176 0.270884996912809 1 1
0.220642262947613 0.214486348143342 1 1
0.246673125029272 0.23977383203462 1 1
0.170078061248311 0.165329921319929 1 1
0.211248386383556 0.205716774368293 1 1
0.187027849290334 0.183890868309947 1 1
0.316354529457521 0.308318202094986 1 1
0.00304078737588305 0.00236697656324641 1 1
0.253365907678892 0.246530187773453 1 1
0.254649141561485 0.245658696484839 1 1
0.256745719085506 0.249550403696363 1 1
0.267302350853823 0.260074062921792 1 1
0.272185924513387 0.263328224354448 1 1
0.185111432240434 0.180505792151469 1 1
-0.0169820249712021 -0.0162926100358597 1 1
0.334672715446127 0.323373262290052 1 1
0.153528852920223 0.148839828294393 1 1
0.286970795439959 0.279630634540325 1 1
0.273208253468948 0.264969438601255 1 1
0.0327157873510849 0.0323785370941415 1 1
0.102809450027142 0.101321884424173 1 1
0.179893899146681 0.174823631496513 1 1
0.160308023198611 0.155289404451057 1 1
0.28266953936183 0.274347802943688 1 1
0.130220821887132 0.127386613071205 1 1
0.258820999261411 0.252918410275761 1 1
0.095842514633829 0.0924987687583048 1 1
0.292086940495493 0.28304381818446 1 1
0.14075804558863 0.135968426062328 1 1
0.105459997495754 0.102740586709662 1 1
0.289452369302809 0.280794714299335 1 1
0.200037064477357 0.192630671189809 1 1
0.26724995748061 0.258840312361438 1 1
0.116007178502943 0.113749560235936 1 1
0.370757761769722 0.36010415238102 1 1
0.291693836808249 0.282203531081135 1 1
0.140284957498705 0.135421876433307 1 1
0.242586642168643 0.235143292111044 1 1
0.165460689760132 0.159200230918385 1 1
0.128411753745801 0.123877814299966 1 1
-0.0190542528023267 -0.0190472304067292 1 1
0.130987268045166 0.126769857191929 1 1
0.377502629899717 0.36576998075035 1 1
0.130091625856252 0.126339127881811 1 1
0.321433770233346 0.311584972522788 1 1
0.26097509388121 0.25335626167095 1 1
0.240625660586294 0.234734429023325 1 1
0.15734538484659 0.152294355664167 1 1
0.423217063880006 0.410194661848901 1 1
0.359645453344309 0.348472960536742 1 1
0.272809458845566 0.265017047068742 1 1
0.322714311633351 0.312086859841248 1 1
0.155502241988704 0.151550230941275 1 1
0.115721916512558 0.112092382935443 1 1
0.0848674182718174 0.0832754262133512 1 1
0.370984744173186 0.361024269167316 1 1
0.215176310203639 0.209267173858454 1 1
0.137611984218371 0.132541251912983 1 1
0.135537635982163 0.130851060272998 1 1
0.127629057319191 0.12582960249101 1 1
0.221538263710096 0.21598029948245 1 1
0.175341949252858 0.168473553096683 1 1
0.128780966344699 0.124811839495648 1 1
0.287933049781658 0.279897378419456 1 1
0.337545130841264 0.327283551969125 1 1
0.198994016208107 0.192194282493742 1 1
0.0117909247586103 0.0111816789783029 1 1
0.195454862506887 0.189602316568044 1 1
0.193604321866151 0.188403261822866 1 1
0.0371143277980086 0.0349610774645812 1 1
0.0585728326758194 0.0574971898477706 1 1
0.288700654197716 0.281118622633079 1 1
0.106151001096289 0.102995971870977 1 1
0.299026319796255 0.289568641622886 1 1
0.207209307177604 0.202629598042649 1 1
0.359228811666114 0.348047757683695 1 1
0.271235327783964 0.264619164363026 1 1
0.592621417749156 0.573291267713539 0 0
0.337959880495088 0.327728226147051 1 1
0.110606287219671 0.106488514819523 1 1
0.239579163247403 0.232593567082127 1 1
0.300701892654518 0.291868184699783 1 1
0.286952908127459 0.277802086524646 1 1
0.396033130547874 0.384151577814954 1 1
0.336662757881066 0.327767793085305 1 1
0.276460855186592 0.268669411321992 1 1
0.275427513776074 0.267881224891494 1 1
0.277152518407895 0.268879199063961 1 1
0.259896198169409 0.251701921030039 1 1
0.285936464287463 0.277608828509976 1 1
0.304309530417876 0.295548734130385 1 1
0.131083503211062 0.128960446406054 1 1
0.258213706940796 0.248523333357502 1 1
0.127493502049168 0.123677599912182 1 1
0.261747465227442 0.253435986364557 1 1
0.0945986828779397 0.0920701088152801 1 1
0.0731549767279715 0.0698075491981424 1 1
0.331518934803371 0.322374067877383 1 1
0.279722621656574 0.270672556621756 1 1
0.398213781136676 0.387170783253422 1 1
0.174023196014039 0.168387315609748 1 1
0.444021244427189 0.431364678378032 1 1
0.261016548893949 0.251452002253395 1 1
0.0626242002217365 0.061697128838128 1 1
0.461898705961435 0.447426222504336 0 1
0.395691855665237 0.383943970243245 1 1
0.185076537064157 0.17903977936701 1 1
0.152251584905819 0.148450760542981 1 1
0.131212257905303 0.128099201388203 1 1
-0.0786975478920131 -0.0771153714246064 0 0
0.264243446101846 0.255696417019732 1 1
0.323259239274077 0.313733834288704 1 1
0.0823841477449656 0.0799089182992965 1 1
0.140141580702793 0.135361120513917 1 1
0.19250433092668 0.186994613960519 1 1
0.275879324531133 0.267997155783072 1 1
0.315289319278655 0.302979034592312 1 1
-0.086443354365641 -0.083851951722067 0 0
-0.0708893994353315 -0.0688038273586944 0 0
0.379988558023969 0.37165493247131 1 1
0.326461009116491 0.316799722287208 1 1
0.458525700548977 0.44614779868895 1 1
0.211297439041024 0.205300500853228 1 1
-0.218763398310422 -0.212470618326306 0 0
0.143489998135056 0.138995886184427 1 1
0.278938482573153 0.269877668967519 1 1
0.1027795153803 0.100251426957375 1 1
0.239987670239186 0.233260979456266 1 1
0.198637182304352 0.193387596816408 1 1
0.143147248898282 0.138373860104437 1 1
-0.0500962998768671 -0.0483904769436245 0 1
0.160474471250791 0.155934311211567 1 1
0.379860098952458 0.36931013849926 1 1
0.342319418186178 0.332000297671714 1 1
0.386437188352075 0.374570883401089 1 1
0.327708687875853 0.319130322206703 1 1
0.2256251975986 0.219927929611371 1 1
0.443726720459762 0.429853143913259 1 1
0.185671812316874 0.179138485668204 1 1
0.266126200648854 0.258254605685961 1 1
0.17718679248901 0.17181310506152 1 1
0.379001450736108 0.367884674281345 1 1
0.371412793178149 0.359226427755088 1 1
0.290597480140339 0.281609430464235 1 1
0.0319235438663661 0.0312307889728111 1 1
0.113643188545488 0.110269053310616 1 1
0.0504494333751234 0.0485360127806037 1 1
0.167778704138873 0.162338672669657 1 1
0.283498634865349 0.2732075325057 1 1
0.185456218982697 0.179341695676469 1 1
0.0136394997933064 0.0135222572079194 1 1
0.238142117320225 0.228322488800947 1 1
0.0347751991469997 0.0333287222717157 1 1
0.0863604606369297 0.0831737312555456 1 1
0.349919345400304 0.339031949178003 1 1
0.147678613124275 0.143389496777208 1 1
0.287844653550737 0.278039203117075 1 1
0.101144148062006 0.0979697276372322 1 1
-0.0482571633328368 -0.0454165527993413 1 1
0.0849938938921734 0.0803025679582565 1 1
0.364631992829327 0.355149236579757 1 1
0.0118899437430159 0.011759366744911 1 1
0.124922038811708 0.119319175231667 1 1
0.0115921023190443 0.0101038326964941 1 1
-0.123981920728878 -0.119768950495826 0 0
0.411378669002517 0.399157652523077 1 1
-0.0471310655668222 -0.0458611425971065 1 1
0.11492504227306 0.109277174954015 1 1
0.211747318405183 0.206513304434503 1 1
0.245794459182258 0.239130326121867 1 1
0.0989850623237776 0.0956681666897491 1 1
0.416900466042169 0.40628848065909 1 1
0.133713269388112 0.12897870178633 1 1
0.345038511909529 0.335140652965329 1 1
0.0926344627777539 0.0898433034800106 1 1
0.0551893992029358 0.052824993169371 1 1
0.198030872101364 0.193384741471605 1 1
0.140319120430963 0.136474571154754 1 1
0.186535267249172 0.181090595729756 1 1
0.348792479254518 0.339432204476936 1 1
0.207036319972503 0.200930676718407 1 1
0.253895031204474 0.247390610833107 1 1
0.219100380127456 0.21360340622187 1 1
0.0575807163614783 0.056266168492262 1 1
0.00904052635809211 0.00751237914382374 1 1
0.328877131206104 0.318890488186457 1 1
0.256280035810479 0.248790086529219 1 1
0.328742862851629 0.318977200744118 1 1
0.178984143503806 0.174278342029631 1 1
0.0579452958051351 0.0573951034928657 1 1
0.31016843808126 0.30175422031033 1 1
0.124023832435282 0.119358221523362 1 1
0.225508338002219 0.219853347565189 1 1
0.195757515520988 0.191202173365402 1 1
0.148430587704642 0.143572644011807 1 1
0.201669348164889 0.195989017216969 1 1
0.1469379722641 0.142644977395287 1 1
0.0945071571097854 0.0931495191685652 1 1
0.228611081685422 0.221138615418591 1 1
0.298267588662526 0.288946416904884 1 1
0.369617312669334 0.358614821487039 1 1
0.312003379931971 0.302153265993915 1 1
0.0746675051217179 0.0729321462252968 1 1
0.439278726117711 0.426027273337836 1 1
0.351239346274959 0.339787159062076 1 1
0.149686225501566 0.144554486476892 1 1
0.333267939598356 0.322123639546522 1 1
0.341879087125956 0.332199365715145 1 1
0.128533612200841 0.124984385570311 1 1
0.321971342333348 0.312029950353907 1 1
0.441627542321905 0.428270879100001 1 1
0.253789516110898 0.246159952918751 1 1
0.181469134790443 0.175458559826756 1 1
0.299852549007313 0.29031037565329 1 1
0.295734192784103 0.286756063283643 1 1
0.215340759952425 0.20977265404916 1 1
0.15783951875814 0.155799925232909 1 1
0.102497325922504 0.0989878280790234 1 1
0.269788533594495 0.261425180432932 1 1
0.145108156963424 0.142347022709351 1 1
0.26722547863819 0.259714287147649 1 1
0.330089310724437 0.320628297257756 1 1
0.203169597225914 0.196465785465052 1 1
0.15520620346027 0.151172803313145 1 1
0.227553347517698 0.220401415746929 1 1
0.134955866472314 0.129936881938304 1 1
0.193249214055873 0.188637653408257 1 1
0.269767254525264 0.261520961686441 1 1
0.278183791843178 0.265823455111835 1 1
0.0222360961014942 0.0216902911711509 1 1
-0.0441406352774528 -0.0434228993100851 1 1
0.155771388605859 0.151557132729246 1 1
0.35586248725888 0.34605884604195 1 1
0.360818674762781 0.348901787116164 1 1
0.228459653250082 0.221489641059331 1 1
0.320188852873026 0.309265259955379 1 1
-0.0583813061053866 -0.0553148119954001 1 1
0.344178243631506 0.333604250904548 1 1
0.321310849784288 0.311910570147416 1 1
0.086217247148442 0.0831413637612638 1 1
0.294932850308502 0.284618368703494 1 1
0.284812412580769 0.27741440568874 1 1
0.433305582932272 0.420667636341099 1 1
0.206611716021574 0.200157059864253 1 1
0.0970571270609374 0.0950808903063982 1 1
0.168809909631056 0.163436392049834 1 1
0.248117878541001 0.240532921494531 1 1
0.154323611546662 0.14943143386432 1 1
0.173500784630384 0.167193896683239 1 1
0.0498792317876579 0.0477552454515984 1 1
0.127322399496119 0.123678584682717 1 1
0.159469516004389 0.156082518067675 1 1
0.366318291242279 0.356013688032009 1 1
0.125091993923649 0.120450677696215 1 1
0.281557086537126 0.273307453553389 1 1
0.0897586582946531 0.0876773234866675 1 1
0.355470436248667 0.344638847205535 1 1
0.27755820165809 0.269524819813936 1 1
0.2790540603877 0.270692280960246 1 1
0.161264302856669 0.155222339695813 1 1
0.362138293295391 0.351882284907266 1 1
0.1153280744145 0.112319092515881 1 1
0.264442861669326 0.256646272894797 1 1
0.258700040228239 0.251739374458764 1 1
-0.00572585361976701 -0.0038955479303342 1 1
0.023349156194342 0.0226888609516359 1 1
0.109853598973049 0.106442504196496 1 1
0.243393037690046 0.237011725925502 1 1
0.351698644711609 0.341305316980045 1 1
0.00863097035605998 0.00884016611760283 1 1
0.161740931055495 0.157798974421896 1 1
0.167970826212078 0.163038739353506 1 1
0.122128694855295 0.118369639202728 1 1
0.137894273292681 0.134753659942048 1 1
0.256695253045345 0.2491157872953 1 1
0.280709058074328 0.272787084697498 1 1
0.232331796169499 0.225106544379668 1 1
0.284309922490797 0.277052992878833 1 1
0.41409797039039 0.402101472158569 1 1
0.244042579316484 0.236388384799278 1 1
0.11323528502249 0.109628516866984 1 1
0.168927432571145 0.163751768604432 1 1
0.196756993993353 0.190719964412616 1 1
0.192360109030396 0.186864846659043 1 1
0.463109494285619 0.448852761481244 1 1
0.332329739448264 0.321965431331857 1 1
0.179416009393515 0.173947930584272 1 1
0.35836229855749 0.346456694629229 1 1
0.398939369646188 0.387787958433413 1 1
0.204269046260895 0.197819385962251 1 1
0.161533232116893 0.155481308629008 1 1
0.14365467144583 0.13922104802529 1 1
0.203038794274035 0.196923406551426 1 1
0.183344214436171 0.178461420227141 1 1
0.370283868754441 0.358892765160495 1 1
0.408336731530963 0.395755237719588 1 1
0.288436709578235 0.280175020826249 1 1
0.18075399216878 0.17523976377271 1 1
0.194041235139003 0.187961672508847 1 1
0.222482208496442 0.217720348851074 1 1
0.391112699927956 0.377753298333419 1 1
0.242424361272177 0.234680774933357 1 1
-0.0458200816925224 -0.0453912090739831 1 1
0.162944255826291 0.158643302311366 1 1
0.283644859053988 0.275417069426754 1 1
0.258417249404513 0.249782634329795 1 1
0.196148654587501 0.190300564565593 1 1
0.223410043759455 0.217444649339253 1 1
0.324451837929245 0.314689126504223 1 1
0.397163316271362 0.385789724694719 1 1
0.4318081941776 0.418870994565453 1 1
0.234918580377644 0.227810303783063 1 1
0.44673270915541 0.434040403247077 1 1
-0.0195231786249144 -0.0189453933253761 1 1
0.460938230350425 0.447768524763571 1 1
0.313968819167486 0.304540709008287 1 1
0.264894796051326 0.256555343880899 1 1
0.206179125257112 0.200137747505461 1 1
0.188599379435018 0.183819281853523 1 1
0.226666848582551 0.220795916034615 1 1
0.33195668588347 0.321706606083581 1 1
0.353412472905609 0.341637231741962 1 1
0.0415832242554688 0.0411269229583584 1 1
0.206805556764621 0.202684290388146 1 1
0.213957038424154 0.207891556293181 1 1
0.279178430099111 0.271762298265197 1 1
0.142198155494618 0.139577179444833 1 1
0.184626790954121 0.179170722620893 1 1
0.233088139292682 0.226135644849394 1 1
0.23612218289274 0.2290165481688 1 1
0.310176597588238 0.301695740783651 1 1
0.425037641541476 0.41098258421434 1 1
0.168631510751617 0.16502716195118 1 1
0.386892930123258 0.375380000501875 1 1
0.319675763812028 0.310900587601435 1 1
0.151770809630706 0.145463755199468 1 1
0.139635581416286 0.134927115307009 1 1
0.149460648462905 0.145655687338775 1 1
0.283269780891245 0.275591860392758 1 1
0.0437259697421414 0.042376349634838 1 1
-0.0916721994703636 -0.08865353497338 0 0
0.167598012429371 0.162974087942123 1 1
0.137422974141414 0.135319938903526 1 1
0.299370884126927 0.290921436472828 1 1
0.147845319145982 0.143179993790375 1 1
0.160306854784121 0.155262607251297 1 1
0.222601630253126 0.216917921319152 1 1
0.313963415364062 0.305460689561633 1 1
0.333651193210204 0.324096626829397 1 1
0.129880879499636 0.127177240507151 1 1
0.263910671126142 0.256678435570874 1 1
0.36653234407639 0.355576241414819 1 1
0.25316688163363 0.243006978230019 1 1
0.284906470707366 0.278855645706323 1 1
0.196514336664073 0.190748550317332 1 1
0.376142283706142 0.364807876664166 1 1
0.252435428173068 0.245140105750144 1 1
0.276161782919552 0.268328117142847 1 1
0.0939525022357704 0.0921219031147637 1 1
0.232940535984582 0.225766732283958 1 1
0.0677394262189256 0.0641436847401903 1 1
0.137072800134742 0.133015408108545 1 1
0.0643490229457241 0.061926684513371 1 1
0.285478886624545 0.278007144950081 1 1
0.035570036685893 0.0349176812310417 1 1
0.288791147262211 0.2796208861641 1 1
0.0636546991544592 0.0614277293535745 1 1
0.364818377393755 0.353017243367304 1 1
0.289077205844269 0.280484648193174 1 1
0.0632266887911606 0.0612342679388061 1 1
0.203895406755126 0.199781385368566 1 1
0.216545682901624 0.208079826449809 1 1
0.489568089951309 0.47646881215555 0 0
0.462421727084972 0.450224099158121 0 0
0.102970337390443 0.0998341369640129 1 1
0.234546776030451 0.228616411959347 1 1
0.219129735884914 0.21279085438787 1 1
0.114998888974119 0.110606480058074 1 1
0.367428104705288 0.355275651493323 1 1
0.0274816117273717 0.0261965074246931 1 1
0.140795869841539 0.136390691539828 1 1
0.479506525651049 0.464103780168175 1 1
0.48261154038502 0.468010211890372 1 1
0.352541148910249 0.34205459162779 1 1
0.1101446135166 0.106750035683733 1 1
0.231445841712488 0.225385218598922 1 1
0.463724751351214 0.44773430028898 0 1
0.182202006720446 0.17752201111411 1 1
0.203486689376241 0.198262577663017 1 1
0.249540992615306 0.241632139981106 1 1
0.141940800527284 0.139449540610799 1 1
0.224714846566791 0.217925407932986 1 1
0.25915847905708 0.250742386582362 1 1
0.250550474949893 0.241797741255846 1 1
0.176522032870781 0.170933689250727 1 1
0.247878926973785 0.238263981804708 1 1
0.41843737146858 0.40731432580055 1 1
0.0498721521871495 0.0480695561878908 1 1
0.103158418823086 0.100591471296246 1 1
0.182537400527905 0.177056401613468 1 1
0.202855516712552 0.197889416132237 1 1
0.240753576643533 0.234684461162693 1 1
0.369129859108554 0.35873999553062 1 1
0.133999933730832 0.130017882335776 1 1
0.284533387655296 0.274962372135526 1 1
0.271679585299296 0.264609225248483 1 1
0.194520516180613 0.189135243666996 1 1
0.0928853911803712 0.0909155508545485 1 1
0.145863040546942 0.143017949218224 1 1
0.275719666266382 0.267872116917131 1 1
-0.133486719569027 -0.128474401533456 0 0
0.332108629481234 0.322651792881983 1 1
0.147476201142312 0.143581827940155 1 1
-0.0172115432807526 -0.0151637591398901 1 1
0.00909853999697534 0.00958244354484421 1 1
0.165640256255981 0.161898409839457 1 1
0.143607249086498 0.139423100740772 1 1
0.345011693614422 0.334786558190429 1 1
0.426231379885562 0.413607418234912 1 1
0.197678533255872 0.191696018622963 1 1
0.248254810552916 0.241065169338825 1 1
0.123257804916796 0.119322736700129 1 1
0.246352267853859 0.237465869140949 1 1
0.359751813347816 0.348928080461663 1 1
0.0552855752119037 0.0541103690404765 1 1
0.18688831618815 0.181750142585453 1 1
-0.0101458303385738 -0.0093372754778282 1 1
0.376962901896373 0.364993446470721 1 1
0.280261045260174 0.271665639877447 1 1
0.153977685487024 0.149594558246018 1 1
0.182801071036075 0.178447804790869 1 1
0.291041935013284 0.281989543084008 1 1
0.355614644588608 0.345095254657954 1 1
0.288332425464032 0.279626916294385 1 1
0.308563093815269 0.299523478701825 1 1
0.248448398149127 0.242666589629819 1 1
0.284777719175133 0.275488362304304 1 1
0.230262686521334 0.222836848963714 1 1
0.156298449735274 0.152661478558504 1 1
-0.0018865396327569 -0.00239964276037866 1 1
0.208760399304204 0.202258928228879 1 1
0.429171610920708 0.414912062075797 1 1
0.426821334688167 0.413504419160735 1 1
0.0192540800042577 0.0185694588663782 1 1
0.050673770453637 0.0505090416178191 1 1
0.0846062442106271 0.0822441390403977 1 1
-0.0353997975773651 -0.0337120903357748 1 1
0.128535377527674 0.122626960430259 1 1
-0.00436323457681545 -0.00399856449960318 1 1
0.265367070613794 0.257954786881695 1 1
-0.137574560874716 -0.133713984357757 0 0
0.0870555198486557 0.0838336250355413 1 1
0.45608889688059 0.442499194460016 0 1
0.249894059730678 0.242311906732348 1 1
0.111939979512188 0.108158436248693 1 1
0.0229254338670973 0.0238433518188223 1 1
0.349194730368216 0.339447502827481 1 1
0.316023190762859 0.306476460549264 1 1
0.189204806488186 0.183166297014419 1 1
0.503741139118436 0.488620839348949 1 1
0.0619642886610976 0.0602231327074413 1 1
0.188222120014592 0.182807298870878 1 1
0.206236017234255 0.200332665045479 1 1
0.0906835069730061 0.088626371866516 1 1
0.106771742750803 0.103847806768122 1 1
0.0912677694439809 0.0881440127688137 1 1
0.440418031038499 0.426794789720898 1 1
0.170334472945818 0.165314468303791 1 1
0.191345409000702 0.185625301020755 1 1
0.197170908686622 0.191512987476927 1 1
0.136045666713012 0.132966851344807 1 1
-0.0335974619349478 -0.033579190983386 1 1
0.249248618618701 0.240806911140706 1 1
0.345693929022244 0.336593060792937 1 1
0.152967976708503 0.148008144040203 1 1
0.182028465569114 0.177832262787375 1 1
0.257952048899474 0.249758708150053 1 1
0.182667483582962 0.177403354846274 1 1
0.123640494640584 0.121184116908019 1 1
0.068118712835763 0.066885739328401 1 1
0.0859547360113178 0.0831230547084729 1 1
0.00859264980204373 0.00825075566668793 1 1
0.175667582329252 0.171678918886835 1 1
0.171570397109405 0.164459302140272 1 1
0.180557051392848 0.175015419511707 1 1
0.0672429863684486 0.0664193104775187 1 1
0.123253794835476 0.11983302922571 1 1
0.204473567358702 0.198000189504056 1 1
0.0673969216993057 0.0646451432710382 1 1
0.266156603587405 0.255855468327929 1 1
0.0703739432829606 0.0685064574312542 1 1
0.16132121192302 0.156003076719676 1 1
0.15671811286225 0.152086811552707 1 1
0.0710017720688976 0.0698529509599636 1 1
0.167865997557807 0.161983464223785 1 1
0.219586511066887 0.210026358593267 1 1
0.256849647473921 0.249030343524541 1 1
0.135692493876155 0.131785098868909 1 1
0.309949588195507 0.301816864200185 1 1
0.117381896194547 0.114929673757249 1 1
0.226371850446651 0.220772633185239 1 1
-0.106860799021872 -0.103384337039164 0 0
0.200654469858981 0.193474234052036 1 1
0.0498592992730368 0.048906840372295 1 1
0.00568548335151345 0.00591645482956152 1 1
0.221514258576536 0.214385140076329 1 1
0.172015549662003 0.167204040326216 1 1
0.0187057829760586 0.0177150158524904 1 1
0.121422122941166 0.116975188427999 1 1
0.214036010826931 0.20879713874504 1 1
0.478961107692227 0.464988724489893 1 1
0.142262494159371 0.13696396038451 1 1
0.249558866840841 0.242097329894352 1 1
0.126246174888363 0.121830186344171 1 1
0.157852163175175 0.15367680589177 1 1
0.0752909999731655 0.0737316553733899 1 1
0.212286770233687 0.20621407636001 1 1
-0.032610844321886 -0.0305544569977675 1 1
0.167907422095938 0.162855639756427 1 1
0.160844305097172 0.15596961124086 1 1
0.159299103247529 0.154949329295407 1 1
0.220748424039541 0.213237699236801 1 1
0.461855971505224 0.448002626994961 0 1
0.0761360452557559 0.0731345531136433 1 1
0.0437624331967575 0.042645775682105 1 1
0.0957757610343111 0.0931421932490518 1 1
0.133989227324579 0.12922399286294 1 1
0.152671478013671 0.148561042516253 1 1
0.150306891164942 0.147915324436397 1 1
0.0857942356451862 0.0808826724122944 1 1
0.376399256278071 0.364766830746302 1 1
0.279003343882699 0.270638606625153 1 1
0.165602706713087 0.161303515886795 1 1
0.470634027490993 0.453500710659513 1 1
0.17725023110273 0.17100465527299 1 1
0.0907420116418554 0.0880668085300222 1 1
0.295347712190967 0.287656863936413 1 1
0.222235438426585 0.215357342685642 1 1
0.162748021562712 0.157636273170322 1 1
0.210953439779327 0.204039354678448 1 1
0.282527638828522 0.274374452676815 1 1
0.159919568167021 0.155105298167447 1 1
0.231751113902975 0.224869689326789 1 1
0.225838936442998 0.219864961455498 1 1
0.0429065937183217 0.0406916817582182 1 1
0.295605004768086 0.287333997921865 1 1
0.424675114060208 0.411928582401774 1 1
0.200800526534851 0.196514529831849 1 1
0.208441534818132 0.202578789052734 1 1
0.220006809127879 0.214366624711867 1 1
0.179201908800917 0.173144124726617 1 1
0.316027402209454 0.30699816801709 1 1
0.0742204561250038 0.071195778148235 1 1
0.195777910710894 0.189175944851671 1 1
0.288665252920165 0.280522824222854 1 1
0.41103388975522 0.39968731907614 1 1
0.143788166788387 0.140036173835188 1 1
0.236918326150331 0.230004606692724 1 1
-0.0680179764088618 -0.0649846399513738 0 0
0.440349283283619 0.42753268884314 1 1
0.201100538272576 0.19480041249373 1 1
0.0900506641665302 0.0873313340285062 1 1
0.260850939025529 0.252149267304034 1 1
0.272674178259521 0.264389477206024 1 1
0.164226322163923 0.15977225825222 1 1
0.00958885321076917 0.00945667111895671 1 1
0.197941469117362 0.191004180011889 1 1
0.236195160755278 0.230347712136122 1 1
0.3169774829694 0.307329598707084 1 1
0.118715656372392 0.115388451860828 1 1
0.137791306238343 0.133806427556939 1 1
0.354854666991221 0.34333135099126 1 1
0.191653692044022 0.185989768491529 1 1
0.138251047665157 0.134261315833765 1 1
0.0530798698057518 0.0490796824242864 1 1
0.175483710810533 0.170892345766494 1 1
-0.0350925961387681 -0.0344246944101295 1 1
-0.116026389951033 -0.113226728424912 0 0
0.147542448982512 0.14242680022461 1 1
0.130535329801347 0.126317066119961 1 1
0.235972918385225 0.229394422071891 1 1
0.290913947008452 0.281961160237656 1 1
0.154869826130011 0.151695424607452 1 1
0.119249898584526 0.115354445808035 1 1
0.390212291211608 0.380030445061655 1 1
0.224542881073002 0.217458786869754 1 1
0.328161195955704 0.318342221711811 1 1
0.0393274201445587 0.0379825629438776 1 1
0.232545061428978 0.225503270922178 1 1
0.276290017153736 0.268679324299029 1 1
0.175842855175423 0.170584550253207 1 1
0.293253157245261 0.284541489334155 1 1
0.173284836421799 0.168042509917629 1 1
0.327786725095126 0.317055972129785 1 1
0.187537893489865 0.182107323971903 1 1
-0.103262996138478 -0.0986398898105059 0 0
0.270467712870634 0.260938991130798 1 1
0.348476532155693 0.337015782936877 1 1
0.125067369662336 0.122991214867414 1 1
0.345648298957325 0.335738728240536 1 1
0.0799124310665933 0.0760552452801028 1 1
0.312047530422238 0.302996687159896 1 1
0.28699997348425 0.277487136247329 1 1
0.284614001493829 0.274959750479597 1 1
0.135553210853982 0.131472017153262 1 1
0.246374307545109 0.238344823058909 1 1
0.132288683060902 0.128297918954714 1 1
0.248546505323905 0.240310820859819 1 1
0.210369529657334 0.203481044287829 1 1
0.37913375895328 0.365752944261811 1 1
0.218455401072012 0.213399791819767 1 1
0.348410263152829 0.338277606971745 1 1
0.122316810966556 0.11929442140926 1 1
0.287172368112365 0.277701113879652 1 1
0.00367924568331558 0.00329599045544117 1 1
0.197843443972356 0.19209611505804 1 1
0.154799958653473 0.151205539871877 1 1
0.027523971740447 0.0260889695521647 1 1
-0.00344282564507834 -0.00337747251716857 1 1
0.254031121025076 0.246143702757821 1 1
0.0571188933087174 0.0559434486687724 1 1
0.108011650667896 0.10467495666522 1 1
0.208695861462279 0.202122405414351 1 1
0.42328532487353 0.410939952988978 1 1
0.0911791611181545 0.0888469724905294 1 1
0.263136192215613 0.256471871553263 1 1
0.27056971495717 0.263418541393364 1 1
0.387440886777686 0.375320311542488 1 1
0.297087060896784 0.287612118665349 1 1
0.174168324494897 0.167942842412622 1 1
0.21650437970826 0.210802091466161 1 1
0.0994069064457359 0.0947379807260392 1 1
0.380272155603862 0.37026194231062 1 1
0.221278314425021 0.216217520220201 1 1
0.365983783012893 0.354594807068873 1 1
-0.0561082303228449 -0.0559475981088351 1 0
0.221626622079028 0.214798649442086 1 1
0.269755719014135 0.26084150563346 1 1
0.302756917337009 0.294793491495009 1 1
0.078471925277826 0.0757352510651446 1 1
0.164958693464152 0.156715483283047 1 1
0.155374102188631 0.150122873487259 1 1
0.0430861526054133 0.0426512120386413 1 1
0.288466532456514 0.280864191730092 1 1
0.436889134062947 0.426056577293008 1 1
0.175869647922 0.171668887453062 1 1
0.274422516369581 0.265450574311021 1 1
0.165283869117449 0.160127255218546 1 1
0.0586419550022378 0.0568532704764806 1 1
0.156865081215145 0.151915919113259 1 1
-0.00712994896105355 -0.00608839334796193 1 1
0.155125545104424 0.150606835064106 1 1
0.0289495782475188 0.0278464437582193 1 1
0.196168204967396 0.190756235839669 1 1
0.245642751885485 0.238242553598123 1 1
0.319381974411048 0.308903670920822 1 1
0.229989968894037 0.223100280164324 1 1
0.196177662999626 0.189554344828753 1 1
0.214677896535543 0.207093921771747 1 1
0.209964261838708 0.204973356783938 1 1
-0.0116858630495934 -0.0105827405065147 1 1
0.307751880343081 0.29960512460829 1 1
0.10114200978677 0.0985361601697961 1 1
0.156387316350905 0.152148366024003 1 1
0.213889992437131 0.207872412162744 1 1
0.0854212172686256 0.0829562047011041 1 1
-0.0457981332443041 -0.0428079172315907 1 1
0.159464645151554 0.15525227236534 1 1
0.126954050741372 0.122011575046606 1 1
-0.0876842016122197 -0.0852023896209785 0 0
0.319355616581018 0.311267180447361 1 1
0.182949357841205 0.176868048098226 1 1
0.258582117960381 0.252089982574403 1 1
0.185761616936813 0.181423064800999 1 1
0.227327434322733 0.220941515788241 1 1
0.443412741703595 0.43135177597663 1 1
0.333486754766818 0.322599133164659 1 1
0.280311515341913 0.272590497477909 1 1
0.305525015502815 0.296269015947294 1 1
0.125946493776647 0.12288861553701 1 1
0.207759642587812 0.200985437968262 1 1
0.149164912579265 0.141992579566462 1 1
0.045414234035566 0.044084054455832 1 1
0.170114302304274 0.166395061556939 1 1
0.212963189600203 0.206282939402944 1 1
0.0731379705247341 0.0708925270488405 1 1
0.0999467187557886 0.0968946966467579 1 1
0.20216322874043 0.194490761238992 1 1
0.119144012271336 0.113929184864454 1 1
0.277656923339941 0.269476158230019 1 1
0.455389556922687 0.441141096974458 1 1
0.291967535921592 0.285369682197621 1 1
0.419852189704637 0.409623475562313 1 1
0.150890324720053 0.144275208307381 1 1
0.0672690602977963 0.065775161526411 1 1
0.0927733077296401 0.0889519309247932 1 1
0.159283262949024 0.152415345922605 1 1
0.415486615661339 0.404163848252907 1 1
0.152008228781371 0.148080271613866 1 1
0.307937276597324 0.298933154819434 1 1
0.36846493039864 0.357640670150573 1 1
0.300902844641373 0.290897680431857 1 1
0.0549740022356727 0.0524170227536272 1 1
0.00507077085762488 0.00492611603131029 1 1
0.153512065279062 0.149037673958165 1 1
0.242194112971291 0.232731966375114 1 1
0.319830902291442 0.309386907175526 1 1
0.331768310168021 0.322541095528791 1 1
0.2785765444862 0.269723445019553 1 1
0.523311157712578 0.507440236904987 0 0
0.071699977302557 0.0692744981144673 1 1
0.125386651913856 0.121221014930481 1 1
0.259189823952312 0.251503333649103 1 1
0.0378830826641837 0.0368892126467072 1 1
0.218961778807129 0.212206206156573 1 1
0.311370598233208 0.302904238294885 1 1
0.0414726386806489 0.0388545170681274 1 1
0.18924732262813 0.185017358609917 1 1
0.474369472749465 0.462645203821508 1 1
0.177171036225065 0.173867729638593 1 1
0.438966760014701 0.424025458835551 1 1
0.148672323853826 0.144588908619868 1 1
0.180261812012225 0.175521510326506 1 1
0.165201817078403 0.159538333919283 1 1
0.0559354313591492 0.0541886388564017 1 1
0.152826367296581 0.147854442357666 1 1
0.0727186145331827 0.0727487834319449 1 1
0.414843726629785 0.403541709156667 1 1
0.218545106087665 0.211406749353037 1 1
-0.0123269795756417 -0.012597321955151 1 1
0.256804405022887 0.248422945241541 1 1
0.0666590078532375 0.0628185325926731 1 1
0.42319977633202 0.41155132558632 1 1
0.211881286979421 0.205885011486736 1 1
0.00648861959214802 0.00636550647369422 1 1
0.268156463833197 0.258073892426487 1 1
0.282510009954885 0.274124265890547 1 1
0.436367258702427 0.423122450352929 1 1
0.206912506215165 0.199339171991765 1 1
0.412789633137166 0.401223983676303 1 1
0.182068132408587 0.176049397862983 1 1
0.204212545601778 0.198066981297327 1 1
0.213345902917311 0.206850865388267 1 1
0.253545559852617 0.245279791898474 1 1
0.312458807756334 0.303699295300515 1 1
0.240698826276412 0.233531521918354 1 1
0.234497353367958 0.225167598021427 1 1
0.229800611796121 0.222197339865177 1 1
0.30083890753051 0.292007465356733 1 1
0.42573048787739 0.412955611631745 1 1
0.113759970841481 0.110932217417515 1 1
0.371796428248433 0.360155003032366 1 1
0.0480967613131291 0.0468016493575809 1 1
0.294721026404195 0.285587504319656 1 1
-0.240023432463249 -0.230866156235092 0 0
0.293702308295647 0.28555159878669 1 1
0.253910000219136 0.246449225906205 1 1
0.268660789562794 0.261185456009304 1 1
0.278696508299593 0.271256156339023 1 1
0.101313551166695 0.0950613012889143 1 1
-0.0017724198064854 -0.00317027884414675 1 1
0.35198461538468 0.341346331803859 1 1
0.0011966627333841 0.00141811408120064 1 1
0.340087322855413 0.332361013102537 1 1
0.390768993764011 0.380191706425323 1 1
0.469865989810852 0.45575611531268 0 1
0.254968386111438 0.244829291097966 1 1
0.439191512327195 0.425583764443533 1 1
0.400982632282986 0.388405152812105 1 1
0.237746675817747 0.229700424232821 1 1
0.0435799196031339 0.0433808170949432 1 1
0.0893565719484673 0.0863993822187292 1 1
0.0978751336082355 0.0952692716180762 1 1
0.212646637436338 0.206319745179308 1 1
0.111459236575594 0.107657789908029 1 1
0.229500364163139 0.223511796549711 1 1
0.161545812117346 0.157615212334112 1 1
0.165264062835202 0.159916183738588 1 1
0.24151346627919 0.235904919542207 1 1
0.246500346973303 0.239639626246097 1 1
0.392813145919311 0.38166085520031 1 1
0.438358848514812 0.423868898411991 1 1
0.299533752847629 0.289929087915949 1 1
0.328240561730345 0.314387929767861 1 1
0.101309421268994 0.098527718245722 1 1
0.119928322534473 0.116668274446485 1 1
0.299744123609337 0.291027929139259 1 1
0.161511212667126 0.157023973157758 1 1
0.294506266854619 0.285496803842624 1 1
0.31132983817391 0.301223681852059 1 1
0.174485309312219 0.169034291971296 1 1
0.111973438909788 0.107973954379688 1 1
0.325233032416055 0.31609112557084 1 1
0.206034430759007 0.199408025918505 1 1
0.163800490981719 0.158171392928759 1 1
0.236550427184186 0.230659392072028 1 1
0.265601607921846 0.258151448755125 1 1
0.206497352588247 0.194740549994301 1 1
0.160698976761471 0.15603526468068 1 1
-0.0258819038056445 -0.0255669817285899 1 1
0.142239076616532 0.138128062319314 1 1
0.442347728487066 0.429674748567336 1 1
0.206372947964299 0.19928437490723 1 1
0.0917684250370388 0.0880112174686009 1 1
0.374130990794996 0.362301828188766 1 1
0.362985296602963 0.353668052934853 1 1
0.159435130286134 0.154835183504133 1 1
0.287772931237425 0.278804625791708 1 1
-0.0492046225617857 -0.0483617524763581 1 0
0.229732593720477 0.224008157074096 1 1
0.304630452043253 0.296017193326957 1 1
0.0213236600178357 0.0209214887981838 1 1
0.12655167879546 0.12272310925231 1 1
0.223194923294206 0.215903191519742 1 1
0.310577027373076 0.302321069313425 1 1
0.321970353924362 0.31195744978205 1 1
0.0665746897856501 0.0644506239084207 1 1
0.149224952546698 0.14470744218994 1 1
0.211668923582065 0.205715841131674 1 1
0.0503947916236311 0.0491708404499029 1 1
0.203850974138574 0.197034455676469 1 1
0.353885760781476 0.344125434581898 1 1
0.229108169283121 0.223743516812961 1 1
0.227220664239078 0.219532158247595 1 1
0.131999735975086 0.12770086730338 1 1
0.211665365318846 0.206067739507858 1 1
0.361825316263561 0.350539376517958 1 1
0.159654238370757 0.154638866622247 1 1
0.197420921735182 0.192864210704037 1 1
0.399971493781227 0.388279041310638 1 1
0.248564485570749 0.2410337659274 1 1
0.368017572671591 0.355861007711757 1 1
0.191575212179981 0.185882154010571 1 1
-0.0423801182865617 -0.0417135061692433 1 1
0.105720432910336 0.102805330487509 1 1
0.235156074051288 0.22802003864778 1 1
-0.0216467671190773 -0.0215566435268996 1 1
0.36351611583278 0.351877283253471 1 1
0.34940448298567 0.34040323859428 1 1
0.247022716489343 0.239369017311876 1 1
0.0941785577417496 0.0918151581114298 1 1
0.210492560968636 0.202537788378079 1 1
0.131375929359793 0.127128929050152 1 1
0.0186458229673295 0.0186987591413033 1 1
0.20643536462943 0.199669903242571 1 1
0.154627351514538 0.149756760337577 1 1
0.0649598745920091 0.0633417455109007 1 1
0.214979755787373 0.206847114764596 1 1
0.175040469818751 0.170166803708142 1 1
0.266095864166295 0.257430714433703 1 1
0.175179815685526 0.170408393825953 1 1
0.139085523268021 0.135260992637007 1 1
0.194996032573014 0.189156781194255 1 1
0.24538750713044 0.237937570557666 1 1
0.239452638091789 0.232251436548241 1 1
0.32958737306445 0.319530220759851 1 1
0.214896634613024 0.208418871513052 1 1
0.218160368151115 0.212430986169151 1 1
0.292234588227432 0.28610485581781 1 1
0.4007669877509 0.388285234612787 1 1
0.148834304826466 0.144022771236361 1 1
0.260087957775554 0.251251880226282 1 1
0.157456983685567 0.153377086684131 1 1
0.10703455925292 0.104540263888681 1 1
-0.0554287271823711 -0.0543299832238741 0 0
0.179362193997713 0.174674439799694 1 1
0.0371746634476905 0.0358357800494012 1 1
0.274800003166208 0.266339840751062 1 1
0.0786703550147144 0.0765467359560111 1 1
0.112170895479342 0.108562405420902 1 1
0.0278231197949711 0.0276509959527834 1 1
0.378297819116843 0.367748853101481 1 1
0.166709215068909 0.163440916180163 1 1
0.20052185126982 0.194588312000152 1 1
0.260707930644668 0.253780386113022 1 1
0.217201922248567 0.21245377348606 1 1
0.141356342609862 0.137669296331266 1 1
0.0217673044261966 0.0222315686863272 1 1
0.128054793841596 0.124199059944065 1 1
0.119336678809209 0.115502760150863 1 1
0.296711635244502 0.28827329874708 1 1
0.00784803410409935 0.00821144879872167 1 1
0.240366589260367 0.233825487526579 1 1
0.286427497342541 0.276516624023079 1 1
0.149444827631856 0.144741875703605 1 1
0.389032602576668 0.377571642123431 1 1
0.19894036278832 0.192866553472567 1 1
0.0149038890537017 0.0177464680822575 1 1
0.396647351287993 0.384273239535272 1 1
0.186796241952818 0.182152621443008 1 1
0.261882829213539 0.254130119410032 1 1
0.00677478147297992 0.00642473324271115 1 1
0.218990279517299 0.213276175199088 1 1
0.283523739242073 0.277499582297706 1 1
0.260053156896308 0.251724273746507 1 1
0.145849316235237 0.140548043077674 1 1
0.382546725467975 0.372080077847701 1 1
0.279990587940857 0.270021918896414 1 1
0.211231948456735 0.20569042736369 1 1
0.0144701489457612 0.0146930025564579 1 1
0.196357439414725 0.189178916154822 1 1
0.0694380948745238 0.06749031011257 1 1
0.325639335578358 0.315564050205126 1 1
0.125226039272899 0.120702512852284 1 1
0.248393285232886 0.240924022395036 1 1
0.308980909508583 0.297614986252725 1 1
0.288079761150296 0.279856768779243 1 1
0.250466972978555 0.24103896147934 1 1
0.286019747433585 0.276470147608508 1 1
0.383920041590015 0.374424588722566 1 1
0.225516591832256 0.219391281276727 1 1
0.26021372118841 0.254242628785343 1 1
0.269766059507746 0.262498400041161 1 1
0.185379972848984 0.17990786516608 1 1
0.441172370206106 0.426965161559284 1 1
0.128638814261783 0.125644542148946 1 1
0.0815033959508698 0.0792939335731484 1 1
0.102770877324916 0.0999817186310931 1 1
0.199169110435533 0.192285255151817 1 1
0.0704109538273284 0.0676950447545807 1 1
-0.00870353229192236 -0.00849687010131689 1 1
-0.208612740103881 -0.202112632888919 0 0
0.260574465575485 0.253245808691944 1 1
0.235136511038608 0.228456632317008 1 1
-0.0288969479420221 -0.0269356653613577 1 1
0.104358018492273 0.100740314613169 1 1
0.0730101472858096 0.0694389811812723 1 1
0.163894538491344 0.158751132242301 1 1
0.201033088343543 0.196682449091947 1 1
0.280673248570413 0.272693325894025 1 1
0.409054866548206 0.398057649033264 1 1
0.0520879107023651 0.0501583838777763 1 1
0.149647859680571 0.145300942583613 1 1
0.157551214464242 0.15096297584963 1 1
0.159996966586829 0.155349807715603 1 1
-0.0765388570139806 -0.0735644611075924 0 0
0.0477818797616994 0.0458742998010792 1 1
0.30116084632937 0.293081980142811 1 1
0.295093807760561 0.286540475053914 1 1
0.311198747122509 0.303288065265328 1 1
0.253943854804142 0.247047126182468 1 1
0.190183691600528 0.186112639329204 1 1
0.281236771341521 0.27367378477467 1 1
-0.014672406384411 -0.0141612166150103 1 1
0.278323250886209 0.269419985002882 1 1
0.0957033505360334 0.0938019122996442 1 1
0.131804997647321 0.128067694501457 1 1
0.423927727678728 0.412520789409899 1 1
0.365160313378097 0.354726023223909 1 1
0.00316260967150907 0.00325215799295605 1 1
0.225159764992888 0.215869912607412 1 1
0.226204508107746 0.21971443303095 1 1
0.299861401496546 0.29028772726523 1 1
0.126552236620467 0.122180890119637 1 1
0.164583310463413 0.159509479199916 1 1
0.210089204768688 0.203251425217002 1 1
0.326659288718937 0.315592400258247 1 1
0.196664617787963 0.190426028797689 1 1
0.246810224898601 0.238197607407295 1 1
0.434651405965059 0.421676522335526 1 1
0.429880494599248 0.41669807647846 1 1
0.0961085537587541 0.0936948368355719 1 1
0.35841309695187 0.347214062200704 1 1
0.223825876734747 0.216274219673993 1 1
0.187036606392543 0.181139209692183 1 1
0.25088810385936 0.242335676341862 1 1
0.376676851078574 0.365843975367901 1 1
0.0143358484476675 0.0146091637682999 1 1
0.182847179582884 0.177256115813671 1 1
0.276967286453293 0.27088732388186 1 1
0.115349272980518 0.109881229533084 1 1
0.166866605433296 0.162820063706192 1 1
0.0513879733775806 0.0501338322995573 1 1
0.274130410248826 0.266668659828646 1 1
0.0907588424666586 0.0878966972692388 1 1
0.340114139566246 0.33121257011502 1 1
0.342793459669652 0.33264236027898 1 1
0.52514969311937 0.509494517723308 0 0
0.195244642326367 0.189265072206736 1 1
0.30213297211141 0.292032627274 1 1
0.308354570228688 0.299620914053695 1 1
0.31669288212734 0.309191376314008 1 1
0.122776345917001 0.119304361648498 1 1
0.34973091319428 0.339272908899622 1 1
0.145864216755308 0.143104884262104 1 1
0.18577313330374 0.178268882145412 1 1
0.349077385970337 0.33738183918668 1 1
0.00190749253871107 0.000368026585007404 1 1
0.151851442891131 0.147301952646782 1 1
0.238973152848992 0.231478413646881 1 1
0.125617549379632 0.122040519379185 1 1
0.174889400821885 0.169803832113695 1 1
-0.0377400550026869 -0.0369272825612914 1 1
0.255778247330918 0.247847987098734 1 1
0.141109903732485 0.136833312726059 1 1
0.100804088999467 0.0956196753516635 1 1
-0.101501994119704 -0.0986798636690468 0 0
0.0369452765294001 0.0360699714862848 1 1
0.203599199179593 0.197436949120204 1 1
0.177737862612329 0.172365815132916 1 1
0.0411221516851526 0.040788605331086 1 1
0.417139627722583 0.403212975106701 1 1
0.338168299851936 0.326436097057534 1 1
0.373388806898408 0.362833251238128 1 1
0.0580535622139065 0.056745821558605 1 1
0.422625663081863 0.410101576122373 1 1
0.104456977456474 0.101506708368052 1 1
0.366318781668339 0.356068321390193 1 1
0.23760312199239 0.23060743010947 1 1
0.438251542522268 0.426000283416937 1 1
0.273311000055406 0.266026105470788 1 1
0.317382997061631 0.311059845060539 1 1
0.128842867296195 0.125339395294006 1 1
0.10723164265003 0.104060860318468 1 1
0.356826793478729 0.343293139339085 1 1
0.256251281419811 0.247772145834203 1 1
0.194090426829418 0.187974364289018 1 1
0.182377015375591 0.177512335971457 1 1
0.0663829358261674 0.063695226983888 1 1
0.0217002279966347 0.0206862275418665 1 1
0.194130641280995 0.189511596027034 1 1
0.247884817889026 0.239770229807607 1 1
0.296095445289116 0.284545028151732 1 1
0.339108083817995 0.328756489523136 1 1
0.284582784112437 0.276580514785592 1 1
0.251092181426477 0.244020231882392 1 1
0.240678315561231 0.231146107945323 1 1
0.270705465829726 0.262325306921115 1 1
0.150027013015915 0.145225215986564 1 1
0.249255662265992 0.240136977717063 1 1
0.09331685916438 0.0871694055309766 1 1
0.175575919103157 0.168368069869985 1 1
-0.191560407253441 -0.18668873484054 0 0
0.241708974655171 0.235542301984566 1 1
0.28683977693189 0.276883918255692 1 1
0.301209724221404 0.292270714495563 1 1
0.110202280272624 0.107129049967407 1 1
0.405920650061554 0.393451036291273 1 1
0.18238383912064 0.175686623481808 1 1
0.261041535884173 0.253810235644001 1 1
0.327679375656054 0.319365451493439 1 1
-0.0619336656303228 -0.0604425115234231 0 0
0.281132780531432 0.272957084179709 1 1
0.243017098160345 0.234967160474181 1 1
0.0988032368633157 0.0953018023725012 1 1
0.208836657618662 0.202617879067709 1 1
0.11304214245011 0.109862315614571 1 1
-0.0841788680196676 -0.0808634124872025 1 0
0.271264231914518 0.263095737910372 1 1
0.269298952087153 0.263757839031415 1 1
0.141935734482159 0.139240092772437 1 1
0.189954620518083 0.183505366783095 1 1
0.306059776909998 0.297104483997142 1 1
0.589091634352902 0.572575414474399 0 0
0.292914648597086 0.286659697119461 1 1
0.117843578974933 0.113598536302284 1 1
0.183297671560653 0.177393865283522 1 1
0.187725529314371 0.182661830071184 1 1
0.411314976390425 0.398092139413356 1 1
0.116037273491513 0.111589892560128 1 1
0.0877902939006992 0.0845589061286119 1 1
-0.0716138952065981 -0.0688993956453734 1 1
0.131601237120323 0.126736728751539 1 1
0.322366506675811 0.313178739755293 1 1
0.14821362768738 0.1449521573459 1 1
0.25613798731356 0.248449818645605 1 1
0.110419538726383 0.107264290450656 1 1
0.269853381812402 0.26190303018639 1 1
0.131552263319299 0.12570312724059 1 1
0.0735492550507037 0.0709688381574979 1 1
-0.00846039455521564 -0.0077719840557838 1 1
0.0629207181668856 0.0616767810026623 1 1
0.217186449080664 0.211339786521894 1 1
0.163635739145535 0.157076320877283 1 1
0.225692466114852 0.218524001869167 1 1
-0.123600721813682 -0.118436310202184 0 0
0.1209145902621 0.118539725302239 1 1
0.185025239125408 0.180024825927746 1 1
0.431726298191178 0.419430630519593 1 1
0.417151355872036 0.402587982520567 1 1
0.377769516766765 0.36687086606709 1 1
0.181824698440738 0.176897125118937 1 1
0.0829428425537487 0.0803675008599599 1 1
0.298629464891605 0.290096466712163 1 1
0.125326160720006 0.121132740538839 1 1
0.200566551927253 0.19447344204322 1 1
0.215620692385103 0.20977371168596 1 1
0.148856656229858 0.143962590221714 1 1
0.148411430291931 0.143789975831738 1 1
0.0637463023772603 0.0623538816162511 1 1
0.0667689151211657 0.0649961608002396 1 1
0.318358643090957 0.308528010869022 1 1
0.239853181550111 0.233123620553277 1 1
0.095808135469613 0.0930671360311881 1 1
-0.0102065039614583 -0.00966251987839068 1 1
0.279246382310595 0.269957308767599 1 1
0.42856491122172 0.417085005186477 1 1
0.263407201028523 0.255022812862457 1 1
0.288375870135201 0.280240383983776 1 1
0.130905639190542 0.127057313674042 1 1
0.263127642789457 0.255284388963703 1 1
0.100519244252552 0.0973400480201055 1 1
0.231035962715957 0.223471571758339 1 1
-0.0261253471418191 -0.0252536852651666 1 1
0.0511388879480138 0.0501860494731107 1 1
0.0619578802202255 0.0615388760054016 1 1
0.32120105706696 0.311204686763039 1 1
0.343589030840663 0.33267032872936 1 1
0.0363135094943364 0.0337572916384607 1 1
0.127064547434354 0.123277814284913 1 1
0.0524810888808892 0.0493315683479105 1 1
0.0273006508696784 0.0268143075200097 1 1
-0.00203134136879746 -0.000230977577588247 1 1
0.0192711633866867 0.0185168503139902 1 1
0.124900010531826 0.121641203628315 1 1
0.0789399261602901 0.0779912482667014 1 1
0.0357852509262592 0.0378452155612171 1 1
0.314690508003646 0.306668395332949 1 1
0.225201256709124 0.216013295831809 1 1
0.353108671130947 0.341867771044986 1 1
0.0141342070809766 0.0139610371957591 1 1
0.129345625984703 0.126382913388611 1 1
0.509659870282792 0.495390401558778 0 0
0.153953772427843 0.149830648277221 1 1
0.148968356249788 0.144969343353776 1 1
0.417757882800548 0.406378597132623 1 1
0.083471400976391 0.0802081784253634 1 1
0.218936874940573 0.212046073932971 1 1
0.387777927869895 0.376672085482934 1 1
0.437868260509786 0.423907666672267 1 1
0.127940141994799 0.123977904525609 1 1
0.0921072461975405 0.0883363193601377 1 1
0.239295351081832 0.232231958526951 1 1
0.254682877833906 0.2470701686885 1 1
0.270410156496789 0.262337163994807 1 1
0.116299507627002 0.113304827784806 1 1
0.179676900812406 0.174405928185332 1 1
0.302773089267507 0.294531461001562 1 1
0.289511297974197 0.280825428690163 1 1
0.253281815955993 0.246790274925968 1 1
0.136655496825837 0.132354792298771 1 1
0.10683276814134 0.102095755637147 1 1
0.338128109093653 0.328939807393086 1 1
0.113448528498777 0.110057748451793 1 1
0.0836033556610549 0.0814161925816274 1 1
0.428099769496034 0.414074149073549 1 1
0.300187387028106 0.292077672020228 1 1
0.0687228920358932 0.0665948580228037 1 1
0.0859040531421169 0.0839152699847692 1 1
0.115572270308694 0.111770115789242 1 1
0.161164866666943 0.156817174394223 1 1
0.159394042680388 0.154189237996138 1 1
0.307886149842041 0.30022979407037 1 1
-0.0624896018377306 -0.0601681435778551 0 0
0.276518899703172 0.268458516741172 1 1
0.0547387550871151 0.05325219382122 1 1
0.219046554554285 0.213260813201213 1 1
0.175238251628321 0.169334371551828 1 1
-0.0431163200785794 -0.0427836680720149 1 1
0.271948740888477 0.263048284308795 1 1
0.280335495722125 0.271815518224416 1 1
0.2077616575103 0.202932554332187 1 1
0.110593709734606 0.108222875198607 1 1
0.32623969207826 0.317433317264276 1 1
0.219539883426474 0.213906854057561 1 1
0.0842537660673444 0.0813085718219302 1 1
0.12061388915372 0.119163962069794 1 1
0.194989702310714 0.189527744830326 1 1
0.192865095654107 0.188111158144644 1 1
0.165377411645939 0.160576390828864 1 1
0.261825673833395 0.254287366903596 1 1
0.208654955702246 0.20289264798726 1 1
0.179788983741463 0.175535112782725 1 1
0.299292362890197 0.290561580275513 1 1
0.111075899187813 0.107773391676029 1 1
0.44873391237946 0.434509182072643 1 1
0.307887618686273 0.300584750406142 1 1
0.316625943099744 0.30706630343226 1 1
0.129278547545002 0.127206977357258 1 1
0.145773048952564 0.141515396537154 1 1
0.0247807035337388 0.0243263619884989 1 1
0.106206326933574 0.103562947934879 1 1
0.291560433495676 0.280551360621061 1 1
0.401745198935963 0.389771678760823 1 1
-0.0716744173528289 -0.0691445554539487 1 1
0.165630235296205 0.160781690377472 1 1
0.213599425216568 0.205646347286579 1 1
0.20303595398536 0.197169149931892 1 1
0.27532010528078 0.268335430834186 1 1
0.0993304886886078 0.0963085660809423 1 1
0.126197705055631 0.123361232399047 1 1
-0.0206558003828962 -0.0208444758078197 1 1
0.440548054684054 0.428959606575113 1 1
0.321583438621073 0.312190382906995 1 1
0.213260268756277 0.207284570101072 1 1
0.235750707910904 0.228467471579024 1 1
0.200203825242257 0.194878065026605 1 1
0.20700832475998 0.201392486063564 1 1
0.264193953421384 0.256117212910216 1 1
0.110736167313223 0.107652139375341 1 1
0.0962698299124668 0.0940488079894727 1 1
0.390358871882919 0.379171155968159 1 1
0.0735685951103023 0.0702299690647311 1 1
0.236925129118587 0.230769215334303 1 1
0.110784446043974 0.107648078027439 1 1
0.168287679560362 0.163234446155087 1 1
0.0768973967952939 0.0745855308502688 1 1
0.25150004137535 0.243589416317368 1 1
0.246711761787187 0.239711524603607 1 1
0.116919767300347 0.114157516027061 1 1
0.189707495307148 0.184919526598926 1 1
0.333241516763873 0.322311397397364 1 1
0.414447211571573 0.398780064688444 1 1
-0.130206742984321 -0.127384646684168 0 0
0.215106719426485 0.208068008150281 1 1
0.379246894038092 0.369326811565721 1 1
0.190795383336802 0.184325245919323 1 1
0.0541414130273947 0.0524187197829738 1 1
0.253051665992475 0.245276699123975 1 1
0.443370584857758 0.429928442556765 1 1
0.270345428141098 0.262347595102395 1 1
0.467739066876997 0.453816043537028 0 1
0.122240997124812 0.117955473641112 1 1
0.290626611638898 0.279365800870122 1 1
0.452837532059541 0.439386868270072 1 1
0.201311786095988 0.195623211511629 1 1
0.24210456077014 0.235090010566553 1 1
0.259599813359449 0.252996171033645 1 1
0.239818833267744 0.234015448211719 1 1
0.267691379824825 0.260874422445064 1 1
0.081946827638276 0.0781265838649909 1 1
0.277192272503067 0.26876223472265 1 1
0.201657585500878 0.195102978789502 1 1
0.238167156239687 0.231648234913888 1 1
0.110043297084181 0.106325303518181 1 1
0.184406568214845 0.17835131600999 1 1
0.168016930856608 0.162947140485044 1 1
0.101382034908302 0.098839538313584 1 1
0.168537178191015 0.163795606409967 1 1
0.167307031721044 0.161947261313399 1 1
0.18874270963119 0.179900116816049 1 1
0.104080273714224 0.100482957015907 1 1
0.377339468812823 0.368894291930478 1 1
0.492093338961657 0.478210360500693 0 0
0.220790405329638 0.214922042717864 1 1
0.332685551159012 0.321694493679214 1 1
0.266151767835602 0.258674631837143 1 1
0.391768625540749 0.379081168167886 1 1
0.139908563368621 0.135686497970351 1 1
0.236966281628007 0.229707861282163 1 1
0.333835860423542 0.323518227718045 1 1
0.212522249583953 0.204780126362724 1 1
0.209817008486636 0.204173996929312 1 1
0.140722221468129 0.136823045207242 1 1
-0.0338241372166414 -0.0325479028118646 1 1
0.354023536196552 0.345193215322512 1 1
0.350943474789573 0.341829709323378 1 1
0.164542993623319 0.160144972524503 1 1
0.322076697709501 0.311041744319938 1 1
0.14598819611052 0.14122302830472 1 1
0.0854356965477238 0.0842770116730887 1 1
0.208688027948006 0.202566737965311 1 1
0.340358775469956 0.330745486986067 1 1
0.0346410284187314 0.0338464395534595 1 1
0.241616861476546 0.233854685059491 1 1
0.420835780472432 0.407479991669554 1 1
0.217551605254295 0.212009827811716 1 1
0.341450210999252 0.330279544858492 1 1
0.171426746358831 0.16637027989232 1 1
0.236070423014647 0.230237799311524 1 1
0.301197188867013 0.293578595710725 1 1
0.253702771072528 0.246949811278207 1 1
0.0420580691303625 0.0415336601951193 1 1
0.179708785209824 0.174779089733075 1 1
0.0288905230066641 0.0274582157419204 1 1
0.181561243109065 0.175284131323986 1 1
0.256205126021942 0.247765918088023 1 1
0.0973948577534054 0.0937707529977456 1 1
0.0527216369326787 0.0510326402958419 1 1
0.12550742143995 0.121153955363617 1 1
0.400826256507094 0.389817460567431 1 1
0.278465094848818 0.270397903251137 1 1
0.10311770459406 0.101489650658754 1 1
0.439390759449483 0.428005450342552 1 1
0.212330466266947 0.206135383892698 1 1
0.0299017287962255 0.0283127784992355 1 1
-0.108028830562823 -0.104421120761639 0 0
0.0193735144700046 0.018799222316896 1 1
0.275859759382451 0.269668881534115 1 1
0.0234763805288172 0.0223137463104533 1 1
0.385992827275678 0.375309898536382 1 1
0.189917936056 0.183069169791791 1 1
0.132632909787926 0.128268835301257 1 1
0.00713784277915269 0.00576096385637716 1 1
0.0283290519566404 0.0268403594089525 1 1
-0.03482087152516 -0.0337523993618559 1 1
0.10806863389486 0.104787744181702 1 1
0.166025308907957 0.162730607223281 1 1
0.273788207764618 0.265607171001191 1 1
0.247354703438966 0.240014271017921 1 1
-0.135962765824222 -0.131634488569139 0 0
0.301260891328598 0.290861209578895 1 1
0.16531081295459 0.160629749301806 1 1
0.160787979880825 0.15615094172418 1 1
0.270058598755151 0.263275410258042 1 1
0.140929343880971 0.136839695019573 1 1
0.283870049744446 0.274788478828642 1 1
0.33136353455486 0.322253415894185 1 1
0.200552409035135 0.197401694603274 1 1
0.173458324339988 0.167827992663118 1 1
0.146043839986398 0.140825778461282 1 1
0.220700941027441 0.21481493270749 1 1
0.335302333330473 0.32399729920414 1 1
0.234379592006273 0.227356640624904 1 1
0.218719309233736 0.21271989269762 1 1
0.248057896935212 0.238468502403197 1 1
0.331531477224427 0.322318926443164 1 1
0.531064280717286 0.512240591332038 0 0
0.264358898761655 0.253250755459657 1 1
0.324709818293936 0.315507159815463 1 1
0.22782789405307 0.220380892155988 1 1
0.145123405682892 0.140585654175846 1 1
0.196579155669322 0.19066292922734 1 1
0.193497470555467 0.186810726483577 1 1
0.383542845059653 0.372222043187241 1 1
0.158134891297348 0.15435246434711 1 1
0.248259401581848 0.241396799330065 1 1
0.228989675087143 0.222344893581158 1 1
0.420736838842881 0.408372419048614 1 1
0.10757355339422 0.104571582597109 1 1
0.175724803137475 0.171223170447631 1 1
0.321104768467266 0.310768459317457 1 1
0.156119028639624 0.151136624944681 1 1
0.0632270398578887 0.0611365166058099 1 1
0.086586856660376 0.0838504949858818 1 1
0.133416668600558 0.131000335866295 1 1
0.30126613519077 0.293270822194177 1 1
0.191164755965377 0.182127429747812 1 1
0.00932200590514911 0.00922746288599842 1 1
0.303409818203306 0.294017185922299 1 1
0.436879410139029 0.421789757622816 1 1
0.329708922340275 0.320536570114625 1 1
0.111180933970839 0.105321869216951 1 1
0.109863966366158 0.106338231287992 1 1
0.390280650318812 0.380437462696211 1 1
0.285541687340753 0.277588099344384 1 1
0.0958048640409241 0.0926406049265436 1 1
0.267715295200685 0.261822692799161 1 1
0.374693683497401 0.364519489837795 1 1
0.416820365028577 0.40593070588907 1 1
0.204287080160359 0.198102954587544 1 1
0.128124526290365 0.124306752453258 1 1
0.30790709106001 0.297139376553812 1 1
0.230034236331306 0.223966345062213 1 1
0.185703555361066 0.17986197697343 1 1
0.259424359113057 0.252573133759076 1 1
0.247496609088096 0.240178351782101 1 1
0.274212456123729 0.265826635805142 1 1
-0.0179983778663651 -0.0169342291703323 1 1
0.385487982402171 0.373489986369854 1 1
0.414452181480446 0.403169722099153 1 1
0.292441192914468 0.283722884956372 1 1
0.313335233394334 0.305141840910266 1 1
0.0646187194686362 0.0637181090441812 1 1
0.11505943709707 0.112557626649496 1 1
0.112974419421904 0.1096911955849 1 1
0.0289733741917446 0.0275999473844045 1 1
0.00058464867235479 0.00190263185864928 1 1
0.11303522349339 0.109071107666005 1 1
0.559137140366266 0.541968247195848 0 0
0.087661577958071 0.0861267477869578 1 1
0.181690293597844 0.176119373867546 1 1
0.180631720125326 0.175081699780297 1 1
0.15521219560217 0.151306397532196 1 1
0.330407920837508 0.320116537430723 1 1
0.133395670534434 0.129375076175663 1 1
0.335942721265261 0.326145675573669 1 1
-0.0346655167764264 -0.0332866284651313 1 1
0.361246673560909 0.349883109429756 1 1
0.309971273560654 0.301968223717843 1 1
0.0784238713934667 0.0766235346247131 1 1
0.199960984784787 0.194118781559449 1 1
0.195550203180794 0.189262724330662 1 1
0.343536810959972 0.333719048496962 1 1
0.0502467031340467 0.0484280389475869 1 1
0.339558139604302 0.330343612671236 1 1
0.414426335254255 0.402871671854094 1 1
0.466524528974216 0.453600233668627 0 0
0.215518873336109 0.209063307116655 1 1
0.111745040377132 0.108471309846511 1 1
0.213691480247713 0.20726620972269 1 1
0.284615528648413 0.275548864310685 1 1
0.250884260518878 0.243173263409703 1 1
0.54529333252564 0.529731547020619 0 0
0.357024587851485 0.347237886200767 1 1
0.223894323102008 0.216495916077045 1 1
0.329467381004177 0.3193915938516 1 1
0.416920177142563 0.403084622774221 1 1
0.219070196998958 0.213279973355671 1 1
0.29335070460463 0.285362011462076 1 1
0.249694890100967 0.242845476277556 1 1
0.557050065080795 0.540649100039817 0 1
0.215074329697946 0.208635396982143 1 1
0.362779638363281 0.353427529078425 1 1
0.169803522366771 0.164895304591602 1 1
0.213235290273514 0.206897314299679 1 1
-0.0520719086971523 -0.0502126429860613 0 0
0.338240473765985 0.331036424887525 1 1
0.233034509608783 0.228238555723791 1 1
0.0477871640798965 0.0466196876370518 1 1
0.275316184351761 0.266770609966077 1 1
0.352198744846507 0.342711911058909 1 1
0.120949158309508 0.118350487333783 1 1
0.300971777742902 0.291287460166982 1 1
0.0408696622373406 0.0386963194781303 1 1
0.417206773492582 0.403964125682359 1 1
0.11295888328089 0.111162438081846 1 1
0.286563575868386 0.278346369673965 1 1
0.154611275968097 0.151058077680143 1 1
0.0353354766690644 0.0335880568197492 1 1
0.263624656903286 0.256532055373077 1 1
0.25046019358556 0.243383090180253 1 1
0.272794905618492 0.265377142789484 1 1
0.187931743092564 0.183336010152269 1 1
0.250963241580758 0.24270649544898 1 1
0.378930793836761 0.367170871142583 1 1
0.124484777591351 0.12107878782903 1 1
0.283104565853602 0.275042228111575 1 1
0.418001096468782 0.406073283738978 1 1
0.198082121811221 0.191389751390041 1 1
0.167486700799985 0.163558264822514 1 1
0.172175805678571 0.166359015419591 1 1
0.294539989306052 0.285804927575077 1 1
0.0771584901850618 0.0754379651339896 1 1
0.262823535241986 0.256026345376472 1 1
0.175625009994288 0.170540838063236 1 1
-0.0796738273451021 -0.0775998370036565 0 0
0.230194765610226 0.223100808823588 1 1
0.0408732242285147 0.0381206137490004 1 1
0.256868560085163 0.250537955588769 1 1
0.257229056838452 0.249868664682183 1 1
0.192601329494237 0.186731149580632 1 1
0.288356036353477 0.279544926181847 1 1
0.227564032016019 0.219742597657639 1 1
0.0633456389825473 0.061520515216617 1 1
0.335521006535222 0.325929282750979 1 1
0.141313113173613 0.137034756978295 1 1
0.202286532444697 0.195154217546345 1 1
0.181008692614659 0.17417309146551 1 1
0.278949884557721 0.270565423437894 1 1
0.00810723925546986 0.00755092140534988 1 1
0.0300197881995911 0.0287354889235773 1 1
0.226607485498211 0.220306346205221 1 1
0.367831932056564 0.35793253538799 1 1
0.336732281202354 0.325740684991628 1 1
0.00501548686680055 0.00606619840797821 1 1
0.213297414542325 0.207212014688291 1 1
0.300854669317997 0.29121861897786 1 1
0.154357037894495 0.150615517355551 1 1
0.475280345410912 0.459667581033985 1 1
0.168446173790018 0.164575265177781 1 1
0.307483356299079 0.299222842427486 1 1
0.111592082683922 0.108354236067239 1 1
0.0780048665911406 0.0754016373162912 1 1
0.433552542089294 0.421557954012111 1 1
0.269971869042277 0.26093025695041 1 1
0.143636932548174 0.13992860148241 1 1
0.136213071405568 0.132782029315614 1 1
0.429890001168665 0.416760431496385 1 1
0.333031247181435 0.323184828984887 1 1
0.380155419466023 0.369889386306573 1 1
0.254645368682376 0.248382447405787 1 1
0.19565055476284 0.189523292322722 1 1
0.338798757514481 0.329596713769863 1 1
0.388315379359592 0.375983106647284 1 1
0.143670499059973 0.1396611262718 1 1
0.171655771169247 0.166278446266514 1 1
0.121512694560996 0.115313300700496 1 1
0.210087988644115 0.205409843050168 1 1
0.351124416763618 0.340523160873295 1 1
0.147618962712447 0.142376274654698 1 1
0.34549209389369 0.334311208803487 1 1
0.130854889318868 0.127112789564627 1 1
0.378075331891981 0.365870341612397 1 1
-0.0142109174015946 -0.0140659854779225 1 1
0.24225920113352 0.235713784880319 1 1
0.0676215305114869 0.0655178578030999 1 1
0.206108560580037 0.200938685062443 1 1
0.06920626014081 0.0677913758132246 1 1
0.238628961250633 0.230876544079831 1 1
-0.0524373770648959 -0.0511654356766681 0 0
0.0589424257313314 0.0571761066819397 1 1
0.248041160001688 0.240703369395511 1 1
0.463960254232412 0.450302455301767 0 1
0.129457896134723 0.126200982554536 1 1
0.0576207952528949 0.0556300058506032 1 1
0.026864981134394 0.0256348766049976 1 1
0.1536963131258 0.148194485077389 1 1
-0.101870133581172 -0.0980198278793304 0 0
0.0467127245600722 0.0451761269028001 1 1
0.203724722367367 0.198172503184719 1 1
0.191047110147054 0.184884624504626 1 1
0.319675680389815 0.309461280967304 1 1
0.0201337335313566 0.0209113285572605 1 1
0.178288716698059 0.173650403497205 1 1
0.341397584474004 0.331822100560866 1 1
0.307196703343882 0.295886176867495 1 1
0.284165508007458 0.276370447663211 1 1
0.0935088373339525 0.091709067275446 1 1
0.0843748436334888 0.0832771046026278 1 1
0.317124785552109 0.30836865789733 1 1
0.155404921918957 0.151689191264217 1 1
0.175824936707789 0.170190113388889 1 1
0.153217994402943 0.148476578539922 1 1
0.0318559456901279 0.0334255796226949 1 1
0.267744241599276 0.259809126521344 1 1
0.188608712745342 0.179945975138886 1 1
0.266369225778078 0.25789471856513 1 1
-0.0167561517242784 -0.0173587469893974 1 1
0.194816553078234 0.188595652167426 1 1
0.3307308259384 0.321265144694556 1 1
0.28366933721536 0.275579412910895 1 1
0.0908262832114007 0.0876893488648511 1 1
0.266892013435459 0.258087517700704 1 1
0.336761771324981 0.326134944896883 1 1
0.245186044296515 0.23750179976311 1 1
0.201593814197566 0.195657071934865 1 1
0.249919872796716 0.241835370434744 1 1
0.179657497353989 0.173910555774322 1 1
0.309695368527072 0.300735793639104 1 1
-0.0667052619010903 -0.0635116136707017 0 0
0.258150348941151 0.250587653003408 1 1
0.179347415027601 0.174014788280325 1 1
0.0875879109586195 0.0843790253921727 1 1
0.219944876759917 0.214058009334198 1 1
0.123579851686621 0.121416719187856 1 1
-0.0179360026487238 -0.017302954932842 1 1
0.205347177851338 0.198550355572318 1 1
0.442684747568828 0.42899792625951 1 1
0.31248815080349 0.304996717367831 1 1
0.251179925551943 0.244307196328806 1 1
0.335152707241985 0.326552772148451 1 1
0.132592954829398 0.128329164517411 1 1
0.0581581870831187 0.0581404766614523 1 1
0.271238539943057 0.264067192073149 1 1
0.0899396422558426 0.0878645707260944 1 1
-0.043429349394997 -0.0427929563295371 1 1
0.333002388521898 0.325291823200397 1 1
0.133331382384712 0.130034868003449 1 1
0.12834343718415 0.125203791861931 1 1
0.133997630150998 0.130206540088757 1 1
0.360221840848154 0.347911440393611 1 1
0.303959147989194 0.294423279398854 1 1
0.439515627099044 0.425836322146966 1 1
0.203080697736586 0.197727372422709 1 1
0.14103583987817 0.137372918078068 1 1
0.292535626239969 0.284036132029485 1 1
0.25331056974521 0.246636638031425 1 1
0.372563305750291 0.361383593932083 1 1
0.0660119171828425 0.0647900536558152 1 1
0.31809810347028 0.308654361141183 1 1
0.184250496267601 0.178264146666119 1 1
0.343492618375642 0.334424770370152 1 1
0.19828853522421 0.192456539311557 1 1
-0.143230275996618 -0.140128576067973 0 0
-0.100996353489444 -0.0976745802633439 0 0
0.065700796722641 0.0624933066554721 1 1
-0.00825268633459162 -0.00848484451807986 1 1
-0.0409599973297532 -0.0404327100690559 1 1
0.101309139736493 0.0986624992689802 1 1
0.271041447850659 0.263499713382846 1 1
0.369686538777652 0.361237080115785 1 1
0.0603635613350722 0.0592767258450236 1 1
0.259924379482871 0.25072381002828 1 1
0.0534198001262846 0.0518462036529756 1 1
0.358024969074503 0.349104536548316 1 1
0.214755690353153 0.208881228970978 1 1
0.155375555049456 0.151005487021382 1 1
0.105070335842621 0.10207415550937 1 1
0.25325282134575 0.247140630525466 1 1
0.277649477316912 0.269075588583528 1 1
0.0934567610573797 0.089901938712543 1 1
0.198442428472559 0.192868243147829 1 1
0.37594577649237 0.366177949978776 1 1
0.288480144569839 0.279860067105837 1 1
-0.0151266359461057 -0.0143197246074506 1 1
0.428145818799864 0.41797113333691 1 1
0.273677972544948 0.265613258784694 1 1
0.130795314372431 0.126944995858537 1 1
0.330975874420425 0.322544448447627 1 1
-0.181535455638723 -0.177785647330641 0 0
0.465104639288343 0.451920975094644 0 0
0.276272230317393 0.267176214493641 1 1
0.047538044654144 0.0461632014663122 1 1
0.126678865875905 0.123358419598683 1 1
0.169609364513056 0.163849587301839 1 1
0.218606337584931 0.213226868090266 1 1
0.193262159077813 0.184597894358397 1 1
0.394358848236357 0.382053295905109 1 1
0.284830934648101 0.276813556166768 1 1
0.220835305978484 0.214819035675763 1 1
0.330215241666507 0.319457191688631 1 1
0.134000170359455 0.129133404349305 1 1
0.2055835984762 0.200012709651701 1 1
0.0938018868390282 0.0910833299656006 1 1
0.270841926996141 0.262474125822101 1 1
0.212424913283139 0.204689019910677 1 1
-0.000671776245594471 -0.000676858750819529 1 1
0.216987331969963 0.210271717714302 1 1
0.0683096393637706 0.0653194633139673 1 1
0.360960223944132 0.350983999554617 1 1
0.16724315997604 0.162011656534172 1 1
0.206172329204755 0.200017371645785 1 1
0.234259679840792 0.226055954487326 1 1
0.189501520714705 0.182013958448937 1 1
0.139920021131189 0.135495826648395 1 1
0.293428441076786 0.283903663592457 1 1
0.211980125046313 0.20506449655454 1 1
0.0850880331086882 0.082663523377349 1 1
0.305006476084595 0.293182779464795 1 1
0.272526477628351 0.263134477809758 1 1
0.438048171575363 0.423808676352322 1 1
0.229030939299919 0.221140867442227 1 1
0.26766217803729 0.258977779662667 1 1
0.140640417770343 0.135310499122096 1 1
0.136917015447187 0.131328282196797 1 1
0.171043075057141 0.166095515543268 1 1
-0.107237499810802 -0.107063091081501 1 1
0.115174579371257 0.111983984506201 1 1
0.457799161486913 0.443380973736285 0 1
0.408309393896254 0.394369002721928 1 1
0.0703226443148314 0.0680246269099788 1 1
0.243736116038398 0.236695226068593 1 1
0.25981325798386 0.252549154652494 1 1
0.184350561486433 0.179105572288766 1 1
0.334937695084765 0.325855503063618 1 1
0.352393287112101 0.343592125029264 1 1
0.219029052507245 0.210191396017937 1 1
0.288652516730769 0.280959499493381 1 1
0.380941502554018 0.369506062412198 1 1
0.025244002006713 0.0244412261730909 1 1
0.167296238709478 0.163305295359143 1 1
0.257011314702961 0.248984723518935 1 1
0.2972583021374 0.289840774891595 1 1
0.0445077449580161 0.0430791520971767 1 1
0.223005582124217 0.216970275914375 1 1
0.0461176034977638 0.0458735168487279 1 1
-0.067163838763153 -0.0642499585078097 0 0
0.26799398651681 0.260791135989918 1 1
-0.0825444526187558 -0.0786868184115946 0 0
0.248494057302408 0.241648787232357 1 1
0.201528040123276 0.19500443473234 1 1
0.200761798571868 0.195996828197218 1 1
0.341671770091239 0.330903188091763 1 1
0.250345197153292 0.243934757649618 1 1
0.231835565893646 0.225464428157373 1 1
0.160157583588985 0.155738685232527 1 1
0.0979282188238092 0.0935047099200586 1 1
0.0978110053261093 0.0948577875059596 1 1
0.0875878254015384 0.0839929066255886 1 1
0.384683693017884 0.372228325924582 1 1
0.0910649107986578 0.0879306261699282 1 1
0.193734137862606 0.18862443117689 1 1
0.305151234890547 0.296251325289252 1 1
0.177067350163197 0.171610144692075 1 1
0.300221202731973 0.291018546605376 1 1
0.229179035202765 0.223895514558387 1 1
0.113172288567076 0.109142077751134 1 1
0.0324166095305282 0.0308377590323356 1 1
0.201502466302652 0.195179670214181 1 1
0.212093153852031 0.206469775596026 1 1
0.224294128163305 0.216162156565562 1 1
0.142478460707727 0.138669161122298 1 1
0.0961621728431551 0.09256349549524 1 1
0.179934383785064 0.174688793953676 1 1
0.221351755487482 0.214572436097076 1 1
0.295926405678103 0.286144478777659 1 1
0.249856338835872 0.240964506960227 1 1
0.136325232475478 0.132263565236335 1 1
0.154067802010308 0.150138192616012 1 1
0.206748683604285 0.202068121365661 1 1
0.290653481572563 0.282458843018971 1 1
0.196801779306417 0.190761819068867 1 1
0.248853029855974 0.240950053049296 1 1
0.251816287661397 0.244089649639777 1 1
0.12487273112222 0.119347111811419 1 1
0.155512139048135 0.15166296772971 1 1
0.251064802370755 0.242786648321081 1 1
0.354584111271036 0.346279311702931 1 1
0.0976313294610442 0.0941222230925007 1 1
0.382577515930087 0.37279510062087 1 1
0.133740461674326 0.130119879467621 1 1
0.214186121853882 0.209245040502995 1 1
0.361617854634504 0.351204168121975 1 1
0.130955493178436 0.128594612106896 1 1
0.0888771798417876 0.0873659359074209 1 1
0.256442946425752 0.249090359494999 1 1
0.146722220033978 0.142500505561239 1 1
0.150126913434138 0.142903638404768 1 1
0.29769448019525 0.290180950746181 1 1
0.114628420974702 0.11239705805229 1 1
0.219123803154799 0.211781491220068 1 1
0.180295666604456 0.174994668084446 1 1
0.185469739462416 0.180907804471835 1 1
0.220078421332097 0.213562137137512 1 1
0.0636795435202872 0.0642072509935638 1 1
0.220022229986404 0.212462996459662 1 1
0.431285089968206 0.416322218204134 1 1
-0.0677802069827295 -0.065961737933565 0 0
0.362022219970476 0.353299234471083 1 1
0.121601382847857 0.116304206115878 1 1
0.0935811252139151 0.0907596253634902 1 1
0.337722786350883 0.328902927179113 1 1
0.0341387891119357 0.033557763194558 1 1
0.257957104191262 0.250366298987044 1 1
0.290280759690297 0.282652065761855 1 1
0.22477009207735 0.218899902422859 1 1
-0.0110511994245117 -0.00939816097651238 1 1
0.182618435592412 0.177318878102925 1 1
0.320691616334048 0.310914707561846 1 1
0.13736522266778 0.1334588254025 1 1
0.185010549844344 0.179239051287665 1 1
0.333528886498711 0.323558513240519 1 1
0.343040633962446 0.33319423678017 1 1
0.046038752405777 0.0445254102216394 1 1
0.301702860201164 0.29246496771081 1 1
0.171888090045738 0.167064399930426 1 1
0.264045612129323 0.257284166752298 1 1
0.12824806602266 0.122962725450143 1 1
0.14906440703861 0.146284460155432 1 1
0.293828072354106 0.28230382752496 1 1
-0.0333109518459652 -0.0321727255888517 1 1
0.282829852370472 0.274363282976523 1 1
0.240543489939498 0.234182955027763 1 1
0.212936794577958 0.207415901646064 1 1
0.0761470048451317 0.074746974845969 1 1
0.252507186037957 0.245756753655208 1 1
0.274725251017894 0.265419453400971 1 1
0.192239521102101 0.188365221600154 1 1
0.271680598075612 0.264822243089897 1 1
-0.149270911947729 -0.143509466180479 0 0
0.429103812390181 0.414211577206248 1 1
0.0987849929102586 0.0947787595157647 1 1
0.403305132146396 0.390470900807846 1 1
0.155190244795405 0.150663726260827 1 1
0.250910089403911 0.242725250293784 1 1
0.248628887652255 0.241971639007562 1 1
0.298379258721827 0.289996990460019 1 1
0.154335670210637 0.151046754146968 1 1
0.447539385065036 0.431355119298064 1 1
-0.0882365569822681 -0.0855857997462099 0 0
0.110538703559335 0.105362873827554 1 1
0.0527901497037855 0.0497791138496844 1 1
0.377562331790778 0.368369984191966 1 1
0.181299465417477 0.175959552032722 1 1
0.305810365990844 0.294867791627086 1 1
0.0311897077501894 0.030238718418263 1 1
0.222420899052002 0.213374867309358 1 1
0.272242978668904 0.26452812782093 1 1
0.022412640116564 0.0205444020127993 1 1
0.164175300409885 0.157213440941108 1 1
0.296567224765815 0.288345693389145 1 1
0.16928388000583 0.162396128581566 1 1
0.259225233668504 0.250682596568086 1 1
0.152985891026806 0.150000371551272 1 1
-0.0180764254762028 -0.0179001869762408 1 1
0.196383222627717 0.190431891791954 1 1
0.0842034891300938 0.0826711356782602 1 1
0.0678448260319862 0.0657297366559129 1 1
-0.0114452881290606 -0.0103833394556294 1 1
0.0867499930733283 0.0840496485463837 1 1
0.171911341140534 0.166433275003913 1 1
0.134966640808771 0.129199108311146 1 1
0.122416186397677 0.121003549865139 1 1
0.465720000771668 0.451665389897525 0 0
0.0817948068351666 0.079349064518499 1 1
0.224937777677374 0.217631162691329 1 1
0.0738828392000188 0.0715897528050602 1 1
0.281301094585614 0.275761077953626 1 1
0.221833718281001 0.214992206773763 1 1
0.0723260224089083 0.0727510514636098 1 1
0.250813094139482 0.244551174285079 1 1
0.299034270917371 0.291896474909107 1 1
0.54281903081993 0.527033665375735 0 0
0.0213825446224995 0.0206399429935121 1 1
0.0308049410466386 0.0296772660725916 1 1
-0.0886232558530762 -0.0869078238971812 1 1
0.235971841740533 0.228759287347613 1 1
0.35702231163332 0.346261844718499 1 1
0.0544628412069846 0.0516324839274764 1 1
0.254983437667982 0.247921148579532 1 1
0.265551178281434 0.257847123867292 1 1
0.138899126689661 0.135631710711549 1 1
0.229153268162366 0.222719589175941 1 1
0.124989427445703 0.121619463504079 1 1
0.239658897239724 0.231521857917096 1 1
0.13757592816068 0.132412122001715 1 1
0.236598868988073 0.231072387593191 1 1
0.166847700373394 0.159958486731566 1 1
0.214043817016527 0.208749597735051 1 1
0.385082186581525 0.37281227992918 1 1
0.067292497567931 0.0666593087956041 1 1
0.210832323154794 0.205704345725503 1 1
0.0258236871827471 0.0254458527278799 1 1
-0.0573577108001928 -0.055307581018048 1 1
0.167285307754294 0.162638745451179 1 1
0.17430129419616 0.168714502784309 1 1
0.0887513533633905 0.0839424208835881 1 1
0.16087591355151 0.157227443920892 1 1
-0.00920101544227184 -0.00872734423638095 1 1
0.151715480678344 0.147018322316252 1 1
0.172095543177723 0.16711702743147 1 1
0.209460358788073 0.204529420973847 1 1
0.378453265007298 0.367374934588792 1 1
0.237616872553499 0.229899465287954 1 1
0.353078510337648 0.342523931783285 1 1
0.138790582570906 0.134972242682795 1 1
0.352990851382442 0.342851807648857 1 1
0.215734575781687 0.209493870322464 1 1
0.0935980293715838 0.0903476805662123 1 1
0.233781948104319 0.22682975217831 1 1
0.26777326104166 0.258438880375882 1 1
0.230807527285348 0.224235153072265 1 1
0.0978853296736209 0.0952713340475766 1 1
0.215271083168708 0.21031487429282 1 1
0.269411153580895 0.260582211118615 1 1
0.471761350985474 0.457152228808163 0 1
0.212881910042932 0.206269120451272 1 1
0.128830211186427 0.124733420687353 1 1
0.232502852197545 0.225499406455591 1 1
0.338457999411976 0.328640740696045 1 1
0.246247930126181 0.24113392907776 1 1
0.1347458921514 0.13091622510226 1 1
0.17924438960666 0.173551400181341 1 1
0.042120965307455 0.0411154544142104 1 1
0.120439951677185 0.117245773423594 1 1
0.441675174894992 0.429856849136804 1 1
0.140219804567568 0.136590394524551 1 1
0.102925273876814 0.100760317238741 1 1
0.121799072304187 0.119329338847257 1 1
0.473198321470451 0.46045655400176 1 1
0.221567806895562 0.21531992994649 1 1
0.100468227938456 0.0978918917272801 1 1
0.136107709272997 0.132916430274167 1 1
0.0103909560976765 0.0113331631509756 1 1
-0.00843141083297311 -0.00816650111813684 1 1
0.494683490776867 0.479715942767514 0 0
0.311278865559463 0.303301357162354 1 1
0.1536054229528 0.148236800074867 1 1
0.195694661642524 0.189587265850447 1 1
0.262188816319918 0.255360148609234 1 1
0.319375953819902 0.310782806410402 1 1
0.305885076060549 0.296296394780209 1 1
0.123080719604956 0.119927453333158 1 1
0.173065463613945 0.168185782858255 1 1
-0.0239858513097241 -0.0246808926096736 1 1
0.234806993318412 0.227258267685154 1 1
0.184607903034135 0.176845300786797 1 1
-0.0067828222694047 -0.00650175453071887 1 1
0.3230952438245 0.313306533132776 1 1
0.182734166420364 0.178059737818258 1 1
0.0030814459294576 0.00242977289531399 1 1
0.370785484145025 0.360190037936532 1 1
0.124399351115007 0.120575759876925 1 1
0.256013216385134 0.249171547656466 1 1
0.218288494888826 0.212861104938293 1 1
0.237857184481206 0.22969338514849 1 1
0.373904732556203 0.362825254725983 1 1
0.273935718638924 0.266025497626526 1 1
0.341368462973916 0.331418751739403 1 1
0.305124259482297 0.297985852188243 1 1
0.216981413551432 0.211863267423621 1 1
0.267943565612799 0.260941983056472 1 1
-0.0085658306854453 -0.00853921173569927 1 1
0.0864977266578215 0.0835195387253161 1 1
0.163258840291313 0.157709839811544 1 1
0.195236252492138 0.189675042250856 1 1
0.244129352613554 0.237262227648683 1 1
0.263566434645877 0.255669796298761 1 1
0.154233348877854 0.15117074353169 1 1
0.412397365452678 0.401185797567697 1 1
0.35693002277661 0.34591848252465 1 1
0.161971982906455 0.159112657590341 1 1
0.190820346685847 0.185685707402414 1 1
0.392250717635597 0.379384773844113 1 1
0.344311586998953 0.334071757376289 1 1
0.210554525108974 0.205668724056611 1 1
0.177155910210546 0.171341817822984 1 1
0.303678371230449 0.296598311132626 1 1
0.418252296692319 0.404771373218597 1 1
0.18994308854598 0.186058195517873 1 1
0.177776775896009 0.172420716365689 1 1
0.333943153565445 0.323965113040623 1 1
0.088210087113869 0.0864656478881118 1 1
0.173707085687295 0.168602433481854 1 1
0.0134489468768269 0.0120144108019935 1 1
0.176321003592683 0.171184778166124 1 1
0.390171298654402 0.376910135629384 1 1
0.138480605157957 0.135336119601417 1 1
0.167393680069851 0.162028658329969 1 1
0.274143515891133 0.266221122794159 1 1
0.43065969890429 0.417724622399563 1 1
0.111951302469166 0.109376328903694 1 1
-0.0107026212977965 -0.00966993030661917 1 1
0.0951943110712992 0.0926808014027101 1 1
0.101360991912481 0.0983308679652574 1 1
0.277310138109486 0.268589410506304 1 1
0.368619358475732 0.359887993831741 1 1
-0.0412342289759434 -0.0382019961410345 1 1
0.137880527806818 0.133615522504243 1 1
0.293593062833906 0.285471882022764 1 1
0.0177811891718462 0.0180212831377394 1 1
0.335513391732365 0.325282758008226 1 1
0.318054263969088 0.308305617215106 1 1
0.194818751001831 0.188078307328983 1 1
0.114628872530684 0.111396495245263 1 1
0.26832061756833 0.261389800351198 1 1
0.380387851735436 0.369781386660971 1 1
0.262356118713744 0.255522972578891 1 1
0.269794265741109 0.26236772081847 1 1
0.192268472798882 0.18847519668056 1 1
0.177508248775599 0.171766897517763 1 1
0.149379982312989 0.144538548442339 1 1
0.325163096127248 0.315199601940193 1 1
0.21772378857915 0.213194678344029 1 1
0.0970510094779129 0.0942931036844779 1 1
0.3876877399742 0.376613525000981 1 1
0.469646076542685 0.456514305619152 0 0
0.260386777115375 0.252236407362782 1 1
0.146293354320139 0.142282983696308 1 1
0.219160547935399 0.211721007278145 1 1
0.342142694148764 0.328336396038512 1 1
0.266894425194255 0.25960324419608 1 1
0.226858330744642 0.220735150340387 1 1
0.347941583974285 0.337718293837375 1 1
-0.0433030707388658 -0.0421871067599562 1 1
0.195728791861997 0.189380815829685 1 1
0.296307902676286 0.286546909318186 1 1
0.222627057052583 0.215062011495529 1 1
0.26132236213259 0.254422751722745 1 1
0.0589555395546425 0.0569717459576773 1 1
0.0798057006868935 0.0780615676259484 1 1
0.326688302074655 0.31697432637605 1 1
0.19119276179033 0.184249772829039 1 1
0.130212956559923 0.126523742556088 1 1
0.183302956712273 0.177405374430167 1 1
0.144872043417627 0.139959405036104 1 1
0.120441577445155 0.117055142289352 1 1
0.0882474328956388 0.0851184287264958 1 1
0.289881504109919 0.281500186964826 1 1
0.4902626726149 0.477438811887923 1 1
0.385713334007927 0.373150323585186 1 1
0.0883004520267061 0.0864189207402451 1 1
0.17610843880338 0.170307321678884 1 1
0.400508984025878 0.388860676016212 1 1
0.114225169159778 0.111961753546809 1 1
0.28418266296769 0.275890668871911 1 1
0.168448870415613 0.164152647429584 1 1
0.397261618794048 0.38555420558455 1 1
0.33179441966906 0.323000043759514 1 1
0.284675449932095 0.276583645968671 1 1
0.155781120034099 0.150923303568701 1 1
0.164201631126877 0.159188196673288 1 1
0.173072812626268 0.167624197791255 1 1
0.247106803571134 0.239392479532968 1 1
0.0561310294231257 0.0562217365819878 1 1
0.116836853711403 0.113189854478586 1 1
0.2704481252288 0.261714844613192 1 1
0.248479023957775 0.242380215588885 1 1
0.465751235059168 0.452055713094315 1 1
0.0831051980992735 0.0810037504851928 1 1
0.16248504285972 0.156894528835687 1 1
0.353979960736646 0.346163648678217 1 1
0.155025349003377 0.152478483216973 1 1
0.199611537947492 0.191874233085716 1 1
-0.119884656973732 -0.117693886569798 0 0
0.172298954414608 0.168499248628998 1 1
0.271046758813157 0.263381631421059 1 1
0.287334071642485 0.279065864617728 1 1
0.294681346018494 0.286132656159647 1 1
0.15764313754341 0.154269072168648 1 1
0.303847078208919 0.295044477391969 1 1
0.267946515023198 0.259937332102721 1 1
0.10265097133505 0.0997782699806865 1 1
0.0926241725426729 0.0897306715915712 1 1
0.334628712327839 0.324727449335107 1 1
0.341269818433729 0.330821828862835 1 1
0.230289551330789 0.221110051335336 1 1
0.530343657102203 0.513777165962456 0 0
0.302527197044322 0.293569541664969 1 1
0.319359750567385 0.310124962511784 1 1
0.300452047468733 0.291796157991551 1 1
0.296853781739954 0.286918055738179 1 1
0.264304044992734 0.256779651964196 1 1
0.403484962457387 0.391572411717693 1 1
0.291883546206225 0.28224444075404 1 1
0.370293923933675 0.358403072803518 1 1
-0.05554604258946 -0.0544874075587627 1 1
0.154722006650885 0.151726634751887 1 1
0.236481140781196 0.230205296262131 1 1
0.182899935368617 0.177087946511421 1 1
0.05917133022641 0.0579374981991014 1 1
0.345167797104581 0.335954011951043 1 1
0.159385758137504 0.156310028517158 1 1
0.388096185775674 0.378618537307828 1 1
0.116426698489493 0.112070433204215 1 1
-0.0121812372662131 -0.0122793185557268 1 1
0.0450281895492703 0.0440086440752056 1 1
0.386011703429803 0.374914140797528 1 1
0.21615365067317 0.20951617833618 1 1
0.364518506874611 0.354470200953022 1 1
0.0897407324997283 0.0877234411201263 1 1
0.0924402030223982 0.0902342089901736 1 1
-0.0683360841459929 -0.0663466099488235 0 0
0.256404586223117 0.248195483358593 1 1
0.377024284474605 0.365648234111002 1 1
0.231815634584744 0.225728042044366 1 1
0.143170577822141 0.138691604459008 1 1
0.0639228272457299 0.0617072077605835 1 1
0.0927657422729249 0.0888673548494865 1 1
0.125596071365423 0.121054737175154 1 1
-0.053008081946888 -0.05070047629887 0 0
0.359340000655403 0.347493700505113 1 1
0.0842876391272031 0.0821623793911774 1 1
0.10756821836163 0.104537611281763 1 1
0.022937632513845 0.0196672966305305 1 1
-0.166132114768304 -0.160470352708686 0 0
0.258261929707507 0.251845941012318 1 1
0.05254508594639 0.0508537971941679 1 1
0.084016711549157 0.0813632684308679 1 1
0.414844577557702 0.402415195141355 1 1
0.0738611185114946 0.0720051185762525 1 1
0.183775910906819 0.178368527603662 1 1
0.104329290078071 0.101205468299177 1 1
0.360588038923218 0.347408562325216 1 1
0.225426231008024 0.218201745833753 1 1
0.0787706920556964 0.0774963629963485 1 1
0.145964168139888 0.141413494031083 1 1
0.161601331400402 0.156419981325485 1 1
0.420919353600723 0.409724502676395 1 1
0.0842127830508991 0.0811894270368227 1 1
0.146780337315729 0.142485700791813 1 1
0.403567038855204 0.393208796449587 1 1
0.067300977480756 0.0653485954084829 1 1
0.233002481391224 0.226013771672165 1 1
0.0348432903178239 0.0345858707391706 1 1
0.262303971905208 0.254815476325236 1 1
0.439843400618466 0.427164072388058 1 1
0.172726869884647 0.167510383139053 1 1
0.041050360919808 0.0395469497083957 1 1
0.304356447227244 0.295196932796077 1 1
0.327827111670536 0.317855661689044 1 1
0.300126465459914 0.292952026873505 1 1
0.268147297313362 0.259348492768439 1 1
0.178055011316277 0.172123315505758 1 1
0.0942187655030952 0.0929901938745415 1 1
0.112697721595958 0.109707880778895 1 1
-0.00630340484778754 -0.00637261098664856 1 1
0.117569382225982 0.114398931466573 1 1
0.223494661428066 0.216875907070523 1 1
0.107042577391204 0.103865584837998 1 1
0.185544050181981 0.180060794736418 1 1
0.243769481410132 0.234711251796885 1 1
0.301432975497011 0.293641693121252 1 1
0.0997999999724799 0.097290457805411 1 1
0.0216307532354448 0.021388116641922 1 1
0.247906836282249 0.240755617150408 1 1
0.493996459233704 0.478325020116424 0 0
0.0166136123907246 0.0166001815528875 1 1
0.181611173503361 0.17633031447498 1 1
0.135081994838779 0.130764744270427 1 1
-0.165568345416327 -0.15962689592597 0 0
0.0210284790682359 0.0208897206847442 1 1
0.255114541762606 0.246089745795861 1 1
0.262547033587562 0.256798256821572 1 1
0.406327480311602 0.391745192535113 1 1
0.288428435008073 0.2831475216137 1 1
0.0845475049070311 0.0817648994537269 1 1
0.198145507770272 0.193200212428543 1 1
0.376741829809765 0.366212084699352 1 1
0.538385189756305 0.521537168997247 0 0
0.104979242148609 0.102220318005031 1 1
0.205695829460266 0.201793388270806 1 1
0.345403358627665 0.336549766726977 1 1
0.347621077187971 0.336781811015721 1 1
0.442579413881948 0.428664691168705 1 1
0.353771069681098 0.345275519005559 1 1
0.171296518436715 0.167693668704716 1 1
0.0661586125386908 0.0638821301431289 1 1
0.259275555925804 0.252264081599406 1 1
0.348731702995315 0.337799659033609 1 1
0.294931444371169 0.286895692954107 1 1
0.266663027721264 0.257672890294203 1 1
0.267811488325617 0.262213846390889 1 1
0.126698364742762 0.122840098997851 1 1
0.0777535724723924 0.0761630610653236 1 1
0.093754289399033 0.089937950230052 1 1
0.557839078633479 0.542212456764405 0 0
0.359258777365076 0.349929754829246 1 1
0.244663339942366 0.237190522417722 1 1
0.282570863646216 0.273549073457092 1 1
0.257231592476743 0.250236405443391 1 1
0.493118177523818 0.476287153239775 1 1
0.146718587234019 0.144688112040607 1 1
0.141548016207134 0.138059432020637 1 1
0.211021296666441 0.205641701988886 1 1
0.163659719591695 0.157899811507265 1 1
0.0475529875478233 0.0491752640552421 1 1
0.158716945422951 0.154257634196917 1 1
0.258422712868057 0.250021745562819 1 1
0.251275924097533 0.243759946530346 1 1
0.356327440799242 0.345076106500859 1 1
0.384310938870034 0.373962660301421 1 1
0.24539669212819 0.238378183371584 1 1
-0.124994144420475 -0.122218558504541 0 0
0.0989447427680166 0.0957148686668188 1 1
-0.115288950439383 -0.111994627577734 0 0
0.188252511084548 0.183473703532812 1 1
0.125166492270227 0.119748093996383 1 1
0.281107505677902 0.27433447676096 1 1
0.20674086579851 0.200317886279783 1 1
0.135291926442895 0.131711376489927 1 1
0.242231491590924 0.234537650963077 1 1
0.295917291737683 0.286008615799493 1 1
0.23523282508128 0.226869105082206 1 1
0.194522441991595 0.188524409842413 1 1
0.479925415922188 0.46726048263494 1 1
0.110532225490199 0.106767876120232 1 1
0.33152511925355 0.321704339432794 1 1
0.205383255414351 0.199269107459055 1 1
0.233235230732201 0.228668593831639 1 1
0.080006080859777 0.0779903465576843 1 1
0.382408533820833 0.369844307960956 1 1
0.203083887510344 0.19690432783959 1 1
0.126303523391581 0.122692532378369 1 1
0.119924811123468 0.116788589860615 1 1
0.269468540227973 0.259612575391068 1 1
0.0818027330882996 0.0793465372633786 1 1
0.191258134415309 0.187632523700501 1 1
0.0467859854462981 0.0450817680992579 1 1
0.0375001633000136 0.0363338520903664 1 1
0.164944224363727 0.160385651791795 1 1
0.376472965439481 0.36609337016555 1 1
0.376581332577866 0.364969054892649 1 1
0.020748018785034 0.0198843132050044 1 1
0.206853277355894 0.200649168410898 1 1
-0.00147783009067293 -0.00229234487525209 1 1
0.22083071474413 0.214532271813675 1 1
0.121244283842448 0.118020299056568 1 1
0.252842446688798 0.245218000975096 1 1
0.0644626467595926 0.0622201279469539 1 1
0.0380860053268384 0.0372237196651538 1 1
0.175522374802719 0.171801545008437 1 1
0.15636527612646 0.155567546004133 1 1
0.146385568379572 0.142719848072376 1 1
0.331990141667851 0.32082019037888 1 1
0.00824066626280695 0.00800013364772752 1 1
0.0462727279848514 0.0429992101132319 1 1
0.325348303361663 0.317017843548518 1 1
0.330955343641216 0.321291236540204 1 1
0.140607420722235 0.136373896317876 1 1
0.160521556478087 0.155178664588933 1 1
0.154382751599642 0.150978834741859 1 1
0.310115742116523 0.301321500262419 1 1
0.290110853281158 0.281441501072201 1 1
0.219395032969761 0.215258823152396 1 1
0.323983506437125 0.315858717813967 1 1
0.182698616119243 0.176788535293142 1 1
0.336994580181557 0.328644762947731 1 1
0.397201853055501 0.385255888330532 1 1
0.211127620303777 0.204732281684162 1 1
0.282181084014467 0.274289092574951 1 1
0.0709315037576886 0.0691801071721664 1 1
0.118861289996215 0.115276856113138 1 1
0.0711882625953328 0.0677106398790732 1 1
0.426678662548206 0.413665038879827 1 1
-0.0287134392147916 -0.0281539714007146 1 1
0.221283032779071 0.215378663469238 1 1
0.284183497861731 0.276777211965943 1 1
-0.0073706166933584 -0.0071840663525625 1 1
0.183154843995057 0.178315392370271 1 1
0.123320146781746 0.119447550401053 1 1
0.134883748427866 0.130799127531452 1 1
0.128201996526361 0.124536434621978 1 1
0.114347430174053 0.109058733623523 1 1
0.0361506335890806 0.0353184717905658 1 1
0.124086683758308 0.119531029018848 1 1
0.114347494937358 0.110035863029242 1 1
0.272081785925984 0.264196679082252 1 1
0.0905765158460503 0.0891356882493392 1 1
0.0181018579467283 0.0169781378449816 1 1
0.190044397250988 0.18274186372286 1 1
0.378766677001145 0.367747540761765 1 1
0.412529472781892 0.400889204012915 1 1
0.460292909298169 0.445993810992448 1 1
0.212254145809109 0.207207660718339 1 1
0.471388912389546 0.45903838853569 0 0
0.363727816337336 0.353039248285453 1 1
0.276918319277897 0.2689629462899 1 1
0.110114548443803 0.104700683795725 1 1
0.221820316639429 0.215025995077207 1 1
0.287219891063956 0.278057350625914 1 1
0.378157241843009 0.365788940585798 1 1
0.36431158030225 0.35431599408415 1 1
0.0999533978359938 0.0966024037834528 1 1
0.119161622214254 0.114883385576104 1 1
0.200243782424026 0.194143044887247 1 1
0.309395252815386 0.30011141351904 1 1
0.230312097720095 0.224685158851483 1 1
0.0599476207093126 0.0582605012244742 1 1
0.310321816415843 0.301104819610401 1 1
0.278679000399257 0.270458799422963 1 1
0.149247499641614 0.145250219810449 1 1
0.399919298724738 0.387932036332176 1 1
0.109167525669759 0.104313676545636 1 1
0.109049104665233 0.105587656347962 1 1
0.309195609061148 0.299666810838687 1 1
0.086403867635406 0.0831043085891377 1 1
0.413130726436311 0.399959691732621 1 1
0.155510257811339 0.15205227975112 1 1
-0.0482324347993976 -0.0466843358009383 1 1
0.255593453888231 0.248790006525642 1 1
0.236968851962031 0.229002607644143 1 1
0.0331548334620114 0.0325213978132785 1 1
0.363431577266526 0.353083964260069 1 1
0.0352607099999112 0.0336621918824487 1 1
0.0619902930336834 0.061124908096876 1 1
0.142351332330404 0.138424717417483 1 1
0.173013089505135 0.168144263773591 1 1
0.0394372235769003 0.0376565233775721 1 1
0.0542399616616078 0.0532882335941504 1 1
0.249634904527082 0.241994450429261 1 1
0.0565402523795767 0.0573324219736159 1 1
0.171456465991489 0.165049706373059 1 1
0.269211475007754 0.261318106089074 1 1
0.0187371065445894 0.0179706574170114 1 1
0.215604580984871 0.209747425964272 1 1
0.157256328021784 0.152733342095149 1 1
0.155446899638816 0.151257379790462 1 1
0.203807737934319 0.196733550841016 1 1
0.214200956025124 0.209084160487921 1 1
0.250469793926916 0.2418243100094 1 1
0.228384266628063 0.221661176258507 1 1
0.104604584459621 0.101402052654028 1 1
0.211060601891377 0.205000064592631 1 1
0.0104249076909098 0.0100604760487724 1 1
0.0416668672449824 0.039848386679741 1 1
0.175503656786674 0.170908372538974 1 1
0.133736980533345 0.128983638422167 1 1
0.261600710799691 0.253653501769629 1 1
0.379774710073386 0.368321817743909 1 1
0.134259479030161 0.13016414348426 1 1
0.0221280165561831 0.0208390514236429 1 1
0.281564866112437 0.273724662539009 1 1
-0.10258542285297 -0.0991853840005832 0 0
0.327016828005328 0.316941869480693 1 1
0.294628659411744 0.285185933074911 1 1
0.19578198579599 0.189674800765243 1 1
0.50807726628331 0.49295298626636 0 0
0.0863005527908325 0.0839193019298773 1 1
0.255283339495658 0.250467379606467 1 1
0.349756250250058 0.339129282938021 1 1
0.245862090159211 0.237359797169479 1 1
0.210136319576396 0.206841280492914 1 1
0.261359903305201 0.254094298668498 1 1
0.397444063403128 0.386348499284323 1 1
0.303977344336284 0.295009075678826 1 1
0.361363293595024 0.349256051493961 1 1
0.16318088620891 0.157807702227806 1 1
0.0609832544302885 0.0578978790550901 1 1
0.107320690084853 0.104620177460107 1 1
0.385974440125686 0.373988333243878 1 1
0.126296204148032 0.124692245633988 1 1
0.154832188955805 0.150327524801464 1 1
0.170482009160184 0.164581366249298 1 1
0.118939396982513 0.116124567062199 1 1
0.0490437738576611 0.04758960039053 1 1
0.178041520854913 0.173119975809152 1 1
0.220253260820487 0.209839912750964 1 1
0.347671809157944 0.338424899165195 1 1
0.623486130702007 0.606183141049541 0 0
0.279890722738914 0.272199066602225 1 1
0.160694578091349 0.156119388455871 1 1
0.14617265482106 0.142327272836732 1 1
0.110555259873616 0.107759286803418 1 1
-0.197947311620302 -0.191611749806655 0 0
0.167730598058981 0.162120717573204 1 1
0.16798477431357 0.164076937812296 1 1
0.210512771510046 0.203529322372483 1 1
0.2836667442806 0.273354221021169 1 1
0.150485323716248 0.145856078214245 1 1
0.120937221975048 0.116927203619663 1 1
0.283960146492456 0.276266391999196 1 1
0.406532080312822 0.394967404134299 1 1
0.189144437018217 0.182503043058061 1 1
0.289317090633697 0.279541055901054 1 1
0.248278332371094 0.241473491060392 1 1
0.222544685875959 0.217005576663377 1 1
0.137729706049695 0.131883312027725 1 1
0.203238413463503 0.19758714847388 1 1
0.142466564337326 0.137968829934647 1 1
0.190323159298682 0.18753987861362 1 1
0.209433825562849 0.204011334212716 1 1
-0.0336255385338819 -0.0314907715335409 1 1
0.125019460202332 0.122912823055241 1 1
0.435881238511296 0.423931290621715 1 1
0.330010549287394 0.3217226500916 1 1
0.210435873010409 0.204113529040493 1 1
0.331380667833193 0.321525757647471 1 1
0.357297182018136 0.345579032963812 1 1
0.239824741893727 0.232824678880443 1 1
0.287182744802766 0.278573931995794 1 1
0.134336518367112 0.129644265935046 1 1
0.359256138468947 0.347724293018632 1 1
0.28038913121236 0.272998020213938 1 1
0.0325275781491547 0.0316901387616523 1 1
0.140185082182642 0.135901659729799 1 1
-0.046906291604092 -0.0457729837560501 0 0
0.246013420095955 0.238609718692141 1 1
0.346839234718903 0.337167241148296 1 1
-0.0477595187080272 -0.0479656786200256 1 1
0.15702786173924 0.153940691956279 1 1
0.360568887592981 0.350090981086126 1 1
-0.00533702734196195 -0.00522195888228694 1 1
0.30857050737608 0.300889982415142 1 1
0.242347847329034 0.234386149082091 1 1
0.123776134057691 0.120745515465254 1 1
0.289620865102037 0.281934828876642 1 1
0.348660725220227 0.338057536985396 1 1
0.297855897195777 0.289451254971806 1 1
0.579141021242116 0.5639685623406 0 0
0.438492110978896 0.425489729569509 1 1
-0.0279554277155641 -0.0279041552977345 1 1
0.0765503159188326 0.0742961011691361 1 1
0.0367012146705499 0.0358740897679024 1 1
0.189345207428952 0.185259841615443 1 1
0.0831172784381481 0.0830906100956593 1 1
0.0813602097242787 0.0787468467279637 1 1
0.0770630430376225 0.0742995036781404 1 1
0.226139488266533 0.219418870839864 1 1
0.216764976319257 0.20968265124082 1 1
0.177195891445985 0.172106371272709 1 1
0.27624393789664 0.267678096163803 1 1
0.138456826405975 0.132844391051639 1 1
0.260718413532802 0.2523889516841 1 1
0.0367039356062993 0.034517662542354 1 1
0.17104047185545 0.16637100213349 1 1
-0.104166538284922 -0.101023328706276 0 0
0.0386255096768572 0.0379454012911489 1 1
0.287955631994297 0.280651592832212 1 1
0.310746859919544 0.301219314856675 1 1
0.201550292296571 0.194916969973262 1 1
0.235833110671091 0.227717002508899 1 1
0.0971812702175116 0.0933344364077091 1 1
0.262673941801323 0.253968438877978 1 1
0.154724155740474 0.149231763667769 1 1
0.388867830542804 0.37591472663062 1 1
0.0995086965670909 0.0965035541894501 1 1
0.339699571573916 0.329642859120304 1 1
0.404445510976707 0.393192609574241 1 1
0.0949060902582333 0.0923010995240089 1 1
0.259902379312417 0.25115665077742 1 1
0.0948480415110889 0.0934304589352453 1 1
0.226100796323606 0.220440232991783 1 1
0.203583647431514 0.198155816196636 1 1
0.43491084127142 0.421860331958487 1 1
0.197885458061881 0.191590977798456 1 1
0.169873153744371 0.164086202230709 1 1
0.238971157065822 0.232387821594041 1 1
-0.00496829050528335 -0.00525224095333994 1 1
0.222512375119465 0.218287889484194 1 1
0.172469860256466 0.167132621263542 1 1
0.235277421666634 0.229839906305378 1 1
0.29762632929996 0.28921748806196 1 1
0.336949561201883 0.32734647619572 1 1
0.312654030023605 0.304262096393542 1 1
0.422642952794194 0.411721576235722 1 1
0.0547851541690479 0.0535790201131178 1 1
0.149048736600494 0.144792140521149 1 1
0.237688776782376 0.231177169312952 1 1
0.0376070900057126 0.0368361237520132 1 1
0.0570210619142699 0.0560648744427408 1 1
0.262919273499395 0.255360073404619 1 1
0.0333923197421082 0.0316887841937907 1 1
0.145612888855212 0.142287496207972 1 1
0.293221313728596 0.284698860505956 1 1
0.496807080878489 0.483406213504316 0 0
0.274127177772898 0.266379575278618 1 1
0.170816952407318 0.166650775567833 1 1
0.319699039997439 0.310298926169721 1 1
0.139574640282688 0.135858179745706 1 1
0.180384617619796 0.176647574964936 1 1
0.137989827364821 0.134475343067636 1 1
0.258129755008436 0.250440196014612 1 1
0.375971093555662 0.364796009716972 1 1
0.0929200643991727 0.0916452167283165 1 1
0.140779278717193 0.135281186817172 1 1
0.124213439650221 0.120505738909891 1 1
0.204715357784238 0.200064600585077 1 1
0.130534470902775 0.126567378681716 1 1
0.120515165780992 0.116624600278713 1 1
0.176874849664966 0.171405840442309 1 1
0.16153708047412 0.157119878520184 1 1
0.0579187935657479 0.0566735363653817 1 1
0.0589475508324653 0.0573645958293032 1 1
0.269864651015948 0.261150216576292 1 1
0.117688352314738 0.113804231874262 1 1
0.126692179229767 0.124218403189571 1 1
0.272743175733449 0.260871673500267 1 1
0.343371893531308 0.332799039014838 1 1
0.139571127016895 0.135811835310541 1 1
0.229826133588165 0.22393134587191 1 1
0.215927209876596 0.210475651657401 1 1
0.41138394548238 0.399431045185306 1 1
0.411101709825895 0.399835582210661 1 1
0.307356898538409 0.297770652145857 1 1
0.0547224038202613 0.0533331246381642 1 1
0.220993039728492 0.215005498408077 1 1
0.0546959108504107 0.0519643373003515 1 1
-0.0172867035722227 -0.0161537025141732 1 1
0.111579504841614 0.107827227186867 1 1
0.120502314033903 0.116987362042582 1 1
0.0777127732235312 0.0756066991754906 1 1
0.0544284914124693 0.0524137113027248 1 1
0.0630826113243302 0.0608832470011302 1 1
0.343020742522671 0.334351091799895 1 1
0.218488478272735 0.212720980138958 1 1
0.208101966962179 0.201712528537003 1 1
0.0918608766517925 0.0896236328133714 1 1
0.15750447071819 0.151457578219665 1 1
0.310133981414983 0.300621218515373 1 1
0.215856004504485 0.209163434360548 1 1
0.485179277713039 0.468382677111359 1 1
-0.0142528138130625 -0.0141031100784041 1 1
0.211083263236612 0.202902878996302 1 1
0.185418633586959 0.179384241109022 1 1
0.297724862007851 0.289310423994908 1 1
0.246767537118875 0.239600992997532 1 1
-0.0309442515086721 -0.0295751751263899 1 1
0.243568894804298 0.238123072191215 1 1
-0.0840174290466297 -0.0817839180900889 0 0
0.160812598272077 0.157269955178845 1 1
0.17935414305235 0.173415406436442 1 1
0.0479575624375333 0.046835523205741 1 1
-0.0498537217832112 -0.0487722394350207 0 0
0.0643664780215712 0.0607015957858482 1 1
0.158537682365973 0.153638899614714 1 1
0.211283344361127 0.206421419088853 1 1
0.258750352282957 0.24876716962259 1 1
0.00850372077563284 0.0104819516389091 1 1
-0.0247547985649427 -0.0227459025565524 1 1
0.0943008084775449 0.0923982950184444 1 1
0.132339219858047 0.128268608377127 1 1
0.275351349914461 0.266933685474553 1 1
0.400077224069649 0.38666504042228 1 1
0.127090222074961 0.12226388486575 1 1
0.319701180575747 0.308791645244707 1 1
0.266747765601034 0.259203572604395 1 1
0.365865247235502 0.355990516932206 1 1
0.132984286174948 0.129497125603233 1 1
0.17093858956067 0.164811126713504 1 1
0.174766161578947 0.170324744629033 1 1
0.194580718462736 0.188721346142683 1 1
0.161836683883597 0.1574725212704 1 1
0.189352099107365 0.184572694983394 1 1
0.0332849880725159 0.0325671045956621 1 1
0.439005372732475 0.427464893500171 1 1
0.209204358163928 0.200763395405638 1 1
0.0860567364666191 0.0825231299904665 1 1
0.196470576707077 0.190429760102823 1 1
0.330691602524117 0.320673089960121 1 1
0.222882000900403 0.217412361190299 1 1
0.156330518010874 0.150886853482775 1 1
0.397197695912222 0.385999209189698 1 1
0.290900942500478 0.279787056878947 1 1
0.349065290789684 0.338783409500255 1 1
0.0832006326933689 0.0814019860087991 1 1
0.169260348467073 0.163930453211561 1 1
0.107924699633848 0.105255833168647 1 1
0.0812346723277596 0.0783437364404039 1 1
0.249586634827047 0.242314561503915 1 1
-0.0499848984860853 -0.0478381269751221 0 0
0.22914812958626 0.222479025888463 1 1
0.200014379260502 0.194431798540859 1 1
0.174700630023396 0.169550194049003 1 1
0.18102208249132 0.175619818519303 1 1
0.349399344996545 0.339899006453194 1 1
0.483298292781247 0.46797075742215 0 0
0.341266561622421 0.331023717136487 1 1
0.454557135938457 0.441645533816034 1 1
0.207388995629146 0.202527614831365 1 1
0.235882126568493 0.227218725250148 1 1
0.239160829907415 0.232595306950565 1 1
0.240950812084271 0.231570791807937 1 1
0.192352393635395 0.187384882820961 1 1
0.0879437567032707 0.087438786910431 1 1
0.210746065911654 0.206140029363484 1 1
0.388423991519757 0.377744083598619 1 1
0.353663528816295 0.342291823213558 1 1
0.182120802026427 0.178116103836047 1 1
0.234569533238585 0.227871369826994 1 1
0.268436388245074 0.260060462844169 1 1
0.32710380950394 0.316617617768432 1 1
0.130135393348487 0.126448151353384 1 1
0.23150139061503 0.224959712538044 1 1
0.316716982274484 0.30735986963078 1 1
0.341578962501606 0.332038043801319 1 1
0.215313741493504 0.209626821302708 1 1
0.206681098683444 0.201639567020504 1 1
0.0836799647533379 0.0809752577188876 1 1
0.196895909224611 0.19203612605001 1 1
0.234586488353704 0.228061043075898 1 1
0.194132590577544 0.187653009362043 1 1
0.303302733202292 0.293858585576956 1 1
0.400227775825833 0.388856391489126 1 1
0.096533681426301 0.0942855176325272 1 1
-0.0294012872360569 -0.0286613000841184 1 1
0.158336785310275 0.15221887674701 1 1
0.298204125663886 0.289480129484924 1 1
0.204286771849517 0.197572766986999 1 1
0.0689951604675335 0.0676459487865599 1 1
0.471822838291565 0.458018077857637 0 0
0.31325064294275 0.305291619312401 1 1
0.271926808278804 0.263564799108299 1 1
0.184764511496574 0.179455578891891 1 1
0.0247233409274549 0.0225996210533549 1 1
0.0510141993007468 0.0486777245898255 1 1
0.464998461924399 0.450743987439458 0 1
0.178613788076229 0.172565133108575 1 1
0.0704286174836624 0.0687365378400526 1 1
0.185198899210969 0.178968009665467 1 1
0.152076295439294 0.148420681607217 1 1
0.216548686558681 0.210667394058402 1 1
0.308682257967033 0.300528335923633 1 1
0.298943366121215 0.290253265081786 1 1
0.203144136369054 0.197450063058531 1 1
0.271351350194897 0.263334950763479 1 1
0.205695962215909 0.199094307853682 1 1
0.108004297309857 0.104955448915839 1 1
0.210376626388972 0.202924067902308 1 1
0.0702183467855501 0.0676224352586349 1 1
0.246878549704162 0.239978354610715 1 1
0.0771569672222857 0.0746750366018751 1 1
0.0875575042061199 0.0853186712497855 1 1
0.3401474712534 0.328396366190851 1 1
0.209898451935655 0.20440188546126 1 1
0.222218316584777 0.215664701004485 1 1
0.222700338527495 0.216416291986648 1 1
0.172889389941802 0.16714041939023 1 1
0.391848992251392 0.380400922398902 1 1
0.24679186445545 0.239368067820299 1 1
0.111675081311774 0.108456401223399 1 1
0.106662583232744 0.104557040090892 1 1
[truncated: 3,510 more chars]
