# Supplementary material for: Bias caused by sampling error in meta-analysis with small sample sizes
Source: PLoS One. 2018 Sep 13;13(9):e0204056. doi: 10.1371/journal.pone.0204056 (PMC6136825; doi:10.1371/journal.pone.0204056)
Supplement: S4 File — (ZIP) [file pone.0204056.s004.zip › results N = 10 theta = 0.2 tau = 0 sz = 30-50.txt]

"cohen.dl.theta" "hedges.dl.theta" "cohen.dl.cp" "hedges.dl.cp"
0.15446656365131 0.151448578733516 1 1
0.0760704601264705 0.0761976242806383 1 1
0.235846001766214 0.230625356896145 1 1
0.0924713526457688 0.0915636597460057 1 1
0.196963864766589 0.194065387707763 1 1
0.191525857709631 0.187804650948584 1 1
0.170828781096022 0.16762999860439 1 1
0.260962829658436 0.255872906950841 1 1
0.154426193574631 0.151263410848073 1 1
0.177733319201361 0.175263599552407 1 1
0.160821833376947 0.158132451831201 1 1
0.265711126120308 0.260859011551226 1 1
0.256869654391461 0.252304264280599 1 1
0.142360371925473 0.139501571195056 1 1
0.194601770942227 0.190851991417045 1 1
0.21114971637433 0.206304694170676 1 1
0.158949482501036 0.156520710067659 1 1
0.236562056062303 0.23190590059571 1 1
0.162607163726935 0.159879565779743 1 1
0.16380874873132 0.16112891142834 1 1
0.0903495794051065 0.0889627075440983 1 1
0.169863389215667 0.166670514433468 1 1
0.104917078161585 0.103023120328047 1 1
0.337918098966164 0.331768664732643 1 1
0.184995284903145 0.18159774518058 1 1
0.127366354956778 0.125228701462618 1 1
0.298507076338212 0.293797635383669 1 1
0.258652759990526 0.254061339535226 1 1
0.230708439339184 0.226227843609324 1 1
0.0443227443189987 0.0426371273784616 1 1
0.148858244401327 0.145028475344043 1 1
0.189703515611888 0.185895222589236 1 1
0.183106891168696 0.179446303676969 1 1
0.0889586183381991 0.0872710072218957 1 1
0.278401466152392 0.273397590707776 1 1
-0.0432968178414194 -0.0424176285682024 0 0
0.272373373586479 0.267585075521501 1 1
0.357246250183836 0.350620627877024 1 1
0.223066282148681 0.218338056983169 1 1
0.185658305103511 0.181802366762454 1 1
0.18504707693632 0.181721596969118 1 1
0.142300025995916 0.139540690481848 1 1
0.0193920308740395 0.0187495739324862 1 1
0.227445152343623 0.222887461860745 1 1
0.332412138809513 0.324740645978879 1 1
0.218469694907764 0.214084144586102 1 1
0.0322492665482599 0.0319779860499481 1 1
0.288843423401865 0.282971800588999 1 1
0.0499952401003956 0.04908836481281 1 1
0.227296297857356 0.223321202906738 1 1
0.0231870254444892 0.0216749819595377 1 1
0.219205800375983 0.214161775136633 1 1
0.0883448944858335 0.0868153457883734 1 1
0.392714510280575 0.386435124293387 1 1
0.0688072138923385 0.0677166963486707 1 1
0.209319380952188 0.204507177615503 1 1
0.128899323650916 0.12792098422374 1 1
0.354838840511865 0.348013957040323 1 1
0.22126809890874 0.21739161468549 1 1
0.240751963218096 0.236877478413012 1 1
0.255102723245966 0.250471798034621 1 1
0.260482167587583 0.255844869445312 1 1
0.169813854835705 0.166560260082895 1 1
0.192502532871706 0.189552315077171 1 1
0.383470015680306 0.375807703387881 1 1
0.259587846905863 0.254628255086984 1 1
0.181958868958096 0.17867798532849 1 1
0.254467728252552 0.248609879945785 1 1
0.121353690597102 0.119935064902975 1 1
0.150365201840049 0.146740150429115 1 1
0.231208935952534 0.226811912258203 1 1
0.290375429942336 0.285160701570072 1 1
0.475289672897648 0.466031023226564 0 0
0.305077541241205 0.299154491713683 1 1
0.212269065704448 0.207892841961585 1 1
0.2636852950994 0.258594645918191 1 1
0.238312850723743 0.235614557708132 1 1
0.333339900596546 0.327281723836557 1 1
0.192394999644563 0.189090679285063 1 1
0.178614627508588 0.175035074883006 1 1
0.196057937073971 0.192292451853942 1 1
0.178351108839703 0.175230882115643 1 1
0.12152468244646 0.11908958193442 1 1
0.163692226367033 0.160958883609056 1 1
0.158592364276816 0.156604168150958 1 1
0.230998103414035 0.227594444098786 1 1
0.135276173873823 0.132215790445138 1 1
0.129205167221042 0.127021070783676 1 1
0.224069610482798 0.220868558326788 1 1
0.153422512059664 0.150320582427854 1 1
0.267623954159691 0.263293508394837 1 1
0.202952099767319 0.198621176046373 1 1
0.196226022202176 0.19255457994379 1 1
0.263808370762456 0.260107947748515 1 1
0.2026690007857 0.198932449813723 1 1
0.242077642285107 0.238495619371208 1 1
0.301226140245969 0.296026661691712 1 1
0.377307770000638 0.369639268477685 1 1
0.225297885735264 0.220466489455402 1 1
0.187329567105664 0.183423432489396 1 1
0.269101853063463 0.263763556544396 1 1
0.18771118716506 0.184433933842812 1 1
0.283793910951866 0.278233555118647 1 1
0.156257293275544 0.152719889656386 1 1
0.165859011579663 0.16243748478186 1 1
0.360596897958522 0.354830735734257 1 1
0.253262390532515 0.247113248742405 1 1
0.0444045352956519 0.0436941556238185 1 1
0.198917825333259 0.19545413372048 1 1
0.28071551952277 0.275162435153849 1 1
0.234413094902736 0.230417289321224 1 1
0.255585556247705 0.251367949035015 1 1
0.135952629952605 0.133660065008909 1 1
0.231349602250555 0.227087293391442 1 1
0.209945603007178 0.206512412049284 1 1
0.0818078070204538 0.0799176086770573 1 1
0.136783817411439 0.134327159632609 1 1
0.18512140005705 0.181468306842375 1 1
0.088132149435989 0.086067927663513 1 1
0.0780654720771813 0.0761616658582324 1 1
0.252581848075016 0.248026454911722 1 1
0.0718089319603458 0.0698303297900225 1 1
0.24265206137658 0.23800359063898 1 1
0.388753208321149 0.380832651239937 1 1
0.234787715070188 0.230006193211653 1 1
0.233713294646437 0.229227093863679 1 1
0.141167699359291 0.138682661802468 1 1
0.21126223599058 0.207235917892712 1 1
0.313903428093036 0.307892896687038 1 1
0.43881799982438 0.431115468068557 0 0
-0.0336057095920063 -0.0328933583801235 0 0
0.132839169142342 0.130890002029025 1 1
0.178581332064247 0.175156501073599 1 1
0.182934678262652 0.179516811530948 1 1
0.0653415601041366 0.063889045165667 1 1
0.522975854132451 0.512444617340119 0 0
0.284562482537136 0.278810324032224 1 1
0.264967542283369 0.260626517887934 1 1
0.240393868330425 0.235779009988725 1 1
0.287446999877718 0.282685707164507 1 1
0.296988428892704 0.292020613967811 1 1
0.150034703843826 0.148689150589176 1 1
0.0225808313662691 0.0213082811997928 1 1
0.453972739599968 0.445062411766161 0 0
0.120183341647237 0.117967499630486 1 1
0.053660617995953 0.0528000261510657 1 1
0.38049416974284 0.373642014339955 1 1
-0.0248307679630515 -0.0244162393415454 0 0
0.388679361629198 0.381197183414025 1 1
0.153812975310075 0.151128226323835 1 1
0.0758658361810259 0.07448113569933 1 1
0.252188358545691 0.247687986520017 1 1
0.1665642361143 0.162393064667979 1 1
0.184226376544991 0.181320979143504 1 1
0.289984422167208 0.283844793707886 1 1
0.264956127389325 0.259458933967543 1 1
0.0926117742291931 0.0904852319623819 1 1
0.0798468645912698 0.0794505944860522 1 1
0.0891273616215111 0.0873449531127754 1 1
0.363741032176689 0.357398769432618 1 1
0.208455702810269 0.204916816366372 1 1
0.103064366057746 0.101242778312264 1 1
0.141845630072212 0.139303830726566 1 1
0.194421318321925 0.190510966422043 1 1
0.240559252645624 0.236059941613161 1 1
0.350371652673443 0.343996744699425 1 1
0.352876246119437 0.346661652870129 1 1
0.237520478382947 0.233355877219713 1 1
0.260380132618825 0.255385115089891 1 1
0.145262268142132 0.143413806889548 1 1
0.256931899544765 0.252084138085624 1 1
0.0772674692901792 0.0746816032000096 1 1
-0.0300818180784471 -0.0295077053580499 0 0
0.220237821411885 0.216466806859559 1 1
0.171312964119992 0.168512056628955 1 1
0.241082576743888 0.236513367092087 1 1
0.0231498086507798 0.022665227831062 1 1
0.163578398268166 0.160502227616606 1 1
0.324548792544453 0.318296033141633 1 1
0.273408698480726 0.268088703480674 1 1
0.386688145490671 0.379186539681312 1 1
0.223586676038913 0.219610440510871 1 1
0.325180962247275 0.319595192183061 1 1
0.259159367567223 0.254087057562495 1 1
0.00200742341983702 0.00178198119499377 1 1
0.166033921377491 0.162087846139812 1 1
0.185263010310837 0.18192462532116 1 1
0.170733512580698 0.167766358896694 1 1
0.244843109786025 0.240772325351777 1 1
0.119654616522099 0.11750358585747 1 1
0.220858149102442 0.217479234503447 1 1
0.302238256314003 0.296757042876255 1 1
0.0678337330383396 0.0667059011189228 1 1
0.152460049537307 0.149694380369097 1 1
0.161297084778604 0.158122129444224 1 1
0.166108796006779 0.163145966149561 1 1
0.058717819243532 0.0573658238206734 1 1
0.196603169783238 0.1949609144749 1 1
0.224425878642454 0.220110872383125 1 1
0.21491667487784 0.2107517719375 1 1
0.211967172147436 0.207354496900344 1 1
0.1829096546641 0.179101359047128 1 1
0.283777258440274 0.27870230445255 1 1
0.146038393469066 0.143368036498468 1 1
0.123117993137045 0.120897322879766 1 1
0.136479107508344 0.133929830143441 1 1
0.338107884583516 0.332508559283898 1 1
0.191452759691462 0.187741421361444 1 1
0.100463989101392 0.100033635862051 1 1
0.300544518831543 0.295111864239934 1 1
0.203332732148697 0.200424554425584 1 1
0.0587063422014276 0.0587913853733244 1 1
0.161268156758499 0.157913262703571 1 1
0.437956045446233 0.430643195885157 0 0
0.240897668331629 0.236851706151172 1 1
0.334291607448958 0.32886643080495 1 1
0.324023267047426 0.317894954259591 1 1
0.147560222567113 0.144513191727111 1 1
0.240041438425808 0.235644063599942 1 1
0.287858678615482 0.283890754954968 1 1
0.225000336741694 0.220912661041302 1 1
0.200728060406021 0.197120321121864 1 1
0.200909757619181 0.19711624720738 1 1
0.15027905994852 0.146840759870548 1 1
0.0631850047875165 0.0623776926072881 1 1
0.22715831333282 0.222932045193439 1 1
0.108371717307734 0.107910959472493 1 1
0.0743502983719654 0.0730100743225136 1 1
0.229562354195597 0.225271951424479 1 1
0.259688256156221 0.255692801299125 1 1
0.0785567096224071 0.0769864928815931 1 1
0.171069540161528 0.168440316995245 1 1
0.198811470351887 0.193353440677127 1 1
0.134567877120871 0.132046417440839 1 1
0.184038602043595 0.17976091208855 1 1
0.325808046571693 0.319431818259716 1 1
0.0551097540621929 0.0535575879935424 1 1
0.228950218036335 0.225922540489733 1 1
0.355951093031959 0.349234881177277 1 1
0.265930636166066 0.260408813276375 1 1
0.271055047741627 0.266912720539197 1 1
0.186489213502323 0.182020621881026 1 1
0.12892536598957 0.127268102617107 1 1
0.0857169774298704 0.0840280928144134 1 1
0.0815014816530543 0.0800873445837135 1 1
0.145302984639854 0.142785171837525 1 1
0.284369976126896 0.279504652503961 1 1
0.328702040228294 0.322028032574827 1 1
0.256041394134896 0.250943929908924 1 1
0.406310038489184 0.396191561202318 1 1
0.264392176811227 0.259287054673408 1 1
0.206283650755221 0.202613497329735 1 1
0.0817466834453472 0.0792473968002668 1 1
0.237842885534607 0.234012660702726 1 1
0.172245172828347 0.169009153499519 1 1
0.300237441548203 0.294593306033985 1 1
0.343181271238879 0.337117074388442 1 1
0.0330029476670201 0.0322979527379226 1 1
0.135605743502261 0.132250937694306 1 1
0.0550185037883978 0.054126224529474 1 1
0.129608389280016 0.128154114753972 1 1
0.147716301819475 0.144951590677288 1 1
0.282626919486298 0.276967583644833 1 1
0.246659925088814 0.2433941778178 1 1
0.204527705395073 0.200797013104772 1 1
0.32302393454199 0.316604137913357 1 1
0.430810064933574 0.4224407075458 1 1
0.241655347113042 0.237506799662005 1 1
0.273286852242245 0.268059272373861 1 1
0.176170030821956 0.17290391729443 1 1
0.194679330397809 0.190842412783282 1 1
0.202760014124584 0.199449751982758 1 1
0.143268670147712 0.14086872145681 1 1
0.125175272929914 0.12239544801914 1 1
0.353632509535656 0.34787885282932 1 1
0.124300056022708 0.122323112746433 1 1
0.0292201538873086 0.0287404591241266 1 1
0.169084488653807 0.165987517902414 1 1
0.132914365701358 0.130217338146337 1 1
0.290862676700946 0.285574366714372 1 1
0.223111928954796 0.218603824017225 1 1
0.424237090258216 0.417129685304808 0 0
0.323456066962071 0.317489681086939 1 1
0.381476105791412 0.375170375033793 1 1
0.335645164963847 0.329391930451051 1 1
0.150706702899896 0.146776435900349 1 1
0.242719458273424 0.238159907396894 1 1
0.219389450878467 0.215428199334113 1 1
0.238269235403616 0.233383689771671 1 1
0.239107428146093 0.234870647682663 1 1
0.104179935473359 0.102497072057208 1 1
0.189074492143125 0.185918419984376 1 1
0.24183883039618 0.237395977645634 1 1
0.0101393912951516 0.0102626110338929 1 1
0.132955234863284 0.130414487966404 1 1
0.0255153404499405 0.0248674922954882 1 1
0.157221094353296 0.154445892166492 1 1
0.22929107015316 0.22530377537171 1 1
0.185694319835854 0.182882549618323 1 1
0.169770045685314 0.167984570844718 1 1
0.221901002196668 0.217431912719656 1 1
0.156446733925756 0.15389614629818 1 1
0.103480905025192 0.102059369222412 1 1
0.187274283568696 0.183921302044704 1 1
0.259007978705906 0.25391306543069 1 1
0.0957661365208014 0.094087662640944 1 1
0.0967441286954233 0.0941222247822758 1 1
0.144762401988288 0.142078983320587 1 1
0.239181580158011 0.235144414043805 1 1
0.206725301368136 0.203128291586459 1 1
0.212348680518052 0.207603713054702 1 1
0.00048880707317888 0.000196581919150035 1 1
0.165932478624632 0.162395960796994 1 1
0.303931798012875 0.298548755265174 1 1
0.247092926141627 0.242093422774927 1 1
0.169001356311111 0.166780551474719 1 1
0.24300953039821 0.238489849712388 1 1
0.0620409281362056 0.0609164295971787 1 1
0.20140540254702 0.197927638670136 1 1
0.176116495338007 0.172634322708278 1 1
0.113954262635768 0.110834569060481 1 1
0.139501431515959 0.137211916265995 1 1
0.137960265000902 0.135506389211743 1 1
0.294199778476904 0.28919796769194 1 1
0.287327485805371 0.281260534480035 1 1
0.0538225390210444 0.0526876453288309 1 1
0.0670378687395679 0.0643624748388641 1 1
0.267262553356704 0.262219455072002 1 1
0.109796117317193 0.107710192541863 1 1
0.220205637489656 0.21592564033724 1 1
0.176569498363951 0.173133247230497 1 1
0.482050113990884 0.473204444222482 0 0
0.056104966892988 0.0555682473275922 1 1
0.229906196364294 0.225886190070694 1 1
0.278512811860469 0.273528815647002 1 1
0.382908238207109 0.375898705234095 1 1
0.189214593431263 0.186303733867198 1 1
0.215313760049987 0.211099092595564 1 1
0.14255682039714 0.140626435550982 1 1
0.206057326971831 0.203557569073448 1 1
0.176834043474345 0.172921611089841 1 1
0.0496052776237687 0.0494757678367012 1 1
0.185940533482567 0.181012438389241 1 1
0.210213375938519 0.206355288726802 1 1
0.212228319095062 0.208622814383575 1 1
0.300587479476718 0.295030382190766 1 1
0.248792226191523 0.243899702334516 1 1
0.250923489193931 0.244661431568252 1 1
0.213971368724075 0.209972770405253 1 1
0.215232535496101 0.21148583065506 1 1
0.354872400018766 0.348926928953704 1 1
0.123428024738356 0.121875469634081 1 1
0.196528387705704 0.193361085936551 1 1
0.0480926437388621 0.0471136657668618 1 1
0.227174147665392 0.222647437777804 1 1
0.217233450188689 0.212826429891349 1 1
0.220619904458847 0.217098858958422 1 1
0.228158074727388 0.224797472815375 1 1
0.273218590535502 0.26762925194156 1 1
0.0769537563799937 0.0758761448082931 1 1
0.20735492868734 0.203524986910265 1 1
0.455778575012394 0.448235003467723 0 0
0.114285008828842 0.112221252997888 1 1
0.185246350646119 0.182200506592504 1 1
-0.0424218050563846 -0.0419291750552038 0 0
0.198533352233532 0.194469137154326 1 1
0.3299732414859 0.324049554063065 1 1
0.16816485485619 0.164607610608528 1 1
0.124935227596952 0.122644820926828 1 1
0.0906845878242163 0.0893593768528861 1 1
0.127522231348799 0.123886645373452 1 1
0.188290176116824 0.18529787006161 1 1
0.533798035252146 0.522727146585035 0 0
0.259658789930401 0.255009434719861 1 1
0.240856824527944 0.236382120751857 1 1
0.0149077766092905 0.0150865428780187 1 1
0.15526919486906 0.152771796528453 1 1
0.187829379797883 0.183233774879926 1 1
0.0201389516780222 0.0189086759344928 1 1
0.229535644751351 0.224657032404516 1 1
0.161279306398273 0.15794837293364 1 1
0.105307798118089 0.103274051068093 1 1
0.224968765911326 0.220991023812352 1 1
0.267918848547568 0.262061028399479 1 1
0.0466266341128103 0.0452362817346236 1 1
0.13731270225904 0.135228751635771 1 1
0.232383623404385 0.228194309692787 1 1
0.231352229153582 0.22649841638021 1 1
0.182617118492493 0.178800502377354 1 1
0.190299962472687 0.187199148468958 1 1
0.123129335554804 0.120770877290332 1 1
0.269753516120061 0.264767191543758 1 1
0.21560807732638 0.211236650881424 1 1
0.188660511233445 0.185248629629051 1 1
0.108260733818652 0.107893825428141 1 1
0.123914275513047 0.121701244086881 1 1
0.15670502391992 0.15402695929004 1 1
0.240797247048534 0.235878132817633 1 1
0.0925322511151344 0.09029938147218 1 1
0.243466164166335 0.239607616189439 1 1
0.070685255718179 0.0697347727940867 1 1
0.0926559447022781 0.0911433271746389 1 1
0.189204328781007 0.185833626358395 1 1
0.106768235624436 0.104838047189281 1 1
0.110366306798861 0.108024156157983 1 1
0.144009377330643 0.141444197157114 1 1
0.246626625678375 0.242791662387429 1 1
0.291803392608 0.286468288828249 1 1
0.113108844716397 0.110851699858289 1 1
0.145664527962636 0.143309128129449 1 1
0.289214334352091 0.281913095735183 1 1
0.165810250027416 0.162455336259649 1 1
0.0117701442431086 0.0124986235510155 1 1
0.312290941240676 0.306752835534525 1 1
0.125282961537443 0.123110808279221 1 1
0.237531098279116 0.233479685333558 1 1
0.153448241913204 0.150544813437884 1 1
-0.0239831487932102 -0.0229930980061066 0 0
0.155821526353767 0.153152827945017 1 1
0.312540615048811 0.306769934152586 1 1
0.158020521484106 0.154764445880205 1 1
0.177777356132681 0.1751096437558 1 1
0.21997814013855 0.215844030596395 1 1
0.254706584315958 0.250040036992204 1 1
0.226356961723011 0.220964551392518 1 1
0.269402899385108 0.263858413895216 1 1
0.339473753348384 0.332586837304751 1 1
0.415253551295892 0.407244801343767 0 0
0.307756196908347 0.3019954855011 1 1
0.177764626692357 0.174959681857792 1 1
0.0588505366582076 0.0584764481936107 1 1
0.0903210963489666 0.0890075263041785 1 1
0.0365900000758998 0.0360569661267607 1 1
0.248643398746808 0.244654260650355 1 1
0.320311990628238 0.313990496811691 1 1
0.278062768662599 0.273384123406129 1 1
0.240040571738302 0.235425144523033 1 1
0.363107066035935 0.356498794420756 1 1
0.124948976261152 0.122732530928577 1 1
0.320116743508666 0.313917768848209 1 1
0.124517844590494 0.123524874420336 1 1
0.383129075918101 0.375402171976912 1 1
0.227095327552599 0.222571950497919 1 1
0.201058109848988 0.197128289539642 1 1
0.28400178913919 0.278755078880867 1 1
0.148316129419615 0.144799896486484 1 1
0.0291197469518768 0.0289297994182811 1 1
0.286797358879756 0.281548167809671 1 1
0.237076163707532 0.23306486724292 1 1
0.227266647084379 0.222830707001268 1 1
0.212614161783487 0.209196421163345 1 1
0.145148842385684 0.142257812828096 1 1
0.021280019498768 0.0205030302254618 1 1
0.146390710109109 0.143353124133199 1 1
0.256996832163925 0.25190153505299 1 1
0.237203798474556 0.231623997494013 1 1
0.25084013082186 0.246793948108312 1 1
0.483019980871816 0.475015857391821 0 0
0.148991056983239 0.147019261161246 1 1
0.215991292447031 0.212288860275304 1 1
0.276404304280459 0.270881970230256 1 1
0.128666745034534 0.126727352922057 1 1
0.181041815625078 0.177119438881173 1 1
0.255974944996076 0.251234441495866 1 1
0.230024246705843 0.226005673007094 1 1
0.275860773589957 0.271069746144134 1 1
0.22281652938752 0.219121768001242 1 1
0.230790723851594 0.226125965714254 1 1
0.157169462550789 0.154507917789155 1 1
0.251361046685819 0.246583605379352 1 1
0.365056938594244 0.357474418525443 1 1
0.310906222646534 0.304316761451577 1 1
0.203618616547407 0.200226538972302 1 1
0.232794930450852 0.229190809356849 1 1
0.283181799241571 0.277555361727729 1 1
0.270932197218575 0.265790078777902 1 1
0.187331707076656 0.184001785761282 1 1
0.243458259363155 0.238756087561159 1 1
0.0767212993477142 0.0765353840827387 1 1
0.196129622518397 0.191318151317345 1 1
0.321207843242238 0.315070602888967 1 1
0.238558608881079 0.23441593804381 1 1
-0.0541852951287248 -0.053266705168063 0 0
0.201248681288865 0.19728492931346 1 1
0.229592432653714 0.225196706639256 1 1
0.0788856495481191 0.0772881670347974 1 1
0.30796450507842 0.302348861078447 1 1
0.0972571240265124 0.0959973464347427 1 1
0.22771543401222 0.223445713296861 1 1
0.222080016966799 0.218622019578665 1 1
0.175795799792119 0.171984789923987 1 1
0.305208705958981 0.299477509066093 1 1
0.331373584941526 0.325547280446185 1 1
0.130028632420549 0.127379317985713 1 1
0.195382536370127 0.191709366771732 1 1
0.0796896335262733 0.0782877569661359 1 1
0.184274411968611 0.180708076348485 1 1
0.310731900644936 0.305841186750156 1 1
0.173875181403395 0.170559801625697 1 1
0.0841429286230526 0.0825671741027991 1 1
0.262290668765407 0.257186945412882 1 1
0.363094477616416 0.356655252821164 1 1
0.141047104061382 0.138106214572643 1 1
0.0903535167046576 0.0879079260070117 1 1
0.112075633089914 0.109733479467726 1 1
0.210272038953472 0.206108115598901 1 1
0.278960458591837 0.274617743568194 1 1
0.157319753672106 0.153877362475095 1 1
0.400371167440438 0.391998728296584 1 1
0.436725047660401 0.428888815959588 0 1
0.0675245314549602 0.0668272434847343 1 1
0.116607261741457 0.114501717530942 1 1
0.258268387576728 0.25281413304497 1 1
0.48449793090372 0.474280549613743 0 0
0.107424028755294 0.105215826811085 1 1
0.161348118766248 0.156982252860977 1 1
0.283115926085118 0.277609739128171 1 1
0.295823696121553 0.289820430804248 1 1
0.15684964923017 0.15377687723527 1 1
0.304285368809203 0.298642942638676 1 1
0.143378498799438 0.139824114016425 1 1
0.215740502277336 0.211880503041695 1 1
0.238418947341656 0.234521938369835 1 1
0.254968058178452 0.24980176872577 1 1
0.313461482584944 0.30728708105912 1 1
0.233808203089158 0.229123961494812 1 1
0.278097899540852 0.272979214950182 1 1
0.283575008696322 0.278338561560825 1 1
-0.0161653812072228 -0.0161160956601509 1 1
0.194314651617198 0.190473932109678 1 1
0.251932641097598 0.247881139285446 1 1
0.252859890264719 0.246704702037444 1 1
0.145105609894832 0.142380336372538 1 1
0.298638042996432 0.293958514073399 1 1
0.211755551049683 0.208379515781952 1 1
-0.0346172398012859 -0.0337480248509872 0 0
0.379808796041793 0.372883806289301 1 1
0.155046839381375 0.150966395901231 1 1
0.201112485955442 0.197480129506669 1 1
0.171737581388084 0.166893492808006 1 1
0.245207630391831 0.24015407347077 1 1
0.181150616305944 0.178492886162082 1 1
0.107457633639497 0.106291566466754 1 1
0.296776018685116 0.290944234013441 1 1
0.268328174439164 0.26403321122003 1 1
0.261845292564838 0.257151307613714 1 1
0.0372082361839329 0.036346282503702 1 1
0.0727038844006744 0.0710627534290477 1 1
0.11104687364979 0.107913493831692 1 1
0.059403910840419 0.0582222027579652 1 1
0.0798224994090503 0.0781071676131078 1 1
0.274664472418068 0.270147904259978 1 1
0.323495587429993 0.317511910286452 1 1
0.344202134037496 0.338055980770215 1 1
0.186769186643827 0.183172825651316 1 1
0.225363072898513 0.219833754284798 1 1
0.360186409014009 0.351959267426416 1 1
0.37488766578688 0.367939711425857 1 1
0.22936434386272 0.225561455114449 1 1
0.341953594365859 0.335509081246771 1 1
0.0957132148209484 0.094116832672846 1 1
0.229037653096508 0.223160813422428 1 1
0.218815445631738 0.21477518623976 1 1
0.0564204482778081 0.0551055762272214 1 1
0.265824320197997 0.261093291402135 1 1
0.221902886863661 0.218218214478332 1 1
0.12624233245086 0.124128965798962 1 1
-0.0289121777262437 -0.0274761431580358 0 0
0.100108600600213 0.0978777263418047 1 1
0.108751751510427 0.106591144584979 1 1
0.0758230864367234 0.074610912927842 1 1
0.196844452624346 0.193047471480206 1 1
0.0988420397577426 0.0974150006156981 1 1
0.0227765080809372 0.0225228863575798 1 1
0.392847150936989 0.385391329757631 1 1
0.185273681562709 0.181682998339639 1 1
0.118325130683839 0.116128909100826 1 1
0.272906232148394 0.267432438357885 1 1
0.310424164647364 0.305477929210011 1 1
0.385935714748213 0.379625070795235 1 1
0.291309134308751 0.286015386498321 1 1
0.262946214454218 0.257682278484589 1 1
0.444890454888254 0.436679305869939 0 0
0.222385879922864 0.21808990643025 1 1
0.266648425125847 0.262129123101927 1 1
0.130108299032599 0.126776043063749 1 1
0.370618623113729 0.362813756240942 1 1
0.0212787178194906 0.0217811026627649 1 1
0.351028799674051 0.344241635914172 1 1
0.0455398691468506 0.044935486622169 1 1
0.0470358436207537 0.0456624018055122 1 1
0.237382191536111 0.232203548269575 1 1
0.259922652449834 0.254801770457939 1 1
0.117730303776578 0.11602828561795 1 1
0.316373402719558 0.309959952485249 1 1
0.315681481019927 0.30853653218556 1 1
0.411036826451322 0.403485945821128 0 0
0.142814892453607 0.138811507231319 1 1
0.306803851522127 0.301225394470528 1 1
0.205264371184985 0.201558348465204 1 1
0.127774795127573 0.12583237277508 1 1
0.221643558735301 0.217771381908741 1 1
0.182284711331424 0.17869764409372 1 1
0.2573097918757 0.252365310082426 1 1
0.0737592813454042 0.072278493424593 1 1
-0.0827217801440053 -0.0809082812719808 0 0
0.187589588277215 0.18368442184947 1 1
0.197814222099542 0.195380138205363 1 1
0.128800100358817 0.126766427018359 1 1
0.317484059713114 0.312957463843572 1 1
0.215491337283247 0.211127375636807 1 1
0.181879396559047 0.178397733216165 1 1
0.242780168643627 0.238377159802447 1 1
0.315465785821311 0.30990005605081 1 1
0.252840319078273 0.247500970597752 1 1
0.0815055951906589 0.0801736586925971 1 1
0.27282311304692 0.268326946536786 1 1
0.209004778566336 0.204759943177074 1 1
0.0576260860276109 0.05709819751333 1 1
0.170960589735234 0.166791403854499 1 1
0.262783957693787 0.258062851808339 1 1
0.251253905410184 0.246771204684796 1 1
0.142292406071375 0.139446055322631 1 1
0.232861298128843 0.228514617477722 1 1
0.0835504070836537 0.0838611479776655 1 1
0.264867968756733 0.260200504366961 1 1
0.0448160519545287 0.0438245726803404 1 1
0.175002896016735 0.170684619648115 1 1
0.233542443942502 0.229719091893448 1 1
0.170609566280283 0.16725748025457 1 1
0.151070703681857 0.148077764214794 1 1
0.317260921894634 0.311450906421231 1 1
0.147088993175249 0.143782551736328 1 1
0.142215331009534 0.138683079860139 1 1
0.410803822522158 0.403517445080517 0 0
0.0447814415849851 0.0437115336571076 1 1
0.319355493094021 0.313648245326889 1 1
0.207472886000391 0.203798579543961 1 1
0.279449851588907 0.274658599360552 1 1
0.250076949322446 0.245108983326962 1 1
0.326759898522527 0.320261804995985 1 1
0.41532568954988 0.406948469160376 0 0
0.200212930152158 0.196819752563746 1 1
0.248790015223189 0.244566079768795 1 1
0.14167304180635 0.139080761662008 1 1
0.0954023215256638 0.0934431640419408 1 1
0.270047135103108 0.265684367668779 1 1
0.147730459107949 0.144564315351173 1 1
0.238735432746751 0.23456542369336 1 1
0.2900545400121 0.283957819433672 1 1
0.286529486320925 0.280992594024783 1 1
0.173138719271978 0.170662494753276 1 1
0.170763395212221 0.168064240549112 1 1
0.321367618343481 0.315840408922262 1 1
0.493305446774729 0.4848243901276 0 0
0.199300184609047 0.195703389750314 1 1
0.170844615604077 0.168004439065601 1 1
0.239240371666433 0.235152856261243 1 1
0.186506157198728 0.183181798345685 1 1
0.330666246628409 0.324766171091073 1 1
0.345286512954113 0.338886068364948 1 1
0.119697880929096 0.117297039574318 1 1
0.0426144103980659 0.0412146189994022 1 1
0.228835962276813 0.224537759547968 1 1
0.338328058748405 0.331494196286607 1 1
0.264121099152928 0.259260210925371 1 1
0.193745678819602 0.189265438733639 1 1
0.317831323574107 0.312761035835146 1 1
0.155183816333006 0.152001617819574 1 1
0.361728271564151 0.354450223726508 1 1
0.182821085976802 0.181073626132821 1 1
0.288167431559335 0.281885240282002 1 1
0.0885309722656186 0.0867756530231844 1 1
0.421967011966874 0.414355040705321 1 1
0.381025173277384 0.374028245150037 1 1
0.256693070049676 0.252202036438634 1 1
0.256490648244365 0.25095961346607 1 1
0.0684721388869006 0.0657697142020762 1 1
0.129624233291014 0.127440134037019 1 1
0.316941586163059 0.310731220664371 1 1
0.353485906002575 0.346044298192683 1 1
0.383591474463444 0.37619128794634 1 1
0.110667392939586 0.108602238226649 1 1
0.238976844386531 0.234030397631756 1 1
0.394111745369585 0.386582257009654 1 1
0.24431677830995 0.240273200058002 1 1
0.191082140185402 0.186116297920205 1 1
0.199961337056784 0.19642699699188 1 1
0.211749887090988 0.207383045992149 1 1
0.396133669219786 0.388050908266997 1 1
0.146209026954132 0.143067452449141 1 1
0.178714431754575 0.175286913035005 1 1
0.0909535774601923 0.0894817569485127 1 1
0.279592605645087 0.274133453274584 1 1
0.189484353588986 0.186201220155966 1 1
0.102503699670883 0.100171269780958 1 1
0.376769347712683 0.36921609268205 1 1
0.13517417102246 0.132453159883278 1 1
0.167580353403921 0.164486323629573 1 1
0.278341319105382 0.272100580979514 1 1
0.136794271701645 0.134391133428877 1 1
0.283793627575209 0.279168700952039 1 1
0.33854529232022 0.331916553405614 1 1
0.107021986043893 0.104945450043366 1 1
0.225581265495716 0.221320859089955 1 1
0.0836821280025292 0.0824623564536208 1 1
0.152326938050106 0.149755019533118 1 1
0.158164451478764 0.153078369747684 1 1
0.237632173422403 0.233719812938265 1 1
0.295424393093606 0.289326029942968 1 1
0.28233527978709 0.277280682517453 1 1
0.221530887097743 0.217169578317029 1 1
0.199195101195086 0.195456562764228 1 1
0.21616146803952 0.212155772494682 1 1
0.182918765326021 0.179600230379192 1 1
0.135554662463416 0.132929067521005 1 1
0.255118045495127 0.250531355402729 1 1
0.222930147887696 0.219239320886277 1 1
0.253902136346946 0.249440506428771 1 1
0.112170159334578 0.110373027393058 1 1
0.0516093088434418 0.0504467536736694 1 1
0.130590893862445 0.129847068814582 1 1
0.213343754273196 0.208904317575732 1 1
0.474790586041575 0.465896911135066 0 0
0.147121288091275 0.144178442796912 1 1
0.189872001739402 0.186476433238604 1 1
0.370283189520551 0.362987688834772 1 1
0.113108077122855 0.11056525167204 1 1
0.204361042040427 0.200307508524201 1 1
0.255117205892843 0.250720979151878 1 1
0.243793349105821 0.239332977059386 1 1
0.254791141658319 0.249920343330123 1 1
0.375303188966427 0.368276125939175 1 1
0.172011944956193 0.168766810654205 1 1
0.275057817844113 0.270889467590378 1 1
0.391994768145058 0.383981564605481 1 1
0.162453145386145 0.159254794863509 1 1
0.323246804588039 0.317472150009859 1 1
0.144725506331192 0.142032863708772 1 1
0.140942006843883 0.138524222701987 1 1
0.180240386503527 0.176487030363421 1 1
0.0779253585866459 0.0764233385155661 1 1
0.201910638607485 0.199350416388029 1 1
0.321007790108176 0.316837234869871 1 1
0.16305660679793 0.160459439212436 1 1
-0.00537044245693094 -0.0052733349338448 0 0
0.190792649202375 0.186778332181634 1 1
0.35934845352245 0.352024007226012 1 1
0.329938726814923 0.323774601904679 1 1
0.0955316505018145 0.0944512573301907 1 1
0.302540881336592 0.29793927735892 1 1
0.0489793770021813 0.0473624188131738 1 1
0.0197026144294007 0.0194522101947675 1 1
0.176163277107834 0.172588675113378 1 1
0.494719527491261 0.486414414505969 0 0
0.286626755666886 0.280641327604384 1 1
0.152003815975965 0.149724588676489 1 1
0.163623743136606 0.160538767425043 1 1
0.0199323337486453 0.0195112339225683 1 1
0.279216549970173 0.27397262402639 1 1
0.140378819751973 0.137698778511595 1 1
0.313375264183761 0.307373538803008 1 1
0.0944732523667617 0.092300815472498 1 1
0.341687839847261 0.336896756173832 1 1
0.233377155772536 0.229417110735955 1 1
0.0387542526211333 0.037987254391926 1 1
0.27646770837466 0.271311543476898 1 1
0.385612866958408 0.377596185596812 1 1
0.167947068815032 0.16492364523728 1 1
0.260341751997306 0.255389009528966 1 1
-0.026595078903804 -0.0252403680995916 0 0
0.353471820084223 0.346539149517124 1 1
0.206496214166183 0.203449480212013 1 1
0.113815429976181 0.111978554653933 1 1
0.329482998875611 0.32152420592338 1 1
0.328119876504116 0.32049919401683 1 1
0.270587992385027 0.265317165561816 1 1
0.138311357956593 0.135441674991964 1 1
0.193288433843835 0.189583803444796 1 1
0.13692446609962 0.134529980684177 1 1
0.150927555986994 0.148088525260947 1 1
0.192051557333414 0.188499370240547 1 1
0.257622608966711 0.253612056060882 1 1
0.344989077882435 0.339227419469583 1 1
0.0739653946235282 0.0723348502681426 1 1
0.314952386471629 0.308301431738679 1 1
0.271590706375722 0.266361563116523 1 1
0.19188802460611 0.189258068744724 1 1
0.262095069920392 0.257610556084886 1 1
0.23191793750203 0.227703452528113 1 1
0.158574150982912 0.154138747886839 1 1
0.289535545154629 0.284043893134476 1 1
0.309837466542858 0.304015384814618 1 1
0.206308742454968 0.202412275371854 1 1
0.114746752431853 0.11307938903038 1 1
-0.0840190523947599 -0.0825549513806564 0 0
0.25439359416744 0.249817689326193 1 1
0.195264278265128 0.191792806900786 1 1
0.0828422909550972 0.0795972269678648 1 1
0.0810282596719036 0.0797857603591622 1 1
0.316280978515284 0.310458250362907 1 1
0.190650160428452 0.187313539107911 1 1
0.0575502444618363 0.056302360108042 1 1
0.314824176917818 0.308913334503855 1 1
0.230077869784106 0.226405539157449 1 1
0.111886038751393 0.109448158725301 1 1
0.0681073905718268 0.0669172867624519 1 1
0.278011294963836 0.274048197078926 1 1
0.151792953663245 0.148479675859385 1 1
-0.168569095657103 -0.165522932468316 0 0
0.212196038856865 0.208126545751661 1 1
0.0870683296760166 0.0857707899166964 1 1
0.325010965473858 0.319089701888237 1 1
0.0431958922172968 0.0423627929753666 1 1
0.265474224439258 0.260417920660058 1 1
0.18021840692821 0.178238032950449 1 1
0.227615781207027 0.223455835217244 1 1
0.168640362720283 0.165724798870866 1 1
0.378175275981419 0.370664347697146 1 1
0.172660391897647 0.169296950668219 1 1
0.146794808064042 0.143716738884891 1 1
0.132778091597189 0.129818384156452 1 1
0.263477427346908 0.258936592600929 1 1
0.000749470046796558 0.00222906908287238 1 1
0.27167015440133 0.26670770299418 1 1
0.387014446999451 0.379824801217124 1 1
0.255382749702192 0.251487159464472 1 1
0.013918633095999 0.0148361586567245 1 1
0.153175344731827 0.150656653990417 1 1
0.109159409370568 0.107580850469653 1 1
0.25161253096049 0.247339678898484 1 1
0.0307772085528039 0.0302898532930945 1 1
0.322666125937909 0.315099633076579 1 1
0.215536788869298 0.210889081645759 1 1
0.179948786485908 0.176658862715848 1 1
0.226563382955925 0.222291622977721 1 1
0.232915068089505 0.229005437588106 1 1
0.144896323319486 0.141931581855858 1 1
0.289855860443576 0.284435332225919 1 1
0.294145189577581 0.288467437327782 1 1
0.0620389301601254 0.0614159536144167 1 1
0.171971613656664 0.168259798554915 1 1
0.0178294937617116 0.0177850288231546 1 1
0.230841117325094 0.225623411416827 1 1
0.215372661857626 0.211383891871571 1 1
0.0790063119882018 0.0774478590799588 1 1
0.438246000664367 0.430422533301119 0 0
0.128345906227332 0.12599352359956 1 1
0.310442290364428 0.304356807538957 1 1
0.194250849504275 0.191052385862212 1 1
0.0211207971283125 0.020255544188154 1 1
0.136458079134817 0.133833331843149 1 1
0.246502246662118 0.241801957362987 1 1
0.113491332570597 0.11210888661716 1 1
0.045501313278326 0.0447746356775567 1 1
0.238859698067957 0.234638879309611 1 1
0.205961058248788 0.203049140728984 1 1
0.112350655212344 0.109974700664092 1 1
0.165745720923034 0.162835060347178 1 1
0.0614612787031333 0.0605797534699111 1 1
0.247401073473868 0.242217075457277 1 1
0.236953856316424 0.232108421737029 1 1
0.335257515868721 0.32789786091288 1 1
0.195558546197624 0.192706993532518 1 1
0.289224653175391 0.283316703483748 1 1
0.232447401821489 0.227744069990015 1 1
0.146713921379939 0.144662525717286 1 1
0.3543063349555 0.347964300775999 1 1
0.0701197184185877 0.0687831785434493 1 1
0.169253876405034 0.165547231976799 1 1
0.148696373901678 0.144952082506691 1 1
0.096865095837905 0.0952468666731157 1 1
0.248164432623287 0.243481249869282 1 1
0.271889254602958 0.2670139977096 1 1
0.244440553059147 0.239988358527548 1 1
0.198517953346844 0.194797406257935 1 1
0.238290261539287 0.233630424007996 1 1
0.0200320098338117 0.0197329478741243 1 1
0.180485694423168 0.176857589226608 1 1
0.10952749181379 0.10737615819681 1 1
0.508094917609408 0.498851245001704 0 0
0.295663136072293 0.289580763924986 1 1
0.210191877687372 0.206597638771499 1 1
0.161386339927093 0.15846703798893 1 1
0.00994243844433276 0.0101024949209868 1 1
0.158033606910136 0.155640829226497 1 1
0.138351406944413 0.13500469243993 1 1
0.105442390060972 0.103241028065887 1 1
0.226732785316255 0.222230634418949 1 1
0.214511368698269 0.210460238490073 1 1
0.116075471328733 0.112881829813897 1 1
0.150400989067261 0.147646794328129 1 1
0.308992792461012 0.303465134978589 1 1
0.223023984285822 0.218891165287488 1 1
0.312391375788171 0.306664642351828 1 1
0.100721336243718 0.0986257020223706 1 1
0.112635905738923 0.110583406946117 1 1
0.0632852771162721 0.0641874807828391 1 1
0.16644052429992 0.163617416589615 1 1
0.166988905706041 0.164115064397307 1 1
0.190759422962131 0.187007457169001 1 1
0.405062866575436 0.398617951566958 1 1
0.287630367295099 0.281342967149458 1 1
0.549360532348004 0.539420780352943 0 0
-0.0212675284730387 -0.0207770442366562 0 0
0.383455169409854 0.375168997000214 1 1
0.126957085112355 0.124440840109105 1 1
0.314699956880475 0.309377188730176 1 1
0.294591539169054 0.28854436698068 1 1
0.167591603931238 0.164536963401537 1 1
0.25399544398744 0.24847451474959 1 1
0.156644291670323 0.153736775980344 1 1
0.271156480836844 0.266334862966409 1 1
0.116922813121743 0.114225743833763 1 1
0.101820604072466 0.0986017476526532 1 1
0.335798720720717 0.329627423289291 1 1
0.229167927657508 0.224711602658454 1 1
0.232213648196903 0.22598872295402 1 1
0.189385714615683 0.185694295028061 1 1
0.0845257958180773 0.0836088745180214 1 1
0.255726774469562 0.25131016133362 1 1
0.187642625475132 0.184281559036249 1 1
-0.0182521152023931 -0.0184271227219277 0 0
0.0476088891633505 0.0465633655238604 1 1
0.245165835014709 0.240015345242464 1 1
0.250636499478537 0.246568109705549 1 1
0.182837761956724 0.179830205012132 1 1
-0.0369469877675056 -0.0368313358108476 0 0
0.125116643668664 0.123272772769018 1 1
0.250220916510037 0.245696181948354 1 1
0.456254993222702 0.44725490666789 0 0
0.240618171325536 0.23550892395262 1 1
0.124202535626109 0.12161813801788 1 1
-0.0356623944515929 -0.0361194307943065 1 1
0.208666855251721 0.20500432575926 1 1
0.259920519807927 0.254837987378909 1 1
-0.00645390550569981 -0.00620593143229991 0 0
0.248470907130496 0.244358660510615 1 1
0.127271970930592 0.12488445589538 1 1
0.132209351219784 0.129822235743832 1 1
0.229262754911582 0.225174989058691 1 1
0.159954129209712 0.157651673052478 1 1
0.224357666778486 0.220177915335459 1 1
0.294357881358192 0.289964155432324 1 1
0.248962723657104 0.243831412256135 1 1
0.240593540062534 0.237742430113622 1 1
0.188278819268683 0.185468374079241 1 1
0.191052165170791 0.186200527455394 1 1
0.103596282115038 0.101028958061198 1 1
0.18243633933073 0.178260551077605 1 1
0.172156083235745 0.168511392486016 1 1
0.239399122637355 0.23591310017604 1 1
0.326294906448391 0.320548459985847 1 1
0.219440732090679 0.214602513455199 1 1
0.28096052258932 0.275670737918841 1 1
0.130137878497309 0.128572637559571 1 1
0.233540868828308 0.229533139558373 1 1
0.288990960890404 0.282978960853358 1 1
0.204695751325349 0.200973191212822 1 1
0.110717763403037 0.108367543177022 1 1
0.166716166892141 0.164293487988979 1 1
0.324786675287725 0.31873859221385 1 1
0.237530129122141 0.232761878936938 1 1
0.266163488746941 0.261554888429816 1 1
0.300063235176689 0.294239527904842 1 1
0.0786514813384549 0.0779941594988306 1 1
0.208445488568068 0.20416411416723 1 1
0.275717609825883 0.271030564220155 1 1
0.273278813306062 0.2685614363635 1 1
0.210903164414119 0.207134844807624 1 1
0.254908129612087 0.250115360295438 1 1
0.271587043784451 0.266805479372185 1 1
0.296979745906633 0.289800962029281 1 1
0.486885268120216 0.478375827996059 0 0
0.0625619405352989 0.060961480384802 1 1
0.236324942490453 0.232232053786278 1 1
0.300053915405285 0.294346182093059 1 1
0.27563995851228 0.268944501540899 1 1
0.195128368389108 0.193559619673846 1 1
0.255223533430103 0.250579250838844 1 1
0.324135033641715 0.318684090834531 1 1
0.290664173731396 0.28524321072297 1 1
0.148432837070268 0.14537059109863 1 1
0.100245987202708 0.0996221690059799 1 1
0.198942117258817 0.195387685370418 1 1
0.124283598509772 0.122135030625001 1 1
0.224547906977716 0.22083730282922 1 1
0.157367270639448 0.153438785175501 1 1
0.19743167231922 0.19387721978476 1 1
0.235833173049245 0.230699472110756 1 1
0.0893109045977765 0.0872503753542611 1 1
0.347715776240313 0.341259895070021 1 1
0.316238634478212 0.310039085214436 1 1
0.326428252724681 0.320462618151697 1 1
0.132525370629828 0.129782364651887 1 1
0.215386460808896 0.211457156091058 1 1
0.236212437361222 0.232037369620259 1 1
0.00492134885383061 0.00443010606697251 0 0
0.306216587612448 0.299819637778467 1 1
0.183592815464033 0.179902633496949 1 1
0.360448685122597 0.355369778312346 1 1
0.0196339160031236 0.019070165456102 1 1
0.206252894211999 0.202394399890098 1 1
0.362748410241416 0.356176926112111 1 1
0.257862744424389 0.253052277268121 1 1
0.176773226898598 0.173220859855945 1 1
0.118998746867577 0.116655885608391 1 1
0.163400102256632 0.160295084782289 1 1
0.388944945314428 0.381389896410102 1 1
0.131382613659404 0.129045270332169 1 1
0.209632952672116 0.206632102776319 1 1
0.145678555117061 0.143521625399602 1 1
0.39719406607631 0.389093820528833 1 1
-0.0160128331722668 -0.0152932312033753 1 1
0.301428076018884 0.296550378556923 1 1
0.259575359022078 0.254877429884516 1 1
0.263441941792929 0.258508537528491 1 1
0.353921642326533 0.346353750660717 1 1
0.357570854682603 0.351460164602236 1 1
0.210909181717241 0.207435804611154 1 1
0.0567837766272765 0.0564738839257033 1 1
0.196469335060867 0.191733912534561 1 1
0.231955640946238 0.228025128539793 1 1
0.0244053335482202 0.0237497253954551 1 1
0.229057486745438 0.224986438436967 1 1
0.333069655445128 0.326669417994673 1 1
0.133929482486177 0.13113557293745 1 1
0.415104370955015 0.40663370885941 1 1
0.228496334503043 0.224113040989347 1 1
0.104406063962783 0.102569682059516 1 1
0.226155271731326 0.221981823580685 1 1
0.288975846096899 0.283704187588084 1 1
0.0668427019804054 0.0672625231831958 1 1
0.120338476305631 0.119142968136187 1 1
0.0286713208817694 0.0277751278470736 1 1
0.149516475769182 0.146316719624883 1 1
0.091388694613235 0.0895129781176461 1 1
0.171642149923213 0.167892836661615 1 1
0.367970287170375 0.360707818600344 1 1
0.120874863949692 0.118904459358329 1 1
0.390263505731224 0.384051357774651 1 1
0.29128625508907 0.286087178306646 1 1
0.170409217057677 0.167869823429651 1 1
0.0421068189043305 0.041165420339334 1 1
0.18108390056423 0.17725703381377 1 1
0.205079295198531 0.200335747848199 1 1
0.378976818722396 0.370985331805468 1 1
0.0919688561339355 0.0903905916443565 1 1
0.173676020160907 0.17066638058064 1 1
0.103963049882099 0.103322433756614 1 1
0.205361661018437 0.201753755785586 1 1
0.171408306548986 0.16761851502155 1 1
0.0518045353098983 0.0511406187000181 1 1
0.134676859947226 0.131882003042919 1 1
0.175174464503156 0.172096254229572 1 1
0.201463490043901 0.198175851436633 1 1
0.251586345918949 0.247142858960612 1 1
0.182164860798817 0.17835177379675 1 1
0.2430754022097 0.238188948333604 1 1
0.137323991757898 0.134616977247867 1 1
0.227921856097622 0.223690653384675 1 1
0.13990003607742 0.137210369450847 1 1
0.215403125996445 0.211512467123566 1 1
0.173476760488585 0.170008342479876 1 1
0.00480978311675384 0.00494439404712939 0 0
0.398167308682255 0.390878845205286 1 1
0.151581006620196 0.149246302010784 1 1
0.2415837251936 0.237295242079512 1 1
0.102129303599173 0.100241997603025 1 1
0.345812990996817 0.340094149597238 1 1
0.33269741932203 0.326187836530389 1 1
0.124321657410266 0.121761918178885 1 1
0.0946506354945555 0.0929692485046651 1 1
0.135876342279433 0.133532377987156 1 1
0.180835119740951 0.177606350352674 1 1
0.256819358530415 0.252623166013184 1 1
0.00928148094847286 0.00911102483289723 1 1
0.105491835924336 0.103749754510343 1 1
0.211882392621712 0.206759925563419 1 1
0.18012686576009 0.176639601579641 1 1
0.180803695907011 0.177439235975489 1 1
0.082159430879141 0.0798195098298481 1 1
0.166775354341859 0.164158640396245 1 1
0.133122304021474 0.130400204645373 1 1
0.154905690623568 0.152558023507475 1 1
0.0538141241093748 0.0538844665511617 1 1
-0.136217257985277 -0.133419633831838 0 0
0.276208036436213 0.270654396985397 1 1
0.24059325021366 0.236515266922224 1 1
0.242513511353605 0.237937933257338 1 1
0.108695875064094 0.106655975695068 1 1
0.2108846689935 0.207022306777054 1 1
0.139983823544032 0.137216012450367 1 1
0.321811158061102 0.316016835344813 1 1
0.345364572429182 0.338761959395594 1 1
0.274908702161685 0.269309566311864 1 1
0.252627934944958 0.248085044730813 1 1
0.210686718989665 0.206876502230364 1 1
0.198596690454444 0.195002260375338 1 1
0.295513009713459 0.290244453371054 1 1
0.112013714471124 0.111203183917392 1 1
0.321041358383277 0.31394004627441 1 1
0.13071038828152 0.129188067319788 1 1
0.286450507608389 0.280864527086935 1 1
-0.0018061538277851 -0.00191518680574409 0 0
0.37581175095464 0.369043113740771 1 1
0.0268472410322661 0.0259444733452046 1 1
0.318594462429792 0.312610711625095 1 1
0.157628626028822 0.154907645677844 1 1
0.0261793847998719 0.0259901298879617 1 1
0.291733137366877 0.285732630829034 1 1
0.241063869469211 0.236958853155518 1 1
0.0555608411975064 0.0550327113147224 1 1
0.268193790436745 0.263606039809734 1 1
0.215095146207251 0.211214739853425 1 1
0.226059581231956 0.221895994702692 1 1
0.191730857422237 0.187467089255387 1 1
0.271933525515522 0.267361642376827 1 1
0.0280571777298324 0.0278099638643049 1 1
0.285600874216815 0.280678789090201 1 1
0.127514173846839 0.125459382164118 1 1
0.105355822222429 0.102912670266195 1 1
0.212363949852456 0.207749943686287 1 1
0.402416497921731 0.394398218711422 1 1
0.33218873846274 0.32558773605911 1 1
0.358168312586659 0.352206855377797 1 1
0.0956703415310463 0.093361901742792 1 1
0.207433053078287 0.201356021141737 1 1
0.369129734905296 0.361522188560778 1 1
0.171191964051946 0.168462769889538 1 1
0.196666940790152 0.193420342920671 1 1
0.235626860648989 0.230797342379173 1 1
0.109100490448388 0.106852268440287 1 1
0.233885639687328 0.228083668767289 1 1
0.0767739710358467 0.0751577280471724 1 1
0.266668521916697 0.26171285911766 1 1
0.0340103560006607 0.0330834693398579 1 1
0.132769500241099 0.130313184198483 1 1
0.216014566237061 0.212419447620565 1 1
0.219747021935174 0.215220318690505 1 1
0.341170865738265 0.334973796061938 1 1
0.208376635583915 0.204477653588309 1 1
0.119712664059729 0.116958909181505 1 1
0.223614912072056 0.219332381442315 1 1
0.141146891806093 0.13887526821262 1 1
0.188217290043849 0.183471619964749 1 1
0.0473842515426574 0.0466484999190094 1 1
0.242942596750576 0.238831212880987 1 1
0.201051235689047 0.197541772921418 1 1
0.0816497188227679 0.0801325915299147 1 1
0.188450530838276 0.185526794077546 1 1
0.0880288083600608 0.0862661629597257 1 1
0.0540784814469545 0.052889245846537 1 1
0.385460555985377 0.378139406886309 1 1
0.18304023066295 0.179524629616884 1 1
0.0208971863803855 0.0213822851094434 1 1
0.393584174731466 0.386541523209415 1 1
0.176352587818222 0.173267184407632 1 1
0.363786123778503 0.356820909362659 1 1
0.318538557391236 0.312355069981959 1 1
0.157532242335243 0.154939795881923 1 1
0.0717660551106764 0.0712926887472121 1 1
0.309725328921315 0.303959860813006 1 1
0.130213264324767 0.126795637187231 1 1
0.256480521691246 0.251217906369036 1 1
0.210319780145308 0.206102430107954 1 1
0.17828776053465 0.174593964321741 1 1
0.322963395640292 0.316879393872744 1 1
0.250498549499298 0.246155445798818 1 1
0.259761822044114 0.255053791130877 1 1
-0.0854329724513578 -0.0837672467481289 0 0
0.13776706517928 0.13547310007316 1 1
0.278856934744413 0.27350476277901 1 1
-0.000148256389777652 -0.000390461071786512 0 0
0.472430386195834 0.462448068303222 1 1
0.184486927301238 0.180508316560564 1 1
0.0993447449471651 0.0978136828063377 1 1
0.465376991980891 0.456801425249739 0 0
0.286126774528902 0.28194619398594 1 1
0.140297444443316 0.137906723089008 1 1
0.138910773066012 0.136236778766031 1 1
0.13973574434817 0.137698077838444 1 1
0.388633102910181 0.380922946406969 1 1
0.181495299868482 0.178063223446499 1 1
0.259890624090185 0.256457080251264 1 1
-0.0387255913173614 -0.0378277976351106 0 0
0.150244050926461 0.147932864933876 1 1
0.1218189789433 0.118394895729237 1 1
0.280079044161896 0.274870628371 1 1
0.334462286603967 0.327565908611997 1 1
0.264548055663925 0.259282306543278 1 1
0.148193978718393 0.145746803909134 1 1
0.258987471647272 0.253991086978143 1 1
0.186860496602516 0.183962194409791 1 1
0.24190313422886 0.238059656272458 1 1
0.0677678084011579 0.0661827405232206 1 1
0.293384025671461 0.288258580253719 1 1
0.279268304378296 0.274013621503262 1 1
0.229727093911832 0.225053860555128 1 1
0.292070133097261 0.285203081904351 1 1
0.0489461331268177 0.047725743740232 1 1
0.419966842403422 0.411497078450324 1 1
0.0773222103750973 0.0758786037052325 1 1
0.118949063880771 0.116701915744996 1 1
-0.0994735627819239 -0.0980502663153073 0 0
0.218837948748057 0.214655337170265 1 1
0.108801822833117 0.106959778670186 1 1
0.268866999822012 0.263576248661293 1 1
0.126950601297757 0.125901023427199 1 1
0.243260635512525 0.237672894998373 1 1
0.235496196083258 0.231655942706504 1 1
-0.00458136802728904 -0.00426543794967358 0 0
0.230511052351332 0.226588498079873 1 1
0.0509377613343051 0.0491646792830875 1 1
0.322608261979654 0.316988096175676 1 1
0.444438905935085 0.435054634711065 1 1
0.344295342633497 0.337680042939059 1 1
0.187733370234012 0.183572980615172 1 1
0.268625432641614 0.264731632144876 1 1
0.294263434179768 0.28921401586611 1 1
0.252829539864293 0.248039246439102 1 1
0.366733275411877 0.360159106299903 1 1
0.0664118080900592 0.0649818504755408 1 1
0.152761597402595 0.14961259690365 1 1
0.159398940007519 0.156429728809633 1 1
0.140151264308966 0.137379124941547 1 1
0.180538692356873 0.177426979591525 1 1
-0.0958841436878233 -0.0946451505472595 0 0
0.133150204981288 0.130683872143686 1 1
0.347182697702653 0.34022620590497 1 1
0.263507341954 0.259067936084679 1 1
0.330510653076361 0.325136178867494 1 1
0.361332642019361 0.35412927688497 1 1
0.138586640544405 0.135928914736148 1 1
0.255440585034608 0.250032687028153 1 1
0.215054202345462 0.211232330613951 1 1
0.154137217410723 0.151365634638555 1 1
0.262224371658196 0.257443014040461 1 1
0.139686942969918 0.137261297862182 1 1
0.424908329730732 0.417757988540948 0 0
0.268365048136246 0.263425408051267 1 1
0.171727509880371 0.168781467144663 1 1
0.200037953995909 0.196099645735094 1 1
0.152164780932435 0.149318380791142 1 1
0.350807773352729 0.344336701915967 1 1
0.302542724365006 0.296407252561099 1 1
0.18696520590443 0.183292985357393 1 1
0.235689226044507 0.231480299335953 1 1
0.23618298710904 0.231681798439433 1 1
0.294014897365397 0.288763898422866 1 1
0.251335965160743 0.246816170014734 1 1
0.272185613013496 0.267688806290844 1 1
0.132155342972963 0.129463834219941 1 1
0.0593222255570955 0.0586145292301875 1 1
0.259195460239112 0.254763266675629 1 1
0.157101423737374 0.154072491249334 1 1
0.0628421529283556 0.0608456386020289 1 1
0.17235116495597 0.169693365604551 1 1
0.204534250301971 0.200811549055776 1 1
0.217567674711079 0.213589315368921 1 1
0.402899085747861 0.394870884322588 1 1
0.071468401585163 0.069805083371247 1 1
0.174873165656306 0.171645256772126 1 1
0.0819392162869097 0.0814122323025114 1 1
0.175564566598051 0.171961344675858 1 1
0.308213911335491 0.302338502814467 1 1
0.299674071997648 0.293905900076285 1 1
0.25889009168251 0.25406892563316 1 1
0.169918188124801 0.16688804454882 1 1
0.0358346735203321 0.0353063414692646 1 1
0.192975349954788 0.189243096521679 1 1
0.111625247993947 0.109538985713955 1 1
0.228442092213506 0.223991315110955 1 1
0.290770303537627 0.285387999571527 1 1
0.158726102217978 0.155456401303971 1 1
0.209149750630678 0.204989750178886 1 1
0.247853996497223 0.243434048368098 1 1
0.18059297779992 0.177322411139412 1 1
0.208575673274107 0.203553077923088 1 1
0.23468769764014 0.229560821624402 1 1
0.181340022338229 0.177558561809249 1 1
0.359012326230131 0.352174886467352 1 1
0.316626537527173 0.311064971907789 1 1
0.250595411211625 0.245651810577093 1 1
0.246621106120439 0.24263927976082 1 1
0.176476574570379 0.172725674039316 1 1
0.326816502024747 0.320821782390425 1 1
0.121693680170506 0.11953284955957 1 1
0.186990482810703 0.183407376555124 1 1
0.0740425280728161 0.0724506676258776 1 1
0.222421315388098 0.218246938549244 1 1
0.235259932343004 0.230338887867941 1 1
0.395974746290639 0.38747539977615 1 1
0.059681548423422 0.0585671366691244 1 1
0.0742488459915316 0.0725229387320474 1 1
0.377421115938289 0.372379006032289 1 1
0.156246858256907 0.153921728076125 1 1
0.296322150544196 0.290152725533372 1 1
0.123845579618916 0.121129852325957 1 1
0.257122192538564 0.252747757358531 1 1
0.132478294807047 0.130304407182718 1 1
0.0635495293827284 0.0624723527232852 1 1
0.368409876667198 0.361243783164412 1 1
0.0889061570659099 0.0874347997094863 1 1
0.0978299098561113 0.0959443618813048 1 1
0.129726444367003 0.127111098575937 1 1
0.320115039598513 0.314442853541504 1 1
0.316909955486252 0.310090972202452 1 1
0.148913156722091 0.147078304907782 1 1
0.124407978310286 0.122715560805895 1 1
0.249007913755885 0.244379974495367 1 1
0.13060642724044 0.128317882616133 1 1
0.108118962793913 0.105903274266321 1 1
0.24536856272491 0.240508239179628 1 1
0.225188037863221 0.221306522872375 1 1
0.287314142744377 0.282093680893943 1 1
-0.0425836332819376 -0.0416403039169603 0 0
0.203479781206378 0.199553337579144 1 1
0.158543313231784 0.156378737886871 1 1
0.12876395654895 0.126479075332047 1 1
0.0541357254613147 0.0531311921690535 1 1
0.034992062899359 0.0345234590787211 1 1
-0.00375074177430218 -0.00294535280983522 1 1
0.283997227533821 0.278837192758381 1 1
0.25056173950205 0.245837278306568 1 1
0.235444269758616 0.230558593703926 1 1
0.262425984395692 0.257277081087544 1 1
0.299406994734767 0.294035807442514 1 1
0.192569670096519 0.189327201437363 1 1
0.191077967628396 0.187500134525712 1 1
0.188330600916343 0.186079141690844 1 1
0.0420106615616191 0.0412195839645227 1 1
0.298893399058763 0.293448863545418 1 1
0.0823006915758536 0.0803249277954758 1 1
0.0103093023992887 0.00914103241009988 1 1
0.1132015063529 0.11102291404044 1 1
0.0154495616875425 0.0150404105152931 1 1
0.314676755784344 0.308308236462228 1 1
0.17536942462141 0.171941876013416 1 1
0.272640033279178 0.268031232648133 1 1
0.221618598579973 0.216917509465392 1 1
0.377393164352129 0.370464450296443 1 1
0.245589181333087 0.240794052344316 1 1
0.20846298621278 0.203606256716862 1 1
0.399576573969053 0.392247703958153 0 0
0.147427266431856 0.144731029668817 1 1
0.0215480634983805 0.0212941966666105 1 1
0.351793802145313 0.34532382722156 1 1
0.21424183425075 0.211732083427248 1 1
0.195761352850979 0.192104963361002 1 1
0.067540780284648 0.0662895323171325 1 1
0.251896082828028 0.247031018165903 1 1
0.170014179743033 0.165670620039321 1 1
0.202984080968705 0.197629020853685 1 1
0.175463871590076 0.172604699555231 1 1
0.169877112556716 0.165640498748582 1 1
0.0555701703335824 0.0548262119956069 1 1
0.156619501426627 0.153598565114679 1 1
0.281857166014459 0.275953432731448 1 1
0.259586259067949 0.255231109886531 1 1
0.175932565754477 0.17268760933189 1 1
0.280775993396431 0.274614999396932 1 1
0.140787194813871 0.138213475489111 1 1
0.207239151191573 0.203549529876758 1 1
0.29607714746618 0.290078495514582 1 1
0.276389393678788 0.270235695833614 1 1
0.262899139822668 0.258740895950492 1 1
0.226267492234617 0.222118434521014 1 1
0.124834437051986 0.12256982353271 1 1
0.252967939304484 0.24846144950136 1 1
0.207174374047529 0.203253307698599 1 1
0.139790702340419 0.137794188614936 1 1
0.305522925710215 0.299284262486279 1 1
0.269085112295978 0.265265231558778 1 1
0.0749236157406704 0.0727241583816732 1 1
0.211871283199903 0.207593594203029 1 1
0.249772134044715 0.245210310465372 1 1
0.220252238287548 0.216814926315599 1 1
0.2616259791473 0.256868011357434 1 1
0.172209922289613 0.169029168595506 1 1
0.205355421024898 0.201358866047214 1 1
0.194128366989498 0.190352048363847 1 1
0.226798035761546 0.222775608826645 1 1
0.171662132546077 0.168342145479051 1 1
0.101453423891226 0.0977506503837497 1 1
0.109475020909849 0.107131952603857 1 1
0.373230403732603 0.366474802137616 1 1
-0.0672852438889643 -0.0665166732670776 0 0
0.131550535436441 0.128903502157065 1 1
0.283334805198412 0.278512714767531 1 1
0.272786504792942 0.267531770215806 1 1
0.417159533495029 0.410232627412976 0 0
0.328918299703023 0.32300849679747 1 1
0.275943947079319 0.270787053617707 1 1
0.265923908610654 0.262077138097217 1 1
0.135080254748429 0.132497019377223 1 1
0.310565524549423 0.304505253669526 1 1
0.198288663468097 0.193488885720774 1 1
0.151378660173208 0.149022455005068 1 1
0.182440804305563 0.179358353172513 1 1
0.156002951616232 0.153296085107269 1 1
0.126610241820905 0.124507053941525 1 1
0.163877410037428 0.160898593922288 1 1
0.105685595213529 0.103925815816632 1 1
0.245181160720934 0.240698328492841 1 1
0.312445059085775 0.308011333207941 1 1
0.149888466121949 0.147979534227631 1 1
0.259237311923016 0.255084248301065 1 1
0.0374876579870638 0.03665098564891 1 1
0.0604475705832783 0.0591967498206853 1 1
0.199639187327307 0.196901977157885 1 1
0.241596115304068 0.237263601483637 1 1
0.136024369581977 0.133107424304333 1 1
0.189615961438616 0.187101578284913 1 1
0.0454715445485782 0.044794004223645 1 1
0.175272405907923 0.172657168280198 1 1
0.0720917568233349 0.0708077279467427 1 1
0.0786786469555375 0.0777176363126667 1 1
0.323004577431127 0.317004449166245 1 1
0.152999311608509 0.151379185977665 1 1
0.0710883306949412 0.0693620550929173 1 1
0.277028755380441 0.271488961019532 1 1
0.248839381337097 0.24420181415522 1 1
0.11645251222306 0.115438196126381 1 1
0.158410639240099 0.15562031322175 1 1
0.167180402910094 0.163797011918606 1 1
0.294412857241616 0.28860873641788 1 1
0.073297555415684 0.0721123086233146 1 1
0.414220689807631 0.406734734534162 0 0
0.253232101824073 0.248176085050517 1 1
0.330259643531071 0.324872326180163 1 1
0.248528704198668 0.244105255938338 1 1
-0.0747278327954424 -0.073653462625442 0 0
0.318169946033641 0.311879540213581 1 1
0.0577391103246947 0.056405449379708 1 1
0.289136145137942 0.283295702731178 1 1
0.143385501477294 0.140603289046567 1 1
0.139967055195482 0.136811359111979 1 1
0.230616062983474 0.226832030586434 1 1
0.207088980038704 0.202988218492898 1 1
0.341064594502947 0.335616354659255 1 1
0.251636137940749 0.247205583847486 1 1
0.427459358095804 0.419723792172889 0 0
0.32075883882387 0.314936287844701 1 1
0.199012144572616 0.194941604067689 1 1
0.304488154665314 0.29796908268331 1 1
0.150596388326137 0.14758293445722 1 1
0.100525546194399 0.0987262645655045 1 1
0.180354489066224 0.176408840004597 1 1
0.255442275125818 0.250483628684037 1 1
0.169047086843448 0.16586237380144 1 1
0.207839434522224 0.204462456006789 1 1
0.115613167796207 0.113651964987089 1 1
0.202147864231592 0.197630105332621 1 1
0.345995897158646 0.339327488726953 1 1
0.143232329247507 0.140592166981208 1 1
0.170462323212152 0.167414967324266 1 1
0.32903938950281 0.323025571496994 1 1
0.260817340676519 0.256335278887767 1 1
0.154655878013364 0.151556742309384 1 1
0.103669902439669 0.101599040567319 1 1
0.42994831701616 0.421604103042222 1 1
0.19433441379537 0.190548683614662 1 1
0.177729901217495 0.174605792641549 1 1
0.285045343772998 0.279276001933751 1 1
0.266145359131676 0.260620671645239 1 1
0.0637374258390604 0.0625716642419261 1 1
0.0403318822571828 0.0393401888394284 1 1
0.0900914354104732 0.0885001120719345 1 1
0.209914454414156 0.20646955809311 1 1
0.149781288612671 0.146998451236894 1 1
0.350972069027627 0.344188075978806 1 1
-0.137010551600506 -0.134360336805423 0 0
0.280435517395286 0.276150959480623 1 1
0.136491214836877 0.13353535116477 1 1
0.168729935802639 0.165070375939688 1 1
0.166992181394146 0.163904369930168 1 1
0.211495395840527 0.207111339411426 1 1
0.209420288269968 0.204876979990964 1 1
0.16193840522928 0.15868551465646 1 1
0.136515515494078 0.133735698964747 1 1
0.237396268747376 0.233501685938235 1 1
0.343980634860906 0.337573144263853 1 1
0.303228052324109 0.297583625763776 1 1
0.257866195982811 0.252607971055187 1 1
0.0968999664141133 0.0953429482991305 1 1
0.192344437941832 0.189810325450348 1 1
0.246232545480909 0.241751353886098 1 1
0.37121893141916 0.363823113022131 1 1
0.174916891368682 0.171739848262655 1 1
0.250509757824669 0.246302057214355 1 1
0.205282094365695 0.202097498621716 1 1
0.346904500893256 0.339409558562993 1 1
0.402030536016861 0.394412876004142 0 1
0.152843867256351 0.149896448410029 1 1
0.0392404185224215 0.0394185664636002 1 1
0.18053474896778 0.176140310038688 1 1
0.264327569065921 0.258879306843083 1 1
0.184106195776655 0.180281148214624 1 1
0.277083514245086 0.272327579698348 1 1
0.21046418402659 0.206284160421574 1 1
0.315084351158338 0.30937979000755 1 1
0.332428079121582 0.326765567706562 1 1
0.386507650686788 0.380174171213466 1 1
0.0935904167844777 0.0919904475955679 1 1
0.246212285050492 0.241632157097558 1 1
0.19001787141609 0.186606770592445 1 1
0.103847554198294 0.101466417630081 1 1
0.100559481016079 0.0986502828346363 1 1
0.44006243911851 0.432730839960751 0 0
0.168289703831703 0.165217182847889 1 1
0.163040314428914 0.160260070574552 1 1
0.0353796768273395 0.034542996309047 1 1
0.183022950193952 0.179764396444485 1 1
0.116518015204713 0.113334677049955 1 1
0.199661965844142 0.197601989997201 1 1
0.194341106849202 0.190861007577192 1 1
0.301933207060398 0.296316319950712 1 1
0.0558502292488854 0.0548856843288446 1 1
0.14293705482824 0.139626822390646 1 1
0.247085892997122 0.241029132011255 1 1
0.381150325073698 0.373110521695285 1 1
0.32540507632594 0.319964745031563 1 1
0.148993905516633 0.145668631140523 1 1
0.366640192148357 0.359448959089786 1 1
0.234435338381238 0.229894433013475 1 1
0.0794843047587954 0.0780028788385302 1 1
0.201017961481958 0.197319882044176 1 1
0.386484473865506 0.379109534634992 1 1
0.271934170384341 0.265575500665339 1 1
0.13438477569442 0.13163164599835 1 1
0.299393071398468 0.295056661514045 1 1
0.279671632377434 0.274412635706303 1 1
0.0713697474659744 0.070377711214175 1 1
0.341882757961625 0.335245106088768 1 1
0.293212522485058 0.288309111543214 1 1
0.283786209966417 0.278710411261452 1 1
0.23238265860275 0.228243157373686 1 1
0.149435246812941 0.146597771651473 1 1
0.265320836183175 0.260079259694155 1 1
0.268474462834102 0.263972937160353 1 1
0.00794866708974823 0.0104052870786185 1 1
0.301030343747223 0.295285720240022 1 1
0.26817089581768 0.263390223279749 1 1
0.229060800106154 0.224893994483247 1 1
0.205594891412465 0.201987374910396 1 1
0.191461717664415 0.187922630217187 1 1
0.145279835892778 0.142370414209103 1 1
0.174454586405338 0.171344851747023 1 1
0.299907618975893 0.29471983762792 1 1
0.461804143062796 0.453670367184309 0 0
0.27810432742875 0.273221980467484 1 1
0.0136033260022222 0.0135210957469993 1 1
0.282783655221342 0.27838738398035 1 1
0.223591941638952 0.219418963685113 1 1
0.315154174185138 0.309006560091797 1 1
-0.0379826616372022 -0.03724473088961 0 0
0.210783724361434 0.206895318013172 1 1
0.100875603217552 0.0992542781719331 1 1
0.207838910082761 0.204283226167709 1 1
0.0974853549810061 0.0963754144411977 1 1
0.293916226976709 0.288673507729806 1 1
0.294205981964553 0.289514596692021 1 1
0.139212222796118 0.137111261015266 1 1
0.061085895410702 0.0597212694475738 1 1
0.121834910324746 0.119355728130627 1 1
0.288379504415096 0.282902065673773 1 1
0.185450970967788 0.182190218153156 1 1
0.225666564373627 0.221843876454947 1 1
0.279070708587128 0.273960656113499 1 1
0.0713070790168696 0.0695281512443496 1 1
0.18348375082406 0.181649457639085 1 1
0.197797519547403 0.194524023315226 1 1
0.170891161420967 0.167914459258851 1 1
0.126917161298651 0.124594708865775 1 1
0.0825989102092486 0.0808869901251217 1 1
0.189999388140385 0.186626023756871 1 1
0.212440383322472 0.208798694610617 1 1
0.33153623040542 0.323835601214255 1 1
0.332821424334592 0.326126661259126 1 1
0.353238922729702 0.347822225877153 1 1
0.196918765425613 0.193626820427046 1 1
0.32259871780655 0.316150222036067 1 1
0.264609287550022 0.259754976384096 1 1
0.103668620498434 0.101274943807236 1 1
0.122739421969238 0.120740258884533 1 1
0.17317044465328 0.169723829859548 1 1
0.260156473508763 0.255874478128671 1 1
0.268317862798169 0.263360984606924 1 1
0.0402532851932421 0.0406059677573761 1 1
0.0529708585532742 0.0517949104005979 1 1
0.263111573902859 0.258255527816146 1 1
0.111454111143728 0.109164990868164 1 1
0.0626160477790016 0.0617026193880351 1 1
0.199384297504417 0.193842309904934 1 1
0.198375391328449 0.194957645353468 1 1
0.158921850675594 0.155823711817971 1 1
0.240701068272378 0.236531498017927 1 1
0.11042107789876 0.109859782489829 1 1
0.0267091317693662 0.0261322284199263 1 1
0.330358946458225 0.323951388388992 1 1
0.217684932948295 0.213337760067499 1 1
0.239761306712919 0.235218808441754 1 1
0.332049087768691 0.326265527741577 1 1
0.217778773825182 0.214588771508789 1 1
0.124761700733344 0.122166792574331 1 1
0.200354544409777 0.197022599174655 1 1
0.289174587118717 0.283833597258402 1 1
0.263733081954023 0.258561209382048 1 1
0.368086013414365 0.361477579202804 1 1
0.141972773176862 0.138181119704013 1 1
0.375260825522828 0.36780527724013 1 1
0.403203379909736 0.395714003799505 0 1
-0.00481262134720626 -0.00464965376025304 0 0
0.285660727825114 0.279928259732397 1 1
0.135328629406836 0.132623217054421 1 1
0.179901770480204 0.177221160428252 1 1
0.0566302035214501 0.055611093970055 1 1
0.263595674138163 0.258457152695852 1 1
0.24903289134188 0.245266363511938 1 1
0.195205625759981 0.191360545552858 1 1
0.385256681347149 0.377018424443589 1 1
0.194302063147075 0.189373358050947 1 1
0.122398585846594 0.120103655293577 1 1
0.231098508899405 0.227123450490078 1 1
0.115428811835445 0.113094291381214 1 1
0.156076264543904 0.153965144704891 1 1
0.0510750289401225 0.0505240679321532 1 1
0.136446083478104 0.13402994255672 1 1
0.24355563540867 0.239651994324959 1 1
0.180285407969732 0.177424640519542 1 1
0.42655307010261 0.418958246918827 0 0
0.0376738244258162 0.0369987019859529 1 1
0.115404328357077 0.113674380296696 1 1
0.175637904340096 0.172359868311064 1 1
0.278174988339042 0.272873938322365 1 1
0.0977722863066461 0.0968121630366619 1 1
0.108119962379433 0.105714259531773 1 1
0.189012209996569 0.185889284868997 1 1
0.273539188217682 0.267561771923866 1 1
0.294461837434481 0.289193716598271 1 1
0.134160940135571 0.131716895280575 1 1
0.229147869783772 0.224737675356994 1 1
0.0972054977511605 0.0952501885598798 1 1
0.0239792163149708 0.0238275420990051 1 1
0.247229288807882 0.242725400971064 1 1
0.168592249502144 0.165569262591497 1 1
0.141122055046869 0.138651697795385 1 1
0.169732386634173 0.167565507725439 1 1
0.285040023890596 0.27986035625122 1 1
0.180005951733063 0.177441845065433 1 1
0.239933114876736 0.235749302891142 1 1
0.231465240955133 0.227015713707326 1 1
0.0859918505252007 0.0849223522748957 1 1
0.180169164366234 0.177010572111359 1 1
-0.0746770569740768 -0.0731167433178803 1 1
0.14821288859533 0.145625539905156 1 1
0.230674157730068 0.226221652364651 1 1
0.0429714018495787 0.0418205174426203 1 1
0.00971626927320874 0.00937419355444724 1 1
-0.168558673508973 -0.165274402035475 0 0
0.280437008540293 0.274541807292832 1 1
0.388403862461237 0.380726319194187 1 1
0.152872104997349 0.151111112249745 1 1
0.101791966761566 0.100091766535928 1 1
0.170219080289697 0.168150257966225 1 1
0.284661769300926 0.278992819758289 1 1
0.172266966339838 0.168455131541875 1 1
0.187596835464165 0.184836221494256 1 1
0.158200531243593 0.155153582292118 1 1
0.0327429166441028 0.0324558200888131 1 1
0.152251491462554 0.148732080328789 1 1
0.0754322033574688 0.0753871150113559 1 1
0.226435053950663 0.22263084397274 1 1
0.0970227259599574 0.095304146106808 1 1
0.0872160474073027 0.0855048969167312 1 1
0.156244206306366 0.153506325134425 1 1
0.24344772655239 0.238561728727723 1 1
0.236213045833061 0.232277604976986 1 1
0.252411448874784 0.247869100174211 1 1
0.195786122339803 0.192185861499017 1 1
0.101128052923409 0.0997655884750743 1 1
0.16295989745868 0.160405462593984 1 1
0.0138586312254657 0.0131115110031135 1 1
0.192126036297175 0.188734770747684 1 1
0.223859346418207 0.220021937184743 1 1
0.324021507256001 0.317960025557558 1 1
0.229460723550253 0.225183111384406 1 1
0.329648851798276 0.323711086911228 1 1
0.111968417727276 0.110243814838852 1 1
0.193457267227385 0.189777520955628 1 1
0.131627335973827 0.127845095325296 1 1
0.198517248148305 0.194957430620444 1 1
0.312985086745883 0.305805249072582 1 1
0.120382820753592 0.118334191045142 1 1
0.315568508301539 0.310103447305417 1 1
0.145493512447573 0.142900371105248 1 1
0.282019073581678 0.276447413078324 1 1
0.0178074517933926 0.0171047641486554 1 1
0.316097758918652 0.309891112605782 1 1
0.336400692484903 0.328999865381266 1 1
0.151983286904317 0.149374390186191 1 1
0.124164399284372 0.121722427746631 1 1
0.26379913243469 0.26017858135316 1 1
-0.0513193906664863 -0.0496868173143131 0 0
0.277021319561077 0.272862903710935 1 1
0.092480212824204 0.090255268747934 1 1
0.207171129749088 0.203258385723124 1 1
0.20723901915639 0.203595789181618 1 1
0.123710258786541 0.12115752173431 1 1
0.0531010666511254 0.0533465269137486 1 1
0.261539053952955 0.256822462903273 1 1
0.0560653343575976 0.0551764852173798 1 1
0.0362187785176434 0.0354672234008755 1 1
0.134362051940649 0.131328686035744 1 1
0.202011752831513 0.198364776262297 1 1
0.117450977568785 0.11510691065645 1 1
0.258332365812942 0.253813906768849 1 1
0.335614158270756 0.329261222224 1 1
0.222027093204058 0.217975923101053 1 1
0.129243243440086 0.126914241248705 1 1
0.208108282590364 0.203910103552435 1 1
0.231519445326563 0.227489779095028 1 1
0.0864522570977461 0.0851273329415236 1 1
0.225880872165817 0.221666431267388 1 1
0.144194662996598 0.14136080814999 1 1
0.232894576427202 0.227230109366921 1 1
0.158463932775271 0.155239492109787 1 1
0.115139336887562 0.11332500054075 1 1
0.272730722743897 0.267999080860681 1 1
0.179808861548029 0.176296478447424 1 1
0.238715114358019 0.23422203830827 1 1
0.304902347451248 0.297434754967763 1 1
0.333399524735366 0.32814742028129 1 1
0.160016537730081 0.157108212715646 1 1
0.161325981690948 0.158651839819021 1 1
0.136554030697704 0.134409123476638 1 1
0.391005185967075 0.383461728699214 1 1
0.0498526489564872 0.0493145137707421 1 1
0.141218319104927 0.138384668703646 1 1
0.331911596087622 0.325497179792841 1 1
0.547156008550526 0.536601077281488 0 0
0.146657148924291 0.143443593132279 1 1
0.4026409085857 0.39292706047758 1 1
0.280133590359246 0.275074766755038 1 1
0.193599124083267 0.189815418129948 1 1
0.132034577034619 0.129968136041939 1 1
0.222395457489774 0.218468698067505 1 1
0.350779217378214 0.344098836566674 1 1
0.35261399026683 0.344814458822286 1 1
0.0942883122573006 0.093033114585411 1 1
0.202260677371885 0.198763596376472 1 1
0.067603006967977 0.0660681889933443 1 1
0.299301817221172 0.293780249610408 1 1
0.276227191270547 0.271105759486405 1 1
0.147736091019873 0.144339571256498 1 1
0.186904258437189 0.184647206578207 1 1
0.213089947412314 0.209003139650582 1 1
0.190837091612253 0.187378975457955 1 1
0.06801438669174 0.0668718785675132 1 1
0.208700715091066 0.205002680299857 1 1
0.211073199724266 0.205810078949837 1 1
0.185192033330648 0.181437652176528 1 1
0.142430821469354 0.141741170585688 1 1
0.328677999782207 0.322359028525257 1 1
0.274755424534297 0.269953755005604 1 1
0.151845421851126 0.14896350930261 1 1
0.188593163081689 0.185457357710213 1 1
0.125661492875594 0.123233134461771 1 1
-0.0505965833077606 -0.0500474259883019 0 0
0.344823749678615 0.338852116776182 1 1
0.227985865099481 0.223719325331527 1 1
0.214385104266942 0.210820727888387 1 1
0.324468179950943 0.318346343105066 1 1
0.126680065295207 0.124772275428985 1 1
0.492117009335033 0.482369985947322 0 0
0.198245599340303 0.194161479229358 1 1
-0.0171539404947225 -0.0180688602769156 0 0
0.256861320565009 0.253610364175791 1 1
0.215780315527002 0.211874399209125 1 1
0.166464642648057 0.163628480870285 1 1
0.224322609982529 0.219512663448849 1 1
0.245551664218534 0.240517151412647 1 1
0.277229230442973 0.272299896784953 1 1
0.188227522002737 0.184642597964225 1 1
0.196396187269094 0.192575341230668 1 1
0.320625327024219 0.314442022367792 1 1
0.1768781561853 0.17471270214368 1 1
0.276840149224299 0.271250833181295 1 1
0.181748158261657 0.176564578516307 1 1
0.234284505264688 0.230155161075824 1 1
0.255548624649412 0.250762032286258 1 1
0.177721453391019 0.174635481271962 1 1
0.171908251204101 0.169090360023567 1 1
0.327842271427779 0.322184937864405 1 1
0.0867941392883572 0.0842177256839609 1 1
0.200594963393939 0.196857043362193 1 1
0.280821951883898 0.275562237594447 1 1
0.307689285737897 0.301849561606147 1 1
0.113918590924269 0.11203503370624 1 1
0.277821316217231 0.272598654523009 1 1
0.14861766164058 0.145645795384669 1 1
0.311781952909385 0.306292636568871 1 1
0.234769985385322 0.230608195257825 1 1
0.246409879009572 0.240995214844458 1 1
0.128582449537127 0.126072358704828 1 1
0.0351314319461712 0.0344391222710277 1 1
0.177050966084907 0.174382523851197 1 1
0.193267429245973 0.189453399318114 1 1
0.210463838590647 0.206251719958711 1 1
0.0846863171528685 0.0831842995166659 1 1
0.0693060935896617 0.0680579935827916 1 1
0.148466429572486 0.146049523957533 1 1
0.235499870693929 0.230782779109022 1 1
0.22072173890034 0.217321586963915 1 1
0.256734107171946 0.252318333290068 1 1
0.390690762235843 0.384056702567739 1 1
0.327477152914083 0.321822515966591 1 1
0.148664625731789 0.145320094738138 1 1
0.179819017869368 0.176298890464864 1 1
0.270841417736102 0.265926743180163 1 1
0.325195419791979 0.319296716836141 1 1
0.241155080272926 0.236520868213257 1 1
0.259050424956546 0.254680711805297 1 1
0.295459537789723 0.289633050958465 1 1
0.238958266819646 0.234689065110694 1 1
0.153356480580504 0.150456650572293 1 1
0.0856935327711652 0.083808738161756 1 1
0.0418253463085294 0.0412965320578463 1 1
0.24051870029356 0.236307040352804 1 1
0.182976181336625 0.179555396693072 1 1
0.295530367323432 0.289943335654465 1 1
0.180039041354652 0.176069640424298 1 1
0.114530658197171 0.112896192106838 1 1
0.221970811664353 0.218107871229732 1 1
0.0692986110286735 0.0677155321255547 1 1
0.338549627515542 0.332379526141781 1 1
0.0381040797786715 0.0372104878489715 1 1
0.165442885170413 0.162181334624162 1 1
0.283942435482045 0.278451444140573 1 1
0.0848213021888449 0.0840257092734098 1 1
0.175280683277789 0.171599603432756 1 1
0.125096389394639 0.122237715070526 1 1
0.101807087885213 0.0997952489908316 1 1
0.236298875212484 0.231592844950216 1 1
0.131102699058064 0.128607323661501 1 1
0.166050270869142 0.163143743520791 1 1
0.0366845119303991 0.0359506611079058 1 1
0.0371075235974114 0.0364589081243706 1 1
0.138935756804203 0.136500306437008 1 1
0.256482935677961 0.251492224549884 1 1
0.121685657982258 0.120596534168478 1 1
0.235228483535615 0.23113820590611 1 1
0.432136622364427 0.42459469771461 0 0
0.297444025635313 0.290949291978526 1 1
0.188308935213618 0.184942429099558 1 1
0.0866992274973579 0.0845353929069936 1 1
0.50908918306322 0.499471512452651 0 0
0.157183588890937 0.154549577450311 1 1
0.053849210833037 0.0522014461123774 1 1
0.260459167316945 0.256419093247322 1 1
0.286208841846749 0.28036841122565 1 1
0.332054235690907 0.326710713397961 1 1
0.201767819717551 0.199042001975619 1 1
0.17263838735255 0.169642060289968 1 1
0.115257405829079 0.11282021171608 1 1
0.127769588421201 0.125456106307425 1 1
0.484256259854303 0.475689702820145 0 0
0.129590658871239 0.127106575326005 1 1
0.16933072224996 0.16634080188807 1 1
0.163385512835888 0.159706694998293 1 1
0.0516656798239362 0.0508752643586317 1 1
0.111733919378572 0.110711363803223 1 1
0.167970189677427 0.16383802643968 1 1
-0.0150573411043571 -0.0148909408254308 0 0
0.136885522398904 0.134289543470496 1 1
0.196657260988198 0.194139887160536 1 1
0.229673852631143 0.224954280418887 1 1
0.28950366431394 0.283441891626392 1 1
0.222353217119969 0.217522174800671 1 1
0.144315350075795 0.141210005450829 1 1
-0.0138325872561617 -0.0132011473625991 1 1
0.0690039338894828 0.0668539528176803 1 1
0.186644407981363 0.181355779146284 1 1
0.112746443509586 0.110476532170495 1 1
0.250671575041478 0.245857953132519 1 1
0.126553297075309 0.123961223083807 1 1
0.366487616224445 0.359943461962026 1 1
0.0685740325479112 0.0668188167686613 1 1
0.222219247724067 0.218056038836102 1 1
0.293979807561982 0.288883608814681 1 1
0.162676781802171 0.15941251889397 1 1
0.329692145851152 0.323646600869748 1 1
0.0997241711840556 0.0995446615273758 1 1
0.356650373867422 0.34969419671397 1 1
0.205655776546986 0.20078124989134 1 1
0.219665874275304 0.21617054845602 1 1
0.357994975008872 0.350154728052942 1 1
0.27935782434292 0.273948920499528 1 1
0.097889376296626 0.0961025789670205 1 1
0.304020127132732 0.297828679827296 1 1
0.178419737435721 0.175497085342786 1 1
0.229160235578243 0.225725201823853 1 1
0.0987183718453893 0.0971016916808864 1 1
0.13537386511394 0.132529552076219 1 1
0.164485587309776 0.161323847265648 1 1
-0.00306271891914448 -0.00264466742011949 1 1
0.0405387969944678 0.0399385501934824 1 1
0.192261961831876 0.18970316961601 1 1
0.186536184099203 0.182888262712361 1 1
0.256888539785567 0.251323374430259 1 1
-0.0605746161628885 -0.0587851740288704 0 0
0.406271333837992 0.398821987660016 0 0
0.205027649993768 0.201272461566179 1 1
0.149175607032916 0.146570860970977 1 1
0.0225630152355798 0.021912422493702 1 1
0.237727138459876 0.232914369270823 1 1
0.196213991215071 0.192715341901214 1 1
0.123621283983105 0.121614195815843 1 1
0.262295750734001 0.256783169800919 1 1
0.239501836585166 0.235280378239222 1 1
0.168757591815022 0.165302158621377 1 1
0.169819414901709 0.165799076555667 1 1
-0.0338379674535246 -0.0332403931410902 0 0
0.142751976210194 0.140460915194433 1 1
0.145562213363418 0.141904244465853 1 1
0.217008719796271 0.21322577648552 1 1
0.246277068001013 0.242625407870616 1 1
0.255103067881549 0.248850902932824 1 1
0.299382528035197 0.29171794693633 1 1
0.283211381065975 0.277936667944816 1 1
0.367562310793281 0.361234030412401 1 1
0.260040926350687 0.255454832793264 1 1
0.0550610590183243 0.0542589725250736 1 1
0.14885213998346 0.145917375585264 1 1
0.106719718532446 0.104057925545728 1 1
0.00267565040956805 0.00222471065285673 0 0
0.257527436696123 0.252723197615148 1 1
0.329707130359909 0.323748415220364 1 1
0.211026619423231 0.206874968078868 1 1
0.125617882587181 0.122903228316989 1 1
0.1964841446464 0.193530726779793 1 1
0.376716326595448 0.370653307408859 1 1
0.252904102462888 0.248342840119812 1 1
0.336993770786425 0.330981080060395 1 1
0.331564421118299 0.324494675488598 1 1
0.169580349038631 0.166502563319952 1 1
0.157371195823024 0.154442624109456 1 1
0.143249250645079 0.140957938708706 1 1
0.375795554287754 0.369572442034358 1 1
0.0981324479927413 0.0965077246280392 1 1
0.14349577395616 0.140720535353193 1 1
0.156039508584162 0.153035937680002 1 1
0.249579481915557 0.245252511635348 1 1
0.291790100997195 0.286760204146816 1 1
0.17502823090047 0.171642596177067 1 1
0.21081381385172 0.207326594527896 1 1
0.0942216386244513 0.0921090494325282 1 1
0.0949917937707301 0.0930703125459886 1 1
0.152497615840059 0.148904993314593 1 1
0.167141325966018 0.163698689778782 1 1
0.245736201926381 0.24107694615314 1 1
0.12887571830661 0.126180725306133 1 1
0.226597878452442 0.22228528643875 1 1
0.214496972702655 0.210375079456204 1 1
0.313361436895117 0.307190292772937 1 1
0.172214938473345 0.169446060052224 1 1
0.271030643496275 0.265617460389965 1 1
0.168467108463811 0.166296844341875 1 1
0.386322501470225 0.378307066549845 1 1
0.123990458085354 0.122049219608983 1 1
0.186795097071078 0.183642540718312 1 1
0.220178319046 0.214907404269158 1 1
0.246299686223376 0.240408220115401 1 1
0.329375684029492 0.322707802391585 1 1
0.190055329012496 0.186187356187227 1 1
0.0447560726263768 0.0439118539831608 1 1
0.326940626458688 0.32019054047762 1 1
0.124480496521596 0.122655821429688 1 1
0.0943562491514242 0.0923917071602478 1 1
0.231440030902688 0.226577478047227 1 1
0.222208412772706 0.218148038795795 1 1
0.243905548554339 0.239636170866139 1 1
0.161861805378704 0.159274860167636 1 1
0.254150055025884 0.249409107923679 1 1
0.300357435686134 0.294024469685951 1 1
0.146472057359635 0.144089333142595 1 1
0.0293200546862825 0.0289423783351327 1 1
0.0828787953506483 0.0809777184507293 1 1
0.276788282289517 0.271962527552087 1 1
0.175145029206799 0.170756692548438 1 1
0.150882668298081 0.148631669272564 1 1
0.162849425858521 0.160429297688103 1 1
0.115623589809975 0.113491634218383 1 1
0.107959804838608 0.106698325278405 1 1
0.284933254620139 0.279733852008257 1 1
0.235929717940405 0.230899208649554 1 1
0.105764201068512 0.103564399205553 1 1
0.256550041476382 0.250262607869546 1 1
0.396938387873594 0.389711884773165 1 1
0.264400420445058 0.259562894568094 1 1
0.194419490722842 0.191276439398365 1 1
0.197424141275347 0.193805308920736 1 1
0.0897802686734897 0.0879701860610131 1 1
0.361678099763385 0.355833684457989 1 1
0.0580514166123244 0.0565518213660178 1 1
0.157862450810542 0.15246661482316 1 1
0.222792977427091 0.2189052051857 1 1
0.256345275032963 0.252176802788331 1 1
0.197936565936524 0.193678591971505 1 1
0.19637908226784 0.193325940351415 1 1
0.129412591550484 0.126846781836885 1 1
0.0916558548688367 0.0888819866011499 1 1
0.202817787112336 0.198722160511692 1 1
0.128725016309106 0.126205753348098 1 1
0.145978657569846 0.142733819973473 1 1
0.442677508238545 0.435296003379945 0 0
0.0125072216612097 0.0122660963220079 1 1
0.10642859074621 0.10496473220951 1 1
0.276208522493744 0.271438609194054 1 1
-0.00266410407292392 -0.0023529045890018 1 0
0.182095939574112 0.178622950373071 1 1
0.0752355581335413 0.0738182372320902 1 1
0.155002331734009 0.151537423216333 1 1
0.21812898552718 0.212908218070729 1 1
0.179025885520374 0.176376615840108 1 1
0.256996711254751 0.252002788576739 1 1
0.359893458910816 0.352876935377683 1 1
0.385765389880054 0.377680076037545 1 1
0.25809336060253 0.253192585693065 1 1
0.249502463049274 0.244935833937244 1 1
0.347777717682005 0.340972186764105 1 1
0.137372683958339 0.134865959518555 1 1
0.0741924414208207 0.0720794506986571 1 1
0.0955444292384636 0.0928301257507752 1 1
0.230670843265381 0.224639695181299 1 1
0.231294605737312 0.227286513132901 1 1
0.136423338067629 0.134182269088519 1 1
0.0651867222623921 0.0638488926993397 1 1
0.0240919773654351 0.0232547852213187 1 1
0.191204829597141 0.187711957787542 1 1
0.374741792048748 0.367922901570524 1 1
0.246685441042636 0.242176670325383 1 1
0.262958123842681 0.258193029784339 1 1
0.264797147671071 0.260321525976974 1 1
0.0838501601483914 0.0824646159546168 1 1
0.118940695781373 0.115967969725448 1 1
0.169052941378733 0.165084904454204 1 1
0.179227756123791 0.175867841952223 1 1
0.11327558980691 0.111268818091079 1 1
0.104036326919719 0.102201097489193 1 1
0.148083796769124 0.145156780396447 1 1
0.32315993819889 0.317352164883457 1 1
-0.0401976699165245 -0.0391690398993412 0 0
0.451955389306426 0.442436697217824 0 0
0.253367962815406 0.248343806820812 1 1
0.286432613573382 0.281152220678177 1 1
0.295244934485391 0.289327791915133 1 1
0.187657847876675 0.184162313417122 1 1
0.121427256292013 0.119795170971979 1 1
0.212095463652413 0.207572604927633 1 1
0.319268741505923 0.313635709334794 1 1
0.116864132865635 0.114341357674321 1 1
0.121541060507428 0.11929518029393 1 1
0.030544207555352 0.0306231982013977 1 1
0.323567512995909 0.317444353820492 1 1
0.109261115203974 0.107254290556341 1 1
0.332313052172067 0.325647407706157 1 1
0.251726474089677 0.246477151850303 1 1
0.259198303848428 0.254037121585413 1 1
0.0756790848391826 0.0742958689025118 1 1
0.166159752160226 0.163469320390772 1 1
0.144009405270311 0.141339270584823 1 1
0.293968421351606 0.287849833319846 1 1
0.49236138615115 0.483828771399017 0 0
0.155304676836993 0.152121824790646 1 1
0.231806447361054 0.227405054844183 1 1
0.262302117091634 0.257783320162474 1 1
0.402354142918166 0.395191427105941 1 1
0.0848440542693815 0.0827724079231336 1 1
0.14425514216697 0.141019487414622 1 1
0.355770860632615 0.349264716086855 1 1
0.186023446734248 0.182138921388629 1 1
0.33151540224391 0.325216511870318 1 1
0.0945859495590593 0.0924894240187898 1 1
0.10379516432785 0.102400922151903 1 1
0.0900867166214568 0.0881380566483931 1 1
0.155538553221876 0.152675947411707 1 1
0.26848744934828 0.263448019779149 1 1
0.246957511404705 0.241827689487505 1 1
0.157265327464982 0.15429209523055 1 1
0.148662486623195 0.145872771125574 1 1
0.144103273408319 0.141647952061827 1 1
0.191551098485374 0.187434085663677 1 1
0.217288374381995 0.213213256127382 1 1
0.175618297386031 0.173322535660887 1 1
0.112044194763094 0.110230696815823 1 1
-0.0620507180684731 -0.0600328151007581 0 0
0.181255436960754 0.177916113445798 1 1
0.0937771656191989 0.0914346659327401 1 1
0.141720053344526 0.138995051107688 1 1
0.215910905446076 0.212466440820667 1 1
0.0777630198258369 0.0761889697962946 1 1
0.271886988870978 0.265617256232697 1 1
0.382870545919644 0.375278652236947 1 1
0.207559191826017 0.203707121647719 1 1
0.119712793218138 0.117800835552264 1 1
0.281051872275078 0.275071056973936 1 1
0.214124917713185 0.209932754094957 1 1
0.205472310261513 0.201559696966011 1 1
0.106140070606774 0.104795139109663 1 1
0.22327251323763 0.21916862318106 1 1
0.00179348679377766 0.00185933995322574 0 0
0.304513000856711 0.298310863946463 1 1
0.145394167531374 0.143277340212933 1 1
0.154827984643121 0.153087822012279 1 1
0.254648288909111 0.25004010597967 1 1
0.0174433797696617 0.0176687967883033 1 1
0.186015554405478 0.183359148169353 1 1
0.135912454191407 0.134295821071893 1 1
0.0103354576166504 0.00968068482413723 1 1
0.181954645981427 0.177929391974638 1 1
0.0515764555871163 0.0502648107659113 1 1
0.0968208347564101 0.0941942066540961 1 1
0.223479310097062 0.219986686581778 1 1
0.334647884391503 0.328637266024322 1 1
0.150947992949796 0.147895715308586 1 1
0.286697344965627 0.2810660047753 1 1
0.30277537997986 0.296837683888468 1 1
0.428833839142824 0.420779482375446 0 0
0.252260033287707 0.248158524540755 1 1
0.170807550672507 0.167892520276714 1 1
0.260089313092194 0.254637543718136 1 1
0.173093364605534 0.168794923264685 1 1
0.164136341793269 0.160866273312685 1 1
0.148309298682018 0.145578432643835 1 1
0.225431938201594 0.222370428712942 1 1
0.255427280830125 0.251354345523252 1 1
0.0378010939498424 0.0364355351970121 1 1
0.199140029231242 0.195333048240566 1 1
0.316899328265783 0.312939420036765 1 1
0.240500272862587 0.236270946506638 1 1
0.268792608906952 0.263741098457437 1 1
0.296053148796051 0.290425727292225 1 1
0.191559435860379 0.18810103368997 1 1
0.137264008652725 0.135869283199521 1 1
0.124926608616597 0.122231827628356 1 1
0.288854655946313 0.283695361397028 1 1
0.102794859540363 0.101214284614885 1 1
0.00453483012354034 0.00439853904930661 0 0
0.288504894059862 0.283011715550978 1 1
0.223854501294129 0.219496729181445 1 1
0.128543931287842 0.126598908486878 1 1
0.222836605839565 0.218252709800499 1 1
0.168006846919998 0.164533361776428 1 1
0.132844332951859 0.130311803976981 1 1
0.239196362222822 0.235015954011385 1 1
0.0442160916678001 0.04434801347144 1 1
0.0109138820675158 0.0108493562865379 1 1
0.273292490938182 0.268853107292497 1 1
0.295107077078026 0.290174281615004 1 1
0.298076647901183 0.292251909959198 1 1
0.117243509312672 0.115243069862174 1 1
0.207915961642065 0.203583520381947 1 1
0.267467879632576 0.262199907808698 1 1
0.21866119259227 0.213513630197186 1 1
0.287942401393303 0.282235926914768 1 1
0.21775503915558 0.21352687884679 1 1
0.225612416135422 0.221733215555386 1 1
0.132189952990258 0.129792914831072 1 1
0.114442629438641 0.112152255852374 1 1
0.331971505486501 0.325819755657572 1 1
0.249864611401786 0.244098658625011 1 1
0.17867045407888 0.175379775669413 1 1
0.431275292632848 0.423805351429021 0 0
0.0395165362032251 0.0390442900878032 1 1
0.307983262046416 0.302288002181342 1 1
0.141052907141284 0.13857314217188 1 1
0.23882308448383 0.232967349436199 1 1
0.0402664771713249 0.0395666781056262 1 1
0.220612328671512 0.217320275729361 1 1
0.182124115525659 0.179079219388252 1 1
-0.00656531530202088 -0.00656350675366865 0 0
0.148083233750695 0.144961632943265 1 1
0.218794644427592 0.2144849128754 1 1
0.138692947174792 0.136228098798336 1 1
0.350675356787023 0.343327115553546 1 1
0.266140209683556 0.261364047917844 1 1
0.23859693506266 0.233774132032791 1 1
0.17242561678107 0.169468640731142 1 1
0.00754441193868479 0.007709733437417 1 1
0.145210214914191 0.142744064979014 1 1
0.268677461038386 0.263524468575054 1 1
0.162086337023912 0.158168448631774 1 1
0.201344102945671 0.197733106026708 1 1
0.214831525877568 0.210731216237272 1 1
-0.0578275348361155 -0.056516113268525 0 0
0.282592932379521 0.277916374236186 1 1
0.274423237546871 0.269160877238148 1 1
0.295035434075024 0.290224155791561 1 1
0.205010705068061 0.200984497749822 1 1
0.173587357034469 0.170520667181587 1 1
0.147286945824747 0.144240057490707 1 1
-0.00497914862745539 -0.00435141673218433 1 1
0.128498824052071 0.126257451749879 1 1
0.108212254046597 0.10587662677274 1 1
0.129852668613981 0.12734227728651 1 1
0.12579683214959 0.123613146738483 1 1
0.122441399223118 0.120142323207803 1 1
0.347933674242444 0.341747068352927 1 1
0.131803100525468 0.128799685354323 1 1
0.277699175117759 0.273215339791567 1 1
0.164795390659765 0.161786007661216 1 1
0.0642165144894242 0.0628354864101724 1 1
0.181358763478372 0.178651486382551 1 1
0.277057998355827 0.271367083591232 1 1
0.0213116490225898 0.0209507708959776 1 1
0.40944831046832 0.402003998181662 0 0
0.246830095561443 0.24105144904979 1 1
0.314534734690868 0.309222815400543 1 1
0.195961262512814 0.191882792007855 1 1
0.195159827776779 0.191227107547154 1 1
0.20711928212126 0.203339360346614 1 1
-0.012587025676621 -0.0120499772267948 1 1
0.117715574100982 0.116375967258327 1 1
0.20738575807182 0.204123518045577 1 1
0.195482834766548 0.191953561432979 1 1
0.267903239068566 0.262958280852682 1 1
0.17061746890586 0.167285298565782 1 1
0.0599075604776948 0.0585283512888058 1 1
0.194641301184446 0.190933395432294 1 1
0.326899009139231 0.321094179776931 1 1
0.17821986267958 0.175068474020909 1 1
0.180310068862024 0.177010375552231 1 1
0.132727806944393 0.130682638389018 1 1
0.170070248239948 0.166874882692638 1 1
0.156242532069977 0.153517518724755 1 1
0.2863348107326 0.281763396183737 1 1
0.218877632692842 0.214867409065967 1 1
0.200383360093056 0.197111374357443 1 1
0.0758442390964538 0.0744730115598517 1 1
0.0603359485060649 0.0576291493996225 1 1
0.205129420633298 0.201146771497224 1 1
0.209159730768875 0.205255324114888 1 1
0.174839587228577 0.171755324616536 1 1
0.0369892960629011 0.0363872112777911 1 1
0.177575155604714 0.173734920784741 1 1
0.088137811726234 0.0867099596212221 1 1
0.0421897326433785 0.0414529445711865 1 1
0.236381676272416 0.231213405119124 1 1
0.292443501327153 0.286977149567576 1 1
0.0905171668370979 0.0892209115197932 1 1
0.295397904291722 0.290341365992158 1 1
0.162849373040574 0.158651663006053 1 1
0.227244028698967 0.223375264342411 1 1
0.307855443444287 0.301816008825123 1 1
0.249878878727868 0.245137692016513 1 1
0.303524234401232 0.29780354251568 1 1
0.141089040707753 0.138542007372015 1 1
0.177797423493386 0.174224374147697 1 1
0.228535340113964 0.223988900545491 1 1
0.163509714623704 0.161888326064708 1 1
-0.023003018478241 -0.0224236639411885 1 0
0.307307042221072 0.301791565374113 1 1
0.19460683863229 0.191296778346481 1 1
0.242863999881407 0.238553406332096 1 1
0.19787441184516 0.194361173104696 1 1
0.195853808434919 0.192711230580383 1 1
0.138462128244804 0.136053089368858 1 1
0.0623189607664756 0.0612136918027087 1 1
0.10544850808794 0.103726514486906 1 1
0.130635277978492 0.128381902043823 1 1
0.127662058925034 0.125569796061409 1 1
0.0501055137425635 0.047416283408141 1 1
0.237438433946957 0.233533856822004 1 1
0.392635803539039 0.385381081238618 1 1
0.26646062245399 0.26201147666002 1 1
0.167386174780448 0.165318392539859 1 1
0.225649409952431 0.221024895957919 1 1
0.15917403231712 0.156307989212532 1 1
0.198524198279957 0.196145944857773 1 1
0.226443054489966 0.221821215285315 1 1
0.000185300398276494 0.000314224452870479 1 1
0.182164413804851 0.179207689844727 1 1
0.103409836934056 0.10178459987667 1 1
0.140240283316736 0.138159313107775 1 1
0.146357990888502 0.143659983012207 1 1
0.0979245658637005 0.0957342791489627 1 1
0.319604888873912 0.313915931920085 1 1
0.300836962767032 0.29405408457025 1 1
0.346708405741846 0.340746074282233 1 1
0.224665832074506 0.219789579173986 1 1
0.0154477499411603 0.0149034120269108 1 1
0.150722266268644 0.14799149059808 1 1
0.245799080525896 0.241445194793364 1 1
0.229726825993879 0.225322042857974 1 1
0.307107229269259 0.301476353945646 1 1
0.0895910709123042 0.0882293071918835 1 1
0.0952849191037997 0.0938911994569163 1 1
0.505655166466589 0.495247579027896 0 0
0.145571757933921 0.143123892337311 1 1
0.115429400345309 0.113163383881813 1 1
0.161776426435248 0.15929840380512 1 1
0.317522217373343 0.311455017199578 1 1
0.282019613076313 0.277067858577092 1 1
0.0570272912920596 0.0562997583303146 1 1
0.260079153109464 0.255350484109261 1 1
0.115089552936927 0.111223843850951 1 1
0.265763727731164 0.260117288036815 1 1
0.181918259084181 0.178655454040837 1 1
0.0509366406185368 0.0483868360076064 1 1
0.204033880122899 0.2009752453433 1 1
0.161646756159877 0.15776175690506 1 1
0.363084822928057 0.356449350678428 1 1
0.373311427532352 0.365379872431937 1 1
0.151559400476021 0.149124751047117 1 1
0.246036369588939 0.241360403967059 1 1
0.255364100180803 0.250613494292186 1 1
0.284499237118778 0.27900766501352 1 1
0.112448844694487 0.110482218378989 1 1
0.122470810705287 0.120626760300408 1 1
0.198626145424083 0.195143107605433 1 1
0.297530804883081 0.291815875518845 1 1
0.276905265423832 0.272676437430615 1 1
0.0999110566354812 0.098039142699888 1 1
0.146419261330612 0.143391037350986 1 1
0.134589347138623 0.13212776192494 1 1
0.264759866067122 0.259913625153646 1 1
0.228711324188594 0.223540409775745 1 1
0.179809711908844 0.176917092750588 1 1
0.136045387287961 0.133546023426119 1 1
0.206804119550747 0.203400207826071 1 1
0.0263804885125012 0.0265035049356096 1 1
0.105863458828694 0.1042503061964 1 1
0.0841469029354806 0.0822738625217291 1 1
0.181785224692248 0.178508199583911 1 1
0.117517922811776 0.115080519441611 1 1
0.181705469214412 0.178287717999511 1 1
0.328494493838246 0.322152781289454 1 1
0.168052517564621 0.165080671999403 1 1
0.198441797184605 0.194531579565778 1 1
0.120713629193661 0.117540256892649 1 1
0.279909194518631 0.272698663053971 1 1
0.343933312240068 0.337887950635591 1 1
0.264030842646608 0.259322386518923 1 1
0.191732778451022 0.187660022043838 1 1
0.278947677079215 0.274138221310332 1 1
0.195819766527283 0.192217026311937 1 1
0.252542319996569 0.247885895221047 1 1
0.107005933180479 0.10453846459711 1 1
0.257901763112128 0.253130837631862 1 1
0.196404311419899 0.193155672811997 1 1
0.161269466110917 0.158221624647639 1 1
0.153764096051269 0.151351780568917 1 1
0.054119056138665 0.052271578641175 1 1
0.248438846325475 0.243639562011168 1 1
0.302442109437907 0.29707184342007 1 1
0.286643520796065 0.280036421196727 1 1
0.285028656222889 0.279042376704878 1 1
0.183857678760876 0.180123812236426 1 1
0.199637253710215 0.195838044875863 1 1
0.143199668770108 0.139180416009121 1 1
0.0607760953787616 0.0601353792320193 1 1
0.443211361717842 0.435959609866364 1 1
0.188396120518069 0.18484157594724 1 1
0.424572583064011 0.415883070126409 0 0
0.212568359173866 0.209077365715051 1 1
0.461341787054381 0.452467903405426 0 0
0.294688105820541 0.288405335131409 1 1
0.216691127906976 0.212284501677771 1 1
0.274697098853453 0.26983690176384 1 1
0.184118439794905 0.180807601839472 1 1
0.48740185379252 0.47846550666062 0 0
0.18176327415888 0.178014073666268 1 1
0.314502236121671 0.30838288825227 1 1
0.148305937561049 0.145996940109238 1 1
0.1483608809197 0.145242068890023 1 1
0.193011558968763 0.189444979434087 1 1
0.17028236980525 0.167199818479782 1 1
0.233951404455808 0.229183750120719 1 1
0.330160413453437 0.324130465452291 1 1
0.22381928071351 0.219680576158029 1 1
0.170321240316728 0.16792944854064 1 1
0.106400891281582 0.102354720033062 1 1
0.240426542192681 0.23708692034573 1 1
0.14519995589824 0.144109126467942 1 1
0.31115953332852 0.305588429440431 1 1
0.0819577295355205 0.0801268539766756 1 1
0.342670405252495 0.336591067773885 1 1
0.304555285640111 0.299080042255752 1 1
0.175263813895481 0.171993214647248 1 1
0.116068312640671 0.113952414362338 1 1
0.238107884552507 0.233349755776017 1 1
0.18241746030353 0.179303672760815 1 1
0.343458819841748 0.335608967204404 1 1
0.100731926098378 0.0989917939686523 1 1
0.117600750122549 0.115562181975954 1 1
0.187140344990302 0.183324750792333 1 1
0.205172258502484 0.202367187448034 1 1
0.17332546403777 0.170058997557097 1 1
0.192471272308173 0.1887349652365 1 1
0.088078732220937 0.0867249072364746 1 1
0.0877063236139229 0.0863800973569395 1 1
0.115995597328505 0.11369600643051 1 1
0.19517274576428 0.191129296666966 1 1
0.176032804199514 0.17295151545884 1 1
0.269147560915018 0.264300238247415 1 1
0.276498639195167 0.271940895211451 1 1
0.326971480324118 0.320796532521381 1 1
0.00463261978093957 0.00485488161831069 1 1
0.11118189173885 0.109284953078977 1 1
0.226587851476089 0.22230971315812 1 1
0.104261422772896 0.102374478888931 1 1
0.191540463847661 0.188271196224853 1 1
0.128727031091026 0.127141280964675 1 1
0.269974685223516 0.265905475579838 1 1
0.0871922046517702 0.0859922200476968 1 1
0.237491179070532 0.232321978322758 1 1
0.19078572091967 0.187005470850875 1 1
0.276159313743335 0.270682285179786 1 1
0.118527877733861 0.116000064628272 1 1
0.204311867402877 0.200853891339374 1 1
0.164786157729223 0.16158245055916 1 1
0.232696949517521 0.228770963346512 1 1
0.302595706764644 0.296624577748434 1 1
0.215689865742281 0.212480858761017 1 1
0.354066845607193 0.347259956050642 1 1
0.0843734878206512 0.0828310731761491 1 1
0.216209190507746 0.212185472925142 1 1
0.288050901661206 0.283017964453191 1 1
0.139971230733693 0.1366710267467 1 1
0.247349314202042 0.241804853579729 1 1
0.1463030512809 0.143256201473976 1 1
0.245571538856856 0.240075779152435 1 1
0.208065684916325 0.203874567537494 1 1
0.171347805366131 0.168523520571419 1 1
0.232047204051333 0.227837745423179 1 1
0.162904327011083 0.160236324541473 1 1
0.0583067463960891 0.0552736981285718 1 1
0.15080950997591 0.148127547380426 1 1
0.137894712173655 0.136138275290744 1 1
0.2318374128589 0.227810200461612 1 1
0.219461334281195 0.215130056271103 1 1
0.0872326162358534 0.0850321725497485 1 1
0.18624142002931 0.182843132947118 1 1
0.231080517973855 0.227848580346418 1 1
0.277297672024773 0.270973243322363 1 1
0.391888204451604 0.385269960129175 1 1
0.23605612710154 0.232002210831941 1 1
0.253257986143318 0.248656696817725 1 1
0.112529643841255 0.110124200584652 1 1
0.226118707174845 0.221626156560072 1 1
0.154214594527993 0.152000863670491 1 1
0.351816252830237 0.345897389542965 1 1
0.166024100380482 0.162962502274279 1 1
0.186199939335428 0.182299819698894 1 1
0.316011170055476 0.310196757445604 1 1
0.25488701393657 0.249845514410355 1 1
0.226837012465081 0.222743429083922 1 1
0.0570682341880139 0.0564933707729567 1 1
0.196723945008028 0.193544613666705 1 1
0.103203659025989 0.101243804060749 1 1
0.296550743594784 0.291276396350083 1 1
0.218192133559565 0.21425917449461 1 1
0.115591069701169 0.113270841286029 1 1
0.246311652118597 0.241567432254924 1 1
0.199794425393145 0.197237476758696 1 1
0.0793802602687152 0.0773971750587539 1 1
0.188177080985095 0.184844386632868 1 1
0.153133020180441 0.150412788351151 1 1
0.279308269092757 0.273727866373626 1 1
0.170576016745128 0.167384573579993 1 1
0.185459013073956 0.182257184491727 1 1
0.145428377169209 0.142442243537898 1 1
0.109071261267137 0.107009400703169 1 1
0.426758272816686 0.419745069053929 0 0
0.221554142122916 0.217496356789963 1 1
0.108807820956574 0.10628326761767 1 1
0.278781895228425 0.274338897645814 1 1
0.164555468216077 0.161642712581571 1 1
0.181449861123445 0.17778375400737 1 1
0.359854477482832 0.353618317857063 1 1
0.330754259645435 0.323730498693264 1 1
0.122465967338637 0.120492951997161 1 1
0.251076680071402 0.245003990351529 1 1
0.173626068531187 0.170953245987935 1 1
0.154569887685023 0.151500524772643 1 1
0.152550278963476 0.149862018022714 1 1
0.11518952022184 0.113525295862521 1 1
0.211155701883669 0.207437613163413 1 1
0.0654719734513311 0.0639153289362762 1 1
0.185311427309261 0.181069612910404 1 1
0.197965944416257 0.19416772515944 1 1
0.0499724497711026 0.0500085323074231 1 1
0.177423371637192 0.174757605966386 1 1
0.0609870425818932 0.0605249460670565 1 1
0.0345614449260361 0.0341049680853488 1 1
0.237587463984136 0.23283626705494 1 1
0.30917093372252 0.302549771603662 1 1
0.170491576231374 0.166777361093486 1 1
0.282679000723395 0.277524493429375 1 1
0.187570124640631 0.184449669293767 1 1
0.226247825525168 0.222597614481308 1 1
-0.000479663139451345 -0.000439359710997615 0 0
0.132330978576738 0.13091648891401 1 1
-0.0207174916859468 -0.0203670136086758 0 0
0.245475162850084 0.240924895780571 1 1
0.243492386480569 0.240223700348814 1 1
0.327521489095814 0.319612291755048 1 1
0.349812871136949 0.342767731786757 1 1
0.203929221005481 0.199947324453291 1 1
0.0850766773058026 0.0830579456785836 1 1
0.0515450381323184 0.0518452451535494 1 1
0.159107031581185 0.157529903536468 1 1
0.18614297720061 0.181968742685466 1 1
0.153178145757815 0.150326204854837 1 1
0.202390781130154 0.198905781992738 1 1
0.428911562231323 0.420332751819804 1 1
0.235306442500525 0.230966961822817 1 1
0.278216150916065 0.273036130072041 1 1
0.0835109982224726 0.0817940806230595 1 1
0.307455204947091 0.301262284204712 1 1
0.351675023864119 0.345153799721105 1 1
0.185444987084346 0.182271384676673 1 1
0.370510267466144 0.364561955918711 1 1
0.253801320961439 0.250617946631767 1 1
0.201928946575989 0.198005703325693 1 1
-0.0305927300619633 -0.0299805173959102 0 0
0.219049522479636 0.214729026820361 1 1
0.0889498561511959 0.0874747857359164 1 1
0.285733535514466 0.281726219362793 1 1
0.213441158589232 0.209380279853384 1 1
0.0184619173811448 0.0183501095118265 1 1
0.139172947313373 0.13672489645543 1 1
0.36392871322269 0.357280776335262 1 1
0.22321661922294 0.218959631284863 1 1
0.0530612763310963 0.0518388958763272 1 1
0.285591654446762 0.280264683041123 1 1
0.0628786375022957 0.062185471797923 1 1
0.317478057760534 0.31195785927475 1 1
0.270637922465583 0.265076631632105 1 1
0.23616637266172 0.233037620689239 1 1
0.192560295169362 0.188852151059843 1 1
0.283784141533753 0.278464622835171 1 1
0.197940399144971 0.193801959110045 1 1
0.119692388847992 0.117492435299648 1 1
0.116662309486703 0.113528237010236 1 1
0.349042561305218 0.342338041310905 1 1
0.151690561640592 0.149013292163776 1 1
0.269981341054893 0.264888213410541 1 1
0.360132100307911 0.35344948959932 1 1
0.0344556640967886 0.0355300353335753 1 1
0.0623220351381358 0.0603972556320456 1 1
0.228192836473626 0.22423300231124 1 1
0.0351143734258205 0.0351390273972136 1 1
0.0571299015369386 0.0552485346420704 1 1
0.172933744792757 0.169587912615113 1 1
0.310276826671721 0.304687129425326 1 1
0.234490378294377 0.230829723564661 1 1
0.279699616432684 0.274847324986112 1 1
0.183177310091775 0.179294981395131 1 1
0.190128462995042 0.186864430247739 1 1
0.388193271861996 0.38038285850925 1 1
0.126024595112738 0.123502502892842 1 1
0.187226443512104 0.182808394810322 1 1
0.0275556192060699 0.0268626726786828 1 1
0.291454269050806 0.286296274781585 1 1
0.341380508353658 0.335425741071272 1 1
0.360358285817195 0.354256601244852 1 1
0.0332004649930882 0.0322604588743898 1 1
0.305941191107616 0.299828276718303 1 1
0.311859516799221 0.305623861497631 1 1
0.328754734398631 0.32202619578315 1 1
0.329903171691644 0.323346674096068 1 1
0.26788100473986 0.262522676216301 1 1
0.309180607578281 0.303321894326276 1 1
0.285646833138058 0.281049852195113 1 1
0.137528054022547 0.134112998520929 1 1
0.164393223496869 0.160726761872627 1 1
0.321211923459044 0.315896335792774 1 1
0.2984737546055 0.293088127878981 1 1
0.176879501739178 0.17358933338392 1 1
0.319781751556216 0.313974420498759 1 1
0.156434401065032 0.153114323510875 1 1
0.0630981556441816 0.0620728883933249 1 1
0.224028035555651 0.220078632695925 1 1
0.191077626502521 0.187603179732258 1 1
0.221156765259499 0.216820685384643 1 1
0.284594173578069 0.279894611824589 1 1
0.222235488906532 0.218299185490653 1 1
0.266455548738647 0.262290510490698 1 1
-0.0162599874124525 -0.016347883227133 0 0
0.10975628858023 0.107902594544522 1 1
0.125165898180123 0.12275750617378 1 1
0.0707357150499472 0.069500648117084 1 1
0.208794336363391 0.205263954616813 1 1
0.185486232362693 0.181798847319492 1 1
0.0938249649996414 0.0921690894811102 1 1
0.149730182306368 0.147347826104265 1 1
0.0987189878671028 0.095594770814818 1 1
0.073798630748376 0.0725352388342223 1 1
0.044218592231253 0.0438346569939819 1 1
0.159581771732935 0.1561526994487 1 1
-0.117783662514343 -0.115877257149199 0 0
0.0453522231670513 0.0447178783468047 1 1
0.108177711268874 0.105786480966077 1 1
0.269753747124284 0.264487222147074 1 1
0.162412742008496 0.15949462136525 1 1
0.337539479312316 0.332813877782851 1 1
0.0901233396560997 0.0887621127668947 1 1
0.433152731035821 0.424930328271392 0 0
0.189738838726006 0.186801877063694 1 1
0.0969924578975532 0.0952896873477381 1 1
0.0790036340491809 0.0778352237448053 1 1
0.204997421998899 0.201755758062661 1 1
0.0340104706155452 0.0332005279753341 1 1
0.362454659388043 0.355894595064148 1 1
0.215682613314825 0.212173997957141 1 1
0.285586994585288 0.279987873619642 1 1
0.28204670238296 0.276452297027584 1 1
0.0710193331926068 0.0691310653101187 1 1
0.0127567399738222 0.0126623665917953 1 1
0.18786568917908 0.184510707812621 1 1
0.150225063102169 0.147636581821433 1 1
0.232060226226525 0.228380119242518 1 1
0.218976204755401 0.215320862718354 1 1
0.0911704164263296 0.0905763074785743 1 1
0.253873253704313 0.2494054636243 1 1
0.177774441718854 0.174948935632871 1 1
0.397844224645983 0.390301951652391 1 1
0.263061714917343 0.25796694494377 1 1
0.300980089191945 0.295529138384301 1 1
0.142723014640308 0.13994526861923 1 1
0.254750536407151 0.248969127522966 1 1
0.0784681271345873 0.0768826843930732 1 1
0.149805664066405 0.14673962669354 1 1
0.175132684105022 0.171447179385415 1 1
0.378168777380724 0.370857368192268 1 1
0.138628299411274 0.136120094107049 1 1
0.168831842550066 0.165761722067711 1 1
0.076317869793733 0.0743251926674266 1 1
0.11323560763659 0.110789076037762 1 1
0.142114598327411 0.140038206163739 1 1
0.287490832465404 0.282311702710403 1 1
0.321575730007039 0.315519799589993 1 1
0.174199033314535 0.170620007162513 1 1
0.269731983816597 0.265295035300307 1 1
0.150934643101347 0.14762963085543 1 1
0.429395657145203 0.420902289062732 0 1
0.129745084941682 0.126404210226315 1 1
0.0250180636510894 0.024561852810057 1 1
0.256016961049393 0.251836153970903 1 1
0.305687430960212 0.299517927968364 1 1
0.22616966228647 0.221620233495718 1 1
0.167489731171449 0.164187522714097 1 1
0.238125525335235 0.233210440920637 1 1
0.156523790077666 0.153738272645284 1 1
0.34440131649484 0.336422304848977 1 1
0.190335182674573 0.186952301139247 1 1
0.262254288743618 0.257411448165254 1 1
0.036767433103126 0.0363049588635804 1 1
0.143187670706021 0.141131598256471 1 1
0.179288814099319 0.176190861039709 1 1
0.0959042869559109 0.0942817285351071 1 1
0.345006139107572 0.338645417986764 1 1
0.335155797904914 0.328597969322664 1 1
0.220541855291084 0.216771792923158 1 1
0.26716544764695 0.261502855252198 1 1
0.136043462436681 0.133212326604803 1 1
0.152233720789311 0.149185884119789 1 1
0.245106578257671 0.240766680252756 1 1
0.261246401086375 0.257455475436338 1 1
0.410219749358445 0.402195498876933 0 0
0.22568507264263 0.221221288753153 1 1
0.0962983470180431 0.0942356634332662 1 1
0.256429932955164 0.251089009467736 1 1
0.193956115830381 0.190501995193979 1 1
0.288008867407146 0.282945428885948 1 1
0.1463412969762 0.143353865995765 1 1
0.260672057712719 0.256624046356558 1 1
0.142295857628837 0.139788978475282 1 1
0.150487368641267 0.147547350589208 1 1
0.279225161506542 0.273742064946604 1 1
0.071758072125271 0.0710704840402855 1 1
0.0350314498090465 0.0339626192129805 1 1
0.0871738317805137 0.0858714570173527 1 1
0.283626293860575 0.278225661007107 1 1
0.0122136450718401 0.0116786857726472 1 1
0.169670134257266 0.166222375127613 1 1
0.29443047967955 0.290517580412929 1 1
0.0212017082177838 0.0214213736069093 1 1
0.149626021074044 0.147133033108711 1 1
0.208982194009284 0.204134892207626 1 1
0.207647462142678 0.203894980821197 1 1
0.241000075227031 0.236238686627544 1 1
0.326684035349742 0.320273702753396 1 1
-0.0126584397203464 -0.0131620176277822 1 1
0.123454214682862 0.121537658543678 1 1
0.285472129785631 0.279839739570509 1 1
0.328150267880756 0.322278552167879 1 1
0.161483155292008 0.159418398866052 1 1
0.297470269740791 0.292524072582198 1 1
0.445521426522202 0.437130187305402 0 0
0.229232438781836 0.225548962552544 1 1
0.202902562579779 0.199111417605956 1 1
0.32753288812617 0.321234641475115 1 1
0.090590299575607 0.0887024050507059 1 1
0.0939773196800941 0.0924948898526037 1 1
-0.0400415225856146 -0.0391792656499486 0 0
0.223814802734761 0.217938435404115 1 1
0.185514030681368 0.182449535761321 1 1
0.255708413285794 0.251274156089879 1 1
0.138323913542742 0.135151851723309 1 1
0.124656302268464 0.122307829628929 1 1
0.289003437158129 0.283643470826948 1 1
0.424364442142868 0.416378784441973 1 1
-0.0338614243769208 -0.0338518193109944 1 1
0.250931310696584 0.246343379716643 1 1
0.182938166932346 0.179769895209001 1 1
0.296776914614659 0.290680934525842 1 1
-0.0194785234350063 -0.0193610828432086 0 0
0.193104138753221 0.189494742088043 1 1
0.128624794095764 0.126287967052616 1 1
0.269402508067 0.264350754367579 1 1
0.320173407026509 0.313669287798761 1 1
0.33274714577494 0.325835507666616 1 1
0.266825187715979 0.262080987266259 1 1
0.125621088167378 0.123231806052031 1 1
0.318595813442134 0.312729268151082 1 1
0.235181824179537 0.230004598175996 1 1
0.18290425501252 0.178983700731255 1 1
0.2658558985951 0.260212210107174 1 1
0.269660160372775 0.264828922732821 1 1
0.223050249649206 0.220033840501015 1 1
0.144886889086659 0.142615222276657 1 1
0.181571693575608 0.17779137782844 1 1
0.0715758435296446 0.0703909830825872 1 1
0.199078259555322 0.195079854543764 1 1
0.140087100344367 0.137331162637998 1 1
0.149711692708446 0.147736170693388 1 1
0.237274843134647 0.234017500136295 1 1
0.192835646876585 0.18788219219247 1 1
0.114420667085505 0.112253898705901 1 1
0.136190186456661 0.133261878455853 1 1
0.256241028213855 0.251195333762416 1 1
0.297153584263821 0.290306493735827 1 1
0.0997597874156262 0.0969075325946733 1 1
0.11593308038342 0.113885938202701 1 1
0.279936499274114 0.274458579681949 1 1
0.251950782945385 0.247508439658164 1 1
0.185453389598436 0.181817529178785 1 1
0.087998662535383 0.0869068372259001 1 1
0.315470452634822 0.309519078424343 1 1
0.170071323965015 0.166794850299109 1 1
0.240486717907652 0.2358070040443 1 1
0.16032471605349 0.157142185306695 1 1
0.293800099559657 0.287168353032577 1 1
0.327107134210083 0.31948804287417 1 1
0.119636704107487 0.118574456518896 1 1
0.0770599370111182 0.0735071990484082 1 1
0.114384396900726 0.112191643684938 1 1
0.218581007003266 0.214889574996764 1 1
-0.0423553499290612 -0.0409450320219722 0 0
0.256332083329583 0.252149840401352 1 1
0.261322485706574 0.256194243489978 1 1
0.13042740189218 0.127522636893668 1 1
0.15714144660785 0.154710221335744 1 1
0.0851515305761537 0.0824796411205645 1 1
0.138355195390661 0.135643267844679 1 1
0.179164568455698 0.175932179136422 1 1
0.438661269370321 0.430857006884352 1 1
0.117152854669841 0.115327329722959 1 1
0.275121365865918 0.270453066096749 1 1
0.0302469896163071 0.0304894529061546 1 1
0.226149849197348 0.221711187014138 1 1
0.241534890366266 0.237106047765191 1 1
0.332688075073152 0.325687908695094 1 1
0.149364444519361 0.146709444652002 1 1
-0.0204996704018048 -0.0197960863288292 0 0
0.0896495806584525 0.0876603097728695 1 1
0.307558672919993 0.302162428710639 1 1
0.0477068855414795 0.0478327595927129 1 1
0.142271435964478 0.13947153969413 1 1
0.19099549637791 0.187407918115166 1 1
0.0638713876216891 0.0624410885430531 1 1
0.191494335471655 0.18888165898355 1 1
0.174109139546478 0.170802293272371 1 1
0.217720722295055 0.213349449471905 1 1
0.177838022828427 0.175009779198346 1 1
0.161763951364975 0.159052670925344 1 1
0.271698112685677 0.266506396055266 1 1
0.0495238800518234 0.0475635850509405 1 1
0.237068765197909 0.232994227947224 1 1
0.215226318798877 0.211343314509567 1 1
0.287861704020757 0.282678554293828 1 1
0.429740628190302 0.421696668244375 0 0
0.320808011498114 0.315203823378544 1 1
0.353255428801003 0.346659539248079 1 1
0.0666007558277974 0.0667209389364916 1 1
0.268854026119064 0.263704009397625 1 1
0.0626383735392694 0.0615511496718596 1 1
0.217354355080188 0.213688152986982 1 1
0.0896903851999283 0.0881205347019935 1 1
0.0278754545814208 0.0275967065437125 1 1
0.196530583260825 0.192103076706809 1 1
0.283127401264802 0.277621534064064 1 1
0.404109567969368 0.396120778230771 0 1
0.252866870604404 0.248617263985658 1 1
0.520770242348598 0.511099840517521 0 0
0.246180027627106 0.240919150071826 1 1
0.0274278364775305 0.0269663394316969 1 1
0.121048158814992 0.119276198906626 1 1
0.25191356643831 0.246815165133515 1 1
0.306017703600247 0.300459556916897 1 1
0.0993802426174159 0.097557665155086 1 1
0.311134506107654 0.304598033978036 1 1
0.231230243053004 0.226671910038038 1 1
0.171699644109222 0.168713747807229 1 1
0.248771053602371 0.244178240603367 1 1
0.233829729594448 0.229233606963696 1 1
0.134188752379192 0.132017267877654 1 1
0.256308938188687 0.251070202078597 1 1
0.1615137091303 0.158627354911106 1 1
0.159415520403831 0.156754962151599 1 1
0.28448971414983 0.279490450258686 1 1
0.192774853670952 0.189365708894843 1 1
0.110070769052888 0.108034872115022 1 1
0.0565564906019043 0.0556773426324325 1 1
0.30277227242924 0.295035176756213 1 1
0.0845088945951007 0.0833372619226845 1 1
0.20675872784898 0.203230966021667 1 1
0.128493116519769 0.126463563118084 1 1
0.130102515036403 0.12809170373917 1 1
0.493311332163903 0.483215965110869 0 0
0.287106788333315 0.282358633602302 1 1
0.245433222162261 0.241308549303477 1 1
0.300404467498483 0.295183586243487 1 1
0.134601421277142 0.131823284063955 1 1
0.265725464316758 0.260186942736317 1 1
0.092937010370552 0.0894995489303667 1 1
0.135453625625496 0.133290470231508 1 1
0.237779406737407 0.232473830021172 1 1
0.200554950546742 0.19730031869514 1 1
0.105395691777444 0.10338937546698 1 1
0.215986684762081 0.211773358893362 1 1
0.164152777683052 0.161565711095784 1 1
0.15347616368414 0.150877692239076 1 1
0.160277744445775 0.157207575179332 1 1
0.0481522254672224 0.0473737553344416 1 1
0.190720605821614 0.187511303106037 1 1
0.162885051528834 0.159961465959893 1 1
0.283094957610762 0.277874844732672 1 1
0.112445734377453 0.110365729263401 1 1
0.165980483738935 0.161983781742037 1 1
0.38186182580775 0.375386685106528 1 1
0.268656818576994 0.263825431303268 1 1
0.250189067309294 0.24566075603917 1 1
0.264300064580608 0.259738882751049 1 1
0.284141616753281 0.278263967922967 1 1
-0.0535457540273931 -0.0525802077576349 0 0
0.210253498308936 0.205914942868391 1 1
0.301816394932671 0.29579755888614 1 1
0.202953821907928 0.199510036739089 1 1
0.050697692662195 0.0486689476726965 1 1
0.249271804411241 0.24522388068502 1 1
0.0617551420218784 0.0607992102155516 1 1
0.473863452716048 0.463732282415556 1 1
0.12473121947721 0.122899877941913 1 1
0.19917769023688 0.196380713868978 1 1
0.224975322698192 0.220929574232866 1 1
0.265945110083198 0.261211515599338 1 1
0.0508700936571901 0.0498968447099528 1 1
0.277544001177287 0.271750889251762 1 1
0.110217329552807 0.107607512969426 1 1
0.220690706117333 0.217067234539876 1 1
0.114182650516527 0.112420548662854 1 1
0.230749401151014 0.227094640546335 1 1
0.121101537356728 0.117991004051549 1 1
0.236931296025307 0.232496759084928 1 1
0.136559449939286 0.133819967478473 1 1
0.230673900510922 0.226382228537508 1 1
0.197163491920233 0.193586073410666 1 1
0.11028686945039 0.108588128532344 1 1
0.253996223909093 0.249588341643586 1 1
0.162222843591196 0.160753910072096 1 1
0.165496262041361 0.162032618490098 1 1
0.166293096110173 0.162501207032717 1 1
0.232410827388736 0.228254175810319 1 1
0.251288546404336 0.246883816199928 1 1
0.132187341601743 0.129351570809498 1 1
0.337090589695789 0.33079719105505 1 1
0.0942960627647548 0.0915647114401357 1 1
0.209770478937617 0.206007785340926 1 1
0.336632728973229 0.33131584419218 1 1
0.113826499281962 0.111564205298543 1 1
0.0341232968477303 0.0338666576329267 1 1
0.294095064474506 0.288745207323091 1 1
0.0381207173474569 0.0370894299803059 1 1
0.354477277582872 0.347400847103019 1 1
0.186436977414579 0.183546389563613 1 1
0.308475387664476 0.303718320087137 1 1
0.251021756455118 0.245555935443914 1 1
0.378740348894945 0.372153645893886 1 1
0.2997907215707 0.293555560266972 1 1
0.228636674880359 0.224121875875842 1 1
0.049689116506863 0.0491005825973884 1 1
0.281437632830868 0.275688024027766 1 1
0.148443799999947 0.1458334066563 1 1
0.330091948671666 0.323866281593091 1 1
0.201447718905329 0.197800995687278 1 1
0.00721019338905725 0.00664897338015016 1 1
0.254325997605333 0.250260002512725 1 1
0.272990413591088 0.267941194563038 1 1
0.153988443726338 0.15140594068738 1 1
0.297543984170205 0.291891702882476 1 1
0.296013801207806 0.291549663419557 1 1
0.181690758444627 0.178555744372341 1 1
0.263420556650255 0.259163985867059 1 1
0.393722350199339 0.386044842234825 1 1
0.169586472449102 0.165930189338529 1 1
0.140474367691905 0.137828995159767 1 1
0.251753941349056 0.246608484827198 1 1
-0.00495295782209722 -0.00437481048601539 0 0
0.33425315028971 0.327099486403571 1 1
0.273195528428621 0.268210659610134 1 1
0.195163414819552 0.191839503954374 1 1
0.359700613420461 0.352834541870184 1 1
0.127938787894991 0.125798361782196 1 1
-0.0304112016205261 -0.0297698396494332 0 0
0.26095893721675 0.255961088853726 1 1
0.213174710268579 0.208966806354368 1 1
0.329250749703197 0.323131917063286 1 1
0.178603209621372 0.174879328084438 1 1
0.385099101471108 0.378540864323192 1 1
0.153450750648952 0.150534896886183 1 1
0.500665556388074 0.488704889074698 0 0
0.170581911479972 0.167321054560062 1 1
0.13518678704214 0.132373966505461 1 1
0.142781608697934 0.140476214332854 1 1
0.267738841631373 0.263320837763868 1 1
0.185862645410874 0.182539430313134 1 1
0.116574097950836 0.113929961015618 1 1
0.325501823754646 0.319286768536594 1 1
0.20111427993251 0.197415932170719 1 1
0.10705370025392 0.103752788041572 1 1
0.183771719102164 0.181866602802378 1 1
0.178411173608224 0.174405699449494 1 1
0.0132526744955217 0.0131297727143514 1 1
0.108184551299926 0.106153845074731 1 1
0.0806110913479754 0.0790210907746223 1 1
0.0818592746567658 0.0802097530412956 1 1
0.26710034044105 0.261732318602354 1 1
0.334240528217806 0.328382535870873 1 1
0.18866694851763 0.184899179900566 1 1
0.0967932761950928 0.0957720106055444 1 1
0.314456736810968 0.308489802910411 1 1
0.0973657752431909 0.0953487649167682 1 1
0.303474845274611 0.298252971147171 1 1
0.137810963124714 0.135435250532897 1 1
0.147658035123543 0.144891331922794 1 1
0.279116507322605 0.273506069392357 1 1
0.146196876899752 0.144612672909099 1 1
0.0728614807819708 0.0714659519092206 1 1
0.250612101306345 0.246859580648172 1 1
0.176797662007646 0.173350084318398 1 1
0.0713947763430504 0.0694170919495203 1 1
0.284522844171457 0.278961168754521 1 1
0.263564030259625 0.259031519676495 1 1
0.109039193308922 0.107293176800251 1 1
0.203851691595103 0.201539301893229 1 1
0.276165499578287 0.270609901229565 1 1
0.104801444860458 0.101856094054034 1 1
0.199466647164884 0.195916479577633 1 1
0.295230195998962 0.288760502486257 1 1
0.231664242999616 0.228088853580821 1 1
0.223299259897408 0.220327490619051 1 1
0.2431773946274 0.238730560390142 1 1
0.156956690823252 0.153653814141172 1 1
0.317549726892453 0.311637770595274 1 1
0.149499125135142 0.145588703212772 1 1
0.218129427250898 0.214044608216308 1 1
0.297036257939713 0.29158547741669 1 1
0.181141904271505 0.177326039287329 1 1
0.157615412474047 0.155163159652018 1 1
0.170459319580747 0.167080608719262 1 1
0.197837803746551 0.194558330803821 1 1
0.203205129928657 0.199178156396713 1 1
0.134538657023004 0.13221967845265 1 1
0.271533150358323 0.266631922612011 1 1
0.220161405181636 0.216172760946733 1 1
0.253732987854991 0.24861801769663 1 1
0.137858321585303 0.135313396871813 1 1
0.110038740773882 0.106740667904695 1 1
0.212621039745314 0.209015628887157 1 1
0.140870523571443 0.137874778331872 1 1
0.223427675208563 0.219227841039042 1 1
0.0898074496952221 0.0879739604405858 1 1
0.067466282898534 0.0669481880247373 1 1
0.122292263284006 0.119034477328797 1 1
0.216538486362503 0.212831736966747 1 1
0.195337497044394 0.191379209107023 1 1
0.182343636900086 0.178828485255403 1 1
0.118519263558199 0.115895323942173 1 1
0.276394946890293 0.272629967678998 1 1
-0.0246216320155597 -0.0237299910620614 1 1
0.141952109457328 0.13928159268187 1 1
0.143172709273373 0.140804004348636 1 1
0.261779867782489 0.256795064574908 1 1
0.0762835452022143 0.0752352745143412 1 1
0.128584968089273 0.126056177535603 1 1
0.213085100349411 0.208586300963525 1 1
0.437467247816023 0.430015062879786 1 1
0.25979835544455 0.255375302850946 1 1
0.216784882744405 0.211170194844194 1 1
0.193952062724564 0.190837234176438 1 1
0.26583557211677 0.260982668982525 1 1
0.247930311376742 0.242672251432648 1 1
0.173836895691703 0.170642337233605 1 1
0.285173636509602 0.280101064060542 1 1
0.100229920872328 0.0983656091825531 1 1
0.379858231391924 0.372177940330349 1 1
0.120250142235062 0.118664020670839 1 1
0.0978207231034799 0.0965748131440406 1 1
-0.00938385670975584 -0.00927964447390005 0 0
0.138658060457427 0.136439565298918 1 1
0.19948598156612 0.196275857554652 1 1
0.0923557462883125 0.0908507896823046 1 1
0.0429253701235383 0.0414448181853535 1 1
0.104284851011976 0.102461824343111 1 1
0.230341510912021 0.225914781682798 1 1
0.076040339440531 0.0747388911447965 1 1
0.0459377548890103 0.0450513135022828 1 1
0.0566958653083403 0.0558405624828297 1 1
0.377293377449853 0.371250283695146 1 1
0.268713366934953 0.263140141467631 1 1
0.136887982296774 0.134671948138104 1 1
0.309796768083594 0.303923300633402 1 1
0.122961093897897 0.119608575668884 1 1
0.0812250865331835 0.079997306629146 1 1
0.266410185385191 0.260387732283643 1 1
0.0765034337190572 0.0750421405870108 1 1
0.327434870948355 0.321257041967263 1 1
0.219345499899665 0.21572551497513 1 1
0.287014702032277 0.282055385424547 1 1
0.181953275293217 0.178234453595654 1 1
0.307613341303938 0.301251282234255 1 1
0.274760613150814 0.269381073757138 1 1
0.186489860146661 0.183116935014173 1 1
0.14847697395468 0.145481680254546 1 1
0.181618390864065 0.178026785620006 1 1
0.259682338331334 0.254998288031861 1 1
0.169274952585993 0.165913237591114 1 1
-0.00860340030980316 -0.00869724937605152 0 0
0.135459444986276 0.132404117875072 1 1
0.236376067095327 0.232568119849589 1 1
0.212530012300295 0.208503928267197 1 1
0.253381392468599 0.248280261373929 1 1
0.171139175421685 0.168167770816256 1 1
0.222503920808456 0.218640608713443 1 1
0.216977741371235 0.212797442216817 1 1
0.177446621265514 0.17469493003433 1 1
0.104211124463924 0.102577496993958 1 1
0.214885505177319 0.211103814597822 1 1
0.0488672454893718 0.047788276744384 1 1
0.332426325060715 0.326214980292812 1 1
0.21170762161856 0.2081228090872 1 1
0.343657658982195 0.338145248618497 1 1
0.195224612969992 0.192458434972611 1 1
0.379289041056627 0.371423347166309 1 1
0.313854983632754 0.309010186318897 1 1
0.0244165406457141 0.0240600468516145 1 1
0.23828670552665 0.234004496699684 1 1
0.0310847834632244 0.0305725781855615 1 1
0.352394485121404 0.345924484051373 1 1
0.161396716213754 0.158029751203577 1 1
0.277263218884176 0.27248343145353 1 1
0.166892638818347 0.163344440672773 1 1
0.384806307161988 0.377890365299824 1 1
0.150144806249376 0.147835647189036 1 1
0.356541099739171 0.34929111266348 1 1
0.210885806067927 0.207607773257004 1 1
0.00174087532310666 0.00134045494370109 0 0
0.224195011005974 0.220259373645366 1 1
0.198743721897271 0.195420343066418 1 1
0.152958007536408 0.150354095917583 1 1
0.126358815302323 0.123776510039628 1 1
0.226512477060808 0.22230465409247 1 1
0.143272435502756 0.141005702742189 1 1
0.139929355575463 0.137393251432314 1 1
0.244234391830793 0.238607650878584 1 1
0.195260577592987 0.191224789657954 1 1
0.177760131848572 0.174378632279874 1 1
0.252876803228923 0.248337382559493 1 1
0.230904981774545 0.226124324890087 1 1
0.307822636150793 0.3020195118068 1 1
0.131464049998605 0.128964498224196 1 1
0.234507589390173 0.231180517728954 1 1
0.306009435563316 0.300129972218565 1 1
0.385540387942585 0.378678169083216 1 1
0.148174021662003 0.147453362600208 1 1
0.305926706369552 0.301284609651732 1 1
0.383136490006313 0.376415159070743 1 1
0.262262753363933 0.257836241533634 1 1
0.103110828651361 0.101745486673972 1 1
0.357729776547109 0.351011732084159 1 1
0.222248447587093 0.217352856974436 1 1
0.274016877935254 0.268231078089827 1 1
0.312743057543151 0.306746604228491 1 1
0.0500791607348913 0.0487062789305658 1 1
0.262798640196441 0.25769291622814 1 1
0.106342553451421 0.104477668318201 1 1
0.210667549439134 0.206322376595763 1 1
0.0469528271772938 0.0463617451102592 1 1
0.300051039058311 0.294946310023731 1 1
0.201822364077887 0.198873010843396 1 1
0.331741130544069 0.325737537733496 1 1
0.20074326987818 0.197845438236502 1 1
0.186724566959623 0.183662201905525 1 1
0.133966967028636 0.131295970146625 1 1
0.114799235617792 0.111855857133459 1 1
0.120793617009783 0.117920417315068 1 1
0.226287471144658 0.222941811922354 1 1
0.371614562784199 0.364953235019967 1 1
0.302207102457654 0.29647908320473 1 1
0.358638785654322 0.352538012376335 1 1
0.31203885290936 0.305748901011789 1 1
0.241839907467971 0.237624673172059 1 1
0.152232547209596 0.149251909250778 1 1
0.0963052971641677 0.0947851766622539 1 1
0.211319323674038 0.206899919881624 1 1
0.330115183923015 0.324152309067285 1 1
0.167293147969369 0.164573813217643 1 1
0.271542100472745 0.266681772995767 1 1
0.172249068895288 0.170078772504574 1 1
0.168261819093235 0.165351647077 1 1
0.30686998216782 0.300528026893039 1 1
0.00988915052019653 0.00987831150336698 1 1
0.123000154825084 0.121573531055152 1 1
0.259384545598452 0.254993002965463 1 1
0.146100519568367 0.144077925198516 1 1
0.234124027852252 0.229768412357797 1 1
0.261849620720493 0.256819573765308 1 1
0.279082673515882 0.273249470118242 1 1
0.174496325680995 0.170808235403813 1 1
0.345981045817223 0.339046244504495 1 1
0.0459796234114827 0.0457590063460927 1 1
0.259786962173637 0.254907862474044 1 1
0.232111162950438 0.227486387150398 1 1
0.106486432918455 0.104992610898075 1 1
0.184287010423308 0.181275641991069 1 1
0.0199082763474936 0.0203299748838365 1 1
0.0606455176362338 0.0598792397865688 1 1
0.382522782380891 0.375239288479739 1 1
0.0674710470556481 0.0662217884237966 1 1
0.190065813886201 0.188054215163118 1 1
0.318369926099845 0.312165761455836 1 1
0.153419285707627 0.150359395203996 1 1
0.343249766108123 0.336998856529696 1 1
0.242606418125078 0.237873702812496 1 1
0.163532097337654 0.160593831344052 1 1
0.24506846148332 0.239748171536746 1 1
0.322155595931677 0.316130865378867 1 1
0.386129134289611 0.379176871194584 1 1
0.109887976031154 0.107799492117282 1 1
0.232006026732849 0.227904788383405 1 1
0.0768262299748666 0.0747682020222402 1 1
0.244977374157353 0.239350521416865 1 1
0.180652142380325 0.177266193024002 1 1
0.273495410284255 0.268122194176173 1 1
0.149891779438855 0.14725637777007 1 1
0.25261772656963 0.248096489989467 1 1
0.176691582253531 0.173308843048986 1 1
0.300486718450688 0.295482818259208 1 1
0.118857504168738 0.116557806064915 1 1
0.270708640954835 0.266571968311552 1 1
0.178286665782453 0.175220113901659 1 1
0.225986694724237 0.221951719988532 1 1
0.329948754590903 0.324476735562919 1 1
0.268132422457001 0.263114267245364 1 1
0.195751379943387 0.192796121428851 1 1
0.186708972633829 0.183396169279887 1 1
0.305224535303569 0.299819149493767 1 1
0.263704549093575 0.259080179740888 1 1
0.308352021883611 0.301733338736243 1 1
0.239055449030677 0.234868770709638 1 1
0.109089606815409 0.107102352887864 1 1
0.0604217730594765 0.0591446038106816 1 1
0.370149443037712 0.363125961228319 1 1
0.118812002118944 0.116830832571813 1 1
0.083207455709502 0.0815621097539603 1 1
0.131073747996342 0.128825638711048 1 1
0.299104511177139 0.29392641428513 1 1
0.179109518506979 0.17543721943486 1 1
0.231357020747039 0.227014718749402 1 1
0.31210137912491 0.306136334266854 1 1
0.349102125828602 0.342799251044453 1 1
0.301487430033553 0.294672679352898 1 1
0.281407614767339 0.276406095807113 1 1
0.261221858416535 0.25670390046823 1 1
0.157541578521472 0.154843197522772 1 1
0.23283296572872 0.228425085584053 1 1
0.309410108325429 0.303550725820351 1 1
0.065242268227697 0.0643166174096762 1 1
0.350701418523426 0.343941551283952 1 1
0.106706059347909 0.105823694169134 1 1
0.21051774689384 0.206512568777801 1 1
0.210959532570862 0.206768555371565 1 1
0.165706177730479 0.163446501685773 1 1
0.213189296566696 0.209760252538479 1 1
0.204848449370354 0.201657948496329 1 1
0.0788070130135518 0.0770630906503397 1 1
0.187807680829436 0.184386884369363 1 1
0.367967190980284 0.361211087237467 1 1
0.194723832986326 0.191368046135949 1 1
0.122325585678073 0.119822870152063 1 1
0.217337714411288 0.213622587019138 1 1
0.212029958570317 0.208173441717429 1 1
0.17091497746525 0.167546195137075 1 1
0.0302065272265202 0.0298220245989972 1 1
0.163409210294297 0.160309066804249 1 1
0.322352683654378 0.316124043293549 1 1
0.175527791085399 0.172625918490333 1 1
0.322329589099019 0.31683439604478 1 1
0.227974775159276 0.225219778483698 1 1
0.296234597599719 0.290785226708517 1 1
0.2142028430499 0.210261998880328 1 1
0.459400944219502 0.451811634336878 0 0
0.0924960732101055 0.0905466321057287 1 1
0.118737200405447 0.116472611012976 1 1
0.239580491281411 0.234213582623586 1 1
0.308359448515629 0.302414268974008 1 1
0.11793839701116 0.115443380478751 1 1
0.232541422258869 0.227597860640853 1 1
0.0993287624142472 0.0972779861279456 1 1
0.324266083704563 0.318082474043658 1 1
0.204921125686531 0.201124834145965 1 1
0.306540241015728 0.302400654682458 1 1
0.31436502759758 0.307931410237793 1 1
0.13066000292395 0.128669713722279 1 1
0.315608182998528 0.309623646561252 1 1
0.311738050452269 0.306583761478117 1 1
0.141727000814081 0.140353506693462 1 1
0.337023585502641 0.330173133209797 1 1
0.33575275745099 0.328780902127382 1 1
0.216208349707435 0.212943384271509 1 1
0.120814167946064 0.118457899622367 1 1
0.12091011193342 0.118773205254708 1 1
0.00530075112615565 0.00512979761275768 0 0
0.459134305223997 0.449526959772644 0 0
0.287398313865742 0.281953359107059 1 1
0.265170468435622 0.2606063696148 1 1
0.242243699877045 0.237932000735205 1 1
0.197049640697206 0.193697349534139 1 1
0.100001289540961 0.0976655489663321 1 1
0.110990398906712 0.108966556627818 1 1
0.264525675148645 0.259697405531398 1 1
0.355515286728292 0.347960336650484 1 1
0.235830684189828 0.231542395276878 1 1
0.135247046741219 0.132712394384749 1 1
0.178280742003681 0.175033092849817 1 1
0.140093013243863 0.13701963324078 1 1
-0.0279266197716224 -0.0271967179500385 0 0
0.190736530800663 0.187048145297009 1 1
0.188876726116415 0.185068075813325 1 1
0.106361756168657 0.104853890731393 1 1
0.11110073279091 0.109428160376821 1 1
0.121120179208168 0.119503333004905 1 1
0.0520074457443033 0.0515110473838421 1 1
0.0381065854549627 0.0371872731406208 1 1
0.335678417964051 0.328944488215079 1 1
0.244390435856003 0.239578776290301 1 1
0.232453673194725 0.227554587415266 1 1
0.331894352877819 0.325206793453453 1 1
0.355359862070797 0.349080301270526 1 1
0.206731398791039 0.202686226920682 1 1
0.061600724599184 0.0606030539051608 1 1
0.235894000046645 0.231082095017646 1 1
0.321300947563574 0.315598699160057 1 1
0.106521282164323 0.104635029845562 1 1
0.250603931098035 0.246073362110678 1 1
0.240120932483051 0.23581277052337 1 1
0.266185660425586 0.26109738229252 1 1
0.303216851590295 0.297276091884491 1 1
0.127640908316399 0.125070718934082 1 1
0.35448274616238 0.346801787234813 1 1
0.209572549777363 0.206037455944908 1 1
0.00158744976102969 0.00128317150054071 0 0
0.118058016786154 0.116922360022061 1 1
0.172114768256075 0.168796582885416 1 1
0.0996676439611455 0.0977917314425495 1 1
0.244015325422728 0.238832036036776 1 1
0.277157590254138 0.272249896538652 1 1
0.184236167435531 0.180702914831488 1 1
0.196939541476933 0.193238279416784 1 1
0.370540970953513 0.363768061452325 1 1
0.282183230683471 0.27669529560922 1 1
0.0879289917867682 0.0864993025869068 1 1
0.155777245597225 0.15270412004316 1 1
0.229142214157807 0.225216342031241 1 1
0.160424473640663 0.15733267380891 1 1
0.307219878589098 0.302175358981001 1 1
0.280487063234205 0.275375660050565 1 1
0.285458439474441 0.280345461482775 1 1
0.139008499690794 0.136894903054099 1 1
0.305306126521543 0.299908312902979 1 1
0.291360461227017 0.285614294851712 1 1
0.27585302183261 0.270693888366366 1 1
0.226272157241261 0.222408235981052 1 1
0.157447301499085 0.154378075584116 1 1
0.15066678525768 0.147728157930362 1 1
0.173143309947845 0.169920604985815 1 1
0.0597334233059919 0.0580485188473914 1 1
0.322627149930919 0.316481009122191 1 1
0.165080814424158 0.161755541701459 1 1
0.240086469102321 0.234179229545784 1 1
0.0291104991705758 0.0299748824603853 1 1
0.164579986743189 0.161537004413306 1 1
0.300407287323794 0.294889437781901 1 1
0.254527564707442 0.249437004822615 1 1
0.2410431607221 0.237563359315708 1 1
0.201830093458467 0.197771901573201 1 1
0.202166575059491 0.1982041180907 1 1
-0.0272215502929086 -0.0255808370413062 1 1
0.0148250625794601 0.0146507021121347 1 1
0.186728957011912 0.184159345693803 1 1
0.0909464843688451 0.088896824702299 1 1
0.307733031637026 0.302294090531021 1 1
0.286355977647251 0.280761982023475 1 1
0.263196171531544 0.258447883827181 1 1
0.134540183413339 0.131255077533273 1 1
0.111925316528711 0.109807249663839 1 1
0.432746575121057 0.424808082996987 1 1
0.100923054003771 0.0991141849685344 1 1
0.229093633313484 0.224341313607162 1 1
0.208231183240773 0.204739471000574 1 1
0.296188594064714 0.288650917267158 1 1
0.262614234833197 0.257791793178048 1 1
0.210480554712665 0.206686549767314 1 1
0.15761247904981 0.154183786217781 1 1
0.170399770652594 0.167469346034559 1 1
0.26666964961097 0.261202879033001 1 1
0.264596494544701 0.259839757504001 1 1
0.390289550538711 0.383248494462948 1 1
0.343226476478047 0.336287379857933 1 1
0.108534174486288 0.106284425641868 1 1
0.317291102032369 0.310883249273272 1 1
0.460970543534464 0.452311801730043 0 0
0.110221063347609 0.107871162227687 1 1
0.133801231193173 0.131043435761031 1 1
0.217401719243105 0.213505642232253 1 1
0.156085514197665 0.154672743460176 1 1
0.00106152100119392 0.00132476167304611 0 0
0.327983385418259 0.322164099463194 1 1
0.27822004261489 0.272952338645944 1 1
0.0963490732653021 0.0948297100641854 1 1
0.249422297255732 0.244792518014512 1 1
0.0278800304606377 0.0271590302834053 1 1
-0.0175099131436998 -0.0169320072155732 0 0
0.270860195597758 0.265838625532138 1 1
0.231661374861439 0.227362482746154 1 1
0.12999984667556 0.126456230485633 1 1
0.0604976418762674 0.0597116449336286 1 1
0.413140932351495 0.404310535813554 0 1
0.0620332565647714 0.0604883978535212 1 1
0.0906954620889811 0.0889202337390169 1 1
-0.085724776099494 -0.0837058016676517 0 0
0.121754295146998 0.11930290969542 1 1
0.215180553450704 0.210864912110133 1 1
0.18272737285526 0.180390976329698 1 1
0.185622398567977 0.180938884058963 1 1
0.118281889209895 0.116349265913135 1 1
0.32649003890299 0.319305786264229 1 1
0.240777631556355 0.236546624381631 1 1
0.141490175824605 0.138986792908867 1 1
0.292585029870081 0.287651783688191 1 1
0.20235700173247 0.198584915691566 1 1
0.0715725594402141 0.070322171783172 1 1
0.27922903231392 0.273918843648035 1 1
0.331990988624548 0.326152299752953 1 1
0.214677189601857 0.210601496866909 1 1
0.233541937183387 0.228890503064673 1 1
0.1029495659662 0.100669253047512 1 1
0.000826484427286594 0.000706430897426877 1 1
0.190147378376229 0.187036020375692 1 1
0.147118939606742 0.143312652451938 1 1
0.540742772049977 0.530692962218311 0 0
0.113578857446459 0.111838501355437 1 1
0.19814223099514 0.194636296172808 1 1
0.237630740439032 0.233536231162467 1 1
0.301188850659914 0.296280323722534 1 1
0.365608783515318 0.359133266200388 1 1
0.288906652013555 0.283155619256284 1 1
0.27672500465448 0.270660131436895 1 1
0.39121534094894 0.384030567292936 1 1
0.133366645387839 0.131379251158643 1 1
0.221961497680619 0.217498522689528 1 1
0.0768423987234231 0.0745405132686303 1 1
0.088198671975213 0.0866840475654612 1 1
0.153036212760318 0.14998849388477 1 1
0.156522635752894 0.152492235067845 1 1
0.0884690769699096 0.0866555208993535 1 1
0.121335483094985 0.119353147460985 1 1
0.177691456889531 0.174473391607963 1 1
0.103801568885845 0.101776074026458 1 1
0.150497034805323 0.147173715009828 1 1
0.0891602667476013 0.0864279724996425 1 1
0.153479584464149 0.151547408561969 1 1
0.196009795901712 0.192399905883624 1 1
0.134533767852852 0.131069052367787 1 1
0.205995672002694 0.203295947014419 1 1
0.126354930488246 0.1250347133383 1 1
0.153435271252822 0.1490505980377 1 1
0.0194815189317387 0.0190304593087513 1 1
0.341517249722046 0.335335718370613 1 1
0.168138352689565 0.164364187399521 1 1
0.314106058376657 0.308516956451939 1 1
0.295368059211886 0.289547204054398 1 1
0.14444386775638 0.142580277831164 1 1
0.143528024105436 0.140771099482452 1 1
0.0561367800456033 0.0548650521942532 1 1
0.0801136469661233 0.0780253544598215 1 1
0.184671281538962 0.180967604506082 1 1
0.148132370982948 0.14532235226164 1 1
0.157455717977884 0.154496895494684 1 1
0.137518172638347 0.135108194112874 1 1
0.223925221288523 0.219922495180913 1 1
0.203537715651959 0.199603211263375 1 1
0.225670247316542 0.221193492856338 1 1
0.0669996693961356 0.0670649364619053 1 1
0.163487938207823 0.160811020885156 1 1
0.141137794359106 0.137733324422769 1 1
0.151231158755722 0.148075535493789 1 1
0.118000484436582 0.114574428004272 1 1
0.04309177495136 0.0419159675984368 1 1
0.288626731973584 0.283180451554064 1 1
0.109118615952799 0.106259706779627 1 1
0.0934408891848549 0.091968379606218 1 1
0.201838403313098 0.198103875516763 1 1
0.0850440252047322 0.0837782762376767 1 1
0.291064954273428 0.285344582818514 1 1
0.310149769275835 0.30508900831292 1 1
0.296883062965142 0.291842888747201 1 1
0.251656507873478 0.247101924883724 1 1
0.257278263897725 0.252202078047964 1 1
0.350406007967243 0.344070556403213 1 1
0.0330876155592 0.0323745048019524 1 1
0.207981523671135 0.204011941351009 1 1
0.165437237688947 0.162818267158561 1 1
0.281197154325692 0.274974243714672 1 1
0.268309797509469 0.263899256436869 1 1
0.338121638949537 0.330603158986108 1 1
0.293410410461391 0.287762496878281 1 1
0.123015624227331 0.120566420222399 1 1
0.0479293262635264 0.0465593969966368 1 1
0.366834965445519 0.359739081950472 1 1
0.228221140071507 0.223173917770327 1 1
0.0891469948116315 0.0870154493526031 1 1
0.116119943345046 0.113985804413441 1 1
0.192239471933361 0.188840203959764 1 1
0.288669121523818 0.283950110768145 1 1
0.264706717024587 0.259180997100666 1 1
0.10033311909493 0.0977793464589332 1 1
0.130686708067554 0.128097795284487 1 1
0.241655286167718 0.237554602907829 1 1
0.114121625216089 0.112115478641139 1 1
0.227809090643283 0.223477625157727 1 1
-0.02431426274996 -0.0235582313357229 1 1
0.113589445486738 0.112764541077772 1 1
0.280740255403678 0.276100477710039 1 1
0.130965563427522 0.128809526909854 1 1
-0.00212015389695545 -0.000741641038564868 1 1
0.196137666202336 0.192612665045984 1 1
0.12940794196145 0.126507519201629 1 1
0.192937298819501 0.189450397116349 1 1
0.194559630154366 0.190542511561389 1 1
0.0150529810499045 0.0143255069651568 1 1
0.231022508077381 0.227153241296812 1 1
0.261602893748393 0.25686781758406 1 1
0.252170729526389 0.247477520319077 1 1
0.384434636829639 0.377114829240108 1 1
0.298812650077675 0.293583696182272 1 1
0.174767122625676 0.171206942805075 1 1
0.349564185597505 0.342931960869723 1 1
0.172709016094193 0.169336516019031 1 1
0.335693690788375 0.329484567120697 1 1
0.172775954559419 0.169833605842604 1 1
0.263659639771146 0.258084519832211 1 1
0.233418943493353 0.230044906353895 1 1
0.246504528732551 0.240970889848901 1 1
0.275929171129509 0.270777718003776 1 1
0.232957744829966 0.229854137960443 1 1
0.180050644455779 0.177174060672087 1 1
0.0210291034621402 0.0211161263876744 1 1
0.202403541929952 0.198610640258257 1 1
0.151886397913837 0.149445883145456 1 1
0.207895933076963 0.203975451436418 1 1
0.206725121029987 0.20281302502345 1 1
0.397483797883518 0.390222251716378 0 1
0.229151387532857 0.223752295908787 1 1
0.337639780837756 0.331739967888066 1 1
0.124435649850307 0.12244230387349 1 1
0.173792475706686 0.170849632112804 1 1
0.316031533380736 0.311199181542339 1 1
0.0332734490949898 0.032887726505021 1 1
0.360947720216938 0.354533977824002 1 1
0.240621173973175 0.236105327530805 1 1
0.0622715825180806 0.0608114356128596 1 1
0.160591711478778 0.156911415747434 1 1
0.132318249289054 0.129825810617311 1 1
0.0774079085903127 0.0760292514481742 1 1
0.197481847789403 0.194237631313396 1 1
0.212168672780284 0.208322783089551 1 1
0.154496591366775 0.151538449190948 1 1
0.309726370637969 0.30346279815386 1 1
0.410517039895665 0.403606554635267 1 1
0.149542605536911 0.146019584986269 1 1
0.241470044497916 0.236805287756564 1 1
0.125526630561947 0.122839394944344 1 1
0.357478302707637 0.350598128330614 1 1
0.233681078488612 0.230042069550296 1 1
0.0834223176972352 0.0815551576757235 1 1
0.0756311124629524 0.0738743188251096 1 1
0.193750806660391 0.190209878628072 1 1
0.273277962888895 0.268038717735397 1 1
0.119741220654015 0.118007206564937 1 1
0.12469555845833 0.122714630982314 1 1
0.221363288862273 0.217321156183984 1 1
0.330280607074333 0.324162909517553 1 1
0.15222915257157 0.149198927911797 1 1
0.0704338016521766 0.0675064433146743 1 1
0.110356699199512 0.108131104845427 1 1
0.19379607719039 0.190358745666865 1 1
0.203076655073548 0.199501633021247 1 1
0.34418118094401 0.338708308973257 1 1
0.0928653995225556 0.0906347907698231 1 1
0.113053580809324 0.11160834456802 1 1
0.266192276377423 0.261033832134316 1 1
0.159070777678151 0.156472856556004 1 1
0.358039145439136 0.351814458087939 1 1
0.0778284060733559 0.0759936300724908 1 1
0.0909896875323119 0.0890213126016245 1 1
0.29025347632699 0.283342574294433 1 1
0.153373844356912 0.150531902245724 1 1
0.244509236779637 0.240205641705988 1 1
0.287616757955388 0.282471486677451 1 1
0.361767585656077 0.354306397648163 1 1
0.262335806393345 0.257239693278358 1 1
0.107013354002902 0.105196349755196 1 1
0.100784553926685 0.0990310445985371 1 1
0.249567549868024 0.245022202386572 1 1
0.267850142463235 0.263128952937895 1 1
0.0913856852359203 0.0895615897674874 1 1
0.256315378706524 0.250836765946581 1 1
0.291169382069257 0.285965087438252 1 1
0.117710476480132 0.115558754255669 1 1
0.333181010059092 0.326940326518177 1 1
0.17075517475329 0.167310174861276 1 1
0.069544664690871 0.0673078074088971 1 1
0.250388684563336 0.246471999951192 1 1
0.137829325445056 0.135118391035959 1 1
0.242269402917601 0.237012443268422 1 1
0.129385861110415 0.128134479538015 1 1
0.441475866713824 0.433386979880284 1 1
0.256647109086409 0.251376801345528 1 1
0.0727372943138159 0.0720015283433126 1 1
0.217735504993948 0.213923435761595 1 1
0.24998945901081 0.245051631382341 1 1
0.0189748684948019 0.0185468174919082 1 1
0.186224992015148 0.182944959926649 1 1
0.162127778967763 0.15923341679976 1 1
0.210308714813904 0.206953981410206 1 1
0.215642288135184 0.210854478143341 1 1
0.0667607840698041 0.0655459301371151 1 1
0.291565836019144 0.286196960720846 1 1
0.313770274378059 0.308148284666653 1 1
0.112180195931391 0.110231851550519 1 1
0.295491921931264 0.290415259757488 1 1
0.200059589730628 0.196692350407706 1 1
0.26256176767251 0.257693068043733 1 1
0.19370592668437 0.190278959954853 1 1
0.199075605901112 0.195197353671916 1 1
0.188260182342068 0.184800491828528 1 1
0.0475202419556187 0.0467579733135213 1 1
0.198482633397383 0.194740714031393 1 1
0.200762150745012 0.197049606620765 1 1
0.251814702039134 0.247195293455709 1 1
0.200149343161599 0.195053484988983 1 1
0.249469407667061 0.244602667202894 1 1
0.189353195243814 0.185675666450013 1 1
0.239095643075709 0.234178910534797 1 1
0.20657759680613 0.20246193652218 1 1
-0.100527610883489 -0.0982623081311343 0 0
0.081395976124178 0.080097406633996 1 1
0.286496532477086 0.281440579687187 1 1
0.377826355733505 0.371158107852658 1 1
0.222198167042977 0.217690097901556 1 1
0.372197996694944 0.366606496910829 1 1
0.273731893115251 0.268368859490445 1 1
0.290413545852299 0.284334127752187 1 1
0.0989589520394181 0.0974079463012911 1 1
0.164262260962113 0.161293825221068 1 1
0.154829947885742 0.152051535401877 1 1
0.348372520668018 0.34205734645029 1 1
0.0811855698635912 0.0800940072406935 1 1
0.271246603325441 0.265939523567389 1 1
0.0442753595164732 0.0432115540126651 1 1
0.399242267868839 0.392532031224633 0 0
0.151062945261235 0.148215304683868 1 1
0.20692328114477 0.202916424712764 1 1
0.188593077926 0.184917874887995 1 1
0.177358364162041 0.174464292409846 1 1
0.167960792668811 0.164631839217801 1 1
0.204505913162886 0.20082179787709 1 1
0.139595828152208 0.13703287809533 1 1
0.223711012483784 0.219755243777578 1 1
0.105616181276228 0.103612192217187 1 1
0.0891269466368771 0.0882916508925541 1 1
0.0889164557000591 0.0876035265494647 1 1
0.106929808439994 0.104787100950585 1 1
0.0908369269059788 0.0892240154347917 1 1
0.104705753100447 0.102653216813159 1 1
0.222192243841125 0.217829575905671 1 1
-0.00452856764564601 -0.00466908958714011 0 0
0.117313797959432 0.115216640941969 1 1
0.0741844836324603 0.0729029719930184 1 1
-0.0252330978687374 -0.0246081748525952 0 0
0.0628189773193253 0.0614523641811427 1 1
0.261061305237184 0.256784353043733 1 1
0.172208752652548 0.169507790155878 1 1
0.324267807006215 0.318303627018395 1 1
0.264872519711872 0.259969302623913 1 1
0.0311462435241256 0.030966830242739 1 1
0.11668357600425 0.115249783884073 1 1
0.225922230073031 0.22189970073117 1 1
0.247658104680203 0.243755341533111 1 1
0.363141369000651 0.356846501987848 1 1
0.201448408928741 0.196633101819146 1 1
0.0489233511237884 0.047698029435267 1 1
0.0977746228581555 0.0959522758682467 1 1
0.136970645827471 0.134166624752116 1 1
0.0864714965627515 0.0850566413538447 1 1
0.196094733028699 0.191255205203086 1 1
0.228755235653975 0.224873991800571 1 1
0.162764404555439 0.159901393336328 1 1
0.283880108134754 0.278940174283883 1 1
0.137415411995629 0.135563182523085 1 1
0.209820905663234 0.20629486331862 1 1
0.179485789204838 0.17627672901084 1 1
0.194415874083261 0.190308655248766 1 1
0.258420079061811 0.254336053558004 1 1
0.254784611405525 0.249491246966892 1 1
0.184818141505295 0.181283687653633 1 1
0.314431716304987 0.307731524472374 1 1
0.357231815477668 0.350230133182881 1 1
0.216008226910025 0.212240720538621 1 1
0.196188943061461 0.192068018996252 1 1
0.234422432850806 0.230248775756234 1 1
0.349534249179649 0.343045192742663 1 1
0.363708356598624 0.356791741573007 1 1
0.175423999593984 0.172009685270198 1 1
0.16984510992037 0.167264075116872 1 1
0.160056752917321 0.156640759203008 1 1
0.267246009446052 0.262800401488603 1 1
0.210318997623215 0.205971703805133 1 1
0.147817563211555 0.144996000090718 1 1
0.338795975436106 0.331891087840087 1 1
0.235529969849654 0.231325672535172 1 1
0.169149437688857 0.165939515877846 1 1
0.154422236576824 0.15174357515197 1 1
0.224625444327473 0.221325514230044 1 1
0.18472130416749 0.181580759128989 1 1
0.220531307064441 0.216695846214217 1 1
0.173075986903117 0.16923347500559 1 1
0.214459521748026 0.210486250020086 1 1
0.250036917119319 0.245343345349439 1 1
0.150360393024688 0.147505291931591 1 1
0.206571947626569 0.203032487480855 1 1
0.15487882604463 0.151914404398659 1 1
0.150238027650955 0.147097099424843 1 1
0.284318969850329 0.278909622052022 1 1
0.118082181168543 0.115404124348936 1 1
0.275772203198409 0.270983784972667 1 1
0.248453814278689 0.243440297577204 1 1
0.121264390841692 0.119329973301656 1 1
0.15109381533255 0.148712152215511 1 1
-0.0690447799875581 -0.0673531342981167 0 0
0.290073814856419 0.284664219683943 1 1
0.189823707840828 0.186476655245465 1 1
0.103090327938991 0.101320124311522 1 1
0.393028844745681 0.385642692367481 1 1
0.261469219233634 0.257991247997068 1 1
0.291117508161942 0.28497758291396 1 1
0.426445298608904 0.418129688770311 0 0
0.118046168260182 0.11550359097628 1 1
0.178522100816663 0.177294745068705 1 1
0.388105648546616 0.381209151818312 1 1
0.306980288233828 0.301188800233492 1 1
0.195389101014653 0.191802522407336 1 1
0.134249163423234 0.13232241248426 1 1
0.0422034356646083 0.0424070237718985 1 1
0.334051413794643 0.328857925064827 1 1
0.255338592828158 0.249623407139093 1 1
0.258738959421324 0.253747360616868 1 1
0.292922465297426 0.287564956709685 1 1
0.102426170181438 0.101040091753397 1 1
0.34056824044067 0.334000556144974 1 1
0.154197354831153 0.15122737332024 1 1
0.115226382008126 0.113426781391798 1 1
0.108503109494198 0.10720021567103 1 1
0.0296082613389785 0.0284106450983758 1 1
0.2104852668627 0.206036459024703 1 1
0.287957416971044 0.282666207333002 1 1
0.315397816591054 0.309377578190763 1 1
0.204563200940343 0.201044286745166 1 1
0.168553958635802 0.165541810063621 1 1
-0.023703035400578 -0.0229599951512909 0 0
0.240271394543916 0.23603053053692 1 1
0.107863300457603 0.10557422933259 1 1
0.13125577926989 0.129188808551685 1 1
0.253538146763603 0.248694368729235 1 1
0.151754438760002 0.147577254593759 1 1
0.138847185106463 0.136163729613945 1 1
0.0916520242498053 0.089986332338915 1 1
0.11705170251974 0.114866808360988 1 1
0.383765458294523 0.376345944066521 1 1
0.236585639650639 0.230744284117981 1 1
0.150428644095234 0.146377326991351 1 1
0.108245171551507 0.106202045576715 1 1
0.0987456146821108 0.0979185705533647 1 1
0.21003843483418 0.20623569852753 1 1
0.237212510752668 0.233044645075755 1 1
0.152668652475047 0.151034334453298 1 1
0.230712085432079 0.226487646224963 1 1
0.258630687885274 0.253709484388139 1 1
0.278009737791791 0.272906119557055 1 1
0.235452784768881 0.231580483726922 1 1
0.171321062081196 0.168614864226201 1 1
-0.0228754819365469 -0.0228918839163558 0 0
0.136339582781499 0.133803644193282 1 1
0.291574361344465 0.28665428594198 1 1
0.208252598010968 0.204464196938754 1 1
0.209730163058813 0.205915494854437 1 1
-0.0467875965667395 -0.0462666380436329 0 0
0.106024690581768 0.10416053146643 1 1
0.428031122972145 0.420530480625938 0 0
0.254708099966201 0.250163424320081 1 1
0.35376830665546 0.34775291191828 1 1
0.169068230978047 0.165947059590401 1 1
0.301678393467113 0.296182079861894 1 1
0.193293997447567 0.190093812946182 1 1
0.205940708894259 0.202049074077266 1 1
0.0798489081540695 0.0784169889855468 1 1
0.24514496934346 0.240974127408919 1 1
0.196341626896101 0.193082429409387 1 1
0.285631200092653 0.281040938903431 1 1
0.268645845481063 0.263762750796564 1 1
0.103047153365694 0.100787241978985 1 1
0.198207411837102 0.194716031276864 1 1
0.148228130962784 0.14685136647743 1 1
0.0741407827491227 0.0724861113279315 1 1
0.168944624911754 0.165386000233572 1 1
0.341712587082283 0.336069400703885 1 1
0.0677193362291868 0.0670109207624061 1 1
0.12878807720862 0.126252308283931 1 1
0.122960355164789 0.120903039902327 1 1
0.261060930763685 0.256843193363347 1 1
0.136923449978707 0.134394210781678 1 1
0.0171017538694687 0.0167007009459201 1 1
0.212370828277851 0.208420875908144 1 1
0.114581303227536 0.112456377164322 1 1
0.223720421703128 0.21951694701357 1 1
0.190330672449608 0.186943225832075 1 1
0.203263477027507 0.199979720141172 1 1
0.0607659974203544 0.0591800888010817 1 1
0.271805768447271 0.266538503370706 1 1
0.22784514548495 0.223409238679974 1 1
0.243548292797705 0.238611508365121 1 1
0.282687887636459 0.277367685878857 1 1
0.196613300635083 0.193541166673753 1 1
0.175994698233044 0.173095947637708 1 1
0.330093086388696 0.323899013453204 1 1
0.313631182113341 0.307188666675542 1 1
0.107858570566388 0.105885559673719 1 1
0.409395320157699 0.401628342540484 0 1
0.181664412761127 0.175839019886015 1 1
0.166153776983427 0.162600314624366 1 1
0.147695208505041 0.144443779262539 1 1
0.039057157091911 0.0384113791180395 1 1
0.185081569623342 0.182240059628146 1 1
0.208637448267266 0.204831499406218 1 1
0.168407251451796 0.16506744395666 1 1
0.240334882682454 0.236735357712193 1 1
0.139240015007105 0.13774179327426 1 1
0.136499486078471 0.133829776891583 1 1
0.143478802153534 0.140456166110964 1 1
0.165304292170253 0.162024487348515 1 1
0.220974175186869 0.217699919966886 1 1
0.104444048011309 0.102815274564608 1 1
0.332831729834201 0.326207118763054 1 1
0.0914462507738579 0.0897955210294202 1 1
0.137127133395076 0.13437545247053 1 1
0.414527574912389 0.406809966429093 0 0
0.279297805773531 0.273996440614941 1 1
0.194247688728181 0.191510372038703 1 1
0.24398651955617 0.239757880000412 1 1
0.0420917320125594 0.0416592745781547 1 1
0.195585608349123 0.194266940360046 1 1
0.237462706667325 0.2315368745699 1 1
0.255459933194323 0.250502186414092 1 1
0.200315798710842 0.19463690457198 1 1
0.346860168676737 0.339694327590619 1 1
0.0870960631387815 0.0855738841313617 1 1
0.141005823371183 0.138384068590961 1 1
0.186981510973948 0.183145399452942 1 1
0.242349242428729 0.237994447538796 1 1
0.138401842122162 0.1357226475303 1 1
0.199216019714043 0.195398901254137 1 1
0.362056596011301 0.35416501444584 1 1
0.0695535354576551 0.0696245090650453 1 1
0.322008042783065 0.316229323205257 1 1
0.284063424444603 0.278792478727419 1 1
0.0800408440214234 0.0776784384893074 1 1
0.0929283777343179 0.0924470316411436 1 1
0.29029869050447 0.284643746506572 1 1
0.115663827792154 0.113294103922232 1 1
0.300152069220753 0.293538104246203 1 1
0.243801733011196 0.239372070102863 1 1
0.0175189409857458 0.0173912939221891 1 1
0.146389567192302 0.143894675450945 1 1
0.273196872730306 0.268005712576742 1 1
0.168672727076341 0.165610411900713 1 1
0.237128262953524 0.232827009278139 1 1
-0.0789467226395085 -0.0775883750883235 0 0
0.312499842921736 0.306784460384321 1 1
0.469894636449947 0.460770642890624 0 0
0.221002793163449 0.217347065052654 1 1
0.345760307316524 0.338580016008078 1 1
0.333678080750981 0.327599666039297 1 1
0.0114866616869836 0.0107398676784458 1 1
0.0595647758153258 0.0585437908356641 1 1
-0.0456917867032971 -0.0442655708081404 0 0
0.166004101123474 0.162710546814835 1 1
0.188660388390819 0.184046741331841 1 1
0.246748980057329 0.242689755426903 1 1
0.118965655180715 0.118019236249455 1 1
0.181933140777178 0.17860312397829 1 1
0.143767458479766 0.140937011612797 1 1
0.0548998664599825 0.0541077934821008 1 1
0.178671918871285 0.175506152861668 1 1
0.21126039291299 0.207960075510906 1 1
0.340130919824224 0.333119363611467 1 1
0.339391821710061 0.333304994059468 1 1
0.057313191852238 0.056853187769821 1 1
0.138144314138785 0.134900615744528 1 1
0.0756172545382066 0.074351080997705 1 1
0.187829542161357 0.183941141825932 1 1
0.197745769930675 0.194668034668722 1 1
0.28725551841331 0.282142418095833 1 1
0.255816086650407 0.249425532271145 1 1
0.229838788535074 0.226486367699761 1 1
0.101437827912585 0.0994114584284066 1 1
0.154188200699064 0.151502246222877 1 1
0.162956375406521 0.159904674019185 1 1
0.219236331714737 0.215522294571676 1 1
0.305263898412808 0.2996644326789 1 1
0.165955140464072 0.16383218834726 1 1
0.323063459904565 0.317104772488408 1 1
0.146299858300302 0.143185905481209 1 1
0.193625125586725 0.188734373189091 1 1
0.267455500763213 0.263632205578812 1 1
-0.0268205964403404 -0.0263908306782351 0 0
0.108332549764053 0.106405935310014 1 1
0.261283955598565 0.25596983228765 1 1
0.279177763503913 0.274141207559544 1 1
0.183067615279569 0.179824583586985 1 1
0.112304402311511 0.111008575464493 1 1
0.282293992385967 0.27703008427135 1 1
0.217100796629697 0.212984731137713 1 1
0.099642709143243 0.0977481278625762 1 1
0.115678544482795 0.11316554710343 1 1
0.0745200685558587 0.0728625827323626 1 1
0.248622839186227 0.244866813938766 1 1
0.0804068566148816 0.078699205465638 1 1
0.19751864589237 0.194197955736426 1 1
0.110104832224574 0.108212793276872 1 1
0.0935345105775791 0.0921566588233634 1 1
-0.0201043795030663 -0.0202002696665267 0 0
0.230870763930062 0.226159925266462 1 1
0.214580343322034 0.210555056745254 1 1
0.296174181594488 0.290379999404372 1 1
0.0798872718169742 0.0789258720905908 1 1
0.0705482038215019 0.0694169875438316 1 1
0.207856205202634 0.204982645886238 1 1
0.251557082576251 0.247018512343557 1 1
0.1417627135359 0.139603422659368 1 1
0.0833765788373093 0.0817635525607955 1 1
0.374146536801874 0.36738776327086 1 1
-0.038670938790573 -0.0377563490627242 0 0
0.174788762685377 0.172349437263414 1 1
0.378671676020907 0.371661273875568 1 1
0.226835116504071 0.222759548113362 1 1
0.115976061835778 0.113649466568411 1 1
0.167463637191756 0.163996506509363 1 1
0.170865300211812 0.167790508101142 1 1
0.402341144243656 0.395041754274967 0 0
0.272746336739003 0.267624899801085 1 1
0.190128623386351 0.186645791609447 1 1
0.364781515026678 0.359210525105293 1 1
0.265334635261689 0.260606598232859 1 1
0.288467463597919 0.283048913057898 1 1
0.136401980611044 0.133961253487038 1 1
0.172123658014752 0.169002811779992 1 1
0.277568072821824 0.272616923895297 1 1
0.165896626467978 0.164387339276558 1 1
0.285362576569173 0.27938462173918 1 1
0.0850743613291757 0.0832550433834725 1 1
0.103703220811018 0.101485683630646 1 1
0.236241138967497 0.231625528629049 1 1
0.356197502987315 0.349826008426073 1 1
0.177680382391599 0.173026281445853 1 1
0.13120766151429 0.12907475851758 1 1
0.14389462941219 0.142904142016897 1 1
0.122260750695689 0.119018131568891 1 1
0.0912180601412389 0.0890561152286403 1 1
0.112260147561797 0.110155971278881 1 1
0.186917779792403 0.183426911206178 1 1
0.175681070537877 0.173801323593863 1 1
0.0908032554906671 0.0875912473447133 1 1
0.0271526155206589 0.0267511487619646 1 1
0.239106778500069 0.2340909636298 1 1
0.186582073927794 0.182652046632373 1 1
0.188302081973287 0.184466676568287 1 1
0.367656168502104 0.360953646612525 1 1
0.267316213339867 0.262401470348965 1 1
0.18764143895934 0.184029018749789 1 1
0.12673161484274 0.124244475903056 1 1
0.114314768791061 0.112406826804772 1 1
0.109196761189845 0.107274743476594 1 1
0.111621280752821 0.109494555206768 1 1
0.288771496094642 0.283385336489811 1 1
0.284164827330635 0.279175797333662 1 1
0.211904716598505 0.208679415473058 1 1
0.252626488270446 0.248321818960354 1 1
0.190483852161188 0.186698819585841 1 1
0.0601319365978093 0.0592272805226587 1 1
0.186678898429567 0.183384763724937 1 1
0.387739429846019 0.380030879406228 1 1
-0.0349612401268695 -0.0339431295999547 1 1
0.274026766871646 0.269490941962182 1 1
0.123065079378409 0.119677179981486 1 1
0.12247535562492 0.120101997680861 1 1
0.282234074789684 0.277800266289041 1 1
0.129922795594673 0.127531107809234 1 1
0.0533675042778088 0.05245239042116 1 1
0.464065782545542 0.455742933167599 0 0
0.2407734640148 0.236275767829437 1 1
0.141897129391606 0.140005880459829 1 1
0.229758794490949 0.225630111977886 1 1
0.10715927669253 0.105854851369953 1 1
0.179109586162705 0.175490969928771 1 1
0.313517057896443 0.307570346902345 1 1
0.268979143138944 0.264113878645525 1 1
0.143430143469605 0.141141264713248 1 1
-0.0362855830839336 -0.0354513442865738 0 0
0.235767217060611 0.23167798438114 1 1
0.227941498265616 0.223493793835771 1 1
0.430114614163107 0.421674138138068 0 0
0.0949133240995238 0.0940868861273611 1 1
0.272140963194597 0.266414491469077 1 1
0.30428361363951 0.297237113273451 1 1
0.325399293305578 0.318937810326903 1 1
0.0616445688074894 0.060858255556494 1 1
0.0751667885712328 0.0737546695447678 1 1
0.265140399395783 0.259898838147508 1 1
0.158152185550138 0.154985392866592 1 1
-0.0099975681427616 -0.0116399805599196 1 1
-0.022940038384721 -0.022802708301647 0 0
0.379225376457618 0.372375357525366 1 1
0.248383271824696 0.243576020214772 1 1
0.208789911123164 0.205376059844858 1 1
0.342201008295543 0.335254318056373 1 1
0.371555538553478 0.364180433175993 1 1
0.217925299511281 0.214102773664747 1 1
0.235213203986707 0.229782287583864 1 1
0.127163559633369 0.123224891260048 1 1
0.235136558684343 0.231904232921234 1 1
0.0807489405144096 0.079013391818166 1 1
0.0699907338239296 0.0689613972235949 1 1
0.148086692536457 0.145093580015164 1 1
0.0690045248391359 0.0676759841732747 1 1
0.111598861433953 0.109730468580421 1 1
0.0868922991368428 0.0844788234361151 1 1
0.304876430098953 0.299910913391616 1 1
0.233645965030275 0.229238186580607 1 1
0.233607648618284 0.22897557731352 1 1
0.209421497357123 0.205472744189404 1 1
0.17348620217351 0.16991544028034 1 1
0.256271391805197 0.25122125057167 1 1
0.251803471367858 0.247832436324527 1 1
0.293052175063854 0.287717551444398 1 1
0.00789292751969338 0.00699784844418414 1 1
0.242531636487771 0.237805914109491 1 1
0.187578134862596 0.184426016221195 1 1
0.14224574798394 0.139341742239389 1 1
0.224739993627902 0.220290159376708 1 1
0.224725072746734 0.220574129223509 1 1
0.192598615092682 0.187975438761995 1 1
0.413917383318683 0.406523126427981 1 1
0.0294866631887398 0.0289434947573181 1 1
0.333834563045862 0.328321256304703 1 1
0.19316609741418 0.18967048396494 1 1
0.15507111503538 0.152449415894181 1 1
0.291395614317333 0.286365408002692 1 1
0.144259429242462 0.140860692052173 1 1
0.0353548461621002 0.0349711710698249 1 1
0.364398453739169 0.358042105763398 1 1
0.206611143823427 0.202729123225126 1 1
0.112975804863379 0.111030443412134 1 1
0.147218245327287 0.144823839616682 1 1
0.159264566112127 0.156005878128683 1 1
0.273525259330241 0.268640720931271 1 1
0.193876786229272 0.191361119070038 1 1
0.206773543283485 0.204556108360656 1 1
0.357559924549884 0.350898798974076 1 1
0.137891658190509 0.135621147394972 1 1
0.140610715500273 0.137902414966661 1 1
0.167443465010545 0.164431086643135 1 1
0.271133284411272 0.266670433940926 1 1
0.536899027379162 0.52748891675282 0 0
0.307715494727009 0.301972829052116 1 1
0.0844108878405438 0.0822143463691126 1 1
0.172634160681517 0.168547850608702 1 1
0.110384849597279 0.107679837898598 1 1
0.0630934946294941 0.0618832579939788 1 1
0.516298011563686 0.505712550713384 0 0
0.122617210917991 0.120523825615164 1 1
0.166637226701305 0.164073056420729 1 1
0.155246178287097 0.15273234986073 1 1
0.203663814783594 0.199737018886063 1 1
0.271895534156627 0.267945140457769 1 1
0.401034866616001 0.393163336816646 1 1
0.165598410606791 0.163094778524887 1 1
0.188562537713194 0.185094582899325 1 1
-0.00592019315472387 -0.00516202642743409 1 1
0.155843767958405 0.152536922372515 1 1
0.104886389880985 0.102640545303199 1 1
0.199999806596569 0.196795641826712 1 1
0.00715469303002342 0.00741190073765877 1 1
0.118550863329754 0.117888270624561 1 1
0.212325870096532 0.207124543051623 1 1
0.0121144185732027 0.0110177279786943 1 1
0.217563790873154 0.213184740976071 1 1
0.288341080784209 0.283831135696495 1 1
0.230300202425493 0.225724109415507 1 1
0.0386189102213977 0.0375792001314963 1 1
0.124147948168656 0.121296039474183 1 1
0.331051193779985 0.325707535757348 1 1
0.457362353174971 0.448410402495173 1 1
0.159029128347017 0.156734549785611 1 1
0.0353023174636728 0.0333931503766154 1 1
0.277116539302231 0.271722669006726 1 1
0.139937715969978 0.136265871523956 1 1
0.200521203552844 0.196546961065753 1 1
0.133895027559481 0.131164594037266 1 1
0.282232531408432 0.27599819638801 1 1
0.03814787158814 0.0376207349323293 1 1
0.277967152351808 0.273201917804331 1 1
0.220799731534167 0.217100635566351 1 1
0.203302347603673 0.199028567658045 1 1
0.196285256895459 0.192557621293508 1 1
0.226303048588935 0.222053283355163 1 1
-0.0157621010785262 -0.0162742449187965 0 0
0.185276449104765 0.181768371216878 1 1
0.137284895051735 0.134737300831886 1 1
0.256060119805948 0.251350986211275 1 1
0.28255885926981 0.277234939006558 1 1
0.254475871748319 0.250122376695451 1 1
0.284994041440178 0.280167169241239 1 1
0.254955631772325 0.25021531116612 1 1
0.153210669778581 0.150160080069859 1 1
0.232945796374906 0.22890213185438 1 1
0.287728251804274 0.282127952018325 1 1
0.166776849902363 0.164223915096536 1 1
0.317590967899534 0.310831508442344 1 1
0.15250605482356 0.149531785179075 1 1
0.203010472311306 0.200238606944225 1 1
0.0112910236917689 0.0117830563247813 1 1
0.202280340587006 0.198167504788304 1 1
0.227865071693568 0.223345081510971 1 1
0.301720900119603 0.295420314954113 1 1
0.120188765261205 0.11755245276591 1 1
0.127797021851769 0.125455433967619 1 1
0.234095095484663 0.22900364845746 1 1
0.29033182248805 0.284746762069673 1 1
0.316295495730623 0.310443641730662 1 1
0.225170839418777 0.220891496611194 1 1
0.224192040458339 0.220246310039755 1 1
0.25691494462568 0.252762178792771 1 1
0.0719184847342583 0.0705927541812102 1 1
0.226512843220043 0.222245798409048 1 1
0.140402067893293 0.137427633537021 1 1
0.206219161193627 0.202071693259867 1 1
0.259110001142927 0.254316521257669 1 1
0.284306169563784 0.278069923644249 1 1
0.0974500566289725 0.0956391518908335 1 1
0.318279912073715 0.3113865128086 1 1
0.338832409012603 0.332874326777105 1 1
0.205321152111397 0.201862777250526 1 1
0.196011665768931 0.192460410178582 1 1
0.150044886744548 0.14738610924688 1 1
0.391547127410911 0.383722695974326 1 1
0.229382377301931 0.225231130012487 1 1
0.323513743318042 0.318482661289998 1 1
0.343023117237117 0.336990523140014 1 1
0.280721119512362 0.276167256990971 1 1
0.143337588015589 0.140421304901516 1 1
0.238291240377235 0.234191545862897 1 1
0.0386121498031264 0.0378176077474972 1 1
0.297700597220299 0.291738790225686 1 1
0.144102611099399 0.143137808750878 1 1
0.195953368322041 0.192123662967109 1 1
0.250372295704131 0.245457533898458 1 1
0.201282962913332 0.197107288772674 1 1
0.149581636573381 0.146890709521031 1 1
0.0987763588847876 0.0973280177007438 1 1
0.264684403987235 0.259348370992315 1 1
0.276968945744615 0.272341421385034 1 1
0.127484438397463 0.124802224200566 1 1
0.332103246988259 0.326228106580149 1 1
0.149471354287197 0.147332959619479 1 1
0.255936602166524 0.251156200061313 1 1
-0.0347446648870013 -0.0335400252966212 0 0
0.103171812296531 0.101284887042894 1 1
0.293658787524422 0.287323366142103 1 1
0.152621838075821 0.150024047036651 1 1
-0.0481309164669682 -0.0462638229352359 0 0
0.288455452457645 0.282126816894827 1 1
0.0804478943441169 0.0786829485827668 1 1
0.183673661652894 0.179959626487192 1 1
0.160701191408706 0.158016663648481 1 1
0.278825558068127 0.273097069154379 1 1
0.0838896382094575 0.0809753417822242 1 1
0.0938875185530595 0.0921445376991313 1 1
0.315006898992306 0.308930625141243 1 1
0.230216241268593 0.225752592571412 1 1
0.469159852384993 0.460987503390511 0 0
0.186575431936392 0.18354197831266 1 1
0.302263565389025 0.297166773317613 1 1
0.183793996131684 0.179872811749792 1 1
0.127424939998123 0.125360377199449 1 1
0.185168524862947 0.181871417165638 1 1
0.136140027862814 0.132204399081888 1 1
0.196434961083332 0.192370279097162 1 1
0.225593115911459 0.221855331159019 1 1
-0.138045454659103 -0.134949072769591 0 0
0.237657271781973 0.233657393838809 1 1
0.0246151051789576 0.0249428961856509 1 1
0.153260579493468 0.150320883585524 1 1
0.0847537000143902 0.0826135674144604 1 1
0.054475212316942 0.0543917793159087 1 1
0.229615733038567 0.22619426935462 1 1
0.240176592835272 0.235614608489047 1 1
0.284185675444507 0.278825764970148 1 1
0.37694147428823 0.370077195247237 1 1
0.172709538379639 0.170112796985064 1 1
0.0469715044080344 0.0457897861077458 1 1
0.260990232425151 0.25545224917107 1 1
0.396143160146925 0.388160191305454 1 1
0.200551499664699 0.19604735416646 1 1
0.260607297715459 0.256005328553916 1 1
0.169035794158889 0.165834340685404 1 1
0.281945625380755 0.276682191552646 1 1
0.349971388442876 0.343771155060659 1 1
0.24578647767109 0.241426430581092 1 1
0.415009536186221 0.40744194996028 0 0
0.0923558799903258 0.0906955690012623 1 1
0.178422517511509 0.175602400817416 1 1
0.283354147634747 0.277967140711311 1 1
0.174643857695377 0.171866363739174 1 1
0.333095689172969 0.327167383602105 1 1
0.350360448018333 0.343553320901246 1 1
-0.0294887067938747 -0.0288306928949312 0 0
0.272929762134999 0.267172871098439 1 1
0.217899450014632 0.213964540579657 1 1
0.312117829094016 0.307365842291784 1 1
0.142408651482524 0.139282293676962 1 1
0.073495337852446 0.0730705580515243 1 1
0.251991691288441 0.247871833207863 1 1
0.206853850716145 0.203486913900983 1 1
0.199326874057343 0.195893440831242 1 1
0.0895011282787166 0.0882529876174712 1 1
0.122009345268685 0.119685644924997 1 1
0.277601884984878 0.272422566223559 1 1
0.145395325222226 0.142906476482061 1 1
0.334618201010834 0.327251319085618 1 1
0.0965694766858932 0.0947973097868231 1 1
0.423297009016462 0.414961570137615 0 0
0.236997185176961 0.232501757582786 1 1
0.195905596355637 0.191545645768384 1 1
0.277880973898305 0.272737849546286 1 1
0.13425530173733 0.132890473501976 1 1
0.305788485874127 0.300272823988986 1 1
0.15518589134469 0.153243502104571 1 1
0.134488622355514 0.131698612220482 1 1
0.225386229237229 0.221102321244919 1 1
-0.0539460972474829 -0.0536361749954256 0 0
0.132004101817466 0.129691111205621 1 1
0.236210320240782 0.231933167463502 1 1
0.348185030154461 0.342003532193355 1 1
0.197556114607544 0.194556651764813 1 1
0.298248055982753 0.292468522379684 1 1
0.239631057937422 0.235305115042318 1 1
0.16506504910656 0.161987188910355 1 1
0.198882026778 0.194804975523774 1 1
0.139224909737882 0.136894025769842 1 1
0.200906644079062 0.198156331780042 1 1
0.00526311611089116 0.00520057641898394 1 1
0.188189713526916 0.185018335173957 1 1
0.097757862236646 0.0963249505452238 1 1
0.235642942321415 0.231478629223843 1 1
0.377969697389745 0.371258086532065 1 1
0.197074108451143 0.193985611097565 1 1
0.0158265335062777 0.0153315712756904 1 1
0.204640261500305 0.200399567225739 1 1
0.209692328677558 0.205375092733936 1 1
0.129577473118585 0.127116340320154 1 1
0.0681524313491209 0.0667905080699645 1 1
0.253331789473904 0.248686416339818 1 1
0.282359522380926 0.277238519614811 1 1
0.100589071488716 0.0987546644472374 1 1
0.158047570513845 0.155075736035346 1 1
0.412047884251692 0.404327452400694 0 0
0.181741831403366 0.178842704299815 1 1
0.25491604774772 0.250201007311064 1 1
0.258351030431265 0.255127991299044 1 1
0.0616847263222679 0.0601353615766078 1 1
0.0884764149923304 0.0870680448854959 1 1
0.37195616572333 0.365701591555843 1 1
0.178007731183939 0.174698166269193 1 1
0.155895291672381 0.152097902743376 1 1
0.116764537831393 0.114463799294263 1 1
0.137823369963598 0.135332911451103 1 1
0.269313620308234 0.264179120622056 1 1
0.203420363529072 0.199604291941996 1 1
0.279605273304858 0.274548443130895 1 1
0.101638107313394 0.0991923885776867 1 1
0.134715925017647 0.131928498902796 1 1
0.125840874927764 0.122952015319848 1 1
0.0939319790445096 0.0917496765075415 1 1
0.219451543524507 0.215485378440167 1 1
0.222158782932306 0.218091933396854 1 1
0.241810843749179 0.238252440754341 1 1
0.239845085446396 0.23514513106017 1 1
0.21767048200255 0.213632815686885 1 1
0.310250150586905 0.304257253248018 1 1
0.28747383084828 0.283241973192093 1 1
0.252115763511906 0.247690043393945 1 1
0.212956109276682 0.208720723308217 1 1
0.239579209237937 0.235495782772882 1 1
0.0809729592774101 0.0785198526339713 1 1
0.189078739182266 0.186141542866314 1 1
0.0895257736678924 0.0878903039481379 1 1
0.0868759759810191 0.0851380889125745 1 1
0.271569673258568 0.265501949291153 1 1
0.372757432838869 0.365977909555741 1 1
0.11860090896129 0.116316604032852 1 1
0.0398636100002924 0.0405744174114826 1 1
0.176910592343643 0.173722838534937 1 1
0.22530150875612 0.22099456569686 1 1
0.28130974394502 0.275525862297846 1 1
0.203997518357548 0.200738719078885 1 1
0.0969278936737401 0.0955109225817574 1 1
0.199953810704105 0.195704671585115 1 1
0.113015215883337 0.110235480624743 1 1
0.229767476496426 0.225542342791098 1 1
0.125380754373542 0.123322841841885 1 1
0.255555372068974 0.24991647182875 1 1
0.294980870160516 0.28891557900108 1 1
0.371621242430472 0.364282496146437 1 1
0.278596155475424 0.273805331487344 1 1
0.211221410324241 0.2082586166701 1 1
0.240208625520693 0.236171300386551 1 1
0.105681325043501 0.104078643537889 1 1
0.141521411028403 0.139921476475787 1 1
0.295747317796457 0.289859054042834 1 1
0.0204292934745495 0.0197694739240125 1 1
0.327689761199123 0.321588680649816 1 1
0.244629747053989 0.239195249594686 1 1
0.170609114590547 0.16736325047368 1 1
0.360685703940862 0.353408933034685 1 1
0.304949623497749 0.299207948911804 1 1
0.130071851542132 0.127804144044184 1 1
0.326836074536078 0.320211437248277 1 1
0.277317190836596 0.272220061788935 1 1
0.236105436773153 0.2306821978019 1 1
0.396037455242748 0.389101601178311 1 1
0.216092171361501 0.212854720206176 1 1
0.151928948642606 0.148888081499466 1 1
0.188681003801114 0.185266020110176 1 1
0.278768644215739 0.273773833385422 1 1
0.128993742015859 0.126274727558762 1 1
0.122699616656017 0.120310597265726 1 1
0.116218045940546 0.113855489343629 1 1
0.196429034582301 0.193041270330169 1 1
0.121791014902356 0.118768349616372 1 1
0.224167519435572 0.219468169126082 1 1
0.260926969962585 0.256072633989381 1 1
0.192828605276338 0.188674608655542 1 1
0.222001773847147 0.2169588477495 1 1
0.147979569126662 0.145264434549988 1 1
0.392623507737696 0.384485078746515 1 1
0.248261812310955 0.24352216697064 1 1
0.301484962908059 0.295160011111146 1 1
0.227127949507059 0.222412741417122 1 1
0.209945060610122 0.206647508892948 1 1
0.142682104650912 0.139733483009383 1 1
0.264934468275195 0.259245897538175 1 1
0.291152367238025 0.287109909826014 1 1
0.207099448442693 0.203160485872975 1 1
0.188323067032479 0.186378379689493 1 1
0.235750468394737 0.231689650465252 1 1
0.122031692404871 0.119678593585554 1 1
0.117389826723645 0.114983980241888 1 1
0.227292824734664 0.222959489494251 1 1
0.0761681363226907 0.074652101870208 1 1
0.142191019095884 0.139280826552368 1 1
0.286714617153212 0.281277428996622 1 1
0.181618351641327 0.178283740224274 1 1
0.144443340426294 0.141382008991706 1 1
0.159302087579824 0.156393195075356 1 1
0.191776367155508 0.188022916053496 1 1
0.371593381100851 0.364820302110953 1 1
0.204361988482657 0.200530428606939 1 1
0.201267357135463 0.197635092840925 1 1
0.137838388656284 0.135867777918676 1 1
0.185552375684278 0.181585625775333 1 1
0.179927186485634 0.176446617436081 1 1
0.109691575816344 0.107900595964841 1 1
0.321718012535551 0.316331979856672 1 1
0.0640407050896368 0.0626934749249792 1 1
0.193594904754867 0.191302849442188 1 1
0.154410591833253 0.151164206034146 1 1
0.229539670794115 0.226028624395667 1 1
0.0637184311080173 0.0624843415700703 1 1
0.261012438035578 0.257024149908128 1 1
0.18674444664526 0.18350336281429 1 1
0.0284944661808045 0.0277177902110507 1 1
0.138430571189169 0.135305722269271 1 1
0.112492749189928 0.110225891058785 1 1
0.116491247273199 0.114159732908742 1 1
0.226713876855795 0.222761614000434 1 1
0.160147470498511 0.157270892714842 1 1
0.109960304990484 0.107598289132739 1 1
0.195866730786467 0.191665374272888 1 1
0.152495938000352 0.149232079899363 1 1
0.274652725179522 0.269646628080533 1 1
0.22638045472141 0.221927276813731 1 1
0.31667845268169 0.309590982131446 1 1
0.242364245839513 0.238352848195001 1 1
0.108101602037707 0.105530549147138 1 1
0.199999494674307 0.195914212597405 1 1
0.424805890859585 0.414735772947337 0 1
0.135441441440046 0.133416382764987 1 1
0.3241293141477 0.318033338890332 1 1
0.403842230348645 0.396462224753598 0 1
0.260126489136896 0.254839736163795 1 1
0.0488294222504296 0.0483327447398927 1 1
0.195325350898285 0.191680620731651 1 1
0.344833826939635 0.338379433893545 1 1
0.224407637378028 0.220190455533955 1 1
0.228634460214755 0.224311914284748 1 1
0.0833952890148101 0.0815643182415692 1 1
0.317195221263906 0.309837486283736 1 1
0.0990708398313395 0.0972580512634112 1 1
0.0961069527504761 0.09448369266736 1 1
0.251648151377678 0.247183369537277 1 1
0.205369799564767 0.200352762453604 1 1
0.190107085997758 0.186707305228015 1 1
0.271158787283561 0.265593378140583 1 1
0.15100665405997 0.147934148131285 1 1
0.211156137666432 0.207326767175977 1 1
0.173666608473822 0.17064771193875 1 1
0.0779691211474924 0.0765506111737804 1 1
0.16180658914023 0.15905697910313 1 1
0.268170050138948 0.262049689499168 1 1
0.322207692509572 0.316371776591043 1 1
0.272349511566633 0.267394298783403 1 1
0.28857534863266 0.282471518647753 1 1
0.074473815423347 0.0742400907602987 1 1
0.243035760781303 0.237603953862332 1 1
0.260876737765121 0.255931351163255 1 1
0.137888000812474 0.136443145540547 1 1
0.263722027573298 0.258393943111039 1 1
0.189047641410298 0.185323148443185 1 1
0.236358536618052 0.231748204900429 1 1
0.326022300230637 0.320969034581929 1 1
0.217371997820648 0.212689768605365 1 1
0.165407964774047 0.161746485982425 1 1
0.31747361137303 0.311562775679209 1 1
0.119748904907746 0.117796810931462 1 1
-0.0420776176913947 -0.0412028057847729 0 0
0.131341655238633 0.129432009596162 1 1
0.320702112087895 0.314909801849585 1 1
0.244233257022068 0.240665313994087 1 1
0.208570346717992 0.204754806668438 1 1
0.189467887301422 0.186273321821681 1 1
0.318797692177626 0.314068416538945 1 1
0.280692681713707 0.275047943306448 1 1
0.183116838960791 0.179443632556468 1 1
0.175326185629176 0.172711125556303 1 1
0.0605103204892262 0.0581822411915264 1 1
0.0892615539484319 0.0889722653386971 1 1
0.292301652890126 0.287599989627323 1 1
0.452520132667478 0.443798973312688 0 0
0.160709253003298 0.157741313877682 1 1
0.306281375939094 0.300302176651092 1 1
0.144676195433084 0.142590506663884 1 1
0.145181224090294 0.142703140557147 1 1
0.110729076459024 0.108765548250801 1 1
0.113869374436315 0.112575912936411 1 1
0.304642054413605 0.29920790862321 1 1
0.159240753010376 0.156281074227736 1 1
0.224435975448072 0.22008036194692 1 1
0.323306248473667 0.317567444087775 1 1
0.177284114781235 0.174798210342753 1 1
0.381825427360555 0.373973885137122 1 1
0.124878327480653 0.123856134591967 1 1
0.0851395436592594 0.0825409831945188 1 1
0.0944289858885871 0.0925117781375767 1 1
0.120953618570469 0.11960119889596 1 1
0.110356613436665 0.108209748960518 1 1
0.106360881240156 0.104524917159716 1 1
0.440540533833734 0.43226558533529 1 1
0.0411296509615791 0.040512838444216 1 1
0.145137944745932 0.1423413271841 1 1
0.308485976308991 0.302770901332764 1 1
0.142760068524307 0.139955284579574 1 1
0.270885739163671 0.266563948463685 1 1
0.310994834893148 0.306022160905855 1 1
0.320463651947397 0.314621836270003 1 1
0.272733578002329 0.26731960434386 1 1
0.205139381730198 0.201331183903407 1 1
0.038523034246729 0.03774290597289 1 1
0.034849275339289 0.0335447728795648 1 1
0.0475226317166483 0.0466780621419716 1 1
0.159122066713434 0.154532088180974 1 1
0.339915827530971 0.334147917649146 1 1
0.185153701953139 0.181572381746911 1 1
0.129469645969957 0.128730527723762 1 1
0.205635960963792 0.201705455090965 1 1
0.0297900681177686 0.0291223271789513 1 1
0.20838327108162 0.2042483631492 1 1
0.269684271346067 0.265379947113629 1 1
0.0891586547015244 0.0873845622588882 1 1
0.180704446264084 0.177182915213787 1 1
0.314626680246373 0.308820540921012 1 1
0.473106820977583 0.464893374494497 0 0
0.167992614436419 0.164927759768049 1 1
0.30242200204405 0.297424798943708 1 1
0.24188086557515 0.237653689660224 1 1
-0.00155089560469558 -0.00179603649087681 0 0
0.334995966476325 0.328768173127776 1 1
0.0082484904479607 0.00801796644203015 1 1
-0.0101388199703602 -0.00916583899884595 1 1
0.174219276280634 0.170630726369453 1 1
0.128155387166665 0.125588074966058 1 1
0.0688139381674623 0.0684857837730161 1 1
0.127886760233836 0.125317945886321 1 1
0.413795205302223 0.406112546355392 0 0
0.0612493018640739 0.0603634111659669 1 1
0.105232838145368 0.103184086276268 1 1
0.20474785727029 0.200976266933274 1 1
0.17527143413879 0.172131907933953 1 1
0.305663727636593 0.29933258138334 1 1
0.229774191551094 0.225656795548965 1 1
0.216016231104403 0.212784373410548 1 1
0.196450960178274 0.192927258546322 1 1
0.11952040217339 0.116224594310447 1 1
0.29678033393068 0.291266637060403 1 1
0.182685789367204 0.179066553323704 1 1
0.054331866537465 0.0530164103072856 1 1
0.159243143173178 0.155666131775018 1 1
0.211172873199161 0.207408605203757 1 1
0.248080183266826 0.241794303463617 1 1
0.0949581469832205 0.0931153129800763 1 1
0.276621533309545 0.271525494863523 1 1
0.130613718213448 0.128106637356067 1 1
0.0774881858003194 0.0753246918605146 1 1
0.164184576079982 0.161031194156407 1 1
0.42574521513526 0.418402319332788 1 1
0.199598653931245 0.195787537477208 1 1
0.316352438746506 0.310579666521924 1 1
0.277620380227903 0.272234366096349 1 1
0.255122249969051 0.248955247764044 1 1
0.0557429833604969 0.0539103434226788 1 1
0.259843433451907 0.255037625719514 1 1
0.133725208497313 0.132124337884152 1 1
0.331583258148224 0.32582031918305 1 1
0.0746723944731457 0.0736490060033078 1 1
0.345629976940525 0.34006618822879 1 1
0.18387584117362 0.180558189885987 1 1
0.108696692581724 0.106645017522578 1 1
-0.0418497817839919 -0.040731319501452 0 0
0.218100019326126 0.214225521460757 1 1
0.134499143779843 0.132049095368895 1 1
-0.0285478182381566 -0.0278324554949037 0 0
0.26451626341737 0.257933585288031 1 1
0.336006477185098 0.330401393526439 1 1
0.121291082899987 0.118673602182278 1 1
0.107438416621444 0.10391473021538 1 1
0.142128081353482 0.139025592594142 1 1
0.0622258850788409 0.0613547434419573 1 1
0.274253133040453 0.268982596070471 1 1
0.089169762564103 0.0873602448798826 1 1
0.369285831368745 0.361408870497068 1 1
0.193811711252973 0.19158714946341 1 1
0.333443852788045 0.328191306879001 1 1
0.253681927365655 0.249147577437738 1 1
0.22430991044903 0.219775266852981 1 1
0.210057917494635 0.206260726793371 1 1
0.344340243603845 0.336929530758912 1 1
0.098501970252618 0.0966529283132683 1 1
0.256350943026882 0.250164709504387 1 1
0.142471742479174 0.139883117713308 1 1
0.31197098212695 0.305932711503865 1 1
0.191371717379913 0.188056466833234 1 1
0.204812451758722 0.200474794871263 1 1
0.280838636142513 0.275853569779265 1 1
0.37148797963149 0.364836508430321 1 1
0.152135056605038 0.149328187081086 1 1
0.261100981358077 0.255926131919016 1 1
0.160022832997627 0.156765124013095 1 1
0.356476381603093 0.35000443892561 1 1
0.351441699587371 0.345398688644456 1 1
0.243523905668425 0.239089979979109 1 1
0.17357438901504 0.170078377475429 1 1
0.213672724729467 0.208672135478954 1 1
-0.0129505935608447 -0.0127564531772085 0 0
0.163115022233131 0.159898822479495 1 1
0.192061028421133 0.188748280656849 1 1
0.280548706693979 0.275543136021146 1 1
0.320174263459886 0.314226274552232 1 1
0.287004815781058 0.281577456969323 1 1
0.125179348107586 0.12310823567008 1 1
0.134690412569682 0.130883400251408 1 1
0.166200347090591 0.163435171344566 1 1
-0.0399070610800269 -0.0388002959043669 0 0
0.180571746776995 0.177220270708048 1 1
0.23197442895633 0.227929623312778 1 1
0.195472010107965 0.191731958827697 1 1
0.170764457636558 0.167576615361805 1 1
0.302253544410111 0.296078576434437 1 1
0.0939600572838679 0.0922225925337005 1 1
0.294602972240375 0.28843354558275 1 1
0.170530395716671 0.167324849039814 1 1
0.229975619074766 0.22522724995289 1 1
0.290412856521283 0.285710320899861 1 1
0.121439147595488 0.119084462149314 1 1
0.342562491648756 0.336573370650186 1 1
0.204368368453396 0.201278989217227 1 1
0.184566080855942 0.181210558731985 1 1
0.0974378535422332 0.0956682139924018 1 1
0.0797296416656617 0.0777057855994566 1 1
0.214503132031813 0.211936064889827 1 1
0.147456971543688 0.145911321886916 1 1
0.0848451292500735 0.0828071443118418 1 1
-0.00244424953518455 -0.00260491377849601 0 0
0.205496219400569 0.202344874726728 1 1
0.257735559999836 0.250598842376619 1 1
0.176363186478193 0.173364338662216 1 1
0.108590247415811 0.106849012038648 1 1
0.0786261254061538 0.0779224472282771 1 1
0.183699484784017 0.179940034296235 1 1
0.145806740208481 0.142414116772222 1 1
0.0858822432579423 0.0848546521871162 1 1
0.287827972283664 0.281835438019514 1 1
0.227799275974112 0.223296213364117 1 1
0.262291484778905 0.257461973604564 1 1
0.30394347249205 0.297912585651207 1 1
0.130713042730192 0.126827918722123 1 1
0.225471290795484 0.22141395284858 1 1
0.178154328125327 0.173061169998933 1 1
0.281348676921425 0.275049354299382 1 1
0.0793019648492417 0.0778742340435141 1 1
-0.0235974313063961 -0.0232403417338539 0 0
0.270817901918946 0.265630429362103 1 1
0.266863252641062 0.261710868742281 1 1
0.164993476940835 0.164227083584382 1 1
0.116118580041782 0.113312657669711 1 1
-0.0114415904104305 -0.0115319470299789 0 0
0.352788088215159 0.346589546528388 1 1
0.288149990442738 0.283260759664594 1 1
0.0707534296366586 0.0704730078164604 1 1
0.0351159757103107 0.0342906140810477 1 1
0.153006507856042 0.150411992162562 1 1
0.18419774607662 0.179936936159623 1 1
0.22053182107278 0.216321194943472 1 1
0.202371824766052 0.198361261407036 1 1
0.27797300252606 0.273021211464154 1 1
0.0889690091986156 0.087358180798203 1 1
0.303484650144311 0.298022658590034 1 1
0.252879028957647 0.247947533506149 1 1
0.218912571944747 0.213987451777905 1 1
0.174109099968574 0.170656486271903 1 1
0.187189780915704 0.183691662603039 1 1
0.199197839236909 0.195584103976508 1 1
0.0960987317101778 0.0936386372598954 1 1
0.385446413349676 0.377998207021034 1 1
0.329854964106901 0.323669111923315 1 1
0.248292641171517 0.243969323261262 1 1
0.18394099805449 0.180782721540636 1 1
0.21541354481356 0.211356940861098 1 1
0.313860051637283 0.307551178880298 1 1
0.171403809893607 0.168066691635616 1 1
0.219420121839478 0.215785571708881 1 1
0.193013967047928 0.188686372760523 1 1
0.114522614512761 0.112278776894687 1 1
0.123308056271771 0.121157426679114 1 1
0.201150029496578 0.198138309434818 1 1
0.142255986128363 0.139524601891168 1 1
0.203658440718433 0.199219730347669 1 1
0.0939431338862503 0.0907463377297526 1 1
0.148878143939639 0.145670818309495 1 1
0.0407142552411296 0.0399292221226239 1 1
0.0381493766570124 0.036751870056535 1 1
0.259672357398077 0.255827509344279 1 1
0.163729954416762 0.160588020223854 1 1
0.171474735169161 0.169130554510299 1 1
0.211998118229825 0.208955929576962 1 1
0.0465731153337382 0.0450562463041848 1 1
0.339426909667887 0.332844302781801 1 1
0.158195895606613 0.154934483954035 1 1
0.465459392070147 0.457092970340037 0 0
0.0385106789392452 0.037653259437974 1 1
0.333502007150689 0.32746536880938 1 1
0.294696631633922 0.289291608760312 1 1
0.19762167362502 0.19296045052377 1 1
0.408410680259276 0.400685700486362 0 0
0.300350115023444 0.294863676908264 1 1
0.181283580523458 0.179255586393814 1 1
0.316284550059569 0.308965912803089 1 1
0.152510746765309 0.14969033315541 1 1
0.19211356976587 0.187495826199864 1 1
0.301008306292353 0.295039439903214 1 1
0.327823122881758 0.321830108099181 1 1
-0.1277394889533 -0.124433329942291 0 0
0.0845467700155401 0.0807159899127453 1 1
0.0649892981621917 0.063607935831398 1 1
0.266572817343185 0.261176209989865 1 1
0.245801781173821 0.241029010721473 1 1
0.247641924969645 0.243855021783808 1 1
0.158137124892118 0.155130293173733 1 1
0.293081071472764 0.28735406601604 1 1
0.112428970351412 0.110183052014991 1 1
0.129653104876697 0.127477023117064 1 1
0.177457963206072 0.173487782645604 1 1
-0.00739817637872473 -0.00693080976171591 0 0
0.392140347609488 0.384911338881843 1 1
0.189138811471759 0.185339523764856 1 1
0.2830364984115 0.278199426839134 1 1
0.388386715907543 0.380971779364702 1 1
0.291447875287781 0.285794813117271 1 1
0.253127037827545 0.248370069239428 1 1
0.165728164316137 0.162512098590773 1 1
0.0445175696707745 0.0444063996432258 1 1
0.277864104704423 0.272544292056957 1 1
0.100960712479635 0.0989476572930417 1 1
0.274136989978541 0.268191522585713 1 1
0.267859048961148 0.263327768209727 1 1
0.0670456864742804 0.0654965242899471 1 1
0.330990193758239 0.32509474800246 1 1
-0.0123454356477373 -0.0119909685899945 0 0
0.198306337595446 0.194923808519013 1 1
0.113683666019639 0.111615438283659 1 1
0.210231417052968 0.206427498009354 1 1
0.266533377833581 0.262229178029322 1 1
0.340836575470141 0.334938168356234 1 1
0.214154043134605 0.209829536139359 1 1
0.33613571267753 0.33045919407753 1 1
0.388263168821461 0.38106301795541 1 1
0.25917426945952 0.25409394252304 1 1
0.21555929404126 0.210114721167448 1 1
-0.0471464995208873 -0.046363995793458 0 0
0.156879149455544 0.155178508197555 1 1
0.193214423327387 0.189329772994685 1 1
0.170744554863541 0.167315981789321 1 1
0.20115104428948 0.196766553575202 1 1
0.134744116434845 0.132909753130689 1 1
0.254365240922646 0.249463978391178 1 1
0.375775760376701 0.368892741324011 1 1
0.225685345610322 0.221838939119014 1 1
0.379114728515324 0.370665102580369 1 1
0.114422495110017 0.112031050437065 1 1
0.196354194214559 0.192476629305324 1 1
0.229321988980852 0.225289459880276 1 1
0.349244456145204 0.343366302950717 1 1
0.254503605789017 0.250352772540879 1 1
0.0261572717791649 0.0243485850698043 1 1
0.178202228454151 0.175230969638385 1 1
0.116977766118389 0.114795446834798 1 1
0.204757748501633 0.201232044053938 1 1
0.263009782916765 0.25790079582007 1 1
0.160448228327 0.157682031165048 1 1
0.163201036250886 0.159793561934063 1 1
0.273321312523618 0.268024823393975 1 1
0.17553279334344 0.170415782667751 1 1
0.106790357101782 0.104070762334536 1 1
0.141283499157038 0.139162450496607 1 1
0.289362855037444 0.283714609595023 1 1
0.19163620593323 0.188113016010103 1 1
0.139631338466538 0.136342650471508 1 1
0.219510800779696 0.214603398707776 1 1
0.12798927344355 0.125201767686688 1 1
0.0102296170869419 0.0100336161486143 0 0
0.136543012207366 0.134240385906385 1 1
0.10562612317405 0.103561456205111 1 1
0.365431687413548 0.357729473180891 1 1
0.0903649116605856 0.0886357124035594 1 1
0.180687339427802 0.176854869101932 1 1
0.336873354053424 0.330168242697234 1 1
0.258327831201242 0.253424882190319 1 1
0.387904355406248 0.380133732887138 1 1
-0.0136245765713566 -0.0142841338568057 1 1
0.17131822011027 0.168006385052714 1 1
0.172223180378962 0.168198104293181 1 1
0.288307342029152 0.282306022462455 1 1
0.104134322960589 0.102406118457909 1 1
0.123846042431323 0.12075670632839 1 1
0.280808330989406 0.275641549017605 1 1
0.228131158023288 0.224507879328295 1 1
0.239662609959445 0.236265840504361 1 1
0.220707700251592 0.216380120815491 1 1
0.27401924215498 0.267860118698075 1 1
0.231816544145115 0.227297052890631 1 1
0.141246689159156 0.138376952061515 1 1
0.182344655935425 0.179066018408982 1 1
0.0843616367787668 0.0823969627114892 1 1
0.216977787986759 0.21343860191807 1 1
0.0748320244088057 0.073015389455915 1 1
0.236915652541696 0.232491509094504 1 1
0.085384362354041 0.083901545114983 1 1
0.564725123576844 0.55320170094814 0 0
0.108799184132118 0.106993129738022 1 1
0.15010086564405 0.1476356796096 1 1
-0.00145576467124694 -0.00221662466676335 1 1
0.267638577698358 0.262965426524523 1 1
0.207029151123398 0.203436137199427 1 1
0.25741278037726 0.253235407579779 1 1
0.224306797567763 0.219817450320762 1 1
0.246922596401627 0.241945153442886 1 1
0.0883411613740368 0.0858227180979179 1 1
0.139164371639055 0.136816313670426 1 1
0.133320763220397 0.130522046654318 1 1
0.380072025443853 0.373649126256835 1 1
0.180590305354057 0.177908063249252 1 1
0.249625908207736 0.245631857940056 1 1
0.233968964544087 0.229550923812206 1 1
0.333768937643748 0.327473453166755 1 1
0.354705061338644 0.348064120672254 1 1
0.284396768901408 0.279391656320357 1 1
0.162962126989891 0.158768459146999 1 1
0.16639640118981 0.164525230156736 1 1
0.182996230388717 0.179911306210598 1 1
0.173812622921974 0.171128668114891 1 1
0.0678164313568157 0.068450736271099 1 1
0.167986717358203 0.164916286462763 1 1
0.371919623587299 0.364998435362026 1 1
0.139948753231724 0.137096450051147 1 1
0.280334329315619 0.2757716759312 1 1
0.160412849973009 0.156992361363346 1 1
0.188625895899819 0.184951375015635 1 1
0.226759999002944 0.222526772358495 1 1
0.203012191817436 0.199866416261932 1 1
0.0848444095437209 0.0837069004795154 1 1
0.133557471691047 0.131396262360668 1 1
-0.113750502694519 -0.11108045626318 0 0
0.132221667213941 0.129742791180578 1 1
0.221145359827932 0.217436489115536 1 1
0.183354711299108 0.180003972163796 1 1
0.162528048196034 0.159319864105958 1 1
0.163500903405295 0.160123782613873 1 1
-0.0105914123524619 -0.0100291835168624 1 0
0.127380187942581 0.125404267158632 1 1
0.0946915265046041 0.0927519488084061 1 1
0.12815959496883 0.125956724232376 1 1
0.134043464215202 0.132213087427134 1 1
0.221788318731315 0.21653881405455 1 1
0.14230036711182 0.139693153604178 1 1
0.284139633440682 0.278010033925417 1 1
-0.0142715041591227 -0.0137802549047422 1 1
0.00297181714479626 0.00286019109744912 1 1
0.3297820037929 0.324202198396655 1 1
0.246618914056512 0.242316388073694 1 1
0.0910013472919133 0.090193749313419 1 1
0.164706875704796 0.162345652761494 1 1
0.0528044583423747 0.0515579726107772 1 1
0.353101479704525 0.346234081665445 1 1
0.236145346029199 0.231705758585576 1 1
0.239433919573105 0.234749281660546 1 1
0.165081813695593 0.161798713649448 1 1
0.0731582730400765 0.0722097026892165 1 1
0.138692552065441 0.135768151523167 1 1
0.151699087921546 0.149171302970709 1 1
0.325232251445146 0.320176403310407 1 1
0.267913855995188 0.262971602210212 1 1
0.340504491193182 0.334287446823601 1 1
0.39862170797472 0.390422658330662 1 1
0.311343931619655 0.306465435578654 1 1
0.183780988997261 0.180617055791517 1 1
0.108322392853066 0.108041219627112 1 1
0.182753881826744 0.1801374426136 1 1
0.0397818775406094 0.0390196202035539 1 1
0.206327742578511 0.202416016422512 1 1
0.0965499727069568 0.0948392861475851 1 1
0.177076085795107 0.17369490399492 1 1
0.131044752077151 0.128525055855043 1 1
0.342044179972869 0.337066382029915 1 1
0.229182297262005 0.225199709667567 1 1
0.390480772760188 0.382934783626327 1 1
0.255288490408437 0.250647295474953 1 1
0.158494756461087 0.156611092489206 1 1
-0.10406084748303 -0.102496809585803 0 0
0.214301413459479 0.211401883069025 1 1
0.356217641766833 0.350012292800283 1 1
0.178990781117936 0.175370696295309 1 1
0.155517518653787 0.152716308709928 1 1
0.265565817774609 0.261154494082348 1 1
0.170426719445755 0.167327719029612 1 1
0.173429160096853 0.170251157954828 1 1
0.249343425270964 0.24388233266623 1 1
0.0803004125112 0.0789887249667467 1 1
0.23597733215802 0.231671426354333 1 1
0.28112721530392 0.276169553337869 1 1
0.367722852932972 0.361690385266622 1 1
0.215355292486161 0.211807626105434 1 1
0.294496672011704 0.28867334342106 1 1
0.0546106611846754 0.0538022166490239 1 1
0.162915113770067 0.158875214876301 1 1
0.139476330740422 0.138490781426893 1 1
0.151269073860043 0.149151161423501 1 1
0.132370782111623 0.129286173957933 1 1
0.0216190095392705 0.021743347034836 1 1
0.177491790307273 0.174088555707996 1 1
-0.0134929318112688 -0.0142211498322141 1 1
0.165148786549611 0.161663013443026 1 1
0.224487303713451 0.219983481446895 1 1
0.21954560541179 0.215992871923361 1 1
0.0675143709546552 0.0662469502803779 1 1
0.0496134652606904 0.0471858357060882 1 1
0.22730832660716 0.223732672411823 1 1
0.0834938482116314 0.0812075378046794 1 1
0.195134018405195 0.1923933630699 1 1
0.292138690942557 0.286030029525383 1 1
0.31809352049078 0.312627540228016 1 1
0.136179368222428 0.132492019707429 1 1
0.268151222441444 0.263559178040272 1 1
0.382554859011262 0.374997042969868 1 1
0.276900791968863 0.272036684619899 1 1
0.227782713147641 0.223273667469741 1 1
0.142775757270847 0.139874531865603 1 1
0.230498706455223 0.226123702186292 1 1
0.157195535082123 0.154926248841399 1 1
0.314855850760002 0.308176900031723 1 1
0.0413122532011351 0.0416672833390754 1 1
0.232053900537267 0.227243927146299 1 1
0.214278427046479 0.211564429765761 1 1
0.245135283488806 0.240358770749584 1 1
0.210633356734289 0.206821585158036 1 1
0.104380741992379 0.101981508581001 1 1
-0.0328791299010054 -0.0322342646575336 0 0
0.0964900434758118 0.0945661442966762 1 1
0.0776993608947403 0.075773534840799 1 1
0.15513693481308 0.152503313841196 1 1
0.324453380479055 0.319893344131209 1 1
0.227333241359137 0.222942510240243 1 1
0.108240986496661 0.106473673326602 1 1
0.0885722929778495 0.0863720611845444 1 1
0.19928524238171 0.195038874939784 1 1
0.183334476919468 0.180524107243745 1 1
0.255793366909774 0.250977119226762 1 1
0.237089680557569 0.232973919881176 1 1
0.165446097826919 0.16257821636474 1 1
0.147986921391281 0.14521860294712 1 1
0.108252580821707 0.105840429600936 1 1
0.186583601482689 0.183791916828163 1 1
0.278929451059574 0.273682275174781 1 1
0.144616025422217 0.141750414433447 1 1
0.156926690356524 0.153906745972081 1 1
0.099754930915087 0.0985017430118989 1 1
0.188551164744113 0.184139856349234 1 1
0.347808397897804 0.341877305036594 1 1
0.0133563601430908 0.013543776641131 1 1
0.205743220950747 0.202210908482023 1 1
-0.0709068709417273 -0.0692464963415574 0 0
0.343858389581013 0.338561356426475 1 1
0.18716955855208 0.183903945610863 1 1
0.127037474359058 0.124403384163206 1 1
0.108616795236804 0.106874067681537 1 1
0.100480527018954 0.09896420360009 1 1
0.234935620531598 0.230749729703027 1 1
0.265684765101954 0.261349401939544 1 1
0.330227043507322 0.324645232108481 1 1
0.108691008695014 0.106270868359673 1 1
0.092808570698906 0.091189586200399 1 1
0.183742110712301 0.180552235323988 1 1
0.212144743318609 0.20856033030316 1 1
0.133159133200654 0.13100903109415 1 1
0.181069818862641 0.177538479835798 1 1
0.0470953730440429 0.0457556648943654 1 1
0.119960649193776 0.117744979068886 1 1
0.286548229444813 0.281627455307209 1 1
0.226766938494759 0.223025030048256 1 1
0.171518432776645 0.168024419620896 1 1
0.133894705816585 0.131582588867175 1 1
0.160296726937162 0.157466945758493 1 1
0.158456989426931 0.156220310337486 1 1
0.280562781528218 0.275927029859831 1 1
0.168803914910894 0.166280053405627 1 1
0.179004303959998 0.175762044061538 1 1
0.36346598857981 0.356028417377979 1 1
0.313339445335226 0.307160153626278 1 1
-0.0284059028063455 -0.0284981039585051 1 1
0.121735905814432 0.119442566323439 1 1
0.286140303156357 0.28129132810745 1 1
0.144489780381264 0.142131654479279 1 1
0.19511734841292 0.191483489151036 1 1
0.193755381398446 0.190423258595003 1 1
0.22784095871247 0.223678301374965 1 1
0.247168813078148 0.242808546493635 1 1
0.25383632333308 0.248960301676286 1 1
0.162623966026807 0.160816645461678 1 1
0.15548365047036 0.152804700106608 1 1
0.133744952815097 0.131680177347395 1 1
0.141696182599012 0.138916398424639 1 1
0.168021404475225 0.164866558339347 1 1
0.164015217043968 0.161060008042626 1 1
0.258820007599484 0.254242408627694 1 1
0.0532977939728419 0.052478896078814 1 1
0.313269110963076 0.307176438257345 1 1
0.0716220895514541 0.0689463549138512 1 1
0.225566851174914 0.221865258579605 1 1
0.186813388402338 0.184536885959853 1 1
0.203717129539415 0.198452317169984 1 1
0.295521391960506 0.290176069341477 1 1
0.198556011156229 0.194774884151257 1 1
0.208267632334676 0.203851785351556 1 1
0.398128382238429 0.391229636511602 1 1
0.0703999620387951 0.0688729319757307 1 1
0.164025626902571 0.16081977529469 1 1
0.258636008171715 0.25422928618775 1 1
0.216387302467179 0.212523717287817 1 1
0.375908895561551 0.369563949556021 1 1
0.0134542926308039 0.0132486032821481 1 1
0.223776209646499 0.219861933608274 1 1
0.0490593583878952 0.0492532624093954 1 1
0.169817652601998 0.168763552624379 1 1
0.201381178081481 0.198354545843762 1 1
0.0517910324695007 0.0510977080487208 1 1
0.225866941717452 0.221189157555041 1 1
0.291220378646751 0.2859012116116 1 1
0.311605126410695 0.304339635940017 1 1
0.168692196219329 0.165862841476881 1 1
0.236907116477104 0.232597135370773 1 1
0.0479660183596093 0.0470233100551939 1 1
0.0692188168157574 0.0671908721578386 1 1
0.331866493725461 0.32597109511037 1 1
0.163676450481421 0.161417039552285 1 1
0.348918798739493 0.342157654750138 1 1
0.213257093830368 0.209295358439495 1 1
0.217756749670334 0.214202364520512 1 1
0.52643677858411 0.516178085053303 0 0
0.344658114625448 0.338214985111858 1 1
0.0728754127108548 0.0725109146430204 1 1
0.153117731513178 0.150448125138691 1 1
0.276620683235892 0.272722156105504 1 1
0.22279041912576 0.2181173353149 1 1
0.0898361841262588 0.0886088755758148 1 1
0.158611687302338 0.154407397978537 1 1
0.272634305497373 0.266970951775368 1 1
0.164932654852919 0.162091460357589 1 1
0.175994924102222 0.172726304657901 1 1
0.124384657049096 0.122109136530898 1 1
0.191362506768081 0.187015746930041 1 1
0.232663998657474 0.227039769299373 1 1
0.1047554930349 0.103022498167133 1 1
0.23710739468704 0.232772858205575 1 1
0.112556655656229 0.110407865147975 1 1
0.37786470826649 0.370305019407114 1 1
0.0434287311212538 0.0424942605390932 1 1
0.247850722369085 0.241649871974659 1 1
0.376297786985582 0.369360768121909 1 1
-0.0125833136345997 -0.0120443707546487 1 1
0.105588783093464 0.103442833153743 1 1
0.160332416528642 0.156519922262001 1 1
0.199324603808896 0.195601179335816 1 1
0.267969634771925 0.262953904866888 1 1
0.213446646283438 0.209852682779274 1 1
0.267366089908132 0.263707785415036 1 1
0.0973314864006354 0.0954153213615596 1 1
0.339675192377334 0.332846421092836 1 1
0.17593610835355 0.171106523740487 1 1
0.132198529950628 0.129613861162577 1 1
0.0365487521041623 0.0363531059072913 1 1
0.261520297834757 0.256042609383721 1 1
0.298239280096459 0.293349404913719 1 1
0.191536987723203 0.188195665164947 1 1
0.305244637559738 0.299884813335375 1 1
0.374136314441323 0.367154298448416 1 1
0.235832296604748 0.231893105228977 1 1
0.268022978064014 0.262231102801799 1 1
0.156190492580331 0.155138701302286 1 1
0.298520602156528 0.293130830575618 1 1
0.397539196484558 0.389226916975986 1 1
0.22777518304649 0.223865177900282 1 1
0.198931184778098 0.194653638389051 1 1
0.149440160886787 0.14656502278464 1 1
0.0542776226854243 0.0536259266324166 1 1
0.189310972690217 0.185708012768236 1 1
0.226170788663145 0.222023747348278 1 1
0.220921568374899 0.217065242181526 1 1
0.188061569720689 0.184314967915292 1 1
0.170608123625665 0.167859535275835 1 1
0.0770945595340899 0.0755591373134858 1 1
0.183574653997701 0.180148047117842 1 1
0.363663637232672 0.356677728770244 1 1
0.237676407279662 0.233023220061172 1 1
0.4600428995443 0.450973513728735 0 0
0.193935356123704 0.19034792340779 1 1
0.255295596224348 0.250031584908523 1 1
0.204983722963744 0.200774879475721 1 1
0.261655396890548 0.256667635907262 1 1
0.191949922039749 0.188204031177707 1 1
0.351742300375884 0.34505752367207 1 1
0.217727190199471 0.213051898389518 1 1
0.216375977886885 0.212498038609467 1 1
0.18298976086403 0.181091389528208 1 1
0.376623518040369 0.369689232133922 1 1
0.261148381151385 0.256111213606898 1 1
0.0783595545903011 0.0776626215492417 1 1
0.0214314044444269 0.0199714029363537 1 1
-0.00424441994627556 -0.00443112522371421 0 0
0.0697121366143626 0.0681242800914085 1 1
0.293066736641887 0.287128314375185 1 1
0.154211111870625 0.152057245891472 1 1
0.235446199361075 0.231837727156815 1 1
0.271981987657073 0.267157670661624 1 1
0.0747022537864247 0.0731801164466729 1 1
0.157182903658844 0.154501389947734 1 1
0.00890170486916003 0.00917116388657364 1 1
0.383317879758495 0.377316626365231 1 1
0.106857197093629 0.104873546486386 1 1
0.236685875645635 0.232107661270879 1 1
0.113787029502972 0.111261011886919 1 1
0.466779601211061 0.457330386940871 0 0
0.0766331068565898 0.0753366593804557 1 1
0.127985901267576 0.125472570953013 1 1
0.00932870297781027 0.00931454143259454 1 1
0.0970383248121324 0.0952204892759013 1 1
0.24659539369823 0.242620299049234 1 1
0.234766090563818 0.22955875498329 1 1
0.107353160257678 0.104053481265959 1 1
0.189296990216777 0.185916894823946 1 1
0.293502438821525 0.288062598019626 1 1
0.359831651638888 0.351885451312081 1 1
0.0902784905585003 0.0886629597625526 1 1
0.237436862579962 0.232398139257864 1 1
0.323075112999537 0.316623886401709 1 1
0.12104352469992 0.117639822172368 1 1
0.293203666908363 0.286902107774322 1 1
0.409328556264818 0.400863766064305 1 1
0.0774076345944916 0.0762558963839223 1 1
0.0432231034997892 0.0436372571533534 1 1
0.0305787247091743 0.0298725087165971 1 1
0.21732959948221 0.212557711264433 1 1
0.122721112660648 0.120220865394609 1 1
0.112700697224865 0.110578984949444 1 1
0.0812171277325206 0.0798625710291987 1 1
0.211755061541323 0.207097514282624 1 1
0.17088626537445 0.167488782037095 1 1
0.226529857512397 0.222391072167014 1 1
0.163374130230394 0.161257673260807 1 1
0.215172085078809 0.212210288503134 1 1
0.249618483903394 0.244333166611091 1 1
0.178907115217968 0.175788060755545 1 1
0.236904692980847 0.231111313463532 1 1
0.103728370134795 0.102004685159874 1 1
0.249189147415473 0.244885622708521 1 1
0.184698396743261 0.183141829465184 1 1
0.301496131188109 0.296492768517624 1 1
0.123174402469563 0.119835124352362 1 1
0.215101190813817 0.211176236481912 1 1
0.15299790242703 0.149968177192346 1 1
0.216198059911619 0.213101419800351 1 1
-0.00948730316835701 -0.00910904971810496 0 0
0.0745767891442588 0.0738956320164253 1 1
0.270612416468061 0.265717167895346 1 1
0.0513939075000722 0.0502772105375579 1 1
0.227167438199221 0.222170133524297 1 1
0.12140929771256 0.119357040041238 1 1
0.315950508292854 0.309509392770782 1 1
0.178995422036191 0.175026516968847 1 1
0.243929571210975 0.239552991963255 1 1
0.211167949411814 0.207137289056285 1 1
0.157011193154352 0.155361442566797 1 1
0.111270202412043 0.109105280810772 1 1
0.141078736649725 0.138653546209786 1 1
0.251626504564745 0.246660023944059 1 1
0.069773527089809 0.0682985728038352 1 1
0.126627826893702 0.123649454099106 1 1
0.0902624777921739 0.0884893432747369 1 1
0.455188214294172 0.446479077778763 0 0
0.327699280193601 0.321650884680947 1 1
0.270494676778078 0.265681012420542 1 1
0.216753185338856 0.213084418117776 1 1
0.223392428963939 0.217744089121172 1 1
0.205530068719529 0.202052076288024 1 1
0.328913327531861 0.321577244729927 1 1
-0.00152183934259884 -0.00219126668168483 1 1
0.466543664314124 0.458743797485308 1 1
0.116387283867793 0.114685943739774 1 1
0.11757547808145 0.115607474499522 1 1
0.213981691744321 0.210173873416542 1 1
0.18871452464638 0.1851122832031 1 1
0.135684807625403 0.13192629265562 1 1
0.348442160064218 0.341726718573805 1 1
0.220001598975854 0.215122394186667 1 1
0.270176922161847 0.265212431731368 1 1
0.147833041016236 0.145723289935635 1 1
0.153661883907278 0.150932199342808 1 1
0.272007968594134 0.26703491347625 1 1
0.213404915917644 0.208676664669427 1 1
0.070364263064916 0.0689602305200144 1 1
0.207320698139368 0.202885282639859 1 1
0.206883943874967 0.203081019335025 1 1
0.409321430958127 0.401500946376542 0 1
0.318283963908488 0.310793204147072 1 1
0.214658773141183 0.209585804113028 1 1
0.177504152984306 0.173983913718842 1 1
0.205426498845375 0.201610049304423 1 1
0.303158010628984 0.297289964378962 1 1
0.211234887867494 0.207278137468955 1 1
0.325020841024433 0.318206192071251 1 1
0.17791154647203 0.17457113665472 1 1
0.254571466982743 0.250533361860777 1 1
0.163949497334951 0.160688783925379 1 1
-0.0341218645739656 -0.0336179913987572 0 0
0.108224748882461 0.106140083509777 1 1
0.424793753800944 0.417306971872738 1 1
0.362586546509496 0.355927442877524 1 1
0.170241203426611 0.167175662893351 1 1
0.259287900660164 0.254797529413318 1 1
0.115429095758979 0.113584611734158 1 1
0.203083869135384 0.198269645943881 1 1
0.254873499339036 0.250478894869928 1 1
0.174401133564088 0.170921734831184 1 1
-0.0360324185353266 -0.0344067928372645 1 1
0.32168080099206 0.315446940039241 1 1
0.0358952521095889 0.0351504135750936 1 1
0.175876407501621 0.172439280405103 1 1
0.346833842691895 0.341123746061426 1 1
0.291739292494963 0.286395091866764 1 1
0.158874269719202 0.155374126083305 1 1
0.170019237835262 0.167076243369014 1 1
0.130693216040424 0.127978979776337 1 1
-0.00704300060211312 -0.00709231006968241 0 0
0.13398405591814 0.132253247729221 1 1
0.360826375090216 0.353220302994218 1 1
0.380229533855338 0.372822209918913 1 1
0.182905413425288 0.179184224604646 1 1
0.280763180810166 0.275433839752577 1 1
0.186562196267689 0.183673361050387 1 1
0.195348202912586 0.191402914588801 1 1
0.20000984735437 0.19623328321861 1 1
0.157118846687869 0.154614764186976 1 1
0.295190930681158 0.289510019898602 1 1
0.197135193238015 0.193038841032482 1 1
0.115874295296032 0.114038878171676 1 1
0.198939767226304 0.194817533524026 1 1
0.185626042771191 0.182698268445736 1 1
0.159860161179913 0.156915527683378 1 1
0.160881533097991 0.157315630835601 1 1
0.189250754482593 0.185541278163774 1 1
0.3008722654964 0.294375741990588 1 1
0.0928802135180594 0.0909289961439704 1 1
0.359206496647258 0.352450004095295 1 1
0.136951324605842 0.13495986047791 1 1
0.281302103570353 0.276632715074497 1 1
0.0673747885294383 0.0661817814172133 1 1
0.109602151976456 0.108004348817487 1 1
0.167641429445379 0.164639092014827 1 1
0.298743729468382 0.294250042471199 1 1
0.210588762109488 0.207095614027055 1 1
0.29908219879431 0.293110747361493 1 1
0.0765561408710862 0.0729840062140136 1 1
0.187720478348212 0.183798845569218 1 1
0.0517911868891069 0.0508355250780695 1 1
0.372893979655339 0.366185033939241 1 1
0.0984125803146672 0.0964332343813063 1 1
0.318563024954001 0.312399379913322 1 1
0.36306109376156 0.3553631204877 1 1
0.130268724715223 0.128539793294454 1 1
0.220404998809804 0.21609073669924 1 1
0.284972934484372 0.279306414317726 1 1
0.100671803938053 0.0985856252046134 1 1
0.41996767196766 0.412095347583042 1 1
0.371273604362451 0.364697406144567 1 1
0.072580576135239 0.0713391450536749 1 1
0.192947824127015 0.189072515211646 1 1
0.28308702257517 0.276816998325934 1 1
0.230357674687802 0.225979219364482 1 1
0.330615309382563 0.324429555924918 1 1
0.299559296076287 0.294129279090693 1 1
0.285622015568778 0.28049110851159 1 1
0.281119347005844 0.276214307302611 1 1
0.0758187542741982 0.0739404391444622 1 1
0.510725748338286 0.500948838571616 0 0
0.151158261341708 0.147533631971763 1 1
0.189430184624604 0.185930101875272 1 1
0.275289155378566 0.270442989819257 1 1
0.229099228569414 0.225339654850318 1 1
0.20224028872271 0.198152387911591 1 1
0.136367779238209 0.133609779195366 1 1
0.286107483576484 0.280817261429188 1 1
0.180809568664227 0.17770317491638 1 1
0.190360305100007 0.187155503311019 1 1
0.178124207018252 0.175181253302425 1 1
0.2579927440974 0.253161801143315 1 1
0.122830751774077 0.121327943329168 1 1
0.293709412667663 0.289034678684714 1 1
0.0445603872406374 0.0444672246664098 1 1
0.292804792308309 0.288269108032378 1 1
0.264188047245253 0.25979694350726 1 1
0.079373247676666 0.0780059570767761 1 1
0.124954409929133 0.121572050099576 1 1
0.205932803960544 0.202306107702304 1 1
0.269202552314084 0.263908812889942 1 1
0.209041723924628 0.20487239923411 1 1
0.147747896026903 0.144848117397665 1 1
0.396920146352336 0.390440041877849 0 0
0.0847903083172058 0.0832228473484773 1 1
0.192700914446278 0.189119487844729 1 1
0.124566091640005 0.122785240239221 1 1
0.212730046661176 0.209959861598213 1 1
0.0495040194647749 0.0474206340500395 1 1
0.15678273326182 0.154138462969199 1 1
0.354090020346477 0.347658311304627 1 1
0.451255274446567 0.443189819064773 0 0
0.0790544509764012 0.0777318082411404 1 1
0.230367431785983 0.226143991407136 1 1
0.119638507367282 0.116645327364372 1 1
-0.0688269634072305 -0.067311020445005 0 0
0.146187814854938 0.143445913290211 1 1
0.228811902885992 0.223346977877219 1 1
0.100993201076993 0.0994917016850972 1 1
0.217224192167163 0.212521590377008 1 1
0.186036670557541 0.18268874615209 1 1
0.434276442587218 0.425192300007428 0 0
0.0594603341519414 0.058310437231817 1 1
0.0275186399343739 0.0259586712269819 1 1
0.267351136305448 0.262830066042582 1 1
0.225619112998432 0.221071297294455 1 1
0.16436046291282 0.161570348680361 1 1
0.197791765925981 0.193287226180981 1 1
0.212488465919021 0.208381901837089 1 1
0.20231152319568 0.198351262424556 1 1
0.226712362434682 0.222651907989005 1 1
0.39787212331954 0.389271045379485 1 1
0.215397805900857 0.210716993837019 1 1
0.249913509110211 0.245042090837383 1 1
0.198862449688616 0.195294080364088 1 1
-0.0124807178888817 -0.0121926941317579 0 0
0.207162429317551 0.203140249167407 1 1
0.318808887970277 0.31133184579004 1 1
0.210138872342904 0.205506655975697 1 1
0.212842455689434 0.208621257929369 1 1
0.101074581867545 0.098621221390892 1 1
0.247202376631575 0.242710219430733 1 1
0.147664472842149 0.145061479827939 1 1
0.212085243206496 0.206983451011857 1 1
0.262646592442247 0.259364875966147 1 1
0.163805596345163 0.162493173366321 1 1
0.330957405399525 0.325113958939234 1 1
0.172483464401907 0.169140991748645 1 1
0.211744332517898 0.205730471547849 1 1
0.0811311280189202 0.0797633618590256 1 1
0.145939625210494 0.143366134202467 1 1
0.275308831619974 0.269772816869217 1 1
0.187799621428516 0.183753259036583 1 1
0.444161339053672 0.434504656357675 0 0
0.15225634554024 0.149755061684272 1 1
0.155119142296062 0.151965652566114 1 1
0.364583539050909 0.357758609984441 1 1
0.335286981270737 0.32911941804233 1 1
0.0466844858523121 0.0455235751561416 1 1
0.225532801160524 0.221315833022531 1 1
0.148369651934522 0.145879457038577 1 1
0.255264237949448 0.249193132253614 1 1
0.319662747356637 0.313926242410657 1 1
0.213306681102105 0.209337309812176 1 1
0.255298364696175 0.249862625382113 1 1
0.205876044429618 0.202053604207711 1 1
0.042189364716492 0.0416702116718928 1 1
0.362111353785461 0.354615351551863 1 1
0.266816542597637 0.261446927068983 1 1
0.268499350726846 0.262160418342717 1 1
0.278588989287944 0.272417153890268 1 1
0.0569514807318819 0.0556667269930741 1 1
0.240262714274334 0.236155140039325 1 1
0.124039509551589 0.121858406597411 1 1
0.10275932384914 0.100950104929752 1 1
0.25552404585687 0.250553259362293 1 1
0.233486174431019 0.228961897770109 1 1
0.180482142240274 0.177594830513828 1 1
0.193645357351616 0.189558679528926 1 1
0.320254508772845 0.314911613667654 1 1
0.207647521887669 0.205249195130456 1 1
0.349735316961247 0.343329853562563 1 1
0.1847200000103 0.180896869435069 1 1
0.300128395829197 0.293519512357033 1 1
0.305703469360886 0.30035912933347 1 1
0.223873837456948 0.219512141798649 1 1
0.0866766774049671 0.085172696045637 1 1
0.119307939130571 0.117705678016701 1 1
0.274136273204561 0.269684948833199 1 1
0.141413420306885 0.138956657658459 1 1
0.212902736231256 0.20864247195058 1 1
0.223709697586229 0.219908804329753 1 1
0.0439701867917797 0.0432168510312712 1 1
0.166668460578992 0.162920843931594 1 1
0.216550619045076 0.21269995284878 1 1
0.243397661542935 0.238449560776439 1 1
0.0213578926080355 0.0207232092939216 1 1
0.0956171440066732 0.0935492602519691 1 1
0.117557515194166 0.114886067348195 1 1
0.167009621551614 0.163527190475646 1 1
0.235404756568234 0.230326607733905 1 1
0.142817623114868 0.139241480807131 1 1
0.26189207364432 0.257214474685627 1 1
0.228897473603313 0.224632044920885 1 1
0.404128270629949 0.396059434858575 1 1
0.174463560808022 0.171111640102606 1 1
0.455054378909776 0.447072130433353 0 0
0.239013159950472 0.234559864188563 1 1
0.0288368884392016 0.0282796944916935 1 1
0.246525594299862 0.241960201244311 1 1
0.148106787303101 0.145430711365123 1 1
0.328073157676872 0.322299091019421 1 1
0.0514182347912947 0.0502618307591614 1 1
0.214675273846891 0.210656191859431 1 1
0.2298189629856 0.225995288715805 1 1
0.185243693946448 0.181760856453299 1 1
0.314381488371266 0.309030024734526 1 1
0.272354061980504 0.267149269705153 1 1
0.177411037885654 0.174577008390856 1 1
0.275956298818897 0.27145822052317 1 1
0.43732663403916 0.429414522138059 0 0
0.218765102730771 0.214693413500598 1 1
0.345906686416871 0.340550412897105 1 1
0.0842565237510616 0.0824651482333232 1 1
0.135764130930207 0.132945227734146 1 1
0.124310444579567 0.123420148054044 1 1
0.420710166396938 0.413380585449079 0 0
0.217460141135361 0.212941029031494 1 1
0.182195513360975 0.178762343536542 1 1
0.409650410824068 0.401921757009051 0 0
0.205643759852423 0.202237555050641 1 1
0.31766220310913 0.311306092852969 1 1
0.214998868593744 0.211605715860033 1 1
0.289340791614924 0.284358558533935 1 1
0.185864127299275 0.182673545039143 1 1
0.106977958089293 0.105153770182379 1 1
0.153655758922403 0.150966015978663 1 1
-0.0635614484858607 -0.0624034902441907 0 0
0.235655697418658 0.231036144444755 1 1
0.132212075608605 0.131347104785458 1 1
0.148443206002949 0.146168715065734 1 1
0.270405707551423 0.26624881325572 1 1
0.204238204414941 0.200182988780607 1 1
0.110670948083213 0.106836489461134 1 1
0.0887149109524466 0.087363025872888 1 1
0.118285374398798 0.115868347259023 1 1
0.168587560743603 0.165426514488724 1 1
0.268806059309822 0.263248397998196 1 1
0.212517522621903 0.208953602380976 1 1
0.324332608500918 0.319056872753653 1 1
0.209869812302709 0.206134801161014 1 1
0.288248474117918 0.283167329825297 1 1
0.158066526323973 0.15509011356869 1 1
0.0329430375497159 0.0332085780994228 1 1
0.433386448628657 0.42519423882736 0 0
0.0484939038248813 0.0481607782032991 1 1
0.235626810323641 0.231087983224924 1 1
0.0650585165468674 0.063667971752544 1 1
0.161596215118152 0.158476260365066 1 1
0.13396449361847 0.132178021378706 1 1
0.198048210559906 0.192977466945721 1 1
0.0838803955606372 0.081702894687762 1 1
-0.0549532439298296 -0.0540076163010868 0 0
0.322537148991782 0.31700791264297 1 1
0.107900340371411 0.105566595016008 1 1
0.285629544702555 0.280732510873359 1 1
0.155812460373365 0.152412028891963 1 1
0.183726934969924 0.180469306425648 1 1
0.239031216878023 0.234508070583276 1 1
0.264666853804328 0.259207991277045 1 1
0.172714188884138 0.16891443392613 1 1
0.391073100395853 0.384470864969239 0 1
0.0808315749979353 0.0790339867298677 1 1
0.260493693594933 0.253654874563965 1 1
0.315828870867248 0.310471590302516 1 1
0.0590929615569086 0.0579070518241352 1 1
0.200120963735182 0.197247642273573 1 1
0.160901432872971 0.156322727440623 1 1
0.195954783626355 0.193444286409985 1 1
0.154176937763917 0.151257256716594 1 1
0.258613800267521 0.253971255335214 1 1
0.0443909334688837 0.0437252854695143 1 1
0.387703655393981 0.379942941559543 1 1
0.130387145149141 0.127698163592952 1 1
0.131377274362762 0.129787673906066 1 1
0.426165433979757 0.417356265990261 1 1
0.196431837262451 0.193152078520505 1 1
0.0787319387744573 0.0773973801847095 1 1
0.377467801893621 0.370499437338565 1 1
0.343097276826248 0.337376268054721 1 1
0.00830274116779268 0.00829118139621036 1 1
0.063901259734349 0.0630497207271406 1 1
0.201176114879294 0.19751115648608 1 1
0.288367859414049 0.283104863128477 1 1
0.0839491971785086 0.0821197648724273 1 1
0.100598419354061 0.0984227819209201 1 1
0.209390716545832 0.204842157217195 1 1
0.151450260006079 0.148121128897938 1 1
0.23309971731993 0.229370757546344 1 1
0.158802367929598 0.155501574454082 1 1
0.342157250537389 0.334886160172601 1 1
0.0896635907478017 0.0883773025046574 1 1
0.281149526954849 0.276446212860391 1 1
0.0808576474559575 0.0787248814907451 1 1
0.128296517232205 0.125578299366913 1 1
0.201559604667097 0.19772823559288 1 1
0.225428160605481 0.221619310312161 1 1
0.303026369848802 0.297533593105323 1 1
0.316162593953466 0.310533031110178 1 1
0.148516746456973 0.145662987773672 1 1
0.149814504348561 0.147426414052899 1 1
0.341181346730953 0.334895696999339 1 1
0.355567302882821 0.349460905781732 1 1
0.128459765410363 0.126384465005147 1 1
0.0782474495624906 0.0762637045369649 1 1
0.183993808818023 0.182120043500268 1 1
0.161363203617129 0.158318047944134 1 1
0.164823281775441 0.161318521730138 1 1
0.109002400426701 0.107010797959983 1 1
0.267331083288066 0.262422193052226 1 1
0.363183188214747 0.355706768023471 1 1
0.395171146756512 0.388791531701085 1 1
0.225497969169529 0.221799287476304 1 1
0.0948464698050568 0.0916978507066134 1 1
0.160419305459229 0.157057124843576 1 1
0.192034415104943 0.187837938089594 1 1
0.0818050477452404 0.0801922380304975 1 1
0.0345214871904298 0.0342128742834236 1 1
0.151334646756276 0.148589335052441 1 1
0.0705464630409688 0.0681815025317402 1 1
0.26798765632707 0.263128369152178 1 1
0.0692427833415213 0.0680844550352226 1 1
0.286660246841535 0.281318833209728 1 1
0.296696402604468 0.291971371398827 1 1
0.16338647334589 0.160851332983405 1 1
0.443124773908576 0.433953225829509 0 0
0.084706841665162 0.0829482406332498 1 1
-0.000923294493917683 -0.00073756181002143 1 1
0.270770214045129 0.26578934093218 1 1
0.145705800037923 0.142633924093478 1 1
0.36508032201467 0.357920156572663 1 1
0.223202849319643 0.218962458932331 1 1
0.207799284179699 0.204112325003422 1 1
0.274514601044806 0.269827311118773 1 1
0.243764242623827 0.239003188967579 1 1
0.118408345449994 0.115957340461715 1 1
0.205520884637319 0.201118172565957 1 1
0.16009896832653 0.158084969257942 1 1
0.164958001209772 0.162421205415733 1 1
0.112792624031514 0.110225134028185 1 1
0.331152557604331 0.325757825071084 1 1
0.284673779597172 0.280066108158071 1 1
0.226714230304899 0.222338307336246 1 1
0.261249071253317 0.256589208200037 1 1
0.289205006399565 0.283771078063138 1 1
0.152804789908416 0.150450378954143 1 1
0.0408066642604505 0.0412193098235174 1 1
0.338507902638017 0.331050070464649 1 1
0.115947402817149 0.114073542198417 1 1
0.122782642677337 0.121092269550728 1 1
0.141779118005495 0.13932990202855 1 1
0.228474756681293 0.22436787488367 1 1
0.240082650447649 0.236078515912275 1 1
0.272230217928584 0.26738506769667 1 1
0.218611513535781 0.214839574149659 1 1
0.235560444694089 0.230721224591475 1 1
0.417150471209011 0.408643868276884 0 0
0.264573760764755 0.259747829295489 1 1
0.249105965133408 0.243887208419657 1 1
0.13041023464119 0.127869692457694 1 1
0.181190990976707 0.177800589741959 1 1
0.382480937738083 0.375406709077636 1 1
0.232170703256305 0.227988328803929 1 1
0.377540482102585 0.370033110232017 1 1
0.142225507691357 0.139709764634929 1 1
0.123554385897078 0.121031251442014 1 1
0.239270277992982 0.235855871204697 1 1
0.138421837312768 0.136098999591581 1 1
0.30410268293881 0.298382020121804 1 1
0.0835874553206974 0.0819683713817621 1 1
0.253707019820141 0.249677791351013 1 1
0.408618115598316 0.400908383817027 0 1
0.254447769052035 0.250476248411925 1 1
0.183492395627494 0.18045457362243 1 1
0.205252611292887 0.201135839643183 1 1
0.0885607694618442 0.0873741679470759 1 1
0.316540671237584 0.310079217683972 1 1
0.265225960729087 0.262868950053962 1 1
0.226902576997971 0.222635463670864 1 1
0.341060327193714 0.336322456407924 1 1
0.0826092177461994 0.0805847529812418 1 1
0.214408003215976 0.211008819123687 1 1
0.298520657309341 0.292778884260771 1 1
0.196393819972868 0.191180335283201 1 1
0.302812502536785 0.297547536975432 1 1
0.240996407174212 0.237011451653001 1 1
0.104508018405151 0.102367269258633 1 1
0.145444882875164 0.142638178938097 1 1
0.268851408977067 0.264174884080926 1 1
0.185542902440504 0.1828862508447 1 1
0.193464031418679 0.18983172795894 1 1
0.237457765348762 0.232220525288639 1 1
0.194353961717444 0.190829757869996 1 1
0.32051531213855 0.315155448188624 1 1
0.209912184565516 0.206157017108278 1 1
0.313129836807833 0.305834789169886 1 1
0.473295087875812 0.461858901827706 0 0
0.176313259200203 0.172781599237125 1 1
0.253938623399594 0.2490627858457 1 1
0.106620492211297 0.104454597293321 1 1
0.138608717585366 0.138086024524801 1 1
0.313179358513794 0.307529624960469 1 1
0.303040997108688 0.296180415032697 1 1
0.361973440542541 0.353580540550962 1 1
0.063443546609459 0.0634519589984498 1 1
0.269864574394334 0.264823866977291 1 1
-0.0288007644834365 -0.0297633204578947 0 0
0.229196173311452 0.225729355806746 1 1
0.140997039035938 0.138574128836546 1 1
0.122004244275576 0.119672450385565 1 1
0.237493700029537 0.234541881972474 1 1
0.182419854642267 0.178968113258247 1 1
0.121625428293436 0.120102849907586 1 1
0.130930376843538 0.128308583952159 1 1
0.188696536114404 0.185444603488934 1 1
0.276601805677476 0.271279668207634 1 1
0.379136148389841 0.37123232869913 1 1
0.298213609356909 0.293149200448844 1 1
0.109335350850116 0.107549230896419 1 1
0.065528183962593 0.0656279116763254 1 1
0.270428021857517 0.265622996262348 1 1
0.290404284077898 0.285186810238504 1 1
0.117056168625661 0.114904577657119 1 1
0.235482898591601 0.231472258962295 1 1
0.213324837489788 0.209472895880024 1 1
0.257685118858535 0.253209429463556 1 1
0.182738550935516 0.179069177699994 1 1
0.128963554475556 0.125950237652129 1 1
0.131699478646652 0.129189958138655 1 1
0.384161855492499 0.377262478945102 1 1
0.204038021786559 0.200630672639548 1 1
0.254455574323688 0.24921551351831 1 1
0.228284247368954 0.223797904707147 1 1
0.289026825281485 0.283425733377949 1 1
0.0197425888833733 0.0202097678996545 1 1
0.224637680527822 0.220231022829193 1 1
0.211688074462628 0.20797888017794 1 1
0.276667402817083 0.271408178941274 1 1
0.266824240475488 0.260367010770415 1 1
0.0242826970700282 0.0233592241800786 1 1
0.0458785865233536 0.04617876234825 1 1
-0.0178268872539968 -0.0176627339071163 0 0
0.293732577935256 0.288805418744455 1 1
0.134935922328062 0.133378047842097 1 1
0.199074049426689 0.195468814224809 1 1
0.125179252467214 0.123347483702167 1 1
0.19703520376314 0.192653931030335 1 1
0.216755455338019 0.210762975904097 1 1
0.111134494176419 0.109147977453336 1 1
-0.00433688766125498 -0.00428413810013528 1 1
0.276001362753482 0.271037454132609 1 1
0.488405761810088 0.480315017188409 0 0
0.247918451246391 0.243189041225985 1 1
0.163042994655775 0.159731663630446 1 1
0.161878635221393 0.159102656595938 1 1
0.102251300274814 0.0999101800982332 1 1
0.167610447319182 0.164857985106499 1 1
0.0963327014922552 0.094931732798716 1 1
0.0978346856592258 0.095903672687777 1 1
0.298227938990052 0.293008305640517 1 1
0.12399664654059 0.122165458169901 1 1
0.179073536417524 0.176095249751788 1 1
0.111411210936904 0.108963018971809 1 1
0.316115353190244 0.310314416059013 1 1
0.221178090337465 0.216795729405926 1 1
0.0369895237395229 0.0359312494907628 1 1
0.243443676139761 0.239006771027117 1 1
0.158978288856024 0.156202243627271 1 1
0.27757948457641 0.272048586493455 1 1
0.214943750087338 0.210966796105591 1 1
0.115699277460628 0.113371266903495 1 1
0.239729921416153 0.235234285885965 1 1
0.200129605655605 0.195574106282817 1 1
0.215156423533264 0.211307132641227 1 1
0.0720024409304988 0.0707356297026489 1 1
0.422527907565847 0.414092976852812 0 0
0.161390943388045 0.15840135312534 1 1
0.125584636088608 0.122908105692479 1 1
0.296833851070182 0.290741759789654 1 1
0.0262689494464947 0.0260440582472619 1 1
0.125083784937168 0.122648047999423 1 1
0.202946174008395 0.19811191683558 1 1
0.111506769474261 0.109605851122426 1 1
0.297191667400025 0.291746656446259 1 1
0.179646731905307 0.17614997569092 1 1
0.318987676989351 0.312667610458414 1 1
0.207536183692751 0.204023073196616 1 1
0.232432089762169 0.228419476374946 1 1
0.164221841050786 0.161277203254131 1 1
0.242899845175341 0.23748464706023 1 1
0.222983295130645 0.217738001812306 1 1
0.0909953245366314 0.0907104499229747 1 1
0.259432454328179 0.254720304292659 1 1
0.130601565130129 0.128409963399894 1 1
0.419353182148257 0.410503764709703 0 1
0.175251011970569 0.17222013053053 1 1
0.196890270216689 0.19340768310163 1 1
0.199218067510655 0.196448159636359 1 1
0.212049744526019 0.208544744969121 1 1
0.422523640357553 0.414496285303284 0 0
0.0868236399279425 0.0852914436041787 1 1
0.269301004309296 0.263827644072503 1 1
0.245993708470183 0.241335659207468 1 1
0.173010755482365 0.169131847964814 1 1
0.1863646887898 0.182318688084198 1 1
0.395926288996667 0.388527377317237 1 1
0.233006162835762 0.229071649697072 1 1
0.104411772260153 0.101740108103968 1 1
0.100006588148053 0.0980104808076905 1 1
0.275814807521144 0.270801793258451 1 1
0.222082620286855 0.218526966287063 1 1
0.187301592237893 0.182777612118291 1 1
0.264747952713261 0.259838705467287 1 1
0.102129723740882 0.100391295716404 1 1
0.0779631319111968 0.0754894199176709 1 1
0.346577746060151 0.339950654068156 1 1
0.0878607358735644 0.0859226621025184 1 1
0.267349730189967 0.262741191009843 1 1
0.0781851269529918 0.0767767298892573 1 1
0.201138025408587 0.197430244618624 1 1
0.199707127674033 0.195804941106342 1 1
0.238780346188931 0.233906955767194 1 1
0.331024598340015 0.32476862796725 1 1
0.305339533480616 0.300434679178313 1 1
0.153617692186287 0.150418305956094 1 1
0.21547560968044 0.211317374301692 1 1
0.0622784321203779 0.060791943660224 1 1
0.212536121052924 0.208173028455383 1 1
0.235650503142805 0.230823402798821 1 1
0.0313109553567247 0.0301969306769448 1 1
0.116862561929315 0.115809373087212 1 1
0.307112021794341 0.302183139033317 1 1
0.231317171396025 0.227621113112598 1 1
0.444379190865021 0.43626284101013 0 0
0.208988436163645 0.205560804322771 1 1
0.218755707438897 0.214878966599555 1 1
0.226502284348315 0.221959535381771 1 1
0.309449106120162 0.303726314939432 1 1
0.248484585273549 0.243899418583881 1 1
0.216009120141048 0.212052327986264 1 1
0.372273576618871 0.364244472717593 1 1
0.211832447276444 0.207579915094695 1 1
0.134838516329201 0.131755339894178 1 1
0.0727269940783812 0.0714282509158689 1 1
0.163485178124731 0.160089738319996 1 1
0.0578203189342017 0.0563742817189702 1 1
0.107985347354569 0.106066522805556 1 1
0.0653730404857725 0.0643226204295868 1 1
0.118387938236521 0.116697433000904 1 1
0.239617918241194 0.234786110486104 1 1
0.316976174438853 0.308793806072643 1 1
0.229446019760269 0.224509263951536 1 1
0.396724032456256 0.39009965380175 1 1
0.177773297487327 0.174057227271629 1 1
0.181670951375818 0.178629357266001 1 1
0.207937018923431 0.203636076887797 1 1
0.207552162878299 0.203285010972151 1 1
0.159191128186011 0.156141657136406 1 1
0.0875077947592714 0.0859809091074567 1 1
0.156258418433136 0.153545555928702 1 1
0.145077827877204 0.142409148013236 1 1
0.0506874732523084 0.0499385384310241 1 1
0.138457964045088 0.135892541627427 1 1
0.344824565268363 0.338044586290747 1 1
0.434792087327688 0.427124627549717 0 0
0.0359633595635718 0.0356642612464197 1 1
0.38498958565275 0.377473789011882 1 1
0.106929636779683 0.104946538180863 1 1
0.199285171523561 0.195568816907464 1 1
0.270563579439649 0.266606588579425 1 1
0.234163892253734 0.229422749774279 1 1
0.187051736439777 0.183277199787787 1 1
0.0124010822591245 0.0113710957295961 1 1
0.246005218371019 0.241049032798299 1 1
0.232160441555903 0.227720087744203 1 1
0.0206791903050209 0.0205196722576082 1 1
0.263803260579205 0.259457681977149 1 1
0.253941598617126 0.249474061820006 1 1
0.202903994241495 0.200852665725486 1 1
0.0690018907356274 0.0684097546774284 1 1
0.140697988448818 0.136538558719349 1 1
0.0715267165937989 0.0701226026123045 1 1
0.18776300660714 0.183723838494879 1 1
0.203876612869879 0.200202170207931 1 1
0.126288211170312 0.123868397154352 1 1
0.326757629999226 0.321027604959003 1 1
0.239288120320963 0.235118977567353 1 1
0.375751727207476 0.369410474733489 1 1
0.283350184268881 0.278381517008373 1 1
0.0202743350697439 0.0196926499236854 1 1
0.0933064064277027 0.0923364804595863 1 1
0.150828985579657 0.147760903984899 1 1
0.172931694415776 0.170146569526575 1 1
0.122168635378321 0.120080743805051 1 1
0.0332128465023255 0.0321926262555602 1 1
0.220192921741594 0.215338431039879 1 1
0.144303570908093 0.140175890731434 1 1
0.270145096420201 0.264941316750778 1 1
0.331573510235537 0.324039576375657 1 1
0.260938796093508 0.255960898224974 1 1
0.230781585328363 0.22612580702057 1 1
0.244087989007355 0.239528886833315 1 1
0.105267893585834 0.103532793704512 1 1
0.406353627621047 0.398426289198349 0 1
0.287849245398008 0.282299086730861 1 1
0.222325404968149 0.217710685366533 1 1
0.106429645764341 0.10426149659272 1 1
-0.0619942054064024 -0.0603298179790682 0 0
0.239703625132204 0.234994527430918 1 1
0.162362913525732 0.159350179476072 1 1
0.412063524376254 0.404451264116815 1 1
0.103452314526098 0.10182827131861 1 1
0.258717237887665 0.254526115225607 1 1
0.277544333228262 0.271981390610467 1 1
0.0546243125031344 0.0526882347508273 1 1
0.0207379214630288 0.0206259538273944 1 1
0.198257806204892 0.195105938403664 1 1
0.135165380566112 0.132319153106377 1 1
0.0924330949795992 0.0900287595780092 1 1
0.132790121367066 0.129841751771739 1 1
0.225669246216108 0.221455514285971 1 1
0.178604417939429 0.176938868700573 1 1
-0.140432220683887 -0.136751143805162 0 0
0.227565549517503 0.223568398145619 1 1
0.127268036856887 0.125355568908336 1 1
0.253658391550836 0.249480840612517 1 1
0.355484159001284 0.348587906975889 1 1
0.470674395653428 0.462611141758414 1 1
0.283790388241965 0.277789107524308 1 1
0.0913216888063106 0.0894011778398113 1 1
0.20470935437809 0.201132790704085 1 1
0.16941839298075 0.166201705742256 1 1
0.190973215270134 0.187526451252655 1 1
0.222928713454825 0.218612541516874 1 1
0.00467081279283143 0.00370039895409602 1 1
0.316388858085168 0.31126182611962 1 1
0.158528489626501 0.155572814300179 1 1
0.298665626073889 0.29316371919371 1 1
0.246109104256273 0.241740878605733 1 1
0.141098385569863 0.13933247304221 1 1
0.136108427048614 0.13313351942983 1 1
0.151085493682974 0.148132991928179 1 1
0.282498589190663 0.277163637234183 1 1
0.0913020502637407 0.0897390483684308 1 1
0.0904310641147296 0.0879934661115064 1 1
0.208792891001557 0.204342230639104 1 1
0.0764446057374379 0.0733161554181244 1 1
0.267906991799874 0.263508539694408 1 1
0.250431212895731 0.245965202173644 1 1
0.197462752192338 0.19401515286215 1 1
0.280806441941305 0.276843879672472 1 1
0.186740889121431 0.183408522834008 1 1
0.228281295459825 0.224281988557138 1 1
0.297358389562889 0.291725314428536 1 1
0.237965873059372 0.234355485445962 1 1
0.351511949449659 0.34383333899107 1 1
0.216702313276874 0.212944679793603 1 1
0.154089607654818 0.15133162552789 1 1
0.31417246240356 0.307917852669317 1 1
0.168630650937651 0.165404846097347 1 1
0.292823817409044 0.286760451587073 1 1
0.172100797257135 0.168831480739118 1 1
0.462651091587993 0.453056092953254 0 0
0.188119286212017 0.183889517560725 1 1
-0.00679077301496019 -0.00526920361547299 1 1
0.271211773457492 0.265945227795469 1 1
0.261744085119738 0.256277215105809 1 1
0.149862259817317 0.146566333781753 1 1
0.344496781611007 0.338545847447793 1 1
0.244936626942282 0.240321740641029 1 1
0.168639186201907 0.165982067456947 1 1
0.124595105387515 0.120404231727017 1 1
0.331081487448573 0.324737061589235 1 1
0.322757944963525 0.315989267992751 1 1
0.238698360065788 0.234178129120308 1 1
0.292798525219065 0.286820190599178 1 1
0.301847513603565 0.296528839760266 1 1
0.0685982687978887 0.0675151723015687 1 1
0.198492499199351 0.195105508694655 1 1
0.220384254881748 0.216109945907282 1 1
0.286590279147565 0.282862051024465 1 1
0.0986108525342756 0.0967394915984843 1 1
0.219545062252283 0.21553895992691 1 1
0.285230649730571 0.279732421804362 1 1
0.171476642584334 0.16844997300715 1 1
0.16620889697305 0.162727950214428 1 1
0.349014752540266 0.342431230674905 1 1
0.0963529039483832 0.0953550710290872 1 1
0.4408175172216 0.433171491309659 0 0
0.121814470357041 0.119788249012606 1 1
0.0463737165878496 0.0454585681495255 1 1
0.243720449641659 0.239947288448959 1 1
0.259732369704264 0.25429152107248 1 1
0.278429343726157 0.273931176618434 1 1
0.257802058929133 0.252707193812413 1 1
0.275422520188688 0.270702281779187 1 1
0.399740326832613 0.392160848691049 1 1
0.251528788557745 0.246687441680002 1 1
0.169325635736682 0.164958795015926 1 1
0.205473543772921 0.200818414128275 1 1
0.27463854035124 0.269410067025767 1 1
0.34257053595074 0.336215845885685 1 1
0.200805524222476 0.19732470334567 1 1
0.388076540484371 0.381053205790998 1 1
0.158568521317274 0.155820890933042 1 1
0.0627055315647052 0.0611896111072747 1 1
0.191270550890612 0.187986383221042 1 1
0.169185945456188 0.166637960075819 1 1
0.2933889629663 0.288823490417996 1 1
0.154431284431087 0.151795223108174 1 1
0.154180383812291 0.151343643517831 1 1
0.28339523412201 0.278409321699034 1 1
0.194476939298019 0.19062680224735 1 1
0.294998187099149 0.289577258835251 1 1
0.0767002070643267 0.0754926271623686 1 1
0.363676830553789 0.356685601240467 1 1
0.276133040759024 0.27200793626899 1 1
0.192369016070466 0.18863944818751 1 1
0.0677221084903718 0.0670594590657803 1 1
0.295113366342872 0.289536553947464 1 1
0.0765615058921933 0.0737967883969615 1 1
0.381776532713485 0.373259364198336 1 1
0.32333912903581 0.316837853494951 1 1
0.339041771641588 0.333334934295251 1 1
0.192737028963657 0.18920488060021 1 1
0.415205143882835 0.407183581560755 1 1
0.1698755091124 0.166808257641738 1 1
0.117687919847299 0.115257534601738 1 1
0.301594134447509 0.296845486625351 1 1
0.14754630582911 0.144709842445435 1 1
0.192045369979954 0.187942786589594 1 1
0.094405831503616 0.0938631672748302 1 1
0.134494650803032 0.131877529803681 1 1
0.119156831483329 0.116699059543926 1 1
0.173631938889001 0.17049898018473 1 1
0.222802769356528 0.217423619888352 1 1
0.324051155890334 0.318400255085867 1 1
0.202927134499617 0.198655729656848 1 1
0.152908327526473 0.149699962437591 1 1
0.109941695771668 0.108081528594991 1 1
0.225599611271516 0.222032164620702 1 1
0.249494760346308 0.244126717560459 1 1
0.265682805854507 0.260685369036587 1 1
0.187135136942061 0.183377764471942 1 1
0.0517221885466022 0.050437082166691 1 1
0.531579808795496 0.521929556201704 0 0
0.193878591597811 0.190187458655014 1 1
0.196466784957368 0.192089606352068 1 1
0.190354993820785 0.186456785695361 1 1
0.226522633379904 0.222441943158022 1 1
0.240053237078252 0.235047086308195 1 1
0.0510829189148977 0.0502456399540138 1 1
0.113830414984626 0.111006732518609 1 1
0.10490780285094 0.102211415806165 1 1
0.3091609712487 0.303138924839048 1 1
0.107014938795917 0.104728332900459 1 1
0.0711285022509854 0.0702907614946529 1 1
0.031227844185681 0.0303722680591215 1 1
0.226569845967309 0.222308075218235 1 1
0.219099134570284 0.214069836248282 1 1
0.404302631686265 0.395851209947961 0 1
0.0978186096762345 0.0961702893376792 1 1
0.338484832816378 0.33164309534837 1 1
0.262544388390154 0.257614827802444 1 1
0.180479884703105 0.176683445127773 1 1
0.084026487411504 0.0817931811472016 1 1
0.2973169731311 0.291514260406438 1 1
0.313014835409948 0.307995905390191 1 1
0.223645560737086 0.218849989959613 1 1
0.141930201083791 0.138867247432897 1 1
0.331006667762287 0.325071043459824 1 1
0.0605335588149555 0.0593084939527692 1 1
0.208660390126579 0.204891392420945 1 1
0.0521111073136471 0.0508302005264428 1 1
0.224699572506097 0.220501413248836 1 1
0.0284629973004768 0.0276820563371575 1 1
0.161756773104835 0.158600050959395 1 1
0.101708151310621 0.09952748408517 1 1
0.219909026038335 0.216546261408271 1 1
0.172779915752839 0.169127987131207 1 1
0.132548928940937 0.129472266202411 1 1
0.282781360925208 0.27707716403886 1 1
0.247484467609114 0.242608084706601 1 1
0.253299002146669 0.248337028201191 1 1
0.361676155788299 0.355490713478857 1 1
0.199643087146919 0.195839428752949 1 1
0.200245581905557 0.19814938841998 1 1
0.19842701329156 0.195364972590954 1 1
0.141288343633101 0.140004348780771 1 1
0.320476598575857 0.314971421295506 1 1
0.167087664230861 0.163594058775783 1 1
0.181921892297431 0.17905680921867 1 1
0.20430287437574 0.199697554368131 1 1
0.285887164331472 0.279878764230174 1 1
0.151891058712134 0.150230797751336 1 1
0.118206740944193 0.116999115721008 1 1
0.106091169045218 0.105769201609064 1 1
0.154507830264761 0.152260075418271 1 1
0.3154763536984 0.309955313983639 1 1
0.0743243607601564 0.0737529859937889 1 1
0.142567187505277 0.14022386656672 1 1
0.240521681968854 0.236062435307912 1 1
0.112974809803562 0.112321441567777 1 1
0.105129687666317 0.103196506210533 1 1
0.103659721576643 0.101959615885306 1 1
0.147231077374098 0.144846789748825 1 1
0.402098899315543 0.39518673250787 0 1
0.294288449712539 0.289502584451869 1 1
0.282457047791021 0.277015421194899 1 1
0.295302728488146 0.289639248739854 1 1
0.102429542048531 0.0989108169129964 1 1
0.214003446284513 0.210157935844276 1 1
0.231409465001588 0.22748355619585 1 1
0.130407917314 0.127351391172092 1 1
0.226903926743888 0.222640794009127 1 1
0.342419757768389 0.335517751080108 1 1
-0.0169691001713744 -0.0171810540899286 1 1
0.338830544852632 0.333076174377705 1 1
0.174711491998131 0.172267012538448 1 1
0.163367125951825 0.160676093399556 1 1
0.185139185916643 0.182537235369794 1 1
0.28522150869896 0.279929955665214 1 1
0.275485391018478 0.270430114861415 1 1
0.30149585562295 0.295589040947166 1 1
0.369075572458452 0.361884035063768 1 1
0.324498501498437 0.318345308947092 1 1
0.297082504447008 0.291448247469409 1 1
0.180604929530777 0.177678272572358 1 1
0.108435802037603 0.106422506949184 1 1
0.242598888115917 0.236318217010786 1 1
0.127936757335793 0.125919494420597 1 1
0.0873611119176744 0.0857968030918982 1 1
0.251634465418179 0.246989434273718 1 1
-0.0237588092535115 -0.0235285166577671 1 1
0.253056482129192 0.248677537770833 1 1
0.316342851236026 0.309153923035079 1 1
0.17297909459737 0.170108489753262 1 1
0.12984669894212 0.127766354461343 1 1
0.337299610992969 0.330820485254649 1 1
0.300346401978351 0.294829000074372 1 1
0.263215963065343 0.258781817545328 1 1
0.229476782245852 0.224973482389618 1 1
0.533129379740721 0.522930989846383 0 0
0.269943814165661 0.264389095152673 1 1
0.334048604461004 0.327725578955394 1 1
0.289809940786229 0.284278895847323 1 1
0.245220291720977 0.240975390276641 1 1
0.210618390790103 0.207428608149828 1 1
0.1760340926285 0.172846814760964 1 1
0.216025932679088 0.212339308669261 1 1
0.165324280029853 0.161954385467211 1 1
0.168922701057949 0.165758049378959 1 1
0.334534365765936 0.327652601678051 1 1
0.232194830795352 0.226778673592229 1 1
0.171613565596158 0.168726957149437 1 1
0.037036955456111 0.0365805844382339 1 1
0.37693021309047 0.370019189349514 1 1
0.0356235426641363 0.0346448321108314 1 1
0.196525328028978 0.19348809845449 1 1
0.0594174648830836 0.057535591790455 1 1
-0.0310554007542369 -0.0304519683655031 0 0
0.20382430451636 0.200362223939083 1 1
0.23891237456029 0.234485452245304 1 1
0.205014098663965 0.201570809743865 1 1
0.28600159701983 0.281065767306526 1 1
0.21042071629981 0.206412326804993 1 1
0.316390973010294 0.311284020130981 1 1
0.284517032188812 0.278439033153249 1 1
0.113526220541771 0.112008617224746 1 1
0.171541716810438 0.168076231040411 1 1
0.230862661084528 0.226376105963568 1 1
0.156564584271691 0.152894570877451 1 1
0.0735222912902432 0.0722785435838374 1 1
0.319209950356223 0.313309158738477 1 1
0.229300273005903 0.225257353345057 1 1
0.21042362269096 0.207011160606521 1 1
0.235076260860314 0.230703807424058 1 1
0.300938830575008 0.29600473411954 1 1
0.197635431721791 0.194009417963023 1 1
0.391807047658131 0.3847378677162 1 1
0.236792472610139 0.232925497363598 1 1
0.309915061344371 0.303846257725133 1 1
0.0900772235169122 0.0864057866443535 1 1
0.0759211466534432 0.074538800950297 1 1
0.181962396233934 0.178882373481504 1 1
0.251562709337833 0.247274243685745 1 1
0.126573292166494 0.123743241634055 1 1
0.221971450070898 0.217296427058398 1 1
0.230891582064957 0.226866179728255 1 1
0.293290763197384 0.288264085799596 1 1
0.223271668317356 0.219111270113156 1 1
0.111047250140405 0.109452657794263 1 1
0.166027141879389 0.162542632344116 1 1
0.0389260873925113 0.0378380168847108 1 1
0.284891335735322 0.27939763095001 1 1
0.16857017821257 0.165237516224011 1 1
0.329024593073699 0.322807739653592 1 1
0.186303902054313 0.18245393668639 1 1
0.343005346884157 0.336558268204993 1 1
0.112162656969802 0.110140625077103 1 1
0.326019341715022 0.320922654965643 1 1
0.302791867937208 0.298793388135087 1 1
0.345389631944436 0.339576419995099 1 1
0.0287000095085739 0.0282573985409074 1 1
0.106990992911261 0.105499628604909 1 1
0.189788487484451 0.186695758648865 1 1
0.199942665133076 0.196736024552365 1 1
0.190525873872125 0.186541618191863 1 1
0.0813145931247515 0.0809359390131087 1 1
0.277802237147118 0.273545798364281 1 1
0.15899874585465 0.155703017116366 1 1
0.321674584972526 0.315726282112448 1 1
0.024513121042406 0.0253885808630227 1 1
0.313455177242136 0.307983426255797 1 1
0.359041603615152 0.350637562677776 1 1
0.336510226148156 0.330095465692532 1 1
0.156962387510845 0.15395315437038 1 1
0.356648289014623 0.349965946889563 1 1
0.239526533647721 0.235334113804033 1 1
0.146710544394732 0.14365091191681 1 1
0.144867626676377 0.142189328996933 1 1
0.273206831032167 0.268328819686588 1 1
0.263376019962019 0.258734227858806 1 1
0.297840891820772 0.29242432879873 1 1
0.199288356044506 0.195321883663127 1 1
0.156131987100111 0.152458888274291 1 1
0.0591875311301175 0.058731382286185 1 1
0.0784647979072913 0.0768570464305739 1 1
0.270641893702808 0.266157802829801 1 1
0.153240452908472 0.150607095533482 1 1
0.348511414505977 0.340981018949507 1 1
0.161741769531078 0.15877015257856 1 1
0.160723390180599 0.157948553093235 1 1
0.358876640465088 0.351925961065678 1 1
0.074905118219374 0.0732365117978868 1 1
0.0278252822036563 0.0269885002608815 1 1
0.0628397492846201 0.0629838279941383 1 1
0.277160638154452 0.271653090310188 1 1
0.103131820778685 0.10149700168879 1 1
0.145582085330135 0.143021405430855 1 1
0.299287075927092 0.293639266757225 1 1
0.153100371014808 0.150482972235405 1 1
0.373981905864456 0.367092959723966 1 1
0.24202856948354 0.237687717079939 1 1
0.31456416315035 0.308906754315349 1 1
0.176580951924929 0.172482331669254 1 1
0.2183402438954 0.214646795873025 1 1
0.194935341592081 0.190812472619904 1 1
0.265978757812211 0.261147793453553 1 1
0.164619520929229 0.163028573696945 1 1
0.0822659314705974 0.080745022209725 1 1
0.263229308655201 0.258653609614907 1 1
0.125252862863781 0.123082065211044 1 1
0.180926702185184 0.17858915167068 1 1
0.325711117962242 0.320532630120833 1 1
0.142091897912355 0.1386934089661 1 1
-0.0680262449159076 -0.0674883354260949 1 1
0.301587474374504 0.296256080620269 1 1
-0.034938966928159 -0.034040824223038 0 0
0.193382835500668 0.18886791239188 1 1
0.321794042191069 0.316116334407486 1 1
0.13122577106598 0.128902170902919 1 1
0.303968884365442 0.298605320119222 1 1
0.241217258358884 0.236194404027951 1 1
0.41760275043263 0.410578302488694 1 1
0.376424719094627 0.369874754049399 1 1
0.288688285628754 0.282750447663807 1 1
0.236246543788364 0.233083356865285 1 1
0.138762205711557 0.136141736688725 1 1
-0.0148153679433075 -0.0148654318405961 0 0
0.290797201380935 0.28473037108894 1 1
0.0584563449257754 0.0577587238870002 1 1
0.501796639062515 0.493148244719676 0 0
0.226394881915681 0.221980318556114 1 1
0.192090551184109 0.188432468381274 1 1
0.161283705355873 0.157783113235007 1 1
0.19288174723441 0.189029793514627 1 1
0.151216240328677 0.148654416667973 1 1
0.311273221816042 0.306385863139893 1 1
0.212249461522405 0.207757535110246 1 1
0.331518534319541 0.325220700927193 1 1
0.161792949873465 0.158870588569661 1 1
0.137870132824701 0.13538006700279 1 1
0.14908190276312 0.146400874379502 1 1
0.157022346056165 0.153834196395935 1 1
0.314076652593569 0.30921446433595 1 1
0.371732934295603 0.364023194174353 1 1
0.313498406198263 0.307972735651654 1 1
0.298626482999755 0.292375618716083 1 1
0.321996247371198 0.315858646351945 1 1
0.0659498277853289 0.0648285650784211 1 1
0.103684827656194 0.10084748592929 1 1
0.29984379619778 0.29446821525272 1 1
0.275355556078058 0.270002348348214 1 1
0.116504753149614 0.114320609902713 1 1
0.277970368594938 0.273058692257193 1 1
0.159754035531675 0.156915222869985 1 1
0.339121900783463 0.333149552690849 1 1
0.258588999671262 0.254076211720947 1 1
0.0967773854693982 0.0943757742033699 1 1
0.152184122728424 0.149945695881531 1 1
0.31641348148555 0.310786916268231 1 1
0.354404857056833 0.347460698143733 1 1
0.252814900374246 0.248214298472423 1 1
0.0788112070744652 0.0773714203357245 1 1
0.191199830457266 0.187621640221389 1 1
0.178282866232011 0.175215931731498 1 1
0.092973881498365 0.0914810236683955 1 1
0.371249007091051 0.364377538198724 1 1
0.33250913442227 0.326086997539403 1 1
0.186903007460859 0.182830569014319 1 1
0.222555123142837 0.219452635380244 1 1
0.351798970872093 0.34562759725864 1 1
0.2188637194984 0.21454669203119 1 1
0.161785330056325 0.158395157813595 1 1
0.196152343692231 0.192580540262752 1 1
-0.0577724928169119 -0.0551075538077436 0 0
0.0614988944905936 0.0607249202061693 1 1
0.279478861418153 0.274060793457438 1 1
0.165768630785481 0.163174261953897 1 1
0.164707956746736 0.161456308916408 1 1
0.0436569756792435 0.0427164399214147 1 1
0.312454128377722 0.306936125188751 1 1
0.120229507224465 0.117222398697461 1 1
0.393542444013129 0.38659969425571 1 1
0.215974357226557 0.213519891603325 1 1
0.305222175855053 0.297947757918023 1 1
0.217730378568106 0.213233513996165 1 1
0.271886838696182 0.266214657894887 1 1
0.319151092837004 0.314230186990006 1 1
0.0968122914199749 0.0944275694676604 1 1
0.159412791357932 0.157322923322658 1 1
0.107305423550475 0.105785215049329 1 1
0.0826044500806013 0.0812567067617627 1 1
0.379862326647797 0.373303676187258 1 1
0.140699629613373 0.138290353330601 1 1
0.221748848582717 0.217126893235 1 1
0.145325091146722 0.14260738551517 1 1
0.230812344863241 0.226695408644132 1 1
0.204241407657515 0.200648749648905 1 1
0.18782252201053 0.184939533204256 1 1
0.172739167228807 0.169739238024485 1 1
0.0455712265656477 0.0446368016282013 1 1
0.308273870760961 0.30260759516287 1 1
0.114659193675586 0.112993669041617 1 1
0.11817500652579 0.116022813196892 1 1
0.214205417906577 0.209737933651694 1 1
0.17649948489348 0.173006621312545 1 1
0.258291200353673 0.25350555735954 1 1
-0.0329015968181469 -0.0325232940030727 1 1
0.249070912451954 0.246018649063198 1 1
-0.0158757242009968 -0.0161317334375372 1 1
0.263016459291154 0.258292252680655 1 1
0.297121011403689 0.291066548987456 1 1
0.200778363641248 0.196871498308442 1 1
0.118948887965317 0.117073799526635 1 1
0.220640271119323 0.21658897991264 1 1
0.317445477303762 0.311030789397483 1 1
0.247884257727509 0.242972059326206 1 1
0.0955023167904111 0.0937492237805246 1 1
0.338263704231543 0.33263347880302 1 1
0.34008285182906 0.333983270680483 1 1
0.214098773941482 0.210407655227217 1 1
0.45711341161555 0.449122317774954 0 0
0.184137009936041 0.178785745273904 1 1
0.399253954737251 0.39331624199801 1 1
0.323255100259813 0.316518888078228 1 1
0.207394519702274 0.203386393362367 1 1
0.195793092353548 0.190535081377462 1 1
0.236781522598326 0.23115123144037 1 1
0.275502433203297 0.271203336884446 1 1
0.103346022342768 0.100254762272456 1 1
0.423088853773535 0.415215487972736 1 1
0.219301729358419 0.215858898465713 1 1
0.107631672317509 0.105664163837522 1 1
0.285542327868975 0.280357701296104 1 1
0.338483016027934 0.332300068256284 1 1
0.133873736618608 0.131018038436756 1 1
0.29402345624363 0.288503909149268 1 1
0.111787224427979 0.109448134366742 1 1
0.255194176210192 0.249859119723692 1 1
0.238965009531498 0.234243408010242 1 1
0.226881756515416 0.222772247542493 1 1
0.178920980211759 0.176418713692118 1 1
0.281971302698751 0.276382582047647 1 1
0.380865910075861 0.37246619721646 1 1
0.10671401474661 0.104823658424874 1 1
0.27737207604595 0.272423258697892 1 1
0.233646608764859 0.228619865610365 1 1
0.400439442639461 0.3925533994244 1 1
0.0240814722305885 0.0233422250982604 1 1
0.196730605057912 0.193013849436649 1 1
0.212311859596222 0.208351385188627 1 1
0.320528914254044 0.314687947127655 1 1
0.157483062699297 0.154741176129677 1 1
0.207492470643414 0.203586868529578 1 1
0.133976407781244 0.132203881708312 1 1
0.116873140613364 0.1143777772778 1 1
0.111844728842383 0.109566438099712 1 1
0.196887194348512 0.193300261910635 1 1
0.285229904745522 0.28027954736879 1 1
0.263277760517032 0.2580887657827 1 1
0.259539068815671 0.254144371106077 1 1
0.0236417010054046 0.0224289335667855 1 1
0.230234398616347 0.225928095343961 1 1
0.0864330061147885 0.0842487017404264 1 1
0.137612678333144 0.135071765378793 1 1
0.232650094188639 0.227716394225529 1 1
0.252744428154636 0.247742463433842 1 1
0.258596196934044 0.253556643288109 1 1
0.19392710915004 0.190294518227111 1 1
0.203712359375443 0.199926283251748 1 1
0.142962094010528 0.140707463442251 1 1
0.165394116757359 0.1621963207182 1 1
0.191257446809414 0.187355586120242 1 1
0.3102050424206 0.304306094311983 1 1
0.412192814813609 0.404033399057995 0 0
0.335887585727196 0.329736863154556 1 1
0.0354231221798473 0.0342591636292674 1 1
0.101889064383867 0.098226024237251 1 1
0.180055481690112 0.177095807823343 1 1
0.174499965478483 0.172522898636634 1 1
0.187974826538463 0.183675781403253 1 1
0.328242359524443 0.32252761609559 1 1
0.131018010773498 0.128336515639618 1 1
-0.10731278827969 -0.105221176976132 0 0
0.340985959693403 0.334521177956654 1 1
0.226232322585702 0.221730434766132 1 1
0.196355042272348 0.192489669569812 1 1
0.0520230634727786 0.0511413564541429 1 1
0.255956052025236 0.251230924169435 1 1
0.286034480758299 0.280823600884422 1 1
0.405431320550736 0.397889995519603 0 0
0.156975334101626 0.153548853242488 1 1
0.221474870204836 0.216790018295698 1 1
0.215742789072329 0.210517730619614 1 1
0.167301853175939 0.164203391366514 1 1
0.28516710245809 0.279098413526505 1 1
0.0581722241267045 0.0576928315328727 1 1
0.08652438723571 0.0850013668132282 1 1
0.343332537058207 0.336528381194499 1 1
0.289304340870399 0.284355313871589 1 1
-0.0224399924159943 -0.0217484771439843 0 0
0.245793454924129 0.240697756741303 1 1
0.242855442804108 0.239336862934497 1 1
-0.0125865983471747 -0.0132354576004303 1 1
0.176512618758103 0.172773084752762 1 1
0.407630918854894 0.399923438584252 0 0
0.210946835456635 0.207381555065968 1 1
0.142918584346322 0.140307737130711 1 1
0.0801356743232551 0.078656255821141 1 1
0.136894115252747 0.135714477390627 1 1
0.117566015627127 0.115840614292871 1 1
0.171085371535321 0.167940347598587 1 1
0.277744461543424 0.273705282405334 1 1
0.182703440536165 0.178632593830959 1 1
0.170032448663657 0.168372814253077 1 1
0.144330382758926 0.141040196386839 1 1
0.293408678962422 0.287540161959291 1 1
0.239291704575064 0.234459144241497 1 1
0.181024711551481 0.176850917392022 1 1
0.224663972235812 0.221343476678815 1 1
0.215964146135744 0.211955965766325 1 1
0.313302455248783 0.307443198207013 1 1
0.143215547165725 0.140044595220403 1 1
0.228555229941546 0.223721928479995 1 1
0.217982254143398 0.21445103100703 1 1
0.285258364512106 0.280239275669772 1 1
0.248358702379183 0.243778396401001 1 1
0.228195332168019 0.224423792816946 1 1
0.30923000084402 0.303553387350617 1 1
0.0400917278910377 0.0403059657171036 1 1
0.244829897893176 0.23996620717677 1 1
0.210837698831029 0.207402215439513 1 1
0.101708679221776 0.10078839474813 1 1
0.224139434016573 0.218824285383202 1 1
0.0426776700220662 0.0420883205725864 1 1
0.225065098654431 0.220395533235497 1 1
0.189713318854396 0.186304440548706 1 1
-0.0204853108008846 -0.0199886452882795 0 0
0.361316846713131 0.354600041543091 1 1
0.414001805428611 0.406666686190896 0 0
0.184431363529071 0.180991335810729 1 1
0.290242005011656 0.284881727718736 1 1
0.141936794348592 0.138938810217263 1 1
0.146681285630431 0.143750567993233 1 1
-0.0984781163209078 -0.096314738707862 0 0
0.0257616625011567 0.0246884876176325 1 1
0.178934696626633 0.175861951586649 1 1
0.253322522491575 0.249119373887756 1 1
0.123068519870282 0.120881558193076 1 1
0.198414729805811 0.194613071584996 1 1
0.117003932145841 0.114163089934469 1 1
0.143977159390839 0.141417891044284 1 1
0.143979683504145 0.142227064886615 1 1
0.256603781025719 0.253235578632734 1 1
0.227829690452343 0.223435471654365 1 1
0.295364500750034 0.290409023449712 1 1
0.301694946601564 0.29444873289716 1 1
0.0313677507883246 0.0313742418207971 1 1
0.125245139230175 0.123539874012179 1 1
0.302973311491624 0.297352131615951 1 1
0.265328552577637 0.260803670419145 1 1
0.142942504676919 0.140053269911057 1 1
0.263972748091554 0.259653906502635 1 1
0.0527095498169008 0.0518192508431846 1 1
0.19829118972436 0.194629620989409 1 1
0.0509804744016603 0.0505026427973219 1 1
0.312315203825894 0.306469531820528 1 1
0.187341708381038 0.18360121933008 1 1
-0.0825152244459341 -0.0814125791004454 1 1
0.431863373967971 0.423136291899409 0 0
0.220082181576001 0.216134178159502 1 1
0.215324880017316 0.211445071040606 1 1
-0.00742182968346959 -0.00718334567218536 0 0
0.281612141218745 0.275591862563974 1 1
0.304985749652363 0.299079152631801 1 1
0.307676019296068 0.301339522244838 1 1
0.183297870039323 0.180354866484698 1 1
0.164539153497435 0.16103051637518 1 1
0.365455746163893 0.358522531981598 1 1
0.189568981863538 0.186017281400109 1 1
0.233922070915246 0.230120704960043 1 1
0.30605867222971 0.299494624181455 1 1
0.0767502271231495 0.0755855046188907 1 1
-0.00823567104883575 -0.00859982808536328 1 1
0.231644984179498 0.22722658840628 1 1
0.136085969860172 0.133406068498629 1 1
0.184229753520746 0.181117967151836 1 1
0.0966581776757412 0.0945845094098942 1 1
0.281396647901968 0.275725956341879 1 1
0.297964785346661 0.292379799831746 1 1
0.273195895370334 0.269467619761008 1 1
0.263788049590171 0.259005804327584 1 1
0.266280262337979 0.261183645673289 1 1
0.104963311654913 0.103321193442134 1 1
0.374491661617959 0.367126712894944 1 1
0.121444237448013 0.11743163111813 1 1
0.461430060113099 0.452748311263391 1 1
0.0983284511497336 0.0963021102813149 1 1
0.30602913652604 0.300429168018186 1 1
0.13709166773466 0.134793700084238 1 1
0.299716661703629 0.294296103880562 1 1
0.14550176550215 0.142280112312958 1 1
0.168421746090944 0.16543913584641 1 1
0.241362193182598 0.235951113003187 1 1
0.158286347989096 0.15516912613156 1 1
0.341414729755297 0.333667974377229 1 1
-0.0833576723403117 -0.0818868849229782 0 0
0.0284183671820268 0.0280499571371218 1 1
0.129478793932543 0.127194445488424 1 1
0.393979915004352 0.387398328641517 1 1
0.168021945704178 0.163979567700833 1 1
-0.0295787929073659 -0.0287507816499227 0 0
0.0828791068259031 0.0817025796308594 1 1
0.213579612350741 0.210173418286186 1 1
0.280898963503715 0.27589291748013 1 1
0.128919753144498 0.125490533242875 1 1
0.292961164880896 0.287432619387811 1 1
0.143306870205438 0.140746057260646 1 1
0.228886077640976 0.224344920835177 1 1
0.26370236299456 0.258471430728694 1 1
0.203479729157298 0.200343786457951 1 1
0.121232526985422 0.118587891713984 1 1
0.294074208687435 0.288390641133327 1 1
0.375808375311595 0.368642191345861 1 1
0.198672869105007 0.195309707599646 1 1
0.108294652748471 0.105921975135202 1 1
0.166210961469225 0.162889209949187 1 1
0.392428920857099 0.384051183003961 1 1
0.176096633407377 0.171466755410459 1 1
0.148039713828177 0.14517595832199 1 1
0.0839731783025147 0.0826017287610041 1 1
0.180242397072319 0.176672676030626 1 1
0.204239881228068 0.200966942816055 1 1
0.100173894801278 0.0984865758535506 1 1
0.141768078483751 0.139838879507276 1 1
0.311735815689654 0.30597541301498 1 1
0.30033687316111 0.294980063090374 1 1
0.0748992324367473 0.0719789209286816 1 1
0.438174923057722 0.430676196933298 0 0
0.122464917639757 0.120046581537973 1 1
0.235196844879195 0.230053154558411 1 1
0.181719173178373 0.178437178679082 1 1
0.232715456239956 0.228531379328076 1 1
0.0730452478216974 0.0724602946668241 1 1
0.236547542251673 0.231979756506507 1 1
0.386308085601555 0.377956462139854 1 1
0.121642333018623 0.119724774735971 1 1
0.1397497985032 0.136751290346854 1 1
0.236920775671741 0.23350409063507 1 1
0.312937711287563 0.307309950060628 1 1
0.215607881515965 0.211319790764667 1 1
0.240802119616774 0.237228700143966 1 1
0.236887818971945 0.232765801602556 1 1
0.258747190123413 0.254126319374666 1 1
0.190194240943382 0.1866675198714 1 1
0.125100282639922 0.123045384904597 1 1
0.146697239011544 0.143923299417658 1 1
0.339339439511732 0.332076380428401 1 1
0.287198791749146 0.28175230549649 1 1
0.259449371743717 0.254324220753804 1 1
-0.0993813300836506 -0.0977263585293454 0 0
0.152903094922579 0.149408483296924 1 1
0.0832131620584647 0.0815942853698634 1 1
0.324838455747668 0.319125164256657 1 1
0.224672779180801 0.220594614154017 1 1
0.154359011860668 0.151334046799673 1 1
0.129964052951837 0.127391770016899 1 1
0.367176653719357 0.359714944150034 1 1
0.325076442494044 0.31876235776571 1 1
0.0547940991066098 0.0539131724513671 1 1
0.172366017472881 0.169365691748429 1 1
0.261646939532386 0.256589055879987 1 1
0.122275059643535 0.119259803828307 1 1
0.197369707847739 0.193647156011034 1 1
0.143367510638234 0.140248733788274 1 1
0.214050264673496 0.210463555053484 1 1
0.0687609275721839 0.0671283069057637 1 1
0.113468047103715 0.11155247805106 1 1
0.0644906020569023 0.0630452308437084 1 1
0.188565599868889 0.185398385686924 1 1
0.102313323417873 0.10077849585136 1 1
0.177080300222086 0.173677162786498 1 1
0.16946250261449 0.165416404892362 1 1
0.207886054869704 0.204406154667441 1 1
0.179206697756093 0.17535509689256 1 1
0.0606248048193886 0.0586301142277218 1 1
0.224602199445089 0.220527271886901 1 1
0.164088757331244 0.161237339795058 1 1
0.467891442262254 0.460798500642658 0 0
0.257972705810695 0.25392769086194 1 1
0.333368663092448 0.327198034294442 1 1
-0.134030013945757 -0.131458563130157 0 0
0.136201981760505 0.133680921408636 1 1
0.268498137438491 0.263956710657793 1 1
0.136911894155611 0.13430202433904 1 1
0.168191240644124 0.165111256963425 1 1
0.123219587821268 0.121628689265468 1 1
-0.086910362569241 -0.0852034273805514 0 0
0.199851993772183 0.195851122645749 1 1
0.225405734863212 0.220663820254539 1 1
0.128689244464365 0.126102730607635 1 1
0.314176740136178 0.307672578568333 1 1
0.131592178513753 0.129866861354322 1 1
0.332964512459174 0.326940226307609 1 1
0.397031778575675 0.389540373043451 1 1
0.0702573964799752 0.0690949171769616 1 1
0.108040047518311 0.106179424469489 1 1
0.120969394328854 0.118684812585577 1 1
0.16499135250937 0.161939782107211 1 1
0.193862490502478 0.190318520541442 1 1
0.16533624948013 0.162068036391292 1 1
0.443945684475898 0.435709653705885 0 0
0.138340166950169 0.134524395768178 1 1
0.3160136016995 0.310435803929659 1 1
-0.187517013591007 -0.184166715109638 0 0
0.210878865603058 0.207031073103741 1 1
0.133976574059106 0.131152345170903 1 1
0.323762228149104 0.319123638575205 1 1
0.146339167097482 0.144131498164096 1 1
0.338223774992836 0.332176954753782 1 1
0.127024562529753 0.125365713058944 1 1
0.153873414341507 0.151579794392269 1 1
0.191527847933972 0.187399586119039 1 1
0.285830262820139 0.280391656777553 1 1
0.245014819421474 0.240790514920834 1 1
0.2834739302676 0.279274993908007 1 1
0.173655439458744 0.170330629757211 1 1
0.23595876623001 0.230129845581289 1 1
0.255214560539707 0.250914390540915 1 1
0.26458465288107 0.260012170000659 1 1
0.190659878814577 0.187352438527908 1 1
0.194604206797644 0.191918518778722 1 1
0.105039557111996 0.103062989832656 1 1
0.13834467991792 0.136449772043201 1 1
0.246927748629018 0.242427124075719 1 1
0.208276212312522 0.205655994390651 1 1
0.330551197910008 0.325284184542627 1 1
0.211268961024247 0.207329691423218 1 1
0.14622650428979 0.142222985573754 1 1
0.387542385405391 0.38055358671737 1 1
0.175756249523408 0.172950255969067 1 1
0.14969333734017 0.147144641744816 1 1
0.278663130316876 0.272773026801465 1 1
0.236072082223969 0.23278057566353 1 1
0.310237371385159 0.303528904963394 1 1
0.253099741642307 0.248443747516669 1 1
0.227567993326121 0.223529307778853 1 1
0.258021300573942 0.253215664989418 1 1
0.0153191603011147 0.0147378310837844 1 1
0.219773646532798 0.216119587101643 1 1
0.105896904394298 0.103648393879515 1 1
0.0948444011788098 0.0926828787320331 1 1
0.12826805927666 0.125997996402878 1 1
0.236184162056139 0.232803056743554 1 1
0.252081284659198 0.246683480509002 1 1
0.277939681638617 0.272719081815995 1 1
0.234426411829595 0.229895519618428 1 1
0.162599396048824 0.158420260268342 1 1
0.232905022789669 0.22837600106941 1 1
0.0754789129342836 0.0723057426771683 1 1
0.179917752203075 0.177170089701754 1 1
0.27305849083681 0.265451488634805 1 1
0.206647811780539 0.202742328621251 1 1
0.212981333082393 0.209535863736605 1 1
0.318381389368787 0.312904771470117 1 1
0.111299591411688 0.11015384021045 1 1
0.193405197482323 0.189874740681723 1 1
0.116264685163853 0.114876996725471 1 1
0.213424652362546 0.20955415642972 1 1
0.122887992610084 0.120351466638051 1 1
0.546042953586413 0.535984084972574 0 0
0.184855058474272 0.181919145452366 1 1
0.25968875395432 0.255073545038219 1 1
0.141031408895475 0.137773901444246 1 1
0.303181358685057 0.297597002564674 1 1
0.300160875036267 0.295100179259779 1 1
0.182762482202459 0.179423832822522 1 1
0.39151495935884 0.384521401342652 1 1
0.333463182455503 0.327398544416188 1 1
0.31608392292453 0.309430227372535 1 1
0.45861990507584 0.448983018152844 0 0
0.157579929106522 0.154057664744848 1 1
0.311480042186686 0.305915633382394 1 1
0.38854029309427 0.381617606605645 1 1
0.141803009940999 0.139331896972917 1 1
0.241670322785722 0.237091732579763 1 1
0.230318909223114 0.22591805121915 1 1
0.178583279383901 0.175416329343534 1 1
0.170281260036542 0.167126619005604 1 1
0.447153388366594 0.438372700187018 0 0
0.425543243907471 0.417978236526012 0 0
0.116441433013692 0.114632739815946 1 1
0.155624982219351 0.152883375085786 1 1
0.229895686801341 0.226205069382401 1 1
0.24683466132642 0.242053425427178 1 1
0.150768535607877 0.148062448068933 1 1
0.2195213114001 0.215070389183954 1 1
0.120509780005795 0.118184876621204 1 1
-0.0683931929568768 -0.066859193074067 1 0
0.243437996277758 0.238648842963429 1 1
0.162674443925773 0.159362527473326 1 1
0.199719496501219 0.19473005798279 1 1
-0.0163159224883892 -0.01618879903363 0 0
0.155191837869737 0.152516471668876 1 1
0.341935835862229 0.3355778809994 1 1
0.426476149601414 0.417274309245767 1 1
0.212094723210627 0.20856237219762 1 1
0.157049158233052 0.153937102117734 1 1
0.287890370121193 0.282194564000895 1 1
0.259015586892004 0.254062940819555 1 1
0.191081244519832 0.187857648203095 1 1
0.232342235459328 0.228333828269425 1 1
0.0628473507166794 0.0614534109837557 1 1
0.304915714782239 0.298999490174869 1 1
0.153679946135903 0.150652569203676 1 1
0.242304918293803 0.2369801360829 1 1
0.112556308064047 0.110731145144955 1 1
0.188089590238751 0.185620028807992 1 1
0.131355250067343 0.128554373982819 1 1
0.0128660882389174 0.0123101707203627 1 1
0.137789748796169 0.135577364858019 1 1
0.173114214474639 0.169866451250782 1 1
0.166405392709942 0.163783920838862 1 1
0.132372335361168 0.129820038147618 1 1
0.0761923385336633 0.0748147191435147 1 1
0.238037094321532 0.233590514861168 1 1
0.292963386332418 0.287672240283145 1 1
0.184267496989085 0.182386144655594 1 1
0.141058502312187 0.137923464835434 1 1
0.318155728146185 0.311699839209806 1 1
0.029509844963892 0.0278470298126406 1 1
0.228546151037244 0.223649287655609 1 1
0.154088777600192 0.151351163372051 1 1
0.0544046154975449 0.0535030453523795 1 1
0.298096237504827 0.292943731184217 1 1
0.0183166913483814 0.0187419634689165 1 1
0.26329669753037 0.258463853068259 1 1
0.306136129313356 0.300448829107522 1 1
0.16864180419166 0.165116320045497 1 1
0.372247765271368 0.365242107010675 1 1
0.27058160646879 0.265508168824663 1 1
0.174241216954638 0.170320643788456 1 1
0.247784913238368 0.243121389321978 1 1
0.0683343666778729 0.0673817014635741 1 1
0.189351071958837 0.185597328188016 1 1
0.260688041911899 0.255762072045246 1 1
0.149222936235741 0.146089340918897 1 1
0.0758930916309668 0.0746083297896269 1 1
0.238327225674553 0.234362708544432 1 1
0.0993784774844571 0.0976963327889472 1 1
0.341003544994756 0.335448502554138 1 1
0.407018356107882 0.399421062970108 1 1
0.184008623400514 0.180597197503849 1 1
0.136196636436036 0.133819062036014 1 1
0.292945911019292 0.287594550934731 1 1
0.186275243836285 0.184272798682055 1 1
0.0413401602953774 0.0401466123297702 1 1
0.245032200405389 0.240804884291425 1 1
0.233116852171379 0.228438448743234 1 1
0.0813846264378879 0.0802386068115689 1 1
0.322669330288299 0.316940990825216 1 1
0.14119652028419 0.138757813927345 1 1
0.189736022917945 0.18643031136165 1 1
0.334098816303608 0.328054876433495 1 1
0.300804238136767 0.295927019150954 1 1
0.106364918309884 0.105099293029556 1 1
0.341256916328111 0.334733063095521 1 1
0.0744254383432293 0.0722345951560389 1 1
0.11657763993508 0.114248897626034 1 1
0.246973550713602 0.242358271876798 1 1
0.178416612095674 0.174113643248572 1 1
0.166630979615322 0.16199858745338 1 1
0.0688567177146591 0.0664907249194155 1 1
0.276043870699844 0.270341534600197 1 1
0.219954385039205 0.216014645654676 1 1
0.282446914541201 0.27759338348417 1 1
0.276895442497525 0.272133305941962 1 1
0.349943318848615 0.342678803759134 1 1
0.173211214017064 0.17007272589602 1 1
0.20633206455051 0.202645822999354 1 1
0.044926924250557 0.043809013861816 1 1
0.0448866749758704 0.0440161276745966 1 1
0.162408203198107 0.157899495448242 1 1
0.143247911571475 0.140513494586213 1 1
0.374605473204685 0.36758893573285 1 1
0.040502480248704 0.0397628760709906 1 1
0.125638767088922 0.123573876298206 1 1
0.0597140081738705 0.0586253994599796 1 1
-0.00506148793134684 -0.00506722138349205 0 0
0.385469122762157 0.377757148011733 1 1
0.343690428236324 0.336534018628674 1 1
0.282057743350708 0.277273502754704 1 1
0.00289256800246193 0.00324928590184158 1 1
0.0749500588666649 0.0746024328647494 1 1
0.122149094668031 0.119804777528311 1 1
0.381726189979896 0.375040166807019 1 1
0.211294626008321 0.209124742771675 1 1
0.340281366879097 0.334506822880937 1 1
0.0682189283594123 0.0671523652514841 1 1
0.0756963924264575 0.0738981726811543 1 1
0.168891120798901 0.164584359774321 1 1
0.198820158059819 0.195487520078244 1 1
0.17401109362377 0.170987250494046 1 1
0.205119110755794 0.202304571679994 1 1
0.293414069722999 0.287554617410413 1 1
0.337864276446427 0.332487897266234 1 1
0.197536534368869 0.192357946982567 1 1
0.196394662519284 0.19315442269501 1 1
0.128056193811282 0.125988718705792 1 1
0.0948797786989597 0.0931339166321591 1 1
0.185587755733497 0.182172101540482 1 1
0.249437976345789 0.244357266556774 1 1
0.0577262398400998 0.0579798256251243 1 1
0.246751811686068 0.241655790345288 1 1
0.390067739295417 0.382810386785503 1 1
0.315556451106495 0.30955776528349 1 1
0.0830598419792193 0.0827120006040816 1 1
0.315156875898483 0.30885125648787 1 1
0.133804057295076 0.131722398189433 1 1
0.199941388528074 0.196805507736908 1 1
0.0180681622789391 0.0175059049374926 1 1
0.270659075749254 0.266251164809159 1 1
0.468601667824422 0.459806683124776 0 0
0.183626274154304 0.180214261946743 1 1
0.279064024781891 0.273197823219565 1 1
0.189533145665215 0.186916829926479 1 1
0.118506308175557 0.116498335928016 1 1
0.310415556675097 0.305071531090268 1 1
0.119414187126464 0.11704202715429 1 1
0.290093579806704 0.283777504812962 1 1
0.0446285562880143 0.0441862543560995 1 1
0.244432453834507 0.24042974748284 1 1
0.0268716513293172 0.0264525304721404 1 1
0.055167869603559 0.0545499733029538 1 1
0.191641661070848 0.18863235059061 1 1
0.387051198353582 0.379506461449193 1 1
0.366043263304127 0.358410638589302 1 1
0.153855461904386 0.15105937704954 1 1
0.172848351609281 0.169222154134001 1 1
0.198100743564774 0.195097405818993 1 1
0.103465637244698 0.10228578525256 1 1
0.319998369010664 0.313838749155501 1 1
0.182103110285503 0.179282086489114 1 1
0.307929816074595 0.302314754699113 1 1
0.286859009743465 0.280868689404787 1 1
0.113121435011234 0.112433885110732 1 1
0.0119049444600547 0.010727168529627 1 1
0.181376886176157 0.1768626808117 1 1
0.173992334077783 0.171595791360026 1 1
0.230464191025433 0.226333722169297 1 1
0.132024984121264 0.129516840795878 1 1
0.0669285009477852 0.065692991862373 1 1
0.245228247889395 0.240521098150689 1 1
0.306901107763078 0.301919247223677 1 1
0.182054168626262 0.17891372701054 1 1
0.240726404937274 0.237575711670694 1 1
0.278020568767825 0.272960781728262 1 1
0.320575553590584 0.314304207685239 1 1
0.254490186673161 0.249731587696336 1 1
0.247213692468379 0.242466440831568 1 1
0.226520012392609 0.221533142873774 1 1
0.26742358509888 0.262784177017825 1 1
0.128175972617144 0.125118871175492 1 1
0.219348768126641 0.215336702424404 1 1
0.25239947712066 0.247505714662554 1 1
0.507402599708727 0.497875028850125 0 0
0.276819772680926 0.272094720739917 1 1
0.274742824641294 0.269990852210571 1 1
0.0598606835726917 0.0593613676482392 1 1
0.131737537066218 0.129410598132978 1 1
0.223216797038922 0.219118192334584 1 1
-0.0105844983602387 -0.0107175673597315 1 1
0.227747307524789 0.223245209227852 1 1
0.0787195613115533 0.0770730256607429 1 1
0.313243992838084 0.306583719614711 1 1
0.130746179020321 0.129128781683123 1 1
0.167132562293324 0.164758739339484 1 1
0.0677212743316439 0.0665522870993158 1 1
0.37002265183623 0.3621864907256 1 1
-0.0168208382197759 -0.0148382314404788 1 1
0.110491039205197 0.108295781114328 1 1
0.156402183393436 0.154040538272614 1 1
0.314129475894666 0.308429824562953 1 1
0.236557305343739 0.231854823078899 1 1
0.188991714806619 0.185522667250083 1 1
0.260621007521005 0.255881705674412 1 1
0.309321240966418 0.30379020188559 1 1
0.290538266824344 0.285735031359178 1 1
0.171025997494092 0.167846485472461 1 1
0.204441349874145 0.20071755836293 1 1
0.116742468402085 0.114331997276047 1 1
0.00810414706126345 0.00850450117857748 1 1
0.15779366583309 0.155186897671424 1 1
0.0247039143251603 0.0243427086147517 1 1
0.148558298661905 0.14557133754632 1 1
0.247152249077571 0.242812762295895 1 1
0.146222505110322 0.142790769987315 1 1
0.188636907665905 0.186272710556158 1 1
0.249890719508123 0.24502309478096 1 1
0.149719879302864 0.146527292034713 1 1
0.156661229459926 0.154135819658424 1 1
0.113680154409407 0.111450554065093 1 1
0.0255510200628631 0.0253241880538449 1 1
0.417085651335674 0.408111408164616 0 1
0.199372633142481 0.194565159123807 1 1
0.237634305071576 0.232008586662072 1 1
0.0968159318288143 0.094268688184918 1 1
0.194869864344283 0.191422597367098 1 1
0.232080396109369 0.227878309083465 1 1
0.2362862151733 0.231764885047305 1 1
0.175938396709174 0.172575552208774 1 1
0.442486541650409 0.433688616175537 0 0
0.139605722814001 0.137329345281164 1 1
0.0840580396365597 0.0824343785468217 1 1
0.192295117823774 0.188649039217008 1 1
0.158398180309603 0.155508466946358 1 1
0.134636180487116 0.131271717634473 1 1
0.156273565843876 0.153442979982917 1 1
0.33782386984185 0.332225713351055 1 1
0.241396881556555 0.237152271881255 1 1
0.322800903367147 0.315232466826524 1 1
0.36249109144868 0.356706886034959 1 1
0.289202138174621 0.283557533098027 1 1
0.150334256031858 0.147449973876507 1 1
0.163944651054924 0.160905749513058 1 1
0.23806193758328 0.234505149646301 1 1
0.251553554463562 0.246515148222232 1 1
0.238032554989303 0.233739960672592 1 1
0.0335657226090095 0.0328006101209787 1 1
0.0975727431341357 0.09448464833306 1 1
0.111800266255502 0.110025807629254 1 1
0.248480777890183 0.244011745889206 1 1
0.213422589908935 0.208917815422122 1 1
0.231550170515669 0.227589853991574 1 1
0.214034482053833 0.209678617047485 1 1
0.213799699396472 0.210239066370456 1 1
0.290330888959494 0.284372035317175 1 1
0.302030174114908 0.29514494539945 1 1
0.0955573351065125 0.0930543799723237 1 1
0.354283034575325 0.348014766402853 1 1
0.142353025182152 0.138958357544442 1 1
0.44770723104423 0.439619459854061 0 0
0.134773719055104 0.132380020670249 1 1
0.13128230100493 0.128440518369587 1 1
0.263892104714425 0.259046707355245 1 1
0.310634960765484 0.303640855484655 1 1
0.266822210118945 0.261732356409206 1 1
0.0154164656266053 0.015264453114475 1 1
0.212529893071785 0.209209375883512 1 1
0.0797234234145183 0.0781206262925907 1 1
0.282956355320558 0.277410408532612 1 1
0.137879094954917 0.135969047241713 1 1
0.203289894289885 0.199532067024061 1 1
0.280799310137364 0.275777444877015 1 1
0.0349791084863091 0.0343190327204056 1 1
0.274327594307206 0.270161604463666 1 1
0.294361503580553 0.288474744389297 1 1
0.248476528943318 0.242618685124403 1 1
0.124537282512245 0.121784672899706 1 1
0.299623208218501 0.293762841403681 1 1
0.280300778384172 0.274086434578847 1 1
0.119141685632066 0.116739067321231 1 1
0.33563659822581 0.32911764920811 1 1
0.295921142695379 0.290350572107701 1 1
0.197811659059276 0.193671969316115 1 1
0.232271459500201 0.227452369475481 1 1
0.423578593683699 0.415774476853628 1 1
0.280013213934291 0.27447073227397 1 1
0.317759553428216 0.312845353079272 1 1
0.0745043386799286 0.0731185646798832 1 1
0.256528011617045 0.251955925535987 1 1
0.286435922506029 0.281135822259681 1 1
0.230747649331166 0.22658740263251 1 1
0.305465671707695 0.299769327965745 1 1
0.221652894596975 0.216572368883574 1 1
0.102863892894281 0.101032453136915 1 1
0.115510259819026 0.113358232223089 1 1
-0.0449944346762258 -0.0442347375171299 0 0
0.26936443802902 0.263824773809315 1 1
0.331434037936235 0.324889144314687 1 1
0.380316656477505 0.373581528762868 1 1
0.0482062057308254 0.0470501256808724 1 1
0.458725179252572 0.449764802470734 0 0
0.113017514300288 0.110902053525006 1 1
0.162596999498067 0.15987101772169 1 1
0.235540913128248 0.230880134757925 1 1
0.170737002214917 0.167383288498386 1 1
0.111049228497799 0.108907757193579 1 1
0.240488389855039 0.235579947301781 1 1
0.298002918541266 0.292459967330679 1 1
0.34178465020848 0.335254058454235 1 1
0.0246708833507574 0.0242200739836892 1 1
0.172975478843877 0.169368720842795 1 1
0.356292594077157 0.34954350005764 1 1
0.116552415143301 0.114331098143902 1 1
0.347201161018485 0.339183013756389 1 1
0.324438033348865 0.317804441960926 1 1
-0.0189990412302558 -0.0193081079464419 1 1
0.30230446250289 0.296917555044456 1 1
0.167930159644198 0.165236834073009 1 1
0.258083659896878 0.252636218293384 1 1
0.3116136755305 0.305614204619269 1 1
0.236783490684579 0.232154367776392 1 1
0.0996876824297587 0.0975039761693329 1 1
0.310280833743962 0.304582637534831 1 1
0.196984789140407 0.192926594951037 1 1
0.110601590441115 0.108730432996358 1 1
0.0809418945250631 0.0796217528839703 1 1
0.244819687040487 0.24048092807367 1 1
0.257913596468699 0.254079698847143 1 1
0.225943414901303 0.222040877476061 1 1
0.230916629862076 0.226374871010103 1 1
0.204698701933943 0.20109739727577 1 1
0.099409711789227 0.0975930415575561 1 1
0.208019340931227 0.204601314242049 1 1
0.324279450667176 0.318410170118654 1 1
0.0271954419825019 0.0265549648535734 1 1
0.416274625460012 0.408689571472394 1 1
0.209542643746036 0.205015989555676 1 1
0.414502260418971 0.406433675878328 0 0
0.140273913558542 0.137388125901142 1 1
0.281156713625693 0.276494580906101 1 1
0.394626425601757 0.387147725087636 1 1
0.236197158088341 0.23181625023136 1 1
0.0914369065931316 0.0896447293845143 1 1
0.112073882180518 0.108984364203946 1 1
0.187574947987537 0.183136636317357 1 1
0.150211660573819 0.148066370286231 1 1
0.13666151412291 0.13404555871425 1 1
0.299170713995585 0.293042552754242 1 1
0.274055089751909 0.268617039346402 1 1
0.196042910542974 0.192508162470403 1 1
0.201681871511291 0.198162833345571 1 1
0.292787969115551 0.28783944976618 1 1
0.0761642737435574 0.0757072940431204 1 1
0.166401319643891 0.163014182579053 1 1
0.139503032688727 0.13715199377733 1 1
0.00834287984586362 0.0095003834480022 1 1
0.189198358300838 0.18601228992245 1 1
0.189430943194433 0.186264929569477 1 1
0.225074173736849 0.220809314347561 1 1
0.104561701064956 0.102324699800141 1 1
0.254563522677482 0.249467829806201 1 1
0.291629800251965 0.285964590486746 1 1
0.19143629576073 0.188296690209403 1 1
0.0343169185493164 0.0337817701204649 1 1
0.306432275613349 0.30084298978945 1 1
0.128412263324431 0.126126440901188 1 1
0.33401399236269 0.327962694940719 1 1
0.0850463018876139 0.0836424704356651 1 1
0.267426845517414 0.262701053853958 1 1
0.172100077364556 0.168733980069493 1 1
0.25587650757149 0.251981768417451 1 1
0.146056263702939 0.143370636347174 1 1
0.279549788061582 0.274772589557501 1 1
0.0845575398598505 0.0835859137721532 1 1
0.189853165910061 0.185940362994335 1 1
0.233428178999412 0.22832796360077 1 1
0.154865405775035 0.152833782142255 1 1
0.222093058072332 0.217508313680669 1 1
0.307032821713984 0.301470145910875 1 1
0.229190298702307 0.224864075553039 1 1
0.103244395381087 0.10128696507072 1 1
0.336929696485126 0.33083021209753 1 1
0.297511597794748 0.291842207755077 1 1
0.00672834130938974 0.00703359596935761 1 1
0.309538626864343 0.303843696142618 1 1
0.118825174548751 0.116481304838742 1 1
0.212854745789664 0.20860784552396 1 1
0.0119290346881075 0.0117565775734044 1 1
0.282226808269 0.276984210344425 1 1
0.228230559383311 0.223658379257798 1 1
0.280767889623105 0.274972825333482 1 1
0.331934149142977 0.325947244753128 1 1
0.199839571221401 0.196171094395369 1 1
0.235987478375044 0.232064298766979 1 1
0.21912741034809 0.215212357003354 1 1
0.237998969632916 0.233440608888304 1 1
0.207779148900974 0.203985605171524 1 1
0.151113471297392 0.148376356765347 1 1
0.140986215141594 0.137864156000868 1 1
0.26450150863496 0.259905884353042 1 1
0.333117310559854 0.325553826166099 1 1
0.137663636524179 0.134330762634102 1 1
0.141633194687116 0.139102617519552 1 1
0.207750457819723 0.204132773293181 1 1
0.493508520326455 0.484610098954285 0 0
0.313978191589004 0.307469284372616 1 1
0.112404894112565 0.11001433673638 1 1
0.0429471334476647 0.0418757717554138 1 1
0.21814255716216 0.213708169411321 1 1
0.411289954498851 0.403677051900048 0 0
0.330428622685366 0.323514289987568 1 1
0.114432972807189 0.112008878130113 1 1
0.168130266640579 0.16527724810776 1 1
0.135995593821009 0.133454289889031 1 1
0.233758268662837 0.230179858303303 1 1
0.220741767696344 0.217489826369711 1 1
0.227183373241292 0.224538997086112 1 1
0.110076856645504 0.108020576569835 1 1
0.299976947710767 0.294238006113642 1 1
0.00657499726654809 0.0076828263351366 1 1
0.169441698779146 0.166120942779602 1 1
0.186905245495079 0.183620384515406 1 1
0.149720022558963 0.146876224636618 1 1
0.198443708902495 0.195047497355413 1 1
0.235646875379519 0.230731878135497 1 1
0.100021534509721 0.0988040083873824 1 1
0.167749420034298 0.164744532875884 1 1
0.397153838131382 0.389993178315289 0 1
0.168919979328502 0.16613003178355 1 1
0.361429681164902 0.35400954797505 1 1
0.0644678755394554 0.0639841416325922 1 1
0.102101187776046 0.101124781677904 1 1
0.358853261252805 0.351391958472321 1 1
0.28472071579993 0.279501159991059 1 1
0.14727462211662 0.144880754488339 1 1
0.163839437258499 0.160681754957303 1 1
0.237989136748081 0.233860529512224 1 1
0.156244686918508 0.152790037746701 1 1
0.189214008007242 0.185611371598193 1 1
0.176656536985369 0.173133858058216 1 1
0.208770447928558 0.204647530323381 1 1
0.238538388028437 0.232974434377382 1 1
0.130457833804053 0.12824653081786 1 1
0.0236347797872458 0.0230898080669002 1 1
0.145199495699747 0.142189037601241 1 1
0.301668303214748 0.295833458140879 1 1
0.159633905664712 0.156540589352143 1 1
0.239800065532631 0.23644920593938 1 1
0.218276410356229 0.214183092617096 1 1
0.191040233544212 0.187257880361299 1 1
0.0561228635514649 0.0548179241702149 1 1
0.0947675430033942 0.0933533199383089 1 1
0.158964355295858 0.155517840821228 1 1
0.339527191857051 0.333174883154852 1 1
0.204714395235964 0.20100852307365 1 1
0.431472231334194 0.423966687449214 1 1
0.203718023196825 0.199977878920031 1 1
-0.00907777189404489 -0.00880709920358323 1 1
0.0155718624626681 0.0155040468181425 1 1
0.201824461114217 0.198414937695074 1 1
0.0132644622372005 0.0123990001250797 1 1
0.125952942644867 0.123762565404277 1 1
0.0473205143890217 0.0469740155296095 1 1
0.202062972596673 0.19887646449121 1 1
0.209613291109745 0.204428649771812 1 1
0.0327278389190817 0.0312260127880126 1 1
0.324360688332985 0.318273011796136 1 1
0.454606531438187 0.445416040794971 1 1
0.29270954243172 0.287676990950668 1 1
0.258186679937108 0.253380538452851 1 1
0.202842847201047 0.19939430893401 1 1
0.140369651125242 0.137794231706429 1 1
0.04253163893994 0.0405828776422492 1 1
0.340636156287439 0.334772867958621 1 1
0.297009826902073 0.291751119606373 1 1
0.0209927644844495 0.0201100516264713 1 1
0.274056157163632 0.267849468865548 1 1
0.123400116011968 0.121721027059466 1 1
0.0661432183569262 0.0650707979311102 1 1
0.339175399996193 0.333505365141997 1 1
0.127729757917192 0.125255059591699 1 1
0.192581817215669 0.188830281175219 1 1
0.288599077139218 0.283192088201055 1 1
0.124665090736442 0.121064170432917 1 1
0.247187214073233 0.242925046671147 1 1
0.116222866079688 0.113905562153146 1 1
0.130112676003087 0.127317077874245 1 1
0.271361346564242 0.266073766700591 1 1
0.125455905641381 0.123046712344063 1 1
0.244832551051303 0.239925519515378 1 1
0.180001738020209 0.176463095268823 1 1
0.137948561016842 0.135265382933743 1 1
0.195131624329338 0.191447200441833 1 1
0.359113511354412 0.353309350928459 1 1
0.281789034640366 0.2760932478131 1 1
0.126792082395856 0.124837052536535 1 1
0.0970993092850043 0.0952515463182221 1 1
0.215077228521484 0.211253991886956 1 1
0.12620143638418 0.123296403504515 1 1
0.240838218093804 0.236689605324492 1 1
0.152989102496567 0.150952374423305 1 1
0.0997911720841838 0.0977890499410892 1 1
0.182933582316267 0.180294364724379 1 1
0.1107932137435 0.109584141089304 1 1
0.282389092730569 0.276470054489188 1 1
0.308746000658837 0.302613228925755 1 1
0.0917620191771009 0.0896000051111563 1 1
0.232079613998606 0.227739392747394 1 1
0.249033466931403 0.244039918766808 1 1
0.236300686429823 0.231507547834466 1 1
0.219315211509179 0.215200140144178 1 1
0.195630800234192 0.19183528859768 1 1
0.108982836322323 0.107463105934854 1 1
0.222827169860065 0.218958857069621 1 1
0.187819501173548 0.184714492079891 1 1
0.213793285295425 0.209814955137043 1 1
0.174990623127103 0.171888217665851 1 1
0.309205405186726 0.303538557050438 1 1
0.0825017576837397 0.0807558071614037 1 1
0.314139749604515 0.308088657559986 1 1
0.26638070522666 0.261423651030157 1 1
0.101460569538443 0.0999904077622617 1 1
0.0478967994254281 0.0472338461984545 1 1
0.377402968465449 0.369329032452405 1 1
0.0988160108534873 0.0971896366701065 1 1
0.268258449571112 0.262889989741246 1 1
0.244784806564026 0.24068170330268 1 1
-0.0288678587646203 -0.0283456479489303 0 0
0.338169313000981 0.331895826584161 1 1
0.0878891288949581 0.0861122408964373 1 1
0.228269895579454 0.223007643609331 1 1
0.188514321740909 0.184844155631488 1 1
0.152956825289176 0.150245289751761 1 1
0.178175938087414 0.174514581023144 1 1
0.0371479205736705 0.0356443214385692 1 1
0.403234314652882 0.396078670051929 0 1
0.182333577609864 0.17901571011215 1 1
0.223236588254014 0.219807168388191 1 1
-0.0205141462654868 -0.0197877874140885 0 0
0.346882267800612 0.34042311237017 1 1
0.232518737024428 0.227981416377298 1 1
0.316725326996203 0.309491857978426 1 1
0.172866678444758 0.168780210199346 1 1
0.140293161875217 0.137671817478979 1 1
0.309674459862396 0.303535332858579 1 1
0.190200050665088 0.186598533393168 1 1
0.0298306910529003 0.0297883611298074 1 1
0.172066759335909 0.170132929972337 1 1
0.280681117351523 0.275442012067982 1 1
0.252065555610968 0.247211373927589 1 1
0.159889770818425 0.15673267168448 1 1
0.200829775603964 0.197641441344354 1 1
0.33143261997207 0.325514662419639 1 1
0.11601128430176 0.113131510803427 1 1
0.195080438021199 0.192813184078134 1 1
0.105771586983935 0.104203986522667 1 1
0.206723614230697 0.202774382707268 1 1
0.217661831029964 0.214454404404305 1 1
0.307139293244529 0.301861464566139 1 1
0.0896632674016029 0.0877768804584074 1 1
0.128165830863452 0.126360315030131 1 1
0.140826688929987 0.138768049874179 1 1
0.409735523311396 0.401303784198473 0 1
-0.0233145875484506 -0.023102257641396 0 0
0.195041214578611 0.191841382326146 1 1
0.153017694559389 0.150325952343855 1 1
0.242085047905446 0.23739654659122 1 1
0.283959428685035 0.277682159400476 1 1
0.0784953093378728 0.0769066386713641 1 1
0.146062701742212 0.143208511473455 1 1
0.143708455454975 0.141328753134444 1 1
0.0637022296628214 0.0626335645093475 1 1
0.302173853715094 0.296316648462327 1 1
0.233866564948088 0.229483984881109 1 1
0.195090491417407 0.192427178938696 1 1
0.146678073367513 0.144736762732906 1 1
0.338178268328536 0.332149141340342 1 1
0.213833801584574 0.209586134697859 1 1
0.504298851136206 0.496091079596209 0 0
0.246550947377161 0.24186428244797 1 1
0.39362143946061 0.386355423650966 1 1
0.290122385311678 0.284092754571923 1 1
0.293164838367128 0.288005224468418 1 1
0.174164791527128 0.171619942702333 1 1
0.193641270290956 0.18902077744901 1 1
0.340902215382292 0.335246215363041 1 1
0.190661916264103 0.187302802205668 1 1
0.147259022165039 0.144297099925135 1 1
0.220248346452813 0.216065626233638 1 1
0.29207292857786 0.286519640091158 1 1
0.122040785094877 0.120476336285031 1 1
0.218541441500516 0.216008607525381 1 1
0.0868342055050142 0.0858138418288561 1 1
0.0985719399153557 0.0968686065249904 1 1
0.348692130220582 0.342356847515683 1 1
0.334623851093066 0.328484375002916 1 1
0.178905168971292 0.176421798045129 1 1
0.190070684721128 0.187693205672352 1 1
0.178395238290404 0.174867554467347 1 1
0.0788414667607076 0.077537390487038 1 1
0.0743076911991761 0.0724638644543454 1 1
0.130509317124525 0.128437189209632 1 1
0.303124967549113 0.297539347074554 1 1
-0.0117543453789372 -0.0109352444034993 1 1
0.0242179480903778 0.023539555349032 1 1
0.216884271039455 0.213532101461947 1 1
0.351786515945636 0.344972452924543 1 1
0.31562736012462 0.308482666514782 1 1
0.239640499942202 0.234762321904271 1 1
0.277851225411769 0.273233430367769 1 1
0.065518433321588 0.0651226231562483 1 1
0.364948807078383 0.35924050985817 1 1
0.423984695309693 0.416999271452934 0 0
0.0871201601986686 0.0854038730771517 1 1
0.394404106384011 0.386751272388895 1 1
0.0301884529858991 0.0303869709952391 1 1
0.0793483082613492 0.0779868343307198 1 1
0.205623572210383 0.201852516350579 1 1
0.0198722272538931 0.0195910026991512 1 1
0.332635767005205 0.325896255675593 1 1
0.107317966287604 0.105701917491805 1 1
0.340983465613173 0.33503133364547 1 1
0.243578677318132 0.239165410198693 1 1
0.179667922801687 0.176319926125571 1 1
0.211440407103765 0.20752522900918 1 1
0.190525609103288 0.187287431715104 1 1
0.0690435923726629 0.0682233363714587 1 1
0.236975075658873 0.232735907507857 1 1
0.332638137040797 0.326879003645688 1 1
0.226288311801025 0.222197885972109 1 1
0.173521064443307 0.17033749585921 1 1
0.126948465634739 0.125351030464605 1 1
-0.00887682275781779 -0.00990743170221127 1 0
0.295598929120911 0.290557793617913 1 1
0.163416341716665 0.160481071033571 1 1
0.264959955968957 0.259874317386712 1 1
0.0813913344796549 0.0797052844536861 1 1
0.0887873814114037 0.0870617998457094 1 1
0.256318465871737 0.251462381866311 1 1
0.330263218762977 0.325178911432887 1 1
0.0761259817466141 0.0748570881562283 1 1
0.0873896954242987 0.0855958688853646 1 1
0.242959162289002 0.238854334293412 1 1
0.157664608637498 0.154699121123893 1 1
0.134663936793835 0.132871719143798 1 1
0.13769788185767 0.134956909521126 1 1
0.309433103781288 0.303213546064992 1 1
0.134094818067206 0.131759841848876 1 1
0.175779387010715 0.172842765913604 1 1
0.21698233195565 0.213219544367353 1 1
0.373897768787486 0.366357278156544 1 1
-0.0275536784177903 -0.0276337251912146 0 0
0.176764210131023 0.173113275712308 1 1
0.0442136322101748 0.0433999570542282 1 1
0.194938955992949 0.191008647671597 1 1
0.236344099133446 0.232121215544634 1 1
0.250973820981093 0.247239777300159 1 1
0.165904503032474 0.162783163919088 1 1
0.22660547235928 0.222599462314585 1 1
0.148438906396652 0.145706956804586 1 1
0.137583547835625 0.134923647357942 1 1
0.157148628338713 0.154339075240412 1 1
0.0974931999214585 0.0952573360503251 1 1
0.195326200706869 0.191332603500779 1 1
0.329213142918529 0.323297692951916 1 1
0.0964063615868201 0.095539827091957 1 1
0.145489389287396 0.142668969874427 1 1
0.0109679769983063 0.0110818436863315 1 1
0.274839720651122 0.270925861071613 1 1
0.202445338370122 0.198319601617317 1 1
0.149185013266765 0.14653431177664 1 1
0.365366120229019 0.35906559833002 1 1
0.210494178647466 0.20667749620754 1 1
0.200699848062817 0.196977323333417 1 1
0.241476051264811 0.237086697980743 1 1
0.148080798441823 0.145360302010514 1 1
0.217399572487969 0.213740974716803 1 1
0.0611685213509997 0.05929544333172 1 1
0.243352191674623 0.238778956991074 1 1
0.0771394085070005 0.0747938004551292 1 1
0.225916453310562 0.221827818586749 1 1
0.131694042782141 0.128591444208004 1 1
0.143624414355746 0.140738517677637 1 1
0.164249176580712 0.160807797656742 1 1
0.30125700853414 0.295192633070049 1 1
0.207733439861364 0.204208812267742 1 1
0.274886718642469 0.270295456876733 1 1
0.303662207580119 0.297974898746676 1 1
0.184555284746545 0.180540301870925 1 1
0.21343669276566 0.208669940972206 1 1
0.158342740080923 0.155526544445754 1 1
0.138348273449952 0.136651857926286 1 1
0.324137778910963 0.318455466889009 1 1
0.157862879118297 0.154569864975703 1 1
0.207308319576184 0.203204422344759 1 1
0.225186651049258 0.22126520313048 1 1
0.0269506362175265 0.0259417133296469 1 1
0.220108820136332 0.215745795960289 1 1
0.104812667823946 0.101018369974604 1 1
0.351083439541438 0.344362677225119 1 1
0.222821330952416 0.218841060130345 1 1
0.185610224439717 0.181930290730123 1 1
0.110924752712935 0.109654796748783 1 1
0.104113536772317 0.101710715409545 1 1
0.171321408805187 0.167715431344459 1 1
0.262141964563296 0.256938944274615 1 1
0.268896534362479 0.264732245785651 1 1
0.176300972396144 0.173429933322276 1 1
-0.0184706202934459 -0.0179395715775237 0 0
0.180449061253158 0.176626065575068 1 1
0.237194938677356 0.232316811603907 1 1
0.332522795081145 0.326254066279272 1 1
0.237264053445839 0.233025255032855 1 1
0.135854886407946 0.133443201200119 1 1
0.413065676719398 0.405078720646025 1 1
0.349492011766019 0.342964626928489 1 1
0.210040374627513 0.206190853364956 1 1
0.133992828249953 0.131410702241004 1 1
0.115566724234666 0.113700639568678 1 1
0.135949580279438 0.13382202614382 1 1
0.0236549358115112 0.0233802158425565 1 1
0.172276282222561 0.169093423042034 1 1
0.250801134919149 0.246848453463528 1 1
0.140274784324911 0.137628076162643 1 1
0.142136549585064 0.13907770970386 1 1
0.0943285239081275 0.0924135684001681 1 1
0.162652793869782 0.158953644905855 1 1
0.137584286067371 0.134455772748188 1 1
0.264458062401751 0.260088325094501 1 1
0.241408592681945 0.237374251199104 1 1
0.394857361628237 0.388059176396027 1 1
0.394794814863653 0.386519518738633 1 1
0.0677437531806623 0.0665363227333002 1 1
0.137065347134295 0.134567549808365 1 1
0.0122607502310233 0.0116562125253081 1 1
0.167229556594508 0.164108992813697 1 1
0.126841944748536 0.125393057769972 1 1
0.2144624811929 0.209222905164968 1 1
0.284287017998055 0.279444741644765 1 1
0.139664258952141 0.137009271047463 1 1
0.0245146893568688 0.0241583115260246 1 1
0.133107863276477 0.130848688656302 1 1
0.0706825324220485 0.0691896345651942 1 1
0.39489461511719 0.3871575286168 1 1
0.275010823835131 0.269989262054253 1 1
0.166424768241298 0.163823404917078 1 1
0.182648915268707 0.179051622288684 1 1
0.269600744724672 0.264525908702918 1 1
0.173004603291607 0.170401225630862 1 1
0.421313215247527 0.413771623079866 0 0
0.192275833786828 0.187989370973661 1 1
0.271647965055067 0.26700389659959 1 1
0.220976548120366 0.216845801112605 1 1
0.211745579857261 0.207547632901148 1 1
0.138056922632954 0.135841775184753 1 1
0.257694427122412 0.252621381405282 1 1
0.234298767373348 0.229061355628079 1 1
0.137616552982024 0.134583084747839 1 1
0.23514007119329 0.229920963201049 1 1
0.171061638024874 0.167813758141537 1 1
0.0644980053930584 0.0636803442828295 1 1
0.221441505204746 0.217371945379829 1 1
0.156291258774536 0.15319967693866 1 1
0.169877067309034 0.166042508620186 1 1
0.297354918466144 0.291533892412395 1 1
0.22001648566377 0.21621819623431 1 1
0.194321475773999 0.191116547825858 1 1
0.0460800621522013 0.0448900450184833 1 1
0.201142947674872 0.196719417780943 1 1
0.23405833322662 0.229353625779149 1 1
0.115921252374469 0.113923953321636 1 1
-0.010589399327085 -0.0104940799283965 0 0
0.0542945701083199 0.0529180097479703 1 1
0.17962201003718 0.176851059495738 1 1
0.19549872400208 0.190933487063853 1 1
0.125684799130208 0.123678665828045 1 1
0.0221481143999815 0.0219246360341116 1 1
0.130814936555247 0.128450498723406 1 1
0.255498295242371 0.250894946062538 1 1
0.173257878914727 0.170027559882164 1 1
0.160928222290363 0.157889494341957 1 1
0.214662927359453 0.210648172845692 1 1
0.206649720909308 0.203023612801632 1 1
0.139058297008907 0.135289946927134 1 1
0.296476148397797 0.290987243932642 1 1
0.242259484645972 0.23711744344087 1 1
0.105296250651793 0.103518379027762 1 1
0.2435917053703 0.239320515859919 1 1
0.0176950943833842 0.0174399505625762 1 1
-0.147752594913829 -0.144955230045591 0 0
0.0685283034517084 0.0687066817006523 1 1
0.266252584270505 0.261251507851493 1 1
0.273448477925182 0.268620860254867 1 1
0.133788282514671 0.131741147749873 1 1
0.110872977232581 0.108488303518363 1 1
0.174991007046119 0.171449131101594 1 1
0.180411726587 0.177639438244397 1 1
0.347586859779041 0.341227930225238 1 1
0.108127307538125 0.106553449218301 1 1
0.165692742053502 0.162162359610771 1 1
0.0711853454201571 0.070341024489338 1 1
0.117641686313799 0.116053273346727 1 1
0.0841093941806554 0.0822639846737167 1 1
0.175062023297323 0.172205603676509 1 1
0.185114210653747 0.182187072316779 1 1
0.054575645736606 0.0533689262002911 1 1
0.185440741416713 0.182473579917853 1 1
0.138056269080786 0.135668762787793 1 1
0.136647448026529 0.134369810487155 1 1
0.252693853193604 0.249179669463003 1 1
0.138542634975455 0.13581999592924 1 1
0.111924588628458 0.110207607205037 1 1
0.221973951011016 0.217976612060343 1 1
0.0777964499249856 0.0759789603589905 1 1
0.293049557764106 0.286966224847417 1 1
0.198207325364899 0.195457962559489 1 1
0.328269554222763 0.322874010538901 1 1
0.246387526547121 0.241264555364385 1 1
0.160331443548311 0.157353604912931 1 1
0.282959118182323 0.277776015264502 1 1
0.307418055292718 0.301298241075938 1 1
0.0503509855062886 0.0495839661568167 1 1
0.308467761452296 0.302364251424019 1 1
0.277887742440169 0.272840623946794 1 1
0.20350540611922 0.200017093935727 1 1
0.37463022551453 0.368227099410006 1 1
0.357139450658576 0.350194166361795 1 1
0.0257630897261021 0.0252995237833612 1 1
0.00725842892081498 0.00732657231073075 1 1
0.279319551375698 0.274214561319166 1 1
0.21601122920545 0.211495101585301 1 1
0.0961600252153533 0.0933366553284565 1 1
0.26629564420046 0.260967328104383 1 1
0.314264912416442 0.307854780091791 1 1
0.432456633882807 0.423292226278388 0 0
0.239195897913083 0.236829296176399 1 1
0.152494439329656 0.150006461906139 1 1
0.188576896706511 0.185508165743351 1 1
0.189214795945293 0.186435184787907 1 1
0.235970693573906 0.231954246388819 1 1
-0.00561986240835676 -0.00568357188259617 0 0
0.278765761224524 0.273886821599248 1 1
0.210790964369804 0.206644043700827 1 1
0.155797246211986 0.152675136859621 1 1
0.0802808336236803 0.0786277197173234 1 1
0.278300307920944 0.271975665809979 1 1
0.121161369340647 0.117883369641191 1 1
0.284448199375504 0.278731898261773 1 1
0.204214245699279 0.200378726937034 1 1
0.421264256472978 0.413550378564637 1 1
0.260336360659733 0.254462860139165 1 1
0.189475649707001 0.186083598433493 1 1
0.110595562200421 0.107291395353902 1 1
0.441873069528134 0.43345945397397 0 0
0.0702996569987352 0.0687832204803975 1 1
0.265277535246246 0.260599720919559 1 1
0.424140438444349 0.415715598525522 1 1
0.154562003298555 0.151876638082233 1 1
0.289652781553966 0.284185299268292 1 1
0.213739449126773 0.209723270726331 1 1
0.149373007990739 0.148657500164094 1 1
0.0119078200921419 0.0108185872999099 1 1
-0.00500100945142514 -0.00512482650246718 0 0
0.172385394978901 0.169063468513775 1 1
0.166701879130687 0.1635907732885 1 1
0.212764372908763 0.209371616215771 1 1
0.177557102733386 0.173846363178794 1 1
0.27564380971179 0.270676480506605 1 1
0.244193541964904 0.239357258135127 1 1
0.21798959295481 0.214014943517932 1 1
0.0990535845856856 0.0973884091670319 1 1
0.0797570935876582 0.0781807844325064 1 1
0.343979297567857 0.337246574069738 1 1
0.212516210764985 0.208257040305277 1 1
0.402910952483748 0.39676692992003 1 1
0.432028707226095 0.42428805600485 1 1
0.274648472166754 0.269569581163799 1 1
0.250385095997516 0.245942082100268 1 1
0.042020498037375 0.0422229484287217 1 1
0.170642705425478 0.168558326633294 1 1
0.203139746545285 0.199837024125984 1 1
0.322615058780476 0.316967371327829 1 1
0.231083042175352 0.226245054909893 1 1
0.114227474276608 0.111807865263982 1 1
0.253556511895895 0.248169043834762 1 1
0.401498141654144 0.393405969564787 1 1
0.0665306121679758 0.0649855591180026 1 1
0.2010705165223 0.197336598574614 1 1
0.175905259161234 0.172099253173109 1 1
0.332854686130066 0.326954370435041 1 1
0.458395557459153 0.450072138227218 0 0
0.226149772209853 0.221457692534662 1 1
-0.0345810114221715 -0.0337853910617123 0 0
0.219713770929325 0.213918183241656 1 1
0.304764023813358 0.298857957093795 1 1
0.254368868210835 0.249317507385786 1 1
0.0494244712781267 0.0481699713946441 1 1
0.164507415630681 0.161593935866613 1 1
0.274048470920446 0.268835102644394 1 1
0.411182843040739 0.403518816416043 0 0
0.136544479472731 0.13396967328029 1 1
0.0433025897627751 0.0424282276281274 1 1
0.18844404040015 0.184829854001766 1 1
0.0871781929762259 0.0851766736162964 1 1
0.194290619702182 0.190202209177809 1 1
0.275580017257941 0.270175182712612 1 1
0.122487003227332 0.119239126034208 1 1
0.160518123797882 0.157271808589477 1 1
0.162171167722403 0.158454173251909 1 1
0.273055297608738 0.268117779395249 1 1
0.266819339491809 0.26191910991509 1 1
0.125936758149205 0.123797322209213 1 1
0.373562371960402 0.366969723385559 1 1
0.360796928639921 0.353494565426926 1 1
0.17264249627947 0.169188727126232 1 1
0.109295671690105 0.107224505528923 1 1
0.242582064406054 0.238077186052473 1 1
0.197949001713125 0.194953100043684 1 1
0.224376350687344 0.220506947332159 1 1
0.0620354058628569 0.0622607485563345 1 1
0.249351449663484 0.244068498114729 1 1
0.226445416231213 0.222022259487921 1 1
0.375377117927265 0.368843174949371 1 1
0.214967348681715 0.21176059098133 1 1
0.168146212979572 0.165287667203161 1 1
0.292271170105189 0.285795161889431 1 1
0.0542818470387326 0.0541788391409407 1 1
0.271740439827313 0.266591543293433 1 1
0.286792880156615 0.280786702713849 1 1
0.173836155722162 0.171158855983945 1 1
0.140207648803305 0.138423948098026 1 1
0.263718303379616 0.258351770225824 1 1
0.276753741109138 0.27270182431086 1 1
0.120250912372286 0.117843350876158 1 1
0.277778812467723 0.271535973113072 1 1
0.0355566191990473 0.0349918969866869 1 1
0.290257994791847 0.284980725799595 1 1
0.147703418132378 0.144376345852417 1 1
0.23959898416463 0.235099968661074 1 1
0.159530588558116 0.156587104085719 1 1
0.341195156786775 0.334511396824241 1 1
0.240314787262343 0.237273642082155 1 1
0.317622924032725 0.310208055601985 1 1
0.149434074572631 0.14670509180192 1 1
0.187227714526427 0.183571540230013 1 1
0.187308709489143 0.184041441348284 1 1
0.278650943637767 0.273890584226611 1 1
0.154385489651211 0.151488131689819 1 1
0.242739799749287 0.237863580236234 1 1
-0.000799995507677947 -0.00069273227044237 0 0
0.0339974702742845 0.0326184250093851 1 1
0.246342398444788 0.241939510071414 1 1
0.273148778950028 0.268728945511507 1 1
0.201320900311897 0.197106255877995 1 1
0.258574008685639 0.253567699776099 1 1
-0.0334158472645247 -0.0341700516470701 1 1
0.241479268428986 0.238526080474182 1 1
0.0980164221369345 0.095122894488031 1 1
0.248338712184679 0.244055865873629 1 1
0.263455357767073 0.25900938912485 1 1
0.0593968527665948 0.0584078623314661 1 1
0.0491901773556754 0.0482678215194026 1 1
0.224897201160094 0.220378616555096 1 1
0.149377288778894 0.146289821946456 1 1
0.246087311135658 0.24158224508685 1 1
0.141637674212235 0.13894307112957 1 1
0.102408512296535 0.1005321230399 1 1
0.321622805912294 0.315958965364796 1 1
0.0835856612538811 0.0819335807527711 1 1
-0.0747613041484838 -0.0733478636842675 0 0
0.153644711745032 0.151392047492888 1 1
0.190059287383308 0.187135554150628 1 1
0.191449909638232 0.188500584153561 1 1
0.174060794201103 0.171297808797181 1 1
0.250689867095747 0.245927777068804 1 1
0.241495676535744 0.237145465405332 1 1
0.121857690274346 0.119900436121153 1 1
0.0895879053305717 0.0889934524185944 1 1
0.0591990720225432 0.0566503217433345 1 1
0.280126148807544 0.274783401450659 1 1
0.0483904610315796 0.0476827797983745 1 1
0.0557271740858343 0.0549839934027908 1 1
0.302200039720673 0.296769745129502 1 1
0.28602892060579 0.281221325911045 1 1
0.0865301533080833 0.0849590341902302 1 1
0.18199901724881 0.178609047015076 1 1
0.0979422366905358 0.0958548278719321 1 1
0.187957178942363 0.18483169013185 1 1
0.154038630747522 0.153211291609022 1 1
0.24531738288749 0.240458891638807 1 1
0.296196035255211 0.291959453317673 1 1
0.222760021404526 0.218641483722176 1 1
0.0902480189196504 0.0884606029488823 1 1
0.237891396714095 0.232909479592708 1 1
0.0587875116738384 0.0574909371514895 1 1
0.275333931809258 0.269542045185002 1 1
0.448672204402953 0.439907519647248 0 0
0.218423837555839 0.214320222249879 1 1
0.301808557777468 0.295968663085429 1 1
0.443501457517433 0.435986703448467 0 0
0.156424135204478 0.153619683754595 1 1
0.182346425925963 0.180222374817639 1 1
0.195190033305699 0.191417812803489 1 1
0.0804390134164764 0.0800635356508972 1 1
0.296517758863719 0.290785157429193 1 1
0.0724681057871596 0.0711782640309591 1 1
0.317820516115526 0.311494415871591 1 1
0.181916759099972 0.17904717617057 1 1
0.131813255625615 0.129359922722283 1 1
0.145790952803648 0.142963990914415 1 1
0.3257602022395 0.320784195540721 1 1
0.10841740466779 0.106543060559752 1 1
0.184607511160912 0.180916383046869 1 1
0.277112889229117 0.272197557035885 1 1
0.195479422164381 0.191919413425588 1 1
0.143292603099687 0.14064568130961 1 1
0.227821167498591 0.223131934504387 1 1
0.227654977623366 0.223330442504755 1 1
0.218499560428426 0.214648866238489 1 1
0.252880998119598 0.246242915999155 1 1
0.247348503331466 0.243417185312843 1 1
0.165624328259254 0.162956198862649 1 1
-0.0576508877727546 -0.0572695187789101 1 1
0.0649732379230128 0.0638985399800273 1 1
0.239749322119734 0.235640673636994 1 1
0.12015541095514 0.118170512750201 1 1
0.36075981102796 0.353282517614419 1 1
-0.019446846606915 -0.0188869515140772 0 0
0.258963639077206 0.254350528370861 1 1
0.350859942134927 0.343764003867448 1 1
0.391017645490205 0.383492320182297 1 1
0.243715477219655 0.239150359785855 1 1
0.296318789423611 0.291068306152003 1 1
0.305929564894375 0.300349382504398 1 1
0.323548440707869 0.317375850237682 1 1
0.232684621142034 0.228572486573186 1 1
0.294390825972664 0.290141907327581 1 1
0.362974128884458 0.355474062584393 1 1
0.237213808394526 0.232068204116724 1 1
0.0488878387029914 0.0477181396699483 1 1
0.319436176375493 0.312658490324256 1 1
0.322969945751671 0.316574918375362 1 1
0.308989695377769 0.302952242244375 1 1
0.0594602707562906 0.05826322621795 1 1
0.341003111199361 0.333567163313703 1 1
0.212874677406267 0.209273506944947 1 1
0.129629436226048 0.126713731005238 1 1
0.119132006973559 0.117047081566907 1 1
0.0528589781505199 0.0518834760293517 1 1
0.281807431908719 0.277247324781392 1 1
0.174232344931597 0.170343321598598 1 1
0.196779701164421 0.193522406766784 1 1
0.18477567874098 0.180305383810953 1 1
0.0154352040307997 0.0151189315017275 1 1
0.256383166364605 0.251735501147922 1 1
0.154029614402777 0.150544400095902 1 1
0.300959171404299 0.296095827523777 1 1
0.243160479838601 0.239091268293777 1 1
0.193049735305912 0.188248587430726 1 1
0.283813720269116 0.27749452185072 1 1
0.086457679263472 0.0861157174775835 1 1
0.00680706009301999 0.00671253368174164 1 1
0.25754645510345 0.251995460032733 1 1
0.0617541792696795 0.0607300331249462 1 1
0.296230610758497 0.290618716318232 1 1
0.0970251817984043 0.0955934964226087 1 1
0.354029932033552 0.348102090663326 1 1
0.208704365882561 0.20465756705141 1 1
0.125245063932144 0.122094767502731 1 1
0.0786053053659154 0.0762983725232984 1 1
0.2659787462115 0.260454135039102 1 1
0.28287774263735 0.278268976428857 1 1
0.216965546682806 0.2127214540724 1 1
0.0581318384187189 0.057024045182332 1 1
0.252901787575955 0.248884099064856 1 1
0.351909584843795 0.345594392236908 1 1
0.256396474662887 0.252063683942091 1 1
0.151935372530585 0.150036158528609 1 1
0.347162815153049 0.339984252401465 1 1
0.231370989301438 0.228159239967277 1 1
0.135954790906928 0.13357185779768 1 1
0.102024738912587 0.0992683773068741 1 1
0.294796067771799 0.28905505290876 1 1
0.174750920822095 0.171582513572102 1 1
-0.0141891228757671 -0.0133768297794797 0 0
0.420448602152797 0.411727336486877 0 0
0.0724314943024056 0.0707959922069228 1 1
0.0748183234878041 0.0731112575004064 1 1
0.152535893101174 0.149571373839269 1 1
0.278979875399586 0.273415173322904 1 1
0.243467581700409 0.239484172763544 1 1
0.267989771784053 0.264092457704847 1 1
0.323405073961069 0.316755304271433 1 1
0.178818835390238 0.175424299808239 1 1
0.335654913632157 0.32782207094441 1 1
0.378664446614485 0.371792202121036 1 1
0.17693489612584 0.173350134710504 1 1
0.26400914414544 0.259439357999399 1 1
0.174353320572104 0.171398515433087 1 1
0.0488746903777222 0.0479933823461408 1 1
0.117391605550442 0.116319416298277 1 1
0.0558626361755185 0.0545306033751944 1 1
0.236552807992934 0.232272902756813 1 1
0.151623905752414 0.148512632292185 1 1
0.171120289316761 0.168457756534928 1 1
0.0648753460343656 0.0632918952779361 1 1
0.248472554465832 0.243945684163413 1 1
0.226954767084981 0.220793523600495 1 1
0.313653770944314 0.307486145550669 1 1
0.116849772262398 0.115853101783451 1 1
0.267251299900662 0.261874694008121 1 1
0.237349890924566 0.232778632311852 1 1
0.344214230207797 0.335888928031095 1 1
0.206869223849975 0.203374376799474 1 1
0.219349606371541 0.21534761026771 1 1
0.16784692418115 0.164432624850059 1 1
0.182030134946938 0.178875470841632 1 1
0.137992311695558 0.135520363819572 1 1
0.281972993894395 0.276746778770643 1 1
0.221035460432892 0.217372546918199 1 1
0.20398461951399 0.20081767821924 1 1
0.12971255529705 0.127424493168816 1 1
0.307305507421318 0.300874971543503 1 1
0.0664137654811376 0.0642471474567297 1 1
0.140426646495021 0.137929532379557 1 1
0.0240124853906337 0.0233346156263258 1 1
0.186463527823694 0.182906955165105 1 1
0.169121508177791 0.16600543063458 1 1
0.0274133312093944 0.0274032336508932 1 1
0.155647041035819 0.153180421002484 1 1
0.0831285975330507 0.0814676747045411 1 1
0.0651186113872172 0.0645706416726493 1 1
0.119221083181619 0.116681459883035 1 1
0.098148034724073 0.0963264639946446 1 1
0.223331726864026 0.21835025291081 1 1
0.289548746157097 0.283974071323692 1 1
0.0516246582531786 0.0515618827390423 1 1
0.19228902778085 0.188037713003939 1 1
0.297729069730663 0.292543794972973 1 1
0.129054859498718 0.126738312055075 1 1
0.0398818417675757 0.0390952015808136 1 1
0.261151339228201 0.256577512533962 1 1
0.116568212575482 0.114165488708477 1 1
0.0838724429580879 0.0825082360212636 1 1
0.0826153015280275 0.0809267776556892 1 1
0.269498585002488 0.263917813837164 1 1
0.160975436321255 0.157457710224175 1 1
0.169924169306152 0.166878657174657 1 1
0.248772003706417 0.245009931608642 1 1
0.0965953439612259 0.0954422707732835 1 1
0.25966640045559 0.254653721148412 1 1
0.12258183622905 0.120314912187253 1 1
0.166737666746372 0.164318997149422 1 1
0.16463724499928 0.161981492162705 1 1
0.258439148944341 0.253895559934704 1 1
0.277878540924305 0.272755060345401 1 1
0.42246042843393 0.413813620433247 0 0
0.174790966607635 0.171917294816986 1 1
0.199102773785514 0.195490540800066 1 1
0.172546655903162 0.168671710423444 1 1
0.111917335276691 0.111190258577301 1 1
0.15691143451023 0.154014459150908 1 1
0.298559692750521 0.293325302562275 1 1
0.104635340306558 0.102788110453979 1 1
0.123567881310965 0.120996340539011 1 1
0.354580370280588 0.346577260038995 1 1
0.150758994801171 0.147078699277139 1 1
0.129823085315609 0.127609644965209 1 1
0.0265697604634962 0.0256711351633447 1 1
0.10732833280688 0.105847922671411 1 1
0.334420996406185 0.328504477697231 1 1
0.0322005037486461 0.0313561511619674 1 1
0.146056698814043 0.143445445061621 1 1
0.10855992516233 0.106700918729269 1 1
0.11054377831367 0.108883664557193 1 1
0.19394218804816 0.190062984052938 1 1
0.181152817603821 0.178374495132018 1 1
0.304739871563694 0.298635624472991 1 1
0.346303601082225 0.339532498637973 1 1
0.33425040763613 0.328502234943531 1 1
-0.00274651499783733 -0.00212578950432091 0 0
0.187830699155182 0.184812758252968 1 1
0.24084480159484 0.23692581237368 1 1
0.348952448865458 0.342422519600446 1 1
0.172349505107025 0.168055525082064 1 1
0.174159242407999 0.170782499055479 1 1
0.351997341840799 0.345303384551256 1 1
0.236263450524526 0.232154478610349 1 1
0.216593324052558 0.212343851262843 1 1
0.288461685700497 0.283293934562398 1 1
0.117967494117191 0.116114702366886 1 1
0.0692760651080655 0.068862768574018 1 1
0.246482593277825 0.241917065387668 1 1
0.0815998747442246 0.0800688144505079 1 1
0.293954338687458 0.287940339745094 1 1
0.180611798766121 0.176359486485146 1 1
0.178322609346744 0.17533091997115 1 1
0.276719512039325 0.270941664954521 1 1
0.116854801090991 0.114565059196672 1 1
0.118748663406459 0.116535838397458 1 1
0.140540182766858 0.138860083737998 1 1
0.070027213824512 0.0685311781306543 1 1
0.327963814026745 0.322442206124321 1 1
0.137312530371548 0.134831898069498 1 1
0.173531616424661 0.170525079251125 1 1
0.378335528929566 0.3702841397431 1 1
0.12423075883591 0.122182018931309 1 1
0.317330529488085 0.311842255530026 1 1
0.183524363292274 0.180053300890681 1 1
0.0562352179573036 0.0552555818072694 1 1
0.211667083255398 0.206742895735803 1 1
0.241776690855736 0.237292707620908 1 1
0.352524490073922 0.345552827752101 1 1
0.324259490344 0.317994115237563 1 1
0.282122036835304 0.276721103209158 1 1
0.327259530838048 0.320682246657511 1 1
0.162835595240266 0.15955951025163 1 1
0.103812369185205 0.101647192548624 1 1
0.121045596829256 0.118063174142672 1 1
-0.0383548383752279 -0.0374956726921914 0 0
0.165703123297585 0.162559381733482 1 1
0.323091027213983 0.316991481250174 1 1
0.0433377004124038 0.0427732233764719 1 1
0.13021631898121 0.127887554634846 1 1
0.0922335593342442 0.0901571529860334 1 1
0.271596241544508 0.26642597704441 1 1
0.252791288307486 0.248371255097753 1 1
0.0832598158189042 0.0819603575926551 1 1
0.285736230399074 0.279968782901185 1 1
0.177541376459401 0.173796987174001 1 1
0.151310519835285 0.149859291841553 1 1
0.130997092529257 0.12863340348989 1 1
0.289799424045106 0.284710174819366 1 1
0.227042986666452 0.222198377174052 1 1
0.240269318768706 0.236151704122131 1 1
0.237427606172319 0.232734229595482 1 1
0.320935753434279 0.315221168861056 1 1
0.286210899995143 0.281146569538766 1 1
0.104051103300416 0.101862431610668 1 1
0.376497721183935 0.369991090920747 1 1
0.379753044467734 0.372577384308938 1 1
0.167623221104623 0.164503644713441 1 1
0.304220346159472 0.297986408589666 1 1
0.189179739468849 0.186577527405313 1 1
0.131141755515295 0.129055348901122 1 1
0.154477621328638 0.150570764665296 1 1
0.280645335923783 0.275934907023027 1 1
0.174638491078693 0.172182455696969 1 1
0.180643943769417 0.177666823077835 1 1
0.228105431236776 0.223998614054632 1 1
0.169192554341105 0.165256830598296 1 1
0.263056150775581 0.257827244536507 1 1
0.247215405647187 0.242173474099014 1 1
0.484016866188191 0.475989858977441 0 0
0.303976919336345 0.296802318594475 1 1
0.24038184753802 0.235908021820815 1 1
0.100538797394184 0.0985337959417788 1 1
0.0958631701667533 0.0937299369733128 1 1
0.114592149676993 0.112266810417241 1 1
0.346916644897777 0.340288683467216 1 1
0.360668156703527 0.353735239316135 1 1
0.1231898278653 0.121219024147594 1 1
0.10748103589231 0.105318657445097 1 1
0.309829435215543 0.303654485665841 1 1
0.230451585400682 0.225716315890742 1 1
0.192793710586533 0.188717723917551 1 1
0.258602575230149 0.253951274274201 1 1
0.130296127071659 0.128087550769201 1 1
0.321404398217055 0.315240429124642 1 1
0.274783381530363 0.269363557056928 1 1
0.194015430274446 0.190611661607453 1 1
0.12941677996605 0.126885966450666 1 1
0.300600736604954 0.295250603221878 1 1
0.182171646897908 0.178618016834637 1 1
0.384675639757177 0.376809691810593 1 1
0.269181441696859 0.264678514206808 1 1
0.3919780315547 0.38439399556414 1 1
0.245552929631204 0.241354951500717 1 1
0.210796406153435 0.206779798211799 1 1
0.2969563773084 0.290496950574783 1 1
0.247770016877847 0.243988999024015 1 1
0.239754336827258 0.234788803587286 1 1
0.277697737826749 0.272857282221818 1 1
0.25814209274038 0.254046874394606 1 1
0.310356295367068 0.30484562587119 1 1
0.194584148636512 0.190946336376343 1 1
0.10641180389648 0.104666989999608 1 1
0.174820602758199 0.171618952422482 1 1
0.181861998555569 0.178297366052798 1 1
0.302883347048262 0.297466862916422 1 1
0.299734130201734 0.294761415810179 1 1
0.240730442012267 0.23585297232069 1 1
0.188494156861227 0.184920603383521 1 1
0.0545369792615329 0.0538789139780484 1 1
0.116208645037753 0.114162260102177 1 1
0.112938546207878 0.111301905850121 1 1
0.154969846956929 0.152416430818963 1 1
0.152443053833385 0.149706523758605 1 1
0.220506169031417 0.217095031714914 1 1
0.116117720850426 0.114298920110177 1 1
0.211201296217489 0.20672480626118 1 1
0.126966371253216 0.124672698734304 1 1
0.0325250749375386 0.03130404382527 1 1
0.150804232355107 0.148764076204637 1 1
0.137910235494494 0.135026120700587 1 1
0.0913827615728499 0.0903020304075277 1 1
0.213751299842559 0.209260278711424 1 1
0.269671474387953 0.264864607058984 1 1
0.245944302601094 0.24231725006651 1 1
0.172707403379762 0.168389794784891 1 1
0.228412526757216 0.224100842309441 1 1
0.156103984599783 0.153185355880675 1 1
0.255091487717175 0.250390994578309 1 1
0.172580657332613 0.169411470696874 1 1
0.334196796251204 0.327536665239233 1 1
0.149459659564906 0.145500092040109 1 1
0.235262478258933 0.230408977652556 1 1
0.174522465257641 0.172419849333913 1 1
0.344414803825134 0.337710562960026 1 1
0.128266361215985 0.125587871774861 1 1
0.402518346714304 0.395480111051717 0 0
0.110465577599195 0.107991089871673 1 1
0.0288501369822906 0.0282549416268455 1 1
0.150854466058378 0.148386376223144 1 1
0.249596573981358 0.245658747361629 1 1
0.281312486559406 0.275634295175925 1 1
0.177669637387695 0.175508415265242 1 1
0.152391003633857 0.1488760193526 1 1
0.25795162403486 0.253099964445729 1 1
0.158494146314038 0.154462625967917 1 1
0.259055026162508 0.253953458847979 1 1
0.0963501227038836 0.0954907120388984 1 1
0.244772387498588 0.239597937509043 1 1
0.152960835420627 0.149037599925865 1 1
0.326374030075199 0.320580904967166 1 1
0.172837965988971 0.168797889430857 1 1
0.0946159270102412 0.0929804292499469 1 1
0.133072187659337 0.129826566174759 1 1
0.119203098212869 0.116806252055946 1 1
0.261559813775815 0.25778851308554 1 1
0.116317417246561 0.113554493573185 1 1
0.154415818846748 0.151699260589687 1 1
0.127782700706174 0.125480188384836 1 1
0.105963431712412 0.104826120151624 1 1
0.175892363381615 0.171879469404477 1 1
0.185638391746426 0.182117290441971 1 1
0.380833511645951 0.37425266343718 1 1
0.147214289626221 0.144937095253988 1 1
0.259893135636998 0.255370931495003 1 1
0.38790689333962 0.380379781199848 1 1
0.212367614860377 0.208506845188278 1 1
0.288669227926208 0.283643679802906 1 1
0.19035399718809 0.186732257128912 1 1
0.0358981771683708 0.0357443330505446 1 1
0.170129155449064 0.167278908557744 1 1
0.227360813991845 0.222769594509615 1 1
0.32984329463121 0.322582310312188 1 1
0.194127036363853 0.190112687205009 1 1
0.169677090760259 0.166376060127875 1 1
0.171208083652332 0.168059565135653 1 1
0.324149728592764 0.317920795644717 1 1
0.0480312043483225 0.0471883537807936 1 1
0.273821165940378 0.267830854469549 1 1
0.141342860832067 0.138949266502815 1 1
0.0882473709264675 0.0865130305878448 1 1
0.217465457377309 0.213170487354752 1 1
0.107425035852859 0.105133009645368 1 1
0.139173326888887 0.136724128398423 1 1
0.0746823184494396 0.0735182362235656 1 1
-0.0710037345033598 -0.0696682514044803 0 0
0.295402226471236 0.28882147881481 1 1
0.214303922348431 0.209427911715784 1 1
0.119941467167871 0.118063120831425 1 1
0.0828413950204611 0.0813497906351612 1 1
0.11866398686696 0.116298828759284 1 1
0.217913818454955 0.214198964800481 1 1
0.188058227127022 0.185092424246533 1 1
0.141918162949634 0.139284994535667 1 1
0.13401357549068 0.131627161245656 1 1
0.255406935679976 0.250422328061953 1 1
0.217656441965205 0.213168246968589 1 1
0.00526435010176711 0.00490932519924619 1 1
0.151594097852011 0.148573405790148 1 1
0.239990294763162 0.236448525696571 1 1
0.371443587179361 0.36375471588759 1 1
0.1615083594831 0.158642671088992 1 1
0.24330961849781 0.238779345264174 1 1
0.199052966330881 0.195092020625913 1 1
0.125480695850758 0.122586511491832 1 1
0.115858405392118 0.113972061746653 1 1
0.322672811201734 0.315502300794681 1 1
0.204492339354657 0.200408650030966 1 1
0.202889814092927 0.199717820952101 1 1
0.207903903040962 0.204246853756268 1 1
0.339805762960635 0.333992739254781 1 1
0.384053037724059 0.376611296386224 1 1
0.149334367957001 0.146963521341571 1 1
0.204325303167075 0.200468677511588 1 1
0.129198723091531 0.126936590317936 1 1
0.117416902494738 0.114837988781055 1 1
0.133604660292028 0.130165588144505 1 1
0.219590803376774 0.215622355694175 1 1
0.154348442883137 0.152663166634327 1 1
0.265166897094352 0.260728367599405 1 1
0.0742641783960959 0.0730584451008893 1 1
0.159907085732765 0.156451553510481 1 1
0.394695201102508 0.38681491389506 1 1
0.242609575544828 0.238026255401378 1 1
0.0847384905979524 0.0825586053514178 1 1
0.184555791411429 0.180931576842621 1 1
0.364179762343521 0.357164615544822 1 1
0.00649031146847417 0.0058661802518659 1 1
0.127272443253211 0.1254296851901 1 1
0.318694501727868 0.313061934437753 1 1
0.179245953627589 0.174664853010695 1 1
0.0908515048106369 0.0893042883294853 1 1
0.268653945485504 0.263812483407024 1 1
0.238745717472211 0.234505276898566 1 1
0.298292797950991 0.292980892865477 1 1
0.20233946131326 0.198537914306114 1 1
0.296390231549686 0.290533140144166 1 1
0.23696740016034 0.232967612848112 1 1
0.178156105553335 0.174825308764457 1 1
0.150919647311791 0.148058001785406 1 1
0.257023869530564 0.252364076031257 1 1
0.20445361082747 0.200341404260484 1 1
0.391055911251049 0.384576833751939 1 1
0.22435099631895 0.219798456370151 1 1
0.407060284994117 0.400066923103442 1 1
0.315199282175395 0.308566483253738 1 1
0.271148196798319 0.265772390074933 1 1
0.0463945306832222 0.0453231523232479 1 1
0.148591921735852 0.145767711318711 1 1
0.342682063889934 0.336779612588965 1 1
0.175980280915218 0.172762081335989 1 1
0.077764347593206 0.0758271382995889 1 1
0.156273995777195 0.153203248960329 1 1
0.522230476860819 0.511117553908843 0 0
0.106786816286256 0.104935451145829 1 1
0.200071966103835 0.196100456760142 1 1
0.257126878421525 0.251021673419671 1 1
0.11695696398374 0.115601625435305 1 1
0.280970163529411 0.275560371677701 1 1
0.158304498124169 0.155181087841708 1 1
0.330180126683846 0.324243500190456 1 1
0.152921820337588 0.149282276506868 1 1
0.125208589850648 0.123334774848083 1 1
0.334907452913894 0.329423885958496 1 1
0.247537463466823 0.243230435965058 1 1
0.0933149193033316 0.0914109233022383 1 1
0.174811611540812 0.172412441972861 1 1
0.197355867009536 0.193083996028657 1 1
0.231210313832156 0.226718800195987 1 1
0.143992654669808 0.141159827448972 1 1
0.225599792499814 0.222213506023418 1 1
0.309246361185177 0.303004311806183 1 1
0.250350370962905 0.245994536939724 1 1
0.18155349414234 0.177788880309713 1 1
0.31339820224882 0.307530573694725 1 1
0.117209922399056 0.114076950170182 1 1
0.274935896302939 0.269815636853478 1 1
0.255897197747243 0.251420661953877 1 1
0.278279609848406 0.273101596358328 1 1
0.10735882771836 0.104651643802326 1 1
0.252679251435352 0.246224870342576 1 1
0.160138262783273 0.157376979677265 1 1
0.117905005233021 0.115645955680821 1 1
0.16462519294241 0.161331865156095 1 1
0.252488711327432 0.247570710086207 1 1
0.163821263288523 0.160458633992781 1 1
0.199466104210886 0.19382686462297 1 1
0.153830859045077 0.149825542689658 1 1
0.328701378196044 0.323108884092936 1 1
0.338083663718981 0.331335817571904 1 1
0.0771418723014153 0.0758139435641884 1 1
0.179713157948977 0.175420889633496 1 1
0.364478678021001 0.35741142776431 1 1
0.186335927111947 0.182259116862633 1 1
0.134407573596104 0.132651428978531 1 1
0.241595495969027 0.236725716016522 1 1
0.288909812726358 0.284126622723369 1 1
0.192055157239012 0.187995227543999 1 1
0.212700625513291 0.209414451112101 1 1
0.166319900974792 0.163596725768436 1 1
0.119693796108168 0.117127996983066 1 1
0.29248956179899 0.287462796294967 1 1
0.344435196415679 0.338562287052533 1 1
0.147673010996367 0.14376105048482 1 1
0.269345243566609 0.263996767422205 1 1
0.281422897167444 0.276003964583748 1 1
0.166603509506704 0.163506471665771 1 1
0.173217420631609 0.169758052843356 1 1
0.135884766503496 0.133279433541364 1 1
0.148261934888325 0.145162372307055 1 1
0.23130192558395 0.226972579193088 1 1
0.351381500381927 0.344007878065291 1 1
0.0741650174335481 0.0729670458948741 1 1
0.164162257726144 0.160789233561401 1 1
0.418549123418405 0.41046997789535 0 0
0.0765569589671759 0.0746689055096418 1 1
0.127191809575115 0.124853448392847 1 1
0.299797549468119 0.292950049209888 1 1
0.287825225022476 0.282758195780294 1 1
0.146737383455244 0.144661735412478 1 1
0.124635322430521 0.122885272645527 1 1
0.159310621289251 0.156940115741181 1 1
0.118450743649242 0.116962431006064 1 1
0.241001098192333 0.23638608347869 1 1
0.161806594651976 0.159779801662585 1 1
0.493989376408845 0.484871744123072 0 0
-0.0161403911572812 -0.0158230846798252 0 0
0.150447943494219 0.148704600863548 1 1
0.326973135306895 0.320217971904296 1 1
0.353925667511606 0.347016104501154 1 1
0.151397040193565 0.148086372372163 1 1
0.230897339381365 0.227175530042918 1 1
-0.0575534259336923 -0.0562554313073323 0 0
0.0699236156488087 0.0691225272787266 1 1
0.319496113752972 0.31364418776406 1 1
0.161275978145917 0.157902572881347 1 1
0.0574990342186446 0.0559859530869428 1 1
0.317217742943779 0.31160392470218 1 1
0.1099772275789 0.108191560414908 1 1
0.256341496176393 0.251825024386212 1 1
0.15186904336199 0.149026074168665 1 1
0.198486166478088 0.194787721235141 1 1
0.227822204837072 0.223594255172259 1 1
0.161703932792602 0.159499376318603 1 1
0.409182484495935 0.400739712012561 1 1
0.0942707538314632 0.0925457938788125 1 1
0.309872854633872 0.304120040682387 1 1
0.185926008189795 0.182285538581669 1 1
0.133583755316928 0.131059017700524 1 1
0.287078374787954 0.28070458269358 1 1
0.101801917818295 0.0994219336819659 1 1
0.311739603614412 0.305652284487425 1 1
0.272979157592003 0.268662217665328 1 1
0.262068379457163 0.257577906517501 1 1
0.200831014589685 0.19703224459657 1 1
0.161030046169449 0.158854121886445 1 1
0.275792744845444 0.270311949026788 1 1
0.149658104088192 0.146529316420837 1 1
0.0202863467821038 0.0214939913222499 1 1
0.28469285494958 0.279746834879381 1 1
0.209718715111299 0.206189117665553 1 1
0.119686679076639 0.117617588767723 1 1
0.161169534493076 0.158198595840264 1 1
0.228718377941758 0.224460213784879 1 1
-0.00636864208484567 -0.00493119602349144 1 1
-0.00141030757079683 -0.00215692050245387 1 1
-0.119533752137549 -0.117490851956288 0 0
0.242195667868912 0.237851602919359 1 1
0.228223478607391 0.224224962630028 1 1
0.272446357725362 0.266749477870327 1 1
0.329281166513746 0.323778980030695 1 1
0.0645113314107936 0.0635896814298144 1 1
0.210961745048524 0.206371215731239 1 1
0.284425490354819 0.279189273030719 1 1
0.13031709940176 0.12814000297209 1 1
0.222384960144283 0.218233518028675 1 1
0.244640546632182 0.241211576922564 1 1
0.0109627734457076 0.0102983279226384 1 1
0.285536128026107 0.280288684066914 1 1
-0.00737055123188323 -0.00733590987110375 0 0
0.371696744175266 0.365417459072247 1 1
0.172186738928372 0.167944900010685 1 1
0.0776965907959991 0.0745058863295084 1 1
0.210130885008685 0.20627700302295 1 1
0.292379462755599 0.286444930430913 1 1
0.150744788420647 0.147966392187403 1 1
0.36534188348197 0.358253706227443 1 1
0.158768455390394 0.15583305436968 1 1
0.172197803814963 0.16870022434064 1 1
0.241734357003368 0.237700399239467 1 1
0.213006157977646 0.208185981756319 1 1
0.161013272086558 0.158458994240293 1 1
0.0233807364948156 0.0232156860413977 1 1
0.135731667845757 0.133424659642477 1 1
0.140890014341372 0.138283862966539 1 1
0.197866381389963 0.194959884505114 1 1
0.191304623857147 0.187820933132621 1 1
0.105900385957236 0.103965002857744 1 1
0.16412126182834 0.160596165040197 1 1
0.23391170080939 0.229734654324801 1 1
0.336107535916307 0.330236357556945 1 1
0.0737353375647449 0.072430734822887 1 1
0.351345490370508 0.343171311575968 1 1
0.211531097926826 0.207548381166184 1 1
-0.0255918401526701 -0.0250501364005966 0 0
0.148789259595459 0.145919422548537 1 1
0.0896801094514434 0.0869044481829575 1 1
0.100741558589504 0.0987536987748499 1 1
0.123935583665762 0.122474265809219 1 1
0.306299411903861 0.299772423849082 1 1
0.110789925979475 0.109261842198896 1 1
0.207996108168291 0.204875281567547 1 1
0.258600944998027 0.252623663842738 1 1
0.277387676463557 0.272527968970533 1 1
0.164627031708613 0.161987251921617 1 1
0.395642525305913 0.388361829220395 1 1
0.0557462754478308 0.0543638335074548 1 1
0.175205168273546 0.171436633019102 1 1
0.293506044596369 0.288067967910595 1 1
0.247750696010603 0.243156605231377 1 1
0.0902900269509311 0.0886613717902383 1 1
0.259297817636698 0.254589428374472 1 1
0.0138680823077183 0.0134058168116125 1 1
0.42316318975127 0.414207460463259 0 0
0.152505988832084 0.150424976512188 1 1
0.286553056007757 0.281105050530985 1 1
0.160314276266461 0.156688430846711 1 1
0.0961192656335187 0.0939993719262161 1 1
0.136976473434609 0.133931328682352 1 1
0.112986860062833 0.110307135538552 1 1
0.259850781928002 0.253782243134366 1 1
-0.0299930182798457 -0.0292958891956364 0 0
0.333747464236813 0.327909219733863 1 1
0.202345463274874 0.199122045094616 1 1
0.107948412332427 0.106016253745251 1 1
0.164535531975507 0.161474786475621 1 1
0.254961064047638 0.250390112608594 1 1
0.0867355146879578 0.0850672593006097 1 1
-0.0314578035495322 -0.0308714979593331 0 0
-0.143636839832234 -0.140747524774887 0 0
0.490204180503794 0.481442738262755 0 0
0.144326881172378 0.141630102559763 1 1
0.333895228717738 0.327390992630613 1 1
0.333502172693718 0.326828459781012 1 1
0.238353392650989 0.234389555452559 1 1
0.25163068551449 0.246689535700616 1 1
0.317332836733055 0.31151597602572 1 1
0.344341783145269 0.338518799922687 1 1
0.13042233043699 0.127905527806577 1 1
0.32784774063787 0.321932004704944 1 1
0.0742263276057924 0.0725678027801703 1 1
0.103114824762876 0.100693900615411 1 1
0.208503634882699 0.2048417970569 1 1
0.249132472910541 0.245129920323846 1 1
0.134632100307875 0.132598375413642 1 1
0.26437630985681 0.259632208975547 1 1
0.334704439522278 0.328007698166669 1 1
0.263815544388817 0.258928913148879 1 1
0.0815128536886905 0.0803477335361512 1 1
0.349887589791025 0.344788048211322 1 1
0.333932730576732 0.327753394364741 1 1
0.147965303429261 0.145570596854434 1 1
0.327190102345743 0.321404184973407 1 1
0.351317259163871 0.345867596325594 1 1
0.151076788308842 0.148320506087282 1 1
0.169647321627699 0.166004776450573 1 1
0.224760233509113 0.220555097383348 1 1
0.415195956000364 0.406935358512397 0 1
0.113832967266622 0.111855076157204 1 1
0.209522724877579 0.205112965599644 1 1
0.258781595624047 0.254375158123192 1 1
0.246473981876857 0.242284604410833 1 1
0.253964443421964 0.248988924594892 1 1
0.171440176759461 0.169072303818614 1 1
0.143844996272169 0.141359164122187 1 1
0.266627384219482 0.26161121481922 1 1
0.212691022977652 0.209171786273626 1 1
0.141915309075523 0.139354376413711 1 1
0.033203569836944 0.0324102050043665 1 1
0.219079607522918 0.214490449522752 1 1
0.137861109905666 0.135340223090923 1 1
0.154040166706995 0.150173634821192 1 1
0.167276468206423 0.163833995770218 1 1
0.0493093390947905 0.048152041758579 1 1
0.0120941003997022 0.012006531110442 1 1
0.10912159073476 0.106584655152741 1 1
0.247578689560538 0.243857103441086 1 1
0.24304732594054 0.239054121335029 1 1
0.217106348103324 0.213123737274148 1 1
0.320259113920024 0.314544180511628 1 1
0.171672424161382 0.168504446459876 1 1
0.164634278962547 0.161584917179921 1 1
0.223234848630136 0.219457389639917 1 1
0.225307374530756 0.221590332983414 1 1
0.28575192888917 0.28032263011303 1 1
0.0498302851866336 0.0501581908890163 1 1
0.122083140509792 0.119524131822455 1 1
-0.0441618450923481 -0.0435661078133856 0 0
0.233938897737751 0.229782190647515 1 1
0.0102965418190369 0.00974249262854913 1 1
0.292639803998063 0.287198272492734 1 1
0.182620058081637 0.178726088303728 1 1
0.179741506974119 0.176591120820187 1 1
0.46509952594459 0.45628744010179 0 0
0.0594078377968232 0.0580587233731037 1 1
0.270086373559396 0.264985574455917 1 1
0.187124354067673 0.183619944575167 1 1
0.0539607719948211 0.0538732082690742 1 1
0.184411543349259 0.180407381540248 1 1
0.161804225844714 0.158721369532215 1 1
0.171877975498061 0.168592055281196 1 1
0.0641604884187468 0.062700200603425 1 1
0.361368252150456 0.353818462032588 1 1
0.230649232950261 0.226271273567606 1 1
0.139851175401077 0.136671700459561 1 1
0.040814085150502 0.0399835299213798 1 1
0.252259292365216 0.246996219976247 1 1
0.328351308466602 0.322026172717888 1 1
0.218601006936545 0.215297515008488 1 1
0.0982856183306273 0.0966182788857012 1 1
0.201426755903616 0.198015941790689 1 1
0.198811006759404 0.19516900031116 1 1
0.360342225020295 0.35541040663924 1 1
0.138458671549067 0.136422396540515 1 1
0.149006922969694 0.147605557223009 1 1
0.328865334216628 0.321519336900391 1 1
0.312578253310139 0.307069614025556 1 1
0.0620964168519093 0.0604568839468897 1 1
0.275816709907986 0.270933747432307 1 1
0.176884455477191 0.173331556728358 1 1
0.136619989279106 0.13399321237406 1 1
0.0928063948525007 0.0914837710202936 1 1
0.164823867277466 0.162152011374758 1 1
0.117903989384072 0.115972256329433 1 1
0.187556212314927 0.184311559102642 1 1
0.127051902263293 0.12470117595959 1 1
0.17191777189656 0.168521572096221 1 1
0.1233521011358 0.121079518988912 1 1
0.263152970080103 0.258496341594539 1 1
0.183360164597906 0.180081966337111 1 1
0.336963141632349 0.33179031279246 1 1
0.228302676079133 0.224728355451153 1 1
0.312438651794955 0.306220524089873 1 1
0.255992278938903 0.2509061864252 1 1
0.317539724223743 0.312555892626093 1 1
0.183020810981022 0.179241280824527 1 1
0.243690112462325 0.238952745118755 1 1
0.0920880571542306 0.0904401031152753 1 1
0.226553806273027 0.223170622772123 1 1
0.170071149585357 0.16680945584793 1 1
0.119838691365221 0.117494246465979 1 1
0.0436107538902675 0.0431736104083841 1 1
0.189457618419281 0.185214973059031 1 1
0.236570200429746 0.232131902076288 1 1
0.160479751963864 0.155955956429634 1 1
0.300684723300891 0.295299287027081 1 1
0.208975900325184 0.205103471470811 1 1
0.0166728759237666 0.0164388493265837 1 1
0.274429235239291 0.269802301487535 1 1
0.300869328367426 0.294992315973929 1 1
0.23312901078597 0.228600009634809 1 1
0.270469168996451 0.264862441867453 1 1
0.186005539650831 0.182888864492451 1 1
0.24071332640233 0.234712367279807 1 1
0.21628679340546 0.212190456674257 1 1
0.123862522958878 0.121861365875899 1 1
0.173793471684307 0.17060545665924 1 1
0.108602964561375 0.10703847891117 1 1
0.344358759141235 0.338310970010166 1 1
0.23800950149767 0.232865636555738 1 1
0.169899457494952 0.166701491696921 1 1
0.180004889901811 0.176490554471569 1 1
0.323449961031894 0.317358278155274 1 1
0.119219399769411 0.11657961920534 1 1
0.247126457859745 0.241390525383173 1 1
0.430326566519459 0.421484258134461 0 0
0.402287603499372 0.394300009507883 1 1
0.192916472119986 0.189161585218497 1 1
0.21874595941251 0.214813646705303 1 1
0.213112559641985 0.209655294924675 1 1
0.138049194120732 0.135831929393348 1 1
0.290913364234573 0.285352421589795 1 1
0.225755558809925 0.221825696680016 1 1
0.101691622853799 0.100049822647181 1 1
0.244143666275485 0.240050970385201 1 1
0.121342667678021 0.118452334590356 1 1
0.248823179320507 0.243615289364158 1 1
0.154646972932356 0.151827480548602 1 1
0.274293095391684 0.269948892457585 1 1
0.253046312749895 0.24777963583148 1 1
0.230911571418974 0.225178209467487 1 1
0.151732981680938 0.149983413117 1 1
0.131799846617234 0.12968191028715 1 1
0.294666847832955 0.288101497807502 1 1
0.146555297890497 0.144118378535839 1 1
0.0220179322863256 0.0212926708881189 1 1
0.0551987620899445 0.0537489727372202 1 1
0.483173803461107 0.474829926704483 0 0
0.144083033568121 0.141272363537727 1 1
0.306423817784917 0.300357855764979 1 1
0.232418130891004 0.22883517511851 1 1
0.0024301850384762 0.00201924297166452 0 0
0.274724552188951 0.269713792489171 1 1
0.313327547008857 0.307263252415931 1 1
0.0860629195883209 0.0840538920468195 1 1
0.0736007503040791 0.0719983736845903 1 1
0.147792768438888 0.145121939251999 1 1
0.291113139778883 0.285799963633804 1 1
0.1849571798491 0.180926401886156 1 1
0.0835552610775126 0.0820733389013786 1 1
0.284342141829767 0.279211561550112 1 1
0.130167767684624 0.128062772877236 1 1
0.35415756830825 0.347854428576834 1 1
0.0782703323909257 0.0768414546861378 1 1
-0.0249878667703452 -0.0246991729968409 0 0
0.140131706126177 0.137353479992646 1 1
0.213492886728048 0.209644295474876 1 1
0.142324533805474 0.139173044898086 1 1
0.279129626467455 0.274347203902035 1 1
0.0400056288511729 0.0389021442655387 1 1
0.0119749805275178 0.0116780416340398 1 1
0.145120401071131 0.142237000871607 1 1
0.16096024147332 0.157903401570005 1 1
0.140877011163635 0.139337450730279 1 1
0.144746290874421 0.141971570959218 1 1
0.155640627884926 0.154153061543353 1 1
0.252353171545809 0.248224353425958 1 1
0.170988985293627 0.16734308370641 1 1
0.228091578303552 0.222840886734492 1 1
0.214630214819681 0.208425106530101 1 1
0.22452306160043 0.219431080874822 1 1
0.246289800591648 0.241944182981801 1 1
0.323194838142355 0.316508478647232 1 1
0.148085242409059 0.14487384981054 1 1
0.131454778355226 0.128961548433157 1 1
0.211510704572145 0.207506170507467 1 1
0.114969591174883 0.113040183159775 1 1
0.0699916827126361 0.0685782475033949 1 1
0.424711360544463 0.417028227918672 0 0
0.318789138213213 0.312386144015197 1 1
0.0767966163507731 0.0752787029918232 1 1
0.0508165230927684 0.0493514830728036 1 1
0.225593991074255 0.221051345208829 1 1
0.160512001170595 0.157678109002084 1 1
0.318216951459142 0.313166567677056 1 1
0.0537986697511779 0.0526104577881493 1 1
0.228064616283632 0.224785912374347 1 1
0.186860822478252 0.183411388838395 1 1
0.288226454531624 0.283410244872932 1 1
0.1942634139384 0.190970562231986 1 1
0.179051483087558 0.176027625292342 1 1
0.0822532964258338 0.0819740026819871 1 1
0.224793521576914 0.221193448666321 1 1
0.203064369061832 0.199238460607253 1 1
0.128839238436105 0.126872647120472 1 1
0.0614092176235292 0.0603156669790279 1 1
0.222116648876848 0.219103078807858 1 1
0.37908873608309 0.372711102932984 1 1
0.124043840977388 0.12175576891637 1 1
0.157532389165347 0.154828728869099 1 1
0.358159770159948 0.351308395518944 1 1
0.26966453638695 0.265397558219589 1 1
0.262628955146811 0.257809090664531 1 1
0.323829176550773 0.316678741730029 1 1
0.122897608067121 0.121439120283115 1 1
0.10779245914714 0.105894033074722 1 1
0.351966918145786 0.345377411505328 1 1
0.141971747235616 0.139635296430488 1 1
0.359097002904777 0.352598371627123 1 1
0.309506020903934 0.30443714953354 1 1
0.0789809532127525 0.0779160327936818 1 1
0.342543871457791 0.336117908887042 1 1
0.0944249091068164 0.0928599564691246 1 1
0.190065471361707 0.185840834970073 1 1
0.396696417278023 0.38916736319449 1 1
0.301603916917093 0.29466139307135 1 1
0.367458388123368 0.360441541403563 1 1
0.0970922630202523 0.0953162033850151 1 1
0.198439241540624 0.194526690067861 1 1
0.206576033871031 0.201162761810297 1 1
0.341770966782697 0.335657941094148 1 1
0.0773062404055415 0.0761506859584868 1 1
0.093395175459879 0.091779900515283 1 1
0.0236901113781094 0.0234736970731824 1 1
0.0673416995398003 0.0658286539907506 1 1
0.200367222544587 0.196472594448212 1 1
0.185235952715933 0.180749187377947 1 1
0.172937332757822 0.169973303554412 1 1
0.380228676497711 0.373205550920588 1 1
0.132436955185764 0.130616046631635 1 1
0.393051332261196 0.385890820381628 1 1
0.34418087493581 0.338381212400627 1 1
0.111294040536121 0.111109563136644 1 1
0.272549015883097 0.267593199805829 1 1
0.0573483412152913 0.0562900013794465 1 1
0.192055579004417 0.188338346785968 1 1
0.129378132088553 0.126846975388685 1 1
0.193413807708701 0.18987730975943 1 1
0.153298066080301 0.150641189793428 1 1
0.352670597494914 0.346290221434768 1 1
0.296486821240399 0.29037373180941 1 1
0.219321199328133 0.215322285679889 1 1
0.080795788531855 0.0802299191006133 1 1
0.318310717979164 0.312003825291758 1 1
0.293936776016886 0.288006941497222 1 1
0.137200243127092 0.134893343272736 1 1
0.1702984612208 0.167218063239136 1 1
0.167734500932306 0.164626161017119 1 1
0.383252812937306 0.376579332342423 1 1
0.183188657754641 0.179357016930065 1 1
0.405518886348948 0.399039125195704 1 1
0.297977773488533 0.292687411032351 1 1
0.327189336559912 0.32166541764411 1 1
0.286773164281129 0.283012551557955 1 1
0.0169962967605044 0.0175547811993521 1 1
0.261530232070569 0.256326514639937 1 1
0.186650871245616 0.183537514575061 1 1
0.123421057259802 0.121196066024411 1 1
0.121919165720955 0.119500643534376 1 1
0.13127029086234 0.1294183869856 1 1
0.143685119866419 0.14154491762396 1 1
0.186035651426355 0.182520269244893 1 1
0.145515744248637 0.142962210613161 1 1
0.0908773139052295 0.0891417844364918 1 1
0.207711352755712 0.202558730096044 1 1
0.322700008823432 0.316497646543939 1 1
0.0690100825913821 0.0677310731495628 1 1
0.198356645064153 0.194481827949184 1 1
0.101891873569028 0.0999725152272488 1 1
0.090821968607737 0.0884138869067941 1 1
0.217739001593049 0.212512095281938 1 1
0.184423899019425 0.181418540010407 1 1
0.123617940012938 0.120754797778848 1 1
0.282520416443351 0.276477757818924 1 1
0.0221947032898483 0.0218059621017385 1 1
0.263121553748721 0.258162920543738 1 1
-0.0221612860245681 -0.0203089668277503 1 1
-0.113956809265967 -0.111699606683637 0 0
0.252272417802709 0.247130164771225 1 1
0.064746995641399 0.0630621657079324 1 1
0.0883080711814352 0.0867349472341312 1 1
0.162823194417803 0.159628271300638 1 1
0.195638319010881 0.191923090914587 1 1
0.240905488348434 0.236604860519957 1 1
0.307637992558032 0.302467158705101 1 1
0.275170584410956 0.269908614375212 1 1
0.123776856752851 0.121872597500401 1 1
0.0574721125016786 0.0562825277796618 1 1
0.176398170122648 0.172122559003044 1 1
0.165768362487223 0.16272149443403 1 1
0.130067904640333 0.12812426145341 1 1
0.0558899303754266 0.0546785260283134 1 1
0.266149518784103 0.260861712233236 1 1
0.169205744401191 0.166800382091744 1 1
0.188761578860386 0.184683335958092 1 1
0.310016476072991 0.30421248361393 1 1
0.175167130097602 0.171588456412209 1 1
0.0717947182208083 0.0693880545519217 1 1
0.226881879649341 0.222864425012368 1 1
0.23527124904237 0.230601517161442 1 1
0.287147847233572 0.281948332633254 1 1
0.202165839390604 0.198665361986078 1 1
0.140917933171057 0.138107986005315 1 1
0.18843999413398 0.185339606303576 1 1
0.0920201942836499 0.0899575131633463 1 1
0.243501663359098 0.239112899532061 1 1
-0.0740755458269446 -0.0725039830548517 1 1
0.204412328793354 0.201397382264569 1 1
0.151284626619771 0.14829544733929 1 1
0.207614195805636 0.204199077290203 1 1
0.14326297010463 0.140170864555129 1 1
0.155721003358044 0.152911990673506 1 1
0.204426263594735 0.200721880789664 1 1
0.164853173598864 0.161972336456772 1 1
0.232360217424178 0.228093224059774 1 1
0.234067493158293 0.229956062673872 1 1
0.168431296016387 0.164795510880441 1 1
0.0960998023506519 0.0947909394974167 1 1
0.119052359541382 0.116353095850508 1 1
0.291978690274963 0.28598181574879 1 1
0.209018369325757 0.205489782516118 1 1
0.152487890138862 0.149201683156027 1 1
0.356059923621895 0.349776915220467 1 1
0.0583143647096716 0.0579394309692847 1 1
0.415409976286559 0.407462484745855 0 0
0.208649067767655 0.205236612113652 1 1
0.135725379361194 0.13314348672807 1 1
0.177039354111226 0.173869009217453 1 1
0.0910218232480451 0.0893711034296836 1 1
0.150439791856151 0.147469988144018 1 1
0.0911082255464865 0.0893298976029082 1 1
0.303197244118217 0.297994498668178 1 1
0.294187159328918 0.288783345841497 1 1
0.0561256779560396 0.0548121897744795 1 1
0.120659075139803 0.118570731349722 1 1
0.0705476610123357 0.0696814592833052 1 1
0.350974344809272 0.344510851710707 1 1
0.302846400827321 0.296993840988457 1 1
0.349509502245155 0.342745672212738 1 1
0.197123114058785 0.193415568638796 1 1
0.163603113719582 0.161012095672442 1 1
0.150563236614575 0.148837568244867 1 1
0.244568668568416 0.239908047098741 1 1
0.265193727913433 0.261137631365926 1 1
0.256039603578645 0.251219778981526 1 1
0.279076103959538 0.274118061825627 1 1
0.0641308180621309 0.0631044788230063 1 1
0.086010575789479 0.0838398213350377 1 1
0.29091923440764 0.286205578169454 1 1
0.150681211143384 0.147198858113112 1 1
0.315744545955217 0.310123883870218 1 1
0.192997508912496 0.187971820730392 1 1
0.239113575359347 0.235441555946764 1 1
0.0113270295058989 0.0110404057581582 1 1
0.0562539143641896 0.0554491399293383 1 1
0.19770670394171 0.193354832770526 1 1
0.123875447469168 0.121937488013358 1 1
0.135776372976051 0.133771211350516 1 1
0.22177932996923 0.217395593804172 1 1
0.0151719171438375 0.0150113673894819 1 1
0.167399063188748 0.16403990977974 1 1
0.320407572610524 0.313916825751942 1 1
0.10257277206596 0.101021567567964 1 1
0.207702600648868 0.203753667879009 1 1
0.256963642739389 0.251506196396632 1 1
0.188287528979883 0.184978355351442 1 1
0.205218783535584 0.201461232346446 1 1
0.0912558219142476 0.0901079574004913 1 1
0.0807447163031645 0.0792461593084218 1 1
0.304725521397306 0.299206150716146 1 1
0.116687082701118 0.114165672540125 1 1
0.266088590140113 0.26190353309642 1 1
0.223261386511344 0.21886585534523 1 1
0.0458020099807701 0.0451143404504784 1 1
0.278716796287975 0.273696992231647 1 1
0.204378350484863 0.200799928876063 1 1
0.430044171340995 0.421811752904959 0 1
0.136927849963139 0.135822742992735 1 1
0.0810454153662342 0.0794315061886535 1 1
0.102193868550795 0.100687704333565 1 1
0.0424391473278383 0.0417431845209346 1 1
0.401521172866797 0.393959887443349 0 1
-0.0164682551700699 -0.0160112268610741 0 0
0.161085670616677 0.158597141754943 1 1
0.193672657495969 0.190288506732353 1 1
0.271880560832607 0.265721804716445 1 1
0.296514144645177 0.290854262919574 1 1
0.199808025795588 0.19571168333471 1 1
-0.0116570481482905 -0.011622419226779 0 0
0.144754434746605 0.141715906625791 1 1
0.174105252450251 0.170612630155186 1 1
0.289515044373826 0.283826961077952 1 1
0.318475170305644 0.311872573349379 1 1
0.240096136777668 0.235495454241939 1 1
0.241228269300193 0.237082966845544 1 1
0.191837290538725 0.188205325651607 1 1
0.0670769769666406 0.0659799059693739 1 1
0.204037979929534 0.1980935835395 1 1
0.0545541725228286 0.0536655514230454 1 1
0.0949603297640745 0.0931475628409229 1 1
0.250514853519082 0.245001757977021 1 1
0.124532616989083 0.121746071270294 1 1
0.240647237153942 0.235835305848671 1 1
0.375751982927257 0.368773878222167 1 1
0.208041065622394 0.204789665309042 1 1
0.127472065853592 0.124511265889856 1 1
0.0969099862264697 0.0947633030024208 1 1
0.095437953806871 0.0939210147952646 1 1
0.164537843074875 0.161448184842005 1 1
0.212995373241077 0.208420121370191 1 1
0.375505777336237 0.369365174987885 1 1
0.349393128671541 0.343033501794082 1 1
0.273860767809679 0.268555996240124 1 1
0.302007514250928 0.296873027032702 1 1
0.292340401184647 0.286740058393374 1 1
0.359532369807757 0.352757830104603 1 1
0.256697955200039 0.252067151684495 1 1
0.0602466238801143 0.0587190234469744 1 1
0.241120708550652 0.236572744705074 1 1
0.207880894661164 0.203802226853741 1 1
0.277835504865808 0.272677203731572 1 1
0.160953719908264 0.159445259913855 1 1
0.218324744985873 0.21499305511599 1 1
0.184657178956814 0.180032663675038 1 1
0.269734850406863 0.263809327431889 1 1
0.252607763887628 0.248317011851111 1 1
0.238559291997209 0.234419715191666 1 1
0.196983278340706 0.193875799074394 1 1
0.16191158362057 0.158533299089143 1 1
0.17478318827286 0.170682207134613 1 1
0.215676238336305 0.210815383997546 1 1
0.299882968029993 0.29460552777932 1 1
0.197526599253199 0.193970991672266 1 1
0.275377647708515 0.268589733315849 1 1
0.180921960407748 0.177425455731181 1 1
0.213084969071435 0.209557186828442 1 1
0.28357183301775 0.276878147319777 1 1
0.140301506594009 0.138196483999069 1 1
0.127292058961341 0.124995744489464 1 1
0.0279007474854705 0.0274208093804038 1 1
0.248762560075872 0.244024675640537 1 1
0.297137727739892 0.291765965822954 1 1
0.0577527242739378 0.0557296394268568 1 1
0.0442886569630528 0.0428970062213325 1 1
0.202598760176173 0.19933125395143 1 1
0.211293835722518 0.207331171843565 1 1
0.229730605730614 0.225852373602264 1 1
0.2495589742375 0.245050045981199 1 1
0.0214789244319884 0.0211624139098482 1 1
0.222436424812339 0.219335462205006 1 1
0.0911011881981959 0.0887218796688746 1 1
0.32149908920657 0.31615738561808 1 1
0.451988107105512 0.443772176703819 0 0
0.244538769993407 0.241349416497244 1 1
0.161506814404991 0.158830010786251 1 1
0.254100446995025 0.247409137135192 1 1
0.181646736418159 0.17899264925796 1 1
0.0853543554002209 0.0839335426106778 1 1
0.0359830931333264 0.0355588466973205 1 1
0.267195037093183 0.261772256536925 1 1
0.221280960384406 0.215984826305499 1 1
0.14950879008137 0.146501416429555 1 1
0.54580710029928 0.535766739081926 0 0
-0.0324923403633793 -0.0316243199449886 0 0
0.305730983773097 0.299802084847716 1 1
0.236668953488633 0.230335423456651 1 1
0.0952960929793858 0.0932910259088307 1 1
0.279473065417142 0.274390722646702 1 1
0.16824569494429 0.165071015693162 1 1
0.144262191698973 0.141195793901108 1 1
0.124033280498456 0.121649095606933 1 1
0.13315155702045 0.1305561711842 1 1
0.184908078378401 0.181169335979295 1 1
0.290559236952632 0.285726856723044 1 1
0.158008444617243 0.156579313612364 1 1
0.169647793701334 0.16684153064695 1 1
0.236453413637546 0.231680137159522 1 1
0.235939404123704 0.231518736654196 1 1
0.0412795761068014 0.0406237808535952 1 1
0.206091232581142 0.202339568858183 1 1
0.164584590607228 0.161640379449567 1 1
0.346948013523486 0.340748375360934 1 1
0.247432514026455 0.243170747744434 1 1
0.308114857914756 0.302027719881589 1 1
0.256988892026637 0.251857345199479 1 1
0.227984271137622 0.223571097798875 1 1
0.135820163553801 0.133154028728044 1 1
0.219141493354626 0.214018305204522 1 1
0.334013145567206 0.328048742958615 1 1
0.0348417753305094 0.0340859439409924 1 1
0.140785997255795 0.138319630216205 1 1
0.459621170310898 0.452357242677375 0 0
0.198887298066485 0.195530552883263 1 1
0.112553683203022 0.110811297275977 1 1
0.320130026222346 0.313608216483609 1 1
0.246453090923631 0.241975150852389 1 1
0.267509525430281 0.263170781589627 1 1
0.138598491602232 0.136054212537312 1 1
-0.00225452724473923 -0.00213856142716723 1 1
0.0777095564464356 0.0745230561082299 1 1
0.219824012520738 0.215543434914962 1 1
0.201483642806174 0.198101088121558 1 1
0.366192199877903 0.359177046178691 1 1
0.0826788497701405 0.0827181235766771 1 1
0.0386908741314705 0.037966446151586 1 1
-0.0784477167519407 -0.0769827006994157 0 0
0.170944353180279 0.168243808567793 1 1
0.123657821333439 0.120485245768916 1 1
0.207980451987628 0.204816201997732 1 1
0.21752823952448 0.213828383072151 1 1
0.243779090155483 0.23932999372775 1 1
0.451541305945262 0.443984114828144 0 0
0.183214915874311 0.180125316630159 1 1
0.147688090169329 0.144523833798946 1 1
0.188485012232548 0.183685249545669 1 1
0.123958287870755 0.121716631007096 1 1
0.315236098325333 0.308818713423689 1 1
0.26181898526166 0.255741483366437 1 1
0.258528503163023 0.252873657775129 1 1
0.226662138734483 0.222356419219497 1 1
0.129821524992419 0.127566406890427 1 1
0.0545306089993192 0.0531335157084077 1 1
0.105332340889773 0.103065349989982 1 1
0.308335396780443 0.302319034455372 1 1
0.094535401505671 0.0929441427410122 1 1
0.202798336142386 0.199226770345919 1 1
0.361026111962616 0.353885190281169 1 1
0.211076499973824 0.207693445924212 1 1
0.199166505860564 0.194490433195126 1 1
-0.0131306835553989 -0.0132295260242745 0 0
0.167783563996386 0.164421553203765 1 1
0.291759643890379 0.287204060635923 1 1
0.16929681206231 0.165189288662089 1 1
0.112343284023337 0.109851127656589 1 1
0.11631604476727 0.11374311623468 1 1
0.211458210801613 0.207751411846704 1 1
0.200168379317033 0.196157282581468 1 1
0.201854617958157 0.197874739563692 1 1
0.321913037066397 0.315181288474841 1 1
0.343183248639205 0.337488456293521 1 1
0.165034709424426 0.162243637074658 1 1
0.242336780411924 0.237725967661555 1 1
0.158830296895751 0.155942831443136 1 1
0.255937013040957 0.251509468745037 1 1
0.00324935715624895 0.00414929802336936 1 1
0.141320785522504 0.137687018475156 1 1
0.326111003890983 0.320438294337865 1 1
0.241188764658335 0.237015046314991 1 1
0.281824987002662 0.276778002209071 1 1
0.0943173340731395 0.0921951235947912 1 1
0.20961949117938 0.205982141253703 1 1
0.212078931010458 0.209181707968707 1 1
0.197838444707993 0.194463098417573 1 1
0.35060472185268 0.344522344897793 1 1
0.229972269852948 0.225780677739047 1 1
0.307433706088365 0.302535750945997 1 1
0.127891298438366 0.125372789433777 1 1
0.0525521881809626 0.0520948749783343 1 1
0.0626348131007928 0.0611608519517522 1 1
0.271043455146344 0.266105714127053 1 1
0.274748308872315 0.269285086025309 1 1
0.116444653370744 0.114020927766768 1 1
0.247604118283214 0.242720708549929 1 1
0.247281467042956 0.243825384894472 1 1
0.318487318855842 0.311592968015359 1 1
0.335042406062528 0.328793451434396 1 1
0.17128901446244 0.168226314909268 1 1
0.0480723074186349 0.0470454814351861 1 1
0.390605849313649 0.383130279754411 1 1
0.329471259375829 0.323285329748467 1 1
0.202404480742774 0.198947778057299 1 1
0.0957899390920405 0.0937354648070165 1 1
0.185054312669507 0.181316959639492 1 1
0.231407412864411 0.227410764480972 1 1
0.285036385381767 0.280256583644106 1 1
0.244040991657273 0.238650269720121 1 1
0.198387098978286 0.194157134786103 1 1
0.172805235508016 0.169973081564409 1 1
0.262732915631207 0.257397497941316 1 1
0.345225729402938 0.339091938322259 1 1
0.121617501700561 0.12007910771392 1 1
0.294277676424858 0.289054416209395 1 1
0.152520257775482 0.149124952949975 1 1
0.268703711253665 0.263208429235548 1 1
0.0616783460402758 0.0605731960793432 1 1
0.303271635006419 0.298038132340221 1 1
0.116285637705846 0.114337078520229 1 1
0.383751796340302 0.376543058332127 1 1
0.207181448632668 0.203197829210885 1 1
0.298968284364006 0.294729165525416 1 1
0.0994384725542187 0.097592594795265 1 1
0.0694745494340848 0.0680200545983067 1 1
0.190013152045849 0.185575066284077 1 1
0.391595786588639 0.383970865655192 1 1
0.205027381049277 0.201216043041499 1 1
0.22650811628317 0.222283390305541 1 1
0.0723386295623409 0.0707834342062397 1 1
0.0792408108522058 0.0780162210267778 1 1
0.318597603745982 0.313194143758828 1 1
0.217600815672429 0.213693881405951 1 1
0.33958019652976 0.333172969368428 1 1
0.0315774895492262 0.0308391216524123 1 1
0.115868185498024 0.113020458900607 1 1
0.217478419568368 0.213073688632905 1 1
0.257913909938874 0.251975172136264 1 1
0.237625235909492 0.232943678990389 1 1
0.270259895069683 0.26571661118502 1 1
0.373335100859855 0.366457343370221 1 1
0.23724606186817 0.233162988068072 1 1
0.139566688711333 0.135965242537563 1 1
0.0827428808706292 0.0811040625561976 1 1
0.150613987386487 0.147740030499477 1 1
0.223432349762239 0.219313085084364 1 1
0.206152527178664 0.202531717636963 1 1
0.327152128980694 0.320617768053935 1 1
0.195667133483975 0.192056743321389 1 1
0.273555230750362 0.268163106641226 1 1
0.160629394450156 0.157605070989649 1 1
0.138217688922117 0.135728299862089 1 1
0.0755452579998987 0.0739831459843225 1 1
0.137758423114976 0.135224648953912 1 1
0.125352130515785 0.122378672881811 1 1
0.265244551458015 0.259530532258706 1 1
0.284372942108031 0.279043277511414 1 1
0.231922390340532 0.22813522777937 1 1
0.362322652620939 0.354826804685606 1 1
0.25747937164658 0.253823786358224 1 1
0.182401401042043 0.178860760675955 1 1
0.127082487000352 0.124383469166244 1 1
0.190852372227522 0.187224297654461 1 1
0.243371435615073 0.238287144544326 1 1
-0.0580119029818315 -0.0576932780947808 0 0
0.22998853790533 0.225835498554388 1 1
0.0132046650802661 0.0130749078227611 1 1
0.053256859738045 0.0529718700345295 1 1
0.248198864101805 0.243855968669807 1 1
-0.0150269785623371 -0.0146152668144997 1 1
0.264254522490329 0.260399071471465 1 1
-0.0124206196050281 -0.0120662159824326 0 0
0.406112576136453 0.398669933014748 0 0
0.0763671884130853 0.0745568325348237 1 1
0.205973098203536 0.202079040231646 1 1
0.326750551628705 0.320711949203088 1 1
0.201018381806352 0.197314407304 1 1
0.18672726473921 0.182847373940632 1 1
-0.00344736784339114 -0.0049141414862135 1 1
0.0842215832788782 0.082626160813357 1 1
0.115872956137327 0.113788817129516 1 1
0.229703123111577 0.224892525633231 1 1
0.2152974076884 0.210659893497236 1 1
0.182670821608628 0.178578624741477 1 1
0.222881242266105 0.218410163522618 1 1
0.163248258751106 0.159508649450993 1 1
0.201045831794938 0.197826244907925 1 1
0.260603215287814 0.255558273268175 1 1
0.148880186754829 0.145970103638075 1 1
-0.0244201675486964 -0.0239582207387203 0 0
0.32275285691797 0.317318476429392 1 1
0.285305483188338 0.280267357257596 1 1
0.0917467845066176 0.0903012874947172 1 1
0.10660753501277 0.103447577901548 1 1
0.277026398690257 0.273395047746944 1 1
0.301296401416311 0.295768689092012 1 1
0.376971385275872 0.36958296290888 1 1
0.121413868152233 0.119438798456193 1 1
0.211243174374735 0.207978287397104 1 1
0.307352875134408 0.301651577530902 1 1
0.410545022022398 0.403132059440296 0 0
0.119032656510967 0.1165694554393 1 1
0.449606050631471 0.441570173739455 0 0
0.410799708686723 0.402418532295416 1 1
0.294948105771014 0.289731839194993 1 1
0.138058378022227 0.135023846239112 1 1
0.229795123065938 0.225495369725955 1 1
0.425507077244549 0.418010362757571 0 0
0.139983026974556 0.137882113780556 1 1
0.160783993218941 0.157774367723051 1 1
0.273172832804583 0.268357540470886 1 1
0.237815731525584 0.233872784772368 1 1
0.261358334926649 0.256235430898729 1 1
0.305345702732594 0.299284640203336 1 1
0.250347361313182 0.245987242415924 1 1
0.0941902323583673 0.0928205939262883 1 1
0.107345580473522 0.10515631967425 1 1
-0.0209485958845392 -0.0213819605915531 1 1
0.0705200342132113 0.0690065329809397 1 1
0.0244456890334348 0.0240365722926794 1 1
-0.0451295265013463 -0.0440544765453823 0 0
0.16399332869168 0.161209584783159 1 1
0.221239831938512 0.218336335975499 1 1
0.314567310685464 0.308816038330529 1 1
0.0786087123986527 0.0774980660268339 1 1
0.138025912189165 0.136526709341116 1 1
0.199540356839364 0.195831007178028 1 1
0.166188650176031 0.163634471891849 1 1
0.29786958260584 0.293426028578447 1 1
0.240485027242394 0.236331548947816 1 1
-0.070557674749227 -0.0695471833973184 0 0
0.306721598625635 0.299975085234747 1 1
0.0639179123589273 0.0628305491353733 1 1
0.213149644450074 0.208984210435315 1 1
0.299976759525114 0.294848996071858 1 1
0.0952491283646751 0.0935822790635246 1 1
0.232563729390502 0.228439646014118 1 1
0.160574162162127 0.157397747913961 1 1
0.189655320236101 0.186002053075852 1 1
0.0723221061396337 0.0705664912127643 1 1
0.117875863412344 0.115619345689195 1 1
0.304327251796605 0.298552984243589 1 1
0.166003825343115 0.163996433743274 1 1
0.255860922091484 0.252237790941513 1 1
0.159333366046763 0.156753753521577 1 1
0.167544583362646 0.164814867788337 1 1
0.340416658273835 0.334215694398219 1 1
0.139065666539422 0.136469852696687 1 1
-0.0651251773929586 -0.0634032208547576 0 0
0.163095944873941 0.160060458836506 1 1
0.16127627784348 0.15844950927841 1 1
0.406746356295363 0.400145811225661 1 1
0.102572828315776 0.100764782197667 1 1
0.178016872279735 0.173946618361984 1 1
0.0472514490965048 0.0463771504353443 1 1
0.17825619452573 0.174767133882618 1 1
0.121381617585261 0.118945407500165 1 1
0.245209420374291 0.239428644236254 1 1
0.241157448857124 0.236736772489151 1 1
0.183414515472959 0.180111732458028 1 1
0.354730908202582 0.349151500425637 1 1
0.217648801753763 0.213711728722365 1 1
0.158738101406842 0.155584678181866 1 1
0.160983568999307 0.157642241252852 1 1
0.180141749958978 0.176231216991185 1 1
0.0960625100983956 0.0937854842808596 1 1
0.0845529189393899 0.0830993672562327 1 1
0.14385769076209 0.141343832626659 1 1
0.155758831367133 0.15300629789235 1 1
0.207899245590738 0.203748320871124 1 1
0.398578355732268 0.391855440989387 1 1
0.163008658689779 0.160011269107486 1 1
0.224597793901236 0.220146615312642 1 1
0.235097137859027 0.231493505266753 1 1
0.282695892711103 0.277789525899992 1 1
0.352509007261565 0.345679645181841 1 1
0.196327685755993 0.1930706296332 1 1
0.261550002909193 0.25650367869197 1 1
0.131252771047643 0.128635447774898 1 1
0.179499230060753 0.176657097641928 1 1
0.244938292140996 0.240009543168374 1 1
0.341272356552585 0.334760147584644 1 1
0.354954917751749 0.348330773853407 1 1
0.258419801778824 0.254245985492518 1 1
0.0111633366704603 0.0108396152993521 1 1
0.187379925806323 0.183872869849748 1 1
0.160812806211374 0.159376854363165 1 1
0.0987762515922781 0.0975190879790485 1 1
0.177584770328964 0.175029608630255 1 1
0.240685222928544 0.237455943597705 1 1
0.200434118655018 0.196224743233044 1 1
0.119491001320114 0.116708704543263 1 1
0.1088114676956 0.106835774055013 1 1
0.125296186343056 0.122496927406589 1 1
0.275894284361357 0.270452387184318 1 1
0.0563975229596161 0.0554014133770094 1 1
0.33528908689732 0.329761695139568 1 1
0.302772517787098 0.297184866243811 1 1
0.332619398203286 0.326214888015205 1 1
0.237958513490744 0.233208930437826 1 1
0.121815890278384 0.119037034113699 1 1
0.0291592068357847 0.0284788676554281 1 1
0.269573581602106 0.264938311641883 1 1
0.19748696463803 0.193605948070191 1 1
0.235374580189213 0.230550165763197 1 1
0.132315795011341 0.128887753317642 1 1
0.265245822934713 0.26059133857309 1 1
0.248614767760467 0.244333490309771 1 1
0.00136311445345901 0.00143838070129106 0 0
0.303498679112631 0.297584644707398 1 1
0.233630679548748 0.229795676264689 1 1
0.0273618084596672 0.0274224625801144 1 1
0.179537681511776 0.176911460524369 1 1
0.111203440001335 0.109396611144583 1 1
0.171433570197566 0.168517123460233 1 1
0.197565050547001 0.19382175797915 1 1
0.177962771941119 0.174854416760552 1 1
0.122906842634021 0.121327790433487 1 1
0.217774705880792 0.214121985579593 1 1
0.330955583467915 0.324439317847513 1 1
0.0879886193301205 0.0865721852303672 1 1
0.269667811702622 0.264647275939145 1 1
0.225419637475166 0.220488232765035 1 1
0.0150322895315973 0.0150259566228099 1 1
-0.0268003654119095 -0.0266267263417028 1 1
0.278312372587034 0.273910539881238 1 1
0.303467767492776 0.297434506964932 1 1
0.364170158710887 0.356835652512223 1 1
0.00433677648068871 0.00444866508902542 1 1
0.151968983309708 0.14854605289844 1 1
0.258855384385699 0.253834317672968 1 1
0.283769696145777 0.278426055326094 1 1
0.323839025945372 0.318242472384398 1 1
0.10539975479071 0.103380871046583 1 1
0.26698568348149 0.261672370876145 1 1
0.245522799224426 0.241109120890564 1 1
-0.0463771727260052 -0.0460744655604688 0 0
0.140540381544915 0.137811868094981 1 1
0.202280477674613 0.198719345702497 1 1
0.0750712256362921 0.0740430014629257 1 1
0.287842221899488 0.282147574056186 1 1
0.285067817491595 0.279349267732535 1 1
0.306539257705326 0.300962846376958 1 1
0.212284979613833 0.209264033185546 1 1
0.109056225487075 0.107140925834994 1 1
0.236633636194697 0.231519227622784 1 1
0.0502639366090998 0.0493082469787434 1 1
0.379294301233951 0.372465426254482 1 1
0.0367006718674421 0.0350127987499285 1 1
0.208359039550528 0.20301116620867 1 1
0.139156217880107 0.136165119359039 1 1
0.243276645076533 0.239255296373008 1 1
0.265413480483449 0.260317023068153 1 1
0.0857040709712883 0.0841556935038343 1 1
0.29018763980169 0.284689042322219 1 1
0.0737548317628361 0.0725326206548826 1 1
0.24065285859772 0.235951753135241 1 1
0.289008147896848 0.28309681985363 1 1
0.264680130635832 0.259062026546499 1 1
-0.0430089969556111 -0.0420079446663119 0 0
0.366527845543152 0.358412348552256 1 1
0.252881714010088 0.247892073734637 1 1
0.349365909625482 0.342971161389925 1 1
0.227571891837168 0.222296247628925 1 1
0.303910196278167 0.297922005401478 1 1
0.138754467329941 0.137760466164206 1 1
0.0515459105073205 0.05118927182676 1 1
0.167447647024115 0.164134131842113 1 1
0.192631646975513 0.188872435131292 1 1
0.0514497850364013 0.0502732865805276 1 1
0.28151699888474 0.276622434467924 1 1
0.205500612076119 0.202208202715425 1 1
0.276189999357234 0.268948772527883 1 1
0.100157787276707 0.0984902036472085 1 1
0.146307249285425 0.143716296723535 1 1
0.120498874692735 0.117269576714185 1 1
0.0895618264440167 0.0872221775855842 1 1
0.281851621749737 0.27607399810922 1 1
0.251304842450772 0.245394235648372 1 1
0.184137752692619 0.1807276959543 1 1
0.272341512826108 0.26746717215977 1 1
0.372382659769124 0.363645487116341 1 1
0.352857390787655 0.347515551234027 1 1
0.321932808321929 0.315618361563314 1 1
0.118465560157263 0.116288408934035 1 1
0.288065879386535 0.282289639244991 1 1
0.116871826301348 0.114643104614808 1 1
0.234423893564771 0.231029475610658 1 1
0.0856616843291457 0.0834851097515908 1 1
0.24082389521476 0.233973566135771 1 1
0.14914439078435 0.145869635465656 1 1
0.281825280020476 0.276637184259023 1 1
0.0369067166231584 0.0364831025687774 1 1
0.252422584987566 0.247058933068722 1 1
0.122256504085677 0.118540392153784 1 1
0.195293756495201 0.19268861856475 1 1
0.184251089052424 0.180671434444728 1 1
0.269245920671315 0.264130699249977 1 1
0.131721744427419 0.128651437652919 1 1
0.32761431408322 0.321785300213815 1 1
0.196483694530888 0.192356992714993 1 1
0.215631351636309 0.211038011852335 1 1
0.370474369622578 0.363149124315518 1 1
0.156166345129343 0.153330261882798 1 1
0.0526739601660223 0.0522814417594423 1 1
0.240348571376103 0.236060015088538 1 1
0.0775923433909604 0.0761355150616032 1 1
0.148986680134369 0.144977190272153 1 1
0.206647231373617 0.203639646707656 1 1
0.235492010951845 0.231683025897961 1 1
0.270058016961824 0.26434899788971 1 1
0.172393639166877 0.168797528859339 1 1
0.107229109964093 0.10526064087831 1 1
0.294065187513344 0.288458725215431 1 1
0.170037921580929 0.167261994439226 1 1
0.170046358446701 0.166507303072202 1 1
0.326738372895799 0.321149922983005 1 1
0.318594701531926 0.312695465773492 1 1
0.346143578824917 0.340262046730968 1 1
0.12184021020928 0.119820925423887 1 1
0.146194240778505 0.143578507742271 1 1
0.167280896544142 0.164305077764939 1 1
0.149755717419136 0.14671877945705 1 1
0.282586839721774 0.277250429946506 1 1
0.260942257227769 0.256652756722229 1 1
0.183805010840533 0.179975156706778 1 1
0.0591245467593646 0.0578616616706814 1 1
0.0579178713709954 0.056763276893878 1 1
0.226053783716634 0.221412582527226 1 1
0.138152835779608 0.135359065143117 1 1
0.258266601990032 0.253818388279493 1 1
0.278501419787594 0.274359072229933 1 1
0.245051169492707 0.240040472035196 1 1
0.0513600885573917 0.0509102236621686 1 1
0.302105981714102 0.296826803641546 1 1
0.26128479894408 0.255229243572466 1 1
0.119347877702961 0.117563969686494 1 1
0.218109240568781 0.214436553602667 1 1
0.252899120621826 0.248787668507854 1 1
0.238473743167602 0.232754797790072 1 1
0.246938329479761 0.24154581815513 1 1
0.161544547391723 0.158433916815598 1 1
0.235762222740804 0.230989689978915 1 1
0.230207551618581 0.225468055532912 1 1
0.371525588580264 0.36451370158728 1 1
0.318461614287617 0.312149735035763 1 1
0.131809556183129 0.129830983036858 1 1
0.137606994258798 0.134183999665623 1 1
0.232160769591775 0.22828351387534 1 1
0.25023890448592 0.245575055592979 1 1
0.154223316295486 0.151576898479489 1 1
0.122393909605839 0.120350282533022 1 1
0.0718786192748572 0.0707197661212919 1 1
0.237970079265019 0.233501337164171 1 1
0.0330252478540474 0.032310681755619 1 1
0.103647630140526 0.102245543200764 1 1
0.167255358494799 0.164526158581866 1 1
0.0823825264137074 0.0802585511050767 1 1
0.272938948900358 0.268502117443849 1 1
0.00320420105924085 0.0033043458484352 1 1
0.294639738173631 0.288066803463653 1 1
0.212904119077343 0.208492210687163 1 1
0.261835908264532 0.258914800314818 1 1
0.186681845742486 0.184138708963113 1 1
0.295576936026775 0.289692439191624 1 1
0.157048718521194 0.152949507062985 1 1
0.386059655694989 0.377942831704993 1 1
0.146084864696031 0.143792288066812 1 1
0.163481059179515 0.160653964643401 1 1
0.18270434532709 0.178094849698973 1 1
0.148120964100787 0.145079403668409 1 1
0.32833636973972 0.322722301523451 1 1
0.318999897207834 0.313093477447163 1 1
0.0334470836623169 0.0331539698053033 1 1
0.210259249439704 0.206864842393853 1 1
0.213818721551049 0.209873075924983 1 1
0.44849083509616 0.439601938587122 0 0
0.170032005175245 0.166670449878012 1 1
0.358864179815122 0.352096031877379 1 1
0.276928148801573 0.271834418140295 1 1
0.26567560724867 0.260546251528062 1 1
0.133730350008896 0.130956453805419 1 1
0.237300625931387 0.233695031312856 1 1
0.0804527146410153 0.079489460235321 1 1
0.25106573098001 0.245908052163643 1 1
0.301024944097813 0.295254351512347 1 1
0.134336700324971 0.131670986532781 1 1
0.128459364040052 0.126156372855641 1 1
0.278173653435895 0.272221046639433 1 1
0.123032401899392 0.120600101444537 1 1
0.194384190143989 0.191080067828724 1 1
0.203253779882742 0.198245548730554 1 1
0.229174002990349 0.225162103641643 1 1
0.189928846278838 0.186720511220785 1 1
0.37587580064159 0.368708932985894 1 1
0.415848545300687 0.407475875394727 0 0
0.205355571470893 0.201729803583999 1 1
0.0377204451119244 0.0370215923295502 1 1
0.086701852385365 0.084973140423048 1 1
0.126539237398435 0.124321450672301 1 1
0.132787349425679 0.130661249106317 1 1
0.274408379400484 0.268870620311557 1 1
0.237937801571468 0.233999051697858 1 1
0.267163278668649 0.261751033965433 1 1
-0.00655478035695529 -0.00657663613006686 0 0
0.195490044648839 0.191476575002547 1 1
0.0728266515271313 0.070516887969798 1 1
0.0904655763262067 0.0886346064558197 1 1
0.176793681269272 0.172650252901809 1 1
0.121084785692259 0.117721478666196 1 1
0.253441421960842 0.248888016997857 1 1
0.076709914244585 0.0759628191806735 1 1
0.252139414492609 0.247458218518583 1 1
0.332986092630152 0.326818076618169 1 1
0.186864447384755 0.182217269281629 1 1
0.251486785865552 0.246184798644701 1 1
0.316509957584191 0.311041956437792 1 1
0.231955957796448 0.226667743797285 1 1
0.234045632434202 0.229980921327821 1 1
0.177508315891093 0.174123456792582 1 1
0.184945384207907 0.182736628542438 1 1
0.133998296225274 0.131880219970756 1 1
-0.0410064702746841 -0.040470540505911 0 0
0.475581761434856 0.466647749842074 0 0
0.255386634415684 0.250911317441849 1 1
0.199814945629569 0.196030272248696 1 1
0.077064100801809 0.0765406552403393 1 1
0.380786411192434 0.373870152014716 1 1
0.296300228354244 0.290805695667669 1 1
0.179627541826303 0.176130067363538 1 1
0.165780023926007 0.162777539191125 1 1
0.266160860498102 0.261657086343071 1 1
0.231989003889977 0.227616431968235 1 1
0.125881995374368 0.122528565139484 1 1
0.128231549766801 0.125913630575115 1 1
0.226921576554786 0.222338442994389 1 1
0.282528759498681 0.277251753350315 1 1
0.272552488474923 0.268567455934281 1 1
0.0671712542340695 0.065353803079323 1 1
0.109583806081863 0.105570673767765 1 1
0.165277713843686 0.162100843911227 1 1
0.186174125323517 0.182747995945449 1 1
0.160791764775978 0.158225570809969 1 1
0.0332540565048327 0.0339870805629038 1 1
0.384955793623849 0.377725485446205 1 1
0.159160568817171 0.157190464536835 1 1
0.125337857819901 0.123195454398823 1 1
0.279950733466475 0.274236661498796 1 1
0.0495276918008416 0.0477066597610914 1 1
0.413144200794345 0.406553783196802 0 1
0.213768611395117 0.209785508472211 1 1
0.217725027977998 0.213745786062915 1 1
0.191762898175527 0.188412182146073 1 1
0.335611100774296 0.328955663186767 1 1
0.298531496437925 0.293073885993955 1 1
0.35081223610162 0.342993592765767 1 1
0.0865930835063923 0.0846574838506825 1 1
0.151014860764092 0.148464499328695 1 1
0.272527636792025 0.26721021117482 1 1
0.188538896944062 0.185593150278508 1 1
0.280173585768557 0.274685231283907 1 1
0.148914224747983 0.146672328575053 1 1
0.334757446559396 0.32849813543993 1 1
0.288254531712812 0.283335786774664 1 1
0.0822991131413556 0.0820988874696959 1 1
0.244251949736663 0.239148198202306 1 1
0.0294774263524404 0.0279172732358862 1 1
0.182275971015822 0.179251491564221 1 1
0.275534344833327 0.27012105146381 1 1
0.201754405001614 0.198135418016655 1 1
0.37482980908041 0.369064801172096 1 1
0.279214538398112 0.272853774579503 1 1
0.109648895929044 0.107383400144177 1 1
0.132848957483783 0.130395306164889 1 1
-0.00277649414832657 -0.00253897698034221 1 1
0.358652754940207 0.351882117731624 1 1
0.188816898106813 0.185623709806123 1 1
0.0247098030650061 0.0243574919458241 1 1
0.136765718900872 0.134108209055841 1 1
0.0512504504025792 0.0503189996620361 1 1
0.27446751098623 0.269271553410765 1 1
0.270295083877977 0.264264065856137 1 1
0.148518825257884 0.145082798768403 1 1
0.0866075199504689 0.085199839547121 1 1
0.0587614311560522 0.0572268474307491 1 1
0.262298695930228 0.25654729305495 1 1
0.241332872085473 0.236865561121573 1 1
0.108761941994441 0.106828874640223 1 1
-0.0560132486728554 -0.0551978649030429 0 0
0.236187539936881 0.230866985647468 1 1
0.265521834121905 0.260960258759947 1 1
0.144656542280089 0.142100538003813 1 1
0.0688803084472789 0.0683041110274687 1 1
0.364364852990586 0.35866631826923 1 1
0.0664047870146924 0.0652403194303607 1 1
0.147826179888335 0.145519916323589 1 1
0.0975063803728569 0.0957484009352104 1 1
0.123502275554253 0.121164001935824 1 1
0.177739233447598 0.174529198797144 1 1
0.0862905332916101 0.084881989191585 1 1
0.150754855541631 0.147521375629321 1 1
0.227914568918588 0.225347427703706 1 1
0.271452347047936 0.266297796256197 1 1
0.129057620972444 0.127108037720474 1 1
0.170685652477521 0.166906197853619 1 1
-0.0135474601559164 -0.0131615995081419 0 0
0.220517114561146 0.216634527338832 1 1
0.138092316510371 0.135728246504749 1 1
0.0536897158117988 0.0532610455262207 1 1
0.318909267621446 0.313506946482103 1 1
0.286376781110763 0.28137061577874 1 1
0.200314320589328 0.196602006029968 1 1
0.315223791249278 0.309212449359354 1 1
0.149975163712638 0.147224495924866 1 1
0.0571385053080864 0.0557762922734125 1 1
0.104662391175948 0.103920384525848 1 1
0.199716250756804 0.195464843418288 1 1
0.0692481361642519 0.0682350901678183 1 1
0.229487214745411 0.225187396155585 1 1
0.197708738389974 0.19353387075401 1 1
0.263427951290764 0.258592159022075 1 1
0.11071771698603 0.109587304455252 1 1
0.139942452277036 0.136090261641334 1 1
-0.0445712218410958 -0.0440142040546608 0 0
0.121741822652809 0.119561926580461 1 1
0.206097841097561 0.202128338024556 1 1
0.216394268371996 0.212856902573182 1 1
0.189010697250398 0.185494976035852 1 1
0.31817755849833 0.312342126376641 1 1
0.222995017233703 0.219125024639839 1 1
0.269485943867851 0.264601653476097 1 1
0.101330275227313 0.0995152980127755 1 1
0.331546315172726 0.325310557324468 1 1
0.234234956288287 0.229552880866933 1 1
0.164814475861722 0.161511682572422 1 1
0.151086885646687 0.148465865137923 1 1
0.159697865016527 0.156059468036833 1 1
0.273828390634555 0.268212517703744 1 1
0.0655846664821028 0.0652218526210648 1 1
9.62138954072895e-05 0.000534442901166157 1 1
0.125319412664067 0.122853185795434 1 1
0.183703082881248 0.180997702521886 1 1
0.19312611586092 0.189519726139122 1 1
0.320530273263899 0.315367536930114 1 1
0.285313830405131 0.27969367091418 1 1
0.386658793916735 0.379558607760767 1 1
0.206690369393396 0.202315358191979 1 1
-0.0270578637470501 -0.0256984769464972 1 1
0.229652293647505 0.225126577539289 1 1
0.382427381143128 0.376107110910383 1 1
0.206372196644305 0.202540486660871 1 1
0.155013659861457 0.151984278188251 1 1
0.115962686271867 0.113972262021411 1 1
0.231997173406849 0.227457824643223 1 1
0.283425788348144 0.278001177085068 1 1
0.0529185296570668 0.0520315018696348 1 1
0.315874396963058 0.310166548736362 1 1
0.191661642718714 0.187836746376261 1 1
0.169711662121804 0.166450146306376 1 1
0.148641598193218 0.14619498194832 1 1
-0.0377401987251954 -0.0361942295530395 1 1
0.0604890243939073 0.0595137656135308 1 1
0.279066354961329 0.273310637404805 1 1
0.161096315383001 0.158001401452679 1 1
0.260385559357477 0.255562901534459 1 1
0.0661767888138522 0.0648974868146104 1 1
0.0374949236611045 0.0362969189981939 1 1
0.188648326945656 0.183963313963771 1 1
0.155985435305747 0.152513958572191 1 1
0.223924545933314 0.218998879325356 1 1
0.123753150501522 0.121227541713554 1 1
0.15528415064238 0.151895517231196 1 1
0.141703322252674 0.1379726535117 1 1
0.225941418744656 0.221707890520178 1 1
0.205545396259607 0.201557777016463 1 1
0.462759823920649 0.453864531672357 0 0
0.230681575814987 0.226004950501031 1 1
0.24921969537343 0.244309997951361 1 1
0.136977727634197 0.134335878934637 1 1
0.239613660098029 0.235446857834996 1 1
0.262071083198549 0.257287430102909 1 1
0.243615809821397 0.238403502921813 1 1
0.193616365806826 0.190355981915496 1 1
-0.0107378578618811 -0.0105622705961455 0 0
0.0162174987426278 0.0159402911231023 1 1
0.324948468667217 0.318803553647438 1 1
0.109442832402816 0.107082075652625 1 1
0.198053266690619 0.194073930655613 1 1
0.208363318656005 0.204750119651893 1 1
0.152730722327279 0.149704730047481 1 1
0.0588369404591492 0.0577257054375904 1 1
0.308885663068059 0.30441913492018 1 1
0.198205701167418 0.193169219903803 1 1
0.165453098048163 0.162094389470709 1 1
0.255875110454536 0.251363961152947 1 1
0.197815238675533 0.193667691180177 1 1
0.0276458508409196 0.0273055233410025 1 1
0.0650581118302611 0.0635719653723984 1 1
0.319636972131637 0.312333832320121 1 1
0.169777391059289 0.166639357735639 1 1
0.264542124965155 0.259318092489328 1 1
0.0360432084666689 0.0359832270605691 1 1
0.135180642939356 0.132542451979482 1 1
0.248892008436 0.244585938378369 1 1
0.126979098626735 0.124684732851388 1 1
0.242273784803902 0.237627769411204 1 1
0.144120457980272 0.141412445560215 1 1
0.162267223474093 0.15884845593487 1 1
0.38485491729071 0.377806123339647 1 1
0.157788143538675 0.154791998098571 1 1
0.169819747001485 0.165624948700446 1 1
0.322049966309788 0.316607456359367 1 1
0.0547680865731174 0.0540491685974683 1 1
0.274438210197453 0.268305870289769 1 1
0.282925997541432 0.277152988530512 1 1
0.168045930987588 0.164832870102364 1 1
0.188986537579372 0.185358480577511 1 1
0.303255755110314 0.297168599355414 1 1
0.0294084556767036 0.0290395036080914 1 1
0.314616259330377 0.306244312035865 1 1
0.317046388284275 0.310269371843949 1 1
0.182387450396473 0.179481684287249 1 1
0.0753556219557172 0.0740479073444532 1 1
0.232767283903378 0.227908384021176 1 1
0.0718644036149619 0.0705220753013015 1 1
0.316523708019969 0.310574099081666 1 1
0.246748032352651 0.242101197837903 1 1
0.109628825820279 0.107131098744941 1 1
0.149985135426016 0.147387281410992 1 1
0.111172858497694 0.1089204698984 1 1
0.106983868714168 0.105572719821025 1 1
0.190673645116666 0.186092672401847 1 1
0.34398798081402 0.337924339291363 1 1
0.109137568524727 0.107358257602628 1 1
0.213783403176236 0.209896928290966 1 1
0.203851361750278 0.200078159718404 1 1
0.28668217486532 0.281835110679528 1 1
0.218080536549717 0.21423633016347 1 1
0.0835000093920993 0.0824284901146899 1 1
0.158290827102767 0.154936316057411 1 1
0.270267425057722 0.264881566608151 1 1
0.0947531764637363 0.0930545974469036 1 1
0.163889154889351 0.159614758922963 1 1
0.220481682030214 0.217242780091643 1 1
0.0626248339279068 0.0623232787170788 1 1
0.153575288772222 0.15012435568151 1 1
0.109207626725714 0.107026564664 1 1
0.103346190339831 0.101373068841987 1 1
0.213688805730566 0.210087686770864 1 1
0.0916512213162397 0.0897818751231198 1 1
0.226828328351899 0.222960168098386 1 1
-0.00136130473050475 -0.00235863568748622 1 1
0.380271281295513 0.373530443851579 1 1
0.127111775241255 0.124945070586214 1 1
0.398108447196233 0.390229322935883 1 1
-0.0277608480940387 -0.0269217130486014 0 0
0.359646528349426 0.353249300999457 1 1
0.161765656936254 0.158601104014243 1 1
0.3803893921116 0.373590899530435 1 1
0.102865651769427 0.101964225201667 1 1
0.321507633112167 0.314862747191676 1 1
0.254846611845291 0.2498852608174 1 1
0.292772509896369 0.287536797172058 1 1
0.179074799492383 0.175650313620737 1 1
0.167730456314457 0.163945464314043 1 1
0.141804130495234 0.139139156764438 1 1
0.293713660003956 0.287782354162634 1 1
0.0457622822261026 0.045041554616154 1 1
0.0872550620126258 0.0853760306695274 1 1
0.136734304198723 0.134235427255425 1 1
0.208456296885886 0.204260144664817 1 1
0.256800261298644 0.252343170605279 1 1
0.0534095824520987 0.0521273442472073 1 1
0.144301920641029 0.141197742692432 1 1
0.182439907100289 0.179010646064345 1 1
0.194307852765798 0.191014080503577 1 1
0.181105647488163 0.177684468010598 1 1
0.226374635353372 0.222489033346624 1 1
0.215236396221686 0.212919789769766 1 1
0.14245351711427 0.140144641524248 1 1
0.162207826524122 0.158955313128971 1 1
0.17413659456869 0.170921889624872 1 1
0.125675596119147 0.123642830725233 1 1
0.126381694711655 0.124234240250864 1 1
0.0454044400767532 0.0446211508020232 1 1
0.287587422299171 0.281300656677197 1 1
0.0703753600411904 0.0686155631269962 1 1
0.0673871138845573 0.066172202755753 1 1
0.160520338127214 0.15750909589063 1 1
0.131316383180191 0.127849114891068 1 1
0.0676540131451764 0.0662236561998955 1 1
0.339299763795399 0.332917261466093 1 1
0.217758111669524 0.213409514923603 1 1
0.289923551434565 0.285033436773303 1 1
0.234331073434647 0.229869031376968 1 1
0.327270363412235 0.32048101814465 1 1
0.201534725236411 0.197834585108164 1 1
0.236580036712624 0.231935494540213 1 1
0.319427827746159 0.313197892516107 1 1
0.091204345365721 0.0896453990108305 1 1
0.156047872097929 0.152727277000346 1 1
0.261255118132994 0.256468941290632 1 1
0.128628654459308 0.126076303734166 1 1
0.32830676144491 0.321646837654407 1 1
0.17519631345607 0.171411382521689 1 1
0.271005815343922 0.265943317160917 1 1
0.348713880447114 0.341954860097467 1 1
0.114598214548124 0.112151407463614 1 1
0.301831158118122 0.296232520111723 1 1
0.272498296095623 0.267832176311847 1 1
0.0978530144170709 0.0961205652127697 1 1
0.213320565494305 0.209671545009399 1 1
0.0984549335344361 0.0969457968074086 1 1
0.121595423595826 0.118895632447921 1 1
0.183452618004615 0.179987160584035 1 1
0.132013297109823 0.130246991986916 1 1
0.179886941918681 0.176032650939148 1 1
0.0362518818408574 0.0357310892281945 1 1
0.258277041316478 0.253586711706662 1 1
0.269377744834612 0.264521432930402 1 1
0.17590191903165 0.172902418564565 1 1
0.170027482486302 0.166951521036999 1 1
0.151331117353407 0.148593867324565 1 1
0.264735768021238 0.260318868407217 1 1
0.121804382123553 0.119478735819706 1 1
0.0385840746505099 0.0381268096150382 1 1
0.242402939563087 0.238093686698189 1 1
0.00636849547703912 0.00589937651683208 1 1
0.365242244196454 0.359333233494072 1 1
0.127750828145126 0.125127162098091 1 1
0.238788599509228 0.235316032479043 1 1
0.153323378824072 0.150353954932886 1 1
0.0842627338930376 0.0823027655488345 1 1
0.00432269974880822 0.00408441336294595 1 1
0.136670234126561 0.134802718803326 1 1
0.18557376802315 0.182044454819827 1 1
0.00686483101094764 0.0072130252744435 0 0
0.376387720843521 0.370070921997386 1 1
0.204135730746757 0.199889436018544 1 1
0.22318931803455 0.219124012480187 1 1
0.0673942308075808 0.0664290265478219 1 1
0.270060395554576 0.263908468675424 1 1
0.201250946339872 0.197289240071071 1 1
0.395801241961759 0.388301110008185 1 1
0.20737593993052 0.20294235190655 1 1
0.383029063305549 0.375359954477465 1 1
0.252401150506093 0.247517079133773 1 1
0.0167225211968099 0.0162078109724274 1 1
0.333130179229643 0.327559593405396 1 1
0.29399711264447 0.288602513574497 1 1
0.325307360817278 0.318933149990591 1 1
0.202314751699318 0.198423249860418 1 1
0.278143661675549 0.273922307219708 1 1
0.28467680251869 0.279604446399826 1 1
0.164277643315215 0.160963926571294 1 1
0.285149365789334 0.279566934382491 1 1
0.151709074591711 0.148947595299408 1 1
0.203359694922031 0.199565100197439 1 1
0.199254750842864 0.195753626135875 1 1
0.148228751379442 0.146165574508256 1 1
0.217367272884276 0.213569611634398 1 1
0.138123001129832 0.136408020835744 1 1
0.184940237153896 0.18227843417782 1 1
0.159772837844524 0.156849480981427 1 1
0.122755116508952 0.120339155799854 1 1
0.129995252314333 0.128043392083894 1 1
0.204863028468073 0.201079127845467 1 1
0.172523007395534 0.169061029375708 1 1
0.252067115335402 0.247392324078544 1 1
0.326011702126641 0.319716072280857 1 1
0.185120907790908 0.181943669127346 1 1
0.279264912277623 0.272743716607788 1 1
0.337629699675983 0.330944848293405 1 1
0.128116057089159 0.125397680212733 1 1
0.317876017433603 0.311542514747527 1 1
0.328527766017794 0.322780941071573 1 1
0.200258375840966 0.196187909972445 1 1
0.466307554512617 0.457674286160399 0 0
0.179486728665341 0.176422007123163 1 1
0.154972680490442 0.152244675314657 1 1
0.251791311515729 0.24661907456876 1 1
0.119821215934657 0.117676665565118 1 1
0.269782189858667 0.264185087494076 1 1
0.252642352839475 0.248198475562424 1 1
0.325435908609543 0.318880503952818 1 1
0.211689320685265 0.207736366987061 1 1
0.162615259610143 0.159124674832387 1 1
0.287604053051229 0.282698105545032 1 1
-0.0098776420993712 -0.00935251618662395 0 0
0.233260961963577 0.230524532480656 1 1
0.276824908423806 0.27172051086965 1 1
0.132715133028214 0.130203746437 1 1
0.103184553333025 0.102117274178561 1 1
0.259289956793026 0.254530859920741 1 1
0.333537227147201 0.325898839558591 1 1
0.168930034835283 0.165576640385888 1 1
0.15301878540981 0.149676925532152 1 1
0.184909906506964 0.179736426970409 1 1
0.29228985177433 0.285602143858516 1 1
0.033098115619707 0.0325402344650936 1 1
0.203634742420707 0.199951034213523 1 1
0.116011154320148 0.114086301023997 1 1
0.28963783770079 0.284204200680008 1 1
0.268559620897816 0.263213595411519 1 1
0.170921715010947 0.167211809423419 1 1
0.260910468173419 0.256274688414307 1 1
0.0460383282175355 0.0458289568699712 1 1
0.139380343971723 0.136566664555837 1 1
-0.000295995683371169 0.00055178250713904 1 1
0.257086123225497 0.252059445723067 1 1
0.177404391249595 0.174537113529288 1 1
0.174506544224481 0.171114183903405 1 1
0.135055498823115 0.132254150484262 1 1
0.172679802858817 0.170184354913138 1 1
0.194028053599971 0.191175783719816 1 1
0.119412218320201 0.117804559100035 1 1
0.169785004032178 0.166961634537583 1 1
0.0690408059424679 0.0679686621014549 1 1
0.285989749782958 0.279907236920862 1 1
0.226877383418875 0.222609038927155 1 1
0.184825742565933 0.181480317410908 1 1
0.0720860987674922 0.0706353186518042 1 1
0.287913919495947 0.282043435751657 1 1
0.278561582796552 0.273067463874237 1 1
0.160724344810393 0.157691018434344 1 1
0.251736020775159 0.247418285438688 1 1
0.193097448425313 0.190075411760567 1 1
0.290045600220055 0.285055254625735 1 1
0.158386010669025 0.155546731420325 1 1
0.0577791668793636 0.0567476954303745 1 1
0.198437659733717 0.194608047579161 1 1
0.226238806491551 0.222339580246066 1 1
0.162039777712765 0.159172753107766 1 1
0.15097863824913 0.148185078809449 1 1
0.120558435275055 0.118341061592315 1 1
0.0532917166644013 0.0521300130160172 1 1
0.116582433259626 0.114367183361852 1 1
0.333526942113506 0.326630169192472 1 1
0.346420067831899 0.339821381957647 1 1
0.445802758481315 0.437313028229042 0 0
0.106967230314287 0.105504059711403 1 1
0.248038885014356 0.243692527642274 1 1
0.0955408169952995 0.0940897270416839 1 1
0.256986315822918 0.251338076155499 1 1
0.173564508922124 0.170131795053255 1 1
0.323983021164263 0.318315468303685 1 1
0.112855617317196 0.110816117447325 1 1
0.178048680451448 0.174841776243793 1 1
0.282239185377234 0.275631993289636 1 1
0.213603838763066 0.209507438676751 1 1
0.439453432040744 0.430831881084805 0 0
0.137552910110585 0.135044492654242 1 1
0.0695161406410486 0.0684762971741642 1 1
0.250881186382159 0.245872724005208 1 1
0.158055931775641 0.154999119785775 1 1
0.4064845610337 0.398739931571143 1 1
0.261349357958127 0.256407541231898 1 1
0.174425346287328 0.171077344932493 1 1
0.291826702333886 0.284120837020318 1 1
0.181231452653355 0.17831525847428 1 1
0.229897071722641 0.225645631881763 1 1
0.168038641889479 0.164954902215719 1 1
0.306466925163398 0.300906454164655 1 1
0.241699525305436 0.237625803947809 1 1
0.0368189742611764 0.0363256704414446 1 1
0.219372256080605 0.214937825681689 1 1
0.237629941805598 0.232423942562989 1 1
0.161023897255185 0.15768965083431 1 1
0.264113228032563 0.258814970415173 1 1
0.130568318014945 0.127382568773407 1 1
0.342551472670801 0.334883799496119 1 1
0.11959425470586 0.117603551974454 1 1
0.26951229774088 0.264606266845728 1 1
0.224343355086303 0.220733103463568 1 1
0.288373533890138 0.283283213476702 1 1
0.14246727285181 0.140926175933598 1 1
0.0823901092992967 0.0806752782686619 1 1
0.0820027356070956 0.0800548179249856 1 1
0.0691216575705394 0.0673717085587317 1 1
0.290536006360158 0.284622322102447 1 1
0.163805496367906 0.160571773564322 1 1
0.121726016108529 0.117437963120476 1 1
0.387259104830662 0.379699517380744 1 1
0.311120401668358 0.305516477234044 1 1
0.0754767350985217 0.0737091979217038 1 1
0.268100567291394 0.262695862502305 1 1
0.346556109725166 0.340545936854282 1 1
0.196615976431849 0.192743973641995 1 1
0.126361716945729 0.124254105947122 1 1
0.183365113862266 0.179923378932692 1 1
0.313700985200921 0.308348890271471 1 1
0.221329934168323 0.217668519134209 1 1
0.2498231365907 0.244667023937011 1 1
0.114145221225821 0.112299927478658 1 1
0.259733895392924 0.254141947896257 1 1
0.396179894306102 0.388852536297356 1 1
0.249983907303677 0.245092101594614 1 1
0.178768396315906 0.174702548684422 1 1
0.337647415664208 0.330862257183117 1 1
0.202914739681151 0.199121005813931 1 1
0.195562157125004 0.191691852059905 1 1
0.347575144889485 0.340668368837612 1 1
0.37554102026023 0.36760985446058 1 1
0.22255062195691 0.217675149633156 1 1
0.114296690132996 0.112438694393388 1 1
0.312620293826356 0.307139522742098 1 1
0.12056856109342 0.118201952610665 1 1
0.296930345110619 0.291305632071036 1 1
0.0770981007196783 0.0760471036233811 1 1
0.0486904741141344 0.0481923765556014 1 1
0.239283276211606 0.234296798322201 1 1
0.0919360064826679 0.0897649791492114 1 1
0.304754496691672 0.299347695393418 1 1
0.207786179324067 0.203654771404125 1 1
0.15026701721117 0.147609509671336 1 1
0.305755337178941 0.300032662105402 1 1
0.394925254563665 0.387170536180429 1 1
0.335470295668515 0.329116181184529 1 1
0.200426657541799 0.196427149997185 1 1
0.0678597352398259 0.0663406863671728 1 1
0.402200082945606 0.39432481621236 1 1
0.168512403081879 0.16534629281712 1 1
-0.0396513996201099 -0.0392033266104269 0 0
0.323579835014868 0.317496104174142 1 1
0.216705211533426 0.213057891850172 1 1
0.101290860746446 0.099982146599647 1 1
0.259277594354296 0.253023951696619 1 1
0.158267480174559 0.155225106517261 1 1
0.279455834044494 0.274222142761045 1 1
0.151016025191672 0.148151982411415 1 1
0.0304734331396245 0.0299189603945245 1 1
0.263723992548015 0.258966173443428 1 1
0.161836551412041 0.158713664210558 1 1
0.351683299612015 0.345199591191972 1 1
0.0819727147982866 0.0802922956527453 1 1
0.284395131347854 0.279352562717375 1 1
0.100400339707198 0.0985620756091225 1 1
0.164041491246792 0.161177607643133 1 1
0.00337451060407047 0.00314027967218873 0 0
0.182915500078766 0.179729949769248 1 1
0.15426216533282 0.151249756036561 1 1
0.167897395132421 0.16444316676657 1 1
0.14177947315156 0.138723749558094 1 1
0.18429429294718 0.181460453415318 1 1
0.216485092089892 0.212208769169061 1 1
0.352486876897581 0.345175682891056 1 1
0.110125765173958 0.108107076814738 1 1
0.230712138961797 0.225025375053198 1 1
0.247325250085792 0.243329394345557 1 1
0.206349542761242 0.202668081091484 1 1
0.361346481984024 0.353821786993057 1 1
0.119735921147803 0.115955382793655 1 1
0.126872614336158 0.124909918293321 1 1
0.303293371083156 0.296884267696936 1 1
0.180940518498155 0.177670177779527 1 1
0.146134605337811 0.143735605834408 1 1
0.083026528580833 0.0807818884306707 1 1
0.128076365022064 0.125499390410941 1 1
0.35452210486336 0.34796735553126 1 1
0.24891451117438 0.244055549588974 1 1
0.164339337895648 0.159838423195218 1 1
0.283937026345612 0.277037992083745 1 1
0.0444393731900238 0.0439392148350768 1 1
0.187263134483203 0.18457306309226 1 1
0.266928532152653 0.262800052307747 1 1
0.224207710128067 0.219968969751952 1 1
0.127102561408252 0.125039206147368 1 1
0.207466446807969 0.203763864426534 1 1
0.047347168143159 0.0464523594072149 1 1
0.155027609813934 0.151134096183345 1 1
0.0802375747737542 0.0789004040716079 1 1
0.23732109792689 0.232933390852898 1 1
0.166266408078072 0.163215607563193 1 1
0.378515323454486 0.371308717648095 1 1
0.118193267716085 0.116148648014676 1 1
0.348157117632099 0.340490441502189 1 1
0.127520050546692 0.125200406871169 1 1
0.300549374155642 0.294790973497951 1 1
0.150294406950441 0.147793411906368 1 1
0.226316795351015 0.221961777623192 1 1
0.330389186378394 0.324638452843318 1 1
0.143104831978478 0.140646363517674 1 1
0.420774591928866 0.413264237991387 1 1
0.0958675691668475 0.0925717774689433 1 1
0.224732480734619 0.22079437215025 1 1
0.312488187725626 0.306426700206485 1 1
0.20020992079374 0.196265337042063 1 1
0.164523201004941 0.161230929162845 1 1
0.294456131281598 0.288718197691158 1 1
0.263703299778779 0.258578719109351 1 1
0.260883207480422 0.257565041593618 1 1
0.289275561382107 0.283816261060632 1 1
0.153460842643372 0.150946705445147 1 1
0.113137266149115 0.111398203272175 1 1
0.254893999215719 0.250531858489669 1 1
0.218591932522918 0.21409700287614 1 1
0.144307052952851 0.141726735991551 1 1
0.126685136709594 0.124249450558924 1 1
0.211216740243938 0.207229696201217 1 1
0.380238928035938 0.373611316836284 1 1
0.324543308087127 0.31844363315615 1 1
0.444670498661528 0.435326921237966 0 0
0.00919308684384774 0.0100022998908052 1 1
0.303927944453985 0.297911444111549 1 1
0.233632074743308 0.229489796893211 1 1
0.213786646585597 0.209892662319175 1 1
0.0876622754777459 0.0858664903449623 1 1
0.158279708659218 0.154192368598914 1 1
0.487541889621183 0.477679253033411 0 0
0.203044914210218 0.19929765402075 1 1
0.167497333546689 0.163847508381158 1 1
0.364816939408837 0.358802467144512 1 1
0.405113182566558 0.397873888318529 0 0
-0.0497661715399414 -0.048387446275832 0 0
0.218067382964137 0.213547703540787 1 1
0.132530636039271 0.12985576999603 1 1
0.223068954677453 0.218423903940761 1 1
0.0894379873494499 0.0882417864054635 1 1
0.329313052667471 0.3232515505324 1 1
0.326676604412368 0.320746214253661 1 1
0.188573918567247 0.184341335390418 1 1
0.30633901506003 0.30061439363595 1 1
0.183224121393237 0.180090411392207 1 1
0.229679313890714 0.224884012924464 1 1
0.231373886210769 0.227243713156344 1 1
0.184286163138972 0.181489977870303 1 1
0.309231833018146 0.303509482643892 1 1
0.127581359234188 0.124085193163078 1 1
0.0797244991194631 0.0781661727796724 1 1
0.364868804838629 0.358671816095071 1 1
0.323233689647371 0.316891272570315 1 1
0.252308995766478 0.247632147551581 1 1
0.329652719637163 0.323781252947738 1 1
0.34179354674554 0.335045206335666 1 1
0.097924525446342 0.0960638062478903 1 1
0.152092561781326 0.149373828385033 1 1
0.2598695796281 0.25513443233358 1 1
0.249931170611943 0.244745061909936 1 1
-0.0340171797759626 -0.0329970893140525 0 0
0.154096868517099 0.151072954203574 1 1
0.0867182647944525 0.0859750158934434 1 1
0.333916103888866 0.327658806588692 1 1
0.195246517202548 0.191660689811237 1 1
0.13073862106713 0.127862184668588 1 1
0.171674142833796 0.168345464727535 1 1
0.295787307843602 0.290047617021214 1 1
0.260704597192332 0.25608314607455 1 1
0.227738543309228 0.222201505751525 1 1
0.170725699975795 0.16678381328747 1 1
0.309040423377035 0.303293572113954 1 1
0.110873120088489 0.108945060074509 1 1
0.226663274568555 0.222117626172902 1 1
0.403291607071626 0.395974476966239 0 1
0.279029087607666 0.274002501834782 1 1
0.218780849207249 0.215291355204572 1 1
0.251703813369083 0.246503706054865 1 1
0.0859078597981346 0.0841068305614162 1 1
0.208678021586899 0.203872838943535 1 1
0.0719977510156899 0.0702794739812955 1 1
0.107138494256373 0.104913078765291 1 1
0.0814075316182278 0.0796645611470566 1 1
0.178563904022164 0.17675384656918 1 1
0.354834291021236 0.348102641003943 1 1
0.177369340474477 0.173877454259957 1 1
0.152743541689099 0.150021466240651 1 1
0.364271131699483 0.355852452417269 1 1
0.183536178815909 0.180595408860185 1 1
0.340683927825944 0.334087651377436 1 1
0.227421658334138 0.223030870556986 1 1
0.206698613956132 0.203482073054162 1 1
0.314487883017473 0.308916505619053 1 1
0.275893886865821 0.269437660299944 1 1
0.0710406263960989 0.0695449146371551 1 1
0.211112843387775 0.206009847534276 1 1
0.37351505247119 0.366854274023373 1 1
0.0525475880504499 0.0516256677683129 1 1
0.182098246121013 0.17740160297796 1 1
0.189525231176986 0.185956140374826 1 1
0.144983624008577 0.141324329698101 1 1
0.219459896664667 0.215495617317161 1 1
0.0535194680286173 0.0526968735719347 1 1
0.272664285556154 0.26737204910618 1 1
0.19688459146452 0.192755122621147 1 1
0.255863627749978 0.25119215109526 1 1
0.191308314194186 0.188373497898045 1 1
0.28727587515232 0.281969495917125 1 1
0.178183047095484 0.175500353712906 1 1
0.202775858755333 0.199286942729295 1 1
0.170826980136224 0.167480871804001 1 1
0.215206779924057 0.21109792979928 1 1
0.181303283656712 0.178255273030909 1 1
0.0938033914318947 0.0919751168725557 1 1
0.165790080662799 0.163839952450128 1 1
0.148141486402982 0.145563883184879 1 1
0.22043466461003 0.215851783282205 1 1
0.108666190356476 0.106259854424076 1 1
0.139000943158571 0.136497774008615 1 1
0.130286777426612 0.127605510401942 1 1
0.0926511971289582 0.0900748816853689 1 1
0.0582674736048675 0.0572402287545906 1 1
0.0457935738401531 0.0455246113370956 1 1
0.28597681515866 0.280392332493996 1 1
0.12869928241298 0.125437019368121 1 1
0.144167970726875 0.141117106721998 1 1
0.255901231047895 0.251219368403531 1 1
0.232409186592674 0.227695632570995 1 1
0.098937645450006 0.097717352466501 1 1
0.202293045591372 0.198809995694692 1 1
0.111254838428235 0.109289217065202 1 1
0.233334454843785 0.229620464515599 1 1
0.370467691104709 0.363334014488345 1 1
0.309683857236496 0.304765460337672 1 1
0.223880012263025 0.22027620688962 1 1
0.225995749838037 0.221805235467948 1 1
0.182244584796062 0.179010626915154 1 1
0.190209598327398 0.187314691952689 1 1
0.291125902734285 0.284881786106713 1 1
0.112790999622282 0.110122979952457 1 1
0.14574875071262 0.14314599643607 1 1
0.175672564218495 0.172273962551969 1 1
0.19055737496541 0.187123782956028 1 1
0.101217952916849 0.100689376863628 1 1
0.297959169538892 0.292709775149915 1 1
0.165662464367502 0.162472344382756 1 1
0.165509484939853 0.161916918097343 1 1
0.0686271201985795 0.0671172492303957 1 1
0.143533648358429 0.141093885822809 1 1
0.39457026019558 0.385882036449931 1 1
0.181347611036837 0.177763231345934 1 1
0.141797608982296 0.138611531105355 1 1
0.113163674189803 0.111744436787111 1 1
0.392287063524584 0.385441938675036 1 1
0.0196767603314381 0.0194178132951438 1 1
0.155239530012979 0.152527216871025 1 1
0.293287786932874 0.288276332908732 1 1
0.175454580428149 0.173416578974896 1 1
0.220730317522304 0.217729915243227 1 1
-0.00411207243215641 -0.00397948447253834 0 0
0.216300009291159 0.212170993462057 1 1
0.12944223993239 0.126864330808869 1 1
0.0789666176477672 0.0773763732778502 1 1
0.137046582488137 0.134400569389917 1 1
0.164950455144943 0.162721403145369 1 1
-0.0255031432514088 -0.0250561895817899 0 0
0.146236831144478 0.143623849881771 1 1
0.241118457702068 0.236358216128358 1 1
0.0431890621797131 0.0422686332828364 1 1
0.212585028439374 0.210000302235347 1 1
0.444331749941178 0.436812230243649 0 0
0.187103061278872 0.185036869536488 1 1
0.111122487022148 0.108887453792042 1 1
0.210320883484975 0.207137393576165 1 1
0.155200506002618 0.152291874220145 1 1
0.0725333046081841 0.0710737642354176 1 1
0.265933323953411 0.261443271297829 1 1
0.172216104636128 0.169599912314528 1 1
0.092719681907917 0.0911919295279562 1 1
0.399521567661621 0.391501117383704 1 1
0.314318418286349 0.309024773406509 1 1
0.172716399654167 0.169610008661678 1 1
0.117528372102195 0.115367403457727 1 1
0.20994636096584 0.204674198516685 1 1
0.116688194238057 0.114468648911884 1 1
0.125932329400019 0.123871367311813 1 1
0.298056386700151 0.291965185678291 1 1
0.406968045453711 0.398684421020636 1 1
0.264347416756754 0.25933459430271 1 1
0.0959307425611023 0.0947789596604936 1 1
0.308641120689561 0.302766812267448 1 1
0.00650958170040038 0.00786871507511363 1 1
0.159455664957513 0.156228227937089 1 1
0.0323751261785456 0.0306195152578415 1 1
0.277610577015348 0.271577465756959 1 1
0.22097707089028 0.216331956852226 1 1
[truncated: 1,855 more chars]
